# Supplementary material for: Estimating local protein model quality: prospects for molecular replacement
Source: Acta Crystallogr D Struct Biol. 2020 Mar 3;76(Pt 3):285–90. doi: 10.1107/S2059798320000972 (PMC7057213; doi:10.1107/S2059798320000972)
Supplement: Supplementary file 1 [file d-76-00285-sup1.zip]

Archive with 1,293 entries (1,293 files):
- models/1a2b.1yzt_A.B99990001.pdb
- models/1a2b.1yzt_A.B99990001.pdb.proq3.sscore.local
- models/1a2b.1yzt_A.B99990001.pdb.proq3d.sscore.local
- models/1a2b.2efc_B.B99990001.pdb
- models/1a2b.2efc_B.B99990001.pdb.proq3.sscore.local
- models/1a2b.2efc_B.B99990001.pdb.proq3d.sscore.local
- models/1a45.1bd7_A.B99990001.pdb
- models/1a45.1bd7_A.B99990001.pdb.proq3.sscore.local
- models/1a45.1bd7_A.B99990001.pdb.proq3d.sscore.local
- models/1a45.1oki_A.B99990001.pdb
- models/1a45.1oki_A.B99990001.pdb.proq3.sscore.local
- models/1a45.1oki_A.B99990001.pdb.proq3d.sscore.local
- models/1a7w.1aoi_C.B99990001.pdb
- models/1a7w.1aoi_C.B99990001.pdb.proq3.sscore.local
- models/1a7w.1aoi_C.B99990001.pdb.proq3d.sscore.local
- models/1a7w.1id3_D.B99990001.pdb
- models/1a7w.1id3_D.B99990001.pdb.proq3.sscore.local
- models/1a7w.1id3_D.B99990001.pdb.proq3d.sscore.local
- models/1a7w.1q9c_A.B99990001.pdb
- models/1a7w.1q9c_A.B99990001.pdb.proq3.sscore.local
- models/1a7w.1q9c_A.B99990001.pdb.proq3d.sscore.local
- models/1a7w.2cv5_C.B99990001.pdb
- models/1a7w.2cv5_C.B99990001.pdb.proq3.sscore.local
- models/1a7w.2cv5_C.B99990001.pdb.proq3d.sscore.local
- models/1aa2.3fer_A.B99990001.pdb
- models/1aa2.3fer_A.B99990001.pdb.proq3.sscore.local
- models/1aa2.3fer_A.B99990001.pdb.proq3d.sscore.local
- models/1ak1.1l8x_A.B99990001.pdb
- models/1ak1.1l8x_A.B99990001.pdb.proq3.sscore.local
- models/1ak1.1l8x_A.B99990001.pdb.proq3d.sscore.local
- models/1ak1.2hre_A.B99990001.pdb
- models/1ak1.2hre_A.B99990001.pdb.proq3.sscore.local
- models/1ak1.2hre_A.B99990001.pdb.proq3d.sscore.local
- models/1at0.2in8_A.B99990001.pdb
- models/1at0.2in8_A.B99990001.pdb.proq3.sscore.local
- models/1at0.2in8_A.B99990001.pdb.proq3d.sscore.local
- models/1axb.1pio_A.B99990001.pdb
- models/1axb.1pio_A.B99990001.pdb.proq3.sscore.local
- models/1axb.1pio_A.B99990001.pdb.proq3d.sscore.local
- models/1b02.1rts_A.B99990001.pdb
- models/1b02.1rts_A.B99990001.pdb.proq3.sscore.local
- models/1b02.1rts_A.B99990001.pdb.proq3d.sscore.local
- models/1b1c.3fjo_A.B99990001.pdb
- models/1b1c.3fjo_A.B99990001.pdb.proq3.sscore.local
- models/1b1c.3fjo_A.B99990001.pdb.proq3d.sscore.local
- models/1b7d.1chz_A.B99990001.pdb
- models/1b7d.1chz_A.B99990001.pdb.proq3.sscore.local
- models/1b7d.1chz_A.B99990001.pdb.proq3d.sscore.local
- models/1b7d.2atb_A.B99990001.pdb
- models/1b7d.2atb_A.B99990001.pdb.proq3.sscore.local
- models/1b7d.2atb_A.B99990001.pdb.proq3d.sscore.local
- models/1bc1.1n00_A.B99990001.pdb
- models/1bc1.1n00_A.B99990001.pdb.proq3.sscore.local
- models/1bc1.1n00_A.B99990001.pdb.proq3d.sscore.local
- models/1bc3.1n00_A.B99990001.pdb
- models/1bc3.1n00_A.B99990001.pdb.proq3.sscore.local
- models/1bc3.1n00_A.B99990001.pdb.proq3d.sscore.local
- models/1bk7.1iqq_A.B99990001.pdb
- models/1bk7.1iqq_A.B99990001.pdb.proq3.sscore.local
- models/1bk7.1iqq_A.B99990001.pdb.proq3d.sscore.local
- models/1bk7.1vcz_A.B99990001.pdb
- models/1bk7.1vcz_A.B99990001.pdb.proq3.sscore.local
- models/1bk7.1vcz_A.B99990001.pdb.proq3d.sscore.local
- models/1bso.1gm6_A.B99990001.pdb
- models/1bso.1gm6_A.B99990001.pdb.proq3.sscore.local
- models/1bso.1gm6_A.B99990001.pdb.proq3d.sscore.local
- models/1bt4.3ffr_A.B99990001.pdb
- models/1bt4.3ffr_A.B99990001.pdb.proq3.sscore.local
- models/1bt4.3ffr_A.B99990001.pdb.proq3d.sscore.local
- models/1bza.1alq_A.B99990001.pdb
- models/1bza.1alq_A.B99990001.pdb.proq3.sscore.local
- models/1bza.1alq_A.B99990001.pdb.proq3d.sscore.local
- models/1c3m.1j4s_A.B99990001.pdb
- models/1c3m.1j4s_A.B99990001.pdb.proq3.sscore.local
- models/1c3m.1j4s_A.B99990001.pdb.proq3d.sscore.local
- models/1c3m.1jot_A.B99990001.pdb
- models/1c3m.1jot_A.B99990001.pdb.proq3.sscore.local
- models/1c3m.1jot_A.B99990001.pdb.proq3d.sscore.local
- models/1c74.1q5t_A.B99990001.pdb
- models/1c74.1q5t_A.B99990001.pdb.proq3.sscore.local
- models/1c74.1q5t_A.B99990001.pdb.proq3d.sscore.local
- models/1cjs.1mzp_A.B99990001.pdb
- models/1cjs.1mzp_A.B99990001.pdb.proq3.sscore.local
- models/1cjs.1mzp_A.B99990001.pdb.proq3d.sscore.local
- models/1cm3.1kkl_H.B99990001.pdb
- models/1cm3.1kkl_H.B99990001.pdb.proq3.sscore.local
- models/1cm3.1kkl_H.B99990001.pdb.proq3d.sscore.local
- models/1cm3.1rzr_T.B99990001.pdb
- models/1cm3.1rzr_T.B99990001.pdb.proq3.sscore.local
- models/1cm3.1rzr_T.B99990001.pdb.proq3d.sscore.local
- models/1cm3.1y4y_A.B99990001.pdb
- models/1cm3.1y4y_A.B99990001.pdb.proq3.sscore.local
- models/1cm3.1y4y_A.B99990001.pdb.proq3d.sscore.local
- models/1cqv.1esf_A.B99990001.pdb
- models/1cqv.1esf_A.B99990001.pdb.proq3.sscore.local
- models/1cqv.1esf_A.B99990001.pdb.proq3d.sscore.local
- models/1cqv.1i4g_A.B99990001.pdb
- models/1cqv.1i4g_A.B99990001.pdb.proq3.sscore.local
- models/1cqv.1i4g_A.B99990001.pdb.proq3d.sscore.local
- models/1crb.1p6p_A.B99990001.pdb
- models/1crb.1p6p_A.B99990001.pdb.proq3.sscore.local
- models/1crb.1p6p_A.B99990001.pdb.proq3d.sscore.local
- models/1crb.1vyf_A.B99990001.pdb
- models/1crb.1vyf_A.B99990001.pdb.proq3.sscore.local
- models/1crb.1vyf_A.B99990001.pdb.proq3d.sscore.local
- models/1crb.1yiv_A.B99990001.pdb
- models/1crb.1yiv_A.B99990001.pdb.proq3.sscore.local
- models/1crb.1yiv_A.B99990001.pdb.proq3d.sscore.local
- models/1crb.2f73_A.B99990001.pdb
- models/1crb.2f73_A.B99990001.pdb.proq3.sscore.local
- models/1crb.2f73_A.B99990001.pdb.proq3d.sscore.local
- models/1crb.2qo4_A.B99990001.pdb
- models/1crb.2qo4_A.B99990001.pdb.proq3.sscore.local
- models/1crb.2qo4_A.B99990001.pdb.proq3d.sscore.local
- models/1crb.3elx_A.B99990001.pdb
- models/1crb.3elx_A.B99990001.pdb.proq3.sscore.local
- models/1crb.3elx_A.B99990001.pdb.proq3d.sscore.local
- models/1drj.2h3h_A.B99990001.pdb
- models/1drj.2h3h_A.B99990001.pdb.proq3.sscore.local
- models/1drj.2h3h_A.B99990001.pdb.proq3d.sscore.local
- models/1drj.2rjo_A.B99990001.pdb
- models/1drj.2rjo_A.B99990001.pdb.proq3.sscore.local
- models/1drj.2rjo_A.B99990001.pdb.proq3d.sscore.local
- models/1drj.3gbv_A.B99990001.pdb
- models/1drj.3gbv_A.B99990001.pdb.proq3.sscore.local
- models/1drj.3gbv_A.B99990001.pdb.proq3d.sscore.local
- models/1duc.1q5h_A.B99990001.pdb
- models/1duc.1q5h_A.B99990001.pdb.proq3.sscore.local
- models/1duc.1q5h_A.B99990001.pdb.proq3d.sscore.local
- models/1duc.2okb_A.B99990001.pdb
- models/1duc.2okb_A.B99990001.pdb.proq3.sscore.local
- models/1duc.2okb_A.B99990001.pdb.proq3d.sscore.local
- models/1e0s.2al7_A.B99990001.pdb
- models/1e0s.2al7_A.B99990001.pdb.proq3.sscore.local
- models/1e0s.2al7_A.B99990001.pdb.proq3d.sscore.local
- models/1e5m.2vz8_A.B99990001.pdb
- models/1e5m.2vz8_A.B99990001.pdb.proq3.sscore.local
- models/1e5m.2vz8_A.B99990001.pdb.proq3d.sscore.local
- models/1e6g.1ynz_A.B99990001.pdb
- models/1e6g.1ynz_A.B99990001.pdb.proq3.sscore.local
- models/1e6g.1ynz_A.B99990001.pdb.proq3d.sscore.local
- models/1e6g.1z9z_A.B99990001.pdb
- models/1e6g.1z9z_A.B99990001.pdb.proq3.sscore.local
- models/1e6g.1z9z_A.B99990001.pdb.proq3d.sscore.local
- models/1e6g.2esw_A.B99990001.pdb
- models/1e6g.2esw_A.B99990001.pdb.proq3.sscore.local
- models/1e6g.2esw_A.B99990001.pdb.proq3d.sscore.local
- models/1e6g.2vvk_A.B99990001.pdb
- models/1e6g.2vvk_A.B99990001.pdb.proq3.sscore.local
- models/1e6g.2vvk_A.B99990001.pdb.proq3d.sscore.local
- models/1e6g.3c0c_A.B99990001.pdb
- models/1e6g.3c0c_A.B99990001.pdb.proq3.sscore.local
- models/1e6g.3c0c_A.B99990001.pdb.proq3d.sscore.local
- models/1e6g.3sem_A.B99990001.pdb
- models/1e6g.3sem_A.B99990001.pdb.proq3.sscore.local
- models/1e6g.3sem_A.B99990001.pdb.proq3d.sscore.local
- models/1eid.1b1j_A.B99990001.pdb
- models/1eid.1b1j_A.B99990001.pdb.proq3.sscore.local
- models/1eid.1b1j_A.B99990001.pdb.proq3d.sscore.local
- models/1eid.2vq9_A.B99990001.pdb
- models/1eid.2vq9_A.B99990001.pdb.proq3.sscore.local
- models/1eid.2vq9_A.B99990001.pdb.proq3d.sscore.local
- models/1ekg.1ew4_A.B99990001.pdb
- models/1ekg.1ew4_A.B99990001.pdb.proq3.sscore.local
- models/1ekg.1ew4_A.B99990001.pdb.proq3d.sscore.local
- models/1evq.1lzl_A.B99990001.pdb
- models/1evq.1lzl_A.B99990001.pdb.proq3.sscore.local
- models/1evq.1lzl_A.B99990001.pdb.proq3d.sscore.local
- models/1f0m.3hil_A.B99990001.pdb
- models/1f0m.3hil_A.B99990001.pdb.proq3.sscore.local
- models/1f0m.3hil_A.B99990001.pdb.proq3d.sscore.local
- models/1f4l.1rqg_A.B99990001.pdb
- models/1f4l.1rqg_A.B99990001.pdb.proq3.sscore.local
- models/1f4l.1rqg_A.B99990001.pdb.proq3d.sscore.local
- models/1fdr.1a8p_A.B99990001.pdb
- models/1fdr.1a8p_A.B99990001.pdb.proq3.sscore.local
- models/1fdr.1a8p_A.B99990001.pdb.proq3d.sscore.local
- models/1fdr.2bgi_A.B99990001.pdb
- models/1fdr.2bgi_A.B99990001.pdb.proq3.sscore.local
- models/1fdr.2bgi_A.B99990001.pdb.proq3d.sscore.local
- models/1fdr.2qdx_A.B99990001.pdb
- models/1fdr.2qdx_A.B99990001.pdb.proq3.sscore.local
- models/1fdr.2qdx_A.B99990001.pdb.proq3d.sscore.local
- models/1fua.1jdi_A.B99990001.pdb
- models/1fua.1jdi_A.B99990001.pdb.proq3.sscore.local
- models/1fua.1jdi_A.B99990001.pdb.proq3d.sscore.local
- models/1fua.2opi_A.B99990001.pdb
- models/1fua.2opi_A.B99990001.pdb.proq3.sscore.local
- models/1fua.2opi_A.B99990001.pdb.proq3d.sscore.local
- models/1g68.2j7v_A.B99990001.pdb
- models/1g68.2j7v_A.B99990001.pdb.proq3.sscore.local
- models/1g68.2j7v_A.B99990001.pdb.proq3d.sscore.local
- models/1g68.2j9o_A.B99990001.pdb
- models/1g68.2j9o_A.B99990001.pdb.proq3.sscore.local
- models/1g68.2j9o_A.B99990001.pdb.proq3d.sscore.local
- models/1gen.3c7x_A.B99990001.pdb
- models/1gen.3c7x_A.B99990001.pdb.proq3.sscore.local
- models/1gen.3c7x_A.B99990001.pdb.proq3d.sscore.local
- models/1gn0.3gk5_A.B99990001.pdb
- models/1gn0.3gk5_A.B99990001.pdb.proq3.sscore.local
- models/1gn0.3gk5_A.B99990001.pdb.proq3d.sscore.local
- models/1gxt.1ulr_A.B99990001.pdb
- models/1gxt.1ulr_A.B99990001.pdb.proq3.sscore.local
- models/1gxt.1ulr_A.B99990001.pdb.proq3d.sscore.local
- models/1gxt.1urr_A.B99990001.pdb
- models/1gxt.1urr_A.B99990001.pdb.proq3.sscore.local
- models/1gxt.1urr_A.B99990001.pdb.proq3d.sscore.local
- models/1gxt.1w2i_A.B99990001.pdb
- models/1gxt.1w2i_A.B99990001.pdb.proq3.sscore.local
- models/1gxt.1w2i_A.B99990001.pdb.proq3d.sscore.local
- models/1gxu.1ulr_A.B99990001.pdb
- models/1gxu.1ulr_A.B99990001.pdb.proq3.sscore.local
- models/1gxu.1ulr_A.B99990001.pdb.proq3d.sscore.local
- models/1gxu.1w2i_A.B99990001.pdb
- models/1gxu.1w2i_A.B99990001.pdb.proq3.sscore.local
- models/1gxu.1w2i_A.B99990001.pdb.proq3d.sscore.local
- models/1gyu.1na8_A.B99990001.pdb
- models/1gyu.1na8_A.B99990001.pdb.proq3.sscore.local
- models/1gyu.1na8_A.B99990001.pdb.proq3d.sscore.local
- models/1h4z.1th8_B.B99990001.pdb
- models/1h4z.1th8_B.B99990001.pdb.proq3.sscore.local
- models/1h4z.1th8_B.B99990001.pdb.proq3d.sscore.local
- models/1h9j.1b9n_A.B99990001.pdb
- models/1h9j.1b9n_A.B99990001.pdb.proq3.sscore.local
- models/1h9j.1b9n_A.B99990001.pdb.proq3d.sscore.local
- models/1hg2.2qy7_A.B99990001.pdb
- models/1hg2.2qy7_A.B99990001.pdb.proq3.sscore.local
- models/1hg2.2qy7_A.B99990001.pdb.proq3d.sscore.local
- models/1hpt.2f3c_I.B99990001.pdb
- models/1hpt.2f3c_I.B99990001.pdb.proq3.sscore.local
- models/1hpt.2f3c_I.B99990001.pdb.proq3d.sscore.local
- models/1i2a.1mzp_A.B99990001.pdb
- models/1i2a.1mzp_A.B99990001.pdb.proq3.sscore.local
- models/1i2a.1mzp_A.B99990001.pdb.proq3d.sscore.local
- models/1i4p.1f77_A.B99990001.pdb
- models/1i4p.1f77_A.B99990001.pdb.proq3.sscore.local
- models/1i4p.1f77_A.B99990001.pdb.proq3d.sscore.local
- models/1i4p.1i4g_A.B99990001.pdb
- models/1i4p.1i4g_A.B99990001.pdb.proq3.sscore.local
- models/1i4p.1i4g_A.B99990001.pdb.proq3d.sscore.local
- models/1i92.2ego_A.B99990001.pdb
- models/1i92.2ego_A.B99990001.pdb.proq3.sscore.local
- models/1i92.2ego_A.B99990001.pdb.proq3d.sscore.local
- models/1i92.2f5y_A.B99990001.pdb
- models/1i92.2f5y_A.B99990001.pdb.proq3.sscore.local
- models/1i92.2f5y_A.B99990001.pdb.proq3d.sscore.local
- models/1i92.2pa1_A.B99990001.pdb
- models/1i92.2pa1_A.B99990001.pdb.proq3.sscore.local
- models/1i92.2pa1_A.B99990001.pdb.proq3d.sscore.local
- models/1i92.2q3g_A.B99990001.pdb
- models/1i92.2q3g_A.B99990001.pdb.proq3.sscore.local
- models/1i92.2q3g_A.B99990001.pdb.proq3d.sscore.local
- models/1icn.1ab0_A.B99990001.pdb
- models/1icn.1ab0_A.B99990001.pdb.proq3.sscore.local
- models/1icn.1ab0_A.B99990001.pdb.proq3d.sscore.local
- models/1icn.1fdq_A.B99990001.pdb
- models/1icn.1fdq_A.B99990001.pdb.proq3.sscore.local
- models/1icn.1fdq_A.B99990001.pdb.proq3d.sscore.local
- models/1icn.1g74_A.B99990001.pdb
- models/1icn.1g74_A.B99990001.pdb.proq3.sscore.local
- models/1icn.1g74_A.B99990001.pdb.proq3d.sscore.local
- models/1icn.1lpj_A.B99990001.pdb
- models/1icn.1lpj_A.B99990001.pdb.proq3.sscore.local
- models/1icn.1lpj_A.B99990001.pdb.proq3d.sscore.local
- models/1icn.2f73_A.B99990001.pdb
- models/1icn.2f73_A.B99990001.pdb.proq3.sscore.local
- models/1icn.2f73_A.B99990001.pdb.proq3d.sscore.local
- models/1icn.2frs_A.B99990001.pdb
- models/1icn.2frs_A.B99990001.pdb.proq3.sscore.local
- models/1icn.2frs_A.B99990001.pdb.proq3d.sscore.local
- models/1icn.2ft9_A.B99990001.pdb
- models/1icn.2ft9_A.B99990001.pdb.proq3.sscore.local
- models/1icn.2ft9_A.B99990001.pdb.proq3d.sscore.local
- models/1il9.2qes_A.B99990001.pdb
- models/1il9.2qes_A.B99990001.pdb.proq3.sscore.local
- models/1il9.2qes_A.B99990001.pdb.proq3d.sscore.local
- models/1im4.3gqc_A.B99990001.pdb
- models/1im4.3gqc_A.B99990001.pdb.proq3.sscore.local
- models/1im4.3gqc_A.B99990001.pdb.proq3d.sscore.local
- models/1im5.1j2r_A.B99990001.pdb
- models/1im5.1j2r_A.B99990001.pdb.proq3.sscore.local
- models/1im5.1j2r_A.B99990001.pdb.proq3d.sscore.local
- models/1im5.3eef_A.B99990001.pdb
- models/1im5.3eef_A.B99990001.pdb.proq3.sscore.local
- models/1im5.3eef_A.B99990001.pdb.proq3d.sscore.local
- models/1imv.2h4r_A.B99990001.pdb
- models/1imv.2h4r_A.B99990001.pdb.proq3.sscore.local
- models/1imv.2h4r_A.B99990001.pdb.proq3d.sscore.local
- models/1imv.3f5n_A.B99990001.pdb
- models/1imv.3f5n_A.B99990001.pdb.proq3.sscore.local
- models/1imv.3f5n_A.B99990001.pdb.proq3d.sscore.local
- models/1ini.1vpa_A.B99990001.pdb
- models/1ini.1vpa_A.B99990001.pdb.proq3.sscore.local
- models/1ini.1vpa_A.B99990001.pdb.proq3d.sscore.local
- models/1ini.1w77_A.B99990001.pdb
- models/1ini.1w77_A.B99990001.pdb.proq3.sscore.local
- models/1ini.1w77_A.B99990001.pdb.proq3d.sscore.local
- models/1ini.2px7_A.B99990001.pdb
- models/1ini.2px7_A.B99990001.pdb.proq3.sscore.local
- models/1ini.2px7_A.B99990001.pdb.proq3d.sscore.local
[truncated: 993 more entries]
