# Supplementary material for: Estimating local protein model quality: prospects for molecular replacement
Source: Acta Crystallogr D Struct Biol. 2020 Mar 3;76(Pt 3):285–90. doi: 10.1107/S2059798320000972 (PMC7057213; doi:10.1107/S2059798320000972)
Supplement: Supplementary file 1 [file d-76-00285-sup1.zip › models/1a2b.1yzt_A.B99990001.pdb]

EXPDTA    THEORETICAL MODEL, MODELLER 9.23 2019/11/15 00:24:05
REMARK   6 MODELLER OBJECTIVE FUNCTION:      1493.9026
REMARK   6 MODELLER BEST TEMPLATE % SEQ ID:  27.451
REMARK   6 SEQUENCE: 1a2b/1a2b.1yzt_A
REMARK   6 ALIGNMENT: 1a2b/1a2b.1yzt_A.ali
REMARK   6 SCRIPT: ./make_models.py
REMARK   6 TEMPLATE: 1yzt 18:A - 182:A MODELS 5: - 181: AT 27.5%
ATOM      1  N   SER     1      20.705  -2.826  55.314  1.00 46.35           N
ATOM      2  CA  SER     1      20.685  -2.858  56.796  1.00 46.35           C
ATOM      3  CB  SER     1      19.338  -2.337  57.329  1.00 46.35           C
ATOM      4  OG  SER     1      19.165  -0.971  56.977  1.00 46.35           O
ATOM      5  C   SER     1      20.871  -4.255  57.284  1.00 46.35           C
ATOM      6  O   SER     1      21.275  -5.141  56.533  1.00 46.35           O
ATOM      7  N   MET     2      20.591  -4.482  58.580  1.00 81.85           N
ATOM      8  CA  MET     2      20.737  -5.798  59.125  1.00 81.85           C
ATOM      9  CB  MET     2      20.389  -5.865  60.622  1.00 81.85           C
ATOM     10  CG  MET     2      21.339  -5.072  61.522  1.00 81.85           C
ATOM     11  SD  MET     2      23.015  -5.763  61.652  1.00 81.85           S
ATOM     12  CE  MET     2      23.525  -5.287  59.976  1.00 81.85           C
ATOM     13  C   MET     2      19.762  -6.675  58.414  1.00 81.85           C
ATOM     14  O   MET     2      20.089  -7.790  58.013  1.00 81.85           O
ATOM     15  N   ALA     3      18.527  -6.170  58.230  1.00248.13           N
ATOM     16  CA  ALA     3      17.509  -6.931  57.569  1.00248.13           C
ATOM     17  CB  ALA     3      16.670  -7.798  58.522  1.00248.13           C
ATOM     18  C   ALA     3      16.585  -5.953  56.923  1.00248.13           C
ATOM     19  O   ALA     3      16.671  -4.751  57.166  1.00248.13           O
ATOM     20  N   ALA     4      15.687  -6.446  56.049  1.00249.87           N
ATOM     21  CA  ALA     4      14.782  -5.547  55.399  1.00249.87           C
ATOM     22  CB  ALA     4      14.981  -5.475  53.875  1.00249.87           C
ATOM     23  C   ALA     4      13.388  -6.023  55.641  1.00249.87           C
ATOM     24  O   ALA     4      13.145  -7.218  55.799  1.00249.87           O
ATOM     25  N   ILE     5      12.433  -5.073  55.700  1.00190.93           N
ATOM     26  CA  ILE     5      11.058  -5.442  55.860  1.00190.93           C
ATOM     27  CB  ILE     5      10.159  -4.288  56.220  1.00190.93           C
ATOM     28  CG1 ILE     5      10.133  -3.196  55.134  1.00190.93           C
ATOM     29  CG2 ILE     5      10.618  -3.775  57.595  1.00190.93           C
ATOM     30  CD1 ILE     5       9.254  -3.524  53.929  1.00190.93           C
ATOM     31  C   ILE     5      10.648  -6.041  54.557  1.00190.93           C
ATOM     32  O   ILE     5      11.043  -5.555  53.501  1.00190.93           O
ATOM     33  N   ARG     6       9.881  -7.149  54.592  1.00 50.95           N
ATOM     34  CA  ARG     6       9.543  -7.803  53.361  1.00 50.95           C
ATOM     35  CB  ARG     6       9.769  -9.324  53.396  1.00 50.95           C
ATOM     36  CG  ARG     6       8.900 -10.038  54.437  1.00 50.95           C
ATOM     37  CD  ARG     6       9.059 -11.561  54.432  1.00 50.95           C
ATOM     38  NE  ARG     6       8.138 -12.118  55.464  1.00 50.95           N
ATOM     39  CZ  ARG     6       8.580 -12.343  56.736  1.00 50.95           C
ATOM     40  NH1 ARG     6       9.873 -12.063  57.070  1.00 50.95           N
ATOM     41  NH2 ARG     6       7.727 -12.853  57.673  1.00 50.95           N
ATOM     42  C   ARG     6       8.091  -7.607  53.086  1.00 50.95           C
ATOM     43  O   ARG     6       7.250  -7.724  53.976  1.00 50.95           O
ATOM     44  N   LYS     7       7.762  -7.290  51.820  1.00153.41           N
ATOM     45  CA  LYS     7       6.386  -7.122  51.479  1.00153.41           C
ATOM     46  CB  LYS     7       5.991  -5.654  51.378  1.00153.41           C
ATOM     47  CG  LYS     7       4.493  -5.443  51.264  1.00153.41           C
ATOM     48  CD  LYS     7       4.131  -4.078  51.816  1.00153.41           C
ATOM     49  CE  LYS     7       4.661  -3.914  53.245  1.00153.41           C
ATOM     50  NZ  LYS     7       3.994  -4.882  54.147  1.00153.41           N
ATOM     51  C   LYS     7       6.153  -7.767  50.154  1.00153.41           C
ATOM     52  O   LYS     7       7.004  -7.713  49.268  1.00153.41           O
ATOM     53  N   LYS     8       4.981  -8.412  49.998  1.00 80.78           N
ATOM     54  CA  LYS     8       4.653  -9.058  48.762  1.00 80.78           C
ATOM     55  CB  LYS     8       4.001 -10.442  48.929  1.00 80.78           C
ATOM     56  CG  LYS     8       3.520 -11.028  47.599  1.00 80.78           C
ATOM     57  CD  LYS     8       3.037 -12.478  47.681  1.00 80.78           C
ATOM     58  CE  LYS     8       2.396 -12.977  46.382  1.00 80.78           C
ATOM     59  NZ  LYS     8       1.974 -14.389  46.527  1.00 80.78           N
ATOM     60  C   LYS     8       3.638  -8.222  48.066  1.00 80.78           C
ATOM     61  O   LYS     8       2.623  -7.838  48.638  1.00 80.78           O
ATOM     62  N   LEU     9       3.894  -7.888  46.795  1.00122.90           N
ATOM     63  CA  LEU     9       2.907  -7.141  46.082  1.00122.90           C
ATOM     64  CB  LEU     9       3.321  -5.682  45.814  1.00122.90           C
ATOM     65  CG  LEU     9       3.408  -4.841  47.103  1.00122.90           C
ATOM     66  CD1 LEU     9       4.472  -5.394  48.065  1.00122.90           C
ATOM     67  CD2 LEU     9       3.609  -3.349  46.792  1.00122.90           C
ATOM     68  C   LEU     9       2.735  -7.832  44.772  1.00122.90           C
ATOM     69  O   LEU     9       3.715  -8.249  44.158  1.00122.90           O
ATOM     70  N   VAL    10       1.482  -8.006  44.305  1.00158.90           N
ATOM     71  CA  VAL    10       1.370  -8.675  43.044  1.00158.90           C
ATOM     72  CB  VAL    10       0.492  -9.897  42.999  1.00158.90           C
ATOM     73  CG1 VAL    10       0.817 -10.815  44.185  1.00158.90           C
ATOM     74  CG2 VAL    10      -0.971  -9.478  42.809  1.00158.90           C
ATOM     75  C   VAL    10       0.728  -7.720  42.098  1.00158.90           C
ATOM     76  O   VAL    10       0.014  -6.799  42.495  1.00158.90           O
ATOM     77  N   ILE    11       0.997  -7.916  40.797  1.00128.50           N
ATOM     78  CA  ILE    11       0.377  -7.092  39.811  1.00128.50           C
ATOM     79  CB  ILE    11       1.323  -6.537  38.791  1.00128.50           C
ATOM     80  CG1 ILE    11       2.402  -5.671  39.464  1.00128.50           C
ATOM     81  CG2 ILE    11       0.481  -5.772  37.759  1.00128.50           C
ATOM     82  CD1 ILE    11       1.840  -4.465  40.212  1.00128.50           C
ATOM     83  C   ILE    11      -0.554  -7.994  39.089  1.00128.50           C
ATOM     84  O   ILE    11      -0.167  -9.066  38.627  1.00128.50           O
ATOM     85  N   VAL    12      -1.834  -7.594  39.004  1.00 76.15           N
ATOM     86  CA  VAL    12      -2.767  -8.448  38.347  1.00 76.15           C
ATOM     87  CB  VAL    12      -3.712  -9.121  39.290  1.00 76.15           C
ATOM     88  CG1 VAL    12      -4.652  -9.998  38.455  1.00 76.15           C
ATOM     89  CG2 VAL    12      -2.903  -9.904  40.341  1.00 76.15           C
ATOM     90  C   VAL    12      -3.573  -7.604  37.414  1.00 76.15           C
ATOM     91  O   VAL    12      -3.713  -6.400  37.625  1.00 76.15           O
ATOM     92  N   GLY    13      -4.101  -8.226  36.339  1.00 53.62           N
ATOM     93  CA  GLY    13      -4.915  -7.509  35.403  1.00 53.62           C
ATOM     94  C   GLY    13      -4.914  -8.269  34.107  1.00 53.62           C
ATOM     95  O   GLY    13      -4.279  -9.315  33.986  1.00 53.62           O
ATOM     96  N   ASP    14      -5.609  -7.724  33.085  1.00 56.38           N
ATOM     97  CA  ASP    14      -5.755  -8.365  31.804  1.00 56.38           C
ATOM     98  CB  ASP    14      -6.823  -7.721  30.910  1.00 56.38           C
ATOM     99  CG  ASP    14      -8.171  -8.050  31.518  1.00 56.38           C
ATOM    100  OD1 ASP    14      -8.257  -9.073  32.248  1.00 56.38           O
ATOM    101  OD2 ASP    14      -9.130  -7.273  31.268  1.00 56.38           O
ATOM    102  C   ASP    14      -4.465  -8.285  31.049  1.00 56.38           C
ATOM    103  O   ASP    14      -3.516  -7.630  31.468  1.00 56.38           O
ATOM    104  N   VAL    15      -4.419  -8.976  29.891  1.00 62.32           N
ATOM    105  CA  VAL    15      -3.243  -9.113  29.072  1.00 62.32           C
ATOM    106  CB  VAL    15      -3.458 -10.019  27.896  1.00 62.32           C
ATOM    107  CG1 VAL    15      -2.198  -9.975  27.013  1.00 62.32           C
ATOM    108  CG2 VAL    15      -3.797 -11.426  28.417  1.00 62.32           C
ATOM    109  C   VAL    15      -2.778  -7.790  28.529  1.00 62.32           C
ATOM    110  O   VAL    15      -1.578  -7.556  28.404  1.00 62.32           O
ATOM    111  N   ALA    16      -3.729  -6.934  28.118  1.00 84.01           N
ATOM    112  CA  ALA    16      -3.557  -5.636  27.510  1.00 84.01           C
ATOM    113  CB  ALA    16      -4.854  -5.117  26.867  1.00 84.01           C
ATOM    114  C   ALA    16      -3.073  -4.538  28.429  1.00 84.01           C
ATOM    115  O   ALA    16      -2.495  -3.559  27.961  1.00 84.01           O
ATOM    116  N   CYS    17      -3.347  -4.639  29.745  1.00 80.69           N
ATOM    117  CA  CYS    17      -3.233  -3.570  30.714  1.00 80.69           C
ATOM    118  CB  CYS    17      -3.688  -4.006  32.117  1.00 80.69           C
ATOM    119  SG  CYS    17      -5.452  -4.446  32.163  1.00 80.69           S
ATOM    120  C   CYS    17      -1.877  -2.939  30.868  1.00 80.69           C
ATOM    121  O   CYS    17      -1.816  -1.726  31.077  1.00 80.69           O
ATOM    122  N   GLY    18      -0.762  -3.696  30.787  1.00 54.12           N
ATOM    123  CA  GLY    18       0.523  -3.058  30.930  1.00 54.12           C
ATOM    124  C   GLY    18       1.155  -3.336  32.266  1.00 54.12           C
ATOM    125  O   GLY    18       1.939  -2.526  32.759  1.00 54.12           O
ATOM    126  N   LYS    19       0.845  -4.486  32.897  1.00161.28           N
ATOM    127  CA  LYS    19       1.427  -4.774  34.178  1.00161.28           C
ATOM    128  CB  LYS    19       0.871  -6.045  34.851  1.00161.28           C
ATOM    129  CG  LYS    19       1.055  -7.359  34.092  1.00161.28           C
ATOM    130  CD  LYS    19       0.205  -7.503  32.831  1.00161.28           C
ATOM    131  CE  LYS    19       0.338  -8.883  32.177  1.00161.28           C
ATOM    132  NZ  LYS    19      -0.522  -8.965  30.976  1.00161.28           N
ATOM    133  C   LYS    19       2.917  -4.887  34.072  1.00161.28           C
ATOM    134  O   LYS    19       3.644  -4.349  34.905  1.00161.28           O
ATOM    135  N   THR    20       3.417  -5.582  33.038  1.00124.92           N
ATOM    136  CA  THR    20       4.827  -5.759  32.861  1.00124.92           C
ATOM    137  CB  THR    20       5.144  -6.731  31.763  1.00124.92           C
ATOM    138  OG1 THR    20       6.510  -7.106  31.825  1.00124.92           O
ATOM    139  CG2 THR    20       4.820  -6.084  30.406  1.00124.92           C
ATOM    140  C   THR    20       5.437  -4.427  32.544  1.00124.92           C
ATOM    141  O   THR    20       6.547  -4.122  32.976  1.00124.92           O
ATOM    142  N   CYS    21       4.710  -3.591  31.781  1.00 41.57           N
ATOM    143  CA  CYS    21       5.189  -2.306  31.356  1.00 41.57           C
ATOM    144  CB  CYS    21       4.184  -1.559  30.465  1.00 41.57           C
ATOM    145  SG  CYS    21       3.896  -2.395  28.876  1.00 41.57           S
ATOM    146  C   CYS    21       5.435  -1.450  32.557  1.00 41.57           C
ATOM    147  O   CYS    21       6.413  -0.705  32.597  1.00 41.57           O
ATOM    148  N   LEU    22       4.546  -1.517  33.567  1.00 55.71           N
ATOM    149  CA  LEU    22       4.726  -0.698  34.733  1.00 55.71           C
ATOM    150  CB  LEU    22       3.578  -0.830  35.751  1.00 55.71           C
ATOM    151  CG  LEU    22       2.254  -0.195  35.290  1.00 55.71           C
ATOM    152  CD1 LEU    22       1.160  -0.364  36.354  1.00 55.71           C
ATOM    153  CD2 LEU    22       2.458   1.277  34.891  1.00 55.71           C
ATOM    154  C   LEU    22       5.987  -1.093  35.437  1.00 55.71           C
ATOM    155  O   LEU    22       6.773  -0.238  35.840  1.00 55.71           O
ATOM    156  N   LEU    23       6.210  -2.409  35.603  1.00 55.54           N
ATOM    157  CA  LEU    23       7.365  -2.895  36.302  1.00 55.54           C
ATOM    158  CB  LEU    23       7.338  -4.420  36.491  1.00 55.54           C
ATOM    159  CG  LEU    23       8.563  -4.973  37.240  1.00 55.54           C
ATOM    160  CD1 LEU    23       8.594  -4.497  38.700  1.00 55.54           C
ATOM    161  CD2 LEU    23       8.644  -6.499  37.099  1.00 55.54           C
ATOM    162  C   LEU    23       8.613  -2.573  35.545  1.00 55.54           C
ATOM    163  O   LEU    23       9.614  -2.170  36.132  1.00 55.54           O
ATOM    164  N   ILE    24       8.579  -2.744  34.215  1.00141.92           N
ATOM    165  CA  ILE    24       9.750  -2.555  33.407  1.00141.92           C
ATOM    166  CB  ILE    24       9.500  -2.948  31.969  1.00141.92           C
ATOM    167  CG1 ILE    24      10.820  -3.161  31.209  1.00141.92           C
ATOM    168  CG2 ILE    24       8.549  -1.924  31.326  1.00141.92           C
ATOM    169  CD1 ILE    24      11.688  -1.915  31.105  1.00141.92           C
ATOM    170  C   ILE    24      10.183  -1.124  33.503  1.00141.92           C
ATOM    171  O   ILE    24      11.372  -0.839  33.636  1.00141.92           O
ATOM    172  N   VAL    25       9.231  -0.176  33.431  1.00 86.57           N
ATOM    173  CA  VAL    25       9.591   1.211  33.499  1.00 86.57           C
ATOM    174  CB  VAL    25       8.438   2.142  33.234  1.00 86.57           C
ATOM    175  CG1 VAL    25       7.378   1.976  34.335  1.00 86.57           C
ATOM    176  CG2 VAL    25       8.988   3.573  33.124  1.00 86.57           C
ATOM    177  C   VAL    25      10.146   1.513  34.857  1.00 86.57           C
ATOM    178  O   VAL    25      11.151   2.210  34.989  1.00 86.57           O
ATOM    179  N   PHE    26       9.504   0.979  35.912  1.00 72.46           N
ATOM    180  CA  PHE    26       9.905   1.252  37.261  1.00 72.46           C
ATOM    181  CB  PHE    26       8.939   0.579  38.257  1.00 72.46           C
ATOM    182  CG  PHE    26       9.282   0.921  39.667  1.00 72.46           C
ATOM    183  CD1 PHE    26       9.082   2.193  40.151  1.00 72.46           C
ATOM    184  CD2 PHE    26       9.762  -0.047  40.519  1.00 72.46           C
ATOM    185  CE1 PHE    26       9.386   2.501  41.456  1.00 72.46           C
ATOM    186  CE2 PHE    26      10.066   0.255  41.825  1.00 72.46           C
ATOM    187  CZ  PHE    26       9.881   1.532  42.296  1.00 72.46           C
ATOM    188  C   PHE    26      11.296   0.734  37.485  1.00 72.46           C
ATOM    189  O   PHE    26      12.140   1.440  38.036  1.00 72.46           O
ATOM    190  N   SER    27      11.560  -0.532  37.103  1.00 63.24           N
ATOM    191  CA  SER    27      12.860  -1.117  37.288  1.00 63.24           C
ATOM    192  CB  SER    27      12.854  -2.642  37.093  1.00 63.24           C
ATOM    193  OG  SER    27      12.026  -3.256  38.070  1.00 63.24           O
ATOM    194  C   SER    27      13.873  -0.561  36.328  1.00 63.24           C
ATOM    195  O   SER    27      14.799   0.143  36.727  1.00 63.24           O
ATOM    196  N   LYS    28      13.704  -0.915  35.032  1.00 64.41           N
ATOM    197  CA  LYS    28      14.574  -0.624  33.916  1.00 64.41           C
ATOM    198  CB  LYS    28      14.271  -1.478  32.672  1.00 64.41           C
ATOM    199  CG  LYS    28      14.653  -2.952  32.817  1.00 64.41           C
ATOM    200  CD  LYS    28      14.141  -3.822  31.666  1.00 64.41           C
ATOM    201  CE  LYS    28      14.612  -5.277  31.730  1.00 64.41           C
ATOM    202  NZ  LYS    28      14.104  -6.026  30.558  1.00 64.41           N
ATOM    203  C   LYS    28      14.534   0.809  33.477  1.00 64.41           C
ATOM    204  O   LYS    28      15.544   1.346  33.026  1.00 64.41           O
ATOM    205  N   ASP    29      13.377   1.478  33.609  1.00 67.50           N
ATOM    206  CA  ASP    29      13.217   2.804  33.082  1.00 67.50           C
ATOM    207  CB  ASP    29      14.339   3.768  33.511  1.00 67.50           C
ATOM    208  CG  ASP    29      13.899   5.190  33.182  1.00 67.50           C
ATOM    209  OD1 ASP    29      12.803   5.354  32.581  1.00 67.50           O
ATOM    210  OD2 ASP    29      14.658   6.134  33.531  1.00 67.50           O
ATOM    211  C   ASP    29      13.186   2.734  31.582  1.00 67.50           C
ATOM    212  O   ASP    29      13.648   3.644  30.895  1.00 67.50           O
ATOM    213  N   GLN    30      12.633   1.630  31.031  1.00108.72           N
ATOM    214  CA  GLN    30      12.474   1.541  29.606  1.00108.72           C
ATOM    215  CB  GLN    30      13.586   0.733  28.904  1.00108.72           C
ATOM    216  CG  GLN    30      13.708  -0.726  29.334  1.00108.72           C
ATOM    217  CD  GLN    30      15.066  -1.235  28.871  1.00108.72           C
ATOM    218  OE1 GLN    30      15.979  -0.452  28.612  1.00108.72           O
ATOM    219  NE2 GLN    30      15.211  -2.584  28.774  1.00108.72           N
ATOM    220  C   GLN    30      11.102   1.000  29.310  1.00108.72           C
ATOM    221  O   GLN    30      10.446   0.441  30.190  1.00108.72           O
ATOM    222  N   PHE    31      10.601   1.215  28.070  1.00 81.12           N
ATOM    223  CA  PHE    31       9.260   0.803  27.737  1.00 81.12           C
ATOM    224  CB  PHE    31       8.288   1.996  27.808  1.00 81.12           C
ATOM    225  CG  PHE    31       6.931   1.588  27.355  1.00 81.12           C
ATOM    226  CD1 PHE    31       6.064   0.946  28.207  1.00 81.12           C
ATOM    227  CD2 PHE    31       6.520   1.872  26.073  1.00 81.12           C
ATOM    228  CE1 PHE    31       4.810   0.579  27.780  1.00 81.12           C
ATOM    229  CE2 PHE    31       5.267   1.508  25.640  1.00 81.12           C
ATOM    230  CZ  PHE    31       4.409   0.860  26.495  1.00 81.12           C
ATOM    231  C   PHE    31       9.207   0.246  26.340  1.00 81.12           C
ATOM    232  O   PHE    31       9.558   0.920  25.372  1.00 81.12           O
ATOM    233  N   PRO    32       8.816  -1.002  26.231  1.00175.37           N
ATOM    234  CA  PRO    32       8.652  -1.582  24.916  1.00175.37           C
ATOM    235  CD  PRO    32       9.405  -1.957  27.157  1.00175.37           C
ATOM    236  CB  PRO    32       9.014  -3.060  25.042  1.00175.37           C
ATOM    237  CG  PRO    32       9.904  -3.121  26.292  1.00175.37           C
ATOM    238  C   PRO    32       7.275  -1.401  24.346  1.00175.37           C
ATOM    239  O   PRO    32       6.304  -1.481  25.097  1.00175.37           O
ATOM    240  N   GLU    33       7.161  -1.164  23.023  1.00 52.99           N
ATOM    241  CA  GLU    33       5.875  -1.109  22.387  1.00 52.99           C
ATOM    242  CB  GLU    33       5.896  -0.506  20.974  1.00 52.99           C
ATOM    243  CG  GLU    33       6.092   1.009  20.947  1.00 52.99           C
ATOM    244  CD  GLU    33       5.816   1.477  19.525  1.00 52.99           C
ATOM    245  OE1 GLU    33       6.370   0.854  18.579  1.00 52.99           O
ATOM    246  OE2 GLU    33       5.038   2.454  19.364  1.00 52.99           O
ATOM    247  C   GLU    33       5.351  -2.503  22.253  1.00 52.99           C
ATOM    248  O   GLU    33       4.156  -2.750  22.410  1.00 52.99           O
ATOM    249  N   VAL    34       6.257  -3.456  21.962  1.00 41.06           N
ATOM    250  CA  VAL    34       5.876  -4.813  21.704  1.00 41.06           C
ATOM    251  CB  VAL    34       7.035  -5.680  21.302  1.00 41.06           C
ATOM    252  CG1 VAL    34       6.539  -7.124  21.121  1.00 41.06           C
ATOM    253  CG2 VAL    34       7.686  -5.079  20.046  1.00 41.06           C
ATOM    254  C   VAL    34       5.293  -5.394  22.944  1.00 41.06           C
ATOM    255  O   VAL    34       5.761  -5.142  24.053  1.00 41.06           O
ATOM    256  N   TYR    35       4.228  -6.199  22.773  1.00 46.18           N
ATOM    257  CA  TYR    35       3.621  -6.812  23.912  1.00 46.18           C
ATOM    258  CB  TYR    35       2.084  -6.781  23.897  1.00 46.18           C
ATOM    259  CG  TYR    35       1.615  -7.563  25.077  1.00 46.18           C
ATOM    260  CD1 TYR    35       1.543  -6.982  26.322  1.00 46.18           C
ATOM    261  CD2 TYR    35       1.250  -8.881  24.933  1.00 46.18           C
ATOM    262  CE1 TYR    35       1.109  -7.706  27.408  1.00 46.18           C
ATOM    263  CE2 TYR    35       0.816  -9.610  26.015  1.00 46.18           C
ATOM    264  CZ  TYR    35       0.745  -9.021  27.255  1.00 46.18           C
ATOM    265  OH  TYR    35       0.299  -9.765  28.368  1.00 46.18           O
ATOM    266  C   TYR    35       4.026  -8.243  23.894  1.00 46.18           C
ATOM    267  O   TYR    35       3.615  -9.013  23.028  1.00 46.18           O
ATOM    268  N   VAL    36       4.872  -8.628  24.865  1.00 92.60           N
ATOM    269  CA  VAL    36       5.275  -9.995  24.960  1.00 92.60           C
ATOM    270  CB  VAL    36       6.757 -10.183  25.136  1.00 92.60           C
ATOM    271  CG1 VAL    36       7.189  -9.528  26.458  1.00 92.60           C
ATOM    272  CG2 VAL    36       7.070 -11.687  25.062  1.00 92.60           C
ATOM    273  C   VAL    36       4.591 -10.526  26.172  1.00 92.60           C
ATOM    274  O   VAL    36       4.562  -9.878  27.216  1.00 92.60           O
ATOM    275  N   PRO    37       4.025 -11.687  26.063  1.00145.88           N
ATOM    276  CA  PRO    37       3.325 -12.216  27.196  1.00145.88           C
ATOM    277  CD  PRO    37       3.438 -12.123  24.807  1.00145.88           C
ATOM    278  CB  PRO    37       2.492 -13.378  26.666  1.00145.88           C
ATOM    279  CG  PRO    37       2.226 -12.985  25.200  1.00145.88           C
ATOM    280  C   PRO    37       4.289 -12.581  28.273  1.00145.88           C
ATOM    281  O   PRO    37       5.425 -12.939  27.965  1.00145.88           O
ATOM    282  N   THR    38       3.853 -12.494  29.543  1.00 60.85           N
ATOM    283  CA  THR    38       4.734 -12.756  30.640  1.00 60.85           C
ATOM    284  CB  THR    38       4.327 -12.021  31.884  1.00 60.85           C
ATOM    285  OG1 THR    38       4.312 -10.624  31.632  1.00 60.85           O
ATOM    286  CG2 THR    38       5.318 -12.344  33.014  1.00 60.85           C
ATOM    287  C   THR    38       4.733 -14.217  30.939  1.00 60.85           C
ATOM    288  O   THR    38       3.750 -14.767  31.432  1.00 60.85           O
ATOM    289  N   VAL    39       5.852 -14.882  30.596  1.00102.21           N
ATOM    290  CA  VAL    39       6.037 -16.281  30.842  1.00102.21           C
ATOM    291  CB  VAL    39       7.224 -16.845  30.117  1.00102.21           C
ATOM    292  CG1 VAL    39       8.485 -16.097  30.581  1.00102.21           C
ATOM    293  CG2 VAL    39       7.278 -18.361  30.374  1.00102.21           C
ATOM    294  C   VAL    39       6.238 -16.547  32.303  1.00102.21           C
ATOM    295  O   VAL    39       5.655 -17.481  32.852  1.00102.21           O
ATOM    296  N   PHE    40       7.055 -15.720  32.990  1.00 70.59           N
ATOM    297  CA  PHE    40       7.383 -16.062  34.346  1.00 70.59           C
ATOM    298  CB  PHE    40       8.840 -16.541  34.483  1.00 70.59           C
ATOM    299  CG  PHE    40       9.008 -17.197  35.809  1.00 70.59           C
ATOM    300  CD1 PHE    40       8.453 -18.435  36.041  1.00 70.59           C
ATOM    301  CD2 PHE    40       9.742 -16.601  36.806  1.00 70.59           C
ATOM    302  CE1 PHE    40       8.603 -19.062  37.255  1.00 70.59           C
ATOM    303  CE2 PHE    40       9.897 -17.226  38.021  1.00 70.59           C
ATOM    304  CZ  PHE    40       9.327 -18.455  38.251  1.00 70.59           C
ATOM    305  C   PHE    40       7.186 -14.868  35.232  1.00 70.59           C
ATOM    306  O   PHE    40       6.980 -13.751  34.760  1.00 70.59           O
ATOM    307  N   GLU    41       7.233 -15.099  36.562  1.00128.84           N
ATOM    308  CA  GLU    41       6.983 -14.093  37.560  1.00128.84           C
ATOM    309  CB  GLU    41       5.925 -14.592  38.558  1.00128.84           C
ATOM    310  CG  GLU    41       5.547 -13.638  39.686  1.00128.84           C
ATOM    311  CD  GLU    41       4.339 -14.264  40.376  1.00128.84           C
ATOM    312  OE1 GLU    41       3.856 -15.311  39.867  1.00128.84           O
ATOM    313  OE2 GLU    41       3.884 -13.712  41.413  1.00128.84           O
ATOM    314  C   GLU    41       8.252 -13.806  38.325  1.00128.84           C
ATOM    315  O   GLU    41       8.982 -14.730  38.673  1.00128.84           O
ATOM    316  N   ASN    42       8.563 -12.510  38.590  1.00138.46           N
ATOM    317  CA  ASN    42       9.745 -12.176  39.357  1.00138.46           C
ATOM    318  CB  ASN    42      11.056 -12.578  38.658  1.00138.46           C
ATOM    319  CG  ASN    42      11.165 -11.801  37.352  1.00138.46           C
ATOM    320  OD1 ASN    42      10.189 -11.655  36.617  1.00138.46           O
ATOM    321  ND2 ASN    42      12.388 -11.285  37.054  1.00138.46           N
ATOM    322  C   ASN    42       9.808 -10.679  39.602  1.00138.46           C
ATOM    323  O   ASN    42       8.904  -9.960  39.179  1.00138.46           O
ATOM    324  N   TYR    43      10.855 -10.206  40.353  1.00198.93           N
ATOM    325  CA  TYR    43      11.222  -8.818  40.592  1.00198.93           C
ATOM    326  CB  TYR    43      10.437  -7.771  39.779  1.00198.93           C
ATOM    327  CG  TYR    43      10.981  -7.745  38.389  1.00198.93           C
ATOM    328  CD1 TYR    43      10.609  -8.682  37.454  1.00198.93           C
ATOM    329  CD2 TYR    43      11.865  -6.757  38.018  1.00198.93           C
ATOM    330  CE1 TYR    43      11.114  -8.639  36.175  1.00198.93           C
ATOM    331  CE2 TYR    43      12.375  -6.706  36.743  1.00198.93           C
ATOM    332  CZ  TYR    43      11.998  -7.650  35.819  1.00198.93           C
ATOM    333  OH  TYR    43      12.518  -7.601  34.509  1.00198.93           O
ATOM    334  C   TYR    43      11.179  -8.401  42.038  1.00198.93           C
ATOM    335  O   TYR    43      10.176  -8.587  42.724  1.00198.93           O
ATOM    336  N   VAL    44      12.294  -7.801  42.532  1.00111.03           N
ATOM    337  CA  VAL    44      12.376  -7.299  43.882  1.00111.03           C
ATOM    338  CB  VAL    44      13.273  -8.119  44.761  1.00111.03           C
ATOM    339  CG1 VAL    44      14.699  -8.066  44.186  1.00111.03           C
ATOM    340  CG2 VAL    44      13.166  -7.592  46.202  1.00111.03           C
ATOM    341  C   VAL    44      12.959  -5.916  43.824  1.00111.03           C
ATOM    342  O   VAL    44      13.913  -5.670  43.088  1.00111.03           O
ATOM    343  N   ALA    45      12.399  -4.965  44.604  1.00 35.74           N
ATOM    344  CA  ALA    45      12.908  -3.622  44.598  1.00 35.74           C
ATOM    345  CB  ALA    45      11.886  -2.577  44.117  1.00 35.74           C
ATOM    346  C   ALA    45      13.276  -3.267  46.002  1.00 35.74           C
ATOM    347  O   ALA    45      12.590  -3.643  46.951  1.00 35.74           O
ATOM    348  N   ASP    46      14.396  -2.534  46.167  1.00 84.73           N
ATOM    349  CA  ASP    46      14.820  -2.134  47.477  1.00 84.73           C
ATOM    350  CB  ASP    46      16.312  -2.402  47.757  1.00 84.73           C
ATOM    351  CG  ASP    46      17.146  -1.580  46.785  1.00 84.73           C
ATOM    352  OD1 ASP    46      16.706  -1.420  45.615  1.00 84.73           O
ATOM    353  OD2 ASP    46      18.232  -1.094  47.201  1.00 84.73           O
ATOM    354  C   ASP    46      14.588  -0.663  47.598  1.00 84.73           C
ATOM    355  O   ASP    46      14.991   0.117  46.737  1.00 84.73           O
ATOM    356  N   ILE    47      13.891  -0.248  48.674  1.00 93.02           N
ATOM    357  CA  ILE    47      13.634   1.147  48.868  1.00 93.02           C
ATOM    358  CB  ILE    47      12.214   1.535  48.575  1.00 93.02           C
ATOM    359  CG1 ILE    47      11.254   0.820  49.540  1.00 93.02           C
ATOM    360  CG2 ILE    47      11.935   1.236  47.092  1.00 93.02           C
ATOM    361  CD1 ILE    47       9.830   1.372  49.507  1.00 93.02           C
ATOM    362  C   ILE    47      13.881   1.458  50.303  1.00 93.02           C
ATOM    363  O   ILE    47      13.770   0.590  51.167  1.00 93.02           O
ATOM    364  N   GLU    48      14.268   2.714  50.588  1.00 41.21           N
ATOM    365  CA  GLU    48      14.439   3.101  51.953  1.00 41.21           C
ATOM    366  CB  GLU    48      15.819   3.711  52.247  1.00 41.21           C
ATOM    367  CG  GLU    48      16.105   3.891  53.738  1.00 41.21           C
ATOM    368  CD  GLU    48      17.535   4.392  53.873  1.00 41.21           C
ATOM    369  OE1 GLU    48      17.808   5.537  53.424  1.00 41.21           O
ATOM    370  OE2 GLU    48      18.376   3.631  54.423  1.00 41.21           O
ATOM    371  C   GLU    48      13.400   4.143  52.214  1.00 41.21           C
ATOM    372  O   GLU    48      13.348   5.161  51.524  1.00 41.21           O
ATOM    373  N   VAL    49      12.518   3.900  53.204  1.00 36.78           N
ATOM    374  CA  VAL    49      11.505   4.869  53.492  1.00 36.78           C
ATOM    375  CB  VAL    49      10.109   4.333  53.342  1.00 36.78           C
ATOM    376  CG1 VAL    49       9.111   5.419  53.775  1.00 36.78           C
ATOM    377  CG2 VAL    49       9.920   3.860  51.892  1.00 36.78           C
ATOM    378  C   VAL    49      11.669   5.268  54.918  1.00 36.78           C
ATOM    379  O   VAL    49      11.578   4.437  55.820  1.00 36.78           O
ATOM    380  N   ASP    50      11.889   6.576  55.146  1.00 42.61           N
ATOM    381  CA  ASP    50      12.069   7.121  56.457  1.00 42.61           C
ATOM    382  CB  ASP    50      10.800   7.079  57.322  1.00 42.61           C
ATOM    383  CG  ASP    50       9.832   8.117  56.768  1.00 42.61           C
ATOM    384  OD1 ASP    50      10.116   8.670  55.671  1.00 42.61           O
ATOM    385  OD2 ASP    50       8.795   8.372  57.436  1.00 42.61           O
ATOM    386  C   ASP    50      13.168   6.396  57.165  1.00 42.61           C
ATOM    387  O   ASP    50      13.077   6.128  58.362  1.00 42.61           O
ATOM    388  N   GLY    51      14.247   6.056  56.437  1.00 16.16           N
ATOM    389  CA  GLY    51      15.382   5.442  57.061  1.00 16.16           C
ATOM    390  C   GLY    51      15.079   4.006  57.345  1.00 16.16           C
ATOM    391  O   GLY    51      15.838   3.339  58.046  1.00 16.16           O
ATOM    392  N   LYS    52      13.963   3.482  56.808  1.00140.14           N
ATOM    393  CA  LYS    52      13.648   2.112  57.088  1.00140.14           C
ATOM    394  CB  LYS    52      12.176   1.918  57.494  1.00140.14           C
ATOM    395  CG  LYS    52      11.947   0.807  58.523  1.00140.14           C
ATOM    396  CD  LYS    52      12.493  -0.567  58.146  1.00140.14           C
ATOM    397  CE  LYS    52      12.463  -1.544  59.323  1.00140.14           C
ATOM    398  NZ  LYS    52      13.329  -1.044  60.415  1.00140.14           N
ATOM    399  C   LYS    52      13.864   1.393  55.793  1.00140.14           C
ATOM    400  O   LYS    52      13.495   1.897  54.734  1.00140.14           O
ATOM    401  N   GLN    53      14.495   0.204  55.834  1.00127.53           N
ATOM    402  CA  GLN    53      14.774  -0.512  54.620  1.00127.53           C
ATOM    403  CB  GLN    53      15.931  -1.519  54.755  1.00127.53           C
ATOM    404  CG  GLN    53      15.609  -2.731  55.633  1.00127.53           C
ATOM    405  CD  GLN    53      15.169  -2.269  57.012  1.00127.53           C
ATOM    406  OE1 GLN    53      14.162  -2.740  57.536  1.00127.53           O
ATOM    407  NE2 GLN    53      15.938  -1.327  57.619  1.00127.53           N
ATOM    408  C   GLN    53      13.550  -1.281  54.235  1.00127.53           C
ATOM    409  O   GLN    53      12.825  -1.778  55.095  1.00127.53           O
ATOM    410  N   VAL    54      13.283  -1.392  52.916  1.00 48.08           N
ATOM    411  CA  VAL    54      12.114  -2.105  52.496  1.00 48.08           C
ATOM    412  CB  VAL    54      11.022  -1.195  52.009  1.00 48.08           C
ATOM    413  CG1 VAL    54       9.868  -2.048  51.458  1.00 48.08           C
ATOM    414  CG2 VAL    54      10.614  -0.259  53.159  1.00 48.08           C
ATOM    415  C   VAL    54      12.472  -3.011  51.361  1.00 48.08           C
ATOM    416  O   VAL    54      13.205  -2.639  50.445  1.00 48.08           O
ATOM    417  N   GLU    55      11.946  -4.248  51.422  1.00100.58           N
ATOM    418  CA  GLU    55      12.106  -5.237  50.401  1.00100.58           C
ATOM    419  CB  GLU    55      12.379  -6.638  50.966  1.00100.58           C
ATOM    420  CG  GLU    55      12.425  -7.740  49.908  1.00100.58           C
ATOM    421  CD  GLU    55      12.401  -9.076  50.638  1.00100.58           C
ATOM    422  OE1 GLU    55      12.518  -9.062  51.893  1.00100.58           O
ATOM    423  OE2 GLU    55      12.260 -10.125  49.954  1.00100.58           O
ATOM    424  C   GLU    55      10.772  -5.315  49.744  1.00100.58           C
ATOM    425  O   GLU    55       9.799  -5.761  50.353  1.00100.58           O
ATOM    426  N   LEU    56      10.688  -4.882  48.476  1.00 74.51           N
ATOM    427  CA  LEU    56       9.416  -4.887  47.827  1.00 74.51           C
ATOM    428  CB  LEU    56       9.146  -3.557  47.099  1.00 74.51           C
ATOM    429  CG  LEU    56       7.799  -3.475  46.365  1.00 74.51           C
ATOM    430  CD1 LEU    56       6.621  -3.513  47.354  1.00 74.51           C
ATOM    431  CD2 LEU    56       7.751  -2.257  45.432  1.00 74.51           C
ATOM    432  C   LEU    56       9.463  -5.964  46.806  1.00 74.51           C
ATOM    433  O   LEU    56      10.192  -5.870  45.817  1.00 74.51           O
ATOM    434  N   ALA    57       8.684  -7.037  47.026  1.00 67.68           N
ATOM    435  CA  ALA    57       8.674  -8.061  46.036  1.00 67.68           C
ATOM    436  CB  ALA    57       8.407  -9.465  46.605  1.00 67.68           C
ATOM    437  C   ALA    57       7.548  -7.713  45.125  1.00 67.68           C
ATOM    438  O   ALA    57       6.386  -7.722  45.529  1.00 67.68           O
ATOM    439  N   LEU    58       7.879  -7.382  43.863  1.00108.96           N
ATOM    440  CA  LEU    58       6.858  -7.051  42.918  1.00108.96           C
ATOM    441  CB  LEU    58       7.211  -5.872  41.995  1.00108.96           C
ATOM    442  CG  LEU    58       7.361  -4.523  42.721  1.00108.96           C
ATOM    443  CD1 LEU    58       6.031  -4.078  43.352  1.00108.96           C
ATOM    444  CD2 LEU    58       8.529  -4.548  43.718  1.00108.96           C
ATOM    445  C   LEU    58       6.709  -8.248  42.047  1.00108.96           C
ATOM    446  O   LEU    58       7.639  -8.636  41.342  1.00108.96           O
ATOM    447  N   TRP    59       5.517  -8.866  42.067  1.00 75.94           N
ATOM    448  CA  TRP    59       5.354 -10.062  41.305  1.00 75.94           C
ATOM    449  CB  TRP    59       4.611 -11.157  42.088  1.00 75.94           C
ATOM    450  CG  TRP    59       5.331 -11.639  43.329  1.00 75.94           C
ATOM    451  CD2 TRP    59       6.118 -12.842  43.419  1.00 75.94           C
ATOM    452  CD1 TRP    59       5.360 -11.070  44.568  1.00 75.94           C
ATOM    453  NE1 TRP    59       6.118 -11.836  45.421  1.00 75.94           N
ATOM    454  CE2 TRP    59       6.590 -12.930  44.728  1.00 75.94           C
ATOM    455  CE3 TRP    59       6.422 -13.794  42.491  1.00 75.94           C
ATOM    456  CZ2 TRP    59       7.376 -13.975  45.127  1.00 75.94           C
ATOM    457  CZ3 TRP    59       7.212 -14.848  42.896  1.00 75.94           C
ATOM    458  CH2 TRP    59       7.681 -14.937  44.189  1.00 75.94           C
ATOM    459  C   TRP    59       4.531  -9.738  40.102  1.00 75.94           C
ATOM    460  O   TRP    59       3.408  -9.250  40.217  1.00 75.94           O
ATOM    461  N   ASP    60       5.102  -9.978  38.905  1.00 68.27           N
ATOM    462  CA  ASP    60       4.385  -9.799  37.677  1.00 68.27           C
ATOM    463  CB  ASP    60       5.325  -9.633  36.465  1.00 68.27           C
ATOM    464  CG  ASP    60       4.556  -9.028  35.299  1.00 68.27           C
ATOM    465  OD1 ASP    60       3.300  -8.974  35.375  1.00 68.27           O
ATOM    466  OD2 ASP    60       5.219  -8.605  34.315  1.00 68.27           O
ATOM    467  C   ASP    60       3.599 -11.067  37.515  1.00 68.27           C
ATOM    468  O   ASP    60       3.966 -12.089  38.088  1.00 68.27           O
ATOM    469  N   THR    61       2.501 -11.068  36.734  1.00 58.92           N
ATOM    470  CA  THR    61       1.723 -12.276  36.688  1.00 58.92           C
ATOM    471  CB  THR    61       0.383 -12.130  37.344  1.00 58.92           C
ATOM    472  OG1 THR    61      -0.390 -11.159  36.653  1.00 58.92           O
ATOM    473  CG2 THR    61       0.591 -11.702  38.807  1.00 58.92           C
ATOM    474  C   THR    61       1.462 -12.688  35.270  1.00 58.92           C
ATOM    475  O   THR    61       1.762 -11.959  34.325  1.00 58.92           O
ATOM    476  N   ALA    62       0.872 -13.899  35.124  1.00 54.80           N
ATOM    477  CA  ALA    62       0.525 -14.542  33.882  1.00 54.80           C
ATOM    478  CB  ALA    62      -0.128 -15.919  34.086  1.00 54.80           C
ATOM    479  C   ALA    62      -0.462 -13.680  33.157  1.00 54.80           C
ATOM    480  O   ALA    62      -0.399 -13.577  31.933  1.00 54.80           O
ATOM    481  N   GLY    63      -1.408 -13.060  33.898  1.00106.12           N
ATOM    482  CA  GLY    63      -2.293 -12.071  33.332  1.00106.12           C
ATOM    483  C   GLY    63      -3.561 -12.556  32.675  1.00106.12           C
ATOM    484  O   GLY    63      -3.846 -12.141  31.557  1.00106.12           O
ATOM    485  N   GLN    64      -4.395 -13.360  33.370  1.00262.07           N
ATOM    486  CA  GLN    64      -5.628 -13.923  32.853  1.00262.07           C
ATOM    487  CB  GLN    64      -6.520 -14.507  33.965  1.00262.07           C
ATOM    488  CG  GLN    64      -7.819 -15.140  33.463  1.00262.07           C
ATOM    489  CD  GLN    64      -7.474 -16.503  32.889  1.00262.07           C
ATOM    490  OE1 GLN    64      -6.626 -17.214  33.424  1.00262.07           O
ATOM    491  NE2 GLN    64      -8.148 -16.884  31.772  1.00262.07           N
ATOM    492  C   GLN    64      -6.457 -12.888  32.122  1.00262.07           C
ATOM    493  O   GLN    64      -6.242 -11.685  32.261  1.00262.07           O
ATOM    494  N   GLU    65      -7.430 -13.368  31.298  1.00251.13           N
ATOM    495  CA  GLU    65      -8.281 -12.563  30.446  1.00251.13           C
ATOM    496  CB  GLU    65      -8.365 -13.073  28.994  1.00251.13           C
ATOM    497  CG  GLU    65      -7.112 -12.792  28.165  1.00251.13           C
ATOM    498  CD  GLU    65      -7.190 -11.352  27.668  1.00251.13           C
ATOM    499  OE1 GLU    65      -8.071 -11.069  26.811  1.00251.13           O
ATOM    500  OE2 GLU    65      -6.373 -10.517  28.140  1.00251.13           O
ATOM    501  C   GLU    65      -9.700 -12.508  30.963  1.00251.13           C
ATOM    502  O   GLU    65     -10.057 -13.169  31.937  1.00251.13           O
ATOM    503  N   ASP    66     -10.532 -11.671  30.291  1.00184.73           N
ATOM    504  CA  ASP    66     -11.899 -11.346  30.632  1.00184.73           C
ATOM    505  CB  ASP    66     -12.305  -9.928  30.207  1.00184.73           C
ATOM    506  CG  ASP    66     -11.478  -8.939  30.997  1.00184.73           C
ATOM    507  OD1 ASP    66     -10.754  -9.390  31.923  1.00184.73           O
ATOM    508  OD2 ASP    66     -11.552  -7.723  30.676  1.00184.73           O
ATOM    509  C   ASP    66     -12.900 -12.228  29.943  1.00184.73           C
ATOM    510  O   ASP    66     -12.577 -13.278  29.389  1.00184.73           O
ATOM    511  N   TYR    67     -14.179 -11.768  30.004  1.00260.63           N
ATOM    512  CA  TYR    67     -15.361 -12.375  29.437  1.00260.63           C
ATOM    513  CB  TYR    67     -16.189 -13.192  30.447  1.00260.63           C
ATOM    514  CG  TYR    67     -17.068 -14.107  29.660  1.00260.63           C
ATOM    515  CD1 TYR    67     -16.531 -15.235  29.083  1.00260.63           C
ATOM    516  CD2 TYR    67     -18.413 -13.872  29.505  1.00260.63           C
ATOM    517  CE1 TYR    67     -17.305 -16.104  28.352  1.00260.63           C
ATOM    518  CE2 TYR    67     -19.196 -14.738  28.774  1.00260.63           C
ATOM    519  CZ  TYR    67     -18.645 -15.855  28.192  1.00260.63           C
ATOM    520  OH  TYR    67     -19.448 -16.742  27.441  1.00260.63           O
ATOM    521  C   TYR    67     -16.201 -11.217  28.941  1.00260.63           C
ATOM    522  O   TYR    67     -15.721 -10.449  28.110  1.00260.63           O
ATOM    523  N   ASP    68     -17.496 -11.096  29.350  1.00331.13           N
ATOM    524  CA  ASP    68     -18.263  -9.925  28.960  1.00331.13           C
ATOM    525  CB  ASP    68     -18.721  -9.936  27.483  1.00331.13           C
ATOM    526  CG  ASP    68     -19.698 -11.078  27.228  1.00331.13           C
ATOM    527  OD1 ASP    68     -19.806 -11.985  28.093  1.00331.13           O
ATOM    528  OD2 ASP    68     -20.361 -11.057  26.156  1.00331.13           O
ATOM    529  C   ASP    68     -19.483  -9.740  29.846  1.00331.13           C
ATOM    530  O   ASP    68     -20.094 -10.719  30.272  1.00331.13           O
ATOM    531  N   ARG    69     -19.852  -8.468  30.180  1.00317.98           N
ATOM    532  CA  ARG    69     -21.030  -8.178  30.981  1.00317.98           C
ATOM    533  CB  ARG    69     -21.028  -8.925  32.322  1.00317.98           C
ATOM    534  CG  ARG    69     -22.415  -9.018  32.946  1.00317.98           C
ATOM    535  CD  ARG    69     -22.470  -9.954  34.149  1.00317.98           C
ATOM    536  NE  ARG    69     -23.908 -10.168  34.466  1.00317.98           N
ATOM    537  CZ  ARG    69     -24.553  -9.307  35.304  1.00317.98           C
ATOM    538  NH1 ARG    69     -23.872  -8.269  35.873  1.00317.98           N
ATOM    539  NH2 ARG    69     -25.879  -9.487  35.570  1.00317.98           N
ATOM    540  C   ARG    69     -21.079  -6.682  31.247  1.00317.98           C
ATOM    541  O   ARG    69     -20.431  -5.923  30.528  1.00317.98           O
ATOM    542  N   LEU    70     -21.848  -6.192  32.272  1.00345.02           N
ATOM    543  CA  LEU    70     -21.797  -4.773  32.616  1.00345.02           C
ATOM    544  CB  LEU    70     -22.867  -3.919  31.903  1.00345.02           C
ATOM    545  CG  LEU    70     -22.799  -3.919  30.363  1.00345.02           C
ATOM    546  CD1 LEU    70     -23.216  -5.279  29.780  1.00345.02           C
ATOM    547  CD2 LEU    70     -23.602  -2.749  29.769  1.00345.02           C
ATOM    548  C   LEU    70     -22.020  -4.537  34.113  1.00345.02           C
ATOM    549  O   LEU    70     -22.754  -5.297  34.742  1.00345.02           O
ATOM    550  N   ARG    71     -21.358  -3.494  34.719  1.00360.18           N
ATOM    551  CA  ARG    71     -21.559  -3.010  36.091  1.00360.18           C
ATOM    552  CB  ARG    71     -22.166  -4.015  37.097  1.00360.18           C
ATOM    553  CG  ARG    71     -23.693  -4.089  37.015  1.00360.18           C
ATOM    554  CD  ARG    71     -24.314  -5.083  37.999  1.00360.18           C
ATOM    555  NE  ARG    71     -25.786  -4.853  38.010  1.00360.18           N
ATOM    556  CZ  ARG    71     -26.603  -5.477  37.111  1.00360.18           C
ATOM    557  NH1 ARG    71     -26.090  -6.345  36.190  1.00360.18           N
ATOM    558  NH2 ARG    71     -27.944  -5.231  37.138  1.00360.18           N
ATOM    559  C   ARG    71     -20.312  -2.353  36.688  1.00360.18           C
ATOM    560  O   ARG    71     -19.383  -2.025  35.954  1.00360.18           O
ATOM    561  N   PRO    72     -20.368  -1.987  37.977  1.00254.59           N
ATOM    562  CA  PRO    72     -19.220  -1.407  38.710  1.00254.59           C
ATOM    563  CD  PRO    72     -21.591  -1.272  38.314  1.00254.59           C
ATOM    564  CB  PRO    72     -19.777  -0.229  39.503  1.00254.59           C
ATOM    565  CG  PRO    72     -21.134   0.084  38.863  1.00254.59           C
ATOM    566  C   PRO    72     -18.450  -2.319  39.677  1.00254.59           C
ATOM    567  O   PRO    72     -18.926  -3.428  39.906  1.00254.59           O
ATOM    568  N   LEU    73     -17.261  -1.880  40.223  1.00315.10           N
ATOM    569  CA  LEU    73     -16.483  -2.513  41.299  1.00315.10           C
ATOM    570  CB  LEU    73     -16.757  -4.007  41.581  1.00315.10           C
ATOM    571  CG  LEU    73     -18.064  -4.268  42.358  1.00315.10           C
ATOM    572  CD1 LEU    73     -18.248  -5.763  42.660  1.00315.10           C
ATOM    573  CD2 LEU    73     -18.157  -3.384  43.611  1.00315.10           C
ATOM    574  C   LEU    73     -14.974  -2.303  41.177  1.00315.10           C
ATOM    575  O   LEU    73     -14.504  -1.670  40.236  1.00315.10           O
ATOM    576  N   SER    74     -14.165  -2.790  42.174  1.00281.60           N
ATOM    577  CA  SER    74     -12.704  -2.701  42.172  1.00281.60           C
ATOM    578  CB  SER    74     -12.167  -1.280  42.410  1.00281.60           C
ATOM    579  OG  SER    74     -12.509  -0.437  41.321  1.00281.60           O
ATOM    580  C   SER    74     -12.134  -3.566  43.285  1.00281.60           C
ATOM    581  O   SER    74     -12.931  -4.187  43.988  1.00281.60           O
ATOM    582  N   TYR    75     -10.757  -3.669  43.406  1.00436.48           N
ATOM    583  CA  TYR    75     -10.013  -4.281  44.518  1.00436.48           C
ATOM    584  CB  TYR    75     -10.909  -4.391  45.765  1.00436.48           C
ATOM    585  CG  TYR    75     -10.378  -4.974  47.017  1.00436.48           C
ATOM    586  CD1 TYR    75     -10.249  -6.334  47.169  1.00436.48           C
ATOM    587  CD2 TYR    75     -10.083  -4.138  48.067  1.00436.48           C
ATOM    588  CE1 TYR    75      -9.796  -6.849  48.358  1.00436.48           C
ATOM    589  CE2 TYR    75      -9.632  -4.644  49.257  1.00436.48           C
ATOM    590  CZ  TYR    75      -9.489  -6.001  49.397  1.00436.48           C
ATOM    591  OH  TYR    75      -9.035  -6.530  50.619  1.00436.48           O
ATOM    592  C   TYR    75      -9.240  -5.561  44.154  1.00436.48           C
ATOM    593  O   TYR    75      -9.655  -6.305  43.273  1.00436.48           O
ATOM    594  N   PRO    76      -8.030  -5.715  44.706  1.00286.78           N
ATOM    595  CA  PRO    76      -7.129  -6.875  44.508  1.00286.78           C
ATOM    596  CD  PRO    76      -7.260  -4.483  44.724  1.00286.78           C
ATOM    597  CB  PRO    76      -5.738  -6.288  44.268  1.00286.78           C
ATOM    598  CG  PRO    76      -5.796  -4.892  44.899  1.00286.78           C
ATOM    599  C   PRO    76      -6.990  -8.003  45.544  1.00286.78           C
ATOM    600  O   PRO    76      -7.692  -7.984  46.554  1.00286.78           O
ATOM    601  N   ASP    77      -6.048  -8.981  45.280  1.00332.33           N
ATOM    602  CA  ASP    77      -5.552 -10.093  46.109  1.00332.33           C
ATOM    603  CB  ASP    77      -5.085 -11.323  45.310  1.00332.33           C
ATOM    604  CG  ASP    77      -3.925 -10.913  44.417  1.00332.33           C
ATOM    605  OD1 ASP    77      -3.906  -9.738  43.963  1.00332.33           O
ATOM    606  OD2 ASP    77      -3.036 -11.774  44.179  1.00332.33           O
ATOM    607  C   ASP    77      -4.360  -9.512  46.834  1.00332.33           C
ATOM    608  O   ASP    77      -4.042  -8.397  46.446  1.00332.33           O
ATOM    609  N   THR    78      -3.655 -10.145  47.849  1.00339.90           N
ATOM    610  CA  THR    78      -2.723  -9.206  48.472  1.00339.90           C
ATOM    611  CB  THR    78      -3.566  -8.107  49.070  1.00339.90           C
ATOM    612  OG1 THR    78      -2.839  -7.016  49.615  1.00339.90           O
ATOM    613  CG2 THR    78      -4.439  -8.804  50.117  1.00339.90           C
ATOM    614  C   THR    78      -1.858  -9.615  49.638  1.00339.90           C
ATOM    615  O   THR    78      -2.047 -10.611  50.331  1.00339.90           O
ATOM    616  N   ASP    79      -0.852  -8.727  49.818  1.00241.92           N
ATOM    617  CA  ASP    79      -0.086  -8.391  50.978  1.00241.92           C
ATOM    618  CB  ASP    79       1.399  -8.744  50.888  1.00241.92           C
ATOM    619  CG  ASP    79       1.987  -8.629  52.281  1.00241.92           C
ATOM    620  OD1 ASP    79       1.186  -8.545  53.250  1.00241.92           O
ATOM    621  OD2 ASP    79       3.242  -8.624  52.397  1.00241.92           O
ATOM    622  C   ASP    79      -0.271  -6.914  50.808  1.00241.92           C
ATOM    623  O   ASP    79      -0.493  -6.137  51.737  1.00241.92           O
ATOM    624  N   VAL    80      -0.223  -6.549  49.509  1.00107.45           N
ATOM    625  CA  VAL    80      -0.573  -5.294  48.908  1.00107.45           C
ATOM    626  CB  VAL    80       0.470  -4.228  49.062  1.00107.45           C
ATOM    627  CG1 VAL    80       0.021  -2.996  48.259  1.00107.45           C
ATOM    628  CG2 VAL    80       0.679  -3.952  50.561  1.00107.45           C
ATOM    629  C   VAL    80      -0.639  -5.629  47.450  1.00107.45           C
ATOM    630  O   VAL    80       0.288  -6.255  46.944  1.00107.45           O
ATOM    631  N   ILE    81      -1.719  -5.266  46.721  1.00138.75           N
ATOM    632  CA  ILE    81      -1.687  -5.631  45.329  1.00138.75           C
ATOM    633  CB  ILE    81      -2.226  -7.003  45.016  1.00138.75           C
ATOM    634  CG1 ILE    81      -1.196  -8.043  45.516  1.00138.75           C
ATOM    635  CG2 ILE    81      -2.601  -7.131  43.531  1.00138.75           C
ATOM    636  CD1 ILE    81      -1.663  -9.489  45.659  1.00138.75           C
ATOM    637  C   ILE    81      -2.238  -4.564  44.450  1.00138.75           C
ATOM    638  O   ILE    81      -3.109  -3.779  44.831  1.00138.75           O
ATOM    639  N   LEU    82      -1.664  -4.505  43.230  1.00129.62           N
ATOM    640  CA  LEU    82      -2.020  -3.515  42.274  1.00129.62           C
ATOM    641  CB  LEU    82      -0.779  -2.891  41.593  1.00129.62           C
ATOM    642  CG  LEU    82      -1.016  -1.646  40.701  1.00129.62           C
ATOM    643  CD1 LEU    82       0.316  -1.161  40.108  1.00129.62           C
ATOM    644  CD2 LEU    82      -2.075  -1.866  39.606  1.00129.62           C
ATOM    645  C   LEU    82      -2.863  -4.172  41.234  1.00129.62           C
ATOM    646  O   LEU    82      -2.404  -5.042  40.492  1.00129.62           O
ATOM    647  N   MET    83      -4.141  -3.752  41.157  1.00149.22           N
ATOM    648  CA  MET    83      -4.987  -4.278  40.135  1.00149.22           C
ATOM    649  CB  MET    83      -6.436  -4.556  40.561  1.00149.22           C
ATOM    650  CG  MET    83      -6.542  -5.830  41.394  1.00149.22           C
ATOM    651  SD  MET    83      -6.034  -7.337  40.509  1.00149.22           S
ATOM    652  CE  MET    83      -5.633  -8.306  41.993  1.00149.22           C
ATOM    653  C   MET    83      -4.991  -3.269  39.041  1.00149.22           C
ATOM    654  O   MET    83      -5.533  -2.174  39.183  1.00149.22           O
ATOM    655  N   CYS    84      -4.384  -3.637  37.897  1.00104.04           N
ATOM    656  CA  CYS    84      -4.220  -2.685  36.843  1.00104.04           C
ATOM    657  CB  CYS    84      -2.850  -2.789  36.151  1.00104.04           C
ATOM    658  SG  CYS    84      -2.599  -4.409  35.366  1.00104.04           S
ATOM    659  C   CYS    84      -5.258  -2.901  35.796  1.00104.04           C
ATOM    660  O   CYS    84      -5.633  -4.032  35.490  1.00104.04           O
ATOM    661  N   PHE    85      -5.769  -1.786  35.236  1.00188.94           N
ATOM    662  CA  PHE    85      -6.707  -1.882  34.159  1.00188.94           C
ATOM    663  CB  PHE    85      -8.186  -1.677  34.561  1.00188.94           C
ATOM    664  CG  PHE    85      -8.462  -0.260  34.941  1.00188.94           C
ATOM    665  CD1 PHE    85      -8.262   0.185  36.227  1.00188.94           C
ATOM    666  CD2 PHE    85      -8.934   0.629  34.000  1.00188.94           C
ATOM    667  CE1 PHE    85      -8.527   1.493  36.564  1.00188.94           C
ATOM    668  CE2 PHE    85      -9.201   1.937  34.332  1.00188.94           C
ATOM    669  CZ  PHE    85      -8.997   2.372  35.617  1.00188.94           C
ATOM    670  C   PHE    85      -6.323  -0.849  33.146  1.00188.94           C
ATOM    671  O   PHE    85      -5.517   0.040  33.423  1.00188.94           O
ATOM    672  N   SER    86      -6.866  -0.974  31.917  1.00120.70           N
ATOM    673  CA  SER    86      -6.577  -0.033  30.876  1.00120.70           C
ATOM    674  CB  SER    86      -6.374  -0.692  29.499  1.00120.70           C
ATOM    675  OG  SER    86      -7.580  -1.311  29.075  1.00120.70           O
ATOM    676  C   SER    86      -7.770   0.865  30.786  1.00120.70           C
ATOM    677  O   SER    86      -8.911   0.411  30.708  1.00120.70           O
ATOM    678  N   ILE    87      -7.521   2.183  30.773  1.00173.04           N
ATOM    679  CA  ILE    87      -8.567   3.163  30.789  1.00173.04           C
ATOM    680  CB  ILE    87      -8.036   4.563  30.772  1.00173.04           C
ATOM    681  CG1 ILE    87      -7.102   4.808  31.962  1.00173.04           C
ATOM    682  CG2 ILE    87      -9.236   5.517  30.756  1.00173.04           C
ATOM    683  CD1 ILE    87      -6.324   6.116  31.839  1.00173.04           C
ATOM    684  C   ILE    87      -9.385   3.000  29.551  1.00173.04           C
ATOM    685  O   ILE    87     -10.601   3.190  29.556  1.00173.04           O
ATOM    686  N   ASP    88      -8.697   2.678  28.445  1.00138.29           N
ATOM    687  CA  ASP    88      -9.258   2.524  27.141  1.00138.29           C
ATOM    688  CB  ASP    88      -8.163   2.238  26.095  1.00138.29           C
ATOM    689  CG  ASP    88      -8.702   2.539  24.707  1.00138.29           C
ATOM    690  OD1 ASP    88      -9.349   3.608  24.550  1.00138.29           O
ATOM    691  OD2 ASP    88      -8.471   1.714  23.784  1.00138.29           O
ATOM    692  C   ASP    88     -10.203   1.361  27.130  1.00138.29           C
ATOM    693  O   ASP    88     -11.194   1.386  26.411  1.00138.29           O
ATOM    694  N   SER    89      -9.939   0.286  27.896  1.00 61.01           N
ATOM    695  CA  SER    89     -10.830  -0.840  27.772  1.00 61.01           C
ATOM    696  CB  SER    89     -10.098  -2.157  27.467  1.00 61.01           C
ATOM    697  OG  SER    89     -11.032  -3.222  27.357  1.00 61.01           O
ATOM    698  C   SER    89     -11.626  -1.055  29.024  1.00 61.01           C
ATOM    699  O   SER    89     -11.093  -1.304  30.104  1.00 61.01           O
ATOM    700  N   PRO    90     -12.924  -0.970  28.876  1.00123.44           N
ATOM    701  CA  PRO    90     -13.814  -1.201  29.980  1.00123.44           C
ATOM    702  CD  PRO    90     -13.521  -0.107  27.873  1.00123.44           C
ATOM    703  CB  PRO    90     -15.186  -0.685  29.536  1.00123.44           C
ATOM    704  CG  PRO    90     -15.025  -0.361  28.036  1.00123.44           C
ATOM    705  C   PRO    90     -13.799  -2.625  30.441  1.00123.44           C
ATOM    706  O   PRO    90     -13.973  -2.871  31.632  1.00123.44           O
ATOM    707  N   ASP    91     -13.569  -3.592  29.540  1.00107.80           N
ATOM    708  CA  ASP    91     -13.608  -4.946  29.995  1.00107.80           C
ATOM    709  CB  ASP    91     -13.522  -5.976  28.846  1.00107.80           C
ATOM    710  CG  ASP    91     -12.291  -5.753  27.974  1.00107.80           C
ATOM    711  OD1 ASP    91     -11.154  -5.698  28.512  1.00107.80           O
ATOM    712  OD2 ASP    91     -12.482  -5.653  26.733  1.00107.80           O
ATOM    713  C   ASP    91     -12.518  -5.142  31.001  1.00107.80           C
ATOM    714  O   ASP    91     -12.688  -5.868  31.979  1.00107.80           O
ATOM    715  N   SER    92     -11.381  -4.456  30.800  1.00110.16           N
ATOM    716  CA  SER    92     -10.230  -4.589  31.643  1.00110.16           C
ATOM    717  CB  SER    92      -9.068  -3.680  31.210  1.00110.16           C
ATOM    718  OG  SER    92      -8.681  -3.968  29.879  1.00110.16           O
ATOM    719  C   SER    92     -10.544  -4.143  33.037  1.00110.16           C
ATOM    720  O   SER    92     -10.054  -4.721  34.005  1.00110.16           O
ATOM    721  N   LEU    93     -11.337  -3.070  33.192  1.00 83.04           N
ATOM    722  CA  LEU    93     -11.558  -2.610  34.531  1.00 83.04           C
ATOM    723  CB  LEU    93     -12.303  -1.271  34.638  1.00 83.04           C
ATOM    724  CG  LEU    93     -12.466  -0.842  36.109  1.00 83.04           C
ATOM    725  CD1 LEU    93     -11.094  -0.688  36.785  1.00 83.04           C
ATOM    726  CD2 LEU    93     -13.317   0.428  36.246  1.00 83.04           C
ATOM    727  C   LEU    93     -12.343  -3.630  35.273  1.00 83.04           C
ATOM    728  O   LEU    93     -12.044  -3.958  36.419  1.00 83.04           O
ATOM    729  N   GLU    94     -13.338  -4.198  34.581  1.00160.87           N
ATOM    730  CA  GLU    94     -14.279  -5.108  35.143  1.00160.87           C
ATOM    731  CB  GLU    94     -15.182  -5.639  34.029  1.00160.87           C
ATOM    732  CG  GLU    94     -16.069  -6.796  34.438  1.00160.87           C
ATOM    733  CD  GLU    94     -15.301  -8.084  34.241  1.00160.87           C
ATOM    734  OE1 GLU    94     -14.439  -8.124  33.324  1.00160.87           O
ATOM    735  OE2 GLU    94     -15.537  -9.024  35.043  1.00160.87           O
ATOM    736  C   GLU    94     -13.580  -6.278  35.759  1.00160.87           C
ATOM    737  O   GLU    94     -13.892  -6.667  36.884  1.00160.87           O
ATOM    738  N   ASN    95     -12.598  -6.863  35.052  1.00123.56           N
ATOM    739  CA  ASN    95     -12.030  -8.096  35.517  1.00123.56           C
ATOM    740  CB  ASN    95     -11.007  -8.771  34.579  1.00123.56           C
ATOM    741  CG  ASN    95      -9.681  -8.028  34.611  1.00123.56           C
ATOM    742  OD1 ASN    95      -9.421  -7.156  33.788  1.00123.56           O
ATOM    743  ND2 ASN    95      -8.803  -8.395  35.583  1.00123.56           N
ATOM    744  C   ASN    95     -11.342  -7.915  36.822  1.00123.56           C
ATOM    745  O   ASN    95     -11.260  -8.859  37.605  1.00123.56           O
ATOM    746  N   ILE    96     -10.807  -6.716  37.104  1.00155.21           N
ATOM    747  CA  ILE    96     -10.045  -6.623  38.311  1.00155.21           C
ATOM    748  CB  ILE    96      -9.162  -5.396  38.405  1.00155.21           C
ATOM    749  CG1 ILE    96      -9.902  -4.062  38.257  1.00155.21           C
ATOM    750  CG2 ILE    96      -8.068  -5.581  37.344  1.00155.21           C
ATOM    751  CD1 ILE    96      -8.971  -2.861  38.383  1.00155.21           C
ATOM    752  C   ILE    96     -10.873  -6.938  39.521  1.00155.21           C
ATOM    753  O   ILE    96     -10.366  -7.566  40.450  1.00155.21           O
ATOM    754  N   PRO    97     -12.106  -6.542  39.597  1.00178.95           N
ATOM    755  CA  PRO    97     -12.892  -6.931  40.733  1.00178.95           C
ATOM    756  CD  PRO    97     -12.530  -5.274  39.056  1.00178.95           C
ATOM    757  CB  PRO    97     -14.035  -5.939  40.823  1.00178.95           C
ATOM    758  CG  PRO    97     -13.508  -4.711  40.081  1.00178.95           C
ATOM    759  C   PRO    97     -13.367  -8.335  40.569  1.00178.95           C
ATOM    760  O   PRO    97     -13.938  -8.882  41.509  1.00178.95           O
ATOM    761  N   GLU    98     -13.191  -8.934  39.380  1.00138.03           N
ATOM    762  CA  GLU    98     -13.798 -10.219  39.215  1.00138.03           C
ATOM    763  CB  GLU    98     -13.496 -10.803  37.821  1.00138.03           C
ATOM    764  CG  GLU    98     -14.079 -12.195  37.569  1.00138.03           C
ATOM    765  CD  GLU    98     -13.745 -12.610  36.141  1.00138.03           C
ATOM    766  OE1 GLU    98     -12.660 -13.216  35.935  1.00138.03           O
ATOM    767  OE2 GLU    98     -14.570 -12.326  35.232  1.00138.03           O
ATOM    768  C   GLU    98     -13.281 -11.192  40.221  1.00138.03           C
ATOM    769  O   GLU    98     -13.920 -11.431  41.243  1.00138.03           O
ATOM    770  N   LYS    99     -12.087 -11.752  39.986  1.00 76.33           N
ATOM    771  CA  LYS    99     -11.571 -12.669  40.954  1.00 76.33           C
ATOM    772  CB  LYS    99     -10.543 -13.646  40.360  1.00 76.33           C
ATOM    773  CG  LYS    99     -11.161 -14.588  39.325  1.00 76.33           C
ATOM    774  CD  LYS    99     -10.144 -15.392  38.514  1.00 76.33           C
ATOM    775  CE  LYS    99      -9.860 -16.777  39.097  1.00 76.33           C
ATOM    776  NZ  LYS    99      -9.004 -17.553  38.172  1.00 76.33           N
ATOM    777  C   LYS    99     -10.917 -11.906  42.051  1.00 76.33           C
ATOM    778  O   LYS    99     -11.056 -12.210  43.235  1.00 76.33           O
ATOM    779  N   TRP   100     -10.196 -10.852  41.636  1.00116.81           N
ATOM    780  CA  TRP   100      -9.274 -10.177  42.490  1.00116.81           C
ATOM    781  CB  TRP   100      -8.422  -9.209  41.670  1.00116.81           C
ATOM    782  CG  TRP   100      -7.774 -10.028  40.586  1.00116.81           C
ATOM    783  CD2 TRP   100      -6.981 -11.195  40.853  1.00116.81           C
ATOM    784  CD1 TRP   100      -7.901  -9.948  39.229  1.00116.81           C
ATOM    785  NE1 TRP   100      -7.243 -10.999  38.636  1.00116.81           N
ATOM    786  CE2 TRP   100      -6.672 -11.776  39.625  1.00116.81           C
ATOM    787  CE3 TRP   100      -6.559 -11.748  42.029  1.00116.81           C
ATOM    788  CZ2 TRP   100      -5.930 -12.918  39.549  1.00116.81           C
ATOM    789  CZ3 TRP   100      -5.800 -12.895  41.951  1.00116.81           C
ATOM    790  CH2 TRP   100      -5.492 -13.469  40.735  1.00116.81           C
ATOM    791  C   TRP   100      -9.902  -9.497  43.657  1.00116.81           C
ATOM    792  O   TRP   100      -9.536  -9.783  44.796  1.00116.81           O
ATOM    793  N   THR   101     -10.868  -8.588  43.445  1.00171.44           N
ATOM    794  CA  THR   101     -11.356  -7.949  44.634  1.00171.44           C
ATOM    795  CB  THR   101     -12.329  -6.816  44.461  1.00171.44           C
ATOM    796  OG1 THR   101     -12.786  -6.410  45.744  1.00171.44           O
ATOM    797  CG2 THR   101     -13.540  -7.240  43.638  1.00171.44           C
ATOM    798  C   THR   101     -12.034  -8.888  45.568  1.00171.44           C
ATOM    799  O   THR   101     -11.598  -8.945  46.712  1.00171.44           O
ATOM    800  N   PRO   102     -13.041  -9.642  45.190  1.00 89.47           N
ATOM    801  CA  PRO   102     -13.788 -10.383  46.163  1.00 89.47           C
ATOM    802  CD  PRO   102     -13.182 -10.239  43.868  1.00 89.47           C
ATOM    803  CB  PRO   102     -14.817 -11.183  45.373  1.00 89.47           C
ATOM    804  CG  PRO   102     -14.074 -11.476  44.063  1.00 89.47           C
ATOM    805  C   PRO   102     -12.950 -11.307  46.982  1.00 89.47           C
ATOM    806  O   PRO   102     -13.261 -11.485  48.159  1.00 89.47           O
ATOM    807  N   GLU   103     -11.904 -11.922  46.402  1.00130.07           N
ATOM    808  CA  GLU   103     -11.202 -12.881  47.199  1.00130.07           C
ATOM    809  CB  GLU   103     -10.090 -13.614  46.430  1.00130.07           C
ATOM    810  CG  GLU   103     -10.640 -14.559  45.360  1.00130.07           C
ATOM    811  CD  GLU   103     -11.395 -15.677  46.069  1.00130.07           C
ATOM    812  OE1 GLU   103     -10.723 -16.590  46.621  1.00130.07           O
ATOM    813  OE2 GLU   103     -12.654 -15.631  46.072  1.00130.07           O
ATOM    814  C   GLU   103     -10.580 -12.196  48.372  1.00130.07           C
ATOM    815  O   GLU   103     -10.828 -12.570  49.518  1.00130.07           O
ATOM    816  N   VAL   104      -9.777 -11.147  48.119  1.00114.82           N
ATOM    817  CA  VAL   104      -9.143 -10.454  49.204  1.00114.82           C
ATOM    818  CB  VAL   104      -7.910  -9.692  48.844  1.00114.82           C
ATOM    819  CG1 VAL   104      -7.512  -8.772  50.008  1.00114.82           C
ATOM    820  CG2 VAL   104      -6.838 -10.770  48.642  1.00114.82           C
ATOM    821  C   VAL   104     -10.133  -9.616  49.947  1.00114.82           C
ATOM    822  O   VAL   104      -9.959  -9.313  51.126  1.00114.82           O
ATOM    823  N   LYS   105     -11.221  -9.239  49.266  1.00181.21           N
ATOM    824  CA  LYS   105     -12.218  -8.360  49.792  1.00181.21           C
ATOM    825  CB  LYS   105     -13.381  -8.149  48.802  1.00181.21           C
ATOM    826  CG  LYS   105     -14.326  -6.999  49.160  1.00181.21           C
ATOM    827  CD  LYS   105     -15.102  -7.200  50.461  1.00181.21           C
ATOM    828  CE  LYS   105     -15.846  -5.947  50.923  1.00181.21           C
ATOM    829  NZ  LYS   105     -14.871  -4.882  51.256  1.00181.21           N
ATOM    830  C   LYS   105     -12.773  -8.936  51.052  1.00181.21           C
ATOM    831  O   LYS   105     -13.051  -8.183  51.986  1.00181.21           O
ATOM    832  N   HIS   106     -12.924 -10.277  51.127  1.00127.36           N
ATOM    833  CA  HIS   106     -13.514 -10.863  52.299  1.00127.36           C
ATOM    834  ND1 HIS   106     -15.724 -13.122  53.371  1.00127.36           N
ATOM    835  CG  HIS   106     -14.358 -12.941  53.418  1.00127.36           C
ATOM    836  CB  HIS   106     -13.547 -12.397  52.282  1.00127.36           C
ATOM    837  NE2 HIS   106     -15.068 -13.756  55.398  1.00127.36           N
ATOM    838  CD2 HIS   106     -13.975 -13.333  54.663  1.00127.36           C
ATOM    839  CE1 HIS   106     -16.095 -13.611  54.579  1.00127.36           C
ATOM    840  C   HIS   106     -12.693 -10.436  53.470  1.00127.36           C
ATOM    841  O   HIS   106     -13.233  -9.980  54.476  1.00127.36           O
ATOM    842  N   PHE   107     -11.357 -10.554  53.372  1.00211.68           N
ATOM    843  CA  PHE   107     -10.584  -9.959  54.418  1.00211.68           C
ATOM    844  CB  PHE   107      -9.217 -10.624  54.645  1.00211.68           C
ATOM    845  CG  PHE   107      -9.461 -11.987  55.188  1.00211.68           C
ATOM    846  CD1 PHE   107      -9.722 -13.041  54.343  1.00211.68           C
ATOM    847  CD2 PHE   107      -9.427 -12.212  56.544  1.00211.68           C
ATOM    848  CE1 PHE   107      -9.946 -14.300  54.845  1.00211.68           C
ATOM    849  CE2 PHE   107      -9.650 -13.470  57.051  1.00211.68           C
ATOM    850  CZ  PHE   107      -9.910 -14.517  56.201  1.00211.68           C
ATOM    851  C   PHE   107     -10.321  -8.588  53.896  1.00211.68           C
ATOM    852  O   PHE   107      -9.257  -8.310  53.345  1.00211.68           O
ATOM    853  N   CYS   108     -11.297  -7.683  54.082  1.00160.34           N
ATOM    854  CA  CYS   108     -11.226  -6.381  53.490  1.00160.34           C
ATOM    855  CB  CYS   108     -12.516  -5.562  53.694  1.00160.34           C
ATOM    856  SG  CYS   108     -12.418  -3.914  52.943  1.00160.34           S
ATOM    857  C   CYS   108     -10.067  -5.598  54.025  1.00160.34           C
ATOM    858  O   CYS   108      -9.344  -4.973  53.252  1.00160.34           O
ATOM    859  N   PRO   109      -9.845  -5.605  55.308  1.00207.52           N
ATOM    860  CA  PRO   109      -8.773  -4.809  55.843  1.00207.52           C
ATOM    861  CD  PRO   109     -10.935  -5.748  56.262  1.00207.52           C
ATOM    862  CB  PRO   109      -9.193  -4.421  57.263  1.00207.52           C
ATOM    863  CG  PRO   109     -10.312  -5.409  57.622  1.00207.52           C
ATOM    864  C   PRO   109      -7.441  -5.484  55.800  1.00207.52           C
ATOM    865  O   PRO   109      -7.349  -6.639  55.389  1.00207.52           O
ATOM    866  N   ASN   110      -6.394  -4.743  56.206  1.00221.70           N
ATOM    867  CA  ASN   110      -5.057  -5.233  56.358  1.00221.70           C
ATOM    868  CB  ASN   110      -5.001  -6.516  57.205  1.00221.70           C
ATOM    869  CG  ASN   110      -5.430  -6.166  58.622  1.00221.70           C
ATOM    870  OD1 ASN   110      -4.697  -5.514  59.364  1.00221.70           O
ATOM    871  ND2 ASN   110      -6.659  -6.603  59.006  1.00221.70           N
ATOM    872  C   ASN   110      -4.433  -5.542  55.038  1.00221.70           C
ATOM    873  O   ASN   110      -3.328  -6.079  54.990  1.00221.70           O
ATOM    874  N   VAL   111      -5.084  -5.196  53.918  1.00162.14           N
ATOM    875  CA  VAL   111      -4.402  -5.463  52.693  1.00162.14           C
ATOM    876  CB  VAL   111      -5.012  -6.608  51.968  1.00162.14           C
ATOM    877  CG1 VAL   111      -4.858  -7.846  52.868  1.00162.14           C
ATOM    878  CG2 VAL   111      -6.474  -6.281  51.652  1.00162.14           C
ATOM    879  C   VAL   111      -4.502  -4.221  51.881  1.00162.14           C
ATOM    880  O   VAL   111      -5.587  -3.689  51.646  1.00162.14           O
ATOM    881  N   PRO   112      -3.368  -3.717  51.490  1.00189.48           N
ATOM    882  CA  PRO   112      -3.411  -2.520  50.703  1.00189.48           C
ATOM    883  CD  PRO   112      -2.210  -3.742  52.370  1.00189.48           C
ATOM    884  CB  PRO   112      -2.031  -1.879  50.821  1.00189.48           C
ATOM    885  CG  PRO   112      -1.527  -2.376  52.188  1.00189.48           C
ATOM    886  C   PRO   112      -3.819  -2.836  49.308  1.00189.48           C
ATOM    887  O   PRO   112      -3.148  -3.629  48.651  1.00189.48           O
ATOM    888  N   ILE   113      -4.866  -2.181  48.792  1.00194.28           N
ATOM    889  CA  ILE   113      -5.244  -2.526  47.464  1.00194.28           C
ATOM    890  CB  ILE   113      -6.575  -3.224  47.377  1.00194.28           C
ATOM    891  CG1 ILE   113      -7.723  -2.377  47.926  1.00194.28           C
ATOM    892  CG2 ILE   113      -6.424  -4.580  48.082  1.00194.28           C
ATOM    893  CD1 ILE   113      -7.614  -2.066  49.418  1.00194.28           C
ATOM    894  C   ILE   113      -5.188  -1.308  46.621  1.00194.28           C
ATOM    895  O   ILE   113      -5.539  -0.214  47.054  1.00194.28           O
ATOM    896  N   ILE   114      -4.654  -1.458  45.396  1.00112.06           N
ATOM    897  CA  ILE   114      -4.605  -0.308  44.556  1.00112.06           C
ATOM    898  CB  ILE   114      -3.226   0.186  44.244  1.00112.06           C
ATOM    899  CG1 ILE   114      -3.314   1.596  43.648  1.00112.06           C
ATOM    900  CG2 ILE   114      -2.535  -0.822  43.321  1.00112.06           C
ATOM    901  CD1 ILE   114      -1.973   2.314  43.619  1.00112.06           C
ATOM    902  C   ILE   114      -5.296  -0.629  43.277  1.00112.06           C
ATOM    903  O   ILE   114      -5.158  -1.714  42.713  1.00112.06           O
ATOM    904  N   LEU   115      -6.110   0.332  42.818  1.00160.80           N
ATOM    905  CA  LEU   115      -6.840   0.226  41.595  1.00160.80           C
ATOM    906  CB  LEU   115      -8.245   0.837  41.735  1.00160.80           C
ATOM    907  CG  LEU   115      -9.125   0.781  40.476  1.00160.80           C
ATOM    908  CD1 LEU   115      -9.605  -0.652  40.214  1.00160.80           C
ATOM    909  CD2 LEU   115     -10.279   1.797  40.550  1.00160.80           C
ATOM    910  C   LEU   115      -6.094   1.131  40.670  1.00160.80           C
ATOM    911  O   LEU   115      -6.074   2.342  40.882  1.00160.80           O
ATOM    912  N   VAL   116      -5.463   0.593  39.610  1.00 65.39           N
ATOM    913  CA  VAL   116      -4.662   1.483  38.825  1.00 65.39           C
ATOM    914  CB  VAL   116      -3.218   1.070  38.777  1.00 65.39           C
ATOM    915  CG1 VAL   116      -2.434   2.069  37.907  1.00 65.39           C
ATOM    916  CG2 VAL   116      -2.697   0.950  40.221  1.00 65.39           C
ATOM    917  C   VAL   116      -5.159   1.556  37.416  1.00 65.39           C
ATOM    918  O   VAL   116      -5.240   0.554  36.706  1.00 65.39           O
ATOM    919  N   GLY   117      -5.472   2.787  36.965  1.00 49.97           N
ATOM    920  CA  GLY   117      -5.890   2.969  35.609  1.00 49.97           C
ATOM    921  C   GLY   117      -4.659   3.382  34.873  1.00 49.97           C
ATOM    922  O   GLY   117      -4.163   4.495  35.041  1.00 49.97           O
ATOM    923  N   ASN   118      -4.133   2.473  34.032  1.00 81.54           N
ATOM    924  CA  ASN   118      -2.931   2.749  33.305  1.00 81.54           C
ATOM    925  CB  ASN   118      -2.036   1.509  33.121  1.00 81.54           C
ATOM    926  CG  ASN   118      -0.628   1.972  32.775  1.00 81.54           C
ATOM    927  OD1 ASN   118      -0.158   3.000  33.260  1.00 81.54           O
ATOM    928  ND2 ASN   118       0.068   1.189  31.908  1.00 81.54           N
ATOM    929  C   ASN   118      -3.306   3.273  31.952  1.00 81.54           C
ATOM    930  O   ASN   118      -4.478   3.252  31.571  1.00 81.54           O
ATOM    931  N   LYS   119      -2.287   3.713  31.178  1.00167.07           N
ATOM    932  CA  LYS   119      -2.475   4.241  29.852  1.00167.07           C
ATOM    933  CB  LYS   119      -3.338   3.310  28.985  1.00167.07           C
ATOM    934  CG  LYS   119      -2.789   1.889  28.866  1.00167.07           C
ATOM    935  CD  LYS   119      -1.423   1.806  28.188  1.00167.07           C
ATOM    936  CE  LYS   119      -0.891   0.376  28.083  1.00167.07           C
ATOM    937  NZ  LYS   119      -1.766  -0.425  27.197  1.00167.07           N
ATOM    938  C   LYS   119      -3.185   5.564  29.894  1.00167.07           C
ATOM    939  O   LYS   119      -4.055   5.839  29.070  1.00167.07           O
ATOM    940  N   LYS   120      -2.793   6.435  30.839  1.00135.09           N
ATOM    941  CA  LYS   120      -3.357   7.745  31.021  1.00135.09           C
ATOM    942  CB  LYS   120      -2.785   8.484  32.238  1.00135.09           C
ATOM    943  CG  LYS   120      -3.438   9.847  32.460  1.00135.09           C
ATOM    944  CD  LYS   120      -4.914   9.760  32.853  1.00135.09           C
ATOM    945  CE  LYS   120      -5.524  11.106  33.249  1.00135.09           C
ATOM    946  NZ  LYS   120      -6.942  10.925  33.631  1.00135.09           N
ATOM    947  C   LYS   120      -3.076   8.582  29.809  1.00135.09           C
ATOM    948  O   LYS   120      -3.743   9.588  29.574  1.00135.09           O
ATOM    949  N   ASP   121      -2.051   8.206  29.022  1.00152.95           N
ATOM    950  CA  ASP   121      -1.675   8.948  27.848  1.00152.95           C
ATOM    951  CB  ASP   121      -0.747   8.137  26.937  1.00152.95           C
ATOM    952  CG  ASP   121       0.345   7.544  27.791  1.00152.95           C
ATOM    953  OD1 ASP   121       1.311   8.276  28.127  1.00152.95           O
ATOM    954  OD2 ASP   121       0.218   6.333  28.115  1.00152.95           O
ATOM    955  C   ASP   121      -2.916   9.033  27.014  1.00152.95           C
ATOM    956  O   ASP   121      -3.209  10.051  26.392  1.00152.95           O
ATOM    957  N   LEU   122      -3.647   7.908  27.023  1.00117.50           N
ATOM    958  CA  LEU   122      -4.840   7.501  26.332  1.00117.50           C
ATOM    959  CB  LEU   122      -5.122   5.996  26.471  1.00117.50           C
ATOM    960  CG  LEU   122      -4.051   5.101  25.820  1.00117.50           C
ATOM    961  CD1 LEU   122      -4.396   3.613  25.982  1.00117.50           C
ATOM    962  CD2 LEU   122      -3.800   5.495  24.358  1.00117.50           C
ATOM    963  C   LEU   122      -6.082   8.217  26.792  1.00117.50           C
ATOM    964  O   LEU   122      -7.163   7.902  26.302  1.00117.50           O
ATOM    965  N   ARG   123      -6.005   9.139  27.770  1.00142.03           N
ATOM    966  CA  ARG   123      -7.167   9.687  28.430  1.00142.03           C
ATOM    967  CB  ARG   123      -6.829  10.910  29.298  1.00142.03           C
ATOM    968  CG  ARG   123      -6.260  12.072  28.481  1.00142.03           C
ATOM    969  CD  ARG   123      -6.070  13.363  29.279  1.00142.03           C
ATOM    970  NE  ARG   123      -5.514  14.378  28.341  1.00142.03           N
ATOM    971  CZ  ARG   123      -5.927  15.678  28.413  1.00142.03           C
ATOM    972  NH1 ARG   123      -6.843  16.055  29.353  1.00142.03           N
ATOM    973  NH2 ARG   123      -5.425  16.602  27.544  1.00142.03           N
ATOM    974  C   ARG   123      -8.236  10.141  27.475  1.00142.03           C
ATOM    975  O   ARG   123      -9.415   9.890  27.724  1.00142.03           O
ATOM    976  N   ASN   124      -7.895  10.813  26.363  1.00 40.27           N
ATOM    977  CA  ASN   124      -8.937  11.275  25.484  1.00 40.27           C
ATOM    978  CB  ASN   124      -8.385  12.001  24.244  1.00 40.27           C
ATOM    979  CG  ASN   124      -7.764  13.315  24.701  1.00 40.27           C
ATOM    980  OD1 ASN   124      -8.392  14.097  25.413  1.00 40.27           O
ATOM    981  ND2 ASN   124      -6.494  13.570  24.283  1.00 40.27           N
ATOM    982  C   ASN   124      -9.714  10.080  25.008  1.00 40.27           C
ATOM    983  O   ASN   124     -10.934  10.123  24.858  1.00 40.27           O
ATOM    984  N   ASP   125      -8.985   8.979  24.783  1.00 79.02           N
ATOM    985  CA  ASP   125      -9.383   7.694  24.284  1.00 79.02           C
ATOM    986  CB  ASP   125      -8.174   6.813  23.933  1.00 79.02           C
ATOM    987  CG  ASP   125      -7.451   7.472  22.767  1.00 79.02           C
ATOM    988  OD1 ASP   125      -7.973   8.496  22.250  1.00 79.02           O
ATOM    989  OD2 ASP   125      -6.368   6.960  22.378  1.00 79.02           O
ATOM    990  C   ASP   125     -10.226   6.926  25.262  1.00 79.02           C
ATOM    991  O   ASP   125     -10.782   5.898  24.872  1.00 79.02           O
ATOM    992  N   GLU   126     -10.287   7.340  26.552  1.00102.68           N
ATOM    993  CA  GLU   126     -10.984   6.563  27.550  1.00102.68           C
ATOM    994  CB  GLU   126     -11.105   7.227  28.937  1.00102.68           C
ATOM    995  CG  GLU   126     -11.932   8.513  28.975  1.00102.68           C
ATOM    996  CD  GLU   126     -11.970   8.976  30.425  1.00102.68           C
ATOM    997  OE1 GLU   126     -11.327   8.302  31.274  1.00102.68           O
ATOM    998  OE2 GLU   126     -12.643  10.005  30.707  1.00102.68           O
ATOM    999  C   GLU   126     -12.350   6.185  27.064  1.00102.68           C
ATOM   1000  O   GLU   126     -13.178   7.018  26.701  1.00102.68           O
ATOM   1001  N   HIS   127     -12.571   4.858  27.042  1.00197.29           N
ATOM   1002  CA  HIS   127     -13.722   4.185  26.507  1.00197.29           C
ATOM   1003  ND1 HIS   127     -11.805   2.675  24.175  1.00197.29           N
ATOM   1004  CG  HIS   127     -13.107   2.639  24.618  1.00197.29           C
ATOM   1005  CB  HIS   127     -13.534   2.732  26.056  1.00197.29           C
ATOM   1006  NE2 HIS   127     -13.077   2.484  22.365  1.00197.29           N
ATOM   1007  CD2 HIS   127     -13.872   2.523  23.497  1.00197.29           C
ATOM   1008  CE1 HIS   127     -11.843   2.578  22.823  1.00197.29           C
ATOM   1009  C   HIS   127     -14.960   4.236  27.325  1.00197.29           C
ATOM   1010  O   HIS   127     -15.931   3.633  26.879  1.00197.29           O
ATOM   1011  N   THR   128     -14.926   4.867  28.522  1.00263.59           N
ATOM   1012  CA  THR   128     -15.942   4.930  29.553  1.00263.59           C
ATOM   1013  CB  THR   128     -16.164   6.340  30.040  1.00263.59           C
ATOM   1014  OG1 THR   128     -16.643   7.167  28.987  1.00263.59           O
ATOM   1015  CG2 THR   128     -14.825   6.903  30.534  1.00263.59           C
ATOM   1016  C   THR   128     -17.263   4.397  29.083  1.00263.59           C
ATOM   1017  O   THR   128     -18.202   5.135  28.791  1.00263.59           O
ATOM   1018  N   ARG   129     -17.343   3.052  29.000  1.00281.75           N
ATOM   1019  CA  ARG   129     -18.525   2.373  28.559  1.00281.75           C
ATOM   1020  CB  ARG   129     -18.565   2.067  27.052  1.00281.75           C
ATOM   1021  CG  ARG   129     -19.943   1.581  26.595  1.00281.75           C
ATOM   1022  CD  ARG   129     -20.037   1.218  25.112  1.00281.75           C
ATOM   1023  NE  ARG   129     -21.476   0.953  24.827  1.00281.75           N
ATOM   1024  CZ  ARG   129     -21.838   0.057  23.864  1.00281.75           C
ATOM   1025  NH1 ARG   129     -20.879  -0.628  23.174  1.00281.75           N
ATOM   1026  NH2 ARG   129     -23.159  -0.158  23.597  1.00281.75           N
ATOM   1027  C   ARG   129     -18.533   1.062  29.270  1.00281.75           C
ATOM   1028  O   ARG   129     -17.588   0.738  29.985  1.00281.75           O
ATOM   1029  N   ARG   130     -19.603   0.262  29.097  1.00297.20           N
ATOM   1030  CA  ARG   130     -19.659  -0.953  29.851  1.00297.20           C
ATOM   1031  CB  ARG   130     -21.045  -1.256  30.455  1.00297.20           C
ATOM   1032  CG  ARG   130     -21.598  -0.211  31.435  1.00297.20           C
ATOM   1033  CD  ARG   130     -22.360   0.956  30.788  1.00297.20           C
ATOM   1034  NE  ARG   130     -21.396   1.967  30.265  1.00297.20           N
ATOM   1035  CZ  ARG   130     -21.801   2.856  29.311  1.00297.20           C
ATOM   1036  NH1 ARG   130     -23.054   2.759  28.778  1.00297.20           N
ATOM   1037  NH2 ARG   130     -20.960   3.847  28.894  1.00297.20           N
ATOM   1038  C   ARG   130     -19.323  -2.120  28.973  1.00297.20           C
ATOM   1039  O   ARG   130     -19.988  -2.380  27.971  1.00297.20           O
ATOM   1040  N   GLU   131     -18.241  -2.837  29.338  1.00289.04           N
ATOM   1041  CA  GLU   131     -17.847  -4.066  28.710  1.00289.04           C
ATOM   1042  CB  GLU   131     -16.912  -3.906  27.498  1.00289.04           C
ATOM   1043  CG  GLU   131     -17.597  -3.223  26.311  1.00289.04           C
ATOM   1044  CD  GLU   131     -16.749  -3.445  25.066  1.00289.04           C
ATOM   1045  OE1 GLU   131     -16.171  -4.557  24.935  1.00289.04           O
ATOM   1046  OE2 GLU   131     -16.685  -2.513  24.220  1.00289.04           O
ATOM   1047  C   GLU   131     -17.129  -4.808  29.789  1.00289.04           C
ATOM   1048  O   GLU   131     -16.451  -4.191  30.608  1.00289.04           O
ATOM   1049  N   LEU   132     -17.247  -6.150  29.836  1.00276.24           N
ATOM   1050  CA  LEU   132     -16.699  -6.787  30.998  1.00276.24           C
ATOM   1051  CB  LEU   132     -17.733  -7.137  32.043  1.00276.24           C
ATOM   1052  CG  LEU   132     -18.570  -5.988  32.564  1.00276.24           C
ATOM   1053  CD1 LEU   132     -19.442  -6.562  33.669  1.00276.24           C
ATOM   1054  CD2 LEU   132     -17.769  -4.745  32.941  1.00276.24           C
ATOM   1055  C   LEU   132     -16.211  -8.153  30.708  1.00276.24           C
ATOM   1056  O   LEU   132     -15.662  -8.462  29.656  1.00276.24           O
ATOM   1057  N   ALA   133     -16.381  -8.961  31.778  1.00250.10           N
ATOM   1058  CA  ALA   133     -16.176 -10.369  31.928  1.00250.10           C
ATOM   1059  CB  ALA   133     -14.931 -10.753  32.740  1.00250.10           C
ATOM   1060  C   ALA   133     -17.370 -10.783  32.734  1.00250.10           C
ATOM   1061  O   ALA   133     -18.053  -9.934  33.306  1.00250.10           O
ATOM   1062  N   LYS   134     -17.675 -12.091  32.799  1.00114.42           N
ATOM   1063  CA  LYS   134     -18.883 -12.508  33.459  1.00114.42           C
ATOM   1064  CB  LYS   134     -19.069 -14.036  33.462  1.00114.42           C
ATOM   1065  CG  LYS   134     -19.475 -14.674  32.133  1.00114.42           C
ATOM   1066  CD  LYS   134     -19.328 -16.199  32.158  1.00114.42           C
ATOM   1067  CE  LYS   134     -20.099 -16.924  31.055  1.00114.42           C
ATOM   1068  NZ  LYS   134     -21.541 -16.951  31.393  1.00114.42           N
ATOM   1069  C   LYS   134     -18.917 -12.131  34.912  1.00114.42           C
ATOM   1070  O   LYS   134     -19.858 -11.484  35.369  1.00114.42           O
ATOM   1071  N   MET   135     -17.876 -12.507  35.675  1.00106.20           N
ATOM   1072  CA  MET   135     -17.956 -12.386  37.103  1.00106.20           C
ATOM   1073  CB  MET   135     -16.846 -13.161  37.837  1.00106.20           C
ATOM   1074  CG  MET   135     -17.050 -13.238  39.354  1.00106.20           C
ATOM   1075  SD  MET   135     -16.132 -14.571  40.193  1.00106.20           S
ATOM   1076  CE  MET   135     -14.465 -13.884  39.976  1.00106.20           C
ATOM   1077  C   MET   135     -18.030 -10.975  37.614  1.00106.20           C
ATOM   1078  O   MET   135     -18.819 -10.710  38.519  1.00106.20           O
ATOM   1079  N   LYS   136     -17.254 -10.012  37.075  1.00278.22           N
ATOM   1080  CA  LYS   136     -17.347  -8.716  37.692  1.00278.22           C
ATOM   1081  CB  LYS   136     -16.075  -8.257  38.405  1.00278.22           C
ATOM   1082  CG  LYS   136     -16.397  -7.152  39.405  1.00278.22           C
ATOM   1083  CD  LYS   136     -17.406  -7.587  40.467  1.00278.22           C
ATOM   1084  CE  LYS   136     -17.124  -8.967  41.062  1.00278.22           C
ATOM   1085  NZ  LYS   136     -18.245  -9.374  41.937  1.00278.22           N
ATOM   1086  C   LYS   136     -17.743  -7.695  36.674  1.00278.22           C
ATOM   1087  O   LYS   136     -18.201  -8.063  35.594  1.00278.22           O
ATOM   1088  N   GLN   137     -17.626  -6.376  36.992  1.00299.83           N
ATOM   1089  CA  GLN   137     -18.132  -5.434  36.032  1.00299.83           C
ATOM   1090  CB  GLN   137     -19.629  -5.221  36.256  1.00299.83           C
ATOM   1091  CG  GLN   137     -20.461  -6.497  36.423  1.00299.83           C
ATOM   1092  CD  GLN   137     -20.322  -6.937  37.871  1.00299.83           C
ATOM   1093  OE1 GLN   137     -20.327  -6.111  38.781  1.00299.83           O
ATOM   1094  NE2 GLN   137     -20.185  -8.272  38.093  1.00299.83           N
ATOM   1095  C   GLN   137     -17.592  -4.044  36.242  1.00299.83           C
ATOM   1096  O   GLN   137     -17.841  -3.500  37.308  1.00299.83           O
ATOM   1097  N   GLU   138     -16.930  -3.384  35.247  1.00272.80           N
ATOM   1098  CA  GLU   138     -16.585  -1.981  35.408  1.00272.80           C
ATOM   1099  CB  GLU   138     -15.361  -1.696  36.282  1.00272.80           C
ATOM   1100  CG  GLU   138     -15.665  -1.827  37.765  1.00272.80           C
ATOM   1101  CD  GLU   138     -15.275  -3.239  38.119  1.00272.80           C
ATOM   1102  OE1 GLU   138     -14.300  -3.730  37.506  1.00272.80           O
ATOM   1103  OE2 GLU   138     -15.957  -3.861  38.972  1.00272.80           O
ATOM   1104  C   GLU   138     -16.294  -1.287  34.098  1.00272.80           C
ATOM   1105  O   GLU   138     -15.668  -1.844  33.202  1.00272.80           O
ATOM   1106  N   PRO   139     -16.794  -0.073  33.975  1.00 94.77           N
ATOM   1107  CA  PRO   139     -16.495   0.804  32.852  1.00 94.77           C
ATOM   1108  CD  PRO   139     -18.129   0.173  34.496  1.00 94.77           C
ATOM   1109  CB  PRO   139     -17.743   1.667  32.647  1.00 94.77           C
ATOM   1110  CG  PRO   139     -18.514   1.562  33.972  1.00 94.77           C
ATOM   1111  C   PRO   139     -15.279   1.643  33.166  1.00 94.77           C
ATOM   1112  O   PRO   139     -14.862   1.624  34.322  1.00 94.77           O
ATOM   1113  N   VAL   140     -14.676   2.395  32.200  1.00197.57           N
ATOM   1114  CA  VAL   140     -13.568   3.170  32.655  1.00197.57           C
ATOM   1115  CB  VAL   140     -12.483   3.204  31.636  1.00197.57           C
ATOM   1116  CG1 VAL   140     -13.100   3.833  30.388  1.00197.57           C
ATOM   1117  CG2 VAL   140     -11.255   3.931  32.200  1.00197.57           C
ATOM   1118  C   VAL   140     -14.007   4.574  32.970  1.00197.57           C
ATOM   1119  O   VAL   140     -13.448   5.553  32.477  1.00197.57           O
ATOM   1120  N   LYS   141     -14.999   4.730  33.865  1.00 90.43           N
ATOM   1121  CA  LYS   141     -15.346   6.070  34.232  1.00 90.43           C
ATOM   1122  CB  LYS   141     -16.799   6.260  34.701  1.00 90.43           C
ATOM   1123  CG  LYS   141     -17.821   6.394  33.573  1.00 90.43           C
ATOM   1124  CD  LYS   141     -19.268   6.328  34.067  1.00 90.43           C
ATOM   1125  CE  LYS   141     -20.282   6.906  33.077  1.00 90.43           C
ATOM   1126  NZ  LYS   141     -20.157   8.382  33.044  1.00 90.43           N
ATOM   1127  C   LYS   141     -14.479   6.417  35.392  1.00 90.43           C
ATOM   1128  O   LYS   141     -14.323   5.628  36.322  1.00 90.43           O
ATOM   1129  N   PRO   142     -13.879   7.570  35.343  1.00108.00           N
ATOM   1130  CA  PRO   142     -13.039   8.002  36.421  1.00108.00           C
ATOM   1131  CD  PRO   142     -14.400   8.684  34.569  1.00108.00           C
ATOM   1132  CB  PRO   142     -12.649   9.434  36.068  1.00108.00           C
ATOM   1133  CG  PRO   142     -13.875   9.939  35.284  1.00108.00           C
ATOM   1134  C   PRO   142     -13.846   7.968  37.676  1.00108.00           C
ATOM   1135  O   PRO   142     -13.319   7.586  38.720  1.00108.00           O
ATOM   1136  N   GLU   143     -15.127   8.376  37.593  1.00107.27           N
ATOM   1137  CA  GLU   143     -15.970   8.423  38.749  1.00107.27           C
ATOM   1138  CB  GLU   143     -17.348   9.040  38.437  1.00107.27           C
ATOM   1139  CG  GLU   143     -18.273   9.194  39.649  1.00107.27           C
ATOM   1140  CD  GLU   143     -19.301   8.068  39.643  1.00107.27           C
ATOM   1141  OE1 GLU   143     -18.900   6.880  39.524  1.00107.27           O
ATOM   1142  OE2 GLU   143     -20.514   8.390  39.754  1.00107.27           O
ATOM   1143  C   GLU   143     -16.178   7.030  39.232  1.00107.27           C
ATOM   1144  O   GLU   143     -16.071   6.750  40.425  1.00107.27           O
ATOM   1145  N   GLU   144     -16.459   6.105  38.299  1.00 85.49           N
ATOM   1146  CA  GLU   144     -16.735   4.755  38.683  1.00 85.49           C
ATOM   1147  CB  GLU   144     -17.116   3.868  37.478  1.00 85.49           C
ATOM   1148  CG  GLU   144     -17.638   2.470  37.838  1.00 85.49           C
ATOM   1149  CD  GLU   144     -16.505   1.459  37.725  1.00 85.49           C
ATOM   1150  OE1 GLU   144     -15.709   1.332  38.693  1.00 85.49           O
ATOM   1151  OE2 GLU   144     -16.422   0.799  36.655  1.00 85.49           O
ATOM   1152  C   GLU   144     -15.508   4.184  39.311  1.00 85.49           C
ATOM   1153  O   GLU   144     -15.577   3.541  40.357  1.00 85.49           O
ATOM   1154  N   GLY   145     -14.338   4.436  38.698  1.00 44.32           N
ATOM   1155  CA  GLY   145     -13.138   3.830  39.190  1.00 44.32           C
ATOM   1156  C   GLY   145     -12.817   4.303  40.574  1.00 44.32           C
ATOM   1157  O   GLY   145     -12.531   3.494  41.455  1.00 44.32           O
ATOM   1158  N   ARG   146     -12.848   5.629  40.809  1.00127.93           N
ATOM   1159  CA  ARG   146     -12.469   6.120  42.104  1.00127.93           C
ATOM   1160  CB  ARG   146     -12.294   7.650  42.168  1.00127.93           C
ATOM   1161  CG  ARG   146     -13.541   8.465  41.829  1.00127.93           C
ATOM   1162  CD  ARG   146     -13.306   9.973  41.950  1.00127.93           C
ATOM   1163  NE  ARG   146     -12.337  10.361  40.885  1.00127.93           N
ATOM   1164  CZ  ARG   146     -11.397  11.322  41.126  1.00127.93           C
ATOM   1165  NH1 ARG   146     -11.319  11.911  42.355  1.00127.93           N
ATOM   1166  NH2 ARG   146     -10.530  11.692  40.138  1.00127.93           N
ATOM   1167  C   ARG   146     -13.474   5.719  43.133  1.00127.93           C
ATOM   1168  O   ARG   146     -13.112   5.307  44.235  1.00127.93           O
ATOM   1169  N   ASP   147     -14.772   5.827  42.800  1.00 33.11           N
ATOM   1170  CA  ASP   147     -15.791   5.511  43.757  1.00 33.11           C
ATOM   1171  CB  ASP   147     -17.208   5.806  43.236  1.00 33.11           C
ATOM   1172  CG  ASP   147     -17.377   7.318  43.184  1.00 33.11           C
ATOM   1173  OD1 ASP   147     -17.046   7.980  44.204  1.00 33.11           O
ATOM   1174  OD2 ASP   147     -17.847   7.830  42.133  1.00 33.11           O
ATOM   1175  C   ASP   147     -15.719   4.058  44.095  1.00 33.11           C
ATOM   1176  O   ASP   147     -15.824   3.679  45.261  1.00 33.11           O
ATOM   1177  N   MET   148     -15.528   3.199  43.079  1.00131.49           N
ATOM   1178  CA  MET   148     -15.499   1.787  43.328  1.00131.49           C
ATOM   1179  CB  MET   148     -15.480   0.962  42.034  1.00131.49           C
ATOM   1180  CG  MET   148     -16.754   1.222  41.231  1.00131.49           C
ATOM   1181  SD  MET   148     -18.280   0.859  42.149  1.00131.49           S
ATOM   1182  CE  MET   148     -19.286   2.131  41.327  1.00131.49           C
ATOM   1183  C   MET   148     -14.313   1.454  44.174  1.00131.49           C
ATOM   1184  O   MET   148     -14.397   0.622  45.075  1.00131.49           O
ATOM   1185  N   ALA   149     -13.170   2.112  43.925  1.00 38.45           N
ATOM   1186  CA  ALA   149     -12.010   1.800  44.702  1.00 38.45           C
ATOM   1187  CB  ALA   149     -10.793   2.659  44.320  1.00 38.45           C
ATOM   1188  C   ALA   149     -12.327   2.087  46.135  1.00 38.45           C
ATOM   1189  O   ALA   149     -12.011   1.299  47.025  1.00 38.45           O
ATOM   1190  N   ASN   150     -12.982   3.232  46.388  1.00 75.75           N
ATOM   1191  CA  ASN   150     -13.319   3.637  47.721  1.00 75.75           C
ATOM   1192  CB  ASN   150     -13.930   5.048  47.760  1.00 75.75           C
ATOM   1193  CG  ASN   150     -14.132   5.447  49.215  1.00 75.75           C
ATOM   1194  OD1 ASN   150     -13.181   5.515  49.993  1.00 75.75           O
ATOM   1195  ND2 ASN   150     -15.408   5.724  49.593  1.00 75.75           N
ATOM   1196  C   ASN   150     -14.329   2.692  48.295  1.00 75.75           C
ATOM   1197  O   ASN   150     -14.276   2.346  49.473  1.00 75.75           O
ATOM   1198  N   ARG   151     -15.290   2.243  47.472  1.00131.36           N
ATOM   1199  CA  ARG   151     -16.351   1.435  47.994  1.00131.36           C
ATOM   1200  CB  ARG   151     -17.441   1.122  46.954  1.00131.36           C
ATOM   1201  CG  ARG   151     -18.251   2.357  46.552  1.00131.36           C
ATOM   1202  CD  ARG   151     -18.864   3.095  47.746  1.00131.36           C
ATOM   1203  NE  ARG   151     -19.863   2.192  48.386  1.00131.36           N
ATOM   1204  CZ  ARG   151     -21.181   2.276  48.039  1.00131.36           C
ATOM   1205  NH1 ARG   151     -21.586   3.193  47.113  1.00131.36           N
ATOM   1206  NH2 ARG   151     -22.093   1.444  48.620  1.00131.36           N
ATOM   1207  C   ARG   151     -15.844   0.138  48.542  1.00131.36           C
ATOM   1208  O   ARG   151     -16.240  -0.259  49.637  1.00131.36           O
ATOM   1209  N   ILE   152     -14.941  -0.563  47.828  1.00200.67           N
ATOM   1210  CA  ILE   152     -14.571  -1.845  48.352  1.00200.67           C
ATOM   1211  CB  ILE   152     -14.528  -2.927  47.314  1.00200.67           C
ATOM   1212  CG1 ILE   152     -15.923  -3.125  46.699  1.00200.67           C
ATOM   1213  CG2 ILE   152     -13.959  -4.198  47.967  1.00200.67           C
ATOM   1214  CD1 ILE   152     -15.913  -4.001  45.449  1.00200.67           C
ATOM   1215  C   ILE   152     -13.224  -1.761  48.971  1.00200.67           C
ATOM   1216  O   ILE   152     -12.207  -1.788  48.279  1.00200.67           O
ATOM   1217  N   GLY   153     -13.194  -1.706  50.317  1.00113.29           N
ATOM   1218  CA  GLY   153     -11.930  -1.610  50.973  1.00113.29           C
ATOM   1219  C   GLY   153     -11.328  -0.374  50.444  1.00113.29           C
ATOM   1220  O   GLY   153     -10.325  -0.467  49.735  1.00113.29           O
ATOM   1221  N   ALA   154     -11.972   0.776  50.779  1.00181.45           N
ATOM   1222  CA  ALA   154     -11.671   2.082  50.262  1.00181.45           C
ATOM   1223  CB  ALA   154     -12.147   3.234  51.165  1.00181.45           C
ATOM   1224  C   ALA   154     -10.209   2.185  50.125  1.00181.45           C
ATOM   1225  O   ALA   154      -9.469   2.445  51.073  1.00181.45           O
ATOM   1226  N   PHE   155      -9.788   1.952  48.875  1.00157.82           N
ATOM   1227  CA  PHE   155      -8.413   1.888  48.554  1.00157.82           C
ATOM   1228  CB  PHE   155      -7.985   0.536  47.998  1.00157.82           C
ATOM   1229  CG  PHE   155      -8.793   0.151  46.806  1.00157.82           C
ATOM   1230  CD1 PHE   155      -8.434   0.561  45.545  1.00157.82           C
ATOM   1231  CD2 PHE   155      -9.907  -0.643  46.955  1.00157.82           C
ATOM   1232  CE1 PHE   155      -9.181   0.190  44.452  1.00157.82           C
ATOM   1233  CE2 PHE   155     -10.659  -1.018  45.866  1.00157.82           C
ATOM   1234  CZ  PHE   155     -10.295  -0.599  44.610  1.00157.82           C
ATOM   1235  C   PHE   155      -8.127   2.958  47.589  1.00157.82           C
ATOM   1236  O   PHE   155      -9.030   3.587  47.041  1.00157.82           O
ATOM   1237  N   GLY   156      -6.829   3.220  47.407  1.00 50.59           N
ATOM   1238  CA  GLY   156      -6.459   4.298  46.565  1.00 50.59           C
ATOM   1239  C   GLY   156      -6.618   3.890  45.147  1.00 50.59           C
ATOM   1240  O   GLY   156      -6.411   2.738  44.766  1.00 50.59           O
ATOM   1241  N   TYR   157      -6.975   4.890  44.330  1.00 67.14           N
ATOM   1242  CA  TYR   157      -7.089   4.745  42.918  1.00 67.14           C
ATOM   1243  CB  TYR   157      -8.344   5.421  42.334  1.00 67.14           C
ATOM   1244  CG  TYR   157      -8.230   5.413  40.847  1.00 67.14           C
ATOM   1245  CD1 TYR   157      -8.544   4.286  40.122  1.00 67.14           C
ATOM   1246  CD2 TYR   157      -7.814   6.542  40.179  1.00 67.14           C
ATOM   1247  CE1 TYR   157      -8.439   4.286  38.751  1.00 67.14           C
ATOM   1248  CE2 TYR   157      -7.707   6.547  38.808  1.00 67.14           C
ATOM   1249  CZ  TYR   157      -8.019   5.417  38.091  1.00 67.14           C
ATOM   1250  OH  TYR   157      -7.910   5.419  36.684  1.00 67.14           O
ATOM   1251  C   TYR   157      -5.905   5.483  42.397  1.00 67.14           C
ATOM   1252  O   TYR   157      -5.578   6.562  42.888  1.00 67.14           O
ATOM   1253  N   MET   158      -5.188   4.898  41.424  1.00103.76           N
ATOM   1254  CA  MET   158      -4.031   5.580  40.928  1.00103.76           C
ATOM   1255  CB  MET   158      -2.702   4.900  41.300  1.00103.76           C
ATOM   1256  CG  MET   158      -2.284   5.117  42.758  1.00103.76           C
ATOM   1257  SD  MET   158      -1.554   6.749  43.109  1.00103.76           S
ATOM   1258  CE  MET   158      -3.077   7.696  42.831  1.00103.76           C
ATOM   1259  C   MET   158      -4.096   5.642  39.440  1.00103.76           C
ATOM   1260  O   MET   158      -4.721   4.808  38.786  1.00103.76           O
ATOM   1261  N   GLU   159      -3.443   6.682  38.886  1.00 85.54           N
ATOM   1262  CA  GLU   159      -3.375   6.923  37.476  1.00 85.54           C
ATOM   1263  CB  GLU   159      -3.723   8.377  37.122  1.00 85.54           C
ATOM   1264  CG  GLU   159      -3.594   8.722  35.640  1.00 85.54           C
ATOM   1265  CD  GLU   159      -3.751  10.231  35.520  1.00 85.54           C
ATOM   1266  OE1 GLU   159      -4.782  10.761  36.012  1.00 85.54           O
ATOM   1267  OE2 GLU   159      -2.840  10.877  34.936  1.00 85.54           O
ATOM   1268  C   GLU   159      -1.946   6.726  37.071  1.00 85.54           C
ATOM   1269  O   GLU   159      -1.039   7.244  37.720  1.00 85.54           O
ATOM   1270  N   CYS   160      -1.705   5.963  35.984  1.00 74.53           N
ATOM   1271  CA  CYS   160      -0.350   5.752  35.563  1.00 74.53           C
ATOM   1272  CB  CYS   160       0.223   4.364  35.897  1.00 74.53           C
ATOM   1273  SG  CYS   160       0.368   3.989  37.657  1.00 74.53           S
ATOM   1274  C   CYS   160      -0.290   5.730  34.074  1.00 74.53           C
ATOM   1275  O   CYS   160      -1.296   5.603  33.376  1.00 74.53           O
ATOM   1276  N   SER   161       0.946   5.885  33.568  1.00 71.24           N
ATOM   1277  CA  SER   161       1.244   5.679  32.189  1.00 71.24           C
ATOM   1278  CB  SER   161       1.226   6.954  31.344  1.00 71.24           C
ATOM   1279  OG  SER   161       1.831   6.683  30.089  1.00 71.24           O
ATOM   1280  C   SER   161       2.639   5.146  32.156  1.00 71.24           C
ATOM   1281  O   SER   161       3.585   5.832  32.537  1.00 71.24           O
ATOM   1282  N   ALA   162       2.797   3.889  31.707  1.00 39.51           N
ATOM   1283  CA  ALA   162       4.092   3.286  31.596  1.00 39.51           C
ATOM   1284  CB  ALA   162       4.028   1.809  31.173  1.00 39.51           C
ATOM   1285  C   ALA   162       4.864   4.022  30.545  1.00 39.51           C
ATOM   1286  O   ALA   162       6.069   4.233  30.677  1.00 39.51           O
ATOM   1287  N   LYS   163       4.180   4.414  29.451  1.00 85.33           N
ATOM   1288  CA  LYS   163       4.834   5.058  28.344  1.00 85.33           C
ATOM   1289  CB  LYS   163       3.880   5.371  27.180  1.00 85.33           C
ATOM   1290  CG  LYS   163       3.261   4.151  26.502  1.00 85.33           C
ATOM   1291  CD  LYS   163       2.099   4.523  25.579  1.00 85.33           C
ATOM   1292  CE  LYS   163       1.447   3.330  24.879  1.00 85.33           C
ATOM   1293  NZ  LYS   163       0.336   3.795  24.017  1.00 85.33           N
ATOM   1294  C   LYS   163       5.398   6.383  28.761  1.00 85.33           C
ATOM   1295  O   LYS   163       6.547   6.701  28.457  1.00 85.33           O
ATOM   1296  N   THR   164       4.572   7.199  29.443  1.00125.08           N
ATOM   1297  CA  THR   164       4.912   8.529  29.874  1.00125.08           C
ATOM   1298  CB  THR   164       3.732   9.361  30.280  1.00125.08           C
ATOM   1299  OG1 THR   164       4.081  10.738  30.270  1.00125.08           O
ATOM   1300  CG2 THR   164       3.341   8.961  31.712  1.00125.08           C
ATOM   1301  C   THR   164       5.818   8.484  31.062  1.00125.08           C
ATOM   1302  O   THR   164       6.526   9.453  31.325  1.00125.08           O
ATOM   1303  N   LYS   165       5.795   7.363  31.812  1.00104.80           N
ATOM   1304  CA  LYS   165       6.475   7.184  33.068  1.00104.80           C
ATOM   1305  CB  LYS   165       8.023   7.280  33.034  1.00104.80           C
ATOM   1306  CG  LYS   165       8.631   8.678  32.876  1.00104.80           C
ATOM   1307  CD  LYS   165      10.110   8.758  33.257  1.00104.80           C
ATOM   1308  CE  LYS   165      10.701  10.162  33.113  1.00104.80           C
ATOM   1309  NZ  LYS   165      12.092  10.181  33.618  1.00104.80           N
ATOM   1310  C   LYS   165       5.921   8.146  34.072  1.00104.80           C
ATOM   1311  O   LYS   165       6.652   8.863  34.754  1.00104.80           O
ATOM   1312  N   ASP   166       4.577   8.190  34.173  1.00 47.14           N
ATOM   1313  CA  ASP   166       3.961   9.049  35.141  1.00 47.14           C
ATOM   1314  CB  ASP   166       3.013  10.096  34.531  1.00 47.14           C
ATOM   1315  CG  ASP   166       3.866  11.129  33.811  1.00 47.14           C
ATOM   1316  OD1 ASP   166       5.117  11.055  33.944  1.00 47.14           O
ATOM   1317  OD2 ASP   166       3.282  12.010  33.125  1.00 47.14           O
ATOM   1318  C   ASP   166       3.158   8.229  36.105  1.00 47.14           C
ATOM   1319  O   ASP   166       2.439   7.310  35.715  1.00 47.14           O
ATOM   1320  N   GLY   167       3.310   8.537  37.412  1.00 35.15           N
ATOM   1321  CA  GLY   167       2.505   7.968  38.456  1.00 35.15           C
ATOM   1322  C   GLY   167       3.078   6.688  38.989  1.00 35.15           C
ATOM   1323  O   GLY   167       2.559   6.149  39.965  1.00 35.15           O
ATOM   1324  N   VAL   168       4.129   6.140  38.353  1.00102.68           N
ATOM   1325  CA  VAL   168       4.697   4.895  38.797  1.00102.68           C
ATOM   1326  CB  VAL   168       5.624   4.285  37.781  1.00102.68           C
ATOM   1327  CG1 VAL   168       6.819   5.227  37.553  1.00102.68           C
ATOM   1328  CG2 VAL   168       6.024   2.881  38.268  1.00102.68           C
ATOM   1329  C   VAL   168       5.451   5.038  40.085  1.00102.68           C
ATOM   1330  O   VAL   168       5.275   4.248  41.010  1.00102.68           O
ATOM   1331  N   ARG   169       6.307   6.067  40.202  1.00123.93           N
ATOM   1332  CA  ARG   169       7.116   6.149  41.382  1.00123.93           C
ATOM   1333  CB  ARG   169       8.112   7.323  41.352  1.00123.93           C
ATOM   1334  CG  ARG   169       8.994   7.413  42.599  1.00123.93           C
ATOM   1335  CD  ARG   169      10.223   8.308  42.416  1.00123.93           C
ATOM   1336  NE  ARG   169       9.748   9.679  42.073  1.00123.93           N
ATOM   1337  CZ  ARG   169      10.591  10.556  41.452  1.00123.93           C
ATOM   1338  NH1 ARG   169      11.858  10.169  41.123  1.00123.93           N
ATOM   1339  NH2 ARG   169      10.165  11.818  41.153  1.00123.93           N
ATOM   1340  C   ARG   169       6.217   6.308  42.563  1.00123.93           C
ATOM   1341  O   ARG   169       6.436   5.689  43.602  1.00123.93           O
ATOM   1342  N   GLU   170       5.173   7.144  42.427  1.00 98.61           N
ATOM   1343  CA  GLU   170       4.271   7.387  43.514  1.00 98.61           C
ATOM   1344  CB  GLU   170       3.252   8.501  43.226  1.00 98.61           C
ATOM   1345  CG  GLU   170       3.828   9.899  43.427  1.00 98.61           C
ATOM   1346  CD  GLU   170       3.965  10.099  44.930  1.00 98.61           C
ATOM   1347  OE1 GLU   170       3.410   9.261  45.690  1.00 98.61           O
ATOM   1348  OE2 GLU   170       4.628  11.088  45.338  1.00 98.61           O
ATOM   1349  C   GLU   170       3.493   6.161  43.854  1.00 98.61           C
ATOM   1350  O   GLU   170       3.283   5.872  45.031  1.00 98.61           O
ATOM   1351  N   VAL   171       3.040   5.396  42.845  1.00103.67           N
ATOM   1352  CA  VAL   171       2.207   4.279  43.170  1.00103.67           C
ATOM   1353  CB  VAL   171       1.707   3.521  41.965  1.00103.67           C
ATOM   1354  CG1 VAL   171       2.886   2.928  41.180  1.00103.67           C
ATOM   1355  CG2 VAL   171       0.729   2.446  42.459  1.00103.67           C
ATOM   1356  C   VAL   171       2.947   3.326  44.063  1.00103.67           C
ATOM   1357  O   VAL   171       2.444   2.949  45.120  1.00103.67           O
ATOM   1358  N   PHE   172       4.181   2.938  43.688  1.00 61.58           N
ATOM   1359  CA  PHE   172       4.920   1.971  44.453  1.00 61.58           C
ATOM   1360  CB  PHE   172       6.249   1.556  43.791  1.00 61.58           C
ATOM   1361  CG  PHE   172       5.943   0.756  42.570  1.00 61.58           C
ATOM   1362  CD1 PHE   172       5.551  -0.558  42.684  1.00 61.58           C
ATOM   1363  CD2 PHE   172       6.064   1.308  41.315  1.00 61.58           C
ATOM   1364  CE1 PHE   172       5.269  -1.306  41.565  1.00 61.58           C
ATOM   1365  CE2 PHE   172       5.783   0.565  40.193  1.00 61.58           C
ATOM   1366  CZ  PHE   172       5.384  -0.744  40.317  1.00 61.58           C
ATOM   1367  C   PHE   172       5.260   2.513  45.802  1.00 61.58           C
ATOM   1368  O   PHE   172       5.142   1.813  46.808  1.00 61.58           O
ATOM   1369  N   GLU   173       5.714   3.778  45.853  1.00 74.75           N
ATOM   1370  CA  GLU   173       6.135   4.354  47.095  1.00 74.75           C
ATOM   1371  CB  GLU   173       6.728   5.764  46.924  1.00 74.75           C
ATOM   1372  CG  GLU   173       7.411   6.291  48.187  1.00 74.75           C
ATOM   1373  CD  GLU   173       8.728   5.542  48.353  1.00 74.75           C
ATOM   1374  OE1 GLU   173       9.532   5.533  47.383  1.00 74.75           O
ATOM   1375  OE2 GLU   173       8.943   4.963  49.451  1.00 74.75           O
ATOM   1376  C   GLU   173       4.968   4.459  48.024  1.00 74.75           C
ATOM   1377  O   GLU   173       5.071   4.111  49.199  1.00 74.75           O
ATOM   1378  N   MET   174       3.812   4.917  47.512  1.00135.87           N
ATOM   1379  CA  MET   174       2.668   5.121  48.352  1.00135.87           C
ATOM   1380  CB  MET   174       1.469   5.696  47.579  1.00135.87           C
ATOM   1381  CG  MET   174       1.692   7.123  47.080  1.00135.87           C
ATOM   1382  SD  MET   174       1.778   8.370  48.398  1.00135.87           S
ATOM   1383  CE  MET   174      -0.010   8.379  48.719  1.00135.87           C
ATOM   1384  C   MET   174       2.249   3.809  48.925  1.00135.87           C
ATOM   1385  O   MET   174       1.919   3.713  50.106  1.00135.87           O
ATOM   1386  N   ALA   175       2.265   2.753  48.095  1.00 37.78           N
ATOM   1387  CA  ALA   175       1.838   1.461  48.538  1.00 37.78           C
ATOM   1388  CB  ALA   175       1.897   0.401  47.426  1.00 37.78           C
ATOM   1389  C   ALA   175       2.732   1.000  49.649  1.00 37.78           C
ATOM   1390  O   ALA   175       2.262   0.436  50.635  1.00 37.78           O
ATOM   1391  N   THR   176       4.052   1.230  49.521  1.00 41.66           N
ATOM   1392  CA  THR   176       4.971   0.766  50.522  1.00 41.66           C
ATOM   1393  CB  THR   176       6.401   1.060  50.172  1.00 41.66           C
ATOM   1394  OG1 THR   176       6.735   0.454  48.932  1.00 41.66           O
ATOM   1395  CG2 THR   176       7.301   0.506  51.289  1.00 41.66           C
ATOM   1396  C   THR   176       4.682   1.452  51.819  1.00 41.66           C
ATOM   1397  O   THR   176       4.597   0.810  52.865  1.00 41.66           O
ATOM   1398  N   ARG   177       4.502   2.784  51.781  1.00130.73           N
ATOM   1399  CA  ARG   177       4.294   3.516  52.996  1.00130.73           C
ATOM   1400  CB  ARG   177       4.208   5.037  52.780  1.00130.73           C
ATOM   1401  CG  ARG   177       4.109   5.823  54.090  1.00130.73           C
ATOM   1402  CD  ARG   177       2.679   6.184  54.497  1.00130.73           C
ATOM   1403  NE  ARG   177       2.187   7.204  53.529  1.00130.73           N
ATOM   1404  CZ  ARG   177       1.612   6.815  52.355  1.00130.73           C
ATOM   1405  NH1 ARG   177       1.464   5.488  52.071  1.00130.73           N
ATOM   1406  NH2 ARG   177       1.178   7.757  51.467  1.00130.73           N
ATOM   1407  C   ARG   177       3.017   3.068  53.626  1.00130.73           C
ATOM   1408  O   ARG   177       2.951   2.877  54.839  1.00130.73           O
ATOM   1409  N   ALA   178       1.967   2.868  52.809  1.00 32.62           N
ATOM   1410  CA  ALA   178       0.691   2.498  53.346  1.00 32.62           C
ATOM   1411  CB  ALA   178      -0.388   2.342  52.260  1.00 32.62           C
ATOM   1412  C   ALA   178       0.831   1.183  54.035  1.00 32.62           C
ATOM   1413  O   ALA   178       0.306   0.976  55.127  1.00 32.62           O
ATOM   1414  N   ALA   179       1.560   0.252  53.407  1.00 46.59           N
ATOM   1415  CA  ALA   179       1.715  -1.049  53.974  1.00 46.59           C
ATOM   1416  CB  ALA   179       2.454  -1.991  53.027  1.00 46.59           C
ATOM   1417  C   ALA   179       2.471  -0.954  55.263  1.00 46.59           C
ATOM   1418  O   ALA   179       2.165  -1.658  56.223  1.00 46.59           O
ATOM   1419  N   LEU   180       3.496  -0.086  55.312  1.00148.72           N
ATOM   1420  CA  LEU   180       4.311   0.031  56.487  1.00148.72           C
ATOM   1421  CB  LEU   180       5.509   0.980  56.263  1.00148.72           C
ATOM   1422  CG  LEU   180       6.453   1.176  57.471  1.00148.72           C
ATOM   1423  CD1 LEU   180       5.831   2.040  58.583  1.00148.72           C
ATOM   1424  CD2 LEU   180       6.969  -0.176  57.986  1.00148.72           C
ATOM   1425  C   LEU   180       3.486   0.557  57.617  1.00148.72           C
ATOM   1426  O   LEU   180       3.553   0.039  58.731  1.00148.72           O
ATOM   1427  N   GLN   181       2.667   1.595  57.363  1.00274.56           N
ATOM   1428  CA  GLN   181       1.938   2.183  58.447  1.00274.56           C
ATOM   1429  CB  GLN   181       1.468   3.626  58.173  1.00274.56           C
ATOM   1430  CG  GLN   181       0.446   3.757  57.042  1.00274.56           C
ATOM   1431  CD  GLN   181      -0.939   3.511  57.621  1.00274.56           C
ATOM   1432  OE1 GLN   181      -1.901   3.283  56.889  1.00274.56           O
ATOM   1433  NE2 GLN   181      -1.048   3.566  58.975  1.00274.56           N
ATOM   1434  C   GLN   181       0.748   1.343  58.758  1.00274.56           C
ATOM   1435  O   GLN   181       0.073   0.829  57.868  1.00274.56           O
ATOM   1436  N   ALA   182       0.484   1.165  60.065  1.00 34.42           N
ATOM   1437  CA  ALA   182      -0.649   0.406  60.493  1.00 34.42           C
ATOM   1438  CB  ALA   182      -0.271  -0.924  61.167  1.00 34.42           C
ATOM   1439  C   ALA   182      -1.339   1.266  61.543  1.00 34.42           C
ATOM   1440  O   ALA   182      -2.521   1.646  61.326  1.00 34.42           O
ATOM   1441  OXT ALA   182      -0.684   1.558  62.579  1.00 34.42           O
TER    1442      ALA   182
END
