# Supplementary material for: Estimating local protein model quality: prospects for molecular replacement
Source: Acta Crystallogr D Struct Biol. 2020 Mar 3;76(Pt 3):285–90. doi: 10.1107/S2059798320000972 (PMC7057213; doi:10.1107/S2059798320000972)
Supplement: Supplementary file 1 [file d-76-00285-sup1.zip › models/1a2b.1yzt_A.B99990001.pdb.proq3.sscore.local]

ProQ2 ProQRosCen ProQRosFA ProQ3
0.40081703 0.50752182 0.58591431 0.45571059
0.42589976 0.53611016 0.67363218 0.51400915
0.42792734 0.57211979 0.74539936 0.51821004
0.52139292 0.56328436 0.7838594 0.6362116
0.60227573 0.58551553 0.88327492 0.70205409
0.69575253 0.64504998 0.92328324 0.81729755
0.78361613 0.72691462 1.0535915 0.90902152
0.80330386 0.76850131 1.0509039 0.95196277
0.86985116 0.82902231 1.1374572 1.0118576
0.84939902 0.81935538 1.1001858 1.0149537
0.90782653 0.80254794 1.0770914 1.030172
0.86809396 0.82242379 1.0688732 1.0325409
0.83968024 0.83587472 1.0389359 1.0089166
0.81152721 0.83508849 0.99633389 0.95832894
0.72504802 0.75670441 0.88233143 0.89601769
0.66276075 0.8006511 0.85328497 0.86232195
0.71497258 0.80587452 0.8539802 0.88885467
0.78664015 0.9096623 0.8359216 0.89879632
0.76146224 0.88240995 0.84028865 0.89716014
0.76539994 0.93701113 0.84426305 0.92706638
0.7172311 0.92509445 0.85608074 0.91299307
0.69845771 0.90512612 0.84512638 0.91215568
0.61617157 0.86758658 0.74726169 0.80773089
0.57654359 0.80033971 0.74271971 0.77195111
0.57360807 0.79677645 0.72551513 0.747757
0.62034552 0.7685473 0.72133522 0.78227925
0.53802522 0.73879846 0.66239213 0.70839467
0.48197445 0.65978249 0.58323412 0.63873535
0.45431385 0.58836134 0.57112685 0.56936321
0.44562051 0.68372783 0.62615528 0.57883149
0.52245658 0.73116702 0.67827612 0.63363359
0.52740038 0.74430616 0.65717617 0.62407557
0.42195875 0.58957801 0.53431994 0.51951919
0.34400468 0.50247127 0.53549086 0.46392632
0.33381134 0.50586914 0.52908045 0.42359697
0.42179503 0.61998498 0.59610585 0.46330126
0.43074017 0.59315887 0.55657343 0.43812762
0.4209136 0.62312197 0.59244122 0.4392707
0.43799929 0.58918556 0.60468924 0.43983089
0.46110162 0.58560354 0.63069455 0.46056068
0.43794888 0.61456554 0.63296779 0.44006239
0.53787406 0.6673899 0.68933469 0.52937545
0.58987671 0.65007725 0.70723712 0.5537132
0.62799862 0.5998186 0.73807829 0.59503622
0.66228294 0.60554639 0.76161265 0.62181513
0.70401201 0.64027649 0.72087789 0.64698076
0.76360268 0.68641124 0.79934081 0.72779315
0.71065526 0.72066752 0.73269942 0.71852341
0.66876976 0.80955555 0.87035163 0.76261432
0.66667826 0.83446652 0.76821016 0.72977899
0.65224948 0.8643257 0.83736324 0.75254521
0.63912054 0.81743288 0.91923703 0.81471733
0.73477645 0.8258264 0.94020729 0.86114403
0.80129517 0.80161816 1.0351155 0.92425012
0.7602056 0.76961079 1.0234251 0.87134009
0.72083161 0.72853233 1.0187045 0.87931793
0.71944862 0.71135718 1.0112486 0.87926723
0.70741846 0.78038244 1.0029639 0.88340237
0.64028453 0.80989596 0.96877424 0.82804098
0.55529255 0.78011128 0.79395296 0.71487265
0.40633623 0.62599126 0.61984256 0.55512466
0.27023252 0.57307468 0.42739641 0.39718285
0.23209123 0.53195354 0.36245557 0.31457001
0.25896104 0.48643482 0.29674192 0.26652591
0.18851567 0.39548649 0.22909969 0.15923847
0.1451459 0.37546509 0.21101261 0.099052757
0.12528541 0.34849665 0.18592008 0.065798394
0.13161476 0.32660229 0.22534198 0.082333656
0.12852328 0.26686574 0.19295509 0.066139266
0.14543498 0.2721787 0.20842922 0.07232046
0.23582953 0.4017268 0.25554965 0.1400349
0.32472138 0.43261174 0.28139464 0.21564004
0.35976329 0.43467804 0.28641972 0.26010038
0.38847004 0.41038105 0.28936715 0.28831645
0.44763659 0.4888741 0.42850428 0.37916371
0.46705304 0.53787385 0.47591183 0.4157523
0.43332627 0.51232751 0.53309435 0.46294373
0.52000217 0.51924029 0.55060981 0.53139696
0.59248612 0.58483309 0.63893642 0.63424075
0.65492818 0.64628082 0.81258571 0.77631772
0.70439877 0.67221061 0.84442009 0.81913858
0.7859856 0.75591107 0.99599024 0.96144577
0.80863589 0.80848727 1.0681414 0.95116162
0.81710815 0.8295433 1.0489845 0.99553833
0.76462439 0.82078125 1.0150342 0.95568945
0.66155887 0.76942371 0.8948943 0.89610078
0.53259796 0.71267033 0.80168102 0.76865766
0.49472593 0.71440975 0.64358742 0.68568079
0.52032076 0.74118528 0.63415852 0.66604274
0.541608 0.71472283 0.57396446 0.63024591
0.55357098 0.70356015 0.53894684 0.59990808
0.5296734 0.65328362 0.46188261 0.52399713
0.49274578 0.57380093 0.38716519 0.45451667
0.47465166 0.58952196 0.41038592 0.43287581
0.44724423 0.58709008 0.42039244 0.42163077
0.39740267 0.52884232 0.33459997 0.3385777
0.3177088 0.46593399 0.26644144 0.26271049
0.32454198 0.50947731 0.28364408 0.2853041
0.41021796 0.69439698 0.38482363 0.33557752
0.41780951 0.70133422 0.40534319 0.36634763
0.41021097 0.71307486 0.39342137 0.34399205
0.35376777 0.60305371 0.34787099 0.27400827
0.42384144 0.6276668 0.35079717 0.31251387
0.4017791 0.57623496 0.36136923 0.34313129
0.41095866 0.54728607 0.40431792 0.35294395
0.40379061 0.54121835 0.43703167 0.34923344
0.47424957 0.61903079 0.49671959 0.40044478
0.43911462 0.64291563 0.54356575 0.4301288
0.48864258 0.6307325 0.56729064 0.46648879
0.46673736 0.61071255 0.57365647 0.49861485
0.59535434 0.68646244 0.6330367 0.61883247
0.68852872 0.72188374 0.75642696 0.7419589
0.78437555 0.74992872 0.87136308 0.85647616
0.82218671 0.73563786 0.92891341 0.91696238
0.8784802 0.73661195 0.9733628 0.95093677
0.89424467 0.74057664 0.99896853 0.96168437
0.81265177 0.66001199 0.88409862 0.85654911
0.74293614 0.65623758 0.83473856 0.81266622
0.68801304 0.65057549 0.73253117 0.72474339
0.65105364 0.72485758 0.69796569 0.67756647
0.53750256 0.74031541 0.55684309 0.57179462
0.5404621 0.74213247 0.55439937 0.54289708
0.45136556 0.65606986 0.40851182 0.47890213
0.40479017 0.63848723 0.30621817 0.38794459
0.35147259 0.60255725 0.25686292 0.37192739
0.2747577 0.55792881 0.20752044 0.31953406
0.16298763 0.42934223 0.15107199 0.2334032
0.15862939 0.39701093 0.12221842 0.23190792
0.1529759 0.38931045 0.093337587 0.20449076
0.16278143 0.36346073 0.15319127 0.20203315
0.21817695 0.37438048 0.16757148 0.20350473
0.24473493 0.37345742 0.1662659 0.20197139
0.20305755 0.39344766 0.18647807 0.17202776
0.16516802 0.35792958 0.14112664 0.14787753
0.18018403 0.40922039 0.20430972 0.17346416
0.24362694 0.47592981 0.26951245 0.22831061
0.34806818 0.5139123 0.32142466 0.30784184
0.42167371 0.59296916 0.4281741 0.40032495
0.41162193 0.67199384 0.48940997 0.48466818
0.45536098 0.73167775 0.59346919 0.55079546
0.43850554 0.70000112 0.58258021 0.56904029
0.37241619 0.68612697 0.61937192 0.55808843
0.41455675 0.7320124 0.62949979 0.5879857
0.51745407 0.83030973 0.71692754 0.67347295
0.50927842 0.76759617 0.74396628 0.69994591
0.48581204 0.72224384 0.71133687 0.69562379
0.49236768 0.67689782 0.71845641 0.679456
0.54589866 0.74980494 0.77726358 0.71548217
0.61771866 0.75678886 0.77257332 0.73214185
0.56237819 0.72145868 0.76247266 0.69825853
0.55520461 0.7250988 0.74522934 0.70985015
0.57627684 0.71353075 0.74333722 0.70825072
0.5989269 0.78302595 0.77569236 0.70389273
0.60362899 0.71081759 0.74163034 0.68819625
0.64792117 0.6962265 0.75707573 0.73092396
0.71231935 0.74628809 0.8524466 0.81482912
0.83553879 0.79822078 0.90088351 0.92421566
0.88215299 0.91043528 1.0070046 0.96853111
0.90277094 0.93905846 1.0365745 0.99136755
0.9095809 1.0019892 1.0875044 1.0396588
0.88294299 0.9818694 1.0249579 1.0417712
0.74593169 0.92732621 0.9784254 0.97376863
0.71068727 0.87946008 0.87372178 0.91544528
0.68667427 0.84595035 0.82607957 0.90018867
0.68871064 0.88557433 0.85830231 0.91101513
0.7282875 0.89074638 0.88777278 0.92469612
0.8169212 0.98525452 0.94802575 0.98659347
0.82892675 0.96849067 0.94089961 1.0066956
0.73343378 0.91891852 0.86926266 0.94526101
0.7619282 0.96577458 0.9456746 0.97479115
0.85673241 1.0320775 1.0107936 1.063128
0.87472144 1.0269666 1.0216357 1.0639493
0.85393961 0.94034509 0.95115329 1.0354296
0.81297365 0.8692809 0.90496475 0.97212056
0.82510918 0.87330509 0.9021561 0.9911931
0.89844886 0.97467444 0.9537436 1.034471
0.87468005 0.90923257 0.91127089 0.99805116
0.830236 0.91872612 0.88311475 0.92356998
0.78018262 0.8700748 0.83365747 0.89402566
0.68175858 0.85788878 0.81178106 0.83332549
0.60392405 0.78369423 0.74836227 0.74109728
0.53548476 0.66873774 0.60689764 0.62168973
