# Supplementary material for: Estimating local protein model quality: prospects for molecular replacement
Source: Acta Crystallogr D Struct Biol. 2020 Mar 3;76(Pt 3):285–90. doi: 10.1107/S2059798320000972 (PMC7057213; doi:10.1107/S2059798320000972)
Supplement: Supplementary file 1 [file d-76-00285-sup1.zip › models/1a2b.1yzt_A.B99990001.pdb.proq3d.sscore.local]

ProQ2D ProQRosCenD ProQRosFAD ProQ3D
1.033818349242210388e-01 2.300863862037658691e-01 3.660630881786346436e-01 3.038301765918731689e-01
2.918248772621154785e-01 3.530555367469787598e-01 4.632355272769927979e-01 3.472498059272766113e-01
2.475350350141525269e-01 4.447127580642700195e-01 7.081797719001770020e-01 3.662433624267578125e-01
4.011535346508026123e-01 5.906854867935180664e-01 8.646339178085327148e-01 7.450332045555114746e-01
3.556953966617584229e-01 5.583474636077880859e-01 9.244726896286010742e-01 6.604064106941223145e-01
4.467363059520721436e-01 6.822750568389892578e-01 8.781881928443908691e-01 7.755120396614074707e-01
5.265277028083801270e-01 7.222133874893188477e-01 9.348844885826110840e-01 7.413631081581115723e-01
5.609757900238037109e-01 7.088294625282287598e-01 9.174347519874572754e-01 7.898782491683959961e-01
6.157651543617248535e-01 7.766780853271484375e-01 9.617595076560974121e-01 8.659287095069885254e-01
5.733670592308044434e-01 7.757016420364379883e-01 9.680735468864440918e-01 9.097659587860107422e-01
6.842063069343566895e-01 7.502835392951965332e-01 9.635397791862487793e-01 8.967132568359375000e-01
7.045417428016662598e-01 7.622225284576416016e-01 9.591410160064697266e-01 9.285694360733032227e-01
6.166177988052368164e-01 7.759057283401489258e-01 9.440219998359680176e-01 9.310182929039001465e-01
6.372064948081970215e-01 8.114133477210998535e-01 9.403970837593078613e-01 9.462127089500427246e-01
5.591887831687927246e-01 6.826188564300537109e-01 9.386887550354003906e-01 9.136380553245544434e-01
5.507830977439880371e-01 7.130959033966064453e-01 9.450058341026306152e-01 9.427599310874938965e-01
7.128024101257324219e-01 7.600995898246765137e-01 9.654950499534606934e-01 9.562368392944335938e-01
7.571697831153869629e-01 7.742233872413635254e-01 9.613317847251892090e-01 9.296273589134216309e-01
7.967823743820190430e-01 7.890027761459350586e-01 9.646589756011962891e-01 9.446822404861450195e-01
8.483160734176635742e-01 7.772368192672729492e-01 9.586258530616760254e-01 9.385640621185302734e-01
8.161249756813049316e-01 8.131852149963378906e-01 9.675479531288146973e-01 9.434584379196166992e-01
8.309541344642639160e-01 8.402949571609497070e-01 9.673051834106445312e-01 9.412049055099487305e-01
7.355148196220397949e-01 7.888656258583068848e-01 9.585826992988586426e-01 9.351747035980224609e-01
7.826673388481140137e-01 7.527990937232971191e-01 9.345414042472839355e-01 9.241726398468017578e-01
7.687411308288574219e-01 7.535327672958374023e-01 9.546310305595397949e-01 9.238718748092651367e-01
8.128369450569152832e-01 7.144860625267028809e-01 9.606463313102722168e-01 9.224218130111694336e-01
8.226639628410339355e-01 7.083888649940490723e-01 9.214496612548828125e-01 9.198883175849914551e-01
6.969075798988342285e-01 5.584604740142822266e-01 7.891129851341247559e-01 8.226295709609985352e-01
4.693884849548339844e-01 5.266526937484741211e-01 8.623779416084289551e-01 7.521494626998901367e-01
4.465077519416809082e-01 6.027632355690002441e-01 8.887405395507812500e-01 7.584120035171508789e-01
3.677006661891937256e-01 6.304102540016174316e-01 8.601815104484558105e-01 7.065091729164123535e-01
3.240337073802947998e-01 5.803750157356262207e-01 8.409454226493835449e-01 6.172666549682617188e-01
2.741338908672332764e-01 4.179671108722686768e-01 6.126137375831604004e-01 5.214455127716064453e-01
2.596795856952667236e-01 4.648516178131103516e-01 7.855793237686157227e-01 3.574864268302917480e-01
2.307950258255004883e-01 2.659293115139007568e-01 7.035758495330810547e-01 3.373525440692901611e-01
2.589288055896759033e-01 3.209011256694793701e-01 6.718376874923706055e-01 3.130500614643096924e-01
2.046092599630355835e-01 1.998280733823776245e-01 7.454805374145507812e-01 2.587068378925323486e-01
2.706689238548278809e-01 3.891027271747589111e-01 7.729277610778808594e-01 5.242559909820556641e-01
2.296858876943588257e-01 1.671037077903747559e-01 7.541183829307556152e-01 4.102778434753417969e-01
2.732177972793579102e-01 2.155204862356185913e-01 8.306753039360046387e-01 5.020109415054321289e-01
2.925204932689666748e-01 4.188496172428131104e-01 8.161002397537231445e-01 6.061050891876220703e-01
4.529097080230712891e-01 4.302099943161010742e-01 8.308695554733276367e-01 7.548319101333618164e-01
5.984781384468078613e-01 5.675657987594604492e-01 8.336270451545715332e-01 7.774746417999267578e-01
6.552597880363464355e-01 4.607068896293640137e-01 8.270756602287292480e-01 8.185002803802490234e-01
7.384558320045471191e-01 5.458393692970275879e-01 8.706626296043395996e-01 8.031761050224304199e-01
7.177788615226745605e-01 5.902160406112670898e-01 8.266502022743225098e-01 7.795901894569396973e-01
7.515709400177001953e-01 6.631518602371215820e-01 9.000557661056518555e-01 7.632241249084472656e-01
7.649016976356506348e-01 6.601231098175048828e-01 8.064434528350830078e-01 7.588616013526916504e-01
7.361736893653869629e-01 7.125678658485412598e-01 8.551353216171264648e-01 7.619956135749816895e-01
6.223486065864562988e-01 6.828792095184326172e-01 7.495822310447692871e-01 6.234750151634216309e-01
5.672875642776489258e-01 6.884496212005615234e-01 8.104953765869140625e-01 6.569029688835144043e-01
7.068958282470703125e-01 7.124608755111694336e-01 8.547912836074829102e-01 7.328508496284484863e-01
7.360098958015441895e-01 7.359158992767333984e-01 8.799421191215515137e-01 7.662989497184753418e-01
7.885020375251770020e-01 7.474486231803894043e-01 9.414149522781372070e-01 8.480117917060852051e-01
6.635373830795288086e-01 6.908350586891174316e-01 9.231148958206176758e-01 7.624276280403137207e-01
6.694064736366271973e-01 6.985677480697631836e-01 9.492092132568359375e-01 7.826119661331176758e-01
6.460295319557189941e-01 6.428488492965698242e-01 9.402859807014465332e-01 7.379964590072631836e-01
6.177579164505004883e-01 7.066361904144287109e-01 9.565524458885192871e-01 8.019276261329650879e-01
4.717518389225006104e-01 7.308496832847595215e-01 9.523961544036865234e-01 7.873925566673278809e-01
4.927066266536712646e-01 7.202489972114562988e-01 8.599582314491271973e-01 8.094924092292785645e-01
3.759601712226867676e-01 6.402740478515625000e-01 8.455713987350463867e-01 7.386181354522705078e-01
2.862056195735931396e-01 5.590289831161499023e-01 6.346411705017089844e-01 6.189330220222473145e-01
2.259389758110046387e-01 4.363608658313751221e-01 5.224339365959167480e-01 3.767012953758239746e-01
2.577773928642272949e-01 4.312440752983093262e-01 3.811962604522705078e-01 2.725295126438140869e-01
2.394161671400070190e-01 3.553870916366577148e-01 3.382683396339416504e-01 2.252101600170135498e-01
2.198555469512939453e-01 3.210063874721527100e-01 3.222948908805847168e-01 1.994714438915252686e-01
2.151007801294326782e-01 3.005175888538360596e-01 2.657797336578369141e-01 1.799116581678390503e-01
2.000855654478073120e-01 2.498502433300018311e-01 2.859373688697814941e-01 1.724028885364532471e-01
2.151772081851959229e-01 2.186371982097625732e-01 2.062617540359497070e-01 1.544441878795623779e-01
2.466063201427459717e-01 2.478425502777099609e-01 2.122383117675781250e-01 1.368773728609085083e-01
3.525946140289306641e-01 2.390136867761611938e-01 2.233881652355194092e-01 1.993978321552276611e-01
3.870448172092437744e-01 2.990635335445404053e-01 2.310629636049270630e-01 2.201039791107177734e-01
4.297582507133483887e-01 3.091932833194732666e-01 2.336168885231018066e-01 2.354309260845184326e-01
4.867812097072601318e-01 3.236361742019653320e-01 2.528170049190521240e-01 2.013868838548660278e-01
4.944733679294586182e-01 3.661133050918579102e-01 4.015783071517944336e-01 2.979067564010620117e-01
5.335426926612854004e-01 5.007534027099609375e-01 3.760993778705596924e-01 2.476421445608139038e-01
5.401401519775390625e-01 4.391722381114959717e-01 3.914185464382171631e-01 3.101481795310974121e-01
6.068978905677795410e-01 4.212318360805511475e-01 3.935683071613311768e-01 4.205702841281890869e-01
6.779925823211669922e-01 5.698204636573791504e-01 5.139570236206054688e-01 7.237635850906372070e-01
7.245845198631286621e-01 6.364744901657104492e-01 7.620074748992919922e-01 8.478168249130249023e-01
5.336293578147888184e-01 7.248039245605468750e-01 7.961013913154602051e-01 8.529541492462158203e-01
7.097500562667846680e-01 8.144200444221496582e-01 9.063161015510559082e-01 9.028831720352172852e-01
7.341789603233337402e-01 7.858170270919799805e-01 8.983920216560363770e-01 9.026283621788024902e-01
7.113959193229675293e-01 8.208850622177124023e-01 9.191290736198425293e-01 9.439483880996704102e-01
4.521922767162322998e-01 7.719484567642211914e-01 8.918945193290710449e-01 9.188898801803588867e-01
3.655358850955963135e-01 7.189950346946716309e-01 8.676373958587646484e-01 8.716142177581787109e-01
3.401356339454650879e-01 7.142003178596496582e-01 8.286517858505249023e-01 8.403241634368896484e-01
4.058006107807159424e-01 6.656743884086608887e-01 6.632350087165832520e-01 8.459979891777038574e-01
5.753613114356994629e-01 6.850180029869079590e-01 7.152388691902160645e-01 8.636980056762695312e-01
6.545022726058959961e-01 7.536977529525756836e-01 6.788603663444519043e-01 8.512970805168151855e-01
7.524589300155639648e-01 7.195666432380676270e-01 6.852302551269531250e-01 8.667076230049133301e-01
5.964400172233581543e-01 6.728805899620056152e-01 5.648171901702880859e-01 7.571843266487121582e-01
4.913344383239746094e-01 6.734984517097473145e-01 4.598024189472198486e-01 6.518786549568176270e-01
2.935244441032409668e-01 6.770274043083190918e-01 5.339426994323730469e-01 6.867126226425170898e-01
2.840124368667602539e-01 6.927154660224914551e-01 5.421580076217651367e-01 6.458159685134887695e-01
1.914407312870025635e-01 6.172329783439636230e-01 4.462489485740661621e-01 4.474576711654663086e-01
1.489889025688171387e-01 5.416776537895202637e-01 3.484623432159423828e-01 3.011017143726348877e-01
1.448531150817871094e-01 5.384205579757690430e-01 3.049792349338531494e-01 3.158642351627349854e-01
2.213370352983474731e-01 6.638768911361694336e-01 4.879503250122070312e-01 3.514526486396789551e-01
1.967344135046005249e-01 6.796163320541381836e-01 5.379158854484558105e-01 4.791924059391021729e-01
2.202364504337310791e-01 6.079732179641723633e-01 5.186737179756164551e-01 3.560500442981719971e-01
1.706480979919433594e-01 6.125066280364990234e-01 4.767320752143859863e-01 2.975968420505523682e-01
3.293236196041107178e-01 6.797645092010498047e-01 4.364618062973022461e-01 3.717704713344573975e-01
3.878271877765655518e-01 4.782922565937042236e-01 4.722834527492523193e-01 4.629413187503814697e-01
3.975977599620819092e-01 5.212945938110351562e-01 5.321662425994873047e-01 3.814046978950500488e-01
3.405577242374420166e-01 3.837711513042449951e-01 6.364932656288146973e-01 3.801007568836212158e-01
3.369829952716827393e-01 3.769500851631164551e-01 7.391865253448486328e-01 4.770298600196838379e-01
3.453867435455322266e-01 4.810120761394500732e-01 6.406835317611694336e-01 3.675766587257385254e-01
3.578067421913146973e-01 4.973200261592864990e-01 5.496122837066650391e-01 4.954780638217926025e-01
5.159959793090820312e-01 5.716426968574523926e-01 5.026461482048034668e-01 4.542321264743804932e-01
6.292567849159240723e-01 7.140266895294189453e-01 6.038327813148498535e-01 7.237144708633422852e-01
7.756244540214538574e-01 6.797176599502563477e-01 7.676532864570617676e-01 7.807981371879577637e-01
8.249643445014953613e-01 6.932870149612426758e-01 8.463587164878845215e-01 8.590014576911926270e-01
8.435192108154296875e-01 7.501440644264221191e-01 9.291862249374389648e-01 9.120343327522277832e-01
8.900364041328430176e-01 7.449381351470947266e-01 9.423360824584960938e-01 8.994610905647277832e-01
8.784554004669189453e-01 8.183455467224121094e-01 9.567590355873107910e-01 9.350550770759582520e-01
8.706508874893188477e-01 6.854020953178405762e-01 9.402002692222595215e-01 9.148604273796081543e-01
6.999087333679199219e-01 7.292870283126831055e-01 9.107573628425598145e-01 9.098038673400878906e-01
7.093561887741088867e-01 6.025309562683105469e-01 8.668264150619506836e-01 8.484498858451843262e-01
8.144366741180419922e-01 6.532465219497680664e-01 8.772000670433044434e-01 8.783510327339172363e-01
5.659490823745727539e-01 7.512305974960327148e-01 7.381456494331359863e-01 8.528944253921508789e-01
5.908356904983520508e-01 6.644517779350280762e-01 7.640231847763061523e-01 7.279402613639831543e-01
3.961452841758728027e-01 6.256675124168395996e-01 5.582245588302612305e-01 5.020686984062194824e-01
3.342824578285217285e-01 5.354313850402832031e-01 3.712544143199920654e-01 3.208844661712646484e-01
2.114336490631103516e-01 5.247524380683898926e-01 2.496502250432968140e-01 2.881275713443756104e-01
2.103504389524459839e-01 4.842149317264556885e-01 2.360971421003341675e-01 1.863340586423873901e-01
1.367732137441635132e-01 3.659775853157043457e-01 1.776748448610305786e-01 1.672203391790390015e-01
1.359350681304931641e-01 3.389485478401184082e-01 1.644338816404342651e-01 1.260859668254852295e-01
1.449854224920272827e-01 3.121574521064758301e-01 1.548066586256027222e-01 1.596614271402359009e-01
4.818000644445419312e-02 3.423352241516113281e-01 2.125083655118942261e-01 8.217599242925643921e-02
1.708279252052307129e-01 3.800305426120758057e-01 2.174675911664962769e-01 1.868941187858581543e-01
1.774383634328842163e-01 3.018817603588104248e-01 2.593632936477661133e-01 2.505958676338195801e-01
1.238969415426254272e-01 3.192996084690093994e-01 2.622843384742736816e-01 1.921818554401397705e-01
1.419831812381744385e-01 3.494764566421508789e-01 2.823491990566253662e-01 1.794884502887725830e-01
1.372474431991577148e-01 3.592648208141326904e-01 2.809387743473052979e-01 2.065372467041015625e-01
1.201473027467727661e-01 3.479587435722351074e-01 2.792596518993377686e-01 1.937324255704879761e-01
1.823169887065887451e-01 3.861400783061981201e-01 3.817332088947296143e-01 2.675558924674987793e-01
1.878356039524078369e-01 4.210344552993774414e-01 4.670304059982299805e-01 2.629944682121276855e-01
2.002824991941452026e-01 6.868951320648193359e-01 6.299640536308288574e-01 5.695795416831970215e-01
3.333560228347778320e-01 6.832064390182495117e-01 8.626933097839355469e-01 7.787576913833618164e-01
4.625440239906311035e-01 6.520848274230957031e-01 8.150537610054016113e-01 6.866735816001892090e-01
4.472523033618927002e-01 6.560347676277160645e-01 8.627074360847473145e-01 6.847426891326904297e-01
5.166307091712951660e-01 6.146389245986938477e-01 8.375430703163146973e-01 6.618904471397399902e-01
7.417402863502502441e-01 6.976994276046752930e-01 9.016814827919006348e-01 8.131341934204101562e-01
6.711810231208801270e-01 6.798140406608581543e-01 8.748091459274291992e-01 8.498907089233398438e-01
4.578866660594940186e-01 6.405861377716064453e-01 8.137568831443786621e-01 6.539882421493530273e-01
4.692492783069610596e-01 6.613737344741821289e-01 8.490383028984069824e-01 7.343848347663879395e-01
5.948013067245483398e-01 7.202090620994567871e-01 8.966967463493347168e-01 6.539781093597412109e-01
7.291576266288757324e-01 7.120452523231506348e-01 9.008828997611999512e-01 7.482712268829345703e-01
6.596217751502990723e-01 6.913644671440124512e-01 8.625917434692382812e-01 6.876181960105895996e-01
6.101909279823303223e-01 6.840464472770690918e-01 8.975201845169067383e-01 7.587464451789855957e-01
6.932360529899597168e-01 6.871435642242431641e-01 9.053602218627929688e-01 6.547706127166748047e-01
6.919404864311218262e-01 6.971751451492309570e-01 8.154398798942565918e-01 5.809342861175537109e-01
6.358417272567749023e-01 5.475965738296508789e-01 7.685759067535400391e-01 3.202063739299774170e-01
7.985644936561584473e-01 5.423711538314819336e-01 7.661031484603881836e-01 5.719165205955505371e-01
8.253332376480102539e-01 6.015686988830566406e-01 9.053491950035095215e-01 7.869954109191894531e-01
9.135820269584655762e-01 7.188899517059326172e-01 9.427189230918884277e-01 9.110793471336364746e-01
8.872256875038146973e-01 7.287973761558532715e-01 9.427149891853332520e-01 8.966729640960693359e-01
8.384940624237060547e-01 7.612428069114685059e-01 9.329179525375366211e-01 9.227293133735656738e-01
8.752341270446777344e-01 7.751289010047912598e-01 9.713162779808044434e-01 9.603599905967712402e-01
8.622864484786987305e-01 7.542856335639953613e-01 9.532863497734069824e-01 9.588889479637145996e-01
8.179224729537963867e-01 7.983456254005432129e-01 9.547042250633239746e-01 8.983954191207885742e-01
7.892323136329650879e-01 7.680965065956115723e-01 9.281026721000671387e-01 8.789010047912597656e-01
7.556225061416625977e-01 7.481813430786132812e-01 9.212118983268737793e-01 8.573143482208251953e-01
7.954086661338806152e-01 7.593387365341186523e-01 9.096982479095458984e-01 8.494662046432495117e-01
7.897170186042785645e-01 7.356420755386352539e-01 9.162144064903259277e-01 8.615372180938720703e-01
8.247660994529724121e-01 7.712770104408264160e-01 9.433873891830444336e-01 8.836488127708435059e-01
8.399049639701843262e-01 8.044714331626892090e-01 9.562299847602844238e-01 9.172022342681884766e-01
8.511461615562438965e-01 7.673881053924560547e-01 9.281790256500244141e-01 9.084913134574890137e-01
8.203861117362976074e-01 7.925719022750854492e-01 9.268225431442260742e-01 9.082611203193664551e-01
8.651276230812072754e-01 8.117592334747314453e-01 9.422509670257568359e-01 9.488698244094848633e-01
8.865129947662353516e-01 8.294327259063720703e-01 9.445558190345764160e-01 9.436865448951721191e-01
8.551048040390014648e-01 8.475127816200256348e-01 9.145709276199340820e-01 9.385455250740051270e-01
8.419423103332519531e-01 8.072388172149658203e-01 9.233753085136413574e-01 9.408514499664306641e-01
8.828638792037963867e-01 8.293963670730590820e-01 9.140361547470092773e-01 9.577342867851257324e-01
8.440658450126647949e-01 8.471542000770568848e-01 9.436173439025878906e-01 9.552690386772155762e-01
8.499246239662170410e-01 8.148644566535949707e-01 9.394050240516662598e-01 9.326674938201904297e-01
8.188139200210571289e-01 8.245401978492736816e-01 9.250919222831726074e-01 9.161990880966186523e-01
7.863731384277343750e-01 7.845880389213562012e-01 9.200648069381713867e-01 8.985514044761657715e-01
7.287213802337646484e-01 7.955608367919921875e-01 9.400975704193115234e-01 8.410890698432922363e-01
6.487464308738708496e-01 6.701046824455261230e-01 8.555145263671875000e-01 6.012021303176879883e-01
3.716312050819396973e-01 4.288369715213775635e-01 4.683294892311096191e-01 3.658986389636993408e-01
