# Supplementary material for: Estimating local protein model quality: prospects for molecular replacement
Source: Acta Crystallogr D Struct Biol. 2020 Mar 3;76(Pt 3):285–90. doi: 10.1107/S2059798320000972 (PMC7057213; doi:10.1107/S2059798320000972)
Supplement: Supplementary file 1 [file d-76-00285-sup1.zip › models/1a2b.2efc_B.B99990001.pdb]

EXPDTA    THEORETICAL MODEL, MODELLER 9.23 2019/11/15 00:26:09
REMARK   6 MODELLER OBJECTIVE FUNCTION:      1082.5575
REMARK   6 MODELLER BEST TEMPLATE % SEQ ID:  33.742
REMARK   6 SEQUENCE: 1a2b/1a2b.2efc_B
REMARK   6 ALIGNMENT: 1a2b/1a2b.2efc_B.ali
REMARK   6 SCRIPT: ./make_models.py
REMARK   6 TEMPLATE: 2efc 9:B - 171:B MODELS 5: - 179: AT 33.7%
ATOM      1  N   SER     1     -11.427  24.550  -8.279  1.00 46.51           N
ATOM      2  CA  SER     1     -10.335  24.314  -7.306  1.00 46.51           C
ATOM      3  CB  SER     1     -10.910  23.837  -5.964  1.00 46.51           C
ATOM      4  OG  SER     1      -9.860  23.613  -5.036  1.00 46.51           O
ATOM      5  C   SER     1      -9.389  23.283  -7.819  1.00 46.51           C
ATOM      6  O   SER     1      -9.723  22.515  -8.720  1.00 46.51           O
ATOM      7  N   MET     2      -8.160  23.264  -7.267  1.00 90.69           N
ATOM      8  CA  MET     2      -7.171  22.331  -7.718  1.00 90.69           C
ATOM      9  CB  MET     2      -5.809  22.511  -7.027  1.00 90.69           C
ATOM     10  CG  MET     2      -5.156  23.870  -7.280  1.00 90.69           C
ATOM     11  SD  MET     2      -5.940  25.246  -6.388  1.00 90.69           S
ATOM     12  CE  MET     2      -5.460  24.645  -4.742  1.00 90.69           C
ATOM     13  C   MET     2      -7.624  20.940  -7.409  1.00 90.69           C
ATOM     14  O   MET     2      -7.553  20.056  -8.262  1.00 90.69           O
ATOM     15  N   ALA     3      -8.130  20.707  -6.180  1.00252.04           N
ATOM     16  CA  ALA     3      -8.495  19.363  -5.837  1.00252.04           C
ATOM     17  CB  ALA     3      -7.346  18.559  -5.204  1.00252.04           C
ATOM     18  C   ALA     3      -9.605  19.385  -4.838  1.00252.04           C
ATOM     19  O   ALA     3      -9.892  20.408  -4.217  1.00252.04           O
ATOM     20  N   ALA     4     -10.278  18.225  -4.703  1.00201.61           N
ATOM     21  CA  ALA     4     -11.359  18.015  -3.785  1.00201.61           C
ATOM     22  CB  ALA     4     -12.367  16.952  -4.254  1.00201.61           C
ATOM     23  C   ALA     4     -10.791  17.550  -2.481  1.00201.61           C
ATOM     24  O   ALA     4      -9.586  17.344  -2.347  1.00201.61           O
ATOM     25  N   ILE     5     -11.669  17.397  -1.471  1.00 77.53           N
ATOM     26  CA  ILE     5     -11.266  16.950  -0.168  1.00 77.53           C
ATOM     27  CB  ILE     5     -12.391  16.978   0.824  1.00 77.53           C
ATOM     28  CG1 ILE     5     -12.941  18.404   0.975  1.00 77.53           C
ATOM     29  CG2 ILE     5     -11.885  16.360   2.138  1.00 77.53           C
ATOM     30  CD1 ILE     5     -14.305  18.457   1.660  1.00 77.53           C
ATOM     31  C   ILE     5     -10.867  15.514  -0.289  1.00 77.53           C
ATOM     32  O   ILE     5     -11.626  14.691  -0.798  1.00 77.53           O
ATOM     33  N   ARG     6      -9.647  15.178   0.176  1.00 72.33           N
ATOM     34  CA  ARG     6      -9.198  13.818   0.100  1.00 72.33           C
ATOM     35  CB  ARG     6      -7.668  13.658   0.043  1.00 72.33           C
ATOM     36  CG  ARG     6      -6.996  14.300  -1.172  1.00 72.33           C
ATOM     37  CD  ARG     6      -5.552  13.833  -1.386  1.00 72.33           C
ATOM     38  NE  ARG     6      -4.777  14.132  -0.147  1.00 72.33           N
ATOM     39  CZ  ARG     6      -3.576  13.518   0.066  1.00 72.33           C
ATOM     40  NH1 ARG     6      -3.085  12.640  -0.857  1.00 72.33           N
ATOM     41  NH2 ARG     6      -2.862  13.789   1.198  1.00 72.33           N
ATOM     42  C   ARG     6      -9.630  13.109   1.344  1.00 72.33           C
ATOM     43  O   ARG     6      -9.656  13.692   2.427  1.00 72.33           O
ATOM     44  N   LYS     7      -9.996  11.819   1.211  1.00 84.61           N
ATOM     45  CA  LYS     7     -10.349  11.034   2.358  1.00 84.61           C
ATOM     46  CB  LYS     7     -11.865  10.911   2.583  1.00 84.61           C
ATOM     47  CG  LYS     7     -12.557  12.202   3.021  1.00 84.61           C
ATOM     48  CD  LYS     7     -14.077  12.132   2.866  1.00 84.61           C
ATOM     49  CE  LYS     7     -14.650  10.726   3.059  1.00 84.61           C
ATOM     50  NZ  LYS     7     -16.062  10.686   2.614  1.00 84.61           N
ATOM     51  C   LYS     7      -9.857   9.640   2.114  1.00 84.61           C
ATOM     52  O   LYS     7     -10.092   9.066   1.051  1.00 84.61           O
ATOM     53  N   LYS     8      -9.157   9.056   3.108  1.00 50.44           N
ATOM     54  CA  LYS     8      -8.692   7.702   2.984  1.00 50.44           C
ATOM     55  CB  LYS     8      -7.348   7.427   3.685  1.00 50.44           C
ATOM     56  CG  LYS     8      -6.873   5.977   3.540  1.00 50.44           C
ATOM     57  CD  LYS     8      -5.492   5.703   4.143  1.00 50.44           C
ATOM     58  CE  LYS     8      -5.073   4.232   4.060  1.00 50.44           C
ATOM     59  NZ  LYS     8      -3.748   4.037   4.692  1.00 50.44           N
ATOM     60  C   LYS     8      -9.701   6.837   3.672  1.00 50.44           C
ATOM     61  O   LYS     8      -9.965   6.997   4.862  1.00 50.44           O
ATOM     62  N   LEU     9     -10.291   5.885   2.927  1.00129.52           N
ATOM     63  CA  LEU     9     -11.302   5.021   3.460  1.00129.52           C
ATOM     64  CB  LEU     9     -12.614   5.138   2.650  1.00129.52           C
ATOM     65  CG  LEU     9     -13.730   4.131   2.984  1.00129.52           C
ATOM     66  CD1 LEU     9     -13.480   2.771   2.319  1.00129.52           C
ATOM     67  CD2 LEU     9     -13.931   4.000   4.498  1.00129.52           C
ATOM     68  C   LEU     9     -10.800   3.611   3.413  1.00129.52           C
ATOM     69  O   LEU     9     -10.348   3.132   2.375  1.00129.52           O
ATOM     70  N   VAL    10     -10.854   2.908   4.564  1.00 63.82           N
ATOM     71  CA  VAL    10     -10.394   1.550   4.615  1.00 63.82           C
ATOM     72  CB  VAL    10      -9.538   1.248   5.813  1.00 63.82           C
ATOM     73  CG1 VAL    10      -9.162  -0.244   5.792  1.00 63.82           C
ATOM     74  CG2 VAL    10      -8.327   2.196   5.807  1.00 63.82           C
ATOM     75  C   VAL    10     -11.594   0.664   4.709  1.00 63.82           C
ATOM     76  O   VAL    10     -12.588   1.017   5.343  1.00 63.82           O
ATOM     77  N   ILE    11     -11.554  -0.509   4.043  1.00168.47           N
ATOM     78  CA  ILE    11     -12.652  -1.409   4.230  1.00168.47           C
ATOM     79  CB  ILE    11     -13.422  -1.818   3.000  1.00168.47           C
ATOM     80  CG1 ILE    11     -12.543  -2.499   1.947  1.00168.47           C
ATOM     81  CG2 ILE    11     -14.139  -0.560   2.482  1.00168.47           C
ATOM     82  CD1 ILE    11     -11.619  -1.512   1.244  1.00168.47           C
ATOM     83  C   ILE    11     -12.141  -2.612   4.943  1.00168.47           C
ATOM     84  O   ILE    11     -11.114  -3.185   4.579  1.00168.47           O
ATOM     85  N   VAL    12     -12.832  -2.998   6.035  1.00113.58           N
ATOM     86  CA  VAL    12     -12.354  -4.139   6.747  1.00113.58           C
ATOM     87  CB  VAL    12     -11.622  -3.803   8.009  1.00113.58           C
ATOM     88  CG1 VAL    12     -12.591  -3.157   8.998  1.00113.58           C
ATOM     89  CG2 VAL    12     -10.906  -5.069   8.499  1.00113.58           C
ATOM     90  C   VAL    12     -13.477  -5.097   6.990  1.00113.58           C
ATOM     91  O   VAL    12     -14.641  -4.711   7.087  1.00113.58           O
ATOM     92  N   GLY    13     -13.144  -6.403   7.040  1.00 31.43           N
ATOM     93  CA  GLY    13     -14.136  -7.421   7.248  1.00 31.43           C
ATOM     94  C   GLY    13     -13.555  -8.723   6.779  1.00 31.43           C
ATOM     95  O   GLY    13     -12.571  -8.739   6.043  1.00 31.43           O
ATOM     96  N   ASP    14     -14.171  -9.860   7.171  1.00134.33           N
ATOM     97  CA  ASP    14     -13.635 -11.141   6.791  1.00134.33           C
ATOM     98  CB  ASP    14     -14.221 -12.361   7.526  1.00134.33           C
ATOM     99  CG  ASP    14     -13.627 -12.431   8.913  1.00134.33           C
ATOM    100  OD1 ASP    14     -13.193 -11.358   9.405  1.00134.33           O
ATOM    101  OD2 ASP    14     -13.596 -13.546   9.498  1.00134.33           O
ATOM    102  C   ASP    14     -13.933 -11.402   5.358  1.00134.33           C
ATOM    103  O   ASP    14     -14.746 -10.725   4.731  1.00134.33           O
ATOM    104  N   VAL    15     -13.272 -12.438   4.810  1.00 53.64           N
ATOM    105  CA  VAL    15     -13.476 -12.765   3.435  1.00 53.64           C
ATOM    106  CB  VAL    15     -12.549 -13.822   2.909  1.00 53.64           C
ATOM    107  CG1 VAL    15     -11.108 -13.293   3.016  1.00 53.64           C
ATOM    108  CG2 VAL    15     -12.798 -15.136   3.666  1.00 53.64           C
ATOM    109  C   VAL    15     -14.883 -13.246   3.282  1.00 53.64           C
ATOM    110  O   VAL    15     -15.471 -13.801   4.209  1.00 53.64           O
ATOM    111  N   ALA    16     -15.445 -13.028   2.075  1.00 56.08           N
ATOM    112  CA  ALA    16     -16.778 -13.411   1.697  1.00 56.08           C
ATOM    113  CB  ALA    16     -17.127 -14.845   2.130  1.00 56.08           C
ATOM    114  C   ALA    16     -17.808 -12.496   2.295  1.00 56.08           C
ATOM    115  O   ALA    16     -18.999 -12.673   2.048  1.00 56.08           O
ATOM    116  N   CYS    17     -17.387 -11.470   3.059  1.00 57.97           N
ATOM    117  CA  CYS    17     -18.313 -10.530   3.635  1.00 57.97           C
ATOM    118  CB  CYS    17     -17.653  -9.582   4.656  1.00 57.97           C
ATOM    119  SG  CYS    17     -17.193 -10.434   6.196  1.00 57.97           S
ATOM    120  C   CYS    17     -18.937  -9.709   2.540  1.00 57.97           C
ATOM    121  O   CYS    17     -20.109  -9.336   2.633  1.00 57.97           O
ATOM    122  N   GLY    18     -18.188  -9.448   1.445  1.00 46.01           N
ATOM    123  CA  GLY    18     -18.719  -8.627   0.388  1.00 46.01           C
ATOM    124  C   GLY    18     -17.976  -7.323   0.273  1.00 46.01           C
ATOM    125  O   GLY    18     -18.502  -6.345  -0.255  1.00 46.01           O
ATOM    126  N   LYS    19     -16.727  -7.255   0.770  1.00102.81           N
ATOM    127  CA  LYS    19     -15.981  -6.029   0.667  1.00102.81           C
ATOM    128  CB  LYS    19     -14.574  -6.125   1.286  1.00102.81           C
ATOM    129  CG  LYS    19     -14.562  -6.377   2.796  1.00102.81           C
ATOM    130  CD  LYS    19     -13.173  -6.715   3.348  1.00102.81           C
ATOM    131  CE  LYS    19     -12.738  -8.158   3.083  1.00102.81           C
ATOM    132  NZ  LYS    19     -12.486  -8.365   1.639  1.00102.81           N
ATOM    133  C   LYS    19     -15.777  -5.691  -0.780  1.00102.81           C
ATOM    134  O   LYS    19     -16.006  -4.559  -1.208  1.00102.81           O
ATOM    135  N   THR    20     -15.355  -6.677  -1.588  1.00115.75           N
ATOM    136  CA  THR    20     -15.061  -6.369  -2.954  1.00115.75           C
ATOM    137  CB  THR    20     -14.445  -7.525  -3.702  1.00115.75           C
ATOM    138  OG1 THR    20     -13.936  -7.079  -4.950  1.00115.75           O
ATOM    139  CG2 THR    20     -15.484  -8.641  -3.913  1.00115.75           C
ATOM    140  C   THR    20     -16.315  -5.946  -3.651  1.00115.75           C
ATOM    141  O   THR    20     -16.319  -4.951  -4.374  1.00115.75           O
ATOM    142  N   CYS    21     -17.427  -6.666  -3.412  1.00 94.06           N
ATOM    143  CA  CYS    21     -18.639  -6.418  -4.133  1.00 94.06           C
ATOM    144  CB  CYS    21     -19.758  -7.435  -3.830  1.00 94.06           C
ATOM    145  SG  CYS    21     -20.414  -7.331  -2.138  1.00 94.06           S
ATOM    146  C   CYS    21     -19.159  -5.049  -3.837  1.00 94.06           C
ATOM    147  O   CYS    21     -19.635  -4.357  -4.734  1.00 94.06           O
ATOM    148  N   LEU    22     -19.078  -4.612  -2.570  1.00122.62           N
ATOM    149  CA  LEU    22     -19.674  -3.363  -2.192  1.00122.62           C
ATOM    150  CB  LEU    22     -19.565  -3.116  -0.673  1.00122.62           C
ATOM    151  CG  LEU    22     -20.526  -2.043  -0.123  1.00122.62           C
ATOM    152  CD1 LEU    22     -20.327  -0.679  -0.789  1.00122.62           C
ATOM    153  CD2 LEU    22     -21.982  -2.529  -0.181  1.00122.62           C
ATOM    154  C   LEU    22     -18.985  -2.232  -2.905  1.00122.62           C
ATOM    155  O   LEU    22     -19.628  -1.348  -3.466  1.00122.62           O
ATOM    156  N   LEU    23     -17.643  -2.224  -2.906  1.00168.91           N
ATOM    157  CA  LEU    23     -16.910  -1.154  -3.523  1.00168.91           C
ATOM    158  CB  LEU    23     -15.413  -1.171  -3.178  1.00168.91           C
ATOM    159  CG  LEU    23     -15.142  -0.842  -1.697  1.00168.91           C
ATOM    160  CD1 LEU    23     -15.525   0.612  -1.371  1.00168.91           C
ATOM    161  CD2 LEU    23     -15.827  -1.853  -0.765  1.00168.91           C
ATOM    162  C   LEU    23     -17.067  -1.200  -5.006  1.00168.91           C
ATOM    163  O   LEU    23     -17.085  -0.158  -5.660  1.00168.91           O
ATOM    164  N   ILE    24     -17.149  -2.413  -5.580  1.00 93.49           N
ATOM    165  CA  ILE    24     -17.269  -2.552  -7.002  1.00 93.49           C
ATOM    166  CB  ILE    24     -17.293  -3.987  -7.440  1.00 93.49           C
ATOM    167  CG1 ILE    24     -15.971  -4.681  -7.080  1.00 93.49           C
ATOM    168  CG2 ILE    24     -17.623  -4.016  -8.941  1.00 93.49           C
ATOM    169  CD1 ILE    24     -14.745  -4.049  -7.735  1.00 93.49           C
ATOM    170  C   ILE    24     -18.558  -1.944  -7.444  1.00 93.49           C
ATOM    171  O   ILE    24     -18.597  -1.207  -8.427  1.00 93.49           O
ATOM    172  N   VAL    25     -19.657  -2.236  -6.725  1.00 91.85           N
ATOM    173  CA  VAL    25     -20.923  -1.708  -7.141  1.00 91.85           C
ATOM    174  CB  VAL    25     -22.088  -2.204  -6.336  1.00 91.85           C
ATOM    175  CG1 VAL    25     -21.934  -1.744  -4.881  1.00 91.85           C
ATOM    176  CG2 VAL    25     -23.379  -1.702  -7.003  1.00 91.85           C
ATOM    177  C   VAL    25     -20.876  -0.218  -7.058  1.00 91.85           C
ATOM    178  O   VAL    25     -21.351   0.472  -7.958  1.00 91.85           O
ATOM    179  N   PHE    26     -20.285   0.321  -5.978  1.00 80.83           N
ATOM    180  CA  PHE    26     -20.246   1.742  -5.813  1.00 80.83           C
ATOM    181  CB  PHE    26     -19.622   2.142  -4.465  1.00 80.83           C
ATOM    182  CG  PHE    26     -19.611   3.627  -4.359  1.00 80.83           C
ATOM    183  CD1 PHE    26     -20.760   4.310  -4.035  1.00 80.83           C
ATOM    184  CD2 PHE    26     -18.458   4.337  -4.600  1.00 80.83           C
ATOM    185  CE1 PHE    26     -20.755   5.682  -3.937  1.00 80.83           C
ATOM    186  CE2 PHE    26     -18.448   5.708  -4.502  1.00 80.83           C
ATOM    187  CZ  PHE    26     -19.597   6.384  -4.169  1.00 80.83           C
ATOM    188  C   PHE    26     -19.454   2.377  -6.919  1.00 80.83           C
ATOM    189  O   PHE    26     -19.902   3.352  -7.521  1.00 80.83           O
ATOM    190  N   SER    27     -18.234   1.869  -7.193  1.00 71.51           N
ATOM    191  CA  SER    27     -17.403   2.460  -8.208  1.00 71.51           C
ATOM    192  CB  SER    27     -15.947   1.965  -8.131  1.00 71.51           C
ATOM    193  OG  SER    27     -15.374   2.334  -6.885  1.00 71.51           O
ATOM    194  C   SER    27     -17.890   2.164  -9.599  1.00 71.51           C
ATOM    195  O   SER    27     -18.338   3.051 -10.324  1.00 71.51           O
ATOM    196  N   LYS    28     -17.764   0.876  -9.984  1.00151.64           N
ATOM    197  CA  LYS    28     -18.033   0.290 -11.274  1.00151.64           C
ATOM    198  CB  LYS    28     -17.383  -1.093 -11.440  1.00151.64           C
ATOM    199  CG  LYS    28     -15.895  -1.027 -11.797  1.00151.64           C
ATOM    200  CD  LYS    28     -14.999  -0.416 -10.720  1.00151.64           C
ATOM    201  CE  LYS    28     -13.521  -0.377 -11.118  1.00151.64           C
ATOM    202  NZ  LYS    28     -13.296   0.676 -12.133  1.00151.64           N
ATOM    203  C   LYS    28     -19.486   0.149 -11.588  1.00151.64           C
ATOM    204  O   LYS    28     -19.858   0.073 -12.759  1.00151.64           O
ATOM    205  N   ASP    29     -20.349   0.072 -10.563  1.00 67.85           N
ATOM    206  CA  ASP    29     -21.742  -0.165 -10.804  1.00 67.85           C
ATOM    207  CB  ASP    29     -22.397   0.890 -11.712  1.00 67.85           C
ATOM    208  CG  ASP    29     -22.520   2.177 -10.907  1.00 67.85           C
ATOM    209  OD1 ASP    29     -22.312   2.125  -9.665  1.00 67.85           O
ATOM    210  OD2 ASP    29     -22.821   3.232 -11.526  1.00 67.85           O
ATOM    211  C   ASP    29     -21.879  -1.511 -11.438  1.00 67.85           C
ATOM    212  O   ASP    29     -22.713  -1.721 -12.317  1.00 67.85           O
ATOM    213  N   GLN    30     -21.045  -2.473 -10.994  1.00112.63           N
ATOM    214  CA  GLN    30     -21.159  -3.798 -11.516  1.00112.63           C
ATOM    215  CB  GLN    30     -20.072  -4.134 -12.553  1.00112.63           C
ATOM    216  CG  GLN    30     -18.638  -4.028 -12.041  1.00112.63           C
ATOM    217  CD  GLN    30     -17.723  -4.200 -13.247  1.00112.63           C
ATOM    218  OE1 GLN    30     -18.135  -4.712 -14.287  1.00112.63           O
ATOM    219  NE2 GLN    30     -16.446  -3.755 -13.112  1.00112.63           N
ATOM    220  C   GLN    30     -21.139  -4.777 -10.379  1.00112.63           C
ATOM    221  O   GLN    30     -20.740  -4.448  -9.262  1.00112.63           O
ATOM    222  N   PHE    31     -21.650  -6.000 -10.641  1.00113.04           N
ATOM    223  CA  PHE    31     -21.686  -7.061  -9.673  1.00113.04           C
ATOM    224  CB  PHE    31     -23.098  -7.291  -9.100  1.00113.04           C
ATOM    225  CG  PHE    31     -23.041  -8.299  -8.001  1.00113.04           C
ATOM    226  CD1 PHE    31     -22.600  -7.941  -6.748  1.00113.04           C
ATOM    227  CD2 PHE    31     -23.418  -9.603  -8.223  1.00113.04           C
ATOM    228  CE1 PHE    31     -22.547  -8.868  -5.733  1.00113.04           C
ATOM    229  CE2 PHE    31     -23.369 -10.535  -7.213  1.00113.04           C
ATOM    230  CZ  PHE    31     -22.933 -10.166  -5.963  1.00113.04           C
ATOM    231  C   PHE    31     -21.219  -8.290 -10.398  1.00113.04           C
ATOM    232  O   PHE    31     -21.427  -8.415 -11.603  1.00113.04           O
ATOM    233  N   PRO    32     -20.607  -9.219  -9.716  1.00101.84           N
ATOM    234  CA  PRO    32     -20.037 -10.360 -10.385  1.00101.84           C
ATOM    235  CD  PRO    32     -19.933  -8.931  -8.460  1.00101.84           C
ATOM    236  CB  PRO    32     -19.270 -11.120  -9.308  1.00101.84           C
ATOM    237  CG  PRO    32     -18.845 -10.011  -8.324  1.00101.84           C
ATOM    238  C   PRO    32     -21.044 -11.163 -11.128  1.00101.84           C
ATOM    239  O   PRO    32     -20.674 -11.841 -12.086  1.00101.84           O
ATOM    240  N   GLU    33     -22.315 -11.121 -10.704  1.00 77.22           N
ATOM    241  CA  GLU    33     -23.319 -11.856 -11.405  1.00 77.22           C
ATOM    242  CB  GLU    33     -24.694 -11.572 -10.781  1.00 77.22           C
ATOM    243  CG  GLU    33     -25.894 -12.238 -11.450  1.00 77.22           C
ATOM    244  CD  GLU    33     -27.125 -11.636 -10.784  1.00 77.22           C
ATOM    245  OE1 GLU    33     -27.000 -11.198  -9.609  1.00 77.22           O
ATOM    246  OE2 GLU    33     -28.198 -11.592 -11.442  1.00 77.22           O
ATOM    247  C   GLU    33     -23.338 -11.324 -12.802  1.00 77.22           C
ATOM    248  O   GLU    33     -23.232 -12.083 -13.765  1.00 77.22           O
ATOM    249  N   VAL    34     -23.483  -9.989 -12.938  1.00112.16           N
ATOM    250  CA  VAL    34     -23.525  -9.352 -14.225  1.00112.16           C
ATOM    251  CB  VAL    34     -24.086  -7.960 -14.163  1.00112.16           C
ATOM    252  CG1 VAL    34     -23.250  -7.122 -13.187  1.00112.16           C
ATOM    253  CG2 VAL    34     -24.114  -7.388 -15.589  1.00112.16           C
ATOM    254  C   VAL    34     -22.177  -9.291 -14.894  1.00112.16           C
ATOM    255  O   VAL    34     -22.046  -9.695 -16.049  1.00112.16           O
ATOM    256  N   TYR    35     -21.122  -8.809 -14.193  1.00 67.24           N
ATOM    257  CA  TYR    35     -19.866  -8.645 -14.879  1.00 67.24           C
ATOM    258  CB  TYR    35     -19.415  -7.180 -15.030  1.00 67.24           C
ATOM    259  CG  TYR    35     -20.492  -6.383 -15.681  1.00 67.24           C
ATOM    260  CD1 TYR    35     -20.645  -6.357 -17.049  1.00 67.24           C
ATOM    261  CD2 TYR    35     -21.360  -5.656 -14.903  1.00 67.24           C
ATOM    262  CE1 TYR    35     -21.647  -5.613 -17.629  1.00 67.24           C
ATOM    263  CE2 TYR    35     -22.363  -4.910 -15.474  1.00 67.24           C
ATOM    264  CZ  TYR    35     -22.507  -4.886 -16.840  1.00 67.24           C
ATOM    265  OH  TYR    35     -23.536  -4.120 -17.427  1.00 67.24           O
ATOM    266  C   TYR    35     -18.769  -9.281 -14.076  1.00 67.24           C
ATOM    267  O   TYR    35     -18.786  -9.238 -12.847  1.00 67.24           O
ATOM    268  N   VAL    36     -17.774  -9.876 -14.771  1.00 48.22           N
ATOM    269  CA  VAL    36     -16.632 -10.474 -14.131  1.00 48.22           C
ATOM    270  CB  VAL    36     -15.958 -11.538 -14.950  1.00 48.22           C
ATOM    271  CG1 VAL    36     -14.707 -12.019 -14.195  1.00 48.22           C
ATOM    272  CG2 VAL    36     -16.978 -12.657 -15.226  1.00 48.22           C
ATOM    273  C   VAL    36     -15.643  -9.374 -13.862  1.00 48.22           C
ATOM    274  O   VAL    36     -15.668  -8.336 -14.521  1.00 48.22           O
ATOM    275  N   PRO    37     -14.801  -9.560 -12.874  1.00157.57           N
ATOM    276  CA  PRO    37     -13.901  -8.500 -12.485  1.00157.57           C
ATOM    277  CD  PRO    37     -15.223 -10.343 -11.723  1.00157.57           C
ATOM    278  CB  PRO    37     -13.437  -8.832 -11.069  1.00157.57           C
ATOM    279  CG  PRO    37     -14.602  -9.655 -10.496  1.00157.57           C
ATOM    280  C   PRO    37     -12.779  -8.084 -13.378  1.00157.57           C
ATOM    281  O   PRO    37     -11.940  -8.914 -13.722  1.00157.57           O
ATOM    282  N   THR    38     -12.770  -6.789 -13.757  1.00 63.01           N
ATOM    283  CA  THR    38     -11.730  -6.153 -14.512  1.00 63.01           C
ATOM    284  CB  THR    38     -12.219  -4.910 -15.192  1.00 63.01           C
ATOM    285  OG1 THR    38     -13.326  -5.221 -16.026  1.00 63.01           O
ATOM    286  CG2 THR    38     -11.074  -4.320 -16.033  1.00 63.01           C
ATOM    287  C   THR    38     -10.572  -5.757 -13.629  1.00 63.01           C
ATOM    288  O   THR    38      -9.414  -5.930 -14.006  1.00 63.01           O
ATOM    289  N   VAL    39     -10.854  -5.231 -12.409  1.00120.71           N
ATOM    290  CA  VAL    39      -9.799  -4.640 -11.620  1.00120.71           C
ATOM    291  CB  VAL    39      -9.836  -3.133 -11.649  1.00120.71           C
ATOM    292  CG1 VAL    39     -11.017  -2.662 -10.785  1.00120.71           C
ATOM    293  CG2 VAL    39      -8.461  -2.558 -11.259  1.00120.71           C
ATOM    294  C   VAL    39      -9.876  -5.094 -10.178  1.00120.71           C
ATOM    295  O   VAL    39     -10.723  -5.912  -9.821  1.00120.71           O
ATOM    296  N   PHE    40      -8.986  -4.526  -9.317  1.00 98.75           N
ATOM    297  CA  PHE    40      -8.715  -4.957  -7.962  1.00 98.75           C
ATOM    298  CB  PHE    40      -7.206  -5.121  -7.696  1.00 98.75           C
ATOM    299  CG  PHE    40      -6.666  -6.161  -8.618  1.00 98.75           C
ATOM    300  CD1 PHE    40      -6.491  -5.883  -9.955  1.00 98.75           C
ATOM    301  CD2 PHE    40      -6.309  -7.402  -8.145  1.00 98.75           C
ATOM    302  CE1 PHE    40      -5.988  -6.833 -10.812  1.00 98.75           C
ATOM    303  CE2 PHE    40      -5.805  -8.356  -8.997  1.00 98.75           C
ATOM    304  CZ  PHE    40      -5.645  -8.074 -10.332  1.00 98.75           C
ATOM    305  C   PHE    40      -9.214  -3.997  -6.884  1.00 98.75           C
ATOM    306  O   PHE    40     -10.106  -3.181  -7.111  1.00 98.75           O
ATOM    307  N   GLU    41      -8.590  -4.141  -5.671  1.00152.49           N
ATOM    308  CA  GLU    41      -8.751  -3.632  -4.314  1.00152.49           C
ATOM    309  CB  GLU    41      -7.787  -4.331  -3.339  1.00152.49           C
ATOM    310  CG  GLU    41      -6.314  -4.143  -3.703  1.00152.49           C
ATOM    311  CD  GLU    41      -5.483  -5.013  -2.771  1.00152.49           C
ATOM    312  OE1 GLU    41      -5.733  -6.247  -2.737  1.00152.49           O
ATOM    313  OE2 GLU    41      -4.590  -4.455  -2.079  1.00152.49           O
ATOM    314  C   GLU    41      -8.585  -2.143  -4.117  1.00152.49           C
ATOM    315  O   GLU    41      -9.095  -1.605  -3.134  1.00152.49           O
ATOM    316  N   ASN    42      -7.815  -1.439  -4.964  1.00 82.62           N
ATOM    317  CA  ASN    42      -7.569  -0.029  -4.770  1.00 82.62           C
ATOM    318  CB  ASN    42      -6.135   0.316  -5.238  1.00 82.62           C
ATOM    319  CG  ASN    42      -5.691   1.730  -4.876  1.00 82.62           C
ATOM    320  OD1 ASN    42      -4.577   1.924  -4.392  1.00 82.62           O
ATOM    321  ND2 ASN    42      -6.547   2.752  -5.143  1.00 82.62           N
ATOM    322  C   ASN    42      -8.523   0.750  -5.636  1.00 82.62           C
ATOM    323  O   ASN    42      -8.697   0.429  -6.809  1.00 82.62           O
ATOM    324  N   TYR    43      -9.190   1.787  -5.070  1.00 66.63           N
ATOM    325  CA  TYR    43     -10.058   2.614  -5.869  1.00 66.63           C
ATOM    326  CB  TYR    43     -11.551   2.259  -5.764  1.00 66.63           C
ATOM    327  CG  TYR    43     -11.770   0.955  -6.441  1.00 66.63           C
ATOM    328  CD1 TYR    43     -11.816   0.894  -7.813  1.00 66.63           C
ATOM    329  CD2 TYR    43     -11.942  -0.197  -5.711  1.00 66.63           C
ATOM    330  CE1 TYR    43     -12.023  -0.304  -8.453  1.00 66.63           C
ATOM    331  CE2 TYR    43     -12.150  -1.398  -6.346  1.00 66.63           C
ATOM    332  CZ  TYR    43     -12.189  -1.452  -7.718  1.00 66.63           C
ATOM    333  OH  TYR    43     -12.402  -2.685  -8.370  1.00 66.63           O
ATOM    334  C   TYR    43      -9.967   4.041  -5.428  1.00 66.63           C
ATOM    335  O   TYR    43      -9.720   4.335  -4.260  1.00 66.63           O
ATOM    336  N   VAL    44     -10.163   4.972  -6.385  1.00 41.92           N
ATOM    337  CA  VAL    44     -10.253   6.369  -6.076  1.00 41.92           C
ATOM    338  CB  VAL    44      -9.184   7.202  -6.718  1.00 41.92           C
ATOM    339  CG1 VAL    44      -9.490   8.683  -6.443  1.00 41.92           C
ATOM    340  CG2 VAL    44      -7.817   6.740  -6.185  1.00 41.92           C
ATOM    341  C   VAL    44     -11.565   6.806  -6.651  1.00 41.92           C
ATOM    342  O   VAL    44     -11.839   6.553  -7.823  1.00 41.92           O
ATOM    343  N   ALA    45     -12.428   7.459  -5.843  1.00 42.85           N
ATOM    344  CA  ALA    45     -13.692   7.863  -6.393  1.00 42.85           C
ATOM    345  CB  ALA    45     -14.835   6.881  -6.085  1.00 42.85           C
ATOM    346  C   ALA    45     -14.093   9.187  -5.820  1.00 42.85           C
ATOM    347  O   ALA    45     -13.875   9.453  -4.641  1.00 42.85           O
ATOM    348  N   ASP    46     -14.684  10.062  -6.663  1.00 43.37           N
ATOM    349  CA  ASP    46     -15.146  11.346  -6.208  1.00 43.37           C
ATOM    350  CB  ASP    46     -14.972  12.480  -7.235  1.00 43.37           C
ATOM    351  CG  ASP    46     -13.496  12.829  -7.331  1.00 43.37           C
ATOM    352  OD1 ASP    46     -12.696  12.245  -6.554  1.00 43.37           O
ATOM    353  OD2 ASP    46     -13.151  13.694  -8.180  1.00 43.37           O
ATOM    354  C   ASP    46     -16.614  11.262  -5.914  1.00 43.37           C
ATOM    355  O   ASP    46     -17.329  10.444  -6.491  1.00 43.37           O
ATOM    356  N   ILE    47     -17.098  12.115  -4.985  1.00 89.20           N
ATOM    357  CA  ILE    47     -18.501  12.174  -4.676  1.00 89.20           C
ATOM    358  CB  ILE    47     -18.889  11.388  -3.456  1.00 89.20           C
ATOM    359  CG1 ILE    47     -20.420  11.262  -3.360  1.00 89.20           C
ATOM    360  CG2 ILE    47     -18.236  12.051  -2.233  1.00 89.20           C
ATOM    361  CD1 ILE    47     -20.881  10.229  -2.333  1.00 89.20           C
ATOM    362  C   ILE    47     -18.862  13.606  -4.418  1.00 89.20           C
ATOM    363  O   ILE    47     -18.036  14.387  -3.949  1.00 89.20           O
ATOM    364  N   GLU    48     -20.120  13.987  -4.719  1.00 88.64           N
ATOM    365  CA  GLU    48     -20.554  15.344  -4.522  1.00 88.64           C
ATOM    366  CB  GLU    48     -21.498  15.844  -5.623  1.00 88.64           C
ATOM    367  CG  GLU    48     -22.120  17.203  -5.303  1.00 88.64           C
ATOM    368  CD  GLU    48     -23.351  17.358  -6.182  1.00 88.64           C
ATOM    369  OE1 GLU    48     -23.195  17.331  -7.432  1.00 88.64           O
ATOM    370  OE2 GLU    48     -24.466  17.491  -5.612  1.00 88.64           O
ATOM    371  C   GLU    48     -21.362  15.412  -3.264  1.00 88.64           C
ATOM    372  O   GLU    48     -22.309  14.647  -3.088  1.00 88.64           O
ATOM    373  N   VAL    49     -20.999  16.331  -2.344  1.00 55.21           N
ATOM    374  CA  VAL    49     -21.789  16.481  -1.157  1.00 55.21           C
ATOM    375  CB  VAL    49     -21.185  15.797   0.034  1.00 55.21           C
ATOM    376  CG1 VAL    49     -22.098  16.028   1.250  1.00 55.21           C
ATOM    377  CG2 VAL    49     -20.953  14.318  -0.319  1.00 55.21           C
ATOM    378  C   VAL    49     -21.873  17.945  -0.828  1.00 55.21           C
ATOM    379  O   VAL    49     -20.857  18.620  -0.678  1.00 55.21           O
ATOM    380  N   ASP    50     -23.109  18.466  -0.693  1.00 53.67           N
ATOM    381  CA  ASP    50     -23.360  19.828  -0.306  1.00 53.67           C
ATOM    382  CB  ASP    50     -23.025  20.115   1.168  1.00 53.67           C
ATOM    383  CG  ASP    50     -24.026  19.365   2.032  1.00 53.67           C
ATOM    384  OD1 ASP    50     -24.813  18.561   1.465  1.00 53.67           O
ATOM    385  OD2 ASP    50     -24.014  19.583   3.273  1.00 53.67           O
ATOM    386  C   ASP    50     -22.594  20.809  -1.144  1.00 53.67           C
ATOM    387  O   ASP    50     -22.026  21.763  -0.613  1.00 53.67           O
ATOM    388  N   GLY    51     -22.558  20.617  -2.476  1.00 21.64           N
ATOM    389  CA  GLY    51     -21.933  21.597  -3.321  1.00 21.64           C
ATOM    390  C   GLY    51     -20.444  21.489  -3.219  1.00 21.64           C
ATOM    391  O   GLY    51     -19.729  22.398  -3.640  1.00 21.64           O
ATOM    392  N   LYS    52     -19.931  20.381  -2.651  1.00100.26           N
ATOM    393  CA  LYS    52     -18.508  20.241  -2.548  1.00100.26           C
ATOM    394  CB  LYS    52     -17.961  20.308  -1.112  1.00100.26           C
ATOM    395  CG  LYS    52     -16.468  20.649  -1.076  1.00100.26           C
ATOM    396  CD  LYS    52     -15.972  21.110   0.295  1.00100.26           C
ATOM    397  CE  LYS    52     -14.635  21.856   0.245  1.00100.26           C
ATOM    398  NZ  LYS    52     -13.564  20.965  -0.252  1.00100.26           N
ATOM    399  C   LYS    52     -18.156  18.910  -3.126  1.00100.26           C
ATOM    400  O   LYS    52     -19.004  18.251  -3.726  1.00100.26           O
ATOM    401  N   GLN    53     -16.878  18.494  -3.006  1.00 47.34           N
ATOM    402  CA  GLN    53     -16.497  17.236  -3.581  1.00 47.34           C
ATOM    403  CB  GLN    53     -15.676  17.399  -4.871  1.00 47.34           C
ATOM    404  CG  GLN    53     -16.448  18.095  -5.993  1.00 47.34           C
ATOM    405  CD  GLN    53     -15.507  18.267  -7.176  1.00 47.34           C
ATOM    406  OE1 GLN    53     -15.890  18.052  -8.325  1.00 47.34           O
ATOM    407  NE2 GLN    53     -14.242  18.674  -6.890  1.00 47.34           N
ATOM    408  C   GLN    53     -15.643  16.487  -2.606  1.00 47.34           C
ATOM    409  O   GLN    53     -14.875  17.077  -1.847  1.00 47.34           O
ATOM    410  N   VAL    54     -15.780  15.144  -2.589  1.00 46.46           N
ATOM    411  CA  VAL    54     -14.960  14.340  -1.733  1.00 46.46           C
ATOM    412  CB  VAL    54     -15.746  13.658  -0.657  1.00 46.46           C
ATOM    413  CG1 VAL    54     -14.825  12.670   0.071  1.00 46.46           C
ATOM    414  CG2 VAL    54     -16.340  14.744   0.257  1.00 46.46           C
ATOM    415  C   VAL    54     -14.323  13.294  -2.590  1.00 46.46           C
ATOM    416  O   VAL    54     -15.004  12.582  -3.329  1.00 46.46           O
ATOM    417  N   GLU    55     -12.981  13.188  -2.520  1.00 87.04           N
ATOM    418  CA  GLU    55     -12.293  12.192  -3.287  1.00 87.04           C
ATOM    419  CB  GLU    55     -11.016  12.711  -3.977  1.00 87.04           C
ATOM    420  CG  GLU    55      -9.977  13.303  -3.021  1.00 87.04           C
ATOM    421  CD  GLU    55      -8.754  13.687  -3.843  1.00 87.04           C
ATOM    422  OE1 GLU    55      -8.266  12.815  -4.612  1.00 87.04           O
ATOM    423  OE2 GLU    55      -8.294  14.853  -3.721  1.00 87.04           O
ATOM    424  C   GLU    55     -11.901  11.121  -2.328  1.00 87.04           C
ATOM    425  O   GLU    55     -11.050  11.317  -1.463  1.00 87.04           O
ATOM    426  N   LEU    56     -12.515   9.936  -2.470  1.00157.24           N
ATOM    427  CA  LEU    56     -12.238   8.907  -1.526  1.00157.24           C
ATOM    428  CB  LEU    56     -13.509   8.159  -1.080  1.00157.24           C
ATOM    429  CG  LEU    56     -13.304   7.159   0.072  1.00157.24           C
ATOM    430  CD1 LEU    56     -12.647   7.829   1.291  1.00157.24           C
ATOM    431  CD2 LEU    56     -14.642   6.499   0.450  1.00157.24           C
ATOM    432  C   LEU    56     -11.253   7.960  -2.113  1.00157.24           C
ATOM    433  O   LEU    56     -11.381   7.529  -3.260  1.00157.24           O
ATOM    434  N   ALA    57     -10.200   7.669  -1.325  1.00 46.20           N
ATOM    435  CA  ALA    57      -9.224   6.696  -1.706  1.00 46.20           C
ATOM    436  CB  ALA    57      -7.784   7.085  -1.328  1.00 46.20           C
ATOM    437  C   ALA    57      -9.599   5.486  -0.915  1.00 46.20           C
ATOM    438  O   ALA    57      -9.613   5.516   0.315  1.00 46.20           O
ATOM    439  N   LEU    58      -9.906   4.376  -1.609  1.00 65.77           N
ATOM    440  CA  LEU    58     -10.421   3.224  -0.923  1.00 65.77           C
ATOM    441  CB  LEU    58     -11.586   2.565  -1.681  1.00 65.77           C
ATOM    442  CG  LEU    58     -12.774   3.502  -1.945  1.00 65.77           C
ATOM    443  CD1 LEU    58     -13.898   2.783  -2.708  1.00 65.77           C
ATOM    444  CD2 LEU    58     -13.263   4.140  -0.640  1.00 65.77           C
ATOM    445  C   LEU    58      -9.366   2.164  -0.846  1.00 65.77           C
ATOM    446  O   LEU    58      -8.866   1.690  -1.867  1.00 65.77           O
ATOM    447  N   TRP    59      -9.033   1.734   0.389  1.00 77.47           N
ATOM    448  CA  TRP    59      -8.031   0.723   0.555  1.00 77.47           C
ATOM    449  CB  TRP    59      -6.921   1.091   1.545  1.00 77.47           C
ATOM    450  CG  TRP    59      -6.003   2.188   1.085  1.00 77.47           C
ATOM    451  CD2 TRP    59      -4.608   2.207   1.402  1.00 77.47           C
ATOM    452  CD1 TRP    59      -6.247   3.288   0.317  1.00 77.47           C
ATOM    453  NE1 TRP    59      -5.084   4.001   0.144  1.00 77.47           N
ATOM    454  CE2 TRP    59      -4.065   3.342   0.804  1.00 77.47           C
ATOM    455  CE3 TRP    59      -3.840   1.342   2.130  1.00 77.47           C
ATOM    456  CZ2 TRP    59      -2.738   3.633   0.925  1.00 77.47           C
ATOM    457  CZ3 TRP    59      -2.502   1.638   2.252  1.00 77.47           C
ATOM    458  CH2 TRP    59      -1.963   2.762   1.661  1.00 77.47           C
ATOM    459  C   TRP    59      -8.659  -0.510   1.117  1.00 77.47           C
ATOM    460  O   TRP    59      -9.260  -0.483   2.190  1.00 77.47           O
ATOM    461  N   ASP    60      -8.532  -1.633   0.383  1.00 68.54           N
ATOM    462  CA  ASP    60      -9.050  -2.884   0.854  1.00 68.54           C
ATOM    463  CB  ASP    60      -9.388  -3.869  -0.281  1.00 68.54           C
ATOM    464  CG  ASP    60     -10.264  -4.989   0.271  1.00 68.54           C
ATOM    465  OD1 ASP    60     -10.687  -4.904   1.455  1.00 68.54           O
ATOM    466  OD2 ASP    60     -10.527  -5.950  -0.500  1.00 68.54           O
ATOM    467  C   ASP    60      -8.002  -3.510   1.717  1.00 68.54           C
ATOM    468  O   ASP    60      -6.811  -3.252   1.543  1.00 68.54           O
ATOM    469  N   THR    61      -8.430  -4.365   2.668  1.00123.80           N
ATOM    470  CA  THR    61      -7.524  -5.005   3.579  1.00123.80           C
ATOM    471  CB  THR    61      -7.759  -4.587   4.998  1.00123.80           C
ATOM    472  OG1 THR    61      -7.674  -3.177   5.116  1.00123.80           O
ATOM    473  CG2 THR    61      -6.682  -5.224   5.876  1.00123.80           C
ATOM    474  C   THR    61      -7.777  -6.482   3.520  1.00123.80           C
ATOM    475  O   THR    61      -8.877  -6.917   3.181  1.00123.80           O
ATOM    476  N   ALA    62      -6.746  -7.302   3.817  1.00 52.86           N
ATOM    477  CA  ALA    62      -6.937  -8.727   3.809  1.00 52.86           C
ATOM    478  CB  ALA    62      -5.619  -9.518   3.797  1.00 52.86           C
ATOM    479  C   ALA    62      -7.697  -9.111   5.046  1.00 52.86           C
ATOM    480  O   ALA    62      -7.318  -8.769   6.165  1.00 52.86           O
ATOM    481  N   GLY    63      -8.811  -9.839   4.839  1.00 57.41           N
ATOM    482  CA  GLY    63      -9.750 -10.312   5.825  1.00 57.41           C
ATOM    483  C   GLY    63      -9.249 -11.455   6.658  1.00 57.41           C
ATOM    484  O   GLY    63      -9.684 -11.625   7.798  1.00 57.41           O
ATOM    485  N   GLN    64      -8.381 -12.310   6.083  1.00 96.32           N
ATOM    486  CA  GLN    64      -7.949 -13.525   6.720  1.00 96.32           C
ATOM    487  CB  GLN    64      -6.953 -14.341   5.872  1.00 96.32           C
ATOM    488  CG  GLN    64      -7.505 -14.799   4.516  1.00 96.32           C
ATOM    489  CD  GLN    64      -7.210 -13.726   3.471  1.00 96.32           C
ATOM    490  OE1 GLN    64      -7.185 -12.533   3.766  1.00 96.32           O
ATOM    491  NE2 GLN    64      -6.967 -14.164   2.206  1.00 96.32           N
ATOM    492  C   GLN    64      -7.295 -13.217   8.034  1.00 96.32           C
ATOM    493  O   GLN    64      -6.680 -12.169   8.216  1.00 96.32           O
ATOM    494  N   GLU    65      -7.429 -14.160   8.992  1.00103.33           N
ATOM    495  CA  GLU    65      -6.948 -14.023  10.340  1.00103.33           C
ATOM    496  CB  GLU    65      -7.370 -15.185  11.253  1.00103.33           C
ATOM    497  CG  GLU    65      -8.851 -15.137  11.623  1.00103.33           C
ATOM    498  CD  GLU    65      -9.072 -13.858  12.417  1.00103.33           C
ATOM    499  OE1 GLU    65      -8.357 -13.662  13.436  1.00103.33           O
ATOM    500  OE2 GLU    65      -9.952 -13.054  12.008  1.00103.33           O
ATOM    501  C   GLU    65      -5.453 -13.924  10.396  1.00103.33           C
ATOM    502  O   GLU    65      -4.919 -13.164  11.201  1.00103.33           O
ATOM    503  N   ASP    66      -4.722 -14.674   9.552  1.00 95.45           N
ATOM    504  CA  ASP    66      -3.289 -14.634   9.648  1.00 95.45           C
ATOM    505  CB  ASP    66      -2.585 -15.556   8.635  1.00 95.45           C
ATOM    506  CG  ASP    66      -2.949 -15.102   7.232  1.00 95.45           C
ATOM    507  OD1 ASP    66      -4.168 -15.112   6.917  1.00 95.45           O
ATOM    508  OD2 ASP    66      -2.018 -14.759   6.454  1.00 95.45           O
ATOM    509  C   ASP    66      -2.825 -13.231   9.393  1.00 95.45           C
ATOM    510  O   ASP    66      -1.853 -12.771   9.988  1.00 95.45           O
ATOM    511  N   TYR    67      -3.520 -12.538   8.477  1.00146.04           N
ATOM    512  CA  TYR    67      -3.270 -11.198   8.022  1.00146.04           C
ATOM    513  CB  TYR    67      -4.000 -10.852   6.714  1.00146.04           C
ATOM    514  CG  TYR    67      -3.417 -11.748   5.676  1.00146.04           C
ATOM    515  CD1 TYR    67      -2.208 -11.446   5.095  1.00146.04           C
ATOM    516  CD2 TYR    67      -4.062 -12.903   5.302  1.00146.04           C
ATOM    517  CE1 TYR    67      -1.658 -12.273   4.145  1.00146.04           C
ATOM    518  CE2 TYR    67      -3.519 -13.735   4.352  1.00146.04           C
ATOM    519  CZ  TYR    67      -2.316 -13.419   3.770  1.00146.04           C
ATOM    520  OH  TYR    67      -1.756 -14.272   2.794  1.00146.04           O
ATOM    521  C   TYR    67      -3.598 -10.141   9.044  1.00146.04           C
ATOM    522  O   TYR    67      -3.100  -9.022   8.945  1.00146.04           O
ATOM    523  N   ASP    68      -4.463 -10.441  10.032  1.00 98.19           N
ATOM    524  CA  ASP    68      -5.034  -9.446  10.905  1.00 98.19           C
ATOM    525  CB  ASP    68      -5.948 -10.055  11.983  1.00 98.19           C
ATOM    526  CG  ASP    68      -7.216 -10.516  11.276  1.00 98.19           C
ATOM    527  OD1 ASP    68      -7.278 -10.367  10.026  1.00 98.19           O
ATOM    528  OD2 ASP    68      -8.141 -11.013  11.972  1.00 98.19           O
ATOM    529  C   ASP    68      -4.018  -8.557  11.573  1.00 98.19           C
ATOM    530  O   ASP    68      -4.277  -7.365  11.733  1.00 98.19           O
ATOM    531  N   ARG    69      -2.835  -9.063  11.958  1.00 53.15           N
ATOM    532  CA  ARG    69      -1.882  -8.250  12.673  1.00 53.15           C
ATOM    533  CB  ARG    69      -0.552  -8.978  12.928  1.00 53.15           C
ATOM    534  CG  ARG    69      -0.635 -10.204  13.836  1.00 53.15           C
ATOM    535  CD  ARG    69       0.730 -10.868  14.017  1.00 53.15           C
ATOM    536  NE  ARG    69       0.564 -12.016  14.950  1.00 53.15           N
ATOM    537  CZ  ARG    69       0.703 -11.816  16.292  1.00 53.15           C
ATOM    538  NH1 ARG    69       0.942 -10.560  16.770  1.00 53.15           N
ATOM    539  NH2 ARG    69       0.601 -12.869  17.154  1.00 53.15           N
ATOM    540  C   ARG    69      -1.512  -7.046  11.854  1.00 53.15           C
ATOM    541  O   ARG    69      -1.299  -5.965  12.399  1.00 53.15           O
ATOM    542  N   LEU    70      -1.419  -7.227  10.524  1.00 68.90           N
ATOM    543  CA  LEU    70      -0.971  -6.278   9.537  1.00 68.90           C
ATOM    544  CB  LEU    70      -0.829  -6.907   8.140  1.00 68.90           C
ATOM    545  CG  LEU    70       0.219  -8.035   8.084  1.00 68.90           C
ATOM    546  CD1 LEU    70       0.386  -8.570   6.652  1.00 68.90           C
ATOM    547  CD2 LEU    70       1.549  -7.600   8.720  1.00 68.90           C
ATOM    548  C   LEU    70      -1.881  -5.084   9.398  1.00 68.90           C
ATOM    549  O   LEU    70      -1.433  -4.019   8.978  1.00 68.90           O
ATOM    550  N   ARG    71      -3.172  -5.216   9.752  1.00164.23           N
ATOM    551  CA  ARG    71      -4.186  -4.228   9.477  1.00164.23           C
ATOM    552  CB  ARG    71      -5.588  -4.643   9.990  1.00164.23           C
ATOM    553  CG  ARG    71      -5.663  -5.017  11.476  1.00164.23           C
ATOM    554  CD  ARG    71      -7.069  -5.371  11.971  1.00164.23           C
ATOM    555  NE  ARG    71      -6.929  -6.113  13.260  1.00164.23           N
ATOM    556  CZ  ARG    71      -6.820  -5.463  14.456  1.00164.23           C
ATOM    557  NH1 ARG    71      -6.808  -4.099  14.509  1.00164.23           N
ATOM    558  NH2 ARG    71      -6.732  -6.190  15.609  1.00164.23           N
ATOM    559  C   ARG    71      -3.864  -2.846   9.984  1.00164.23           C
ATOM    560  O   ARG    71      -4.258  -1.888   9.316  1.00164.23           O
ATOM    561  N   PRO    72      -3.197  -2.631  11.085  1.00 80.26           N
ATOM    562  CA  PRO    72      -2.955  -1.289  11.534  1.00 80.26           C
ATOM    563  CD  PRO    72      -3.083  -3.600  12.163  1.00 80.26           C
ATOM    564  CB  PRO    72      -2.263  -1.427  12.889  1.00 80.26           C
ATOM    565  CG  PRO    72      -2.789  -2.773  13.425  1.00 80.26           C
ATOM    566  C   PRO    72      -2.186  -0.503  10.528  1.00 80.26           C
ATOM    567  O   PRO    72      -2.253   0.720  10.583  1.00 80.26           O
ATOM    568  N   LEU    73      -1.412  -1.166   9.651  1.00 88.26           N
ATOM    569  CA  LEU    73      -0.685  -0.500   8.606  1.00 88.26           C
ATOM    570  CB  LEU    73       0.317  -1.418   7.885  1.00 88.26           C
ATOM    571  CG  LEU    73       1.548  -1.770   8.742  1.00 88.26           C
ATOM    572  CD1 LEU    73       2.412  -0.525   9.003  1.00 88.26           C
ATOM    573  CD2 LEU    73       1.151  -2.497  10.037  1.00 88.26           C
ATOM    574  C   LEU    73      -1.642   0.041   7.582  1.00 88.26           C
ATOM    575  O   LEU    73      -1.360   1.054   6.945  1.00 88.26           O
ATOM    576  N   SER    74      -2.755  -0.681   7.333  1.00 90.28           N
ATOM    577  CA  SER    74      -3.749  -0.277   6.370  1.00 90.28           C
ATOM    578  CB  SER    74      -4.762  -1.392   6.059  1.00 90.28           C
ATOM    579  OG  SER    74      -5.714  -0.934   5.110  1.00 90.28           O
ATOM    580  C   SER    74      -4.549   0.890   6.861  1.00 90.28           C
ATOM    581  O   SER    74      -4.693   1.901   6.174  1.00 90.28           O
ATOM    582  N   TYR    75      -5.072   0.786   8.099  1.00132.35           N
ATOM    583  CA  TYR    75      -5.927   1.789   8.679  1.00132.35           C
ATOM    584  CB  TYR    75      -6.925   1.292   9.752  1.00132.35           C
ATOM    585  CG  TYR    75      -6.287   0.766  10.991  1.00132.35           C
ATOM    586  CD1 TYR    75      -5.670   1.616  11.879  1.00132.35           C
ATOM    587  CD2 TYR    75      -6.357  -0.575  11.293  1.00132.35           C
ATOM    588  CE1 TYR    75      -5.100   1.131  13.033  1.00132.35           C
ATOM    589  CE2 TYR    75      -5.791  -1.066  12.445  1.00132.35           C
ATOM    590  CZ  TYR    75      -5.160  -0.212  13.319  1.00132.35           C
ATOM    591  OH  TYR    75      -4.580  -0.713  14.504  1.00132.35           O
ATOM    592  C   TYR    75      -5.268   3.076   9.131  1.00132.35           C
ATOM    593  O   TYR    75      -6.031   4.029   9.290  1.00132.35           O
ATOM    594  N   PRO    76      -3.985   3.211   9.449  1.00103.34           N
ATOM    595  CA  PRO    76      -3.507   4.449   9.998  1.00103.34           C
ATOM    596  CD  PRO    76      -2.920   2.632   8.655  1.00103.34           C
ATOM    597  CB  PRO    76      -1.996   4.314  10.103  1.00103.34           C
ATOM    598  CG  PRO    76      -1.674   3.510   8.842  1.00103.34           C
ATOM    599  C   PRO    76      -3.821   5.599   9.093  1.00103.34           C
ATOM    600  O   PRO    76      -3.711   5.467   7.875  1.00103.34           O
ATOM    601  N   ASP    77      -4.207   6.729   9.706  1.00 61.28           N
ATOM    602  CA  ASP    77      -4.528   7.967   9.069  1.00 61.28           C
ATOM    603  CB  ASP    77      -3.353   8.536   8.257  1.00 61.28           C
ATOM    604  CG  ASP    77      -2.292   8.979   9.254  1.00 61.28           C
ATOM    605  OD1 ASP    77      -2.612   9.021  10.472  1.00 61.28           O
ATOM    606  OD2 ASP    77      -1.148   9.276   8.815  1.00 61.28           O
ATOM    607  C   ASP    77      -5.710   7.822   8.164  1.00 61.28           C
ATOM    608  O   ASP    77      -5.914   8.654   7.283  1.00 61.28           O
ATOM    609  N   THR    78      -6.553   6.794   8.372  1.00111.59           N
ATOM    610  CA  THR    78      -7.719   6.678   7.544  1.00111.59           C
ATOM    611  CB  THR    78      -8.293   5.288   7.541  1.00111.59           C
ATOM    612  OG1 THR    78      -9.281   5.160   6.533  1.00111.59           O
ATOM    613  CG2 THR    78      -8.896   4.984   8.923  1.00111.59           C
ATOM    614  C   THR    78      -8.740   7.616   8.107  1.00111.59           C
ATOM    615  O   THR    78      -8.920   7.693   9.323  1.00111.59           O
ATOM    616  N   ASP    79      -9.394   8.420   7.244  1.00122.11           N
ATOM    617  CA  ASP    79     -10.400   9.291   7.770  1.00122.11           C
ATOM    618  CB  ASP    79     -10.862  10.445   6.851  1.00122.11           C
ATOM    619  CG  ASP    79     -11.784   9.949   5.747  1.00122.11           C
ATOM    620  OD1 ASP    79     -11.352   9.110   4.916  1.00122.11           O
ATOM    621  OD2 ASP    79     -12.948  10.431   5.718  1.00122.11           O
ATOM    622  C   ASP    79     -11.604   8.465   8.093  1.00122.11           C
ATOM    623  O   ASP    79     -12.334   8.778   9.026  1.00122.11           O
ATOM    624  N   VAL    80     -11.853   7.380   7.330  1.00121.88           N
ATOM    625  CA  VAL    80     -13.079   6.642   7.502  1.00121.88           C
ATOM    626  CB  VAL    80     -14.092   7.059   6.466  1.00121.88           C
ATOM    627  CG1 VAL    80     -13.458   6.849   5.081  1.00121.88           C
ATOM    628  CG2 VAL    80     -15.413   6.295   6.655  1.00121.88           C
ATOM    629  C   VAL    80     -12.838   5.169   7.330  1.00121.88           C
ATOM    630  O   VAL    80     -11.809   4.750   6.805  1.00121.88           O
ATOM    631  N   ILE    81     -13.773   4.332   7.839  1.00107.15           N
ATOM    632  CA  ILE    81     -13.659   2.919   7.614  1.00107.15           C
ATOM    633  CB  ILE    81     -12.941   2.178   8.706  1.00107.15           C
ATOM    634  CG1 ILE    81     -12.624   0.741   8.254  1.00107.15           C
ATOM    635  CG2 ILE    81     -13.788   2.260   9.986  1.00107.15           C
ATOM    636  CD1 ILE    81     -11.631   0.014   9.159  1.00107.15           C
ATOM    637  C   ILE    81     -15.027   2.323   7.498  1.00107.15           C
ATOM    638  O   ILE    81     -15.952   2.710   8.213  1.00107.15           O
ATOM    639  N   LEU    82     -15.198   1.372   6.559  1.00100.61           N
ATOM    640  CA  LEU    82     -16.424   0.635   6.505  1.00100.61           C
ATOM    641  CB  LEU    82     -17.069   0.524   5.111  1.00100.61           C
ATOM    642  CG  LEU    82     -17.717   1.834   4.622  1.00100.61           C
ATOM    643  CD1 LEU    82     -16.674   2.936   4.401  1.00100.61           C
ATOM    644  CD2 LEU    82     -18.607   1.594   3.394  1.00100.61           C
ATOM    645  C   LEU    82     -16.091  -0.743   6.976  1.00100.61           C
ATOM    646  O   LEU    82     -15.193  -1.400   6.449  1.00100.61           O
ATOM    647  N   MET    83     -16.803  -1.193   8.024  1.00169.29           N
ATOM    648  CA  MET    83     -16.620  -2.500   8.581  1.00169.29           C
ATOM    649  CB  MET    83     -16.883  -2.523  10.091  1.00169.29           C
ATOM    650  CG  MET    83     -16.459  -3.817  10.768  1.00169.29           C
ATOM    651  SD  MET    83     -14.689  -3.897  11.086  1.00169.29           S
ATOM    652  CE  MET    83     -14.570  -5.682  11.389  1.00169.29           C
ATOM    653  C   MET    83     -17.723  -3.313   7.986  1.00169.29           C
ATOM    654  O   MET    83     -18.893  -3.082   8.287  1.00169.29           O
ATOM    655  N   CYS    84     -17.391  -4.313   7.149  1.00 58.92           N
ATOM    656  CA  CYS    84     -18.453  -4.999   6.470  1.00 58.92           C
ATOM    657  CB  CYS    84     -18.192  -5.170   4.961  1.00 58.92           C
ATOM    658  SG  CYS    84     -17.896  -3.590   4.111  1.00 58.92           S
ATOM    659  C   CYS    84     -18.632  -6.369   7.034  1.00 58.92           C
ATOM    660  O   CYS    84     -17.664  -7.066   7.326  1.00 58.92           O
ATOM    661  N   PHE    85     -19.902  -6.786   7.215  1.00177.18           N
ATOM    662  CA  PHE    85     -20.151  -8.122   7.672  1.00177.18           C
ATOM    663  CB  PHE    85     -20.538  -8.224   9.164  1.00177.18           C
ATOM    664  CG  PHE    85     -21.920  -7.715   9.401  1.00177.18           C
ATOM    665  CD1 PHE    85     -22.176  -6.372   9.562  1.00177.18           C
ATOM    666  CD2 PHE    85     -22.972  -8.600   9.464  1.00177.18           C
ATOM    667  CE1 PHE    85     -23.458  -5.925   9.784  1.00177.18           C
ATOM    668  CE2 PHE    85     -24.256  -8.160   9.686  1.00177.18           C
ATOM    669  CZ  PHE    85     -24.501  -6.818   9.847  1.00177.18           C
ATOM    670  C   PHE    85     -21.271  -8.664   6.839  1.00177.18           C
ATOM    671  O   PHE    85     -21.986  -7.909   6.180  1.00177.18           O
ATOM    672  N   SER    86     -21.429 -10.004   6.815  1.00116.46           N
ATOM    673  CA  SER    86     -22.492 -10.582   6.047  1.00116.46           C
ATOM    674  CB  SER    86     -22.074 -11.827   5.243  1.00116.46           C
ATOM    675  OG  SER    86     -21.102 -11.477   4.269  1.00116.46           O
ATOM    676  C   SER    86     -23.565 -10.985   7.015  1.00116.46           C
ATOM    677  O   SER    86     -23.318 -11.668   8.006  1.00116.46           O
ATOM    678  N   ILE    87     -24.812 -10.591   6.712  1.00162.76           N
ATOM    679  CA  ILE    87     -25.966 -10.792   7.542  1.00162.76           C
ATOM    680  CB  ILE    87     -27.193 -10.191   6.922  1.00162.76           C
ATOM    681  CG1 ILE    87     -28.289  -9.978   7.974  1.00162.76           C
ATOM    682  CG2 ILE    87     -27.610 -11.082   5.742  1.00162.76           C
ATOM    683  CD1 ILE    87     -29.456  -9.129   7.472  1.00162.76           C
ATOM    684  C   ILE    87     -26.174 -12.270   7.727  1.00162.76           C
ATOM    685  O   ILE    87     -26.742 -12.714   8.725  1.00162.76           O
ATOM    686  N   ASP    88     -25.782 -13.047   6.702  1.00132.67           N
ATOM    687  CA  ASP    88     -25.840 -14.482   6.594  1.00132.67           C
ATOM    688  CB  ASP    88     -25.350 -14.927   5.201  1.00132.67           C
ATOM    689  CG  ASP    88     -25.077 -16.426   5.179  1.00132.67           C
ATOM    690  OD1 ASP    88     -25.852 -17.197   5.800  1.00132.67           O
ATOM    691  OD2 ASP    88     -24.059 -16.819   4.549  1.00132.67           O
ATOM    692  C   ASP    88     -24.936 -15.150   7.594  1.00132.67           C
ATOM    693  O   ASP    88     -25.254 -16.238   8.072  1.00132.67           O
ATOM    694  N   SER    89     -23.768 -14.556   7.920  1.00102.60           N
ATOM    695  CA  SER    89     -22.864 -15.270   8.784  1.00102.60           C
ATOM    696  CB  SER    89     -21.480 -15.488   8.151  1.00102.60           C
ATOM    697  OG  SER    89     -21.596 -16.284   6.980  1.00102.60           O
ATOM    698  C   SER    89     -22.650 -14.527  10.070  1.00102.60           C
ATOM    699  O   SER    89     -22.318 -13.343  10.095  1.00102.60           O
ATOM    700  N   PRO    90     -22.865 -15.239  11.147  1.00129.83           N
ATOM    701  CA  PRO    90     -22.677 -14.684  12.462  1.00129.83           C
ATOM    702  CD  PRO    90     -23.889 -16.271  11.134  1.00129.83           C
ATOM    703  CB  PRO    90     -23.362 -15.653  13.423  1.00129.83           C
ATOM    704  CG  PRO    90     -24.456 -16.308  12.561  1.00129.83           C
ATOM    705  C   PRO    90     -21.244 -14.420  12.809  1.00129.83           C
ATOM    706  O   PRO    90     -20.984 -13.490  13.571  1.00129.83           O
ATOM    707  N   ASP    91     -20.306 -15.227  12.277  1.00 73.70           N
ATOM    708  CA  ASP    91     -18.910 -15.094  12.580  1.00 73.70           C
ATOM    709  CB  ASP    91     -18.068 -16.181  11.888  1.00 73.70           C
ATOM    710  CG  ASP    91     -16.642 -16.145  12.423  1.00 73.70           C
ATOM    711  OD1 ASP    91     -16.257 -15.115  13.038  1.00 73.70           O
ATOM    712  OD2 ASP    91     -15.916 -17.155  12.223  1.00 73.70           O
ATOM    713  C   ASP    91     -18.459 -13.771  12.059  1.00 73.70           C
ATOM    714  O   ASP    91     -17.699 -13.054  12.709  1.00 73.70           O
ATOM    715  N   SER    92     -18.949 -13.404  10.864  1.00 42.44           N
ATOM    716  CA  SER    92     -18.543 -12.177  10.252  1.00 42.44           C
ATOM    717  CB  SER    92     -19.165 -11.952   8.865  1.00 42.44           C
ATOM    718  OG  SER    92     -20.572 -11.800   8.979  1.00 42.44           O
ATOM    719  C   SER    92     -18.936 -11.034  11.132  1.00 42.44           C
ATOM    720  O   SER    92     -18.205 -10.050  11.241  1.00 42.44           O
ATOM    721  N   LEU    93     -20.118 -11.119  11.769  1.00 68.23           N
ATOM    722  CA  LEU    93     -20.544 -10.063  12.637  1.00 68.23           C
ATOM    723  CB  LEU    93     -22.009 -10.148  13.094  1.00 68.23           C
ATOM    724  CG  LEU    93     -22.398  -8.926  13.949  1.00 68.23           C
ATOM    725  CD1 LEU    93     -22.275  -7.626  13.137  1.00 68.23           C
ATOM    726  CD2 LEU    93     -23.782  -9.092  14.590  1.00 68.23           C
ATOM    727  C   LEU    93     -19.676 -10.068  13.850  1.00 68.23           C
ATOM    728  O   LEU    93     -19.366  -9.018  14.391  1.00 68.23           O
ATOM    729  N   GLU    94     -19.246 -11.243  14.330  1.00 90.50           N
ATOM    730  CA  GLU    94     -18.448 -11.264  15.522  1.00 90.50           C
ATOM    731  CB  GLU    94     -17.977 -12.690  15.865  1.00 90.50           C
ATOM    732  CG  GLU    94     -19.088 -13.745  15.920  1.00 90.50           C
ATOM    733  CD  GLU    94     -20.024 -13.460  17.085  1.00 90.50           C
ATOM    734  OE1 GLU    94     -19.932 -12.348  17.668  1.00 90.50           O
ATOM    735  OE2 GLU    94     -20.849 -14.357  17.404  1.00 90.50           O
ATOM    736  C   GLU    94     -17.202 -10.477  15.246  1.00 90.50           C
ATOM    737  O   GLU    94     -16.769  -9.671  16.070  1.00 90.50           O
ATOM    738  N   ASN    95     -16.596 -10.700  14.061  1.00109.39           N
ATOM    739  CA  ASN    95     -15.360 -10.054  13.722  1.00109.39           C
ATOM    740  CB  ASN    95     -14.627 -10.639  12.500  1.00109.39           C
ATOM    741  CG  ASN    95     -15.426 -10.409  11.231  1.00109.39           C
ATOM    742  OD1 ASN    95     -15.691  -9.279  10.827  1.00109.39           O
ATOM    743  ND2 ASN    95     -15.787 -11.529  10.556  1.00109.39           N
ATOM    744  C   ASN    95     -15.560  -8.589  13.502  1.00109.39           C
ATOM    745  O   ASN    95     -14.668  -7.795  13.791  1.00109.39           O
ATOM    746  N   ILE    96     -16.727  -8.187  12.967  1.00129.71           N
ATOM    747  CA  ILE    96     -16.967  -6.804  12.679  1.00129.71           C
ATOM    748  CB  ILE    96     -18.276  -6.645  11.986  1.00129.71           C
ATOM    749  CG1 ILE    96     -18.143  -7.231  10.584  1.00129.71           C
ATOM    750  CG2 ILE    96     -18.700  -5.184  12.075  1.00129.71           C
ATOM    751  CD1 ILE    96     -16.902  -6.676   9.901  1.00129.71           C
ATOM    752  C   ILE    96     -16.926  -5.977  13.941  1.00129.71           C
ATOM    753  O   ILE    96     -16.265  -4.938  13.953  1.00129.71           O
ATOM    754  N   PRO    97     -17.605  -6.346  14.998  1.00105.43           N
ATOM    755  CA  PRO    97     -17.356  -5.621  16.200  1.00105.43           C
ATOM    756  CD  PRO    97     -19.050  -6.318  14.872  1.00105.43           C
ATOM    757  CB  PRO    97     -18.423  -6.068  17.198  1.00105.43           C
ATOM    758  CG  PRO    97     -19.559  -6.593  16.298  1.00105.43           C
ATOM    759  C   PRO    97     -15.961  -5.664  16.705  1.00105.43           C
ATOM    760  O   PRO    97     -15.566  -4.721  17.388  1.00105.43           O
ATOM    761  N   GLU    98     -15.203  -6.733  16.416  1.00 77.19           N
ATOM    762  CA  GLU    98     -13.857  -6.761  16.893  1.00 77.19           C
ATOM    763  CB  GLU    98     -13.132  -8.080  16.577  1.00 77.19           C
ATOM    764  CG  GLU    98     -13.738  -9.294  17.287  1.00 77.19           C
ATOM    765  CD  GLU    98     -13.536  -9.130  18.789  1.00 77.19           C
ATOM    766  OE1 GLU    98     -13.133  -8.016  19.220  1.00 77.19           O
ATOM    767  OE2 GLU    98     -13.785 -10.119  19.528  1.00 77.19           O
ATOM    768  C   GLU    98     -13.114  -5.658  16.225  1.00 77.19           C
ATOM    769  O   GLU    98     -12.387  -4.922  16.874  1.00 77.19           O
ATOM    770  N   LYS    99     -13.273  -5.462  14.911  1.00109.97           N
ATOM    771  CA  LYS    99     -12.468  -4.425  14.345  1.00109.97           C
ATOM    772  CB  LYS    99     -12.278  -4.540  12.835  1.00109.97           C
ATOM    773  CG  LYS    99     -11.465  -5.805  12.538  1.00109.97           C
ATOM    774  CD  LYS    99     -11.506  -6.303  11.097  1.00109.97           C
ATOM    775  CE  LYS    99     -10.624  -7.534  10.870  1.00109.97           C
ATOM    776  NZ  LYS    99      -9.233  -7.247  11.294  1.00109.97           N
ATOM    777  C   LYS    99     -12.893  -3.075  14.835  1.00109.97           C
ATOM    778  O   LYS    99     -12.068  -2.169  14.941  1.00109.97           O
ATOM    779  N   TRP   100     -14.185  -2.879  15.160  1.00119.78           N
ATOM    780  CA  TRP   100     -14.532  -1.563  15.610  1.00119.78           C
ATOM    781  CB  TRP   100     -16.031  -1.243  15.658  1.00119.78           C
ATOM    782  CG  TRP   100     -16.257   0.196  16.056  1.00119.78           C
ATOM    783  CD2 TRP   100     -15.617   1.309  15.408  1.00119.78           C
ATOM    784  CD1 TRP   100     -16.967   0.715  17.095  1.00119.78           C
ATOM    785  NE1 TRP   100     -16.851   2.086  17.106  1.00119.78           N
ATOM    786  CE2 TRP   100     -16.009   2.463  16.085  1.00119.78           C
ATOM    787  CE3 TRP   100     -14.762   1.368  14.345  1.00119.78           C
ATOM    788  CZ2 TRP   100     -15.556   3.695  15.708  1.00119.78           C
ATOM    789  CZ3 TRP   100     -14.310   2.614  13.964  1.00119.78           C
ATOM    790  CH2 TRP   100     -14.700   3.756  14.632  1.00119.78           C
ATOM    791  C   TRP   100     -13.868  -1.227  16.919  1.00119.78           C
ATOM    792  O   TRP   100     -13.407  -0.099  17.094  1.00119.78           O
ATOM    793  N   THR   101     -13.802  -2.166  17.889  1.00131.91           N
ATOM    794  CA  THR   101     -13.171  -1.811  19.133  1.00131.91           C
ATOM    795  CB  THR   101     -13.506  -2.735  20.279  1.00131.91           C
ATOM    796  OG1 THR   101     -13.356  -4.102  19.927  1.00131.91           O
ATOM    797  CG2 THR   101     -14.963  -2.457  20.687  1.00131.91           C
ATOM    798  C   THR   101     -11.698  -1.522  18.953  1.00131.91           C
ATOM    799  O   THR   101     -11.247  -0.489  19.445  1.00131.91           O
ATOM    800  N   PRO   102     -10.902  -2.327  18.290  1.00130.81           N
ATOM    801  CA  PRO   102      -9.572  -1.857  18.032  1.00130.81           C
ATOM    802  CD  PRO   102     -10.791  -3.692  18.776  1.00130.81           C
ATOM    803  CB  PRO   102      -8.779  -3.067  17.565  1.00130.81           C
ATOM    804  CG  PRO   102      -9.363  -4.172  18.457  1.00130.81           C
ATOM    805  C   PRO   102      -9.450  -0.616  17.212  1.00130.81           C
ATOM    806  O   PRO   102      -8.450   0.082  17.367  1.00130.81           O
ATOM    807  N   GLU   103     -10.421  -0.309  16.338  1.00107.97           N
ATOM    808  CA  GLU   103     -10.327   0.919  15.606  1.00107.97           C
ATOM    809  CB  GLU   103     -11.499   1.115  14.627  1.00107.97           C
ATOM    810  CG  GLU   103     -11.252   2.204  13.583  1.00107.97           C
ATOM    811  CD  GLU   103     -10.375   1.599  12.494  1.00107.97           C
ATOM    812  OE1 GLU   103     -10.162   0.358  12.534  1.00107.97           O
ATOM    813  OE2 GLU   103      -9.913   2.366  11.607  1.00107.97           O
ATOM    814  C   GLU   103     -10.396   2.009  16.628  1.00107.97           C
ATOM    815  O   GLU   103      -9.727   3.035  16.514  1.00107.97           O
ATOM    816  N   VAL   104     -11.248   1.810  17.653  1.00 49.02           N
ATOM    817  CA  VAL   104     -11.393   2.778  18.699  1.00 49.02           C
ATOM    818  CB  VAL   104     -12.467   2.409  19.679  1.00 49.02           C
ATOM    819  CG1 VAL   104     -12.450   3.428  20.831  1.00 49.02           C
ATOM    820  CG2 VAL   104     -13.809   2.328  18.933  1.00 49.02           C
ATOM    821  C   VAL   104     -10.120   2.891  19.485  1.00 49.02           C
ATOM    822  O   VAL   104      -9.600   3.987  19.686  1.00 49.02           O
ATOM    823  N   LYS   105      -9.583   1.755  19.970  1.00139.53           N
ATOM    824  CA  LYS   105      -8.435   1.836  20.830  1.00139.53           C
ATOM    825  CB  LYS   105      -8.106   0.488  21.495  1.00139.53           C
ATOM    826  CG  LYS   105      -7.245   0.605  22.758  1.00139.53           C
ATOM    827  CD  LYS   105      -5.900   1.303  22.552  1.00139.53           C
ATOM    828  CE  LYS   105      -4.892   0.483  21.747  1.00139.53           C
ATOM    829  NZ  LYS   105      -3.631   1.243  21.598  1.00139.53           N
ATOM    830  C   LYS   105      -7.201   2.277  20.093  1.00139.53           C
ATOM    831  O   LYS   105      -6.552   3.251  20.472  1.00139.53           O
ATOM    832  N   HIS   106      -6.854   1.542  19.019  1.00 73.41           N
ATOM    833  CA  HIS   106      -5.639   1.702  18.261  1.00 73.41           C
ATOM    834  ND1 HIS   106      -5.787  -1.461  19.086  1.00 73.41           N
ATOM    835  CG  HIS   106      -4.890  -0.694  18.375  1.00 73.41           C
ATOM    836  CB  HIS   106      -5.279   0.437  17.466  1.00 73.41           C
ATOM    837  NE2 HIS   106      -3.761  -2.225  19.591  1.00 73.41           N
ATOM    838  CD2 HIS   106      -3.657  -1.175  18.696  1.00 73.41           C
ATOM    839  CE1 HIS   106      -5.059  -2.359  19.796  1.00 73.41           C
ATOM    840  C   HIS   106      -5.629   2.875  17.330  1.00 73.41           C
ATOM    841  O   HIS   106      -4.565   3.424  17.043  1.00 73.41           O
ATOM    842  N   PHE   107      -6.798   3.267  16.793  1.00138.05           N
ATOM    843  CA  PHE   107      -6.818   4.300  15.807  1.00138.05           C
ATOM    844  CB  PHE   107      -7.293   3.756  14.438  1.00138.05           C
ATOM    845  CG  PHE   107      -6.981   4.780  13.409  1.00138.05           C
ATOM    846  CD1 PHE   107      -5.675   5.064  13.096  1.00138.05           C
ATOM    847  CD2 PHE   107      -7.995   5.459  12.775  1.00138.05           C
ATOM    848  CE1 PHE   107      -5.386   6.019  12.157  1.00138.05           C
ATOM    849  CE2 PHE   107      -7.707   6.415  11.831  1.00138.05           C
ATOM    850  CZ  PHE   107      -6.399   6.698  11.523  1.00138.05           C
ATOM    851  C   PHE   107      -7.693   5.420  16.293  1.00138.05           C
ATOM    852  O   PHE   107      -8.337   5.314  17.338  1.00138.05           O
ATOM    853  N   CYS   108      -7.697   6.504  15.483  1.00102.64           N
ATOM    854  CA  CYS   108      -8.079   7.873  15.685  1.00102.64           C
ATOM    855  CB  CYS   108      -7.585   8.789  14.556  1.00102.64           C
ATOM    856  SG  CYS   108      -5.777   8.754  14.405  1.00102.64           S
ATOM    857  C   CYS   108      -9.546   8.112  15.848  1.00102.64           C
ATOM    858  O   CYS   108     -10.413   7.580  15.157  1.00102.64           O
ATOM    859  N   PRO   109      -9.763   9.011  16.777  1.00179.21           N
ATOM    860  CA  PRO   109     -11.075   9.391  17.227  1.00179.21           C
ATOM    861  CD  PRO   109      -8.739   9.302  17.767  1.00179.21           C
ATOM    862  CB  PRO   109     -10.853  10.271  18.456  1.00179.21           C
ATOM    863  CG  PRO   109      -9.496   9.799  19.007  1.00179.21           C
ATOM    864  C   PRO   109     -11.976  10.026  16.219  1.00179.21           C
ATOM    865  O   PRO   109     -13.184   9.816  16.300  1.00179.21           O
ATOM    866  N   ASN   110     -11.420  10.809  15.283  1.00107.43           N
ATOM    867  CA  ASN   110     -12.173  11.566  14.326  1.00107.43           C
ATOM    868  CB  ASN   110     -11.330  12.634  13.611  1.00107.43           C
ATOM    869  CG  ASN   110     -12.294  13.687  13.083  1.00107.43           C
ATOM    870  OD1 ASN   110     -13.392  13.855  13.612  1.00107.43           O
ATOM    871  ND2 ASN   110     -11.877  14.415  12.013  1.00107.43           N
ATOM    872  C   ASN   110     -12.789  10.683  13.279  1.00107.43           C
ATOM    873  O   ASN   110     -13.733  11.094  12.609  1.00107.43           O
ATOM    874  N   VAL   111     -12.261   9.462  13.081  1.00 83.28           N
ATOM    875  CA  VAL   111     -12.657   8.642  11.965  1.00 83.28           C
ATOM    876  CB  VAL   111     -11.902   7.346  11.892  1.00 83.28           C
ATOM    877  CG1 VAL   111     -12.438   6.538  10.698  1.00 83.28           C
ATOM    878  CG2 VAL   111     -10.397   7.654  11.816  1.00 83.28           C
ATOM    879  C   VAL   111     -14.121   8.304  11.962  1.00 83.28           C
ATOM    880  O   VAL   111     -14.696   7.911  12.976  1.00 83.28           O
ATOM    881  N   PRO   112     -14.749   8.531  10.822  1.00190.76           N
ATOM    882  CA  PRO   112     -16.092   8.047  10.647  1.00190.76           C
ATOM    883  CD  PRO   112     -14.617   9.858  10.231  1.00190.76           C
ATOM    884  CB  PRO   112     -16.743   8.905   9.567  1.00190.76           C
ATOM    885  CG  PRO   112     -16.006  10.245   9.701  1.00190.76           C
ATOM    886  C   PRO   112     -16.125   6.579  10.363  1.00190.76           C
ATOM    887  O   PRO   112     -15.519   6.141   9.386  1.00190.76           O
ATOM    888  N   ILE   113     -16.900   5.807  11.145  1.00150.64           N
ATOM    889  CA  ILE   113     -16.934   4.392  10.925  1.00150.64           C
ATOM    890  CB  ILE   113     -16.519   3.613  12.141  1.00150.64           C
ATOM    891  CG1 ILE   113     -16.272   2.125  11.822  1.00150.64           C
ATOM    892  CG2 ILE   113     -17.563   3.880  13.234  1.00150.64           C
ATOM    893  CD1 ILE   113     -17.513   1.329  11.426  1.00150.64           C
ATOM    894  C   ILE   113     -18.336   4.025  10.567  1.00150.64           C
ATOM    895  O   ILE   113     -19.289   4.507  11.175  1.00150.64           O
ATOM    896  N   ILE   114     -18.489   3.178   9.529  1.00 84.81           N
ATOM    897  CA  ILE   114     -19.785   2.749   9.099  1.00 84.81           C
ATOM    898  CB  ILE   114     -20.084   3.112   7.672  1.00 84.81           C
ATOM    899  CG1 ILE   114     -20.036   4.637   7.473  1.00 84.81           C
ATOM    900  CG2 ILE   114     -21.439   2.484   7.303  1.00 84.81           C
ATOM    901  CD1 ILE   114     -18.631   5.228   7.588  1.00 84.81           C
ATOM    902  C   ILE   114     -19.837   1.252   9.176  1.00 84.81           C
ATOM    903  O   ILE   114     -18.975   0.550   8.649  1.00 84.81           O
ATOM    904  N   LEU   115     -20.877   0.725   9.846  1.00 86.95           N
ATOM    905  CA  LEU   115     -21.069  -0.691   9.951  1.00 86.95           C
ATOM    906  CB  LEU   115     -21.764  -1.085  11.261  1.00 86.95           C
ATOM    907  CG  LEU   115     -22.111  -2.575  11.369  1.00 86.95           C
ATOM    908  CD1 LEU   115     -20.859  -3.425  11.178  1.00 86.95           C
ATOM    909  CD2 LEU   115     -22.842  -2.891  12.686  1.00 86.95           C
ATOM    910  C   LEU   115     -21.988  -1.088   8.839  1.00 86.95           C
ATOM    911  O   LEU   115     -23.145  -0.668   8.805  1.00 86.95           O
ATOM    912  N   VAL   116     -21.503  -1.923   7.896  1.00105.63           N
ATOM    913  CA  VAL   116     -22.378  -2.295   6.821  1.00105.63           C
ATOM    914  CB  VAL   116     -21.801  -2.086   5.450  1.00105.63           C
ATOM    915  CG1 VAL   116     -20.749  -3.168   5.169  1.00105.63           C
ATOM    916  CG2 VAL   116     -22.962  -2.058   4.448  1.00105.63           C
ATOM    917  C   VAL   116     -22.763  -3.738   6.970  1.00105.63           C
ATOM    918  O   VAL   116     -21.919  -4.608   7.188  1.00105.63           O
ATOM    919  N   GLY   117     -24.080  -4.020   6.868  1.00 50.20           N
ATOM    920  CA  GLY   117     -24.568  -5.371   6.959  1.00 50.20           C
ATOM    921  C   GLY   117     -24.998  -5.741   5.573  1.00 50.20           C
ATOM    922  O   GLY   117     -26.086  -5.381   5.128  1.00 50.20           O
ATOM    923  N   ASN   118     -24.149  -6.525   4.882  1.00 80.66           N
ATOM    924  CA  ASN   118     -24.308  -6.827   3.487  1.00 80.66           C
ATOM    925  CB  ASN   118     -22.946  -7.032   2.794  1.00 80.66           C
ATOM    926  CG  ASN   118     -23.089  -6.908   1.281  1.00 80.66           C
ATOM    927  OD1 ASN   118     -24.031  -6.305   0.770  1.00 80.66           O
ATOM    928  ND2 ASN   118     -22.113  -7.492   0.537  1.00 80.66           N
ATOM    929  C   ASN   118     -25.122  -8.066   3.276  1.00 80.66           C
ATOM    930  O   ASN   118     -25.405  -8.816   4.208  1.00 80.66           O
ATOM    931  N   LYS   119     -25.487  -8.315   1.998  1.00148.27           N
ATOM    932  CA  LYS   119     -26.272  -9.454   1.608  1.00148.27           C
ATOM    933  CB  LYS   119     -25.647 -10.787   2.054  1.00148.27           C
ATOM    934  CG  LYS   119     -24.315 -11.085   1.370  1.00148.27           C
ATOM    935  CD  LYS   119     -24.443 -11.250  -0.142  1.00148.27           C
ATOM    936  CE  LYS   119     -23.097 -11.275  -0.863  1.00148.27           C
ATOM    937  NZ  LYS   119     -22.503  -9.920  -0.858  1.00148.27           N
ATOM    938  C   LYS   119     -27.623  -9.374   2.246  1.00148.27           C
ATOM    939  O   LYS   119     -28.214 -10.392   2.599  1.00148.27           O
ATOM    940  N   LYS   120     -28.167  -8.152   2.360  1.00148.30           N
ATOM    941  CA  LYS   120     -29.458  -7.920   2.946  1.00148.30           C
ATOM    942  CB  LYS   120     -29.840  -6.429   2.946  1.00148.30           C
ATOM    943  CG  LYS   120     -31.291  -6.146   3.350  1.00148.30           C
ATOM    944  CD  LYS   120     -31.632  -6.455   4.810  1.00148.30           C
ATOM    945  CE  LYS   120     -33.054  -6.041   5.200  1.00148.30           C
ATOM    946  NZ  LYS   120     -34.039  -6.844   4.441  1.00148.30           N
ATOM    947  C   LYS   120     -30.489  -8.646   2.139  1.00148.30           C
ATOM    948  O   LYS   120     -31.514  -9.078   2.663  1.00148.30           O
ATOM    949  N   ASP   121     -30.240  -8.797   0.829  1.00 72.58           N
ATOM    950  CA  ASP   121     -31.188  -9.409  -0.055  1.00 72.58           C
ATOM    951  CB  ASP   121     -30.765  -9.351  -1.538  1.00 72.58           C
ATOM    952  CG  ASP   121     -29.412 -10.021  -1.735  1.00 72.58           C
ATOM    953  OD1 ASP   121     -28.429  -9.578  -1.083  1.00 72.58           O
ATOM    954  OD2 ASP   121     -29.341 -10.983  -2.546  1.00 72.58           O
ATOM    955  C   ASP   121     -31.459 -10.839   0.329  1.00 72.58           C
ATOM    956  O   ASP   121     -32.556 -11.332   0.071  1.00 72.58           O
ATOM    957  N   LEU   122     -30.491 -11.547   0.952  1.00113.84           N
ATOM    958  CA  LEU   122     -30.676 -12.956   1.216  1.00113.84           C
ATOM    959  CB  LEU   122     -29.343 -13.709   1.376  1.00113.84           C
ATOM    960  CG  LEU   122     -28.404 -13.637   0.156  1.00113.84           C
ATOM    961  CD1 LEU   122     -29.010 -14.339  -1.065  1.00113.84           C
ATOM    962  CD2 LEU   122     -27.966 -12.193  -0.139  1.00113.84           C
ATOM    963  C   LEU   122     -31.428 -13.188   2.500  1.00113.84           C
ATOM    964  O   LEU   122     -30.874 -13.024   3.586  1.00113.84           O
ATOM    965  N   ARG   123     -32.734 -13.531   2.407  1.00 67.80           N
ATOM    966  CA  ARG   123     -33.523 -13.877   3.561  1.00 67.80           C
ATOM    967  CB  ARG   123     -35.041 -13.750   3.332  1.00 67.80           C
ATOM    968  CG  ARG   123     -35.462 -12.328   2.939  1.00 67.80           C
ATOM    969  CD  ARG   123     -36.931 -11.997   3.212  1.00 67.80           C
ATOM    970  NE  ARG   123     -37.222 -10.682   2.570  1.00 67.80           N
ATOM    971  CZ  ARG   123     -36.739  -9.523   3.106  1.00 67.80           C
ATOM    972  NH1 ARG   123     -35.908  -9.561   4.189  1.00 67.80           N
ATOM    973  NH2 ARG   123     -37.073  -8.324   2.546  1.00 67.80           N
ATOM    974  C   ARG   123     -33.229 -15.277   4.033  1.00 67.80           C
ATOM    975  O   ARG   123     -33.111 -15.533   5.229  1.00 67.80           O
ATOM    976  N   ASN   124     -33.077 -16.233   3.096  1.00 77.28           N
ATOM    977  CA  ASN   124     -32.916 -17.616   3.460  1.00 77.28           C
ATOM    978  CB  ASN   124     -32.801 -18.542   2.235  1.00 77.28           C
ATOM    979  CG  ASN   124     -32.756 -19.981   2.734  1.00 77.28           C
ATOM    980  OD1 ASN   124     -33.187 -20.278   3.847  1.00 77.28           O
ATOM    981  ND2 ASN   124     -32.212 -20.903   1.895  1.00 77.28           N
ATOM    982  C   ASN   124     -31.657 -17.787   4.251  1.00 77.28           C
ATOM    983  O   ASN   124     -31.610 -18.550   5.215  1.00 77.28           O
ATOM    984  N   ASP   125     -30.605 -17.065   3.844  1.00 70.31           N
ATOM    985  CA  ASP   125     -29.281 -17.151   4.387  1.00 70.31           C
ATOM    986  CB  ASP   125     -28.247 -16.355   3.571  1.00 70.31           C
ATOM    987  CG  ASP   125     -28.077 -17.051   2.229  1.00 70.31           C
ATOM    988  OD1 ASP   125     -28.861 -17.997   1.951  1.00 70.31           O
ATOM    989  OD2 ASP   125     -27.162 -16.645   1.464  1.00 70.31           O
ATOM    990  C   ASP   125     -29.193 -16.644   5.799  1.00 70.31           C
ATOM    991  O   ASP   125     -28.275 -17.055   6.504  1.00 70.31           O
ATOM    992  N   GLU   126     -30.123 -15.753   6.227  1.00119.94           N
ATOM    993  CA  GLU   126     -30.169 -15.046   7.496  1.00119.94           C
ATOM    994  CB  GLU   126     -31.612 -14.834   7.980  1.00119.94           C
ATOM    995  CG  GLU   126     -32.400 -13.782   7.206  1.00119.94           C
ATOM    996  CD  GLU   126     -33.862 -13.986   7.572  1.00119.94           C
ATOM    997  OE1 GLU   126     -34.121 -14.697   8.580  1.00119.94           O
ATOM    998  OE2 GLU   126     -34.739 -13.444   6.847  1.00119.94           O
ATOM    999  C   GLU   126     -29.486 -15.820   8.585  1.00119.94           C
ATOM   1000  O   GLU   126     -29.597 -17.042   8.666  1.00119.94           O
ATOM   1001  N   HIS   127     -28.788 -15.073   9.468  1.00173.09           N
ATOM   1002  CA  HIS   127     -27.849 -15.571  10.439  1.00173.09           C
ATOM   1003  ND1 HIS   127     -28.833 -14.034  13.133  1.00173.09           N
ATOM   1004  CG  HIS   127     -27.606 -14.480  12.701  1.00173.09           C
ATOM   1005  CB  HIS   127     -27.145 -14.494  11.270  1.00173.09           C
ATOM   1006  NE2 HIS   127     -27.742 -14.719  14.942  1.00173.09           N
ATOM   1007  CD2 HIS   127     -26.952 -14.896  13.821  1.00173.09           C
ATOM   1008  CE1 HIS   127     -28.863 -14.198  14.479  1.00173.09           C
ATOM   1009  C   HIS   127     -28.435 -16.475  11.462  1.00173.09           C
ATOM   1010  O   HIS   127     -27.704 -17.305  11.994  1.00173.09           O
ATOM   1011  N   THR   128     -29.722 -16.320  11.820  1.00236.84           N
ATOM   1012  CA  THR   128     -30.229 -17.116  12.903  1.00236.84           C
ATOM   1013  CB  THR   128     -31.649 -16.827  13.288  1.00236.84           C
ATOM   1014  OG1 THR   128     -32.516 -17.061  12.188  1.00236.84           O
ATOM   1015  CG2 THR   128     -31.750 -15.374  13.775  1.00236.84           C
ATOM   1016  C   THR   128     -30.151 -18.571  12.581  1.00236.84           C
ATOM   1017  O   THR   128     -29.987 -18.979  11.433  1.00236.84           O
ATOM   1018  N   ARG   129     -30.243 -19.382  13.655  1.00265.95           N
ATOM   1019  CA  ARG   129     -30.167 -20.813  13.633  1.00265.95           C
ATOM   1020  CB  ARG   129     -29.763 -21.387  14.999  1.00265.95           C
ATOM   1021  CG  ARG   129     -28.290 -21.126  15.323  1.00265.95           C
ATOM   1022  CD  ARG   129     -28.038 -20.747  16.782  1.00265.95           C
ATOM   1023  NE  ARG   129     -28.562 -19.361  16.939  1.00265.95           N
ATOM   1024  CZ  ARG   129     -28.235 -18.605  18.026  1.00265.95           C
ATOM   1025  NH1 ARG   129     -27.450 -19.124  19.014  1.00265.95           N
ATOM   1026  NH2 ARG   129     -28.690 -17.320  18.116  1.00265.95           N
ATOM   1027  C   ARG   129     -31.504 -21.363  13.265  1.00265.95           C
ATOM   1028  O   ARG   129     -32.523 -20.679  13.346  1.00265.95           O
ATOM   1029  N   ARG   130     -31.512 -22.634  12.823  1.00281.49           N
ATOM   1030  CA  ARG   130     -32.717 -23.266  12.382  1.00281.49           C
ATOM   1031  CB  ARG   130     -32.470 -24.545  11.559  1.00281.49           C
ATOM   1032  CG  ARG   130     -31.670 -25.625  12.296  1.00281.49           C
ATOM   1033  CD  ARG   130     -31.232 -26.781  11.391  1.00281.49           C
ATOM   1034  NE  ARG   130     -30.449 -27.742  12.218  1.00281.49           N
ATOM   1035  CZ  ARG   130     -29.604 -28.631  11.616  1.00281.49           C
ATOM   1036  NH1 ARG   130     -29.464 -28.631  10.258  1.00281.49           N
ATOM   1037  NH2 ARG   130     -28.896 -29.522  12.370  1.00281.49           N
ATOM   1038  C   ARG   130     -33.574 -23.627  13.549  1.00281.49           C
ATOM   1039  O   ARG   130     -33.095 -24.003  14.619  1.00281.49           O
ATOM   1040  N   GLU   131     -34.894 -23.468  13.340  1.00275.86           N
ATOM   1041  CA  GLU   131     -35.932 -23.842  14.253  1.00275.86           C
ATOM   1042  CB  GLU   131     -36.651 -22.651  14.914  1.00275.86           C
ATOM   1043  CG  GLU   131     -35.798 -21.836  15.888  1.00275.86           C
ATOM   1044  CD  GLU   131     -36.556 -20.547  16.184  1.00275.86           C
ATOM   1045  OE1 GLU   131     -37.664 -20.371  15.611  1.00275.86           O
ATOM   1046  OE2 GLU   131     -36.036 -19.717  16.978  1.00275.86           O
ATOM   1047  C   GLU   131     -36.946 -24.462  13.355  1.00275.86           C
ATOM   1048  O   GLU   131     -37.015 -24.110  12.179  1.00275.86           O
ATOM   1049  N   LEU   132     -37.752 -25.415  13.853  1.00249.86           N
ATOM   1050  CA  LEU   132     -38.735 -25.927  12.948  1.00249.86           C
ATOM   1051  CB  LEU   132     -39.259 -27.335  13.288  1.00249.86           C
ATOM   1052  CG  LEU   132     -38.262 -28.474  12.995  1.00249.86           C
ATOM   1053  CD1 LEU   132     -37.984 -28.598  11.487  1.00249.86           C
ATOM   1054  CD2 LEU   132     -36.983 -28.345  13.837  1.00249.86           C
ATOM   1055  C   LEU   132     -39.887 -24.986  13.001  1.00249.86           C
ATOM   1056  O   LEU   132     -40.653 -24.970  13.963  1.00249.86           O
ATOM   1057  N   ALA   133     -40.020 -24.159  11.950  1.00241.14           N
ATOM   1058  CA  ALA   133     -41.088 -23.213  11.879  1.00241.14           C
ATOM   1059  CB  ALA   133     -40.801 -21.892  12.612  1.00241.14           C
ATOM   1060  C   ALA   133     -41.260 -22.888  10.436  1.00241.14           C
ATOM   1061  O   ALA   133     -40.419 -23.235   9.608  1.00241.14           O
ATOM   1062  N   LYS   134     -42.382 -22.233  10.095  1.00172.61           N
ATOM   1063  CA  LYS   134     -42.619 -21.899   8.727  1.00172.61           C
ATOM   1064  CB  LYS   134     -44.010 -21.287   8.495  1.00172.61           C
ATOM   1065  CG  LYS   134     -44.398 -20.238   9.535  1.00172.61           C
ATOM   1066  CD  LYS   134     -45.634 -19.426   9.148  1.00172.61           C
ATOM   1067  CE  LYS   134     -46.323 -18.752  10.337  1.00172.61           C
ATOM   1068  NZ  LYS   134     -45.347 -17.969  11.127  1.00172.61           N
ATOM   1069  C   LYS   134     -41.573 -20.944   8.250  1.00172.61           C
ATOM   1070  O   LYS   134     -41.022 -21.133   7.168  1.00172.61           O
ATOM   1071  N   MET   135     -41.234 -19.902   9.036  1.00277.42           N
ATOM   1072  CA  MET   135     -40.267 -18.995   8.489  1.00277.42           C
ATOM   1073  CB  MET   135     -40.884 -17.710   7.914  1.00277.42           C
ATOM   1074  CG  MET   135     -41.774 -17.968   6.695  1.00277.42           C
ATOM   1075  SD  MET   135     -42.435 -16.469   5.907  1.00277.42           S
ATOM   1076  CE  MET   135     -43.536 -16.031   7.283  1.00277.42           C
ATOM   1077  C   MET   135     -39.279 -18.595   9.536  1.00277.42           C
ATOM   1078  O   MET   135     -39.547 -18.674  10.735  1.00277.42           O
ATOM   1079  N   LYS   136     -38.084 -18.163   9.078  1.00203.62           N
ATOM   1080  CA  LYS   136     -37.034 -17.740   9.958  1.00203.62           C
ATOM   1081  CB  LYS   136     -35.632 -18.110   9.443  1.00203.62           C
ATOM   1082  CG  LYS   136     -35.373 -19.617   9.520  1.00203.62           C
ATOM   1083  CD  LYS   136     -34.196 -20.103   8.673  1.00203.62           C
ATOM   1084  CE  LYS   136     -34.611 -20.691   7.322  1.00203.62           C
ATOM   1085  NZ  LYS   136     -34.684 -19.625   6.298  1.00203.62           N
ATOM   1086  C   LYS   136     -37.130 -16.256  10.085  1.00203.62           C
ATOM   1087  O   LYS   136     -37.191 -15.534   9.090  1.00203.62           O
ATOM   1088  N   GLN   137     -37.185 -15.777  11.342  1.00143.88           N
ATOM   1089  CA  GLN   137     -37.370 -14.384  11.622  1.00143.88           C
ATOM   1090  CB  GLN   137     -37.666 -14.095  13.102  1.00143.88           C
ATOM   1091  CG  GLN   137     -36.493 -14.386  14.038  1.00143.88           C
ATOM   1092  CD  GLN   137     -36.950 -14.037  15.447  1.00143.88           C
ATOM   1093  OE1 GLN   137     -36.152 -13.645  16.296  1.00143.88           O
ATOM   1094  NE2 GLN   137     -38.279 -14.176  15.702  1.00143.88           N
ATOM   1095  C   GLN   137     -36.186 -13.537  11.271  1.00143.88           C
ATOM   1096  O   GLN   137     -36.349 -12.489  10.649  1.00143.88           O
ATOM   1097  N   GLU   138     -34.951 -13.949  11.623  1.00273.00           N
ATOM   1098  CA  GLU   138     -33.938 -12.947  11.455  1.00273.00           C
ATOM   1099  CB  GLU   138     -33.622 -12.228  12.779  1.00273.00           C
ATOM   1100  CG  GLU   138     -34.826 -11.521  13.411  1.00273.00           C
ATOM   1101  CD  GLU   138     -34.768 -10.034  13.093  1.00273.00           C
ATOM   1102  OE1 GLU   138     -33.703  -9.570  12.606  1.00273.00           O
ATOM   1103  OE2 GLU   138     -35.789  -9.339  13.345  1.00273.00           O
ATOM   1104  C   GLU   138     -32.640 -13.530  10.998  1.00273.00           C
ATOM   1105  O   GLU   138     -32.305 -14.697  11.180  1.00273.00           O
ATOM   1106  N   PRO   139     -31.951 -12.652  10.338  1.00115.65           N
ATOM   1107  CA  PRO   139     -30.581 -12.847   9.939  1.00115.65           C
ATOM   1108  CD  PRO   139     -32.650 -11.724   9.466  1.00115.65           C
ATOM   1109  CB  PRO   139     -30.398 -12.025   8.669  1.00115.65           C
ATOM   1110  CG  PRO   139     -31.536 -10.993   8.709  1.00115.65           C
ATOM   1111  C   PRO   139     -29.848 -12.295  11.110  1.00115.65           C
ATOM   1112  O   PRO   139     -30.509 -12.164  12.142  1.00115.65           O
ATOM   1113  N   VAL   140     -28.514 -12.039  11.015  1.00 94.10           N
ATOM   1114  CA  VAL   140     -27.880 -11.330  12.091  1.00 94.10           C
ATOM   1115  CB  VAL   140     -26.492 -10.846  11.785  1.00 94.10           C
ATOM   1116  CG1 VAL   140     -26.069  -9.909  12.924  1.00 94.10           C
ATOM   1117  CG2 VAL   140     -25.548 -12.046  11.602  1.00 94.10           C
ATOM   1118  C   VAL   140     -28.748 -10.125  12.187  1.00 94.10           C
ATOM   1119  O   VAL   140     -28.863  -9.353  11.237  1.00 94.10           O
ATOM   1120  N   LYS   141     -29.426  -9.985  13.339  1.00 81.62           N
ATOM   1121  CA  LYS   141     -30.465  -9.013  13.476  1.00 81.62           C
ATOM   1122  CB  LYS   141     -31.171  -9.066  14.838  1.00 81.62           C
ATOM   1123  CG  LYS   141     -31.801 -10.427  15.133  1.00 81.62           C
ATOM   1124  CD  LYS   141     -32.234 -10.592  16.590  1.00 81.62           C
ATOM   1125  CE  LYS   141     -32.523 -12.043  16.975  1.00 81.62           C
ATOM   1126  NZ  LYS   141     -33.557 -12.615  16.083  1.00 81.62           N
ATOM   1127  C   LYS   141     -29.912  -7.645  13.318  1.00 81.62           C
ATOM   1128  O   LYS   141     -28.798  -7.326  13.729  1.00 81.62           O
ATOM   1129  N   PRO   142     -30.712  -6.850  12.666  1.00 87.23           N
ATOM   1130  CA  PRO   142     -30.418  -5.462  12.488  1.00 87.23           C
ATOM   1131  CD  PRO   142     -31.676  -7.336  11.697  1.00 87.23           C
ATOM   1132  CB  PRO   142     -31.419  -4.941  11.452  1.00 87.23           C
ATOM   1133  CG  PRO   142     -32.456  -6.072  11.306  1.00 87.23           C
ATOM   1134  C   PRO   142     -30.503  -4.819  13.828  1.00 87.23           C
ATOM   1135  O   PRO   142     -29.928  -3.749  14.021  1.00 87.23           O
ATOM   1136  N   GLU   143     -31.237  -5.457  14.759  1.00 73.51           N
ATOM   1137  CA  GLU   143     -31.392  -4.941  16.086  1.00 73.51           C
ATOM   1138  CB  GLU   143     -32.225  -5.882  16.971  1.00 73.51           C
ATOM   1139  CG  GLU   143     -33.631  -6.172  16.451  1.00 73.51           C
ATOM   1140  CD  GLU   143     -34.124  -7.418  17.174  1.00 73.51           C
ATOM   1141  OE1 GLU   143     -33.489  -7.798  18.195  1.00 73.51           O
ATOM   1142  OE2 GLU   143     -35.135  -8.011  16.713  1.00 73.51           O
ATOM   1143  C   GLU   143     -30.039  -4.947  16.708  1.00 73.51           C
ATOM   1144  O   GLU   143     -29.579  -3.953  17.268  1.00 73.51           O
ATOM   1145  N   GLU   144     -29.360  -6.101  16.581  1.00 79.58           N
ATOM   1146  CA  GLU   144     -28.084  -6.325  17.184  1.00 79.58           C
ATOM   1147  CB  GLU   144     -27.575  -7.746  16.885  1.00 79.58           C
ATOM   1148  CG  GLU   144     -26.212  -8.081  17.490  1.00 79.58           C
ATOM   1149  CD  GLU   144     -25.795  -9.444  16.949  1.00 79.58           C
ATOM   1150  OE1 GLU   144     -26.578 -10.032  16.156  1.00 79.58           O
ATOM   1151  OE2 GLU   144     -24.684  -9.911  17.317  1.00 79.58           O
ATOM   1152  C   GLU   144     -27.102  -5.371  16.593  1.00 79.58           C
ATOM   1153  O   GLU   144     -26.346  -4.716  17.309  1.00 79.58           O
ATOM   1154  N   GLY   145     -27.101  -5.266  15.254  1.00 37.78           N
ATOM   1155  CA  GLY   145     -26.154  -4.429  14.583  1.00 37.78           C
ATOM   1156  C   GLY   145     -26.398  -2.989  14.908  1.00 37.78           C
ATOM   1157  O   GLY   145     -25.457  -2.229  15.134  1.00 37.78           O
ATOM   1158  N   ARG   146     -27.677  -2.568  14.910  1.00100.11           N
ATOM   1159  CA  ARG   146     -28.000  -1.190  15.143  1.00100.11           C
ATOM   1160  CB  ARG   146     -29.498  -0.892  14.972  1.00100.11           C
ATOM   1161  CG  ARG   146     -30.374  -1.679  15.945  1.00100.11           C
ATOM   1162  CD  ARG   146     -31.874  -1.454  15.754  1.00100.11           C
ATOM   1163  NE  ARG   146     -32.573  -2.287  16.772  1.00100.11           N
ATOM   1164  CZ  ARG   146     -33.931  -2.231  16.891  1.00100.11           C
ATOM   1165  NH1 ARG   146     -34.655  -1.403  16.083  1.00100.11           N
ATOM   1166  NH2 ARG   146     -34.562  -3.001  17.824  1.00100.11           N
ATOM   1167  C   ARG   146     -27.633  -0.807  16.538  1.00100.11           C
ATOM   1168  O   ARG   146     -27.023   0.237  16.766  1.00100.11           O
ATOM   1169  N   ASP   147     -27.985  -1.664  17.513  1.00 72.60           N
ATOM   1170  CA  ASP   147     -27.755  -1.313  18.881  1.00 72.60           C
ATOM   1171  CB  ASP   147     -28.282  -2.364  19.870  1.00 72.60           C
ATOM   1172  CG  ASP   147     -28.302  -1.714  21.245  1.00 72.60           C
ATOM   1173  OD1 ASP   147     -28.493  -0.469  21.302  1.00 72.60           O
ATOM   1174  OD2 ASP   147     -28.142  -2.447  22.257  1.00 72.60           O
ATOM   1175  C   ASP   147     -26.286  -1.176  19.116  1.00 72.60           C
ATOM   1176  O   ASP   147     -25.838  -0.210  19.733  1.00 72.60           O
ATOM   1177  N   MET   148     -25.486  -2.127  18.601  1.00104.58           N
ATOM   1178  CA  MET   148     -24.082  -2.066  18.877  1.00104.58           C
ATOM   1179  CB  MET   148     -23.284  -3.267  18.346  1.00104.58           C
ATOM   1180  CG  MET   148     -21.894  -3.354  18.982  1.00104.58           C
ATOM   1181  SD  MET   148     -20.975  -4.881  18.628  1.00104.58           S
ATOM   1182  CE  MET   148     -19.699  -4.579  19.886  1.00104.58           C
ATOM   1183  C   MET   148     -23.528  -0.813  18.279  1.00104.58           C
ATOM   1184  O   MET   148     -22.705  -0.135  18.892  1.00104.58           O
ATOM   1185  N   ALA   149     -23.988  -0.455  17.068  1.00 34.31           N
ATOM   1186  CA  ALA   149     -23.474   0.712  16.413  1.00 34.31           C
ATOM   1187  CB  ALA   149     -24.117   0.942  15.034  1.00 34.31           C
ATOM   1188  C   ALA   149     -23.758   1.925  17.244  1.00 34.31           C
ATOM   1189  O   ALA   149     -22.894   2.785  17.410  1.00 34.31           O
ATOM   1190  N   ASN   150     -24.975   2.033  17.805  1.00 68.34           N
ATOM   1191  CA  ASN   150     -25.292   3.218  18.550  1.00 68.34           C
ATOM   1192  CB  ASN   150     -26.747   3.265  19.046  1.00 68.34           C
ATOM   1193  CG  ASN   150     -27.021   4.688  19.518  1.00 68.34           C
ATOM   1194  OD1 ASN   150     -26.983   5.632  18.730  1.00 68.34           O
ATOM   1195  ND2 ASN   150     -27.309   4.852  20.837  1.00 68.34           N
ATOM   1196  C   ASN   150     -24.408   3.298  19.753  1.00 68.34           C
ATOM   1197  O   ASN   150     -23.879   4.360  20.076  1.00 68.34           O
ATOM   1198  N   ARG   151     -24.197   2.154  20.427  1.00106.92           N
ATOM   1199  CA  ARG   151     -23.461   2.132  21.657  1.00106.92           C
ATOM   1200  CB  ARG   151     -23.346   0.730  22.290  1.00106.92           C
ATOM   1201  CG  ARG   151     -24.612   0.213  22.979  1.00106.92           C
ATOM   1202  CD  ARG   151     -24.438  -1.183  23.587  1.00106.92           C
ATOM   1203  NE  ARG   151     -24.868  -1.133  25.014  1.00106.92           N
ATOM   1204  CZ  ARG   151     -25.475  -2.223  25.571  1.00106.92           C
ATOM   1205  NH1 ARG   151     -25.692  -3.340  24.816  1.00106.92           N
ATOM   1206  NH2 ARG   151     -25.875  -2.191  26.875  1.00106.92           N
ATOM   1207  C   ARG   151     -22.053   2.595  21.466  1.00106.92           C
ATOM   1208  O   ARG   151     -21.537   3.333  22.303  1.00106.92           O
ATOM   1209  N   ILE   152     -21.378   2.204  20.368  1.00300.62           N
ATOM   1210  CA  ILE   152     -19.976   2.492  20.398  1.00300.62           C
ATOM   1211  CB  ILE   152     -19.175   1.253  20.074  1.00300.62           C
ATOM   1212  CG1 ILE   152     -17.693   1.376  20.488  1.00300.62           C
ATOM   1213  CG2 ILE   152     -19.475   0.838  18.626  1.00300.62           C
ATOM   1214  CD1 ILE   152     -16.902   2.514  19.850  1.00300.62           C
ATOM   1215  C   ILE   152     -19.585   3.667  19.542  1.00300.62           C
ATOM   1216  O   ILE   152     -19.092   3.536  18.420  1.00300.62           O
ATOM   1217  N   GLY   153     -19.763   4.878  20.104  1.00154.84           N
ATOM   1218  CA  GLY   153     -19.301   6.085  19.481  1.00154.84           C
ATOM   1219  C   GLY   153     -20.088   6.307  18.260  1.00154.84           C
ATOM   1220  O   GLY   153     -20.885   5.449  17.899  1.00154.84           O
ATOM   1221  N   ALA   154     -19.851   7.449  17.577  1.00175.66           N
ATOM   1222  CA  ALA   154     -20.591   7.696  16.380  1.00175.66           C
ATOM   1223  CB  ALA   154     -20.198   8.998  15.660  1.00175.66           C
ATOM   1224  C   ALA   154     -20.263   6.558  15.487  1.00175.66           C
ATOM   1225  O   ALA   154     -19.168   6.456  14.939  1.00175.66           O
ATOM   1226  N   PHE   155     -21.244   5.655  15.351  1.00155.27           N
ATOM   1227  CA  PHE   155     -21.070   4.466  14.606  1.00155.27           C
ATOM   1228  CB  PHE   155     -20.778   3.307  15.581  1.00155.27           C
ATOM   1229  CG  PHE   155     -20.324   2.065  14.901  1.00155.27           C
ATOM   1230  CD1 PHE   155     -21.236   1.152  14.435  1.00155.27           C
ATOM   1231  CD2 PHE   155     -18.981   1.797  14.760  1.00155.27           C
ATOM   1232  CE1 PHE   155     -20.811   0.001  13.820  1.00155.27           C
ATOM   1233  CE2 PHE   155     -18.552   0.646  14.142  1.00155.27           C
ATOM   1234  CZ  PHE   155     -19.471  -0.259  13.669  1.00155.27           C
ATOM   1235  C   PHE   155     -22.423   4.294  14.008  1.00155.27           C
ATOM   1236  O   PHE   155     -23.426   4.354  14.718  1.00155.27           O
ATOM   1237  N   GLY   156     -22.503   4.100  12.684  1.00 30.25           N
ATOM   1238  CA  GLY   156     -23.808   3.989  12.110  1.00 30.25           C
ATOM   1239  C   GLY   156     -23.893   2.658  11.448  1.00 30.25           C
ATOM   1240  O   GLY   156     -22.889   2.107  10.997  1.00 30.25           O
ATOM   1241  N   TYR   157     -25.123   2.120  11.367  1.00 85.14           N
ATOM   1242  CA  TYR   157     -25.343   0.830  10.786  1.00 85.14           C
ATOM   1243  CB  TYR   157     -26.001  -0.137  11.788  1.00 85.14           C
ATOM   1244  CG  TYR   157     -26.504  -1.354  11.090  1.00 85.14           C
ATOM   1245  CD1 TYR   157     -25.656  -2.383  10.752  1.00 85.14           C
ATOM   1246  CD2 TYR   157     -27.837  -1.457  10.768  1.00 85.14           C
ATOM   1247  CE1 TYR   157     -26.133  -3.502  10.109  1.00 85.14           C
ATOM   1248  CE2 TYR   157     -28.320  -2.573  10.127  1.00 85.14           C
ATOM   1249  CZ  TYR   157     -27.468  -3.599   9.798  1.00 85.14           C
ATOM   1250  OH  TYR   157     -27.960  -4.746   9.140  1.00 85.14           O
ATOM   1251  C   TYR   157     -26.242   0.986   9.601  1.00 85.14           C
ATOM   1252  O   TYR   157     -27.269   1.660   9.670  1.00 85.14           O
ATOM   1253  N   MET   158     -25.847   0.391   8.456  1.00102.70           N
ATOM   1254  CA  MET   158     -26.696   0.448   7.303  1.00102.70           C
ATOM   1255  CB  MET   158     -26.261   1.483   6.254  1.00102.70           C
ATOM   1256  CG  MET   158     -27.308   1.680   5.158  1.00102.70           C
ATOM   1257  SD  MET   158     -26.983   3.069   4.035  1.00102.70           S
ATOM   1258  CE  MET   158     -28.631   3.798   4.267  1.00102.70           C
ATOM   1259  C   MET   158     -26.689  -0.894   6.638  1.00102.70           C
ATOM   1260  O   MET   158     -25.640  -1.520   6.484  1.00102.70           O
ATOM   1261  N   GLU   159     -27.883  -1.387   6.247  1.00 80.95           N
ATOM   1262  CA  GLU   159     -27.944  -2.641   5.552  1.00 80.95           C
ATOM   1263  CB  GLU   159     -29.328  -3.317   5.561  1.00 80.95           C
ATOM   1264  CG  GLU   159     -29.890  -3.622   6.951  1.00 80.95           C
ATOM   1265  CD  GLU   159     -30.756  -2.437   7.355  1.00 80.95           C
ATOM   1266  OE1 GLU   159     -30.805  -1.454   6.568  1.00 80.95           O
ATOM   1267  OE2 GLU   159     -31.385  -2.499   8.445  1.00 80.95           O
ATOM   1268  C   GLU   159     -27.647  -2.337   4.117  1.00 80.95           C
ATOM   1269  O   GLU   159     -28.079  -1.309   3.597  1.00 80.95           O
ATOM   1270  N   CYS   160     -26.908  -3.227   3.427  1.00 98.71           N
ATOM   1271  CA  CYS   160     -26.602  -2.950   2.052  1.00 98.71           C
ATOM   1272  CB  CYS   160     -25.165  -2.460   1.822  1.00 98.71           C
ATOM   1273  SG  CYS   160     -23.960  -3.783   2.124  1.00 98.71           S
ATOM   1274  C   CYS   160     -26.721  -4.215   1.260  1.00 98.71           C
ATOM   1275  O   CYS   160     -26.776  -5.310   1.820  1.00 98.71           O
ATOM   1276  N   SER   161     -26.814  -4.079  -0.081  1.00 55.23           N
ATOM   1277  CA  SER   161     -26.790  -5.233  -0.934  1.00 55.23           C
ATOM   1278  CB  SER   161     -28.179  -5.747  -1.342  1.00 55.23           C
ATOM   1279  OG  SER   161     -28.038  -6.886  -2.179  1.00 55.23           O
ATOM   1280  C   SER   161     -26.068  -4.853  -2.194  1.00 55.23           C
ATOM   1281  O   SER   161     -26.482  -3.948  -2.917  1.00 55.23           O
ATOM   1282  N   ALA   162     -24.931  -5.525  -2.462  1.00 46.53           N
ATOM   1283  CA  ALA   162     -24.152  -5.316  -3.650  1.00 46.53           C
ATOM   1284  CB  ALA   162     -22.803  -6.052  -3.611  1.00 46.53           C
ATOM   1285  C   ALA   162     -24.906  -5.827  -4.840  1.00 46.53           C
ATOM   1286  O   ALA   162     -24.844  -5.250  -5.925  1.00 46.53           O
ATOM   1287  N   LYS   163     -25.608  -6.965  -4.671  1.00 66.00           N
ATOM   1288  CA  LYS   163     -26.302  -7.572  -5.772  1.00 66.00           C
ATOM   1289  CB  LYS   163     -26.966  -8.903  -5.381  1.00 66.00           C
ATOM   1290  CG  LYS   163     -27.708  -9.560  -6.543  1.00 66.00           C
ATOM   1291  CD  LYS   163     -28.141 -11.001  -6.275  1.00 66.00           C
ATOM   1292  CE  LYS   163     -28.892 -11.627  -7.452  1.00 66.00           C
ATOM   1293  NZ  LYS   163     -29.248 -13.029  -7.142  1.00 66.00           N
ATOM   1294  C   LYS   163     -27.388  -6.671  -6.283  1.00 66.00           C
ATOM   1295  O   LYS   163     -27.457  -6.393  -7.480  1.00 66.00           O
ATOM   1296  N   THR   164     -28.276  -6.222  -5.374  1.00 69.47           N
ATOM   1297  CA  THR   164     -29.399  -5.362  -5.650  1.00 69.47           C
ATOM   1298  CB  THR   164     -30.470  -5.412  -4.598  1.00 69.47           C
ATOM   1299  OG1 THR   164     -29.958  -4.985  -3.345  1.00 69.47           O
ATOM   1300  CG2 THR   164     -30.996  -6.854  -4.501  1.00 69.47           C
ATOM   1301  C   THR   164     -28.961  -3.938  -5.809  1.00 69.47           C
ATOM   1302  O   THR   164     -29.654  -3.146  -6.446  1.00 69.47           O
ATOM   1303  N   LYS   165     -27.806  -3.582  -5.211  1.00161.07           N
ATOM   1304  CA  LYS   165     -27.253  -2.252  -5.226  1.00161.07           C
ATOM   1305  CB  LYS   165     -27.435  -1.549  -6.584  1.00161.07           C
ATOM   1306  CG  LYS   165     -27.207  -2.454  -7.800  1.00161.07           C
ATOM   1307  CD  LYS   165     -25.818  -3.081  -7.907  1.00161.07           C
ATOM   1308  CE  LYS   165     -25.709  -4.102  -9.042  1.00161.07           C
ATOM   1309  NZ  LYS   165     -25.925  -3.439 -10.348  1.00161.07           N
ATOM   1310  C   LYS   165     -27.953  -1.380  -4.217  1.00161.07           C
ATOM   1311  O   LYS   165     -27.766  -0.164  -4.211  1.00161.07           O
ATOM   1312  N   ASP   166     -28.751  -1.961  -3.300  1.00 86.23           N
ATOM   1313  CA  ASP   166     -29.437  -1.103  -2.374  1.00 86.23           C
ATOM   1314  CB  ASP   166     -30.656  -1.761  -1.706  1.00 86.23           C
ATOM   1315  CG  ASP   166     -31.503  -0.659  -1.085  1.00 86.23           C
ATOM   1316  OD1 ASP   166     -31.169   0.537  -1.302  1.00 86.23           O
ATOM   1317  OD2 ASP   166     -32.498  -0.996  -0.389  1.00 86.23           O
ATOM   1318  C   ASP   166     -28.507  -0.637  -1.290  1.00 86.23           C
ATOM   1319  O   ASP   166     -27.774  -1.425  -0.693  1.00 86.23           O
ATOM   1320  N   GLY   167     -28.518   0.689  -1.029  1.00 33.37           N
ATOM   1321  CA  GLY   167     -27.805   1.299   0.063  1.00 33.37           C
ATOM   1322  C   GLY   167     -26.338   1.396  -0.219  1.00 33.37           C
ATOM   1323  O   GLY   167     -25.572   1.815   0.649  1.00 33.37           O
ATOM   1324  N   VAL   168     -25.894   0.983  -1.420  1.00 49.59           N
ATOM   1325  CA  VAL   168     -24.490   1.045  -1.712  1.00 49.59           C
ATOM   1326  CB  VAL   168     -24.139   0.373  -3.003  1.00 49.59           C
ATOM   1327  CG1 VAL   168     -22.648   0.629  -3.277  1.00 49.59           C
ATOM   1328  CG2 VAL   168     -24.521  -1.115  -2.911  1.00 49.59           C
ATOM   1329  C   VAL   168     -24.040   2.467  -1.825  1.00 49.59           C
ATOM   1330  O   VAL   168     -23.079   2.884  -1.181  1.00 49.59           O
ATOM   1331  N   ARG   169     -24.749   3.255  -2.651  1.00112.03           N
ATOM   1332  CA  ARG   169     -24.377   4.613  -2.914  1.00112.03           C
ATOM   1333  CB  ARG   169     -25.265   5.223  -4.013  1.00112.03           C
ATOM   1334  CG  ARG   169     -24.741   6.533  -4.596  1.00112.03           C
ATOM   1335  CD  ARG   169     -25.470   6.956  -5.874  1.00112.03           C
ATOM   1336  NE  ARG   169     -26.740   7.630  -5.482  1.00112.03           N
ATOM   1337  CZ  ARG   169     -27.894   6.913  -5.343  1.00112.03           C
ATOM   1338  NH1 ARG   169     -27.894   5.564  -5.550  1.00112.03           N
ATOM   1339  NH2 ARG   169     -29.050   7.549  -4.994  1.00112.03           N
ATOM   1340  C   ARG   169     -24.526   5.420  -1.661  1.00112.03           C
ATOM   1341  O   ARG   169     -23.677   6.250  -1.337  1.00112.03           O
ATOM   1342  N   GLU   170     -25.615   5.172  -0.912  1.00120.86           N
ATOM   1343  CA  GLU   170     -25.921   5.940   0.261  1.00120.86           C
ATOM   1344  CB  GLU   170     -27.347   5.718   0.803  1.00120.86           C
ATOM   1345  CG  GLU   170     -27.837   4.273   0.775  1.00120.86           C
ATOM   1346  CD  GLU   170     -28.542   4.079  -0.564  1.00120.86           C
ATOM   1347  OE1 GLU   170     -27.839   3.968  -1.603  1.00120.86           O
ATOM   1348  OE2 GLU   170     -29.801   4.042  -0.562  1.00120.86           O
ATOM   1349  C   GLU   170     -24.916   5.762   1.361  1.00120.86           C
ATOM   1350  O   GLU   170     -24.620   6.718   2.074  1.00120.86           O
ATOM   1351  N   VAL   171     -24.353   4.555   1.543  1.00 97.06           N
ATOM   1352  CA  VAL   171     -23.438   4.347   2.635  1.00 97.06           C
ATOM   1353  CB  VAL   171     -22.974   2.923   2.729  1.00 97.06           C
ATOM   1354  CG1 VAL   171     -24.193   2.036   3.037  1.00 97.06           C
ATOM   1355  CG2 VAL   171     -22.253   2.552   1.422  1.00 97.06           C
ATOM   1356  C   VAL   171     -22.234   5.233   2.476  1.00 97.06           C
ATOM   1357  O   VAL   171     -21.729   5.776   3.458  1.00 97.06           O
ATOM   1358  N   PHE   172     -21.720   5.370   1.239  1.00 70.12           N
ATOM   1359  CA  PHE   172     -20.578   6.199   0.955  1.00 70.12           C
ATOM   1360  CB  PHE   172     -20.064   6.046  -0.489  1.00 70.12           C
ATOM   1361  CG  PHE   172     -19.388   4.722  -0.597  1.00 70.12           C
ATOM   1362  CD1 PHE   172     -18.044   4.607  -0.327  1.00 70.12           C
ATOM   1363  CD2 PHE   172     -20.092   3.597  -0.960  1.00 70.12           C
ATOM   1364  CE1 PHE   172     -17.408   3.392  -0.422  1.00 70.12           C
ATOM   1365  CE2 PHE   172     -19.462   2.379  -1.057  1.00 70.12           C
ATOM   1366  CZ  PHE   172     -18.118   2.274  -0.788  1.00 70.12           C
ATOM   1367  C   PHE   172     -20.915   7.645   1.159  1.00 70.12           C
ATOM   1368  O   PHE   172     -20.109   8.398   1.705  1.00 70.12           O
ATOM   1369  N   GLU   173     -22.109   8.082   0.709  1.00 79.23           N
ATOM   1370  CA  GLU   173     -22.473   9.465   0.839  1.00 79.23           C
ATOM   1371  CB  GLU   173     -23.838   9.822   0.216  1.00 79.23           C
ATOM   1372  CG  GLU   173     -25.037   9.159   0.897  1.00 79.23           C
ATOM   1373  CD  GLU   173     -26.299   9.878   0.439  1.00 79.23           C
ATOM   1374  OE1 GLU   173     -26.175  10.839  -0.367  1.00 79.23           O
ATOM   1375  OE2 GLU   173     -27.405   9.480   0.894  1.00 79.23           O
ATOM   1376  C   GLU   173     -22.558   9.794   2.294  1.00 79.23           C
ATOM   1377  O   GLU   173     -22.131  10.865   2.723  1.00 79.23           O
ATOM   1378  N   MET   174     -23.101   8.859   3.095  1.00 95.11           N
ATOM   1379  CA  MET   174     -23.292   9.087   4.497  1.00 95.11           C
ATOM   1380  CB  MET   174     -24.014   7.930   5.207  1.00 95.11           C
ATOM   1381  CG  MET   174     -24.470   8.299   6.619  1.00 95.11           C
ATOM   1382  SD  MET   174     -25.823   9.513   6.663  1.00 95.11           S
ATOM   1383  CE  MET   174     -25.769   9.757   8.462  1.00 95.11           C
ATOM   1384  C   MET   174     -21.959   9.276   5.153  1.00 95.11           C
ATOM   1385  O   MET   174     -21.832  10.061   6.091  1.00 95.11           O
ATOM   1386  N   ALA   175     -20.937   8.514   4.723  1.00 35.82           N
ATOM   1387  CA  ALA   175     -19.619   8.680   5.266  1.00 35.82           C
ATOM   1388  CB  ALA   175     -18.626   7.624   4.748  1.00 35.82           C
ATOM   1389  C   ALA   175     -19.091  10.026   4.867  1.00 35.82           C
ATOM   1390  O   ALA   175     -18.497  10.742   5.670  1.00 35.82           O
ATOM   1391  N   THR   176     -19.324  10.407   3.597  1.00 36.65           N
ATOM   1392  CA  THR   176     -18.824  11.627   3.028  1.00 36.65           C
ATOM   1393  CB  THR   176     -19.189  11.755   1.579  1.00 36.65           C
ATOM   1394  OG1 THR   176     -18.644  10.670   0.843  1.00 36.65           O
ATOM   1395  CG2 THR   176     -18.645  13.085   1.043  1.00 36.65           C
ATOM   1396  C   THR   176     -19.400  12.802   3.754  1.00 36.65           C
ATOM   1397  O   THR   176     -18.712  13.793   3.992  1.00 36.65           O
ATOM   1398  N   ARG   177     -20.695  12.728   4.105  1.00134.82           N
ATOM   1399  CA  ARG   177     -21.354  13.809   4.780  1.00134.82           C
ATOM   1400  CB  ARG   177     -22.856  13.534   4.969  1.00134.82           C
ATOM   1401  CG  ARG   177     -23.603  13.399   3.639  1.00134.82           C
ATOM   1402  CD  ARG   177     -24.755  14.389   3.453  1.00134.82           C
ATOM   1403  NE  ARG   177     -25.856  13.953   4.356  1.00134.82           N
ATOM   1404  CZ  ARG   177     -25.901  14.403   5.643  1.00134.82           C
ATOM   1405  NH1 ARG   177     -24.978  15.309   6.079  1.00134.82           N
ATOM   1406  NH2 ARG   177     -26.867  13.945   6.492  1.00134.82           N
ATOM   1407  C   ARG   177     -20.731  13.992   6.134  1.00134.82           C
ATOM   1408  O   ARG   177     -20.496  15.115   6.577  1.00134.82           O
ATOM   1409  N   ALA   178     -20.433  12.870   6.812  1.00 48.39           N
ATOM   1410  CA  ALA   178     -19.899  12.836   8.145  1.00 48.39           C
ATOM   1411  CB  ALA   178     -19.756  11.406   8.693  1.00 48.39           C
ATOM   1412  C   ALA   178     -18.543  13.467   8.184  1.00 48.39           C
ATOM   1413  O   ALA   178     -18.155  14.054   9.192  1.00 48.39           O
ATOM   1414  N   ALA   179     -17.760  13.326   7.101  1.00 71.86           N
ATOM   1415  CA  ALA   179     -16.441  13.883   7.094  1.00 71.86           C
ATOM   1416  CB  ALA   179     -15.669  13.627   5.786  1.00 71.86           C
ATOM   1417  C   ALA   179     -16.589  15.355   7.252  1.00 71.86           C
ATOM   1418  O   ALA   179     -17.667  15.906   7.048  1.00 71.86           O
ATOM   1419  N   LEU   180     -15.506  16.026   7.681  1.00224.75           N
ATOM   1420  CA  LEU   180     -15.564  17.441   7.884  1.00224.75           C
ATOM   1421  CB  LEU   180     -14.935  17.905   9.206  1.00224.75           C
ATOM   1422  CG  LEU   180     -15.680  17.394  10.450  1.00224.75           C
ATOM   1423  CD1 LEU   180     -15.605  15.863  10.560  1.00224.75           C
ATOM   1424  CD2 LEU   180     -15.193  18.111  11.719  1.00224.75           C
ATOM   1425  C   LEU   180     -14.806  18.104   6.784  1.00224.75           C
ATOM   1426  O   LEU   180     -14.243  17.451   5.907  1.00224.75           O
ATOM   1427  N   GLN   181     -14.812  19.450   6.803  1.00241.64           N
ATOM   1428  CA  GLN   181     -14.117  20.211   5.814  1.00241.64           C
ATOM   1429  CB  GLN   181     -14.374  21.724   5.927  1.00241.64           C
ATOM   1430  CG  GLN   181     -15.856  22.100   5.879  1.00241.64           C
ATOM   1431  CD  GLN   181     -16.385  21.846   4.475  1.00241.64           C
ATOM   1432  OE1 GLN   181     -17.593  21.754   4.263  1.00241.64           O
ATOM   1433  NE2 GLN   181     -15.459  21.731   3.486  1.00241.64           N
ATOM   1434  C   GLN   181     -12.666  19.992   6.075  1.00241.64           C
ATOM   1435  O   GLN   181     -12.255  19.792   7.217  1.00241.64           O
ATOM   1436  N   ALA   182     -11.847  19.992   5.007  1.00 30.84           N
ATOM   1437  CA  ALA   182     -10.443  19.791   5.198  1.00 30.84           C
ATOM   1438  CB  ALA   182      -9.760  19.083   4.015  1.00 30.84           C
ATOM   1439  C   ALA   182      -9.806  21.168   5.341  1.00 30.84           C
ATOM   1440  O   ALA   182      -8.629  21.320   4.917  1.00 30.84           O
ATOM   1441  OXT ALA   182     -10.485  22.085   5.876  1.00 30.84           O
TER    1442      ALA   182
END
