# Supplementary material for: Estimating local protein model quality: prospects for molecular replacement
Source: Acta Crystallogr D Struct Biol. 2020 Mar 3;76(Pt 3):285–90. doi: 10.1107/S2059798320000972 (PMC7057213; doi:10.1107/S2059798320000972)
Supplement: Supplementary file 1 [file d-76-00285-sup1.zip › models/1a2b.2efc_B.B99990001.pdb.proq3.sscore.local]

ProQ2 ProQRosCen ProQRosFA ProQ3
0.35002866 0.54972359 0.53722783 0.44532704
0.37690244 0.57160151 0.66193853 0.52517769
0.43303817 0.62058915 0.77972174 0.59206043
0.47937132 0.60513899 0.80808778 0.6973021
0.58025148 0.62018386 0.92937419 0.76970917
0.68215509 0.68007839 1.0067139 0.87779797
0.78200146 0.73661006 1.149915 0.96190095
0.78813664 0.79291656 1.1797633 1.0097222
0.83218998 0.86242727 1.2938106 1.0707008
0.80481537 0.8256793 1.2465826 1.0499311
0.81332559 0.7981718 1.1587968 1.0211868
0.79056638 0.80596391 1.151222 1.0116968
0.75850946 0.86278572 1.107219 0.99630173
0.69295845 0.80358329 1.0540405 0.93284545
0.61481029 0.75630929 0.94124646 0.87209589
0.60737916 0.75848657 0.89266411 0.83376066
0.6614227 0.7785289 0.9395554 0.87700177
0.71454451 0.84238507 0.89719658 0.88311959
0.73413326 0.85883278 0.94995198 0.93688491
0.73330791 0.88688072 0.93880704 0.94426629
0.69807864 0.88600615 0.98085291 0.95988339
0.68617059 0.85824426 0.96236735 0.9731341
0.62766486 0.83860967 0.89684082 0.90785985
0.60566161 0.76042753 0.88485719 0.88638156
0.64212442 0.7794007 0.88212204 0.87801491
0.67321893 0.74667806 0.87847715 0.90413228
0.62838524 0.71326336 0.80581377 0.84431817
0.53556082 0.63438558 0.71453034 0.75329175
0.50991689 0.58629822 0.7005663 0.67761778
0.50362406 0.69196141 0.73552488 0.66367092
0.56900522 0.74716041 0.78844225 0.71817653
0.57676933 0.74372578 0.72117303 0.66538973
0.49704713 0.63385773 0.64696913 0.60253894
0.37715066 0.50517968 0.62266706 0.50461423
0.3191112 0.49812706 0.61068188 0.44688074
0.37199283 0.55354753 0.58066881 0.42097879
0.37205253 0.56544992 0.55632464 0.4028932
0.33495156 0.5597845 0.54238886 0.37687514
0.38537805 0.54020884 0.62322642 0.44056923
0.39478989 0.53755853 0.60969215 0.43735556
0.45964378 0.60533445 0.68849025 0.47518127
0.54859738 0.64434274 0.74135 0.57260268
0.65767043 0.6585755 0.83694783 0.64463454
0.6589453 0.60814402 0.84547903 0.66563815
0.71912466 0.60931012 0.85977378 0.69502502
0.71332638 0.63586442 0.77434221 0.70579306
0.7654639 0.6395675 0.83441119 0.77142369
0.69398941 0.66719373 0.77943687 0.75156353
0.64831431 0.73680731 0.90251073 0.78006322
0.62671014 0.7528669 0.79962097 0.72773864
0.62557322 0.77540777 0.85592872 0.74428357
0.60598484 0.72975704 0.94539399 0.80535774
0.68896793 0.73844477 0.97346617 0.8496071
0.73178572 0.71431483 1.0415234 0.88982445
0.74271101 0.71766603 1.0659135 0.88965416
0.73373209 0.69842764 1.1207717 0.90162384
0.74047532 0.68365958 1.1319331 0.90207562
0.74955406 0.78332508 1.1564284 0.93496383
0.70020097 0.84062454 1.1428035 0.90744391
0.61445965 0.83484622 1.0346038 0.83745097
0.47012493 0.73662575 0.89020547 0.74950282
0.36135594 0.7207968 0.78039773 0.65838018
0.32224889 0.75311477 0.7241783 0.60546565
0.3402063 0.75457574 0.67291702 0.56885517
0.28954621 0.7337902 0.64405764 0.51372424
0.30913929 0.77648266 0.66490739 0.50484369
0.32977264 0.76224923 0.65709194 0.50791432
0.3454487 0.78048396 0.72225329 0.53033414
0.33177225 0.71605606 0.66815823 0.50523222
0.3663832 0.73401162 0.7501616 0.57951853
0.48702347 0.76575048 0.77764848 0.6689389
0.56278419 0.75733419 0.77208823 0.69862117
0.58507923 0.76253385 0.80137304 0.7616347
0.62128317 0.76600317 0.83712106 0.79862346
0.67380397 0.82665736 0.95389062 0.89629155
0.64311197 0.83693503 0.97203158 0.88564989
0.58751529 0.75390557 1.001324 0.87506249
0.65971998 0.75517052 1.0787425 0.9475696
0.73098339 0.77562534 1.1676457 1.0189399
0.80245733 0.80784394 1.3003513 1.1509792
0.83375405 0.79379169 1.3087464 1.1523853
0.90407682 0.83938841 1.3291039 1.2224928
0.97602542 0.89018631 1.3878358 1.2613127
1.0226794 0.91764203 1.3213713 1.2688465
0.94613031 0.92045948 1.2943066 1.1993363
0.84211895 0.84482898 1.110815 1.0950591
0.69916239 0.75550118 0.98866396 0.95046541
0.64842619 0.73743936 0.86188595 0.85868586
0.65225288 0.77079607 0.89544585 0.87402678
0.66871821 0.76856806 0.80808406 0.84984219
0.64555465 0.74241503 0.77917651 0.80087744
0.59145919 0.69092819 0.71654686 0.7228117
0.5604056 0.66166067 0.68856001 0.67977361
0.48979431 0.64215622 0.70489475 0.64000676
0.47271041 0.6644773 0.74012408 0.63273487
0.47431885 0.64563927 0.68146592 0.61719022
0.38983932 0.53819936 0.62713003 0.52057324
0.40707516 0.56873779 0.62713285 0.54928557
0.52990143 0.7264495 0.7729878 0.64136252
0.55593088 0.72546116 0.76660063 0.70088904
0.55667491 0.71616587 0.78015091 0.66491068
0.5535311 0.6217105 0.69428524 0.63131232
0.63789671 0.6513003 0.71067928 0.68015259
0.64519407 0.59090213 0.67455814 0.69843901
0.64397165 0.63214446 0.65634945 0.70130779
0.62681381 0.65004193 0.66681517 0.67155484
0.66762522 0.74891988 0.68388844 0.68552499
0.64075427 0.81639849 0.7430829 0.71313936
0.62025513 0.8280535 0.78142858 0.74095924
0.56944483 0.80539776 0.76847095 0.72851548
0.71906171 0.90626699 0.91703451 0.89546954
0.79125105 0.94062824 1.0027283 0.95731788
0.87092526 0.96264883 1.1401481 1.0772245
0.89127399 0.9308851 1.1456515 1.0975965
0.9844477 0.93438559 1.1749408 1.1361545
0.97640367 0.90809372 1.178882 1.1532477
0.86102883 0.78042249 1.0309199 1.0219707
0.77201744 0.77398328 0.94971041 0.97801324
0.66440365 0.75323234 0.84062043 0.86436072
0.61184989 0.79782349 0.73886863 0.75950059
0.51743199 0.75609375 0.61051599 0.64917174
0.52557081 0.75176146 0.54192505 0.57816462
0.44120489 0.69554322 0.44067766 0.51748923
0.44632989 0.65017249 0.33740886 0.42883535
0.41222529 0.63636287 0.28110934 0.39909046
0.34045219 0.52892611 0.28863179 0.35701016
0.25142738 0.47280939 0.20884574 0.2735198
0.16268436 0.44307358 0.23231693 0.24278712
0.15241875 0.49390305 0.1862261 0.22986646
0.14534572 0.41462161 0.19762587 0.20752487
0.15890602 0.41088073 0.18123521 0.2104527
0.14015683 0.38775278 0.16119027 0.19585062
0.17244351 0.38535833 0.1741278 0.21181555
0.16587873 0.38168713 0.14077279 0.20217358
0.21726014 0.37563436 0.24453463 0.26128098
0.28289985 0.48027504 0.33174238 0.32922675
0.33792697 0.49253843 0.34635228 0.33110928
0.44196898 0.6102038 0.48551569 0.42693601
0.5165732 0.68108371 0.53010437 0.48637519
0.57992329 0.70715449 0.63399663 0.55584141
0.56295969 0.65969372 0.59359617 0.57503282
0.5673997 0.62490978 0.62152214 0.60472019
0.64750981 0.68342177 0.62545107 0.65707224
0.69702286 0.72423426 0.68849485 0.71582944
0.66849488 0.66090429 0.70800489 0.73115318
0.6391391 0.62350894 0.6557771 0.72040389
0.61103576 0.57197501 0.6581052 0.69169374
0.61585114 0.63336252 0.70204098 0.7194553
0.64127956 0.61466295 0.67815479 0.71665002
0.53564678 0.56514065 0.65544099 0.65569688
0.52701223 0.59513212 0.66266306 0.6704694
0.51726491 0.58943072 0.65809247 0.65369827
0.58905094 0.69996352 0.68564262 0.67939162
0.61175714 0.61055037 0.66037094 0.66500281
0.63376457 0.58182084 0.70150095 0.74223837
0.71237496 0.65965627 0.83038204 0.82356712
0.84133814 0.71461738 0.8855106 0.94053963
0.84745088 0.84703446 1.0083644 0.98550538
0.88879722 0.88622636 1.0033645 1.0081729
0.9036659 0.95634999 1.0835185 1.0814814
0.88291312 0.93585666 1.0169134 1.0723425
0.73779828 0.88534019 0.95573675 1.0065708
0.70645355 0.84525742 0.88301942 0.95223695
0.69053637 0.82187721 0.80649029 0.93636022
0.66585254 0.86565628 0.8639396 0.93903356
0.68856404 0.88515927 0.86721618 0.93766381
0.76816754 0.98687333 0.9643935 1.0057271
0.78311427 0.96576511 0.94903673 1.0237684
0.67819777 0.90930794 0.88651746 0.9508196
0.6787065 0.92285771 0.93212739 0.96077752
0.75821778 1.0031995 0.99762381 1.0358056
0.77275197 1.001467 1.0164056 1.0376993
0.74587791 0.90119157 0.93815133 1.0066458
0.67682737 0.82992323 0.88127539 0.92375441
0.68083784 0.78828223 0.86223705 0.90983675
0.75766743 0.89223674 0.89793213 0.93622324
0.7094068 0.81234506 0.86129014 0.89837088
0.67222192 0.76649806 0.81013858 0.81862516
0.58077207 0.67535175 0.71768875 0.74520537
0.47232628 0.62287741 0.67410711 0.64092836
0.44721642 0.5899179 0.65764191 0.60373313
0.40713172 0.44900442 0.55333416 0.5249466
