# Supplementary material for: Estimating local protein model quality: prospects for molecular replacement
Source: Acta Crystallogr D Struct Biol. 2020 Mar 3;76(Pt 3):285–90. doi: 10.1107/S2059798320000972 (PMC7057213; doi:10.1107/S2059798320000972)
Supplement: Supplementary file 1 [file d-76-00285-sup1.zip › models/1a2b.2efc_B.B99990001.pdb.proq3d.sscore.local]

ProQ2D ProQRosCenD ProQRosFAD ProQ3D
1.326771378517150879e-01 3.042441308498382568e-01 3.121230006217956543e-01 3.158487975597381592e-01
2.564345002174377441e-01 5.395019650459289551e-01 4.605778753757476807e-01 4.474789500236511230e-01
2.541405558586120605e-01 7.578669786453247070e-01 6.873133182525634766e-01 5.283476114273071289e-01
3.250629007816314697e-01 7.568845748901367188e-01 8.403584957122802734e-01 8.080683350563049316e-01
2.709656059741973877e-01 7.103236317634582520e-01 9.172044396400451660e-01 8.525892496109008789e-01
4.236964285373687744e-01 7.931352257728576660e-01 9.164276719093322754e-01 8.991110324859619141e-01
5.400216579437255859e-01 8.064997792243957520e-01 9.676070213317871094e-01 9.118690490722656250e-01
6.235463619232177734e-01 8.202223181724548340e-01 9.778322577476501465e-01 9.431897401809692383e-01
6.690705418586730957e-01 8.563915491104125977e-01 9.845186471939086914e-01 9.579405784606933594e-01
5.925171375274658203e-01 8.848398327827453613e-01 9.882830977439880371e-01 9.751176834106445312e-01
6.887555122375488281e-01 8.822676539421081543e-01 9.763783216476440430e-01 9.483974575996398926e-01
7.412260770797729492e-01 8.766990303993225098e-01 9.774144887924194336e-01 9.504840373992919922e-01
6.626675128936767578e-01 8.691675662994384766e-01 9.656810760498046875e-01 9.426395893096923828e-01
6.195166110992431641e-01 8.751938343048095703e-01 9.564030170440673828e-01 9.304357767105102539e-01
5.354123115539550781e-01 8.542335033416748047e-01 9.410208463668823242e-01 8.907404541969299316e-01
6.590613126754760742e-01 8.451820015907287598e-01 8.937286138534545898e-01 8.655747771263122559e-01
6.983741521835327148e-01 8.177076578140258789e-01 9.626228213310241699e-01 9.198610186576843262e-01
7.673907279968261719e-01 8.659232258796691895e-01 9.404414296150207520e-01 9.045723676681518555e-01
7.943491935729980469e-01 8.733104467391967773e-01 9.427025914192199707e-01 9.234430193901062012e-01
8.404096961021423340e-01 8.798018693923950195e-01 9.448882341384887695e-01 9.021291732788085938e-01
8.642284870147705078e-01 8.947664499282836914e-01 9.672226309776306152e-01 8.991506695747375488e-01
8.601641654968261719e-01 8.987706899642944336e-01 9.716086983680725098e-01 9.164522290229797363e-01
8.034027814865112305e-01 8.748130798339843750e-01 9.590417742729187012e-01 9.092068672180175781e-01
8.090107440948486328e-01 8.570590019226074219e-01 9.477386474609375000e-01 9.003483653068542480e-01
7.452210783958435059e-01 8.631157279014587402e-01 9.547578096389770508e-01 8.953227400779724121e-01
7.620246410369873047e-01 8.469806313514709473e-01 9.630088210105895996e-01 9.007021188735961914e-01
7.146998047828674316e-01 8.327065706253051758e-01 9.345198273658752441e-01 9.088592529296875000e-01
5.422955155372619629e-01 7.149191498756408691e-01 9.103733301162719727e-01 8.443638682365417480e-01
6.273155808448791504e-01 6.715485453605651855e-01 8.866367936134338379e-01 7.903548479080200195e-01
6.405743360519409180e-01 7.667077183723449707e-01 8.954964876174926758e-01 8.267788887023925781e-01
5.455965995788574219e-01 6.912887692451477051e-01 8.668974637985229492e-01 7.292743325233459473e-01
4.251960515975952148e-01 7.460157871246337891e-01 8.185803294181823730e-01 6.101573705673217773e-01
3.283732533454895020e-01 5.911322832107543945e-01 7.589138150215148926e-01 5.071911811828613281e-01
2.869974076747894287e-01 4.554058313369750977e-01 7.798492908477783203e-01 3.494119048118591309e-01
2.176714390516281128e-01 1.961645036935806274e-01 8.196914792060852051e-01 2.560942769050598145e-01
2.185046821832656860e-01 1.748081296682357788e-01 6.578973531723022461e-01 2.500805556774139404e-01
1.792095005512237549e-01 1.940603107213973999e-01 6.153126358985900879e-01 2.448364496231079102e-01
2.084817737340927124e-01 1.675057709217071533e-01 5.264789462089538574e-01 3.650140464305877686e-01
2.428116351366043091e-01 1.456182003021240234e-01 8.115331530570983887e-01 3.750811219215393066e-01
2.499519437551498413e-01 1.498755961656570435e-01 7.420067787170410156e-01 3.449788391590118408e-01
3.678267598152160645e-01 3.898269534111022949e-01 8.073982596397399902e-01 5.565994977951049805e-01
3.780098259449005127e-01 4.124390184879302979e-01 8.253290057182312012e-01 6.186589002609252930e-01
6.483896970748901367e-01 5.052074790000915527e-01 8.820650577545166016e-01 7.284347414970397949e-01
5.884328484535217285e-01 4.730489253997802734e-01 8.537349104881286621e-01 6.885788440704345703e-01
6.486287117004394531e-01 5.862563848495483398e-01 8.798488378524780273e-01 7.159263491630554199e-01
6.526095271110534668e-01 6.786012053489685059e-01 8.170868158340454102e-01 6.489034295082092285e-01
7.392143011093139648e-01 6.475178599357604980e-01 8.527607917785644531e-01 5.996356010437011719e-01
8.057177662849426270e-01 6.746690273284912109e-01 8.061552643775939941e-01 5.511502623558044434e-01
7.580621838569641113e-01 7.507915496826171875e-01 8.267475366592407227e-01 5.978803634643554688e-01
6.377428770065307617e-01 7.150542140007019043e-01 7.049248814582824707e-01 3.971304595470428467e-01
5.350793600082397461e-01 6.853693127632141113e-01 7.742776870727539062e-01 4.607954025268554688e-01
6.985647678375244141e-01 7.600853443145751953e-01 8.577515482902526855e-01 5.832598805427551270e-01
6.527466177940368652e-01 7.818269133567810059e-01 8.835830092430114746e-01 6.172134876251220703e-01
7.640934586524963379e-01 7.944197654724121094e-01 9.342947006225585938e-01 7.524931430816650391e-01
7.010769248008728027e-01 7.952172756195068359e-01 9.294593930244445801e-01 6.525642871856689453e-01
5.697375535964965820e-01 7.791225314140319824e-01 9.512714147567749023e-01 7.116364836692810059e-01
5.054720640182495117e-01 7.169057130813598633e-01 9.577363729476928711e-01 6.542280912399291992e-01
6.293817162513732910e-01 7.725639939308166504e-01 9.620309472084045410e-01 4.990936219692230225e-01
7.256445884704589844e-01 8.226423859596252441e-01 9.579182863235473633e-01 2.363210767507553101e-01
7.338081002235412598e-01 8.347803354263305664e-01 9.286538362503051758e-01 4.037198722362518311e-01
5.922020077705383301e-01 7.628519535064697266e-01 9.320166110992431641e-01 7.164858579635620117e-01
5.396196246147155762e-01 7.628296017646789551e-01 9.162902832031250000e-01 6.582590937614440918e-01
3.710148334503173828e-01 7.614935040473937988e-01 8.977572917938232422e-01 8.159430623054504395e-01
3.620177209377288818e-01 7.812193036079406738e-01 7.603678703308105469e-01 6.096497774124145508e-01
2.735762894153594971e-01 7.169710993766784668e-01 7.800504565238952637e-01 5.305902361869812012e-01
2.525845170021057129e-01 7.471961975097656250e-01 7.702761292457580566e-01 3.822909891605377197e-01
3.354553878307342529e-01 7.550427317619323730e-01 8.133556842803955078e-01 4.934258162975311279e-01
3.505226969718933105e-01 7.692388296127319336e-01 8.212072849273681641e-01 4.105966091156005859e-01
3.833227455615997314e-01 6.982976794242858887e-01 7.956758737564086914e-01 4.406888782978057861e-01
4.270113110542297363e-01 6.995790600776672363e-01 8.588026165962219238e-01 4.955994784832000732e-01
4.229197800159454346e-01 6.966385841369628906e-01 8.475856184959411621e-01 5.556249618530273438e-01
6.426512002944946289e-01 7.785816192626953125e-01 8.803108334541320801e-01 6.143404245376586914e-01
7.015838623046875000e-01 7.435459494590759277e-01 8.753340244293212891e-01 7.976248860359191895e-01
5.886581540107727051e-01 7.344521284103393555e-01 8.801643848419189453e-01 8.127637505531311035e-01
6.792117357254028320e-01 8.090121150016784668e-01 9.151117801666259766e-01 8.756861090660095215e-01
8.062484264373779297e-01 7.687043547630310059e-01 8.982173204421997070e-01 8.587874174118041992e-01
7.222157120704650879e-01 7.287095785140991211e-01 8.536329269409179688e-01 8.362612724304199219e-01
7.544644474983215332e-01 7.779501080513000488e-01 9.164462089538574219e-01 8.595117926597595215e-01
7.523182630538940430e-01 8.143872618675231934e-01 9.129320979118347168e-01 8.686715364456176758e-01
8.036284446716308594e-01 8.468477725982666016e-01 9.747465252876281738e-01 9.451782107353210449e-01
8.349950909614562988e-01 8.832628726959228516e-01 9.783316850662231445e-01 9.678787589073181152e-01
9.003243446350097656e-01 9.198998212814331055e-01 9.778611063957214355e-01 9.769966006278991699e-01
8.726329207420349121e-01 9.216052889823913574e-01 9.764751791954040527e-01 9.726063013076782227e-01
9.092382192611694336e-01 9.201595783233642578e-01 9.757453799247741699e-01 9.715647101402282715e-01
8.571402430534362793e-01 9.034651517868041992e-01 9.647825956344604492e-01 9.548978805541992188e-01
8.477910757064819336e-01 8.049078583717346191e-01 9.269418716430664062e-01 9.202305078506469727e-01
7.836958765983581543e-01 8.036699295043945312e-01 9.217426180839538574e-01 9.091278314590454102e-01
7.899814844131469727e-01 8.038969635963439941e-01 8.619972467422485352e-01 8.772307038307189941e-01
7.403939962387084961e-01 7.816097736358642578e-01 9.009019732475280762e-01 8.682163953781127930e-01
7.806677818298339844e-01 8.124711513519287109e-01 8.945376276969909668e-01 7.860849499702453613e-01
8.158053159713745117e-01 8.193752169609069824e-01 8.653573393821716309e-01 7.632323503494262695e-01
6.405273675918579102e-01 7.657771706581115723e-01 8.344526290893554688e-01 6.927306056022644043e-01
6.004026532173156738e-01 8.233056068420410156e-01 7.426311969757080078e-01 6.032564640045166016e-01
5.009702444076538086e-01 8.077725172042846680e-01 8.185465931892395020e-01 4.670469462871551514e-01
3.526463806629180908e-01 8.337576389312744141e-01 8.322196602821350098e-01 5.190987586975097656e-01
3.759265244007110596e-01 7.946925759315490723e-01 6.528737545013427734e-01 4.843084514141082764e-01
2.456614077091217041e-01 7.804241180419921875e-01 5.087682008743286133e-01 2.732272744178771973e-01
2.576116025447845459e-01 6.972962617874145508e-01 5.191569924354553223e-01 3.197401762008666992e-01
2.899333238601684570e-01 6.792755126953125000e-01 6.940842270851135254e-01 3.694558143615722656e-01
3.807804882526397705e-01 8.035378456115722656e-01 6.340213418006896973e-01 4.858502149581909180e-01
4.798923134803771973e-01 6.842007637023925781e-01 7.691206336021423340e-01 4.013864099979400635e-01
5.276048779487609863e-01 7.190043926239013672e-01 7.429739236831665039e-01 4.505628645420074463e-01
6.850430965423583984e-01 7.267573475837707520e-01 8.541184067726135254e-01 5.992982387542724609e-01
7.782819271087646484e-01 6.538422703742980957e-01 8.531237244606018066e-01 4.947835505008697510e-01
7.371677756309509277e-01 5.974150300025939941e-01 8.022392392158508301e-01 5.176884531974792480e-01
7.457832098007202148e-01 6.859906315803527832e-01 8.097813725471496582e-01 5.183426141738891602e-01
6.665601134300231934e-01 7.355546951293945312e-01 8.102208971977233887e-01 6.244618892669677734e-01
7.113274931907653809e-01 7.570839524269104004e-01 6.545468568801879883e-01 6.452247500419616699e-01
6.965065002441406250e-01 7.863765954971313477e-01 6.043943166732788086e-01 7.095745205879211426e-01
7.035851478576660156e-01 7.812526226043701172e-01 5.731890797615051270e-01 6.350558996200561523e-01
7.806577086448669434e-01 8.572173118591308594e-01 7.295277118682861328e-01 8.580567240715026855e-01
8.604177832603454590e-01 8.826133608818054199e-01 8.044263124465942383e-01 8.949840068817138672e-01
8.787034749984741211e-01 9.204851984977722168e-01 9.080932140350341797e-01 9.558316469192504883e-01
8.767353296279907227e-01 9.397567510604858398e-01 9.341124296188354492e-01 9.600610136985778809e-01
8.768918514251708984e-01 9.393641948699951172e-01 9.437410235404968262e-01 9.372887611389160156e-01
8.431060314178466797e-01 9.262698292732238770e-01 9.582654833793640137e-01 9.566870331764221191e-01
8.197073340415954590e-01 8.498308658599853516e-01 9.478460550308227539e-01 9.090033173561096191e-01
7.529422044754028320e-01 8.545239567756652832e-01 9.136855006217956543e-01 8.957817554473876953e-01
6.638848781585693359e-01 7.765292525291442871e-01 8.766500353813171387e-01 8.232077360153198242e-01
5.797444581985473633e-01 7.501221895217895508e-01 8.429114222526550293e-01 7.936334013938903809e-01
4.850295782089233398e-01 7.891979813575744629e-01 6.916913986206054688e-01 5.959594249725341797e-01
4.275120794773101807e-01 8.190642595291137695e-01 6.408959031105041504e-01 5.021057128906250000e-01
2.761950194835662842e-01 7.055462002754211426e-01 5.353754162788391113e-01 4.228634536266326904e-01
2.533742487430572510e-01 6.438244581222534180e-01 3.968117237091064453e-01 3.063151538372039795e-01
2.759735882282257080e-01 7.340953946113586426e-01 3.446594178676605225e-01 3.709421455860137939e-01
2.165577709674835205e-01 4.978361129760742188e-01 3.237626850605010986e-01 2.949281036853790283e-01
1.702457964420318604e-01 3.029015958309173584e-01 2.409521937370300293e-01 2.392594814300537109e-01
1.279751956462860107e-01 3.597148656845092773e-01 2.686153650283813477e-01 1.423149108886718750e-01
1.070510894060134888e-01 3.036486804485321045e-01 2.349422127008438110e-01 1.192305013537406921e-01
1.005569696426391602e-01 2.406212091445922852e-01 2.815593183040618896e-01 8.473375439643859863e-02
1.261158883571624756e-01 2.119201868772506714e-01 2.564758658409118652e-01 1.225050836801528931e-01
9.307058155536651611e-02 2.203787565231323242e-01 2.346296757459640503e-01 1.305201649665832520e-01
1.461219042539596558e-01 2.012890726327896118e-01 2.806319594383239746e-01 1.116387024521827698e-01
1.476323902606964111e-01 1.646784842014312744e-01 2.232438921928405762e-01 1.335263848304748535e-01
1.897738575935363770e-01 2.843165695667266846e-01 3.445616364479064941e-01 1.902888566255569458e-01
3.024177551269531250e-01 3.883085548877716064e-01 3.950028419494628906e-01 2.390835583209991455e-01
3.262173533439636230e-01 3.734602034091949463e-01 3.903376758098602295e-01 3.111573159694671631e-01
4.686161577701568604e-01 5.256819725036621094e-01 5.625617504119873047e-01 4.190712571144104004e-01
4.682920873165130615e-01 6.016535162925720215e-01 6.347458362579345703e-01 5.443227291107177734e-01
5.788509845733642578e-01 7.428011894226074219e-01 7.574655413627624512e-01 6.098140478134155273e-01
6.074515581130981445e-01 6.689910888671875000e-01 6.776364445686340332e-01 6.899834275245666504e-01
7.073265314102172852e-01 7.022418975830078125e-01 6.685497164726257324e-01 7.032008171081542969e-01
7.627953290939331055e-01 6.943618655204772949e-01 7.077113389968872070e-01 6.053927540779113770e-01
7.688493728637695312e-01 7.810089588165283203e-01 7.714282274246215820e-01 7.581138014793395996e-01
7.596952319145202637e-01 7.176595330238342285e-01 8.017898797988891602e-01 8.041734099388122559e-01
7.073233127593994141e-01 6.680778264999389648e-01 7.198414206504821777e-01 6.419823765754699707e-01
7.318102121353149414e-01 6.287685632705688477e-01 8.042572140693664551e-01 6.355245113372802734e-01
7.879878878593444824e-01 6.494377255439758301e-01 8.773186802864074707e-01 6.511725783348083496e-01
8.105305433273315430e-01 6.750133037567138672e-01 8.458674550056457520e-01 7.359832525253295898e-01
7.049046158790588379e-01 6.432542800903320312e-01 8.386990427970886230e-01 6.256306767463684082e-01
7.198527455329895020e-01 5.985665321350097656e-01 8.407011032104492188e-01 6.187013387680053711e-01
6.255362629890441895e-01 5.844229459762573242e-01 8.199665546417236328e-01 4.509406983852386475e-01
6.651222705841064453e-01 7.162692546844482422e-01 7.082372307777404785e-01 4.357620775699615479e-01
5.686431527137756348e-01 5.217235684394836426e-01 6.387051343917846680e-01 3.789132237434387207e-01
8.209654688835144043e-01 6.551188230514526367e-01 8.346422910690307617e-01 7.976164817810058594e-01
8.519729375839233398e-01 6.352072358131408691e-01 9.239698648452758789e-01 8.212860226631164551e-01
9.343986511230468750e-01 7.043144702911376953e-01 9.503314495086669922e-01 9.189369678497314453e-01
8.610619306564331055e-01 8.343091607093811035e-01 9.482747316360473633e-01 9.378165006637573242e-01
8.219913244247436523e-01 8.131827712059020996e-01 9.350507855415344238e-01 9.156698584556579590e-01
8.667808771133422852e-01 8.532747626304626465e-01 9.780940413475036621e-01 9.659836888313293457e-01
8.789463639259338379e-01 8.400253057479858398e-01 9.648016691207885742e-01 9.605579972267150879e-01
8.262580633163452148e-01 8.742532134056091309e-01 9.627309441566467285e-01 9.201146364212036133e-01
7.898190617561340332e-01 8.661987185478210449e-01 9.386059641838073730e-01 9.001044631004333496e-01
7.855474352836608887e-01 8.531670570373535156e-01 9.245064258575439453e-01 8.861643671989440918e-01
7.969362735748291016e-01 8.379795551300048828e-01 9.287645816802978516e-01 8.982902169227600098e-01
6.681064963340759277e-01 8.089094758033752441e-01 9.218044877052307129e-01 8.821489810943603516e-01
8.338441252708435059e-01 8.591857552528381348e-01 9.393834471702575684e-01 9.247570633888244629e-01
8.391260504722595215e-01 8.715290427207946777e-01 9.575890302658081055e-01 9.406749606132507324e-01
8.285581469535827637e-01 8.551219701766967773e-01 9.316540956497192383e-01 9.255234003067016602e-01
8.137082457542419434e-01 8.835912942886352539e-01 9.476644396781921387e-01 9.128863811492919922e-01
8.223437070846557617e-01 8.949795961380004883e-01 9.413824081420898438e-01 9.407684206962585449e-01
8.256221413612365723e-01 8.719027638435363770e-01 9.622502326965332031e-01 9.354345202445983887e-01
8.246865272521972656e-01 8.809534907341003418e-01 9.405140876770019531e-01 9.361750483512878418e-01
8.208099007606506348e-01 8.497978448867797852e-01 9.369328618049621582e-01 9.297109246253967285e-01
8.306897282600402832e-01 8.328328132629394531e-01 9.405499696731567383e-01 9.305564165115356445e-01
8.004155755043029785e-01 8.503574728965759277e-01 9.485128521919250488e-01 9.043889045715332031e-01
7.820543050765991211e-01 8.194377422332763672e-01 9.456955790519714355e-01 8.881429433822631836e-01
7.391461133956909180e-01 7.750836014747619629e-01 9.212775826454162598e-01 8.732072114944458008e-01
6.483695507049560547e-01 6.920530796051025391e-01 8.777503371238708496e-01 7.658861279487609863e-01
4.758498668670654297e-01 5.763704776763916016e-01 8.132715225219726562e-01 4.595977663993835449e-01
2.928740382194519043e-01 5.645120143890380859e-01 6.327052116394042969e-01 3.192900121212005615e-01
1.901945918798446655e-01 2.967016696929931641e-01 3.964754939079284668e-01 3.404810428619384766e-01
