# Supplementary material for: Estimating local protein model quality: prospects for molecular replacement
Source: Acta Crystallogr D Struct Biol. 2020 Mar 3;76(Pt 3):285–90. doi: 10.1107/S2059798320000972 (PMC7057213; doi:10.1107/S2059798320000972)
Supplement: Supplementary file 1 [file d-76-00285-sup1.zip › models/1a45.1bd7_A.B99990001.pdb]

EXPDTA    THEORETICAL MODEL, MODELLER 9.23 2019/11/15 15:34:22
REMARK   6 MODELLER OBJECTIVE FUNCTION:      1267.5216
REMARK   6 MODELLER BEST TEMPLATE % SEQ ID:  30.636
REMARK   6 SEQUENCE: 1a45/1a45.1bd7_A
REMARK   6 ALIGNMENT: 1a45/1a45.1bd7_A.ali
REMARK   6 SCRIPT: ./make_models.py
REMARK   6 TEMPLATE: 1bd7 88:A - 82:A MODELS 1: - 170: AT 30.6%
ATOM      1  N   GLY     1      22.713  -5.304   2.102  1.00 11.25           N
ATOM      2  CA  GLY     1      23.990  -5.852   1.594  1.00 11.25           C
ATOM      3  C   GLY     1      24.490  -6.919   2.506  1.00 11.25           C
ATOM      4  O   GLY     1      24.413  -6.793   3.728  1.00 11.25           O
ATOM      5  N   LYS     2      25.008  -8.017   1.924  1.00 71.91           N
ATOM      6  CA  LYS     2      25.517  -9.076   2.742  1.00 71.91           C
ATOM      7  CB  LYS     2      24.684 -10.368   2.707  1.00 71.91           C
ATOM      8  CG  LYS     2      23.365 -10.275   3.472  1.00 71.91           C
ATOM      9  CD  LYS     2      22.436 -11.463   3.219  1.00 71.91           C
ATOM     10  CE  LYS     2      21.189 -11.463   4.105  1.00 71.91           C
ATOM     11  NZ  LYS     2      20.347 -12.640   3.795  1.00 71.91           N
ATOM     12  C   LYS     2      26.877  -9.441   2.256  1.00 71.91           C
ATOM     13  O   LYS     2      27.189  -9.321   1.072  1.00 71.91           O
ATOM     14  N   ILE     3      27.734  -9.871   3.199  1.00123.53           N
ATOM     15  CA  ILE     3      29.061 -10.296   2.882  1.00123.53           C
ATOM     16  CB  ILE     3      30.062  -9.234   3.261  1.00123.53           C
ATOM     17  CG1 ILE     3      31.418  -9.399   2.556  1.00123.53           C
ATOM     18  CG2 ILE     3      30.153  -9.206   4.796  1.00123.53           C
ATOM     19  CD1 ILE     3      32.246 -10.582   3.025  1.00123.53           C
ATOM     20  C   ILE     3      29.276 -11.535   3.698  1.00123.53           C
ATOM     21  O   ILE     3      28.828 -11.610   4.841  1.00123.53           O
ATOM     22  N   THR     4      29.928 -12.566   3.127  1.00106.43           N
ATOM     23  CA  THR     4      30.136 -13.763   3.891  1.00106.43           C
ATOM     24  CB  THR     4      29.445 -14.967   3.319  1.00106.43           C
ATOM     25  OG1 THR     4      29.541 -16.060   4.220  1.00106.43           O
ATOM     26  CG2 THR     4      30.098 -15.323   1.974  1.00106.43           C
ATOM     27  C   THR     4      31.603 -14.050   3.897  1.00106.43           C
ATOM     28  O   THR     4      32.278 -13.913   2.878  1.00106.43           O
ATOM     29  N   PHE     5      32.137 -14.448   5.068  1.00 97.03           N
ATOM     30  CA  PHE     5      33.535 -14.758   5.160  1.00 97.03           C
ATOM     31  CB  PHE     5      34.251 -14.035   6.314  1.00 97.03           C
ATOM     32  CG  PHE     5      34.220 -12.572   6.033  1.00 97.03           C
ATOM     33  CD1 PHE     5      33.114 -11.822   6.359  1.00 97.03           C
ATOM     34  CD2 PHE     5      35.299 -11.949   5.450  1.00 97.03           C
ATOM     35  CE1 PHE     5      33.082 -10.472   6.103  1.00 97.03           C
ATOM     36  CE2 PHE     5      35.273 -10.598   5.192  1.00 97.03           C
ATOM     37  CZ  PHE     5      34.163  -9.857   5.518  1.00 97.03           C
ATOM     38  C   PHE     5      33.634 -16.223   5.449  1.00 97.03           C
ATOM     39  O   PHE     5      32.843 -16.759   6.224  1.00 97.03           O
ATOM     40  N   TYR     6      34.620 -16.906   4.827  1.00 62.39           N
ATOM     41  CA  TYR     6      34.775 -18.324   5.006  1.00 62.39           C
ATOM     42  CB  TYR     6      34.622 -19.132   3.702  1.00 62.39           C
ATOM     43  CG  TYR     6      33.204 -19.062   3.239  1.00 62.39           C
ATOM     44  CD1 TYR     6      32.271 -19.962   3.703  1.00 62.39           C
ATOM     45  CD2 TYR     6      32.806 -18.102   2.337  1.00 62.39           C
ATOM     46  CE1 TYR     6      30.964 -19.905   3.276  1.00 62.39           C
ATOM     47  CE2 TYR     6      31.501 -18.039   1.906  1.00 62.39           C
ATOM     48  CZ  TYR     6      30.577 -18.942   2.375  1.00 62.39           C
ATOM     49  OH  TYR     6      29.238 -18.879   1.934  1.00 62.39           O
ATOM     50  C   TYR     6      36.152 -18.603   5.532  1.00 62.39           C
ATOM     51  O   TYR     6      37.116 -17.907   5.210  1.00 62.39           O
ATOM     52  N   GLU     7      36.252 -19.631   6.400  1.00 49.67           N
ATOM     53  CA  GLU     7      37.481 -20.019   7.036  1.00 49.67           C
ATOM     54  CB  GLU     7      37.256 -21.080   8.127  1.00 49.67           C
ATOM     55  CG  GLU     7      38.534 -21.498   8.854  1.00 49.67           C
ATOM     56  CD  GLU     7      38.155 -22.541   9.896  1.00 49.67           C
ATOM     57  OE1 GLU     7      36.941 -22.864   9.994  1.00 49.67           O
ATOM     58  OE2 GLU     7      39.073 -23.024  10.610  1.00 49.67           O
ATOM     59  C   GLU     7      38.462 -20.588   6.053  1.00 49.67           C
ATOM     60  O   GLU     7      39.625 -20.189   6.036  1.00 49.67           O
ATOM     61  N   ASP     8      38.016 -21.531   5.197  1.00 52.98           N
ATOM     62  CA  ASP     8      38.905 -22.187   4.276  1.00 52.98           C
ATOM     63  CB  ASP     8      38.669 -23.705   4.189  1.00 52.98           C
ATOM     64  CG  ASP     8      39.058 -24.327   5.523  1.00 52.98           C
ATOM     65  OD1 ASP     8      40.172 -24.016   6.024  1.00 52.98           O
ATOM     66  OD2 ASP     8      38.238 -25.115   6.065  1.00 52.98           O
ATOM     67  C   ASP     8      38.659 -21.628   2.912  1.00 52.98           C
ATOM     68  O   ASP     8      37.659 -20.953   2.680  1.00 52.98           O
ATOM     69  N   ARG     9      39.584 -21.895   1.967  1.00134.04           N
ATOM     70  CA  ARG     9      39.435 -21.400   0.630  1.00134.04           C
ATOM     71  CB  ARG     9      40.702 -21.529  -0.234  1.00134.04           C
ATOM     72  CG  ARG     9      41.179 -22.971  -0.414  1.00134.04           C
ATOM     73  CD  ARG     9      42.415 -23.094  -1.306  1.00134.04           C
ATOM     74  NE  ARG     9      43.547 -22.432  -0.599  1.00134.04           N
ATOM     75  CZ  ARG     9      44.773 -22.358  -1.195  1.00134.04           C
ATOM     76  NH1 ARG     9      44.961 -22.885  -2.440  1.00134.04           N
ATOM     77  NH2 ARG     9      45.812 -21.756  -0.545  1.00134.04           N
ATOM     78  C   ARG     9      38.357 -22.185  -0.041  1.00134.04           C
ATOM     79  O   ARG     9      37.993 -23.271   0.406  1.00134.04           O
ATOM     80  N   GLY    10      37.777 -21.619  -1.117  1.00 33.80           N
ATOM     81  CA  GLY    10      36.793 -22.343  -1.867  1.00 33.80           C
ATOM     82  C   GLY    10      35.477 -22.331  -1.151  1.00 33.80           C
ATOM     83  O   GLY    10      34.639 -23.204  -1.369  1.00 33.80           O
ATOM     84  N   PHE    11      35.259 -21.324  -0.289  1.00 78.68           N
ATOM     85  CA  PHE    11      34.009 -21.149   0.398  1.00 78.68           C
ATOM     86  CB  PHE    11      32.839 -20.900  -0.570  1.00 78.68           C
ATOM     87  CG  PHE    11      33.222 -19.742  -1.427  1.00 78.68           C
ATOM     88  CD1 PHE    11      33.250 -18.465  -0.921  1.00 78.68           C
ATOM     89  CD2 PHE    11      33.544 -19.939  -2.751  1.00 78.68           C
ATOM     90  CE1 PHE    11      33.604 -17.404  -1.720  1.00 78.68           C
ATOM     91  CE2 PHE    11      33.897 -18.882  -3.556  1.00 78.68           C
ATOM     92  CZ  PHE    11      33.929 -17.610  -3.039  1.00 78.68           C
ATOM     93  C   PHE    11      33.657 -22.340   1.238  1.00 78.68           C
ATOM     94  O   PHE    11      32.487 -22.710   1.327  1.00 78.68           O
ATOM     95  N   GLN    12      34.650 -22.972   1.894  1.00 76.34           N
ATOM     96  CA  GLN    12      34.332 -24.090   2.743  1.00 76.34           C
ATOM     97  CB  GLN    12      35.069 -25.384   2.361  1.00 76.34           C
ATOM     98  CG  GLN    12      36.588 -25.298   2.519  1.00 76.34           C
ATOM     99  CD  GLN    12      37.173 -26.640   2.105  1.00 76.34           C
ATOM    100  OE1 GLN    12      36.455 -27.531   1.653  1.00 76.34           O
ATOM    101  NE2 GLN    12      38.515 -26.793   2.262  1.00 76.34           N
ATOM    102  C   GLN    12      34.730 -23.736   4.143  1.00 76.34           C
ATOM    103  O   GLN    12      35.468 -22.779   4.368  1.00 76.34           O
ATOM    104  N   GLY    13      34.231 -24.507   5.134  1.00 19.55           N
ATOM    105  CA  GLY    13      34.567 -24.257   6.509  1.00 19.55           C
ATOM    106  C   GLY    13      33.487 -23.431   7.134  1.00 19.55           C
ATOM    107  O   GLY    13      32.478 -23.118   6.505  1.00 19.55           O
ATOM    108  N   ARG    14      33.683 -23.069   8.419  1.00 69.83           N
ATOM    109  CA  ARG    14      32.712 -22.301   9.145  1.00 69.83           C
ATOM    110  CB  ARG    14      32.983 -22.245  10.659  1.00 69.83           C
ATOM    111  CG  ARG    14      31.923 -21.471  11.444  1.00 69.83           C
ATOM    112  CD  ARG    14      32.155 -21.482  12.957  1.00 69.83           C
ATOM    113  NE  ARG    14      32.023 -22.894  13.416  1.00 69.83           N
ATOM    114  CZ  ARG    14      30.800 -23.386  13.769  1.00 69.83           C
ATOM    115  NH1 ARG    14      29.696 -22.585  13.706  1.00 69.83           N
ATOM    116  NH2 ARG    14      30.679 -24.682  14.181  1.00 69.83           N
ATOM    117  C   ARG    14      32.738 -20.909   8.609  1.00 69.83           C
ATOM    118  O   ARG    14      33.775 -20.431   8.150  1.00 69.83           O
ATOM    119  N   HIS    15      31.579 -20.220   8.630  1.00 89.51           N
ATOM    120  CA  HIS    15      31.580 -18.897   8.083  1.00 89.51           C
ATOM    121  ND1 HIS    15      28.582 -18.400   6.714  1.00 89.51           N
ATOM    122  CG  HIS    15      29.651 -19.232   6.463  1.00 89.51           C
ATOM    123  CB  HIS    15      31.085 -18.829   6.628  1.00 89.51           C
ATOM    124  NE2 HIS    15      27.732 -20.341   6.039  1.00 89.51           N
ATOM    125  CD2 HIS    15      29.113 -20.413   6.052  1.00 89.51           C
ATOM    126  CE1 HIS    15      27.460 -19.113   6.444  1.00 89.51           C
ATOM    127  C   HIS    15      30.699 -18.002   8.886  1.00 89.51           C
ATOM    128  O   HIS    15      29.919 -18.446   9.728  1.00 89.51           O
ATOM    129  N   TYR    16      30.851 -16.684   8.647  1.00 92.53           N
ATOM    130  CA  TYR    16      30.053 -15.694   9.300  1.00 92.53           C
ATOM    131  CB  TYR    16      30.861 -14.789  10.246  1.00 92.53           C
ATOM    132  CG  TYR    16      29.941 -13.757  10.803  1.00 92.53           C
ATOM    133  CD1 TYR    16      29.083 -14.059  11.835  1.00 92.53           C
ATOM    134  CD2 TYR    16      29.948 -12.478  10.296  1.00 92.53           C
ATOM    135  CE1 TYR    16      28.239 -13.102  12.347  1.00 92.53           C
ATOM    136  CE2 TYR    16      29.107 -11.516  10.803  1.00 92.53           C
ATOM    137  CZ  TYR    16      28.250 -11.828  11.830  1.00 92.53           C
ATOM    138  OH  TYR    16      27.385 -10.843  12.353  1.00 92.53           O
ATOM    139  C   TYR    16      29.471 -14.825   8.233  1.00 92.53           C
ATOM    140  O   TYR    16      30.159 -14.432   7.291  1.00 92.53           O
ATOM    141  N   GLU    17      28.164 -14.522   8.349  1.00 36.41           N
ATOM    142  CA  GLU    17      27.532 -13.654   7.400  1.00 36.41           C
ATOM    143  CB  GLU    17      26.140 -14.130   6.946  1.00 36.41           C
ATOM    144  CG  GLU    17      26.177 -15.424   6.130  1.00 36.41           C
ATOM    145  CD  GLU    17      24.748 -15.782   5.745  1.00 36.41           C
ATOM    146  OE1 GLU    17      23.837 -14.956   6.018  1.00 36.41           O
ATOM    147  OE2 GLU    17      24.550 -16.885   5.169  1.00 36.41           O
ATOM    148  C   GLU    17      27.351 -12.361   8.115  1.00 36.41           C
ATOM    149  O   GLU    17      26.977 -12.350   9.287  1.00 36.41           O
ATOM    150  N   CYS    18      27.630 -11.227   7.445  1.00 88.33           N
ATOM    151  CA  CYS    18      27.518 -10.013   8.191  1.00 88.33           C
ATOM    152  CB  CYS    18      28.878  -9.379   8.525  1.00 88.33           C
ATOM    153  SG  CYS    18      28.711  -7.839   9.472  1.00 88.33           S
ATOM    154  C   CYS    18      26.746  -8.996   7.421  1.00 88.33           C
ATOM    155  O   CYS    18      26.895  -8.854   6.208  1.00 88.33           O
ATOM    156  N   SER    19      25.857  -8.281   8.140  1.00124.81           N
ATOM    157  CA  SER    19      25.156  -7.174   7.570  1.00124.81           C
ATOM    158  CB  SER    19      23.656  -7.449   7.359  1.00124.81           C
ATOM    159  OG  SER    19      23.027  -6.310   6.791  1.00124.81           O
ATOM    160  C   SER    19      25.266  -6.073   8.578  1.00124.81           C
ATOM    161  O   SER    19      24.264  -5.643   9.146  1.00124.81           O
ATOM    162  N   SER    20      26.504  -5.581   8.807  1.00213.87           N
ATOM    163  CA  SER    20      26.778  -4.534   9.757  1.00213.87           C
ATOM    164  CB  SER    20      26.548  -4.930  11.228  1.00213.87           C
ATOM    165  OG  SER    20      25.165  -5.104  11.497  1.00213.87           O
ATOM    166  C   SER    20      28.240  -4.239   9.635  1.00213.87           C
ATOM    167  O   SER    20      28.914  -4.776   8.757  1.00213.87           O
ATOM    168  N   ASP    21      28.766  -3.348  10.503  1.00116.00           N
ATOM    169  CA  ASP    21      30.175  -3.063  10.488  1.00116.00           C
ATOM    170  CB  ASP    21      30.521  -1.577  10.679  1.00116.00           C
ATOM    171  CG  ASP    21      30.032  -1.141  12.049  1.00116.00           C
ATOM    172  OD1 ASP    21      28.937  -1.605  12.466  1.00116.00           O
ATOM    173  OD2 ASP    21      30.754  -0.341  12.701  1.00116.00           O
ATOM    174  C   ASP    21      30.793  -3.842  11.608  1.00116.00           C
ATOM    175  O   ASP    21      30.339  -3.782  12.750  1.00116.00           O
ATOM    176  N   HIS    22      31.857  -4.605  11.292  1.00103.90           N
ATOM    177  CA  HIS    22      32.492  -5.482  12.238  1.00103.90           C
ATOM    178  ND1 HIS    22      32.145  -8.665  13.274  1.00103.90           N
ATOM    179  CG  HIS    22      33.054  -8.012  12.473  1.00103.90           C
ATOM    180  CB  HIS    22      32.708  -6.860  11.580  1.00103.90           C
ATOM    181  NE2 HIS    22      34.075  -9.746  13.492  1.00103.90           N
ATOM    182  CD2 HIS    22      34.229  -8.682  12.622  1.00103.90           C
ATOM    183  CE1 HIS    22      32.808  -9.694  13.859  1.00103.90           C
ATOM    184  C   HIS    22      33.838  -4.916  12.602  1.00103.90           C
ATOM    185  O   HIS    22      34.828  -5.119  11.900  1.00103.90           O
ATOM    186  N   SER    23      33.908  -4.172  13.722  1.00 50.77           N
ATOM    187  CA  SER    23      35.155  -3.602  14.157  1.00 50.77           C
ATOM    188  CB  SER    23      34.969  -2.538  15.252  1.00 50.77           C
ATOM    189  OG  SER    23      34.434  -3.135  16.424  1.00 50.77           O
ATOM    190  C   SER    23      36.028  -4.676  14.724  1.00 50.77           C
ATOM    191  O   SER    23      37.254  -4.602  14.614  1.00 50.77           O
ATOM    192  N   ASN    24      35.417  -5.701  15.359  1.00 59.34           N
ATOM    193  CA  ASN    24      36.243  -6.687  15.987  1.00 59.34           C
ATOM    194  CB  ASN    24      36.233  -6.587  17.522  1.00 59.34           C
ATOM    195  CG  ASN    24      37.472  -7.289  18.058  1.00 59.34           C
ATOM    196  OD1 ASN    24      37.862  -8.351  17.576  1.00 59.34           O
ATOM    197  ND2 ASN    24      38.121  -6.668  19.079  1.00 59.34           N
ATOM    198  C   ASN    24      35.777  -8.063  15.615  1.00 59.34           C
ATOM    199  O   ASN    24      34.591  -8.380  15.661  1.00 59.34           O
ATOM    200  N   LEU    25      36.772  -8.893  15.254  1.00176.86           N
ATOM    201  CA  LEU    25      36.805 -10.263  14.829  1.00176.86           C
ATOM    202  CB  LEU    25      38.219 -10.600  14.311  1.00176.86           C
ATOM    203  CG  LEU    25      38.466 -12.035  13.814  1.00176.86           C
ATOM    204  CD1 LEU    25      38.563 -13.025  14.985  1.00176.86           C
ATOM    205  CD2 LEU    25      37.444 -12.435  12.738  1.00176.86           C
ATOM    206  C   LEU    25      36.466 -11.143  15.976  1.00176.86           C
ATOM    207  O   LEU    25      36.048 -12.278  15.781  1.00176.86           O
ATOM    208  N   GLN    26      36.625 -10.628  17.205  1.00 65.51           N
ATOM    209  CA  GLN    26      36.453 -11.402  18.399  1.00 65.51           C
ATOM    210  CB  GLN    26      36.436 -10.541  19.675  1.00 65.51           C
ATOM    211  CG  GLN    26      37.766  -9.853  19.986  1.00 65.51           C
ATOM    212  CD  GLN    26      37.579  -9.052  21.267  1.00 65.51           C
ATOM    213  OE1 GLN    26      37.156  -7.897  21.237  1.00 65.51           O
ATOM    214  NE2 GLN    26      37.893  -9.684  22.430  1.00 65.51           N
ATOM    215  C   GLN    26      35.136 -12.109  18.340  1.00 65.51           C
ATOM    216  O   GLN    26      35.027 -13.222  18.850  1.00 65.51           O
ATOM    217  N   PRO    27      34.119 -11.553  17.755  1.00 98.85           N
ATOM    218  CA  PRO    27      32.912 -12.311  17.693  1.00 98.85           C
ATOM    219  CD  PRO    27      33.834 -10.133  17.822  1.00 98.85           C
ATOM    220  CB  PRO    27      31.838 -11.356  17.160  1.00 98.85           C
ATOM    221  CG  PRO    27      32.575 -10.014  16.948  1.00 98.85           C
ATOM    222  C   PRO    27      33.065 -13.627  16.973  1.00 98.85           C
ATOM    223  O   PRO    27      32.432 -14.593  17.394  1.00 98.85           O
ATOM    224  N   TYR    28      33.869 -13.698  15.891  1.00 99.27           N
ATOM    225  CA  TYR    28      34.135 -14.928  15.190  1.00 99.27           C
ATOM    226  CB  TYR    28      33.550 -14.907  13.766  1.00 99.27           C
ATOM    227  CG  TYR    28      33.850 -16.193  13.080  1.00 99.27           C
ATOM    228  CD1 TYR    28      35.044 -16.365  12.416  1.00 99.27           C
ATOM    229  CD2 TYR    28      32.938 -17.221  13.091  1.00 99.27           C
ATOM    230  CE1 TYR    28      35.321 -17.549  11.777  1.00 99.27           C
ATOM    231  CE2 TYR    28      33.212 -18.408  12.452  1.00 99.27           C
ATOM    232  CZ  TYR    28      34.407 -18.573  11.794  1.00 99.27           C
ATOM    233  OH  TYR    28      34.695 -19.788  11.136  1.00 99.27           O
ATOM    234  C   TYR    28      35.624 -15.064  15.080  1.00 99.27           C
ATOM    235  O   TYR    28      36.250 -14.329  14.320  1.00 99.27           O
ATOM    236  N   PHE    29      36.244 -16.025  15.800  1.00237.83           N
ATOM    237  CA  PHE    29      37.680 -16.110  15.727  1.00237.83           C
ATOM    238  CB  PHE    29      38.388 -16.468  17.049  1.00237.83           C
ATOM    239  CG  PHE    29      38.383 -15.312  17.991  1.00237.83           C
ATOM    240  CD1 PHE    29      39.366 -14.352  17.908  1.00237.83           C
ATOM    241  CD2 PHE    29      37.411 -15.186  18.956  1.00237.83           C
ATOM    242  CE1 PHE    29      39.381 -13.282  18.771  1.00237.83           C
ATOM    243  CE2 PHE    29      37.424 -14.118  19.823  1.00237.83           C
ATOM    244  CZ  PHE    29      38.408 -13.164  19.733  1.00237.83           C
ATOM    245  C   PHE    29      38.076 -17.194  14.780  1.00237.83           C
ATOM    246  O   PHE    29      37.898 -18.374  15.068  1.00237.83           O
ATOM    247  N   SER    30      38.639 -16.807  13.621  1.00109.89           N
ATOM    248  CA  SER    30      39.152 -17.741  12.661  1.00109.89           C
ATOM    249  CB  SER    30      38.085 -18.561  11.912  1.00109.89           C
ATOM    250  OG  SER    30      37.430 -19.468  12.785  1.00109.89           O
ATOM    251  C   SER    30      39.844 -16.927  11.614  1.00109.89           C
ATOM    252  O   SER    30      39.680 -15.711  11.555  1.00109.89           O
ATOM    253  N   ARG    31      40.655 -17.594  10.769  1.00 60.39           N
ATOM    254  CA  ARG    31      41.339 -16.958   9.676  1.00 60.39           C
ATOM    255  CB  ARG    31      42.525 -17.784   9.158  1.00 60.39           C
ATOM    256  CG  ARG    31      42.094 -19.173   8.686  1.00 60.39           C
ATOM    257  CD  ARG    31      43.246 -20.062   8.221  1.00 60.39           C
ATOM    258  NE  ARG    31      42.670 -21.396   7.898  1.00 60.39           N
ATOM    259  CZ  ARG    31      42.520 -22.323   8.889  1.00 60.39           C
ATOM    260  NH1 ARG    31      42.900 -22.021  10.164  1.00 60.39           N
ATOM    261  NH2 ARG    31      41.986 -23.547   8.606  1.00 60.39           N
ATOM    262  C   ARG    31      40.350 -16.858   8.559  1.00 60.39           C
ATOM    263  O   ARG    31      39.304 -17.504   8.612  1.00 60.39           O
ATOM    264  N   CYS    32      40.615 -16.009   7.538  1.00102.56           N
ATOM    265  CA  CYS    32      39.675 -15.947   6.449  1.00102.56           C
ATOM    266  CB  CYS    32      38.884 -14.632   6.368  1.00102.56           C
ATOM    267  SG  CYS    32      37.711 -14.607   4.979  1.00102.56           S
ATOM    268  C   CYS    32      40.386 -16.115   5.134  1.00102.56           C
ATOM    269  O   CYS    32      41.174 -15.260   4.726  1.00102.56           O
ATOM    270  N   ASN    33      40.174 -17.285   4.489  1.00 82.34           N
ATOM    271  CA  ASN    33      40.695 -17.643   3.193  1.00 82.34           C
ATOM    272  CB  ASN    33      40.893 -19.160   3.039  1.00 82.34           C
ATOM    273  CG  ASN    33      42.142 -19.549   3.819  1.00 82.34           C
ATOM    274  OD1 ASN    33      43.235 -19.056   3.545  1.00 82.34           O
ATOM    275  ND2 ASN    33      41.981 -20.453   4.822  1.00 82.34           N
ATOM    276  C   ASN    33      39.868 -17.172   2.018  1.00 82.34           C
ATOM    277  O   ASN    33      40.427 -16.836   0.976  1.00 82.34           O
ATOM    278  N   SER    34      38.517 -17.169   2.112  1.00 50.82           N
ATOM    279  CA  SER    34      37.737 -16.837   0.941  1.00 50.82           C
ATOM    280  CB  SER    34      37.167 -18.075   0.230  1.00 50.82           C
ATOM    281  OG  SER    34      36.301 -18.783   1.105  1.00 50.82           O
ATOM    282  C   SER    34      36.578 -15.958   1.321  1.00 50.82           C
ATOM    283  O   SER    34      36.053 -16.047   2.430  1.00 50.82           O
ATOM    284  N   ILE    35      36.145 -15.076   0.389  1.00 48.90           N
ATOM    285  CA  ILE    35      35.066 -14.172   0.692  1.00 48.90           C
ATOM    286  CB  ILE    35      35.522 -12.756   0.893  1.00 48.90           C
ATOM    287  CG1 ILE    35      36.494 -12.667   2.081  1.00 48.90           C
ATOM    288  CG2 ILE    35      34.274 -11.872   1.048  1.00 48.90           C
ATOM    289  CD1 ILE    35      37.225 -11.329   2.168  1.00 48.90           C
ATOM    290  C   ILE    35      34.079 -14.145  -0.438  1.00 48.90           C
ATOM    291  O   ILE    35      34.446 -14.247  -1.608  1.00 48.90           O
ATOM    292  N   ARG    36      32.777 -14.012  -0.098  1.00110.85           N
ATOM    293  CA  ARG    36      31.748 -13.927  -1.096  1.00110.85           C
ATOM    294  CB  ARG    36      30.764 -15.110  -1.035  1.00110.85           C
ATOM    295  CG  ARG    36      29.790 -15.184  -2.211  1.00110.85           C
ATOM    296  CD  ARG    36      28.843 -16.383  -2.142  1.00110.85           C
ATOM    297  NE  ARG    36      27.723 -16.024  -1.229  1.00110.85           N
ATOM    298  CZ  ARG    36      26.626 -16.834  -1.155  1.00110.85           C
ATOM    299  NH1 ARG    36      26.569 -17.973  -1.906  1.00110.85           N
ATOM    300  NH2 ARG    36      25.587 -16.506  -0.333  1.00110.85           N
ATOM    301  C   ARG    36      30.979 -12.670  -0.818  1.00110.85           C
ATOM    302  O   ARG    36      30.393 -12.518   0.253  1.00110.85           O
ATOM    303  N   VAL    37      30.958 -11.728  -1.784  1.00 46.88           N
ATOM    304  CA  VAL    37      30.263 -10.491  -1.556  1.00 46.88           C
ATOM    305  CB  VAL    37      31.064  -9.287  -1.960  1.00 46.88           C
ATOM    306  CG1 VAL    37      30.222  -8.024  -1.718  1.00 46.88           C
ATOM    307  CG2 VAL    37      32.395  -9.305  -1.189  1.00 46.88           C
ATOM    308  C   VAL    37      29.017 -10.498  -2.383  1.00 46.88           C
ATOM    309  O   VAL    37      29.070 -10.436  -3.611  1.00 46.88           O
ATOM    310  N   ASP    38      27.856 -10.604  -1.706  1.00 80.84           N
ATOM    311  CA  ASP    38      26.573 -10.617  -2.349  1.00 80.84           C
ATOM    312  CB  ASP    38      25.439 -10.973  -1.372  1.00 80.84           C
ATOM    313  CG  ASP    38      24.163 -11.202  -2.168  1.00 80.84           C
ATOM    314  OD1 ASP    38      24.213 -11.076  -3.420  1.00 80.84           O
ATOM    315  OD2 ASP    38      23.118 -11.504  -1.531  1.00 80.84           O
ATOM    316  C   ASP    38      26.270  -9.264  -2.915  1.00 80.84           C
ATOM    317  O   ASP    38      25.839  -9.146  -4.061  1.00 80.84           O
ATOM    318  N   SER    39      26.482  -8.195  -2.117  1.00 84.99           N
ATOM    319  CA  SER    39      26.181  -6.883  -2.617  1.00 84.99           C
ATOM    320  CB  SER    39      24.682  -6.543  -2.585  1.00 84.99           C
ATOM    321  OG  SER    39      24.226  -6.487  -1.241  1.00 84.99           O
ATOM    322  C   SER    39      26.877  -5.870  -1.763  1.00 84.99           C
ATOM    323  O   SER    39      27.228  -6.140  -0.616  1.00 84.99           O
ATOM    324  N   GLY    40      27.097  -4.664  -2.327  1.00 29.01           N
ATOM    325  CA  GLY    40      27.706  -3.588  -1.602  1.00 29.01           C
ATOM    326  C   GLY    40      29.188  -3.688  -1.743  1.00 29.01           C
ATOM    327  O   GLY    40      29.722  -4.699  -2.198  1.00 29.01           O
ATOM    328  N   CYS    41      29.890  -2.606  -1.349  1.00 54.30           N
ATOM    329  CA  CYS    41      31.319  -2.587  -1.408  1.00 54.30           C
ATOM    330  CB  CYS    41      31.895  -1.341  -2.083  1.00 54.30           C
ATOM    331  SG  CYS    41      33.685  -1.472  -2.338  1.00 54.30           S
ATOM    332  C   CYS    41      31.788  -2.552   0.002  1.00 54.30           C
ATOM    333  O   CYS    41      31.215  -1.854   0.839  1.00 54.30           O
ATOM    334  N   TRP    42      32.852  -3.318   0.296  1.00 82.54           N
ATOM    335  CA  TRP    42      33.322  -3.402   1.641  1.00 82.54           C
ATOM    336  CB  TRP    42      33.058  -4.789   2.256  1.00 82.54           C
ATOM    337  CG  TRP    42      31.596  -5.147   2.357  1.00 82.54           C
ATOM    338  CD2 TRP    42      30.861  -5.240   3.587  1.00 82.54           C
ATOM    339  CD1 TRP    42      30.720  -5.462   1.358  1.00 82.54           C
ATOM    340  NE1 TRP    42      29.481  -5.732   1.887  1.00 82.54           N
ATOM    341  CE2 TRP    42      29.555  -5.602   3.259  1.00 82.54           C
ATOM    342  CE3 TRP    42      31.245  -5.044   4.882  1.00 82.54           C
ATOM    343  CZ2 TRP    42      28.607  -5.772   4.227  1.00 82.54           C
ATOM    344  CZ3 TRP    42      30.286  -5.212   5.856  1.00 82.54           C
ATOM    345  CH2 TRP    42      28.992  -5.568   5.534  1.00 82.54           C
ATOM    346  C   TRP    42      34.804  -3.244   1.616  1.00 82.54           C
ATOM    347  O   TRP    42      35.442  -3.365   0.571  1.00 82.54           O
ATOM    348  N   MET    43      35.379  -2.926   2.790  1.00135.56           N
ATOM    349  CA  MET    43      36.797  -2.841   2.920  1.00135.56           C
ATOM    350  CB  MET    43      37.307  -1.438   3.239  1.00135.56           C
ATOM    351  CG  MET    43      38.825  -1.376   3.169  1.00135.56           C
ATOM    352  SD  MET    43      39.445  -1.755   1.506  1.00135.56           S
ATOM    353  CE  MET    43      38.075  -0.976   0.598  1.00135.56           C
ATOM    354  C   MET    43      37.149  -3.703   4.087  1.00135.56           C
ATOM    355  O   MET    43      36.565  -3.582   5.162  1.00135.56           O
ATOM    356  N   LEU    44      38.130  -4.599   3.899  1.00133.40           N
ATOM    357  CA  LEU    44      38.508  -5.510   4.937  1.00133.40           C
ATOM    358  CB  LEU    44      38.611  -6.941   4.387  1.00133.40           C
ATOM    359  CG  LEU    44      38.797  -7.991   5.477  1.00133.40           C
ATOM    360  CD1 LEU    44      40.223  -7.973   6.054  1.00133.40           C
ATOM    361  CD2 LEU    44      37.685  -7.802   6.523  1.00133.40           C
ATOM    362  C   LEU    44      39.856  -5.064   5.428  1.00133.40           C
ATOM    363  O   LEU    44      40.647  -4.531   4.654  1.00133.40           O
ATOM    364  N   TYR    45      40.151  -5.246   6.736  1.00 85.41           N
ATOM    365  CA  TYR    45      41.404  -4.776   7.270  1.00 85.41           C
ATOM    366  CB  TYR    45      41.220  -3.656   8.312  1.00 85.41           C
ATOM    367  CG  TYR    45      40.426  -2.531   7.723  1.00 85.41           C
ATOM    368  CD1 TYR    45      39.056  -2.627   7.627  1.00 85.41           C
ATOM    369  CD2 TYR    45      41.030  -1.373   7.285  1.00 85.41           C
ATOM    370  CE1 TYR    45      38.300  -1.603   7.102  1.00 85.41           C
ATOM    371  CE2 TYR    45      40.280  -0.343   6.758  1.00 85.41           C
ATOM    372  CZ  TYR    45      38.912  -0.454   6.664  1.00 85.41           C
ATOM    373  OH  TYR    45      38.137   0.598   6.128  1.00 85.41           O
ATOM    374  C   TYR    45      42.096  -5.909   7.982  1.00 85.41           C
ATOM    375  O   TYR    45      41.450  -6.798   8.537  1.00 85.41           O
ATOM    376  N   GLU    46      43.452  -5.900   7.974  1.00 90.26           N
ATOM    377  CA  GLU    46      44.217  -6.948   8.598  1.00 90.26           C
ATOM    378  CB  GLU    46      45.741  -6.819   8.432  1.00 90.26           C
ATOM    379  CG  GLU    46      46.293  -7.290   7.089  1.00 90.26           C
ATOM    380  CD  GLU    46      47.810  -7.325   7.222  1.00 90.26           C
ATOM    381  OE1 GLU    46      48.317  -6.879   8.286  1.00 90.26           O
ATOM    382  OE2 GLU    46      48.484  -7.796   6.267  1.00 90.26           O
ATOM    383  C   GLU    46      43.993  -6.988  10.081  1.00 90.26           C
ATOM    384  O   GLU    46      43.715  -8.056  10.624  1.00 90.26           O
ATOM    385  N   GLN    47      44.096  -5.830  10.772  1.00132.75           N
ATOM    386  CA  GLN    47      43.995  -5.818  12.210  1.00132.75           C
ATOM    387  CB  GLN    47      45.128  -5.043  12.907  1.00132.75           C
ATOM    388  CG  GLN    47      45.183  -3.559  12.569  1.00132.75           C
ATOM    389  CD  GLN    47      46.350  -2.962  13.346  1.00132.75           C
ATOM    390  OE1 GLN    47      46.252  -2.725  14.549  1.00132.75           O
ATOM    391  NE2 GLN    47      47.485  -2.708  12.642  1.00132.75           N
ATOM    392  C   GLN    47      42.668  -5.271  12.652  1.00132.75           C
ATOM    393  O   GLN    47      41.875  -4.790  11.845  1.00132.75           O
ATOM    394  N   PRO    48      42.395  -5.378  13.936  1.00211.63           N
ATOM    395  CA  PRO    48      41.112  -5.026  14.471  1.00211.63           C
ATOM    396  CD  PRO    48      43.134  -6.251  14.833  1.00211.63           C
ATOM    397  CB  PRO    48      41.162  -5.384  15.956  1.00211.63           C
ATOM    398  CG  PRO    48      42.186  -6.531  16.012  1.00211.63           C
ATOM    399  C   PRO    48      40.503  -3.695  14.194  1.00211.63           C
ATOM    400  O   PRO    48      39.691  -3.624  13.296  1.00211.63           O
ATOM    401  N   ASN    49      40.894  -2.586  14.822  1.00211.33           N
ATOM    402  CA  ASN    49      40.070  -1.432  14.579  1.00211.33           C
ATOM    403  CB  ASN    49      40.145  -0.396  15.713  1.00211.33           C
ATOM    404  CG  ASN    49      39.050   0.636  15.488  1.00211.33           C
ATOM    405  OD1 ASN    49      38.404   0.660  14.442  1.00211.33           O
ATOM    406  ND2 ASN    49      38.837   1.522  16.499  1.00211.33           N
ATOM    407  C   ASN    49      40.485  -0.739  13.315  1.00211.33           C
ATOM    408  O   ASN    49      41.044   0.354  13.351  1.00211.33           O
ATOM    409  N   PHE    50      40.154  -1.353  12.165  1.00106.14           N
ATOM    410  CA  PHE    50      40.367  -0.855  10.846  1.00106.14           C
ATOM    411  CB  PHE    50      39.488   0.370  10.549  1.00106.14           C
ATOM    412  CG  PHE    50      38.081  -0.073  10.764  1.00106.14           C
ATOM    413  CD1 PHE    50      37.438  -0.845   9.826  1.00106.14           C
ATOM    414  CD2 PHE    50      37.403   0.284  11.906  1.00106.14           C
ATOM    415  CE1 PHE    50      36.140  -1.256  10.025  1.00106.14           C
ATOM    416  CE2 PHE    50      36.105  -0.124  12.110  1.00106.14           C
ATOM    417  CZ  PHE    50      35.470  -0.896  11.169  1.00106.14           C
ATOM    418  C   PHE    50      41.802  -0.481  10.631  1.00106.14           C
ATOM    419  O   PHE    50      42.081   0.537  10.003  1.00106.14           O
ATOM    420  N   GLN    51      42.763  -1.290  11.120  1.00 88.12           N
ATOM    421  CA  GLN    51      44.129  -0.904  10.895  1.00 88.12           C
ATOM    422  CB  GLN    51      44.930  -0.655  12.184  1.00 88.12           C
ATOM    423  CG  GLN    51      44.413   0.524  13.009  1.00 88.12           C
ATOM    424  CD  GLN    51      44.718   1.801  12.240  1.00 88.12           C
ATOM    425  OE1 GLN    51      45.299   1.767  11.156  1.00 88.12           O
ATOM    426  NE2 GLN    51      44.316   2.965  12.816  1.00 88.12           N
ATOM    427  C   GLN    51      44.817  -1.974  10.103  1.00 88.12           C
ATOM    428  O   GLN    51      44.254  -3.038   9.848  1.00 88.12           O
ATOM    429  N   GLY    52      46.061  -1.694   9.661  1.00 46.12           N
ATOM    430  CA  GLY    52      46.814  -2.650   8.899  1.00 46.12           C
ATOM    431  C   GLY    52      46.460  -2.501   7.452  1.00 46.12           C
ATOM    432  O   GLY    52      45.907  -1.491   7.017  1.00 46.12           O
ATOM    433  N   PRO    53      46.797  -3.516   6.700  1.00138.33           N
ATOM    434  CA  PRO    53      46.537  -3.502   5.287  1.00138.33           C
ATOM    435  CD  PRO    53      47.974  -4.305   7.021  1.00138.33           C
ATOM    436  CB  PRO    53      47.323  -4.672   4.703  1.00138.33           C
ATOM    437  CG  PRO    53      48.512  -4.814   5.671  1.00138.33           C
ATOM    438  C   PRO    53      45.080  -3.504   4.965  1.00138.33           C
ATOM    439  O   PRO    53      44.311  -4.168   5.658  1.00138.33           O
ATOM    440  N   GLN    54      44.690  -2.772   3.903  1.00 60.93           N
ATOM    441  CA  GLN    54      43.308  -2.661   3.528  1.00 60.93           C
ATOM    442  CB  GLN    54      42.907  -1.222   3.160  1.00 60.93           C
ATOM    443  CG  GLN    54      43.063  -0.239   4.323  1.00 60.93           C
ATOM    444  CD  GLN    54      42.805   1.165   3.797  1.00 60.93           C
ATOM    445  OE1 GLN    54      41.698   1.691   3.900  1.00 60.93           O
ATOM    446  NE2 GLN    54      43.859   1.791   3.209  1.00 60.93           N
ATOM    447  C   GLN    54      43.081  -3.513   2.318  1.00 60.93           C
ATOM    448  O   GLN    54      43.965  -3.662   1.476  1.00 60.93           O
ATOM    449  N   TYR    55      41.887  -4.140   2.223  1.00 83.56           N
ATOM    450  CA  TYR    55      41.601  -4.957   1.077  1.00 83.56           C
ATOM    451  CB  TYR    55      41.501  -6.460   1.400  1.00 83.56           C
ATOM    452  CG  TYR    55      42.738  -6.880   2.119  1.00 83.56           C
ATOM    453  CD1 TYR    55      43.972  -6.801   1.517  1.00 83.56           C
ATOM    454  CD2 TYR    55      42.652  -7.387   3.397  1.00 83.56           C
ATOM    455  CE1 TYR    55      45.104  -7.198   2.189  1.00 83.56           C
ATOM    456  CE2 TYR    55      43.779  -7.787   4.075  1.00 83.56           C
ATOM    457  CZ  TYR    55      45.008  -7.689   3.469  1.00 83.56           C
ATOM    458  OH  TYR    55      46.171  -8.096   4.155  1.00 83.56           O
ATOM    459  C   TYR    55      40.249  -4.558   0.569  1.00 83.56           C
ATOM    460  O   TYR    55      39.268  -4.606   1.310  1.00 83.56           O
ATOM    461  N   PHE    56      40.157  -4.161  -0.717  1.00161.03           N
ATOM    462  CA  PHE    56      38.901  -3.748  -1.279  1.00161.03           C
ATOM    463  CB  PHE    56      39.044  -3.010  -2.628  1.00161.03           C
ATOM    464  CG  PHE    56      39.524  -3.995  -3.647  1.00161.03           C
ATOM    465  CD1 PHE    56      40.867  -4.248  -3.803  1.00161.03           C
ATOM    466  CD2 PHE    56      38.630  -4.685  -4.437  1.00161.03           C
ATOM    467  CE1 PHE    56      41.313  -5.159  -4.732  1.00161.03           C
ATOM    468  CE2 PHE    56      39.068  -5.598  -5.368  1.00161.03           C
ATOM    469  CZ  PHE    56      40.413  -5.837  -5.517  1.00161.03           C
ATOM    470  C   PHE    56      38.113  -4.988  -1.554  1.00161.03           C
ATOM    471  O   PHE    56      38.664  -5.996  -1.992  1.00161.03           O
ATOM    472  N   LEU    57      36.792  -4.954  -1.285  1.00 73.10           N
ATOM    473  CA  LEU    57      35.976  -6.097  -1.572  1.00 73.10           C
ATOM    474  CB  LEU    57      35.458  -6.798  -0.299  1.00 73.10           C
ATOM    475  CG  LEU    57      36.562  -7.444   0.561  1.00 73.10           C
ATOM    476  CD1 LEU    57      35.971  -8.120   1.810  1.00 73.10           C
ATOM    477  CD2 LEU    57      37.423  -8.413  -0.270  1.00 73.10           C
ATOM    478  C   LEU    57      34.769  -5.623  -2.320  1.00 73.10           C
ATOM    479  O   LEU    57      33.839  -5.075  -1.728  1.00 73.10           O
ATOM    480  N   ARG    58      34.754  -5.828  -3.652  1.00151.53           N
ATOM    481  CA  ARG    58      33.619  -5.464  -4.451  1.00151.53           C
ATOM    482  CB  ARG    58      33.958  -5.004  -5.880  1.00151.53           C
ATOM    483  CG  ARG    58      34.617  -6.079  -6.747  1.00151.53           C
ATOM    484  CD  ARG    58      36.115  -5.870  -6.970  1.00151.53           C
ATOM    485  NE  ARG    58      36.581  -6.946  -7.889  1.00151.53           N
ATOM    486  CZ  ARG    58      36.431  -6.796  -9.239  1.00151.53           C
ATOM    487  NH1 ARG    58      35.829  -5.677  -9.738  1.00151.53           N
ATOM    488  NH2 ARG    58      36.880  -7.764 -10.089  1.00151.53           N
ATOM    489  C   ARG    58      32.787  -6.698  -4.581  1.00151.53           C
ATOM    490  O   ARG    58      33.201  -7.778  -4.163  1.00151.53           O
ATOM    491  N   ARG    59      31.577  -6.576  -5.161  1.00105.40           N
ATOM    492  CA  ARG    59      30.737  -7.732  -5.272  1.00105.40           C
ATOM    493  CB  ARG    59      29.369  -7.460  -5.920  1.00105.40           C
ATOM    494  CG  ARG    59      28.430  -8.668  -5.873  1.00105.40           C
ATOM    495  CD  ARG    59      27.167  -8.493  -6.717  1.00105.40           C
ATOM    496  NE  ARG    59      26.450  -7.291  -6.208  1.00105.40           N
ATOM    497  CZ  ARG    59      25.660  -6.569  -7.055  1.00105.40           C
ATOM    498  NH1 ARG    59      25.521  -6.960  -8.355  1.00105.40           N
ATOM    499  NH2 ARG    59      25.015  -5.454  -6.604  1.00105.40           N
ATOM    500  C   ARG    59      31.442  -8.741  -6.120  1.00105.40           C
ATOM    501  O   ARG    59      32.113  -8.397  -7.092  1.00105.40           O
ATOM    502  N   GLY    60      31.321 -10.031  -5.747  1.00 22.98           N
ATOM    503  CA  GLY    60      31.955 -11.064  -6.509  1.00 22.98           C
ATOM    504  C   GLY    60      32.346 -12.152  -5.564  1.00 22.98           C
ATOM    505  O   GLY    60      32.015 -12.112  -4.380  1.00 22.98           O
ATOM    506  N   ASP    61      33.057 -13.173  -6.084  1.00 51.11           N
ATOM    507  CA  ASP    61      33.494 -14.257  -5.255  1.00 51.11           C
ATOM    508  CB  ASP    61      32.998 -15.641  -5.711  1.00 51.11           C
ATOM    509  CG  ASP    61      31.499 -15.731  -5.462  1.00 51.11           C
ATOM    510  OD1 ASP    61      30.845 -14.658  -5.362  1.00 51.11           O
ATOM    511  OD2 ASP    61      30.989 -16.878  -5.358  1.00 51.11           O
ATOM    512  C   ASP    61      34.987 -14.301  -5.302  1.00 51.11           C
ATOM    513  O   ASP    61      35.586 -14.185  -6.370  1.00 51.11           O
ATOM    514  N   TYR    62      35.627 -14.440  -4.123  1.00 70.24           N
ATOM    515  CA  TYR    62      37.056 -14.548  -4.056  1.00 70.24           C
ATOM    516  CB  TYR    62      37.681 -13.545  -3.070  1.00 70.24           C
ATOM    517  CG  TYR    62      37.345 -12.159  -3.510  1.00 70.24           C
ATOM    518  CD1 TYR    62      36.090 -11.642  -3.282  1.00 70.24           C
ATOM    519  CD2 TYR    62      38.286 -11.370  -4.130  1.00 70.24           C
ATOM    520  CE1 TYR    62      35.774 -10.363  -3.677  1.00 70.24           C
ATOM    521  CE2 TYR    62      37.976 -10.090  -4.527  1.00 70.24           C
ATOM    522  CZ  TYR    62      36.718  -9.585  -4.302  1.00 70.24           C
ATOM    523  OH  TYR    62      36.397  -8.273  -4.708  1.00 70.24           O
ATOM    524  C   TYR    62      37.333 -15.912  -3.500  1.00 70.24           C
ATOM    525  O   TYR    62      37.144 -16.149  -2.307  1.00 70.24           O
ATOM    526  N   PRO    63      37.749 -16.827  -4.333  1.00 80.05           N
ATOM    527  CA  PRO    63      38.032 -18.164  -3.887  1.00 80.05           C
ATOM    528  CD  PRO    63      37.432 -16.780  -5.748  1.00 80.05           C
ATOM    529  CB  PRO    63      38.102 -19.029  -5.149  1.00 80.05           C
ATOM    530  CG  PRO    63      38.137 -18.022  -6.316  1.00 80.05           C
ATOM    531  C   PRO    63      39.229 -18.266  -3.001  1.00 80.05           C
ATOM    532  O   PRO    63      39.233 -19.109  -2.104  1.00 80.05           O
ATOM    533  N   ASP    64      40.254 -17.428  -3.233  1.00 57.91           N
ATOM    534  CA  ASP    64      41.443 -17.510  -2.444  1.00 57.91           C
ATOM    535  CB  ASP    64      42.678 -17.928  -3.263  1.00 57.91           C
ATOM    536  CG  ASP    64      43.773 -18.374  -2.306  1.00 57.91           C
ATOM    537  OD1 ASP    64      43.434 -18.791  -1.167  1.00 57.91           O
ATOM    538  OD2 ASP    64      44.967 -18.302  -2.703  1.00 57.91           O
ATOM    539  C   ASP    64      41.701 -16.137  -1.909  1.00 57.91           C
ATOM    540  O   ASP    64      41.146 -15.153  -2.393  1.00 57.91           O
ATOM    541  N   TYR    65      42.550 -16.055  -0.870  1.00106.96           N
ATOM    542  CA  TYR    65      42.931 -14.831  -0.225  1.00106.96           C
ATOM    543  CB  TYR    65      43.777 -15.066   1.040  1.00106.96           C
ATOM    544  CG  TYR    65      44.922 -15.952   0.691  1.00106.96           C
ATOM    545  CD1 TYR    65      46.065 -15.448   0.116  1.00106.96           C
ATOM    546  CD2 TYR    65      44.846 -17.301   0.953  1.00106.96           C
ATOM    547  CE1 TYR    65      47.114 -16.281  -0.196  1.00106.96           C
ATOM    548  CE2 TYR    65      45.891 -18.138   0.644  1.00106.96           C
ATOM    549  CZ  TYR    65      47.028 -17.627   0.068  1.00106.96           C
ATOM    550  OH  TYR    65      48.103 -18.484  -0.251  1.00106.96           O
ATOM    551  C   TYR    65      43.709 -13.978  -1.180  1.00106.96           C
ATOM    552  O   TYR    65      43.646 -12.751  -1.127  1.00106.96           O
ATOM    553  N   GLN    66      44.479 -14.620  -2.075  1.00 76.39           N
ATOM    554  CA  GLN    66      45.314 -13.936  -3.020  1.00 76.39           C
ATOM    555  CB  GLN    66      46.041 -14.900  -3.975  1.00 76.39           C
ATOM    556  CG  GLN    66      47.075 -15.799  -3.294  1.00 76.39           C
ATOM    557  CD  GLN    66      48.324 -14.970  -3.033  1.00 76.39           C
ATOM    558  OE1 GLN    66      48.339 -13.760  -3.251  1.00 76.39           O
ATOM    559  NE2 GLN    66      49.407 -15.641  -2.556  1.00 76.39           N
ATOM    560  C   GLN    66      44.454 -13.053  -3.872  1.00 76.39           C
ATOM    561  O   GLN    66      44.893 -11.992  -4.315  1.00 76.39           O
ATOM    562  N   GLN    67      43.202 -13.471  -4.134  1.00129.43           N
ATOM    563  CA  GLN    67      42.337 -12.729  -5.007  1.00129.43           C
ATOM    564  CB  GLN    67      40.959 -13.388  -5.189  1.00129.43           C
ATOM    565  CG  GLN    67      40.058 -12.622  -6.158  1.00129.43           C
ATOM    566  CD  GLN    67      40.675 -12.736  -7.545  1.00129.43           C
ATOM    567  OE1 GLN    67      41.364 -13.708  -7.853  1.00129.43           O
ATOM    568  NE2 GLN    67      40.430 -11.712  -8.406  1.00129.43           N
ATOM    569  C   GLN    67      42.110 -11.344  -4.465  1.00129.43           C
ATOM    570  O   GLN    67      42.023 -10.386  -5.229  1.00129.43           O
ATOM    571  N   TRP    68      41.950 -11.218  -3.135  1.00167.51           N
ATOM    572  CA  TRP    68      41.740  -9.979  -2.426  1.00167.51           C
ATOM    573  CB  TRP    68      41.003 -10.094  -1.077  1.00167.51           C
ATOM    574  CG  TRP    68      41.656 -10.912   0.006  1.00167.51           C
ATOM    575  CD2 TRP    68      41.054 -12.083   0.575  1.00167.51           C
ATOM    576  CD1 TRP    68      42.812 -10.695   0.696  1.00167.51           C
ATOM    577  NE1 TRP    68      42.968 -11.660   1.663  1.00167.51           N
ATOM    578  CE2 TRP    68      41.891 -12.518   1.601  1.00167.51           C
ATOM    579  CE3 TRP    68      39.889 -12.729   0.277  1.00167.51           C
ATOM    580  CZ2 TRP    68      41.572 -13.614   2.350  1.00167.51           C
ATOM    581  CZ3 TRP    68      39.578 -13.844   1.023  1.00167.51           C
ATOM    582  CH2 TRP    68      40.405 -14.275   2.039  1.00167.51           C
ATOM    583  C   TRP    68      43.015  -9.201  -2.228  1.00167.51           C
ATOM    584  O   TRP    68      42.982  -8.100  -1.678  1.00167.51           O
ATOM    585  N   MET    69      44.159  -9.734  -2.708  1.00 86.42           N
ATOM    586  CA  MET    69      45.503  -9.268  -2.470  1.00 86.42           C
ATOM    587  CB  MET    69      45.814  -7.903  -3.112  1.00 86.42           C
ATOM    588  CG  MET    69      45.896  -7.968  -4.640  1.00 86.42           C
ATOM    589  SD  MET    69      46.387  -6.417  -5.452  1.00 86.42           S
ATOM    590  CE  MET    69      44.747  -5.644  -5.376  1.00 86.42           C
ATOM    591  C   MET    69      45.890  -9.226  -1.022  1.00 86.42           C
ATOM    592  O   MET    69      46.523  -8.279  -0.558  1.00 86.42           O
ATOM    593  N   GLY    70      45.540 -10.300  -0.279  1.00 32.14           N
ATOM    594  CA  GLY    70      45.986 -10.454   1.078  1.00 32.14           C
ATOM    595  C   GLY    70      47.117 -11.441   1.061  1.00 32.14           C
ATOM    596  O   GLY    70      46.969 -12.565   0.579  1.00 32.14           O
ATOM    597  N   LEU    71      48.284 -11.034   1.605  1.00124.40           N
ATOM    598  CA  LEU    71      49.447 -11.877   1.633  1.00124.40           C
ATOM    599  CB  LEU    71      50.719 -11.129   2.096  1.00124.40           C
ATOM    600  CG  LEU    71      50.642 -10.407   3.459  1.00124.40           C
ATOM    601  CD1 LEU    71      50.708 -11.381   4.645  1.00124.40           C
ATOM    602  CD2 LEU    71      51.699  -9.296   3.551  1.00124.40           C
ATOM    603  C   LEU    71      49.169 -13.052   2.514  1.00124.40           C
ATOM    604  O   LEU    71      49.532 -14.180   2.186  1.00124.40           O
ATOM    605  N   ASN    72      48.497 -12.816   3.656  1.00 42.71           N
ATOM    606  CA  ASN    72      48.158 -13.880   4.553  1.00 42.71           C
ATOM    607  CB  ASN    72      48.815 -13.769   5.940  1.00 42.71           C
ATOM    608  CG  ASN    72      50.299 -14.068   5.790  1.00 42.71           C
ATOM    609  OD1 ASN    72      50.722 -14.708   4.828  1.00 42.71           O
ATOM    610  ND2 ASN    72      51.115 -13.599   6.771  1.00 42.71           N
ATOM    611  C   ASN    72      46.683 -13.790   4.754  1.00 42.71           C
ATOM    612  O   ASN    72      46.082 -12.744   4.516  1.00 42.71           O
ATOM    613  N   ASP    73      46.053 -14.899   5.183  1.00158.54           N
ATOM    614  CA  ASP    73      44.632 -14.877   5.358  1.00158.54           C
ATOM    615  CB  ASP    73      43.997 -16.272   5.216  1.00158.54           C
ATOM    616  CG  ASP    73      44.624 -17.212   6.236  1.00158.54           C
ATOM    617  OD1 ASP    73      45.531 -16.770   6.991  1.00158.54           O
ATOM    618  OD2 ASP    73      44.204 -18.399   6.263  1.00158.54           O
ATOM    619  C   ASP    73      44.316 -14.327   6.713  1.00158.54           C
ATOM    620  O   ASP    73      43.640 -14.974   7.514  1.00158.54           O
ATOM    621  N   SER    74      44.784 -13.090   6.985  1.00 57.64           N
ATOM    622  CA  SER    74      44.515 -12.454   8.241  1.00 57.64           C
ATOM    623  CB  SER    74      45.771 -11.907   8.941  1.00 57.64           C
ATOM    624  OG  SER    74      46.344 -10.861   8.171  1.00 57.64           O
ATOM    625  C   SER    74      43.625 -11.287   7.959  1.00 57.64           C
ATOM    626  O   SER    74      43.987 -10.355   7.242  1.00 57.64           O
ATOM    627  N   ILE    75      42.411 -11.350   8.527  1.00208.47           N
ATOM    628  CA  ILE    75      41.355 -10.392   8.388  1.00208.47           C
ATOM    629  CB  ILE    75      40.335 -11.003   7.457  1.00208.47           C
ATOM    630  CG1 ILE    75      38.982 -10.280   7.382  1.00208.47           C
ATOM    631  CG2 ILE    75      40.224 -12.480   7.858  1.00208.47           C
ATOM    632  CD1 ILE    75      38.057 -10.430   8.592  1.00208.47           C
ATOM    633  C   ILE    75      40.745 -10.253   9.745  1.00208.47           C
ATOM    634  O   ILE    75      40.247 -11.232  10.294  1.00208.47           O
ATOM    635  N   ARG    76      40.740  -9.051  10.349  1.00226.02           N
ATOM    636  CA  ARG    76      40.056  -9.049  11.610  1.00226.02           C
ATOM    637  CB  ARG    76      40.983  -9.280  12.825  1.00226.02           C
ATOM    638  CG  ARG    76      42.247  -8.426  12.911  1.00226.02           C
ATOM    639  CD  ARG    76      43.291  -9.099  13.811  1.00226.02           C
ATOM    640  NE  ARG    76      44.617  -8.460  13.580  1.00226.02           N
ATOM    641  CZ  ARG    76      45.680  -8.814  14.361  1.00226.02           C
ATOM    642  NH1 ARG    76      45.522  -9.754  15.339  1.00226.02           N
ATOM    643  NH2 ARG    76      46.899  -8.232  14.166  1.00226.02           N
ATOM    644  C   ARG    76      39.130  -7.881  11.785  1.00226.02           C
ATOM    645  O   ARG    76      38.767  -7.538  12.911  1.00226.02           O
ATOM    646  N   SER    77      38.669  -7.274  10.667  1.00 73.70           N
ATOM    647  CA  SER    77      37.684  -6.226  10.773  1.00 73.70           C
ATOM    648  CB  SER    77      38.210  -4.927  11.399  1.00 73.70           C
ATOM    649  OG  SER    77      39.228  -4.366  10.585  1.00 73.70           O
ATOM    650  C   SER    77      37.224  -5.887   9.387  1.00 73.70           C
ATOM    651  O   SER    77      38.025  -5.891   8.457  1.00 73.70           O
ATOM    652  N   CYS    78      35.919  -5.575   9.214  1.00 88.86           N
ATOM    653  CA  CYS    78      35.427  -5.231   7.909  1.00 88.86           C
ATOM    654  CB  CYS    78      34.717  -6.396   7.197  1.00 88.86           C
ATOM    655  SG  CYS    78      34.112  -5.936   5.547  1.00 88.86           S
ATOM    656  C   CYS    78      34.440  -4.109   8.046  1.00 88.86           C
ATOM    657  O   CYS    78      33.826  -3.926   9.096  1.00 88.86           O
ATOM    658  N   ARG    79      34.268  -3.313   6.967  1.00212.83           N
ATOM    659  CA  ARG    79      33.375  -2.191   7.029  1.00212.83           C
ATOM    660  CB  ARG    79      34.129  -0.907   7.393  1.00212.83           C
ATOM    661  CG  ARG    79      33.250   0.285   7.746  1.00212.83           C
ATOM    662  CD  ARG    79      34.075   1.546   7.988  1.00212.83           C
ATOM    663  NE  ARG    79      34.508   2.024   6.648  1.00212.83           N
ATOM    664  CZ  ARG    79      35.184   3.201   6.526  1.00212.83           C
ATOM    665  NH1 ARG    79      35.554   3.898   7.640  1.00212.83           N
ATOM    666  NH2 ARG    79      35.478   3.682   5.284  1.00212.83           N
ATOM    667  C   ARG    79      32.778  -2.012   5.664  1.00212.83           C
ATOM    668  O   ARG    79      33.368  -2.419   4.664  1.00212.83           O
ATOM    669  N   LEU    80      31.578  -1.400   5.586  1.00118.51           N
ATOM    670  CA  LEU    80      30.937  -1.212   4.310  1.00118.51           C
ATOM    671  CB  LEU    80      29.457  -1.633   4.280  1.00118.51           C
ATOM    672  CG  LEU    80      28.532  -0.796   5.188  1.00118.51           C
ATOM    673  CD1 LEU    80      27.079  -1.287   5.094  1.00118.51           C
ATOM    674  CD2 LEU    80      29.038  -0.755   6.639  1.00118.51           C
ATOM    675  C   LEU    80      30.983   0.240   3.969  1.00118.51           C
ATOM    676  O   LEU    80      30.887   1.098   4.846  1.00118.51           O
ATOM    677  N   ILE    81      31.150   0.564   2.668  1.00200.42           N
ATOM    678  CA  ILE    81      31.203   1.957   2.333  1.00200.42           C
ATOM    679  CB  ILE    81      32.494   2.404   1.697  1.00200.42           C
ATOM    680  CG1 ILE    81      32.787   1.628   0.405  1.00200.42           C
ATOM    681  CG2 ILE    81      33.607   2.312   2.752  1.00200.42           C
ATOM    682  CD1 ILE    81      33.080   0.150   0.638  1.00200.42           C
ATOM    683  C   ILE    81      30.075   2.355   1.427  1.00200.42           C
ATOM    684  O   ILE    81      29.882   1.808   0.341  1.00200.42           O
ATOM    685  N   PRO    82      29.271   3.260   1.939  1.00199.47           N
ATOM    686  CA  PRO    82      28.239   3.902   1.152  1.00199.47           C
ATOM    687  CD  PRO    82      28.893   3.156   3.339  1.00199.47           C
ATOM    688  CB  PRO    82      27.071   4.149   2.107  1.00199.47           C
ATOM    689  CG  PRO    82      27.711   4.121   3.505  1.00199.47           C
ATOM    690  C   PRO    82      28.794   5.203   0.603  1.00199.47           C
ATOM    691  O   PRO    82      29.674   5.754   1.261  1.00199.47           O
ATOM    692  N   HIS    83      28.288   5.708  -0.560  1.00175.94           N
ATOM    693  CA  HIS    83      28.624   6.992  -1.173  1.00175.94           C
ATOM    694  ND1 HIS    83      28.752   8.675   1.794  1.00175.94           N
ATOM    695  CG  HIS    83      29.048   8.888   0.467  1.00175.94           C
ATOM    696  CB  HIS    83      29.664   7.880  -0.457  1.00175.94           C
ATOM    697  NE2 HIS    83      28.135  10.762   1.331  1.00175.94           N
ATOM    698  CD2 HIS    83      28.665  10.167   0.201  1.00175.94           C
ATOM    699  CE1 HIS    83      28.209   9.828   2.262  1.00175.94           C
ATOM    700  C   HIS    83      29.079   6.865  -2.608  1.00175.94           C
ATOM    701  O   HIS    83      29.640   5.843  -2.997  1.00175.94           O
ATOM    702  N   THR    84      28.872   7.935  -3.433  1.00204.48           N
ATOM    703  CA  THR    84      29.174   7.863  -4.844  1.00204.48           C
ATOM    704  CB  THR    84      28.340   6.807  -5.529  1.00204.48           C
ATOM    705  OG1 THR    84      28.788   6.577  -6.857  1.00204.48           O
ATOM    706  CG2 THR    84      26.853   7.209  -5.493  1.00204.48           C
ATOM    707  C   THR    84      28.978   9.201  -5.519  1.00204.48           C
ATOM    708  O   THR    84      29.337  10.240  -4.968  1.00204.48           O
ATOM    709  N   GLY    85      28.404   9.198  -6.750  1.00217.58           N
ATOM    710  CA  GLY    85      28.206  10.373  -7.559  1.00217.58           C
ATOM    711  C   GLY    85      29.304  10.399  -8.578  1.00217.58           C
ATOM    712  O   GLY    85      29.935   9.379  -8.835  1.00217.58           O
ATOM    713  N   SER    86      29.535  11.558  -9.229  1.00126.36           N
ATOM    714  CA  SER    86      30.615  11.633 -10.173  1.00126.36           C
ATOM    715  CB  SER    86      30.678  12.965 -10.939  1.00126.36           C
ATOM    716  OG  SER    86      31.774  12.951 -11.841  1.00126.36           O
ATOM    717  C   SER    86      31.843  11.531  -9.344  1.00126.36           C
ATOM    718  O   SER    86      31.761  11.677  -8.130  1.00126.36           O
ATOM    719  N   HIS    87      33.012  11.240  -9.950  1.00 87.90           N
ATOM    720  CA  HIS    87      34.163  11.121  -9.105  1.00 87.90           C
ATOM    721  ND1 HIS    87      32.750   8.099  -9.350  1.00 87.90           N
ATOM    722  CG  HIS    87      33.637   8.757  -8.528  1.00 87.90           C
ATOM    723  CB  HIS    87      34.701   9.685  -9.032  1.00 87.90           C
ATOM    724  NE2 HIS    87      32.206   7.558  -7.263  1.00 87.90           N
ATOM    725  CD2 HIS    87      33.293   8.413  -7.257  1.00 87.90           C
ATOM    726  CE1 HIS    87      31.917   7.397  -8.542  1.00 87.90           C
ATOM    727  C   HIS    87      35.236  12.022  -9.618  1.00 87.90           C
ATOM    728  O   HIS    87      35.492  12.085 -10.819  1.00 87.90           O
ATOM    729  N   ARG    88      35.863  12.779  -8.694  1.00117.97           N
ATOM    730  CA  ARG    88      36.948  13.653  -9.030  1.00117.97           C
ATOM    731  CB  ARG    88      36.570  15.134  -9.190  1.00117.97           C
ATOM    732  CG  ARG    88      35.825  15.442 -10.486  1.00117.97           C
ATOM    733  CD  ARG    88      35.552  16.934 -10.687  1.00117.97           C
ATOM    734  NE  ARG    88      34.744  17.074 -11.930  1.00117.97           N
ATOM    735  CZ  ARG    88      34.007  18.205 -12.131  1.00117.97           C
ATOM    736  NH1 ARG    88      34.046  19.213 -11.211  1.00117.97           N
ATOM    737  NH2 ARG    88      33.227  18.328 -13.245  1.00117.97           N
ATOM    738  C   ARG    88      37.922  13.589  -7.906  1.00117.97           C
ATOM    739  O   ARG    88      37.546  13.477  -6.740  1.00117.97           O
ATOM    740  N   LEU    89      39.218  13.666  -8.249  1.00120.18           N
ATOM    741  CA  LEU    89      40.252  13.538  -7.274  1.00120.18           C
ATOM    742  CB  LEU    89      40.768  12.098  -7.316  1.00120.18           C
ATOM    743  CG  LEU    89      41.825  11.656  -6.303  1.00120.18           C
ATOM    744  CD1 LEU    89      42.137  10.183  -6.589  1.00120.18           C
ATOM    745  CD2 LEU    89      43.077  12.548  -6.299  1.00120.18           C
ATOM    746  C   LEU    89      41.340  14.470  -7.699  1.00120.18           C
ATOM    747  O   LEU    89      41.666  14.546  -8.882  1.00120.18           O
ATOM    748  N   ARG    90      41.923  15.220  -6.744  1.00100.08           N
ATOM    749  CA  ARG    90      42.978  16.122  -7.099  1.00100.08           C
ATOM    750  CB  ARG    90      42.617  17.589  -6.813  1.00100.08           C
ATOM    751  CG  ARG    90      43.705  18.602  -7.171  1.00100.08           C
ATOM    752  CD  ARG    90      43.267  20.042  -6.899  1.00100.08           C
ATOM    753  NE  ARG    90      44.421  20.938  -7.188  1.00100.08           N
ATOM    754  CZ  ARG    90      44.242  22.291  -7.194  1.00100.08           C
ATOM    755  NH1 ARG    90      43.006  22.817  -6.951  1.00100.08           N
ATOM    756  NH2 ARG    90      45.299  23.120  -7.437  1.00100.08           N
ATOM    757  C   ARG    90      44.152  15.754  -6.254  1.00100.08           C
ATOM    758  O   ARG    90      44.043  15.632  -5.035  1.00100.08           O
ATOM    759  N   ILE    91      45.321  15.561  -6.889  1.00120.81           N
ATOM    760  CA  ILE    91      46.465  15.171  -6.126  1.00120.81           C
ATOM    761  CB  ILE    91      46.902  13.769  -6.465  1.00120.81           C
ATOM    762  CG1 ILE    91      48.024  13.272  -5.550  1.00120.81           C
ATOM    763  CG2 ILE    91      47.202  13.695  -7.964  1.00120.81           C
ATOM    764  CD1 ILE    91      49.368  13.957  -5.762  1.00120.81           C
ATOM    765  C   ILE    91      47.536  16.197  -6.330  1.00120.81           C
ATOM    766  O   ILE    91      47.778  16.656  -7.446  1.00120.81           O
ATOM    767  N   TYR    92      48.201  16.579  -5.219  1.00128.64           N
ATOM    768  CA  TYR    92      49.166  17.644  -5.199  1.00128.64           C
ATOM    769  CB  TYR    92      48.959  18.641  -4.044  1.00128.64           C
ATOM    770  CG  TYR    92      47.644  19.331  -4.174  1.00128.64           C
ATOM    771  CD1 TYR    92      46.492  18.739  -3.710  1.00128.64           C
ATOM    772  CD2 TYR    92      47.567  20.580  -4.747  1.00128.64           C
ATOM    773  CE1 TYR    92      45.280  19.381  -3.821  1.00128.64           C
ATOM    774  CE2 TYR    92      46.359  21.226  -4.861  1.00128.64           C
ATOM    775  CZ  TYR    92      45.213  20.626  -4.397  1.00128.64           C
ATOM    776  OH  TYR    92      43.972  21.288  -4.511  1.00128.64           O
ATOM    777  C   TYR    92      50.527  17.066  -4.957  1.00128.64           C
ATOM    778  O   TYR    92      50.686  16.004  -4.358  1.00128.64           O
ATOM    779  N   GLU    93      51.546  17.768  -5.484  1.00108.52           N
ATOM    780  CA  GLU    93      52.938  17.426  -5.402  1.00108.52           C
ATOM    781  CB  GLU    93      53.795  18.295  -6.339  1.00108.52           C
ATOM    782  CG  GLU    93      53.388  18.202  -7.812  1.00108.52           C
ATOM    783  CD  GLU    93      53.693  16.802  -8.318  1.00108.52           C
ATOM    784  OE1 GLU    93      54.147  15.962  -7.497  1.00108.52           O
ATOM    785  OE2 GLU    93      53.474  16.554  -9.534  1.00108.52           O
ATOM    786  C   GLU    93      53.474  17.641  -4.011  1.00108.52           C
ATOM    787  O   GLU    93      54.429  16.969  -3.618  1.00108.52           O
ATOM    788  N   ARG    94      52.906  18.611  -3.250  1.00107.40           N
ATOM    789  CA  ARG    94      53.448  18.996  -1.970  1.00107.40           C
ATOM    790  CB  ARG    94      53.868  20.472  -1.919  1.00107.40           C
ATOM    791  CG  ARG    94      54.972  20.812  -2.921  1.00107.40           C
ATOM    792  CD  ARG    94      55.407  22.278  -2.890  1.00107.40           C
ATOM    793  NE  ARG    94      56.479  22.445  -3.911  1.00107.40           N
ATOM    794  CZ  ARG    94      56.987  23.684  -4.175  1.00107.40           C
ATOM    795  NH1 ARG    94      56.526  24.772  -3.493  1.00107.40           N
ATOM    796  NH2 ARG    94      57.959  23.834  -5.122  1.00107.40           N
ATOM    797  C   ARG    94      52.448  18.771  -0.869  1.00107.40           C
ATOM    798  O   ARG    94      51.318  18.352  -1.107  1.00107.40           O
ATOM    799  N   GLU    95      52.907  18.969   0.388  1.00223.42           N
ATOM    800  CA  GLU    95      52.144  18.593   1.545  1.00223.42           C
ATOM    801  CB  GLU    95      52.953  18.769   2.841  1.00223.42           C
ATOM    802  CG  GLU    95      52.358  18.047   4.048  1.00223.42           C
ATOM    803  CD  GLU    95      53.344  18.190   5.199  1.00223.42           C
ATOM    804  OE1 GLU    95      53.253  19.208   5.935  1.00223.42           O
ATOM    805  OE2 GLU    95      54.208  17.285   5.354  1.00223.42           O
ATOM    806  C   GLU    95      50.849  19.325   1.734  1.00223.42           C
ATOM    807  O   GLU    95      49.784  18.776   1.521  1.00223.42           O
ATOM    808  N   ASP    96      50.829  20.621   2.026  1.00194.18           N
ATOM    809  CA  ASP    96      49.526  21.102   2.395  1.00194.18           C
ATOM    810  CB  ASP    96      49.588  22.253   3.412  1.00194.18           C
ATOM    811  CG  ASP    96      50.071  21.677   4.735  1.00194.18           C
ATOM    812  OD1 ASP    96      49.435  20.707   5.228  1.00194.18           O
ATOM    813  OD2 ASP    96      51.091  22.192   5.266  1.00194.18           O
ATOM    814  C   ASP    96      48.803  21.606   1.193  1.00194.18           C
ATOM    815  O   ASP    96      48.510  22.795   1.089  1.00194.18           O
ATOM    816  N   TYR    97      48.446  20.691   0.276  1.00 84.65           N
ATOM    817  CA  TYR    97      47.697  21.045  -0.891  1.00 84.65           C
ATOM    818  CB  TYR    97      46.289  21.546  -0.539  1.00 84.65           C
ATOM    819  CG  TYR    97      45.704  20.461   0.289  1.00 84.65           C
ATOM    820  CD1 TYR    97      45.127  19.358  -0.293  1.00 84.65           C
ATOM    821  CD2 TYR    97      45.753  20.552   1.661  1.00 84.65           C
ATOM    822  CE1 TYR    97      44.602  18.356   0.488  1.00 84.65           C
ATOM    823  CE2 TYR    97      45.231  19.554   2.446  1.00 84.65           C
ATOM    824  CZ  TYR    97      44.656  18.455   1.857  1.00 84.65           C
ATOM    825  OH  TYR    97      44.125  17.431   2.665  1.00 84.65           O
ATOM    826  C   TYR    97      48.408  22.136  -1.620  1.00 84.65           C
ATOM    827  O   TYR    97      47.795  23.121  -2.028  1.00 84.65           O
ATOM    828  N   ARG    98      49.733  21.991  -1.805  1.00141.46           N
ATOM    829  CA  ARG    98      50.457  22.999  -2.525  1.00141.46           C
ATOM    830  CB  ARG    98      51.450  23.786  -1.650  1.00141.46           C
ATOM    831  CG  ARG    98      52.507  22.910  -0.978  1.00141.46           C
ATOM    832  CD  ARG    98      53.371  23.660   0.038  1.00141.46           C
ATOM    833  NE  ARG    98      54.124  24.712  -0.701  1.00141.46           N
ATOM    834  CZ  ARG    98      54.726  25.726  -0.014  1.00141.46           C
ATOM    835  NH1 ARG    98      54.635  25.775   1.348  1.00141.46           N
ATOM    836  NH2 ARG    98      55.419  26.689  -0.687  1.00141.46           N
ATOM    837  C   ARG    98      51.226  22.314  -3.612  1.00141.46           C
ATOM    838  O   ARG    98      51.298  21.087  -3.662  1.00141.46           O
ATOM    839  N   GLY    99      51.801  23.106  -4.538  1.00 24.63           N
ATOM    840  CA  GLY    99      52.579  22.549  -5.609  1.00 24.63           C
ATOM    841  C   GLY    99      51.701  22.330  -6.801  1.00 24.63           C
ATOM    842  O   GLY    99      50.561  22.788  -6.850  1.00 24.63           O
ATOM    843  N   GLN   100      52.241  21.623  -7.815  1.00 69.57           N
ATOM    844  CA  GLN   100      51.515  21.379  -9.028  1.00 69.57           C
ATOM    845  CB  GLN   100      52.383  20.804 -10.160  1.00 69.57           C
ATOM    846  CG  GLN   100      53.451  21.780 -10.658  1.00 69.57           C
ATOM    847  CD  GLN   100      52.739  22.944 -11.333  1.00 69.57           C
ATOM    848  OE1 GLN   100      51.515  22.957 -11.448  1.00 69.57           O
ATOM    849  NE2 GLN   100      53.527  23.953 -11.793  1.00 69.57           N
ATOM    850  C   GLN   100      50.438  20.390  -8.734  1.00 69.57           C
ATOM    851  O   GLN   100      50.643  19.426  -7.999  1.00 69.57           O
ATOM    852  N   MET   101      49.249  20.612  -9.326  1.00145.58           N
ATOM    853  CA  MET   101      48.134  19.754  -9.063  1.00145.58           C
ATOM    854  CB  MET   101      46.881  20.521  -8.601  1.00145.58           C
ATOM    855  CG  MET   101      46.373  21.571  -9.598  1.00145.58           C
ATOM    856  SD  MET   101      45.516  20.919 -11.063  1.00145.58           S
ATOM    857  CE  MET   101      44.017  20.430 -10.161  1.00145.58           C
ATOM    858  C   MET   101      47.790  19.002 -10.304  1.00145.58           C
ATOM    859  O   MET   101      48.063  19.446 -11.417  1.00145.58           O
ATOM    860  N   VAL   102      47.226  17.792 -10.124  1.00111.71           N
ATOM    861  CA  VAL   102      46.782  17.019 -11.242  1.00111.71           C
ATOM    862  CB  VAL   102      47.746  15.936 -11.617  1.00111.71           C
ATOM    863  CG1 VAL   102      48.984  16.594 -12.250  1.00111.71           C
ATOM    864  CG2 VAL   102      48.104  15.171 -10.338  1.00111.71           C
ATOM    865  C   VAL   102      45.450  16.430 -10.884  1.00111.71           C
ATOM    866  O   VAL   102      45.320  15.722  -9.886  1.00111.71           O
ATOM    867  N   GLU   103      44.418  16.697 -11.713  1.00 44.10           N
ATOM    868  CA  GLU   103      43.087  16.244 -11.408  1.00 44.10           C
ATOM    869  CB  GLU   103      41.988  17.291 -11.671  1.00 44.10           C
ATOM    870  CG  GLU   103      40.583  16.779 -11.335  1.00 44.10           C
ATOM    871  CD  GLU   103      39.571  17.863 -11.678  1.00 44.10           C
ATOM    872  OE1 GLU   103      39.701  18.993 -11.137  1.00 44.10           O
ATOM    873  OE2 GLU   103      38.653  17.572 -12.491  1.00 44.10           O
ATOM    874  C   GLU   103      42.761  15.067 -12.267  1.00 44.10           C
ATOM    875  O   GLU   103      43.194  14.982 -13.416  1.00 44.10           O
ATOM    876  N   ILE   104      41.994  14.108 -11.705  1.00 58.79           N
ATOM    877  CA  ILE   104      41.625  12.938 -12.447  1.00 58.79           C
ATOM    878  CB  ILE   104      42.423  11.731 -12.066  1.00 58.79           C
ATOM    879  CG1 ILE   104      43.922  11.979 -12.292  1.00 58.79           C
ATOM    880  CG2 ILE   104      41.881  10.550 -12.878  1.00 58.79           C
ATOM    881  CD1 ILE   104      44.820  10.919 -11.658  1.00 58.79           C
ATOM    882  C   ILE   104      40.185  12.621 -12.167  1.00 58.79           C
ATOM    883  O   ILE   104      39.667  12.924 -11.092  1.00 58.79           O
ATOM    884  N   THR   105      39.485  12.033 -13.163  1.00101.48           N
ATOM    885  CA  THR   105      38.120  11.636 -12.962  1.00101.48           C
ATOM    886  CB  THR   105      37.153  12.489 -13.729  1.00101.48           C
ATOM    887  OG1 THR   105      37.380  12.352 -15.124  1.00101.48           O
ATOM    888  CG2 THR   105      37.342  13.954 -13.303  1.00101.48           C
ATOM    889  C   THR   105      37.963  10.239 -13.485  1.00101.48           C
ATOM    890  O   THR   105      36.841   9.757 -13.644  1.00101.48           O
ATOM    891  N   GLU   106      39.089   9.544 -13.748  1.00 54.53           N
ATOM    892  CA  GLU   106      39.034   8.217 -14.297  1.00 54.53           C
ATOM    893  CB  GLU   106      39.153   8.191 -15.830  1.00 54.53           C
ATOM    894  CG  GLU   106      37.957   8.822 -16.545  1.00 54.53           C
ATOM    895  CD  GLU   106      38.267   8.854 -18.034  1.00 54.53           C
ATOM    896  OE1 GLU   106      39.435   8.557 -18.401  1.00 54.53           O
ATOM    897  OE2 GLU   106      37.342   9.181 -18.825  1.00 54.53           O
ATOM    898  C   GLU   106      40.209   7.459 -13.760  1.00 54.53           C
ATOM    899  O   GLU   106      40.973   7.971 -12.947  1.00 54.53           O
ATOM    900  N   ASP   107      40.377   6.191 -14.182  1.00 36.44           N
ATOM    901  CA  ASP   107      41.479   5.424 -13.673  1.00 36.44           C
ATOM    902  CB  ASP   107      41.358   3.913 -13.933  1.00 36.44           C
ATOM    903  CG  ASP   107      40.229   3.380 -13.064  1.00 36.44           C
ATOM    904  OD1 ASP   107      39.567   4.208 -12.383  1.00 36.44           O
ATOM    905  OD2 ASP   107      40.019   2.138 -13.065  1.00 36.44           O
ATOM    906  C   ASP   107      42.748   5.890 -14.311  1.00 36.44           C
ATOM    907  O   ASP   107      42.740   6.440 -15.411  1.00 36.44           O
ATOM    908  N   CYS   108      43.880   5.713 -13.594  1.00102.71           N
ATOM    909  CA  CYS   108      45.167   6.036 -14.137  1.00102.71           C
ATOM    910  CB  CYS   108      45.720   7.416 -13.713  1.00102.71           C
ATOM    911  SG  CYS   108      46.134   7.562 -11.948  1.00102.71           S
ATOM    912  C   CYS   108      46.120   4.970 -13.681  1.00102.71           C
ATOM    913  O   CYS   108      46.329   4.762 -12.486  1.00102.71           O
ATOM    914  N   SER   109      46.709   4.244 -14.648  1.00 43.50           N
ATOM    915  CA  SER   109      47.612   3.166 -14.365  1.00 43.50           C
ATOM    916  CB  SER   109      47.960   2.339 -15.614  1.00 43.50           C
ATOM    917  OG  SER   109      46.796   1.699 -16.117  1.00 43.50           O
ATOM    918  C   SER   109      48.895   3.705 -13.822  1.00 43.50           C
ATOM    919  O   SER   109      49.562   3.036 -13.038  1.00 43.50           O
ATOM    920  N   SER   110      49.300   4.919 -14.246  1.00 55.29           N
ATOM    921  CA  SER   110      50.542   5.434 -13.745  1.00 55.29           C
ATOM    922  CB  SER   110      51.720   5.223 -14.711  1.00 55.29           C
ATOM    923  OG  SER   110      52.913   5.755 -14.153  1.00 55.29           O
ATOM    924  C   SER   110      50.407   6.911 -13.545  1.00 55.29           C
ATOM    925  O   SER   110      49.913   7.629 -14.410  1.00 55.29           O
ATOM    926  N   LEU   111      50.849   7.395 -12.369  1.00125.99           N
ATOM    927  CA  LEU   111      50.843   8.795 -12.052  1.00125.99           C
ATOM    928  CB  LEU   111      51.051   9.154 -10.568  1.00125.99           C
ATOM    929  CG  LEU   111      49.775   9.034  -9.712  1.00125.99           C
ATOM    930  CD1 LEU   111      48.658   9.917 -10.288  1.00125.99           C
ATOM    931  CD2 LEU   111      49.331   7.586  -9.489  1.00125.99           C
ATOM    932  C   LEU   111      51.870   9.539 -12.847  1.00125.99           C
ATOM    933  O   LEU   111      51.731  10.737 -13.077  1.00125.99           O
ATOM    934  N   HIS   112      52.949   8.863 -13.270  1.00 77.99           N
ATOM    935  CA  HIS   112      54.030   9.526 -13.945  1.00 77.99           C
ATOM    936  ND1 HIS   112      55.260   6.713 -12.624  1.00 77.99           N
ATOM    937  CG  HIS   112      55.775   7.850 -13.205  1.00 77.99           C
ATOM    938  CB  HIS   112      55.143   8.553 -14.368  1.00 77.99           C
ATOM    939  NE2 HIS   112      57.111   7.218 -11.500  1.00 77.99           N
ATOM    940  CD2 HIS   112      56.906   8.145 -12.506  1.00 77.99           C
ATOM    941  CE1 HIS   112      56.097   6.378 -11.610  1.00 77.99           C
ATOM    942  C   HIS   112      53.528  10.188 -15.196  1.00 77.99           C
ATOM    943  O   HIS   112      53.993  11.267 -15.559  1.00 77.99           O
ATOM    944  N   ASP   113      52.548   9.568 -15.877  1.00 80.32           N
ATOM    945  CA  ASP   113      52.069  10.045 -17.146  1.00 80.32           C
ATOM    946  CB  ASP   113      50.922   9.172 -17.687  1.00 80.32           C
ATOM    947  CG  ASP   113      50.677   9.520 -19.148  1.00 80.32           C
ATOM    948  OD1 ASP   113      51.287  10.505 -19.642  1.00 80.32           O
ATOM    949  OD2 ASP   113      49.872   8.797 -19.794  1.00 80.32           O
ATOM    950  C   ASP   113      51.556  11.449 -17.007  1.00 80.32           C
ATOM    951  O   ASP   113      51.753  12.281 -17.890  1.00 80.32           O
ATOM    952  N   ARG   114      50.903  11.755 -15.876  1.00209.52           N
ATOM    953  CA  ARG   114      50.322  13.041 -15.625  1.00209.52           C
ATOM    954  CB  ARG   114      49.312  13.077 -14.466  1.00209.52           C
ATOM    955  CG  ARG   114      49.821  12.694 -13.082  1.00209.52           C
ATOM    956  CD  ARG   114      48.693  12.172 -12.189  1.00209.52           C
ATOM    957  NE  ARG   114      47.566  13.143 -12.282  1.00209.52           N
ATOM    958  CZ  ARG   114      46.626  13.022 -13.265  1.00209.52           C
ATOM    959  NH1 ARG   114      46.670  11.967 -14.129  1.00209.52           N
ATOM    960  NH2 ARG   114      45.658  13.974 -13.399  1.00209.52           N
ATOM    961  C   ARG   114      51.410  14.047 -15.452  1.00209.52           C
ATOM    962  O   ARG   114      51.145  15.242 -15.316  1.00209.52           O
ATOM    963  N   PHE   115      52.669  13.569 -15.448  1.00129.60           N
ATOM    964  CA  PHE   115      53.820  14.392 -15.219  1.00129.60           C
ATOM    965  CB  PHE   115      53.756  15.734 -15.983  1.00129.60           C
ATOM    966  CG  PHE   115      55.014  16.507 -15.762  1.00129.60           C
ATOM    967  CD1 PHE   115      56.176  16.155 -16.410  1.00129.60           C
ATOM    968  CD2 PHE   115      55.027  17.599 -14.924  1.00129.60           C
ATOM    969  CE1 PHE   115      57.334  16.869 -16.210  1.00129.60           C
ATOM    970  CE2 PHE   115      56.182  18.316 -14.720  1.00129.60           C
ATOM    971  CZ  PHE   115      57.340  17.951 -15.363  1.00129.60           C
ATOM    972  C   PHE   115      53.880  14.633 -13.757  1.00129.60           C
ATOM    973  O   PHE   115      54.650  15.453 -13.259  1.00129.60           O
ATOM    974  N   HIS   116      53.073  13.856 -13.015  1.00100.09           N
ATOM    975  CA  HIS   116      53.203  13.869 -11.598  1.00100.09           C
ATOM    976  ND1 HIS   116      51.741  14.539  -8.663  1.00100.09           N
ATOM    977  CG  HIS   116      52.031  13.412  -9.397  1.00100.09           C
ATOM    978  CB  HIS   116      51.945  13.344 -10.889  1.00100.09           C
ATOM    979  NE2 HIS   116      52.317  12.962  -7.205  1.00100.09           N
ATOM    980  CD2 HIS   116      52.382  12.458  -8.492  1.00100.09           C
ATOM    981  CE1 HIS   116      51.927  14.215  -7.360  1.00100.09           C
ATOM    982  C   HIS   116      54.309  12.892 -11.356  1.00100.09           C
ATOM    983  O   HIS   116      54.149  11.882 -10.672  1.00100.09           O
ATOM    984  N   PHE   117      55.480  13.182 -11.948  1.00 45.34           N
ATOM    985  CA  PHE   117      56.627  12.351 -11.780  1.00 45.34           C
ATOM    986  CB  PHE   117      57.844  12.802 -12.605  1.00 45.34           C
ATOM    987  CG  PHE   117      57.554  12.484 -14.032  1.00 45.34           C
ATOM    988  CD1 PHE   117      56.855  13.364 -14.825  1.00 45.34           C
ATOM    989  CD2 PHE   117      57.982  11.294 -14.574  1.00 45.34           C
ATOM    990  CE1 PHE   117      56.591  13.061 -16.140  1.00 45.34           C
ATOM    991  CE2 PHE   117      57.721  10.986 -15.888  1.00 45.34           C
ATOM    992  CZ  PHE   117      57.024  11.871 -16.674  1.00 45.34           C
ATOM    993  C   PHE   117      56.965  12.474 -10.347  1.00 45.34           C
ATOM    994  O   PHE   117      57.416  11.526  -9.706  1.00 45.34           O
ATOM    995  N   SER   118      56.721  13.678  -9.804  1.00114.71           N
ATOM    996  CA  SER   118      57.049  13.915  -8.441  1.00114.71           C
ATOM    997  CB  SER   118      56.810  15.366  -7.992  1.00114.71           C
ATOM    998  OG  SER   118      57.658  16.247  -8.714  1.00114.71           O
ATOM    999  C   SER   118      56.190  13.030  -7.608  1.00114.71           C
ATOM   1000  O   SER   118      55.397  12.237  -8.113  1.00114.71           O
ATOM   1001  N   GLU   119      56.379  13.127  -6.284  1.00135.31           N
ATOM   1002  CA  GLU   119      55.677  12.296  -5.359  1.00135.31           C
ATOM   1003  CB  GLU   119      56.394  12.139  -4.006  1.00135.31           C
ATOM   1004  CG  GLU   119      55.754  11.088  -3.098  1.00135.31           C
ATOM   1005  CD  GLU   119      56.047   9.718  -3.693  1.00135.31           C
ATOM   1006  OE1 GLU   119      56.644   9.670  -4.801  1.00135.31           O
ATOM   1007  OE2 GLU   119      55.677   8.700  -3.048  1.00135.31           O
ATOM   1008  C   GLU   119      54.327  12.868  -5.099  1.00135.31           C
ATOM   1009  O   GLU   119      54.023  13.997  -5.481  1.00135.31           O
ATOM   1010  N   ILE   120      53.470  12.048  -4.461  1.00122.98           N
ATOM   1011  CA  ILE   120      52.135  12.428  -4.109  1.00122.98           C
ATOM   1012  CB  ILE   120      51.175  11.276  -4.254  1.00122.98           C
ATOM   1013  CG1 ILE   120      49.766  11.678  -3.803  1.00122.98           C
ATOM   1014  CG2 ILE   120      51.757  10.039  -3.546  1.00122.98           C
ATOM   1015  CD1 ILE   120      48.686  10.682  -4.225  1.00122.98           C
ATOM   1016  C   ILE   120      52.149  12.872  -2.684  1.00122.98           C
ATOM   1017  O   ILE   120      52.112  12.073  -1.750  1.00122.98           O
ATOM   1018  N   HIS   121      52.278  14.193  -2.486  1.00137.61           N
ATOM   1019  CA  HIS   121      52.361  14.713  -1.159  1.00137.61           C
ATOM   1020  ND1 HIS   121      54.928  17.023   0.429  1.00137.61           N
ATOM   1021  CG  HIS   121      53.805  16.249   0.237  1.00137.61           C
ATOM   1022  CB  HIS   121      53.215  15.976  -1.113  1.00137.61           C
ATOM   1023  NE2 HIS   121      54.296  16.311   2.438  1.00137.61           N
ATOM   1024  CD2 HIS   121      53.430  15.824   1.475  1.00137.61           C
ATOM   1025  CE1 HIS   121      55.179  17.025   1.762  1.00137.61           C
ATOM   1026  C   HIS   121      51.022  14.881  -0.475  1.00137.61           C
ATOM   1027  O   HIS   121      50.913  14.628   0.725  1.00137.61           O
ATOM   1028  N   SER   122      49.960  15.309  -1.203  1.00104.14           N
ATOM   1029  CA  SER   122      48.683  15.569  -0.579  1.00104.14           C
ATOM   1030  CB  SER   122      48.454  17.065  -0.316  1.00104.14           C
ATOM   1031  OG  SER   122      47.190  17.266   0.292  1.00104.14           O
ATOM   1032  C   SER   122      47.601  15.101  -1.516  1.00104.14           C
ATOM   1033  O   SER   122      47.833  14.977  -2.717  1.00104.14           O
ATOM   1034  N   PHE   123      46.380  14.849  -0.986  1.00 99.23           N
ATOM   1035  CA  PHE   123      45.338  14.247  -1.770  1.00 99.23           C
ATOM   1036  CB  PHE   123      45.209  12.798  -1.275  1.00 99.23           C
ATOM   1037  CG  PHE   123      44.570  11.858  -2.226  1.00 99.23           C
ATOM   1038  CD1 PHE   123      45.349  11.226  -3.166  1.00 99.23           C
ATOM   1039  CD2 PHE   123      43.226  11.583  -2.157  1.00 99.23           C
ATOM   1040  CE1 PHE   123      44.793  10.333  -4.045  1.00 99.23           C
ATOM   1041  CE2 PHE   123      42.662  10.690  -3.034  1.00 99.23           C
ATOM   1042  CZ  PHE   123      43.449  10.069  -3.973  1.00 99.23           C
ATOM   1043  C   PHE   123      44.044  14.950  -1.440  1.00 99.23           C
ATOM   1044  O   PHE   123      43.736  15.177  -0.271  1.00 99.23           O
ATOM   1045  N   ASN   124      43.237  15.312  -2.461  1.00 81.16           N
ATOM   1046  CA  ASN   124      41.976  15.945  -2.181  1.00 81.16           C
ATOM   1047  CB  ASN   124      41.904  17.399  -2.680  1.00 81.16           C
ATOM   1048  CG  ASN   124      40.673  18.058  -2.076  1.00 81.16           C
ATOM   1049  OD1 ASN   124      39.561  17.540  -2.172  1.00 81.16           O
ATOM   1050  ND2 ASN   124      40.877  19.236  -1.428  1.00 81.16           N
ATOM   1051  C   ASN   124      40.936  15.160  -2.915  1.00 81.16           C
ATOM   1052  O   ASN   124      41.036  14.982  -4.128  1.00 81.16           O
ATOM   1053  N   VAL   125      39.905  14.663  -2.199  1.00 53.52           N
ATOM   1054  CA  VAL   125      38.912  13.865  -2.862  1.00 53.52           C
ATOM   1055  CB  VAL   125      38.689  12.545  -2.180  1.00 53.52           C
ATOM   1056  CG1 VAL   125      37.602  11.767  -2.937  1.00 53.52           C
ATOM   1057  CG2 VAL   125      40.037  11.809  -2.088  1.00 53.52           C
ATOM   1058  C   VAL   125      37.609  14.604  -2.846  1.00 53.52           C
ATOM   1059  O   VAL   125      36.959  14.721  -1.806  1.00 53.52           O
ATOM   1060  N   LEU   126      37.211  15.153  -4.011  1.00 54.52           N
ATOM   1061  CA  LEU   126      35.963  15.853  -4.126  1.00 54.52           C
ATOM   1062  CB  LEU   126      35.853  16.663  -5.429  1.00 54.52           C
ATOM   1063  CG  LEU   126      34.568  17.507  -5.518  1.00 54.52           C
ATOM   1064  CD1 LEU   126      34.523  18.566  -4.404  1.00 54.52           C
ATOM   1065  CD2 LEU   126      34.393  18.117  -6.917  1.00 54.52           C
ATOM   1066  C   LEU   126      34.830  14.870  -4.086  1.00 54.52           C
ATOM   1067  O   LEU   126      33.817  15.090  -3.421  1.00 54.52           O
ATOM   1068  N   GLU   127      34.975  13.749  -4.822  1.00121.11           N
ATOM   1069  CA  GLU   127      33.945  12.750  -4.878  1.00121.11           C
ATOM   1070  CB  GLU   127      32.910  13.033  -5.976  1.00121.11           C
ATOM   1071  CG  GLU   127      33.551  13.544  -7.267  1.00121.11           C
ATOM   1072  CD  GLU   127      33.464  15.061  -7.265  1.00121.11           C
ATOM   1073  OE1 GLU   127      32.776  15.607  -6.362  1.00121.11           O
ATOM   1074  OE2 GLU   127      34.078  15.693  -8.166  1.00121.11           O
ATOM   1075  C   GLU   127      34.595  11.426  -5.139  1.00121.11           C
ATOM   1076  O   GLU   127      35.560  11.335  -5.897  1.00121.11           O
ATOM   1077  N   GLY   128      34.069  10.348  -4.521  1.00129.43           N
ATOM   1078  CA  GLY   128      34.698   9.070  -4.694  1.00129.43           C
ATOM   1079  C   GLY   128      33.749   7.998  -4.267  1.00129.43           C
ATOM   1080  O   GLY   128      32.545   8.083  -4.512  1.00129.43           O
ATOM   1081  N   TRP   129      34.266   6.960  -3.576  1.00241.46           N
ATOM   1082  CA  TRP   129      35.638   6.911  -3.166  1.00241.46           C
ATOM   1083  CB  TRP   129      35.850   6.181  -1.822  1.00241.46           C
ATOM   1084  CG  TRP   129      35.534   4.709  -1.764  1.00241.46           C
ATOM   1085  CD2 TRP   129      36.539   3.688  -1.676  1.00241.46           C
ATOM   1086  CD1 TRP   129      34.329   4.075  -1.677  1.00241.46           C
ATOM   1087  NE1 TRP   129      34.521   2.719  -1.551  1.00241.46           N
ATOM   1088  CE2 TRP   129      35.877   2.468  -1.544  1.00241.46           C
ATOM   1089  CE3 TRP   129      37.902   3.763  -1.691  1.00241.46           C
ATOM   1090  CZ2 TRP   129      36.574   1.299  -1.428  1.00241.46           C
ATOM   1091  CZ3 TRP   129      38.601   2.582  -1.583  1.00241.46           C
ATOM   1092  CH2 TRP   129      37.949   1.373  -1.454  1.00241.46           C
ATOM   1093  C   TRP   129      36.506   6.350  -4.247  1.00241.46           C
ATOM   1094  O   TRP   129      36.029   5.814  -5.247  1.00241.46           O
ATOM   1095  N   TRP   130      37.831   6.537  -4.077  1.00 84.38           N
ATOM   1096  CA  TRP   130      38.810   6.102  -5.032  1.00 84.38           C
ATOM   1097  CB  TRP   130      39.728   7.239  -5.514  1.00 84.38           C
ATOM   1098  CG  TRP   130      39.058   8.242  -6.420  1.00 84.38           C
ATOM   1099  CD2 TRP   130      39.436   8.461  -7.787  1.00 84.38           C
ATOM   1100  CD1 TRP   130      38.048   9.118  -6.151  1.00 84.38           C
ATOM   1101  NE1 TRP   130      37.760   9.859  -7.272  1.00 84.38           N
ATOM   1102  CE2 TRP   130      38.610   9.469  -8.285  1.00 84.38           C
ATOM   1103  CE3 TRP   130      40.397   7.875  -8.562  1.00 84.38           C
ATOM   1104  CZ2 TRP   130      38.733   9.907  -9.572  1.00 84.38           C
ATOM   1105  CZ3 TRP   130      40.514   8.314  -9.862  1.00 84.38           C
ATOM   1106  CH2 TRP   130      39.697   9.311 -10.356  1.00 84.38           C
ATOM   1107  C   TRP   130      39.693   5.109  -4.350  1.00 84.38           C
ATOM   1108  O   TRP   130      39.825   5.112  -3.128  1.00 84.38           O
ATOM   1109  N   VAL   131      40.300   4.210  -5.149  1.00 87.15           N
ATOM   1110  CA  VAL   131      41.203   3.212  -4.657  1.00 87.15           C
ATOM   1111  CB  VAL   131      40.868   1.835  -5.157  1.00 87.15           C
ATOM   1112  CG1 VAL   131      42.049   0.893  -4.912  1.00 87.15           C
ATOM   1113  CG2 VAL   131      39.610   1.353  -4.433  1.00 87.15           C
ATOM   1114  C   VAL   131      42.559   3.543  -5.194  1.00 87.15           C
ATOM   1115  O   VAL   131      42.722   3.813  -6.382  1.00 87.15           O
ATOM   1116  N   LEU   132      43.578   3.529  -4.316  1.00 72.64           N
ATOM   1117  CA  LEU   132      44.915   3.825  -4.743  1.00 72.64           C
ATOM   1118  CB  LEU   132      45.621   4.863  -3.854  1.00 72.64           C
ATOM   1119  CG  LEU   132      44.874   6.204  -3.731  1.00 72.64           C
ATOM   1120  CD1 LEU   132      45.702   7.231  -2.942  1.00 72.64           C
ATOM   1121  CD2 LEU   132      44.409   6.721  -5.099  1.00 72.64           C
ATOM   1122  C   LEU   132      45.703   2.559  -4.598  1.00 72.64           C
ATOM   1123  O   LEU   132      45.346   1.689  -3.803  1.00 72.64           O
ATOM   1124  N   TYR   133      46.790   2.420  -5.389  1.00 78.20           N
ATOM   1125  CA  TYR   133      47.628   1.252  -5.327  1.00 78.20           C
ATOM   1126  CB  TYR   133      47.515   0.356  -6.572  1.00 78.20           C
ATOM   1127  CG  TYR   133      46.101  -0.115  -6.623  1.00 78.20           C
ATOM   1128  CD1 TYR   133      45.139   0.640  -7.256  1.00 78.20           C
ATOM   1129  CD2 TYR   133      45.731  -1.303  -6.036  1.00 78.20           C
ATOM   1130  CE1 TYR   133      43.831   0.219  -7.302  1.00 78.20           C
ATOM   1131  CE2 TYR   133      44.424  -1.729  -6.078  1.00 78.20           C
ATOM   1132  CZ  TYR   133      43.472  -0.968  -6.712  1.00 78.20           C
ATOM   1133  OH  TYR   133      42.131  -1.406  -6.758  1.00 78.20           O
ATOM   1134  C   TYR   133      49.059   1.701  -5.202  1.00 78.20           C
ATOM   1135  O   TYR   133      49.456   2.736  -5.736  1.00 78.20           O
ATOM   1136  N   GLU   134      49.868   0.912  -4.466  1.00 65.31           N
ATOM   1137  CA  GLU   134      51.254   1.195  -4.203  1.00 65.31           C
ATOM   1138  CB  GLU   134      51.884   0.218  -3.198  1.00 65.31           C
ATOM   1139  CG  GLU   134      53.334   0.566  -2.854  1.00 65.31           C
ATOM   1140  CD  GLU   134      53.908  -0.578  -2.036  1.00 65.31           C
ATOM   1141  OE1 GLU   134      53.157  -1.556  -1.779  1.00 65.31           O
ATOM   1142  OE2 GLU   134      55.107  -0.493  -1.662  1.00 65.31           O
ATOM   1143  C   GLU   134      52.064   1.105  -5.457  1.00 65.31           C
ATOM   1144  O   GLU   134      53.061   1.813  -5.600  1.00 65.31           O
ATOM   1145  N   MET   135      51.682   0.204  -6.382  1.00 84.73           N
ATOM   1146  CA  MET   135      52.462   0.020  -7.573  1.00 84.73           C
ATOM   1147  CB  MET   135      52.938  -1.430  -7.764  1.00 84.73           C
ATOM   1148  CG  MET   135      53.899  -1.614  -8.940  1.00 84.73           C
ATOM   1149  SD  MET   135      54.472  -3.323  -9.179  1.00 84.73           S
ATOM   1150  CE  MET   135      55.460  -3.373  -7.657  1.00 84.73           C
ATOM   1151  C   MET   135      51.630   0.373  -8.767  1.00 84.73           C
ATOM   1152  O   MET   135      50.416   0.545  -8.674  1.00 84.73           O
ATOM   1153  N   THR   136      52.291   0.500  -9.937  1.00105.09           N
ATOM   1154  CA  THR   136      51.609   0.870 -11.142  1.00105.09           C
ATOM   1155  CB  THR   136      52.537   1.257 -12.256  1.00105.09           C
ATOM   1156  OG1 THR   136      51.804   1.792 -13.348  1.00105.09           O
ATOM   1157  CG2 THR   136      53.322   0.011 -12.700  1.00105.09           C
ATOM   1158  C   THR   136      50.794  -0.288 -11.611  1.00105.09           C
ATOM   1159  O   THR   136      50.990  -1.426 -11.189  1.00105.09           O
ATOM   1160  N   ASN   137      49.845  -0.002 -12.519  1.00104.85           N
ATOM   1161  CA  ASN   137      48.996  -1.003 -13.088  1.00104.85           C
ATOM   1162  CB  ASN   137      49.792  -2.090 -13.832  1.00104.85           C
ATOM   1163  CG  ASN   137      48.826  -2.877 -14.703  1.00104.85           C
ATOM   1164  OD1 ASN   137      48.402  -3.974 -14.346  1.00104.85           O
ATOM   1165  ND2 ASN   137      48.457  -2.295 -15.875  1.00104.85           N
ATOM   1166  C   ASN   137      48.127  -1.651 -12.045  1.00104.85           C
ATOM   1167  O   ASN   137      47.809  -2.834 -12.155  1.00104.85           O
ATOM   1168  N   TYR   138      47.677  -0.892 -11.021  1.00168.00           N
ATOM   1169  CA  TYR   138      46.709  -1.447 -10.108  1.00168.00           C
ATOM   1170  CB  TYR   138      45.375  -1.634 -10.910  1.00168.00           C
ATOM   1171  CG  TYR   138      44.396  -2.638 -10.397  1.00168.00           C
ATOM   1172  CD1 TYR   138      43.700  -2.468  -9.228  1.00168.00           C
ATOM   1173  CD2 TYR   138      44.190  -3.786 -11.128  1.00168.00           C
ATOM   1174  CE1 TYR   138      42.816  -3.429  -8.790  1.00168.00           C
ATOM   1175  CE2 TYR   138      43.309  -4.750 -10.702  1.00168.00           C
ATOM   1176  CZ  TYR   138      42.621  -4.572  -9.528  1.00168.00           C
ATOM   1177  OH  TYR   138      41.718  -5.562  -9.086  1.00168.00           O
ATOM   1178  C   TYR   138      47.228  -2.682  -9.379  1.00168.00           C
ATOM   1179  O   TYR   138      46.562  -3.705  -9.235  1.00168.00           O
ATOM   1180  N   ARG   139      48.460  -2.633  -8.839  1.00153.35           N
ATOM   1181  CA  ARG   139      48.902  -3.794  -8.111  1.00153.35           C
ATOM   1182  CB  ARG   139      49.985  -4.609  -8.840  1.00153.35           C
ATOM   1183  CG  ARG   139      49.508  -5.259 -10.138  1.00153.35           C
ATOM   1184  CD  ARG   139      50.549  -6.182 -10.773  1.00153.35           C
ATOM   1185  NE  ARG   139      50.632  -7.402  -9.921  1.00153.35           N
ATOM   1186  CZ  ARG   139      51.501  -7.442  -8.869  1.00153.35           C
ATOM   1187  NH1 ARG   139      52.312  -6.375  -8.613  1.00153.35           N
ATOM   1188  NH2 ARG   139      51.557  -8.549  -8.071  1.00153.35           N
ATOM   1189  C   ARG   139      49.526  -3.340  -6.829  1.00153.35           C
ATOM   1190  O   ARG   139      49.848  -2.165  -6.665  1.00153.35           O
ATOM   1191  N   GLY   140      49.708  -4.282  -5.880  1.00 33.19           N
ATOM   1192  CA  GLY   140      50.365  -3.966  -4.645  1.00 33.19           C
ATOM   1193  C   GLY   140      49.374  -3.586  -3.590  1.00 33.19           C
ATOM   1194  O   GLY   140      48.199  -3.951  -3.643  1.00 33.19           O
ATOM   1195  N   ARG   141      49.864  -2.848  -2.571  1.00175.05           N
ATOM   1196  CA  ARG   141      49.060  -2.480  -1.445  1.00175.05           C
ATOM   1197  CB  ARG   141      49.878  -1.976  -0.243  1.00175.05           C
ATOM   1198  CG  ARG   141      50.819  -0.813  -0.545  1.00175.05           C
ATOM   1199  CD  ARG   141      51.823  -0.580   0.585  1.00175.05           C
ATOM   1200  NE  ARG   141      52.376  -1.912   0.964  1.00175.05           N
ATOM   1201  CZ  ARG   141      53.420  -1.999   1.838  1.00175.05           C
ATOM   1202  NH1 ARG   141      53.988  -0.864   2.339  1.00175.05           N
ATOM   1203  NH2 ARG   141      53.895  -3.222   2.214  1.00175.05           N
ATOM   1204  C   ARG   141      48.013  -1.486  -1.835  1.00175.05           C
ATOM   1205  O   ARG   141      48.221  -0.635  -2.698  1.00175.05           O
ATOM   1206  N   GLN   142      46.835  -1.590  -1.183  1.00 78.88           N
ATOM   1207  CA  GLN   142      45.689  -0.801  -1.541  1.00 78.88           C
ATOM   1208  CB  GLN   142      44.423  -1.660  -1.647  1.00 78.88           C
ATOM   1209  CG  GLN   142      44.564  -2.805  -2.652  1.00 78.88           C
ATOM   1210  CD  GLN   142      43.436  -3.776  -2.362  1.00 78.88           C
ATOM   1211  OE1 GLN   142      42.450  -3.409  -1.728  1.00 78.88           O
ATOM   1212  NE2 GLN   142      43.584  -5.048  -2.821  1.00 78.88           N
ATOM   1213  C   GLN   142      45.425   0.232  -0.482  1.00 78.88           C
ATOM   1214  O   GLN   142      45.622  -0.016   0.706  1.00 78.88           O
ATOM   1215  N   TYR   143      44.987   1.439  -0.908  1.00 96.20           N
ATOM   1216  CA  TYR   143      44.658   2.508  -0.002  1.00 96.20           C
ATOM   1217  CB  TYR   143      45.604   3.720  -0.108  1.00 96.20           C
ATOM   1218  CG  TYR   143      47.020   3.272   0.036  1.00 96.20           C
ATOM   1219  CD1 TYR   143      47.512   2.821   1.238  1.00 96.20           C
ATOM   1220  CD2 TYR   143      47.868   3.334  -1.047  1.00 96.20           C
ATOM   1221  CE1 TYR   143      48.824   2.421   1.349  1.00 96.20           C
ATOM   1222  CE2 TYR   143      49.180   2.938  -0.943  1.00 96.20           C
ATOM   1223  CZ  TYR   143      49.659   2.477   0.258  1.00 96.20           C
ATOM   1224  OH  TYR   143      51.004   2.070   0.370  1.00 96.20           O
ATOM   1225  C   TYR   143      43.321   3.026  -0.440  1.00 96.20           C
ATOM   1226  O   TYR   143      43.125   3.302  -1.621  1.00 96.20           O
ATOM   1227  N   LEU   144      42.369   3.202   0.497  1.00197.60           N
ATOM   1228  CA  LEU   144      41.059   3.671   0.137  1.00197.60           C
ATOM   1229  CB  LEU   144      39.965   3.222   1.095  1.00197.60           C
ATOM   1230  CG  LEU   144      40.006   1.745   1.446  1.00197.60           C
ATOM   1231  CD1 LEU   144      38.728   1.393   2.212  1.00197.60           C
ATOM   1232  CD2 LEU   144      40.328   0.882   0.218  1.00197.60           C
ATOM   1233  C   LEU   144      41.034   5.141   0.398  1.00197.60           C
ATOM   1234  O   LEU   144      41.483   5.584   1.452  1.00197.60           O
ATOM   1235  N   LEU   145      40.477   5.936  -0.536  1.00101.72           N
ATOM   1236  CA  LEU   145      40.370   7.343  -0.283  1.00101.72           C
ATOM   1237  CB  LEU   145      41.137   8.217  -1.290  1.00101.72           C
ATOM   1238  CG  LEU   145      42.664   8.063  -1.166  1.00101.72           C
ATOM   1239  CD1 LEU   145      43.171   8.614   0.177  1.00101.72           C
ATOM   1240  CD2 LEU   145      43.100   6.609  -1.408  1.00101.72           C
ATOM   1241  C   LEU   145      38.925   7.725  -0.333  1.00101.72           C
ATOM   1242  O   LEU   145      38.227   7.446  -1.307  1.00101.72           O
ATOM   1243  N   ARG   146      38.452   8.401   0.733  1.00 99.38           N
ATOM   1244  CA  ARG   146      37.077   8.793   0.852  1.00 99.38           C
ATOM   1245  CB  ARG   146      36.482   8.432   2.227  1.00 99.38           C
ATOM   1246  CG  ARG   146      36.595   6.952   2.591  1.00 99.38           C
ATOM   1247  CD  ARG   146      38.017   6.545   2.981  1.00 99.38           C
ATOM   1248  NE  ARG   146      37.973   5.132   3.448  1.00 99.38           N
ATOM   1249  CZ  ARG   146      38.751   4.746   4.501  1.00 99.38           C
ATOM   1250  NH1 ARG   146      39.543   5.660   5.132  1.00 99.38           N
ATOM   1251  NH2 ARG   146      38.730   3.450   4.929  1.00 99.38           N
ATOM   1252  C   ARG   146      37.039  10.284   0.742  1.00 99.38           C
ATOM   1253  O   ARG   146      38.073  10.931   0.899  1.00 99.38           O
ATOM   1254  N   PRO   147      35.891  10.853   0.441  1.00 77.64           N
ATOM   1255  CA  PRO   147      35.774  12.282   0.314  1.00 77.64           C
ATOM   1256  CD  PRO   147      34.601  10.227   0.693  1.00 77.64           C
ATOM   1257  CB  PRO   147      34.284  12.566   0.140  1.00 77.64           C
ATOM   1258  CG  PRO   147      33.617  11.395   0.883  1.00 77.64           C
ATOM   1259  C   PRO   147      36.320  12.919   1.548  1.00 77.64           C
ATOM   1260  O   PRO   147      35.872  12.587   2.645  1.00 77.64           O
ATOM   1261  N   GLY   148      37.275  13.852   1.383  1.00 23.00           N
ATOM   1262  CA  GLY   148      37.875  14.478   2.521  1.00 23.00           C
ATOM   1263  C   GLY   148      39.185  15.042   2.078  1.00 23.00           C
ATOM   1264  O   GLY   148      39.470  15.115   0.883  1.00 23.00           O
ATOM   1265  N   ASP   149      40.017  15.466   3.050  1.00 44.62           N
ATOM   1266  CA  ASP   149      41.280  16.061   2.726  1.00 44.62           C
ATOM   1267  CB  ASP   149      41.410  17.496   3.264  1.00 44.62           C
ATOM   1268  CG  ASP   149      40.445  18.380   2.487  1.00 44.62           C
ATOM   1269  OD1 ASP   149      40.159  18.050   1.305  1.00 44.62           O
ATOM   1270  OD2 ASP   149      39.980  19.397   3.066  1.00 44.62           O
ATOM   1271  C   ASP   149      42.373  15.246   3.349  1.00 44.62           C
ATOM   1272  O   ASP   149      42.315  14.918   4.532  1.00 44.62           O
ATOM   1273  N   TYR   150      43.394  14.875   2.546  1.00 73.65           N
ATOM   1274  CA  TYR   150      44.527  14.151   3.058  1.00 73.65           C
ATOM   1275  CB  TYR   150      44.819  12.868   2.263  1.00 73.65           C
ATOM   1276  CG  TYR   150      43.619  11.990   2.379  1.00 73.65           C
ATOM   1277  CD1 TYR   150      42.506  12.232   1.606  1.00 73.65           C
ATOM   1278  CD2 TYR   150      43.604  10.926   3.251  1.00 73.65           C
ATOM   1279  CE1 TYR   150      41.394  11.429   1.702  1.00 73.65           C
ATOM   1280  CE2 TYR   150      42.495  10.119   3.352  1.00 73.65           C
ATOM   1281  CZ  TYR   150      41.388  10.371   2.578  1.00 73.65           C
ATOM   1282  OH  TYR   150      40.250   9.544   2.681  1.00 73.65           O
ATOM   1283  C   TYR   150      45.731  15.047   2.920  1.00 73.65           C
ATOM   1284  O   TYR   150      46.347  15.132   1.859  1.00 73.65           O
ATOM   1285  N   ARG   151      46.105  15.728   4.021  1.00176.17           N
ATOM   1286  CA  ARG   151      47.189  16.679   4.032  1.00176.17           C
ATOM   1287  CB  ARG   151      47.211  17.528   5.316  1.00176.17           C
ATOM   1288  CG  ARG   151      47.322  16.714   6.606  1.00176.17           C
ATOM   1289  CD  ARG   151      45.976  16.401   7.263  1.00176.17           C
ATOM   1290  NE  ARG   151      45.435  15.169   6.625  1.00176.17           N
ATOM   1291  CZ  ARG   151      44.382  14.513   7.194  1.00176.17           C
ATOM   1292  NH1 ARG   151      43.815  14.998   8.337  1.00176.17           N
ATOM   1293  NH2 ARG   151      43.899  13.372   6.622  1.00176.17           N
ATOM   1294  C   ARG   151      48.541  16.048   3.860  1.00176.17           C
ATOM   1295  O   ARG   151      49.383  16.601   3.148  1.00176.17           O
ATOM   1296  N   ARG   152      48.797  14.888   4.511  1.00108.22           N
ATOM   1297  CA  ARG   152      50.110  14.303   4.430  1.00108.22           C
ATOM   1298  CB  ARG   152      50.892  14.267   5.759  1.00108.22           C
ATOM   1299  CG  ARG   152      51.301  15.627   6.333  1.00108.22           C
ATOM   1300  CD  ARG   152      50.196  16.332   7.119  1.00108.22           C
ATOM   1301  NE  ARG   152      50.775  17.573   7.705  1.00108.22           N
ATOM   1302  CZ  ARG   152      50.077  18.269   8.650  1.00108.22           C
ATOM   1303  NH1 ARG   152      48.852  17.826   9.057  1.00108.22           N
ATOM   1304  NH2 ARG   152      50.606  19.405   9.191  1.00108.22           N
ATOM   1305  C   ARG   152      49.985  12.872   4.009  1.00108.22           C
ATOM   1306  O   ARG   152      48.893  12.317   3.930  1.00108.22           O
ATOM   1307  N   TYR   153      51.138  12.235   3.732  1.00110.91           N
ATOM   1308  CA  TYR   153      51.196  10.872   3.294  1.00110.91           C
ATOM   1309  CB  TYR   153      52.629  10.410   2.966  1.00110.91           C
ATOM   1310  CG  TYR   153      53.458  10.484   4.202  1.00110.91           C
ATOM   1311  CD1 TYR   153      53.522   9.418   5.070  1.00110.91           C
ATOM   1312  CD2 TYR   153      54.174  11.623   4.492  1.00110.91           C
ATOM   1313  CE1 TYR   153      54.288   9.487   6.210  1.00110.91           C
ATOM   1314  CE2 TYR   153      54.942  11.698   5.630  1.00110.91           C
ATOM   1315  CZ  TYR   153      54.998  10.629   6.491  1.00110.91           C
ATOM   1316  OH  TYR   153      55.785  10.702   7.660  1.00110.91           O
ATOM   1317  C   TYR   153      50.653  10.007   4.384  1.00110.91           C
ATOM   1318  O   TYR   153      49.951   9.032   4.125  1.00110.91           O
ATOM   1319  N   HIS   154      50.928  10.377   5.645  1.00127.34           N
ATOM   1320  CA  HIS   154      50.579   9.561   6.771  1.00127.34           C
ATOM   1321  ND1 HIS   154      48.834  11.282   9.060  1.00127.34           N
ATOM   1322  CG  HIS   154      50.069  11.386   8.461  1.00127.34           C
ATOM   1323  CB  HIS   154      50.935  10.208   8.121  1.00127.34           C
ATOM   1324  NE2 HIS   154      49.208  13.451   8.749  1.00127.34           N
ATOM   1325  CD2 HIS   154      50.282  12.717   8.277  1.00127.34           C
ATOM   1326  CE1 HIS   154      48.364  12.546   9.209  1.00127.34           C
ATOM   1327  C   HIS   154      49.108   9.308   6.775  1.00127.34           C
ATOM   1328  O   HIS   154      48.664   8.249   7.216  1.00127.34           O
ATOM   1329  N   ASP   155      48.292  10.263   6.299  1.00130.65           N
ATOM   1330  CA  ASP   155      46.884  10.019   6.387  1.00130.65           C
ATOM   1331  CB  ASP   155      46.003  11.231   6.027  1.00130.65           C
ATOM   1332  CG  ASP   155      46.306  11.729   4.628  1.00130.65           C
ATOM   1333  OD1 ASP   155      46.318  10.920   3.664  1.00130.65           O
ATOM   1334  OD2 ASP   155      46.517  12.964   4.516  1.00130.65           O
ATOM   1335  C   ASP   155      46.478   8.801   5.600  1.00130.65           C
ATOM   1336  O   ASP   155      45.548   8.108   6.001  1.00130.65           O
ATOM   1337  N   TRP   156      47.086   8.538   4.426  1.00122.51           N
ATOM   1338  CA  TRP   156      46.753   7.365   3.656  1.00122.51           C
ATOM   1339  CB  TRP   156      46.913   7.514   2.130  1.00122.51           C
ATOM   1340  CG  TRP   156      48.290   7.815   1.603  1.00122.51           C
ATOM   1341  CD2 TRP   156      48.741   9.137   1.274  1.00122.51           C
ATOM   1342  CD1 TRP   156      49.312   6.966   1.292  1.00122.51           C
ATOM   1343  NE1 TRP   156      50.373   7.677   0.785  1.00122.51           N
ATOM   1344  CE2 TRP   156      50.035   9.016   0.769  1.00122.51           C
ATOM   1345  CE3 TRP   156      48.122  10.350   1.378  1.00122.51           C
ATOM   1346  CZ2 TRP   156      50.734  10.114   0.357  1.00122.51           C
ATOM   1347  CZ3 TRP   156      48.833  11.456   0.969  1.00122.51           C
ATOM   1348  CH2 TRP   156      50.113  11.339   0.468  1.00122.51           C
ATOM   1349  C   TRP   156      47.434   6.101   4.100  1.00122.51           C
ATOM   1350  O   TRP   156      46.929   5.010   3.831  1.00122.51           O
ATOM   1351  N   GLY   157      48.616   6.184   4.745  1.00 69.23           N
ATOM   1352  CA  GLY   157      49.326   4.956   4.962  1.00 69.23           C
ATOM   1353  C   GLY   157      49.261   4.454   6.362  1.00 69.23           C
ATOM   1354  O   GLY   157      49.868   4.995   7.286  1.00 69.23           O
ATOM   1355  N   ALA   158      48.491   3.366   6.520  1.00 72.61           N
ATOM   1356  CA  ALA   158      48.496   2.555   7.693  1.00 72.61           C
ATOM   1357  CB  ALA   158      47.447   1.432   7.650  1.00 72.61           C
ATOM   1358  C   ALA   158      49.848   1.926   7.615  1.00 72.61           C
ATOM   1359  O   ALA   158      50.422   1.524   8.625  1.00 72.61           O
ATOM   1360  N   THR   159      50.321   1.778   6.351  1.00117.69           N
ATOM   1361  CA  THR   159      51.599   1.243   5.947  1.00117.69           C
ATOM   1362  CB  THR   159      51.456  -0.035   5.164  1.00117.69           C
ATOM   1363  OG1 THR   159      50.655  -0.951   5.897  1.00117.69           O
ATOM   1364  CG2 THR   159      52.844  -0.669   4.962  1.00117.69           C
ATOM   1365  C   THR   159      52.261   2.325   5.048  1.00117.69           C
ATOM   1366  O   THR   159      51.920   3.491   5.215  1.00117.69           O
ATOM   1367  N   ASN   160      53.172   1.977   4.069  1.00153.12           N
ATOM   1368  CA  ASN   160      54.066   2.766   3.194  1.00153.12           C
ATOM   1369  CB  ASN   160      54.790   1.881   2.157  1.00153.12           C
ATOM   1370  CG  ASN   160      55.861   2.701   1.452  1.00153.12           C
ATOM   1371  OD1 ASN   160      55.603   3.331   0.427  1.00153.12           O
ATOM   1372  ND2 ASN   160      57.095   2.708   2.024  1.00153.12           N
ATOM   1373  C   ASN   160      53.446   3.937   2.444  1.00153.12           C
ATOM   1374  O   ASN   160      52.250   3.981   2.174  1.00153.12           O
ATOM   1375  N   ALA   161      54.312   4.952   2.154  1.00 87.95           N
ATOM   1376  CA  ALA   161      54.114   6.257   1.540  1.00 87.95           C
ATOM   1377  CB  ALA   161      55.323   7.183   1.762  1.00 87.95           C
ATOM   1378  C   ALA   161      53.773   6.364   0.058  1.00 87.95           C
ATOM   1379  O   ALA   161      52.915   7.172  -0.296  1.00 87.95           O
ATOM   1380  N   ARG   162      54.418   5.599  -0.856  1.00147.50           N
ATOM   1381  CA  ARG   162      54.295   5.843  -2.289  1.00147.50           C
ATOM   1382  CB  ARG   162      55.381   5.132  -3.115  1.00147.50           C
ATOM   1383  CG  ARG   162      55.264   5.382  -4.620  1.00147.50           C
ATOM   1384  CD  ARG   162      56.324   4.651  -5.446  1.00147.50           C
ATOM   1385  NE  ARG   162      56.075   4.977  -6.879  1.00147.50           N
ATOM   1386  CZ  ARG   162      56.887   4.466  -7.849  1.00147.50           C
ATOM   1387  NH1 ARG   162      57.941   3.668  -7.508  1.00147.50           N
ATOM   1388  NH2 ARG   162      56.645   4.752  -9.162  1.00147.50           N
ATOM   1389  C   ARG   162      52.968   5.424  -2.864  1.00147.50           C
ATOM   1390  O   ARG   162      52.331   4.507  -2.353  1.00147.50           O
ATOM   1391  N   VAL   163      52.511   6.123  -3.946  1.00 69.55           N
ATOM   1392  CA  VAL   163      51.278   5.785  -4.630  1.00 69.55           C
ATOM   1393  CB  VAL   163      50.129   6.670  -4.249  1.00 69.55           C
ATOM   1394  CG1 VAL   163      48.918   6.297  -5.120  1.00 69.55           C
ATOM   1395  CG2 VAL   163      49.882   6.528  -2.738  1.00 69.55           C
ATOM   1396  C   VAL   163      51.446   5.915  -6.129  1.00 69.55           C
ATOM   1397  O   VAL   163      51.606   7.017  -6.655  1.00 69.55           O
ATOM   1398  N   GLY   164      51.463   4.758  -6.833  1.00 76.58           N
ATOM   1399  CA  GLY   164      51.587   4.579  -8.265  1.00 76.58           C
ATOM   1400  C   GLY   164      50.349   4.750  -9.123  1.00 76.58           C
ATOM   1401  O   GLY   164      50.466   5.225 -10.252  1.00 76.58           O
ATOM   1402  N   SER   165      49.146   4.301  -8.680  1.00 60.54           N
ATOM   1403  CA  SER   165      48.016   4.327  -9.587  1.00 60.54           C
ATOM   1404  CB  SER   165      47.858   3.026 -10.393  1.00 60.54           C
ATOM   1405  OG  SER   165      47.580   1.941  -9.520  1.00 60.54           O
ATOM   1406  C   SER   165      46.731   4.538  -8.831  1.00 60.54           C
ATOM   1407  O   SER   165      46.692   4.371  -7.613  1.00 60.54           O
ATOM   1408  N   LEU   166      45.642   4.929  -9.550  1.00114.96           N
ATOM   1409  CA  LEU   166      44.371   5.202  -8.921  1.00114.96           C
ATOM   1410  CB  LEU   166      44.084   6.698  -8.721  1.00114.96           C
ATOM   1411  CG  LEU   166      45.134   7.422  -7.866  1.00114.96           C
ATOM   1412  CD1 LEU   166      46.453   7.591  -8.628  1.00114.96           C
ATOM   1413  CD2 LEU   166      44.593   8.746  -7.322  1.00114.96           C
ATOM   1414  C   LEU   166      43.226   4.678  -9.751  1.00114.96           C
ATOM   1415  O   LEU   166      43.344   4.491 -10.962  1.00114.96           O
ATOM   1416  N   ARG   167      42.073   4.430  -9.082  1.00142.04           N
ATOM   1417  CA  ARG   167      40.863   3.944  -9.694  1.00142.04           C
ATOM   1418  CB  ARG   167      40.640   2.441  -9.484  1.00142.04           C
ATOM   1419  CG  ARG   167      39.273   1.968  -9.974  1.00142.04           C
ATOM   1420  CD  ARG   167      38.988   0.509  -9.628  1.00142.04           C
ATOM   1421  NE  ARG   167      39.993  -0.308 -10.359  1.00142.04           N
ATOM   1422  CZ  ARG   167      40.183  -1.617 -10.034  1.00142.04           C
ATOM   1423  NH1 ARG   167      39.511  -2.171  -8.982  1.00142.04           N
ATOM   1424  NH2 ARG   167      41.043  -2.373 -10.776  1.00142.04           N
ATOM   1425  C   ARG   167      39.697   4.624  -9.029  1.00142.04           C
ATOM   1426  O   ARG   167      39.782   5.043  -7.876  1.00142.04           O
ATOM   1427  N   ARG   168      38.567   4.707  -9.766  1.00161.25           N
ATOM   1428  CA  ARG   168      37.323   5.353  -9.430  1.00161.25           C
ATOM   1429  CB  ARG   168      36.518   5.679 -10.697  1.00161.25           C
ATOM   1430  CG  ARG   168      35.310   6.593 -10.514  1.00161.25           C
ATOM   1431  CD  ARG   168      34.434   6.633 -11.768  1.00161.25           C
ATOM   1432  NE  ARG   168      35.345   6.833 -12.932  1.00161.25           N
ATOM   1433  CZ  ARG   168      34.877   7.366 -14.099  1.00161.25           C
ATOM   1434  NH1 ARG   168      33.581   7.783 -14.185  1.00161.25           N
ATOM   1435  NH2 ARG   168      35.708   7.477 -15.177  1.00161.25           N
ATOM   1436  C   ARG   168      36.484   4.453  -8.572  1.00161.25           C
ATOM   1437  O   ARG   168      36.900   3.350  -8.220  1.00161.25           O
ATOM   1438  N   ALA   169      35.263   4.932  -8.226  1.00 60.47           N
ATOM   1439  CA  ALA   169      34.366   4.268  -7.320  1.00 60.47           C
ATOM   1440  CB  ALA   169      32.936   4.828  -7.309  1.00 60.47           C
ATOM   1441  C   ALA   169      34.274   2.832  -7.678  1.00 60.47           C
ATOM   1442  O   ALA   169      34.072   2.465  -8.834  1.00 60.47           O
ATOM   1443  N   VAL   170      34.437   1.972  -6.658  1.00129.96           N
ATOM   1444  CA  VAL   170      34.439   0.577  -6.951  1.00129.96           C
ATOM   1445  CB  VAL   170      35.529  -0.138  -6.190  1.00129.96           C
ATOM   1446  CG1 VAL   170      35.524  -1.645  -6.506  1.00129.96           C
ATOM   1447  CG2 VAL   170      36.855   0.556  -6.557  1.00129.96           C
ATOM   1448  C   VAL   170      33.088   0.027  -6.606  1.00129.96           C
ATOM   1449  O   VAL   170      32.842  -1.175  -6.656  1.00129.96           O
ATOM   1450  N   ASP   171      32.116   0.904  -6.311  1.00283.66           N
ATOM   1451  CA  ASP   171      30.851   0.314  -6.003  1.00283.66           C
ATOM   1452  CB  ASP   171      30.916  -0.547  -4.735  1.00283.66           C
ATOM   1453  CG  ASP   171      29.840  -1.621  -4.753  1.00283.66           C
ATOM   1454  OD1 ASP   171      28.772  -1.422  -5.389  1.00283.66           O
ATOM   1455  OD2 ASP   171      30.089  -2.684  -4.129  1.00283.66           O
ATOM   1456  C   ASP   171      29.883   1.425  -5.780  1.00283.66           C
ATOM   1457  O   ASP   171      30.276   2.556  -5.498  1.00283.66           O
ATOM   1458  N   PHE   172      28.582   1.116  -5.929  1.00261.36           N
ATOM   1459  CA  PHE   172      27.534   2.059  -5.711  1.00261.36           C
ATOM   1460  CB  PHE   172      26.493   2.086  -6.840  1.00261.36           C
ATOM   1461  CG  PHE   172      27.285   2.311  -8.086  1.00261.36           C
ATOM   1462  CD1 PHE   172      27.883   3.524  -8.350  1.00261.36           C
ATOM   1463  CD2 PHE   172      27.424   1.301  -9.010  1.00261.36           C
ATOM   1464  CE1 PHE   172      28.616   3.709  -9.503  1.00261.36           C
ATOM   1465  CE2 PHE   172      28.153   1.478 -10.162  1.00261.36           C
ATOM   1466  CZ  PHE   172      28.758   2.687 -10.414  1.00261.36           C
ATOM   1467  C   PHE   172      26.870   1.596  -4.456  1.00261.36           C
ATOM   1468  O   PHE   172      27.200   0.523  -3.948  1.00261.36           O
ATOM   1469  N   TYR   173      25.959   2.440  -3.920  1.00154.83           N
ATOM   1470  CA  TYR   173      25.216   2.302  -2.687  1.00154.83           C
ATOM   1471  CB  TYR   173      23.720   2.640  -2.858  1.00154.83           C
ATOM   1472  CG  TYR   173      23.060   2.666  -1.523  1.00154.83           C
ATOM   1473  CD1 TYR   173      22.678   1.512  -0.872  1.00154.83           C
ATOM   1474  CD2 TYR   173      22.801   3.877  -0.925  1.00154.83           C
ATOM   1475  CE1 TYR   173      22.080   1.566   0.362  1.00154.83           C
ATOM   1476  CE2 TYR   173      22.201   3.938   0.307  1.00154.83           C
ATOM   1477  CZ  TYR   173      21.845   2.782   0.956  1.00154.83           C
ATOM   1478  OH  TYR   173      21.233   2.847   2.229  1.00154.83           O
ATOM   1479  C   TYR   173      25.294   0.918  -2.048  1.00154.83           C
ATOM   1480  O   TYR   173      24.482   0.031  -2.428  1.00154.83           O
ATOM   1481  OXT TYR   173      26.150   0.737  -1.141  1.00154.83           O
TER    1482      TYR   173
END
