# Supplementary material for: Estimating local protein model quality: prospects for molecular replacement
Source: Acta Crystallogr D Struct Biol. 2020 Mar 3;76(Pt 3):285–90. doi: 10.1107/S2059798320000972 (PMC7057213; doi:10.1107/S2059798320000972)
Supplement: Supplementary file 1 [file d-76-00285-sup1.zip › models/1a45.1bd7_A.B99990001.pdb.proq3.sscore.local]

ProQ2 ProQRosCen ProQRosFA ProQ3
0.65863877 1.0291661 1.2885406 1.049181
0.77672289 1.1041367 1.3825716 1.1625852
0.86477827 1.0536785 1.4134629 1.2111673
0.96979571 1.1090917 1.4744664 1.2658575
1.031514 1.1111479 1.5065136 1.316914
1.0049849 1.0831298 1.4510163 1.2909908
0.90778221 1.0291437 1.3379451 1.2314111
0.81631157 0.96691267 1.2668973 1.1353969
0.72111576 0.8884316 1.1676353 1.0459203
0.74427938 0.92467087 1.1412844 1.0312054
0.76155593 0.89337849 1.1291306 1.0060029
0.75928162 0.96223634 1.1576608 1.0155279
0.76170858 0.8862779 1.0537568 0.97240754
0.75306306 0.83146823 1.057647 0.97983066
0.77228818 0.77454408 1.0282925 0.95973426
0.82622304 0.70694972 1.0527854 0.96498757
0.85394793 0.80596009 0.99960973 0.96237922
0.77023603 0.69350642 0.95299872 0.86499244
0.6385558 0.67547495 0.77943604 0.74491772
0.65481378 0.58099142 0.77479144 0.70209764
0.67257153 0.71426227 0.74565242 0.72703169
0.63911693 0.73225011 0.72402137 0.70794694
0.58003426 0.7116494 0.68401703 0.6433785
0.60238727 0.65770423 0.65307063 0.64562727
0.58521486 0.68105497 0.62666554 0.64149609
0.55642456 0.611092 0.58977314 0.60470907
0.63029677 0.65951286 0.68224468 0.64727732
0.65185052 0.68208623 0.71801744 0.66819276
0.62236858 0.66879411 0.75341953 0.68808438
0.6457961 0.7144862 0.84580863 0.75507067
0.70693291 0.86680525 0.99462745 0.88552335
0.85483361 0.94754201 1.1718326 1.0436386
0.95311874 0.9733819 1.2598652 1.1269226
0.93816846 0.90505713 1.3034738 1.1592509
0.9890249 0.97730989 1.3912203 1.2158968
0.96278853 0.97648964 1.3852636 1.2083338
0.91601076 0.98475059 1.4084163 1.2095269
0.81250376 0.89687854 1.2526311 1.1099168
0.79340043 0.95117618 1.2714763 1.1313896
0.80990911 0.98889835 1.2881571 1.1584744
0.91498476 1.0453312 1.4209786 1.2460082
0.9943856 1.0307242 1.4688957 1.297983
0.96504295 0.97375363 1.4489686 1.237157
1.0116833 0.94153162 1.4439491 1.2517269
1.0439239 0.94079432 1.387526 1.2428706
1.0164968 0.92477371 1.288486 1.1862366
0.87900159 0.8750371 1.1740997 1.0929597
0.83503481 0.87222667 1.0948383 1.0157143
0.85019485 0.89932446 1.0744126 1.0174034
0.80218359 0.81521859 1.0385354 1.0074547
0.85062823 0.83309346 1.0265538 1.0461513
0.87941031 0.82114472 1.0159735 1.0804934
0.9620315 0.88746949 1.1015259 1.1336154
0.94396183 0.90178262 1.1118421 1.1703563
0.91537568 0.87420658 1.1638775 1.1610706
0.79097988 0.79909494 1.0527008 1.0752935
0.69049496 0.74370817 1.0571441 1.0230007
0.6913401 0.76426596 1.0375703 0.99640361
0.72592647 0.81150931 1.0578319 0.99044263
0.72358343 0.80658002 1.04818 0.98057206
0.75107145 0.89962486 1.0685325 0.97328892
0.75553786 0.87339358 1.056312 0.95733264
0.69975369 0.92914742 1.0657219 0.93837424
0.65795393 0.85881639 1.0013305 0.89536937
0.61564864 0.85368116 0.9350826 0.8390781
0.57608613 0.78875313 0.8344005 0.79666237
0.60546582 0.81700808 0.87665135 0.8299247
0.59824905 0.80281884 0.83605598 0.78785646
0.58235986 0.81333633 0.82298099 0.75068301
0.5609039 0.71295013 0.76747183 0.71394397
0.53563956 0.67863229 0.75407822 0.65444858
0.5568427 0.68670239 0.78389338 0.6885906
0.57853417 0.73039933 0.821938 0.72226821
0.58368229 0.73757117 0.85239483 0.72784157
0.66651018 0.76173632 0.94423735 0.79757227
0.76359806 0.84439282 1.0159818 0.88801373
0.9241804 1.0016173 1.173425 1.0174265
1.028769 1.0106019 1.1858441 1.0674188
0.99098076 0.95636049 1.1435917 1.028347
0.90048112 0.87469007 1.0482852 0.96468596
0.85357723 0.86199327 0.9923663 0.93031664
0.82412423 0.89083697 0.93606949 0.86790674
0.71244519 0.8210366 0.89674976 0.83393841
0.72021283 0.79411807 0.85331133 0.8104644
0.71052952 0.80980219 0.81678322 0.80435098
0.81477486 0.91963031 0.94625207 0.92464481
0.85279922 0.93478618 1.0560417 0.99417958
0.91158599 1.0034418 1.1861845 1.0793674
0.98940953 1.0114622 1.2895661 1.1519731
0.99280094 1.033801 1.2824572 1.1335121
0.98451884 1.1034492 1.2971503 1.1473353
0.96066027 1.0951629 1.2423699 1.1228699
0.88301735 1.0685066 1.1616291 1.0627198
0.76396112 0.97850743 1.0412011 0.96359563
0.68340865 0.94137989 0.94097354 0.88277586
0.71938607 0.92150833 0.89566894 0.87579531
0.71786982 0.89003289 0.923195 0.89061002
0.7368802 0.8895533 0.95912591 0.92071225
0.79253039 0.87022518 0.97949738 0.95015159
0.87191728 0.88906901 1.0543471 1.0385771
0.89499317 0.82686265 1.0420369 1.0598374
0.96865038 0.82053574 1.1509786 1.1284196
0.89133716 0.75158684 1.0423483 1.0666724
0.85912728 0.75638509 1.0980125 1.0415361
0.75175261 0.68829645 0.97903517 0.98511749
0.81154895 0.76177756 1.0934952 1.0199843
0.81365788 0.87271153 1.1456917 1.0592581
0.7930643 0.86731496 1.0690795 1.0141161
0.7726461 0.87180199 1.0645983 0.98289933
0.71401883 0.75384506 0.95319442 0.88354915
0.61952124 0.75216055 0.88778197 0.81679943
0.65678465 0.74190926 0.8652639 0.81618654
0.63977783 0.71846417 0.80469969 0.74405566
0.62694613 0.71559496 0.81025817 0.7518709
0.5609243 0.6273054 0.77158684 0.70771547
0.53144007 0.58440755 0.72095738 0.67007448
0.47002133 0.47972017 0.6715899 0.64903786
0.49350539 0.54383329 0.69233087 0.67783314
0.53355567 0.61890878 0.78123071 0.76364678
0.64337527 0.66502607 0.8858758 0.86769659
0.74636815 0.72810357 0.98459159 0.95425029
0.87206115 0.796171 1.0949871 1.0437796
0.89554971 0.82008154 1.1661095 1.0736706
0.93681495 0.78528788 1.1954823 1.113343
0.91702799 0.74247459 1.2164802 1.1155326
0.86755965 0.72398526 1.1301491 1.0505225
0.87522564 0.82679149 1.1889593 1.1230654
0.92338107 0.84806615 1.2088076 1.151783
1.0136392 1.0327023 1.3733254 1.2627301
0.97003463 0.93783474 1.3459423 1.2304939
0.95913079 0.92904136 1.3649429 1.2304433
0.96708173 0.88784727 1.3446219 1.2296525
1.030269 0.91663641 1.3113075 1.2314173
0.98745684 0.90286727 1.2354363 1.2100925
0.8775282 0.89925337 1.2174352 1.1284542
0.82371504 0.92029973 1.1166335 1.0609603
0.86706671 0.9848024 1.0917907 1.055801
0.85160287 0.92720329 1.0652334 1.0599455
0.92568025 0.91802048 1.1047261 1.1344042
0.98543743 0.87786301 1.0417145 1.1612407
1.0645709 0.9282061 1.1184644 1.2238937
1.0903373 0.9630947 1.1572902 1.2640512
1.0520417 0.89102687 1.211275 1.2606212
0.94228362 0.87230732 1.1449678 1.203015
0.87172039 0.85374941 1.1695068 1.1656519
0.88151217 0.90687478 1.1450821 1.147582
0.89950344 0.92873926 1.080087 1.0944908
0.82899589 0.8586507 1.0540332 1.0500928
0.7968318 0.87976483 1.0007269 0.99868562
0.78945014 0.86459597 0.99651927 0.97971591
0.7791964 0.85809135 0.95028886 0.95477523
0.75461143 0.80561091 0.89256775 0.89029137
0.65426686 0.67046472 0.7932124 0.81552809
0.66338491 0.67902818 0.75795317 0.78147166
0.75053946 0.75281025 0.81398767 0.84796532
0.78156932 0.86462985 0.84707707 0.89495094
0.74361806 0.81787376 0.77299504 0.84490635
0.64093577 0.68965371 0.69610335 0.7950991
0.60206563 0.62396213 0.63656011 0.73674976
0.57335568 0.63537719 0.68351981 0.76697393
0.5784171 0.65838207 0.75970501 0.79226853
0.53519813 0.63506404 0.7930853 0.76035207
0.59598434 0.62506387 0.9408486 0.84260571
0.67452182 0.66088743 1.0112428 0.87898907
0.77769049 0.68611574 1.1115293 0.96481537
0.78947261 0.68214754 1.1594408 0.98213612
0.76008115 0.67561617 1.0858307 0.93943749
0.67588517 0.62919207 1.0504915 0.89943166
0.57987179 0.56540274 0.91448531 0.78218035
0.47493825 0.52979622 0.84752651 0.7209806
0.44762796 0.51933374 0.80999621 0.65344738
0.42604236 0.50471504 0.76388743 0.57833001
0.36328539 0.39015074 0.67050381 0.497055
