# Supplementary material for: Estimating local protein model quality: prospects for molecular replacement
Source: Acta Crystallogr D Struct Biol. 2020 Mar 3;76(Pt 3):285–90. doi: 10.1107/S2059798320000972 (PMC7057213; doi:10.1107/S2059798320000972)
Supplement: Supplementary file 1 [file d-76-00285-sup1.zip › models/1a45.1bd7_A.B99990001.pdb.proq3d.sscore.local]

ProQ2D ProQRosCenD ProQRosFAD ProQ3D
5.796052217483520508e-01 5.103457570075988770e-01 9.396154880523681641e-01 6.933463811874389648e-01
7.635775804519653320e-01 7.126705646514892578e-01 9.851981997489929199e-01 9.490389823913574219e-01
9.293457269668579102e-01 6.780871152877807617e-01 9.943366646766662598e-01 9.843400716781616211e-01
9.603700637817382812e-01 7.495668530464172363e-01 9.940337538719177246e-01 9.754972457885742188e-01
9.551336169242858887e-01 6.482060551643371582e-01 9.948093891143798828e-01 9.750211238861083984e-01
8.694940209388732910e-01 5.873868465423583984e-01 9.929266571998596191e-01 9.548454880714416504e-01
7.556761503219604492e-01 6.178598999977111816e-01 9.900317192077636719e-01 8.995572328567504883e-01
6.941727995872497559e-01 5.688826441764831543e-01 9.890819787979125977e-01 8.669419884681701660e-01
4.450199306011199951e-01 5.410663485527038574e-01 9.889154434204101562e-01 8.289428353309631348e-01
5.249392390251159668e-01 5.316729545593261719e-01 9.886749982833862305e-01 8.890073895454406738e-01
6.120280027389526367e-01 5.102863907814025879e-01 9.891749620437622070e-01 8.736433982849121094e-01
5.532495975494384766e-01 5.408337116241455078e-01 9.870547056198120117e-01 7.599682211875915527e-01
5.942496657371520996e-01 5.042715072631835938e-01 9.752041101455688477e-01 8.255837559700012207e-01
6.780255436897277832e-01 5.056321620941162109e-01 9.825934767723083496e-01 8.789188265800476074e-01
7.078337669372558594e-01 4.407473206520080566e-01 9.793311953544616699e-01 8.742637634277343750e-01
6.964963674545288086e-01 3.857094645500183105e-01 9.884301424026489258e-01 8.876590728759765625e-01
7.802013754844665527e-01 4.542523920536041260e-01 9.648155570030212402e-01 9.020541906356811523e-01
7.342511415481567383e-01 3.697838187217712402e-01 9.845404028892517090e-01 9.389063119888305664e-01
5.696051716804504395e-01 3.863042593002319336e-01 9.231826663017272949e-01 8.505175113677978516e-01
5.219553709030151367e-01 3.570717573165893555e-01 9.371968507766723633e-01 8.841264843940734863e-01
7.244745492935180664e-01 3.508611321449279785e-01 8.641589879989624023e-01 8.621013164520263672e-01
6.932402849197387695e-01 4.182499647140502930e-01 9.236333370208740234e-01 8.872196078300476074e-01
5.193570852279663086e-01 3.873578608036041260e-01 9.034948348999023438e-01 7.245035767555236816e-01
4.798976480960845947e-01 3.742537200450897217e-01 8.184588551521301270e-01 6.977684497833251953e-01
4.373836815357208252e-01 4.082672297954559326e-01 7.810140848159790039e-01 7.444362640380859375e-01
4.241834282875061035e-01 3.967883586883544922e-01 6.616701483726501465e-01 5.735179185867309570e-01
4.633695483207702637e-01 3.633011281490325928e-01 8.114212155342102051e-01 6.748759150505065918e-01
5.283320546150207520e-01 4.120896756649017334e-01 8.559202551841735840e-01 7.353854775428771973e-01
5.094325542449951172e-01 3.977252542972564697e-01 8.983809351921081543e-01 8.016960024833679199e-01
6.263977289199829102e-01 4.580900967121124268e-01 9.533162117004394531e-01 7.830402255058288574e-01
8.322649598121643066e-01 4.836632907390594482e-01 9.619743824005126953e-01 8.556975126266479492e-01
8.943542242050170898e-01 5.332389473915100098e-01 9.919140338897705078e-01 9.302192330360412598e-01
8.953222632408142090e-01 5.616083145141601562e-01 9.868114590644836426e-01 9.249744415283203125e-01
9.133080840110778809e-01 5.504688620567321777e-01 9.911545515060424805e-01 9.680543541908264160e-01
9.202266931533813477e-01 5.882646441459655762e-01 9.945278763771057129e-01 9.592010974884033203e-01
9.024978280067443848e-01 5.777968764305114746e-01 9.918935894966125488e-01 9.563357234001159668e-01
8.850637674331665039e-01 5.726724267005920410e-01 9.945653676986694336e-01 9.597825407981872559e-01
8.404231667518615723e-01 5.562570095062255859e-01 9.789105057716369629e-01 9.133371710777282715e-01
7.945638895034790039e-01 5.630146861076354980e-01 9.728863239288330078e-01 8.825349211692810059e-01
8.947720527648925781e-01 5.656874179840087891e-01 9.787219166755676270e-01 8.870909810066223145e-01
9.030117392539978027e-01 5.619783401489257812e-01 9.902627468109130859e-01 9.318326115608215332e-01
9.195050001144409180e-01 5.499650239944458008e-01 9.892503023147583008e-01 9.463355541229248047e-01
9.243563413619995117e-01 5.940895676612854004e-01 9.887813329696655273e-01 9.514079093933105469e-01
9.223434925079345703e-01 6.051437258720397949e-01 9.914476871490478516e-01 9.527511596679687500e-01
8.921737074851989746e-01 5.906525254249572754e-01 9.891329407691955566e-01 9.342436194419860840e-01
8.306901454925537109e-01 5.696982145309448242e-01 9.849552512168884277e-01 8.742013573646545410e-01
7.853697538375854492e-01 5.546057820320129395e-01 9.811899662017822266e-01 8.041039109230041504e-01
5.349660515785217285e-01 5.541448593139648438e-01 9.568755030632019043e-01 6.901052594184875488e-01
6.311672925949096680e-01 5.745268464088439941e-01 9.489655494689941406e-01 7.172595262527465820e-01
7.065130472183227539e-01 5.290658473968505859e-01 9.638985991477966309e-01 7.641423940658569336e-01
7.886077165603637695e-01 4.980941712856292725e-01 9.597682952880859375e-01 8.389699459075927734e-01
7.729177474975585938e-01 5.127026438713073730e-01 9.767106175422668457e-01 8.378877043724060059e-01
8.584506511688232422e-01 5.250160098075866699e-01 9.855819344520568848e-01 8.545770049095153809e-01
7.590905427932739258e-01 5.066902637481689453e-01 9.881755113601684570e-01 9.019041657447814941e-01
7.764227390289306641e-01 5.031712055206298828e-01 9.938150644302368164e-01 9.354770779609680176e-01
7.604705095291137695e-01 4.760119318962097168e-01 9.926969408988952637e-01 9.270845055580139160e-01
5.566146373748779297e-01 4.901341199874877930e-01 9.951894283294677734e-01 9.445006251335144043e-01
4.433393478393554688e-01 5.137305259704589844e-01 9.837614893913269043e-01 8.288156986236572266e-01
5.901436209678649902e-01 4.842876493930816650e-01 9.876526594161987305e-01 7.917656302452087402e-01
5.507810711860656738e-01 4.766685068607330322e-01 9.910682439804077148e-01 9.059923887252807617e-01
5.890406370162963867e-01 5.178837776184082031e-01 9.841513633728027344e-01 8.565021157264709473e-01
8.054209947586059570e-01 5.172790884971618652e-01 9.876539111137390137e-01 9.099617600440979004e-01
8.005254268646240234e-01 5.325735807418823242e-01 9.888169765472412109e-01 8.668144345283508301e-01
6.845605969429016113e-01 5.093423128128051758e-01 9.734054803848266602e-01 8.340940475463867188e-01
5.671282410621643066e-01 4.863128066062927246e-01 9.594184160232543945e-01 8.380511403083801270e-01
4.669152200222015381e-01 4.591509103775024414e-01 9.224534630775451660e-01 8.230216503143310547e-01
4.962399601936340332e-01 4.236966073513031006e-01 9.312127232551574707e-01 8.385840058326721191e-01
6.241210699081420898e-01 4.801053404808044434e-01 9.378173351287841797e-01 8.778454661369323730e-01
6.619460582733154297e-01 4.648690223693847656e-01 9.426258802413940430e-01 8.566808700561523438e-01
6.377565264701843262e-01 3.857606947422027588e-01 9.241954684257507324e-01 8.314775228500366211e-01
7.259175777435302734e-01 4.543698132038116455e-01 8.586143255233764648e-01 6.613075137138366699e-01
6.296992301940917969e-01 4.370466172695159912e-01 8.320767879486083984e-01 7.169089913368225098e-01
7.934483289718627930e-01 4.951872825622558594e-01 8.831465244293212891e-01 8.566713333129882812e-01
8.645843267440795898e-01 5.123501420021057129e-01 8.973143696784973145e-01 8.331578969955444336e-01
8.870885968208312988e-01 5.536761879920959473e-01 9.661217331886291504e-01 8.825168013572692871e-01
9.157788753509521484e-01 5.594114661216735840e-01 9.692124128341674805e-01 9.032917618751525879e-01
9.714178442955017090e-01 5.973832011222839355e-01 9.868478178977966309e-01 9.532637000083923340e-01
9.712123870849609375e-01 5.634969472885131836e-01 9.920114874839782715e-01 9.536485075950622559e-01
9.757930636405944824e-01 5.265953540802001953e-01 9.840742349624633789e-01 9.315948486328125000e-01
9.515544176101684570e-01 5.589474439620971680e-01 9.687811136245727539e-01 8.592646121978759766e-01
9.058099389076232910e-01 5.850258469581604004e-01 9.583168029785156250e-01 8.801634311676025391e-01
8.748488426208496094e-01 5.404831171035766602e-01 8.532738089561462402e-01 7.963307499885559082e-01
7.589108943939208984e-01 4.927728474140167236e-01 6.979063749313354492e-01 7.224863171577453613e-01
7.019240260124206543e-01 5.500249266624450684e-01 6.402573585510253906e-01 5.435165762901306152e-01
6.598159074783325195e-01 5.388837456703186035e-01 5.631847381591796875e-01 5.075826644897460938e-01
7.793655991554260254e-01 6.029224395751953125e-01 8.886287212371826172e-01 7.060290575027465820e-01
8.557709455490112305e-01 6.026413440704345703e-01 9.329267740249633789e-01 7.490866184234619141e-01
8.920291066169738770e-01 6.532220244407653809e-01 9.740809798240661621e-01 8.237544894218444824e-01
8.940985798835754395e-01 6.849317550659179688e-01 9.844549894332885742e-01 8.488144874572753906e-01
9.176020622253417969e-01 7.138563394546508789e-01 9.824938178062438965e-01 8.383060693740844727e-01
8.553072214126586914e-01 7.594251632690429688e-01 9.829748272895812988e-01 8.747546076774597168e-01
8.668280243873596191e-01 6.922864913940429688e-01 9.795657396316528320e-01 8.395233750343322754e-01
8.010928630828857422e-01 6.550654768943786621e-01 9.604017734527587891e-01 8.236925005912780762e-01
7.966201901435852051e-01 6.429886817932128906e-01 9.312210679054260254e-01 7.738051414489746094e-01
6.084349751472473145e-01 6.744859218597412109e-01 8.450405597686767578e-01 7.336589694023132324e-01
6.531568169593811035e-01 6.198005080223083496e-01 7.870295643806457520e-01 7.722511291503906250e-01
7.165811657905578613e-01 5.635551214218139648e-01 8.375490307807922363e-01 8.403874635696411133e-01
7.410892248153686523e-01 5.598260760307312012e-01 8.739123940467834473e-01 8.170331120491027832e-01
7.954597473144531250e-01 5.149223208427429199e-01 9.520900249481201172e-01 8.186406493186950684e-01
8.006060123443603516e-01 5.046434402465820312e-01 9.736894369125366211e-01 8.130002617835998535e-01
8.195196390151977539e-01 4.991942644119262695e-01 9.729886651039123535e-01 8.791788220405578613e-01
8.757241368293762207e-01 5.337429046630859375e-01 9.901965856552124023e-01 9.003359079360961914e-01
8.261819481849670410e-01 4.793901741504669189e-01 9.797872304916381836e-01 8.984573483467102051e-01
7.791864275932312012e-01 5.122518539428710938e-01 9.862200021743774414e-01 8.955054879188537598e-01
7.402743697166442871e-01 4.832435846328735352e-01 9.778636097908020020e-01 8.336027860641479492e-01
8.222138285636901855e-01 4.507709741592407227e-01 9.802821874618530273e-01 9.235587120056152344e-01
7.663593888282775879e-01 5.221793651580810547e-01 9.889848232269287109e-01 9.650959372520446777e-01
8.597800135612487793e-01 5.005817413330078125e-01 9.925323128700256348e-01 9.716401100158691406e-01
7.728617191314697266e-01 4.960360825061798096e-01 9.786833524703979492e-01 8.909241557121276855e-01
6.471969485282897949e-01 4.645256102085113525e-01 9.620704650878906250e-01 8.755279779434204102e-01
5.237388014793395996e-01 4.670171737670898438e-01 9.533467888832092285e-01 9.033354520797729492e-01
6.639983654022216797e-01 4.296847283840179443e-01 9.452745318412780762e-01 8.543639183044433594e-01
5.681083202362060547e-01 3.758479356765747070e-01 9.065588116645812988e-01 8.235466480255126953e-01
5.535252690315246582e-01 3.957282602787017822e-01 9.269281625747680664e-01 8.121021986007690430e-01
5.886643528938293457e-01 3.529719412326812744e-01 9.439805746078491211e-01 8.793501257896423340e-01
4.743232727050781250e-01 3.654604256153106689e-01 9.125177860260009766e-01 7.858653664588928223e-01
5.519996881484985352e-01 2.773558795452117920e-01 8.543398380279541016e-01 7.660989165306091309e-01
4.874093234539031982e-01 4.211825132369995117e-01 7.931349873542785645e-01 7.700122594833374023e-01
5.501648187637329102e-01 3.891869783401489258e-01 8.508033752441406250e-01 7.602052688598632812e-01
7.005521059036254883e-01 4.652561843395233154e-01 9.319171309471130371e-01 8.764162659645080566e-01
7.079623341560363770e-01 5.184351801872253418e-01 9.518053531646728516e-01 8.514906167984008789e-01
7.868376374244689941e-01 5.490406751632690430e-01 9.754835367202758789e-01 9.233013391494750977e-01
8.048904538154602051e-01 5.908244252204895020e-01 9.861854910850524902e-01 9.548890590667724609e-01
8.326933979988098145e-01 5.544593930244445801e-01 9.845265150070190430e-01 9.366092681884765625e-01
8.453912138938903809e-01 5.792133212089538574e-01 9.931377768516540527e-01 9.703662991523742676e-01
8.782362341880798340e-01 5.629954934120178223e-01 9.731510877609252930e-01 9.357866048812866211e-01
8.284372091293334961e-01 5.653179287910461426e-01 9.704645276069641113e-01 9.306539893150329590e-01
8.494627475738525391e-01 5.288034677505493164e-01 9.379295110702514648e-01 9.222302436828613281e-01
9.054098725318908691e-01 5.708476305007934570e-01 9.622258543968200684e-01 9.452759027481079102e-01
9.132504463195800781e-01 5.217049121856689453e-01 9.912667870521545410e-01 9.761490225791931152e-01
7.772387266159057617e-01 5.449516177177429199e-01 9.961636066436767578e-01 9.831807017326354980e-01
9.449286460876464844e-01 6.113289594650268555e-01 9.950836896896362305e-01 9.856140017509460449e-01
9.420747160911560059e-01 5.725068449974060059e-01 9.941481351852416992e-01 9.734038114547729492e-01
8.850106596946716309e-01 5.908827185630798340e-01 9.944229722023010254e-01 9.523888826370239258e-01
7.505655884742736816e-01 5.167605280876159668e-01 9.887257218360900879e-01 9.161116480827331543e-01
6.825625896453857422e-01 5.726339221000671387e-01 9.894970655441284180e-01 8.556436300277709961e-01
6.856973767280578613e-01 6.019884347915649414e-01 9.834449291229248047e-01 8.336349725723266602e-01
7.200911641120910645e-01 5.374941825866699219e-01 9.790549874305725098e-01 8.162934184074401855e-01
8.548445105552673340e-01 5.536416172981262207e-01 9.882082343101501465e-01 8.802167177200317383e-01
9.008620977401733398e-01 5.462437272071838379e-01 9.877021908760070801e-01 8.693168163299560547e-01
9.229573607444763184e-01 5.929477214813232422e-01 9.889376163482666016e-01 8.935039043426513672e-01
9.405431151390075684e-01 5.968939661979675293e-01 9.877210259437561035e-01 9.088858962059020996e-01
9.398990273475646973e-01 5.743051767349243164e-01 9.938033819198608398e-01 9.657384753227233887e-01
8.882402777671813965e-01 5.780777931213378906e-01 9.942708015441894531e-01 9.675613641738891602e-01
8.132920265197753906e-01 5.795311331748962402e-01 9.953060746192932129e-01 9.718304276466369629e-01
8.055305480957031250e-01 5.712800621986389160e-01 9.906849265098571777e-01 9.409818053245544434e-01
7.569492459297180176e-01 5.763018131256103516e-01 9.898512363433837891e-01 9.100775718688964844e-01
7.055251002311706543e-01 5.381837487220764160e-01 9.908304214477539062e-01 9.625811576843261719e-01
5.590569376945495605e-01 5.540588498115539551e-01 9.832068681716918945e-01 8.786486387252807617e-01
6.575662493705749512e-01 5.102313756942749023e-01 9.889786839485168457e-01 9.006623625755310059e-01
5.985362529754638672e-01 4.989817142486572266e-01 9.793237447738647461e-01 8.199611306190490723e-01
6.379154324531555176e-01 4.968135952949523926e-01 9.615904092788696289e-01 8.348688483238220215e-01
5.609899163246154785e-01 4.243679344654083252e-01 9.576391577720642090e-01 7.452551126480102539e-01
5.469560623168945312e-01 3.951216936111450195e-01 9.510443806648254395e-01 7.830263376235961914e-01
6.912822127342224121e-01 3.596655130386352539e-01 9.328098893165588379e-01 7.851307392120361328e-01
8.286916613578796387e-01 4.083207547664642334e-01 9.398796558380126953e-01 8.795893192291259766e-01
6.394928693771362305e-01 4.043123424053192139e-01 9.186062216758728027e-01 8.234575390815734863e-01
4.093833863735198975e-01 4.015007913112640381e-01 8.947696685791015625e-01 7.279944419860839844e-01
4.917244613170623779e-01 3.965282142162322998e-01 6.451637148857116699e-01 6.702038049697875977e-01
4.298663139343261719e-01 3.582770824432373047e-01 7.921181917190551758e-01 8.503364324569702148e-01
5.195800065994262695e-01 3.828799128532409668e-01 9.350726604461669922e-01 8.763503432273864746e-01
5.356733202934265137e-01 4.046127498149871826e-01 9.642511606216430664e-01 8.502283692359924316e-01
6.704272627830505371e-01 4.223358035087585449e-01 9.930307269096374512e-01 9.401350617408752441e-01
7.453154921531677246e-01 4.529507458209991455e-01 9.905866980552673340e-01 9.500844478607177734e-01
8.513090014457702637e-01 4.414246082305908203e-01 9.936270713806152344e-01 9.713151454925537109e-01
8.464732170104980469e-01 4.207371771335601807e-01 9.940343499183654785e-01 9.718405604362487793e-01
8.528681397438049316e-01 4.313850700855255127e-01 9.869441986083984375e-01 9.486060738563537598e-01
7.758418917655944824e-01 3.824887871742248535e-01 9.823362231254577637e-01 9.158686995506286621e-01
6.783619523048400879e-01 3.527594208717346191e-01 9.783380627632141113e-01 9.530403614044189453e-01
4.416486918926239014e-01 3.432150483131408691e-01 9.631390571594238281e-01 8.795746564865112305e-01
4.636676311492919922e-01 3.103441596031188965e-01 8.787499070167541504e-01 6.451479792594909668e-01
4.221906065940856934e-01 2.729421854019165039e-01 8.551473617553710938e-01 6.195938587188720703e-01
3.258447349071502686e-01 8.074330538511276245e-02 3.755987286567687988e-01 4.438928365707397461e-01
