# Supplementary material for: Estimating local protein model quality: prospects for molecular replacement
Source: Acta Crystallogr D Struct Biol. 2020 Mar 3;76(Pt 3):285–90. doi: 10.1107/S2059798320000972 (PMC7057213; doi:10.1107/S2059798320000972)
Supplement: Supplementary file 1 [file d-76-00285-sup1.zip › models/1a45.1oki_A.B99990001.pdb]

EXPDTA    THEORETICAL MODEL, MODELLER 9.23 2019/11/15 15:34:01
REMARK   6 MODELLER OBJECTIVE FUNCTION:      1243.6970
REMARK   6 MODELLER BEST TEMPLATE % SEQ ID:  36.994
REMARK   6 SEQUENCE: 1a45/1a45.1oki_A
REMARK   6 ALIGNMENT: 1a45/1a45.1oki_A.ali
REMARK   6 SCRIPT: ./make_models.py
REMARK   6 TEMPLATE: 1oki 58:A - 234:A MODELS 1: - 172: AT 37.0%
ATOM      1  N   GLY     1      30.877  29.729 -17.387  1.00 13.44           N
ATOM      2  CA  GLY     1      31.599  29.415 -16.133  1.00 13.44           C
ATOM      3  C   GLY     1      32.774  28.543 -16.423  1.00 13.44           C
ATOM      4  O   GLY     1      32.685  27.614 -17.223  1.00 13.44           O
ATOM      5  N   LYS     2      33.927  28.837 -15.790  1.00 81.50           N
ATOM      6  CA  LYS     2      35.065  28.005 -16.030  1.00 81.50           C
ATOM      7  CB  LYS     2      36.043  28.576 -17.065  1.00 81.50           C
ATOM      8  CG  LYS     2      35.491  28.640 -18.489  1.00 81.50           C
ATOM      9  CD  LYS     2      36.331  29.529 -19.408  1.00 81.50           C
ATOM     10  CE  LYS     2      35.802  29.624 -20.839  1.00 81.50           C
ATOM     11  NZ  LYS     2      36.585  30.628 -21.597  1.00 81.50           N
ATOM     12  C   LYS     2      35.825  27.853 -14.755  1.00 81.50           C
ATOM     13  O   LYS     2      35.993  28.808 -13.995  1.00 81.50           O
ATOM     14  N   ILE     3      36.289  26.617 -14.491  1.00 85.02           N
ATOM     15  CA  ILE     3      37.080  26.345 -13.329  1.00 85.02           C
ATOM     16  CB  ILE     3      36.351  25.580 -12.260  1.00 85.02           C
ATOM     17  CG1 ILE     3      37.150  25.611 -10.946  1.00 85.02           C
ATOM     18  CG2 ILE     3      36.061  24.166 -12.788  1.00 85.02           C
ATOM     19  CD1 ILE     3      36.348  25.148  -9.731  1.00 85.02           C
ATOM     20  C   ILE     3      38.245  25.520 -13.783  1.00 85.02           C
ATOM     21  O   ILE     3      38.116  24.700 -14.690  1.00 85.02           O
ATOM     22  N   THR     4      39.428  25.740 -13.173  1.00110.12           N
ATOM     23  CA  THR     4      40.596  24.992 -13.542  1.00110.12           C
ATOM     24  CB  THR     4      41.739  25.845 -14.009  1.00110.12           C
ATOM     25  OG1 THR     4      42.173  26.703 -12.963  1.00110.12           O
ATOM     26  CG2 THR     4      41.273  26.673 -15.220  1.00110.12           C
ATOM     27  C   THR     4      41.060  24.241 -12.330  1.00110.12           C
ATOM     28  O   THR     4      41.027  24.742 -11.205  1.00110.12           O
ATOM     29  N   PHE     5      41.515  22.997 -12.561  1.00124.80           N
ATOM     30  CA  PHE     5      41.944  22.059 -11.561  1.00124.80           C
ATOM     31  CB  PHE     5      41.269  20.711 -11.870  1.00124.80           C
ATOM     32  CG  PHE     5      41.595  19.606 -10.929  1.00124.80           C
ATOM     33  CD1 PHE     5      42.830  19.000 -10.946  1.00124.80           C
ATOM     34  CD2 PHE     5      40.649  19.169 -10.034  1.00124.80           C
ATOM     35  CE1 PHE     5      43.111  17.970 -10.079  1.00124.80           C
ATOM     36  CE2 PHE     5      40.924  18.138  -9.172  1.00124.80           C
ATOM     37  CZ  PHE     5      42.159  17.535  -9.191  1.00124.80           C
ATOM     38  C   PHE     5      43.414  21.857 -11.774  1.00124.80           C
ATOM     39  O   PHE     5      43.858  21.722 -12.912  1.00124.80           O
ATOM     40  N   TYR     6      44.213  21.838 -10.685  1.00112.65           N
ATOM     41  CA  TYR     6      45.630  21.622 -10.815  1.00112.65           C
ATOM     42  CB  TYR     6      46.491  22.850 -10.450  1.00112.65           C
ATOM     43  CG  TYR     6      46.311  23.926 -11.472  1.00112.65           C
ATOM     44  CD1 TYR     6      45.207  24.748 -11.453  1.00112.65           C
ATOM     45  CD2 TYR     6      47.265  24.127 -12.445  1.00112.65           C
ATOM     46  CE1 TYR     6      45.053  25.741 -12.394  1.00112.65           C
ATOM     47  CE2 TYR     6      47.117  25.118 -13.388  1.00112.65           C
ATOM     48  CZ  TYR     6      46.008  25.927 -13.364  1.00112.65           C
ATOM     49  OH  TYR     6      45.853  26.944 -14.330  1.00112.65           O
ATOM     50  C   TYR     6      46.026  20.525  -9.871  1.00112.65           C
ATOM     51  O   TYR     6      45.490  20.411  -8.769  1.00112.65           O
ATOM     52  N   GLU     7      46.969  19.661 -10.303  1.00 84.92           N
ATOM     53  CA  GLU     7      47.439  18.573  -9.492  1.00 84.92           C
ATOM     54  CB  GLU     7      48.369  17.601 -10.232  1.00 84.92           C
ATOM     55  CG  GLU     7      47.673  16.710 -11.256  1.00 84.92           C
ATOM     56  CD  GLU     7      48.661  15.612 -11.621  1.00 84.92           C
ATOM     57  OE1 GLU     7      48.694  14.584 -10.892  1.00 84.92           O
ATOM     58  OE2 GLU     7      49.404  15.789 -12.622  1.00 84.92           O
ATOM     59  C   GLU     7      48.235  19.090  -8.338  1.00 84.92           C
ATOM     60  O   GLU     7      48.143  18.564  -7.230  1.00 84.92           O
ATOM     61  N   ASP     8      49.060  20.125  -8.579  1.00 52.17           N
ATOM     62  CA  ASP     8      49.942  20.611  -7.560  1.00 52.17           C
ATOM     63  CB  ASP     8      51.387  20.796  -8.052  1.00 52.17           C
ATOM     64  CG  ASP     8      51.979  19.414  -8.283  1.00 52.17           C
ATOM     65  OD1 ASP     8      51.653  18.491  -7.489  1.00 52.17           O
ATOM     66  OD2 ASP     8      52.760  19.259  -9.260  1.00 52.17           O
ATOM     67  C   ASP     8      49.471  21.938  -7.063  1.00 52.17           C
ATOM     68  O   ASP     8      48.644  22.610  -7.677  1.00 52.17           O
ATOM     69  N   ARG     9      50.010  22.334  -5.895  1.00122.07           N
ATOM     70  CA  ARG     9      49.693  23.574  -5.257  1.00122.07           C
ATOM     71  CB  ARG     9      50.276  23.641  -3.832  1.00122.07           C
ATOM     72  CG  ARG     9      49.912  24.889  -3.031  1.00122.07           C
ATOM     73  CD  ARG     9      50.747  26.124  -3.367  1.00122.07           C
ATOM     74  NE  ARG     9      50.286  27.217  -2.464  1.00122.07           N
ATOM     75  CZ  ARG     9      50.766  28.485  -2.617  1.00122.07           C
ATOM     76  NH1 ARG     9      51.635  28.771  -3.629  1.00122.07           N
ATOM     77  NH2 ARG     9      50.378  29.464  -1.748  1.00122.07           N
ATOM     78  C   ARG     9      50.320  24.662  -6.067  1.00122.07           C
ATOM     79  O   ARG     9      51.281  24.429  -6.797  1.00122.07           O
ATOM     80  N   GLY    10      49.751  25.882  -6.004  1.00 46.37           N
ATOM     81  CA  GLY    10      50.376  26.988  -6.670  1.00 46.37           C
ATOM     82  C   GLY    10      50.136  26.936  -8.147  1.00 46.37           C
ATOM     83  O   GLY    10      50.930  27.455  -8.930  1.00 46.37           O
ATOM     84  N   PHE    11      49.019  26.318  -8.564  1.00156.06           N
ATOM     85  CA  PHE    11      48.624  26.295  -9.944  1.00156.06           C
ATOM     86  CB  PHE    11      48.302  27.697 -10.479  1.00156.06           C
ATOM     87  CG  PHE    11      47.396  28.300  -9.466  1.00156.06           C
ATOM     88  CD1 PHE    11      46.054  28.009  -9.440  1.00156.06           C
ATOM     89  CD2 PHE    11      47.918  29.138  -8.508  1.00156.06           C
ATOM     90  CE1 PHE    11      45.241  28.570  -8.483  1.00156.06           C
ATOM     91  CE2 PHE    11      47.110  29.702  -7.551  1.00156.06           C
ATOM     92  CZ  PHE    11      45.767  29.419  -7.538  1.00156.06           C
ATOM     93  C   PHE    11      49.688  25.714 -10.822  1.00156.06           C
ATOM     94  O   PHE    11      50.001  26.273 -11.873  1.00156.06           O
ATOM     95  N   GLN    12      50.291  24.581 -10.412  1.00 51.20           N
ATOM     96  CA  GLN    12      51.256  23.960 -11.274  1.00 51.20           C
ATOM     97  CB  GLN    12      52.705  24.082 -10.774  1.00 51.20           C
ATOM     98  CG  GLN    12      53.195  25.531 -10.804  1.00 51.20           C
ATOM     99  CD  GLN    12      54.659  25.561 -10.395  1.00 51.20           C
ATOM    100  OE1 GLN    12      55.459  26.292 -10.977  1.00 51.20           O
ATOM    101  NE2 GLN    12      55.020  24.750  -9.365  1.00 51.20           N
ATOM    102  C   GLN    12      50.904  22.510 -11.404  1.00 51.20           C
ATOM    103  O   GLN    12      49.978  22.025 -10.757  1.00 51.20           O
ATOM    104  N   GLY    13      51.624  21.782 -12.282  1.00 18.42           N
ATOM    105  CA  GLY    13      51.366  20.381 -12.468  1.00 18.42           C
ATOM    106  C   GLY    13      50.320  20.221 -13.527  1.00 18.42           C
ATOM    107  O   GLY    13      49.995  21.163 -14.250  1.00 18.42           O
ATOM    108  N   ARG    14      49.767  18.996 -13.643  1.00102.80           N
ATOM    109  CA  ARG    14      48.782  18.711 -14.649  1.00102.80           C
ATOM    110  CB  ARG    14      48.398  17.222 -14.731  1.00102.80           C
ATOM    111  CG  ARG    14      47.375  16.909 -15.825  1.00102.80           C
ATOM    112  CD  ARG    14      47.947  17.018 -17.239  1.00102.80           C
ATOM    113  NE  ARG    14      46.839  16.736 -18.196  1.00102.80           N
ATOM    114  CZ  ARG    14      46.765  17.446 -19.360  1.00102.80           C
ATOM    115  NH1 ARG    14      47.721  18.377 -19.644  1.00102.80           N
ATOM    116  NH2 ARG    14      45.739  17.242 -20.237  1.00102.80           N
ATOM    117  C   ARG    14      47.548  19.484 -14.313  1.00102.80           C
ATOM    118  O   ARG    14      47.218  19.669 -13.142  1.00102.80           O
ATOM    119  N   HIS    15      46.838  19.977 -15.348  1.00121.22           N
ATOM    120  CA  HIS    15      45.666  20.757 -15.089  1.00121.22           C
ATOM    121  ND1 HIS    15      45.860  23.086 -17.505  1.00121.22           N
ATOM    122  CG  HIS    15      46.572  22.699 -16.393  1.00121.22           C
ATOM    123  CB  HIS    15      45.951  22.264 -15.099  1.00121.22           C
ATOM    124  NE2 HIS    15      48.012  23.216 -18.050  1.00121.22           N
ATOM    125  CD2 HIS    15      47.885  22.784 -16.743  1.00121.22           C
ATOM    126  CE1 HIS    15      46.770  23.384 -18.467  1.00121.22           C
ATOM    127  C   HIS    15      44.655  20.518 -16.165  1.00121.22           C
ATOM    128  O   HIS    15      44.989  20.118 -17.279  1.00121.22           O
ATOM    129  N   TYR    16      43.369  20.729 -15.820  1.00119.23           N
ATOM    130  CA  TYR    16      42.297  20.658 -16.771  1.00119.23           C
ATOM    131  CB  TYR    16      41.460  19.368 -16.727  1.00119.23           C
ATOM    132  CG  TYR    16      42.178  18.276 -17.438  1.00119.23           C
ATOM    133  CD1 TYR    16      42.034  18.120 -18.797  1.00119.23           C
ATOM    134  CD2 TYR    16      42.989  17.408 -16.756  1.00119.23           C
ATOM    135  CE1 TYR    16      42.686  17.109 -19.462  1.00119.23           C
ATOM    136  CE2 TYR    16      43.645  16.392 -17.410  1.00119.23           C
ATOM    137  CZ  TYR    16      43.492  16.240 -18.767  1.00119.23           C
ATOM    138  OH  TYR    16      44.161  15.196 -19.441  1.00119.23           O
ATOM    139  C   TYR    16      41.349  21.776 -16.479  1.00119.23           C
ATOM    140  O   TYR    16      41.220  22.209 -15.335  1.00119.23           O
ATOM    141  N   GLU    17      40.659  22.280 -17.523  1.00 82.05           N
ATOM    142  CA  GLU    17      39.704  23.329 -17.311  1.00 82.05           C
ATOM    143  CB  GLU    17      39.952  24.592 -18.154  1.00 82.05           C
ATOM    144  CG  GLU    17      38.986  25.731 -17.824  1.00 82.05           C
ATOM    145  CD  GLU    17      39.354  26.935 -18.679  1.00 82.05           C
ATOM    146  OE1 GLU    17      39.573  26.752 -19.906  1.00 82.05           O
ATOM    147  OE2 GLU    17      39.429  28.056 -18.110  1.00 82.05           O
ATOM    148  C   GLU    17      38.361  22.790 -17.678  1.00 82.05           C
ATOM    149  O   GLU    17      38.234  22.012 -18.623  1.00 82.05           O
ATOM    150  N   CYS    18      37.315  23.174 -16.916  1.00 48.87           N
ATOM    151  CA  CYS    18      36.013  22.656 -17.214  1.00 48.87           C
ATOM    152  CB  CYS    18      35.484  21.678 -16.150  1.00 48.87           C
ATOM    153  SG  CYS    18      36.483  20.162 -16.051  1.00 48.87           S
ATOM    154  C   CYS    18      35.033  23.776 -17.307  1.00 48.87           C
ATOM    155  O   CYS    18      34.986  24.661 -16.454  1.00 48.87           O
ATOM    156  N   SER    19      34.267  23.787 -18.413  1.00 43.79           N
ATOM    157  CA  SER    19      33.197  24.718 -18.598  1.00 43.79           C
ATOM    158  CB  SER    19      32.788  24.877 -20.072  1.00 43.79           C
ATOM    159  OG  SER    19      32.294  23.647 -20.576  1.00 43.79           O
ATOM    160  C   SER    19      32.014  24.197 -17.848  1.00 43.79           C
ATOM    161  O   SER    19      31.078  24.940 -17.557  1.00 43.79           O
ATOM    162  N   SER    20      32.022  22.888 -17.523  1.00 85.68           N
ATOM    163  CA  SER    20      30.880  22.304 -16.886  1.00 85.68           C
ATOM    164  CB  SER    20      29.979  21.520 -17.854  1.00 85.68           C
ATOM    165  OG  SER    20      29.421  22.401 -18.819  1.00 85.68           O
ATOM    166  C   SER    20      31.340  21.341 -15.837  1.00 85.68           C
ATOM    167  O   SER    20      32.511  21.299 -15.465  1.00 85.68           O
ATOM    168  N   ASP    21      30.372  20.556 -15.325  1.00130.00           N
ATOM    169  CA  ASP    21      30.525  19.580 -14.281  1.00130.00           C
ATOM    170  CB  ASP    21      29.168  18.948 -13.908  1.00130.00           C
ATOM    171  CG  ASP    21      29.359  17.632 -13.159  1.00130.00           C
ATOM    172  OD1 ASP    21      30.201  17.552 -12.227  1.00130.00           O
ATOM    173  OD2 ASP    21      28.629  16.670 -13.517  1.00130.00           O
ATOM    174  C   ASP    21      31.425  18.457 -14.695  1.00130.00           C
ATOM    175  O   ASP    21      31.402  18.000 -15.836  1.00130.00           O
ATOM    176  N   HIS    22      32.272  18.011 -13.739  1.00205.16           N
ATOM    177  CA  HIS    22      33.062  16.821 -13.863  1.00205.16           C
ATOM    178  ND1 HIS    22      35.642  15.617 -15.620  1.00205.16           N
ATOM    179  CG  HIS    22      35.405  15.937 -14.302  1.00205.16           C
ATOM    180  CB  HIS    22      34.573  17.106 -13.868  1.00205.16           C
ATOM    181  NE2 HIS    22      36.734  14.119 -14.397  1.00205.16           N
ATOM    182  CD2 HIS    22      36.078  15.011 -13.567  1.00205.16           C
ATOM    183  CE1 HIS    22      36.442  14.522 -15.619  1.00205.16           C
ATOM    184  C   HIS    22      32.738  16.022 -12.628  1.00205.16           C
ATOM    185  O   HIS    22      33.144  16.380 -11.523  1.00205.16           O
ATOM    186  N   SER    23      31.976  14.920 -12.790  1.00105.14           N
ATOM    187  CA  SER    23      31.497  14.130 -11.686  1.00105.14           C
ATOM    188  CB  SER    23      30.463  13.075 -12.116  1.00105.14           C
ATOM    189  OG  SER    23      30.030  12.326 -10.991  1.00105.14           O
ATOM    190  C   SER    23      32.604  13.404 -10.988  1.00105.14           C
ATOM    191  O   SER    23      32.585  13.290  -9.764  1.00105.14           O
ATOM    192  N   ASN    24      33.593  12.858 -11.723  1.00 52.66           N
ATOM    193  CA  ASN    24      34.599  12.118 -11.011  1.00 52.66           C
ATOM    194  CB  ASN    24      34.482  10.597 -11.215  1.00 52.66           C
ATOM    195  CG  ASN    24      35.340   9.902 -10.168  1.00 52.66           C
ATOM    196  OD1 ASN    24      36.394  10.400  -9.781  1.00 52.66           O
ATOM    197  ND2 ASN    24      34.873   8.716  -9.690  1.00 52.66           N
ATOM    198  C   ASN    24      35.955  12.537 -11.489  1.00 52.66           C
ATOM    199  O   ASN    24      36.355  12.243 -12.613  1.00 52.66           O
ATOM    200  N   LEU    25      36.696  13.237 -10.612  1.00 63.95           N
ATOM    201  CA  LEU    25      38.024  13.733 -10.848  1.00 63.95           C
ATOM    202  CB  LEU    25      38.487  14.731  -9.774  1.00 63.95           C
ATOM    203  CG  LEU    25      37.661  16.030  -9.761  1.00 63.95           C
ATOM    204  CD1 LEU    25      38.172  17.013  -8.694  1.00 63.95           C
ATOM    205  CD2 LEU    25      37.580  16.655 -11.162  1.00 63.95           C
ATOM    206  C   LEU    25      39.017  12.614 -10.875  1.00 63.95           C
ATOM    207  O   LEU    25      40.024  12.700 -11.576  1.00 63.95           O
ATOM    208  N   GLN    26      38.732  11.524 -10.136  1.00120.91           N
ATOM    209  CA  GLN    26      39.652  10.443  -9.911  1.00120.91           C
ATOM    210  CB  GLN    26      39.002   9.255  -9.174  1.00120.91           C
ATOM    211  CG  GLN    26      39.972   8.117  -8.849  1.00120.91           C
ATOM    212  CD  GLN    26      39.259   7.155  -7.907  1.00120.91           C
ATOM    213  OE1 GLN    26      39.240   5.945  -8.129  1.00120.91           O
ATOM    214  NE2 GLN    26      38.666   7.706  -6.814  1.00120.91           N
ATOM    215  C   GLN    26      40.144   9.992 -11.230  1.00120.91           C
ATOM    216  O   GLN    26      41.307   9.608 -11.352  1.00120.91           O
ATOM    217  N   PRO    27      39.325  10.008 -12.233  1.00173.90           N
ATOM    218  CA  PRO    27      39.901   9.720 -13.498  1.00173.90           C
ATOM    219  CD  PRO    27      37.938   9.583 -12.150  1.00173.90           C
ATOM    220  CB  PRO    27      38.729   9.582 -14.463  1.00173.90           C
ATOM    221  CG  PRO    27      37.606   9.039 -13.554  1.00173.90           C
ATOM    222  C   PRO    27      40.896  10.804 -13.782  1.00173.90           C
ATOM    223  O   PRO    27      40.504  11.951 -13.988  1.00173.90           O
ATOM    224  N   TYR    28      42.187  10.430 -13.803  1.00143.20           N
ATOM    225  CA  TYR    28      43.317  11.265 -14.081  1.00143.20           C
ATOM    226  CB  TYR    28      43.161  12.038 -15.400  1.00143.20           C
ATOM    227  CG  TYR    28      43.100  11.003 -16.469  1.00143.20           C
ATOM    228  CD1 TYR    28      41.905  10.399 -16.787  1.00143.20           C
ATOM    229  CD2 TYR    28      44.238  10.628 -17.143  1.00143.20           C
ATOM    230  CE1 TYR    28      41.845   9.440 -17.769  1.00143.20           C
ATOM    231  CE2 TYR    28      44.184   9.669 -18.126  1.00143.20           C
ATOM    232  CZ  TYR    28      42.986   9.074 -18.441  1.00143.20           C
ATOM    233  OH  TYR    28      42.929   8.089 -19.449  1.00143.20           O
ATOM    234  C   TYR    28      43.598  12.246 -12.979  1.00143.20           C
ATOM    235  O   TYR    28      44.625  12.920 -13.029  1.00143.20           O
ATOM    236  N   PHE    29      42.749  12.364 -11.936  1.00 95.88           N
ATOM    237  CA  PHE    29      43.148  13.268 -10.890  1.00 95.88           C
ATOM    238  CB  PHE    29      42.563  14.681 -11.025  1.00 95.88           C
ATOM    239  CG  PHE    29      43.309  15.294 -12.160  1.00 95.88           C
ATOM    240  CD1 PHE    29      42.919  15.074 -13.460  1.00 95.88           C
ATOM    241  CD2 PHE    29      44.417  16.076 -11.923  1.00 95.88           C
ATOM    242  CE1 PHE    29      43.616  15.638 -14.500  1.00 95.88           C
ATOM    243  CE2 PHE    29      45.117  16.644 -12.961  1.00 95.88           C
ATOM    244  CZ  PHE    29      44.715  16.425 -14.256  1.00 95.88           C
ATOM    245  C   PHE    29      42.758  12.700  -9.566  1.00 95.88           C
ATOM    246  O   PHE    29      41.618  12.839  -9.122  1.00 95.88           O
ATOM    247  N   SER    30      43.732  12.056  -8.893  1.00 76.72           N
ATOM    248  CA  SER    30      43.511  11.468  -7.607  1.00 76.72           C
ATOM    249  CB  SER    30      44.699  10.618  -7.130  1.00 76.72           C
ATOM    250  OG  SER    30      45.831  11.446  -6.911  1.00 76.72           O
ATOM    251  C   SER    30      43.334  12.568  -6.616  1.00 76.72           C
ATOM    252  O   SER    30      42.495  12.482  -5.722  1.00 76.72           O
ATOM    253  N   ARG    31      44.133  13.643  -6.755  1.00127.89           N
ATOM    254  CA  ARG    31      44.051  14.712  -5.804  1.00127.89           C
ATOM    255  CB  ARG    31      45.227  14.728  -4.817  1.00127.89           C
ATOM    256  CG  ARG    31      45.218  13.555  -3.834  1.00127.89           C
ATOM    257  CD  ARG    31      46.546  13.394  -3.092  1.00127.89           C
ATOM    258  NE  ARG    31      46.869  14.701  -2.451  1.00127.89           N
ATOM    259  CZ  ARG    31      46.696  14.879  -1.109  1.00127.89           C
ATOM    260  NH1 ARG    31      46.271  13.843  -0.328  1.00127.89           N
ATOM    261  NH2 ARG    31      46.964  16.093  -0.546  1.00127.89           N
ATOM    262  C   ARG    31      44.068  16.014  -6.542  1.00127.89           C
ATOM    263  O   ARG    31      44.535  16.093  -7.678  1.00127.89           O
ATOM    264  N   CYS    32      43.510  17.064  -5.901  1.00110.43           N
ATOM    265  CA  CYS    32      43.506  18.390  -6.451  1.00110.43           C
ATOM    266  CB  CYS    32      42.102  18.985  -6.624  1.00110.43           C
ATOM    267  SG  CYS    32      42.147  20.666  -7.312  1.00110.43           S
ATOM    268  C   CYS    32      44.141  19.263  -5.417  1.00110.43           C
ATOM    269  O   CYS    32      43.640  19.351  -4.296  1.00110.43           O
ATOM    270  N   ASN    33      45.313  19.840  -5.753  1.00 87.83           N
ATOM    271  CA  ASN    33      46.055  20.743  -4.916  1.00 87.83           C
ATOM    272  CB  ASN    33      47.567  20.698  -5.186  1.00 87.83           C
ATOM    273  CG  ASN    33      48.108  19.394  -4.612  1.00 87.83           C
ATOM    274  OD1 ASN    33      47.416  18.689  -3.879  1.00 87.83           O
ATOM    275  ND2 ASN    33      49.390  19.073  -4.932  1.00 87.83           N
ATOM    276  C   ASN    33      45.620  22.185  -5.003  1.00 87.83           C
ATOM    277  O   ASN    33      45.727  22.907  -4.015  1.00 87.83           O
ATOM    278  N   SER    34      45.185  22.680  -6.185  1.00 56.53           N
ATOM    279  CA  SER    34      44.847  24.080  -6.282  1.00 56.53           C
ATOM    280  CB  SER    34      46.043  24.964  -6.670  1.00 56.53           C
ATOM    281  OG  SER    34      46.514  24.605  -7.961  1.00 56.53           O
ATOM    282  C   SER    34      43.811  24.252  -7.354  1.00 56.53           C
ATOM    283  O   SER    34      43.674  23.401  -8.231  1.00 56.53           O
ATOM    284  N   ILE    35      43.038  25.363  -7.296  1.00 64.95           N
ATOM    285  CA  ILE    35      42.003  25.600  -8.265  1.00 64.95           C
ATOM    286  CB  ILE    35      40.634  25.204  -7.771  1.00 64.95           C
ATOM    287  CG1 ILE    35      40.572  23.689  -7.523  1.00 64.95           C
ATOM    288  CG2 ILE    35      39.568  25.697  -8.764  1.00 64.95           C
ATOM    289  CD1 ILE    35      39.300  23.250  -6.802  1.00 64.95           C
ATOM    290  C   ILE    35      41.947  27.062  -8.591  1.00 64.95           C
ATOM    291  O   ILE    35      42.272  27.912  -7.765  1.00 64.95           O
ATOM    292  N   ARG    36      41.554  27.384  -9.841  1.00101.30           N
ATOM    293  CA  ARG    36      41.348  28.745 -10.245  1.00101.30           C
ATOM    294  CB  ARG    36      42.301  29.211 -11.359  1.00101.30           C
ATOM    295  CG  ARG    36      42.059  30.654 -11.808  1.00101.30           C
ATOM    296  CD  ARG    36      42.826  31.031 -13.077  1.00101.30           C
ATOM    297  NE  ARG    36      42.439  32.422 -13.445  1.00101.30           N
ATOM    298  CZ  ARG    36      42.573  32.848 -14.736  1.00101.30           C
ATOM    299  NH1 ARG    36      43.053  31.999 -15.691  1.00101.30           N
ATOM    300  NH2 ARG    36      42.217  34.121 -15.073  1.00101.30           N
ATOM    301  C   ARG    36      39.971  28.807 -10.823  1.00101.30           C
ATOM    302  O   ARG    36      39.606  27.974 -11.651  1.00101.30           O
ATOM    303  N   VAL    37      39.154  29.784 -10.379  1.00 53.03           N
ATOM    304  CA  VAL    37      37.849  29.931 -10.958  1.00 53.03           C
ATOM    305  CB  VAL    37      36.759  30.031  -9.931  1.00 53.03           C
ATOM    306  CG1 VAL    37      35.435  30.329 -10.650  1.00 53.03           C
ATOM    307  CG2 VAL    37      36.734  28.730  -9.110  1.00 53.03           C
ATOM    308  C   VAL    37      37.864  31.219 -11.725  1.00 53.03           C
ATOM    309  O   VAL    37      37.969  32.293 -11.134  1.00 53.03           O
ATOM    310  N   ASP    38      37.840  31.137 -13.075  1.00120.01           N
ATOM    311  CA  ASP    38      37.797  32.319 -13.894  1.00120.01           C
ATOM    312  CB  ASP    38      38.329  32.129 -15.335  1.00120.01           C
ATOM    313  CG  ASP    38      37.549  31.086 -16.124  1.00120.01           C
ATOM    314  OD1 ASP    38      36.296  31.174 -16.209  1.00120.01           O
ATOM    315  OD2 ASP    38      38.228  30.176 -16.668  1.00120.01           O
ATOM    316  C   ASP    38      36.422  32.913 -13.920  1.00120.01           C
ATOM    317  O   ASP    38      36.268  34.132 -13.962  1.00120.01           O
ATOM    318  N   SER    39      35.380  32.060 -13.931  1.00 85.24           N
ATOM    319  CA  SER    39      34.028  32.546 -13.926  1.00 85.24           C
ATOM    320  CB  SER    39      33.366  32.554 -15.315  1.00 85.24           C
ATOM    321  OG  SER    39      32.040  33.053 -15.216  1.00 85.24           O
ATOM    322  C   SER    39      33.256  31.597 -13.070  1.00 85.24           C
ATOM    323  O   SER    39      33.346  30.383 -13.250  1.00 85.24           O
ATOM    324  N   GLY    40      32.439  32.126 -12.137  1.00120.40           N
ATOM    325  CA  GLY    40      31.772  31.253 -11.214  1.00120.40           C
ATOM    326  C   GLY    40      30.407  31.784 -10.941  1.00120.40           C
ATOM    327  O   GLY    40      29.873  32.565 -11.728  1.00120.40           O
ATOM    328  N   CYS    41      29.797  31.400  -9.797  1.00138.55           N
ATOM    329  CA  CYS    41      30.364  30.561  -8.773  1.00138.55           C
ATOM    330  CB  CYS    41      29.731  30.867  -7.398  1.00138.55           C
ATOM    331  SG  CYS    41      30.361  29.875  -6.010  1.00138.55           S
ATOM    332  C   CYS    41      30.115  29.113  -9.080  1.00138.55           C
ATOM    333  O   CYS    41      29.273  28.775  -9.912  1.00138.55           O
ATOM    334  N   TRP    42      30.867  28.222  -8.393  1.00 74.26           N
ATOM    335  CA  TRP    42      30.759  26.798  -8.555  1.00 74.26           C
ATOM    336  CB  TRP    42      32.040  26.164  -9.132  1.00 74.26           C
ATOM    337  CG  TRP    42      32.413  26.585 -10.535  1.00 74.26           C
ATOM    338  CD2 TRP    42      32.446  25.703 -11.668  1.00 74.26           C
ATOM    339  CD1 TRP    42      32.833  27.804 -10.984  1.00 74.26           C
ATOM    340  NE1 TRP    42      33.118  27.739 -12.326  1.00 74.26           N
ATOM    341  CE2 TRP    42      32.888  26.452 -12.761  1.00 74.26           C
ATOM    342  CE3 TRP    42      32.139  24.378 -11.790  1.00 74.26           C
ATOM    343  CZ2 TRP    42      33.029  25.884 -13.995  1.00 74.26           C
ATOM    344  CZ3 TRP    42      32.280  23.810 -13.037  1.00 74.26           C
ATOM    345  CH2 TRP    42      32.717  24.549 -14.118  1.00 74.26           C
ATOM    346  C   TRP    42      30.621  26.201  -7.185  1.00 74.26           C
ATOM    347  O   TRP    42      30.936  26.831  -6.176  1.00 74.26           O
ATOM    348  N   MET    43      30.103  24.957  -7.126  1.00 94.93           N
ATOM    349  CA  MET    43      30.012  24.222  -5.900  1.00 94.93           C
ATOM    350  CB  MET    43      28.568  23.789  -5.587  1.00 94.93           C
ATOM    351  CG  MET    43      28.333  23.280  -4.165  1.00 94.93           C
ATOM    352  SD  MET    43      26.580  22.958  -3.797  1.00 94.93           S
ATOM    353  CE  MET    43      26.801  22.802  -2.002  1.00 94.93           C
ATOM    354  C   MET    43      30.835  22.986  -6.135  1.00 94.93           C
ATOM    355  O   MET    43      30.609  22.264  -7.107  1.00 94.93           O
ATOM    356  N   LEU    44      31.831  22.724  -5.261  1.00132.25           N
ATOM    357  CA  LEU    44      32.686  21.575  -5.429  1.00132.25           C
ATOM    358  CB  LEU    44      34.189  21.832  -5.205  1.00132.25           C
ATOM    359  CG  LEU    44      34.846  22.981  -5.992  1.00132.25           C
ATOM    360  CD1 LEU    44      36.377  22.868  -5.904  1.00132.25           C
ATOM    361  CD2 LEU    44      34.329  23.105  -7.429  1.00132.25           C
ATOM    362  C   LEU    44      32.336  20.604  -4.341  1.00132.25           C
ATOM    363  O   LEU    44      31.789  20.991  -3.308  1.00132.25           O
ATOM    364  N   TYR    45      32.659  19.308  -4.546  1.00126.73           N
ATOM    365  CA  TYR    45      32.339  18.293  -3.579  1.00126.73           C
ATOM    366  CB  TYR    45      31.250  17.314  -4.051  1.00126.73           C
ATOM    367  CG  TYR    45      29.965  18.060  -4.147  1.00126.73           C
ATOM    368  CD1 TYR    45      29.676  18.828  -5.252  1.00126.73           C
ATOM    369  CD2 TYR    45      29.046  17.984  -3.127  1.00126.73           C
ATOM    370  CE1 TYR    45      28.485  19.510  -5.337  1.00126.73           C
ATOM    371  CE2 TYR    45      27.854  18.663  -3.205  1.00126.73           C
ATOM    372  CZ  TYR    45      27.574  19.427  -4.312  1.00126.73           C
ATOM    373  OH  TYR    45      26.351  20.122  -4.396  1.00126.73           O
ATOM    374  C   TYR    45      33.556  17.470  -3.265  1.00126.73           C
ATOM    375  O   TYR    45      34.418  17.240  -4.113  1.00126.73           O
ATOM    376  N   GLU    46      33.629  17.001  -2.002  1.00 73.61           N
ATOM    377  CA  GLU    46      34.707  16.212  -1.472  1.00 73.61           C
ATOM    378  CB  GLU    46      34.563  15.975   0.037  1.00 73.61           C
ATOM    379  CG  GLU    46      35.825  15.413   0.688  1.00 73.61           C
ATOM    380  CD  GLU    46      35.552  15.312   2.178  1.00 73.61           C
ATOM    381  OE1 GLU    46      34.806  14.382   2.584  1.00 73.61           O
ATOM    382  OE2 GLU    46      36.079  16.173   2.930  1.00 73.61           O
ATOM    383  C   GLU    46      34.756  14.877  -2.141  1.00 73.61           C
ATOM    384  O   GLU    46      35.841  14.332  -2.342  1.00 73.61           O
ATOM    385  N   GLN    47      33.581  14.312  -2.485  1.00 65.40           N
ATOM    386  CA  GLN    47      33.529  12.999  -3.066  1.00 65.40           C
ATOM    387  CB  GLN    47      32.716  12.013  -2.209  1.00 65.40           C
ATOM    388  CG  GLN    47      33.405  11.764  -0.863  1.00 65.40           C
ATOM    389  CD  GLN    47      32.503  10.929   0.034  1.00 65.40           C
ATOM    390  OE1 GLN    47      31.335  10.707  -0.275  1.00 65.40           O
ATOM    391  NE2 GLN    47      33.046  10.469   1.192  1.00 65.40           N
ATOM    392  C   GLN    47      32.934  13.085  -4.446  1.00 65.40           C
ATOM    393  O   GLN    47      32.454  14.131  -4.881  1.00 65.40           O
ATOM    394  N   PRO    48      32.992  11.987  -5.156  1.00162.87           N
ATOM    395  CA  PRO    48      32.507  11.930  -6.508  1.00162.87           C
ATOM    396  CD  PRO    48      34.023  11.000  -4.904  1.00162.87           C
ATOM    397  CB  PRO    48      33.093  10.656  -7.113  1.00162.87           C
ATOM    398  CG  PRO    48      34.357  10.397  -6.277  1.00162.87           C
ATOM    399  C   PRO    48      31.015  11.936  -6.534  1.00162.87           C
ATOM    400  O   PRO    48      30.396  11.657  -5.510  1.00162.87           O
ATOM    401  N   ASN    49      30.423  12.252  -7.699  1.00 82.28           N
ATOM    402  CA  ASN    49      28.997  12.235  -7.837  1.00 82.28           C
ATOM    403  CB  ASN    49      28.381  10.847  -7.601  1.00 82.28           C
ATOM    404  CG  ASN    49      28.801   9.957  -8.759  1.00 82.28           C
ATOM    405  OD1 ASN    49      29.498   8.962  -8.573  1.00 82.28           O
ATOM    406  ND2 ASN    49      28.368  10.328  -9.994  1.00 82.28           N
ATOM    407  C   ASN    49      28.359  13.196  -6.884  1.00 82.28           C
ATOM    408  O   ASN    49      27.291  12.924  -6.337  1.00 82.28           O
ATOM    409  N   PHE    50      29.001  14.360  -6.683  1.00156.72           N
ATOM    410  CA  PHE    50      28.438  15.436  -5.916  1.00156.72           C
ATOM    411  CB  PHE    50      27.161  16.003  -6.551  1.00156.72           C
ATOM    412  CG  PHE    50      27.498  16.325  -7.961  1.00156.72           C
ATOM    413  CD1 PHE    50      28.048  17.538  -8.296  1.00156.72           C
ATOM    414  CD2 PHE    50      27.276  15.389  -8.944  1.00156.72           C
ATOM    415  CE1 PHE    50      28.357  17.818  -9.605  1.00156.72           C
ATOM    416  CE2 PHE    50      27.582  15.663 -10.253  1.00156.72           C
ATOM    417  CZ  PHE    50      28.120  16.881 -10.580  1.00156.72           C
ATOM    418  C   PHE    50      28.062  15.008  -4.532  1.00156.72           C
ATOM    419  O   PHE    50      27.012  15.413  -4.034  1.00156.72           O
ATOM    420  N   GLN    51      28.893  14.190  -3.859  1.00 96.13           N
ATOM    421  CA  GLN    51      28.525  13.817  -2.522  1.00 96.13           C
ATOM    422  CB  GLN    51      28.299  12.303  -2.332  1.00 96.13           C
ATOM    423  CG  GLN    51      29.535  11.426  -2.546  1.00 96.13           C
ATOM    424  CD  GLN    51      29.074   9.966  -2.466  1.00 96.13           C
ATOM    425  OE1 GLN    51      28.041   9.603  -3.024  1.00 96.13           O
ATOM    426  NE2 GLN    51      29.839   9.091  -1.761  1.00 96.13           N
ATOM    427  C   GLN    51      29.589  14.277  -1.573  1.00 96.13           C
ATOM    428  O   GLN    51      30.662  14.714  -1.984  1.00 96.13           O
ATOM    429  N   GLY    52      29.292  14.219  -0.258  1.00 34.84           N
ATOM    430  CA  GLY    52      30.243  14.610   0.743  1.00 34.84           C
ATOM    431  C   GLY    52      30.150  16.088   0.981  1.00 34.84           C
ATOM    432  O   GLY    52      29.148  16.737   0.685  1.00 34.84           O
ATOM    433  N   PRO    53      31.210  16.617   1.534  1.00156.74           N
ATOM    434  CA  PRO    53      31.255  18.020   1.849  1.00156.74           C
ATOM    435  CD  PRO    53      32.026  15.833   2.447  1.00156.74           C
ATOM    436  CB  PRO    53      32.480  18.204   2.744  1.00156.74           C
ATOM    437  CG  PRO    53      32.614  16.843   3.449  1.00156.74           C
ATOM    438  C   PRO    53      31.240  18.899   0.630  1.00156.74           C
ATOM    439  O   PRO    53      31.679  18.449  -0.427  1.00156.74           O
ATOM    440  N   GLN    54      30.727  20.150   0.752  1.00111.55           N
ATOM    441  CA  GLN    54      30.615  21.048  -0.372  1.00111.55           C
ATOM    442  CB  GLN    54      29.185  21.558  -0.618  1.00111.55           C
ATOM    443  CG  GLN    54      28.169  20.445  -0.872  1.00111.55           C
ATOM    444  CD  GLN    54      27.791  19.872   0.483  1.00111.55           C
ATOM    445  OE1 GLN    54      28.146  20.427   1.522  1.00111.55           O
ATOM    446  NE2 GLN    54      27.045  18.735   0.480  1.00111.55           N
ATOM    447  C   GLN    54      31.444  22.283  -0.143  1.00111.55           C
ATOM    448  O   GLN    54      31.613  22.729   0.989  1.00111.55           O
ATOM    449  N   TYR    55      31.990  22.868  -1.235  1.00115.47           N
ATOM    450  CA  TYR    55      32.791  24.061  -1.155  1.00115.47           C
ATOM    451  CB  TYR    55      34.233  23.852  -1.642  1.00115.47           C
ATOM    452  CG  TYR    55      34.767  22.578  -1.092  1.00115.47           C
ATOM    453  CD1 TYR    55      35.389  22.516   0.130  1.00115.47           C
ATOM    454  CD2 TYR    55      34.635  21.426  -1.831  1.00115.47           C
ATOM    455  CE1 TYR    55      35.871  21.317   0.602  1.00115.47           C
ATOM    456  CE2 TYR    55      35.115  20.226  -1.366  1.00115.47           C
ATOM    457  CZ  TYR    55      35.736  20.172  -0.144  1.00115.47           C
ATOM    458  OH  TYR    55      36.234  18.944   0.343  1.00115.47           O
ATOM    459  C   TYR    55      32.244  25.013  -2.174  1.00115.47           C
ATOM    460  O   TYR    55      32.185  24.676  -3.355  1.00115.47           O
ATOM    461  N   PHE    56      31.848  26.234  -1.766  1.00177.94           N
ATOM    462  CA  PHE    56      31.382  27.152  -2.767  1.00177.94           C
ATOM    463  CB  PHE    56      30.344  28.177  -2.252  1.00177.94           C
ATOM    464  CG  PHE    56      31.032  29.109  -1.316  1.00177.94           C
ATOM    465  CD1 PHE    56      31.170  28.806   0.017  1.00177.94           C
ATOM    466  CD2 PHE    56      31.569  30.286  -1.791  1.00177.94           C
ATOM    467  CE1 PHE    56      31.819  29.674   0.861  1.00177.94           C
ATOM    468  CE2 PHE    56      32.220  31.159  -0.951  1.00177.94           C
ATOM    469  CZ  PHE    56      32.344  30.851   0.382  1.00177.94           C
ATOM    470  C   PHE    56      32.604  27.886  -3.235  1.00177.94           C
ATOM    471  O   PHE    56      33.405  28.352  -2.427  1.00177.94           O
ATOM    472  N   LEU    57      32.806  27.991  -4.564  1.00 73.96           N
ATOM    473  CA  LEU    57      33.995  28.650  -5.031  1.00 73.96           C
ATOM    474  CB  LEU    57      34.924  27.743  -5.851  1.00 73.96           C
ATOM    475  CG  LEU    57      35.488  26.554  -5.056  1.00 73.96           C
ATOM    476  CD1 LEU    57      36.552  25.809  -5.874  1.00 73.96           C
ATOM    477  CD2 LEU    57      35.994  26.986  -3.671  1.00 73.96           C
ATOM    478  C   LEU    57      33.636  29.801  -5.914  1.00 73.96           C
ATOM    479  O   LEU    57      33.047  29.632  -6.981  1.00 73.96           O
ATOM    480  N   ARG    58      34.017  31.013  -5.470  1.00105.84           N
ATOM    481  CA  ARG    58      33.802  32.228  -6.199  1.00105.84           C
ATOM    482  CB  ARG    58      33.636  33.449  -5.282  1.00105.84           C
ATOM    483  CG  ARG    58      32.371  33.382  -4.422  1.00105.84           C
ATOM    484  CD  ARG    58      32.311  34.451  -3.331  1.00105.84           C
ATOM    485  NE  ARG    58      32.226  35.782  -3.994  1.00105.84           N
ATOM    486  CZ  ARG    58      32.188  36.913  -3.232  1.00105.84           C
ATOM    487  NH1 ARG    58      32.239  36.820  -1.871  1.00105.84           N
ATOM    488  NH2 ARG    58      32.107  38.136  -3.833  1.00105.84           N
ATOM    489  C   ARG    58      35.012  32.456  -7.049  1.00105.84           C
ATOM    490  O   ARG    58      36.032  31.787  -6.894  1.00105.84           O
ATOM    491  N   ARG    59      34.924  33.419  -7.985  1.00142.71           N
ATOM    492  CA  ARG    59      36.014  33.677  -8.883  1.00142.71           C
ATOM    493  CB  ARG    59      35.732  34.850  -9.836  1.00142.71           C
ATOM    494  CG  ARG    59      34.500  34.618 -10.711  1.00142.71           C
ATOM    495  CD  ARG    59      34.013  35.864 -11.453  1.00142.71           C
ATOM    496  NE  ARG    59      34.785  35.978 -12.720  1.00142.71           N
ATOM    497  CZ  ARG    59      34.133  36.296 -13.875  1.00142.71           C
ATOM    498  NH1 ARG    59      32.778  36.464 -13.870  1.00142.71           N
ATOM    499  NH2 ARG    59      34.835  36.442 -15.037  1.00142.71           N
ATOM    500  C   ARG    59      37.205  34.045  -8.062  1.00142.71           C
ATOM    501  O   ARG    59      37.101  34.809  -7.104  1.00142.71           O
ATOM    502  N   GLY    60      38.381  33.488  -8.415  1.00 27.31           N
ATOM    503  CA  GLY    60      39.564  33.823  -7.679  1.00 27.31           C
ATOM    504  C   GLY    60      40.532  32.686  -7.773  1.00 27.31           C
ATOM    505  O   GLY    60      40.315  31.720  -8.503  1.00 27.31           O
ATOM    506  N   ASP    61      41.648  32.789  -7.022  1.00 43.74           N
ATOM    507  CA  ASP    61      42.664  31.778  -7.055  1.00 43.74           C
ATOM    508  CB  ASP    61      44.059  32.324  -7.400  1.00 43.74           C
ATOM    509  CG  ASP    61      44.047  32.730  -8.866  1.00 43.74           C
ATOM    510  OD1 ASP    61      43.109  32.303  -9.590  1.00 43.74           O
ATOM    511  OD2 ASP    61      44.975  33.475  -9.281  1.00 43.74           O
ATOM    512  C   ASP    61      42.758  31.140  -5.706  1.00 43.74           C
ATOM    513  O   ASP    61      42.793  31.825  -4.684  1.00 43.74           O
ATOM    514  N   TYR    62      42.766  29.790  -5.679  1.00 80.43           N
ATOM    515  CA  TYR    62      42.913  29.053  -4.455  1.00 80.43           C
ATOM    516  CB  TYR    62      41.754  28.068  -4.227  1.00 80.43           C
ATOM    517  CG  TYR    62      40.477  28.842  -4.248  1.00 80.43           C
ATOM    518  CD1 TYR    62      39.862  29.123  -5.447  1.00 80.43           C
ATOM    519  CD2 TYR    62      39.890  29.283  -3.082  1.00 80.43           C
ATOM    520  CE1 TYR    62      38.684  29.831  -5.485  1.00 80.43           C
ATOM    521  CE2 TYR    62      38.710  29.991  -3.114  1.00 80.43           C
ATOM    522  CZ  TYR    62      38.106  30.268  -4.317  1.00 80.43           C
ATOM    523  OH  TYR    62      36.897  30.996  -4.353  1.00 80.43           O
ATOM    524  C   TYR    62      44.170  28.238  -4.605  1.00 80.43           C
ATOM    525  O   TYR    62      44.161  27.170  -5.215  1.00 80.43           O
ATOM    526  N   PRO    63      45.260  28.706  -4.066  1.00 90.81           N
ATOM    527  CA  PRO    63      46.530  28.037  -4.202  1.00 90.81           C
ATOM    528  CD  PRO    63      45.407  30.104  -3.708  1.00 90.81           C
ATOM    529  CB  PRO    63      47.592  29.076  -3.834  1.00 90.81           C
ATOM    530  CG  PRO    63      46.815  30.185  -3.102  1.00 90.81           C
ATOM    531  C   PRO    63      46.656  26.768  -3.427  1.00 90.81           C
ATOM    532  O   PRO    63      47.503  25.951  -3.786  1.00 90.81           O
ATOM    533  N   ASP    64      45.869  26.592  -2.351  1.00 97.63           N
ATOM    534  CA  ASP    64      46.007  25.410  -1.551  1.00 97.63           C
ATOM    535  CB  ASP    64      46.771  25.682  -0.236  1.00 97.63           C
ATOM    536  CG  ASP    64      47.407  24.402   0.305  1.00 97.63           C
ATOM    537  OD1 ASP    64      46.681  23.408   0.570  1.00 97.63           O
ATOM    538  OD2 ASP    64      48.655  24.418   0.474  1.00 97.63           O
ATOM    539  C   ASP    64      44.616  24.968  -1.212  1.00 97.63           C
ATOM    540  O   ASP    64      43.664  25.738  -1.326  1.00 97.63           O
ATOM    541  N   TYR    65      44.464  23.706  -0.772  1.00122.01           N
ATOM    542  CA  TYR    65      43.178  23.143  -0.482  1.00122.01           C
ATOM    543  CB  TYR    65      43.242  21.673  -0.045  1.00122.01           C
ATOM    544  CG  TYR    65      41.893  21.144  -0.360  1.00122.01           C
ATOM    545  CD1 TYR    65      40.844  21.242   0.523  1.00122.01           C
ATOM    546  CD2 TYR    65      41.691  20.570  -1.591  1.00122.01           C
ATOM    547  CE1 TYR    65      39.612  20.749   0.166  1.00122.01           C
ATOM    548  CE2 TYR    65      40.463  20.076  -1.951  1.00122.01           C
ATOM    549  CZ  TYR    65      39.422  20.167  -1.063  1.00122.01           C
ATOM    550  OH  TYR    65      38.155  19.670  -1.423  1.00122.01           O
ATOM    551  C   TYR    65      42.575  23.924   0.646  1.00122.01           C
ATOM    552  O   TYR    65      41.371  24.171   0.676  1.00122.01           O
ATOM    553  N   GLN    66      43.418  24.351   1.601  1.00 92.89           N
ATOM    554  CA  GLN    66      42.982  25.042   2.783  1.00 92.89           C
ATOM    555  CB  GLN    66      44.152  25.442   3.701  1.00 92.89           C
ATOM    556  CG  GLN    66      43.716  26.184   4.967  1.00 92.89           C
ATOM    557  CD  GLN    66      44.967  26.518   5.768  1.00 92.89           C
ATOM    558  OE1 GLN    66      46.065  26.068   5.445  1.00 92.89           O
ATOM    559  NE2 GLN    66      44.800  27.338   6.840  1.00 92.89           N
ATOM    560  C   GLN    66      42.290  26.301   2.378  1.00 92.89           C
ATOM    561  O   GLN    66      41.421  26.802   3.089  1.00 92.89           O
ATOM    562  N   GLN    67      42.695  26.883   1.238  1.00104.11           N
ATOM    563  CA  GLN    67      42.129  28.118   0.789  1.00104.11           C
ATOM    564  CB  GLN    67      42.784  28.609  -0.513  1.00104.11           C
ATOM    565  CG  GLN    67      44.307  28.736  -0.429  1.00104.11           C
ATOM    566  CD  GLN    67      44.652  29.847   0.549  1.00104.11           C
ATOM    567  OE1 GLN    67      43.770  30.492   1.114  1.00104.11           O
ATOM    568  NE2 GLN    67      45.975  30.075   0.760  1.00104.11           N
ATOM    569  C   GLN    67      40.663  27.957   0.492  1.00104.11           C
ATOM    570  O   GLN    67      39.881  28.858   0.783  1.00104.11           O
ATOM    571  N   TRP    68      40.248  26.869  -0.189  1.00135.76           N
ATOM    572  CA  TRP    68      38.846  26.694  -0.470  1.00135.76           C
ATOM    573  CB  TRP    68      38.496  26.068  -1.835  1.00135.76           C
ATOM    574  CG  TRP    68      38.937  24.669  -2.171  1.00135.76           C
ATOM    575  CD2 TRP    68      40.128  24.356  -2.908  1.00135.76           C
ATOM    576  CD1 TRP    68      38.287  23.492  -1.961  1.00135.76           C
ATOM    577  NE1 TRP    68      38.986  22.465  -2.546  1.00135.76           N
ATOM    578  CE2 TRP    68      40.123  22.981  -3.127  1.00135.76           C
ATOM    579  CE3 TRP    68      41.131  25.147  -3.388  1.00135.76           C
ATOM    580  CZ2 TRP    68      41.124  22.376  -3.833  1.00135.76           C
ATOM    581  CZ3 TRP    68      42.153  24.529  -4.072  1.00135.76           C
ATOM    582  CH2 TRP    68      42.151  23.169  -4.293  1.00135.76           C
ATOM    583  C   TRP    68      38.032  26.083   0.641  1.00135.76           C
ATOM    584  O   TRP    68      36.822  26.314   0.707  1.00135.76           O
ATOM    585  N   MET    69      38.630  25.255   1.529  1.00151.99           N
ATOM    586  CA  MET    69      37.756  24.611   2.469  1.00151.99           C
ATOM    587  CB  MET    69      37.862  23.082   2.517  1.00151.99           C
ATOM    588  CG  MET    69      36.881  22.477   3.524  1.00151.99           C
ATOM    589  SD  MET    69      35.132  22.827   3.170  1.00151.99           S
ATOM    590  CE  MET    69      34.464  21.378   4.031  1.00151.99           C
ATOM    591  C   MET    69      37.867  25.104   3.867  1.00151.99           C
ATOM    592  O   MET    69      38.951  25.337   4.395  1.00151.99           O
ATOM    593  N   GLY    70      36.679  25.349   4.456  1.00 82.89           N
ATOM    594  CA  GLY    70      36.496  25.700   5.831  1.00 82.89           C
ATOM    595  C   GLY    70      36.686  24.498   6.725  1.00 82.89           C
ATOM    596  O   GLY    70      37.045  24.680   7.887  1.00 82.89           O
ATOM    597  N   LEU    71      36.180  23.304   6.305  1.00250.15           N
ATOM    598  CA  LEU    71      36.331  22.026   6.987  1.00250.15           C
ATOM    599  CB  LEU    71      35.047  21.181   6.912  1.00250.15           C
ATOM    600  CG  LEU    71      35.163  19.820   7.620  1.00250.15           C
ATOM    601  CD1 LEU    71      35.375  19.995   9.139  1.00250.15           C
ATOM    602  CD2 LEU    71      33.974  18.913   7.281  1.00250.15           C
ATOM    603  C   LEU    71      37.506  21.027   6.654  1.00250.15           C
ATOM    604  O   LEU    71      38.213  20.717   7.607  1.00250.15           O
ATOM    605  N   ASN    72      37.767  20.522   5.361  1.00169.34           N
ATOM    606  CA  ASN    72      38.655  19.372   4.987  1.00169.34           C
ATOM    607  CB  ASN    72      37.916  18.023   4.985  1.00169.34           C
ATOM    608  CG  ASN    72      37.548  17.673   6.418  1.00169.34           C
ATOM    609  OD1 ASN    72      38.372  17.769   7.327  1.00169.34           O
ATOM    610  ND2 ASN    72      36.268  17.263   6.628  1.00169.34           N
ATOM    611  C   ASN    72      39.344  19.458   3.607  1.00169.34           C
ATOM    612  O   ASN    72      39.076  20.357   2.816  1.00169.34           O
ATOM    613  N   ASP    73      40.282  18.490   3.330  1.00188.54           N
ATOM    614  CA  ASP    73      41.250  18.282   2.237  1.00188.54           C
ATOM    615  CB  ASP    73      42.360  17.311   2.689  1.00188.54           C
ATOM    616  CG  ASP    73      43.582  17.423   1.784  1.00188.54           C
ATOM    617  OD1 ASP    73      43.679  18.421   1.020  1.00188.54           O
ATOM    618  OD2 ASP    73      44.443  16.507   1.854  1.00188.54           O
ATOM    619  C   ASP    73      40.831  17.808   0.837  1.00188.54           C
ATOM    620  O   ASP    73      41.431  18.268  -0.134  1.00188.54           O
ATOM    621  N   SER    74      39.863  16.882   0.622  1.00 80.62           N
ATOM    622  CA  SER    74      39.777  16.325  -0.729  1.00 80.62           C
ATOM    623  CB  SER    74      39.684  14.791  -0.741  1.00 80.62           C
ATOM    624  OG  SER    74      40.865  14.232  -0.184  1.00 80.62           O
ATOM    625  C   SER    74      38.622  16.839  -1.550  1.00 80.62           C
ATOM    626  O   SER    74      37.586  17.200  -0.998  1.00 80.62           O
ATOM    627  N   ILE    75      38.793  16.897  -2.907  1.00185.72           N
ATOM    628  CA  ILE    75      37.755  17.349  -3.813  1.00185.72           C
ATOM    629  CB  ILE    75      37.913  18.806  -4.196  1.00185.72           C
ATOM    630  CG1 ILE    75      36.659  19.370  -4.898  1.00185.72           C
ATOM    631  CG2 ILE    75      39.222  18.972  -4.986  1.00185.72           C
ATOM    632  CD1 ILE    75      36.353  18.799  -6.285  1.00185.72           C
ATOM    633  C   ILE    75      37.685  16.486  -5.061  1.00185.72           C
ATOM    634  O   ILE    75      38.605  16.461  -5.882  1.00185.72           O
ATOM    635  N   ARG    76      36.611  15.669  -5.171  1.00149.50           N
ATOM    636  CA  ARG    76      36.319  14.802  -6.289  1.00149.50           C
ATOM    637  CB  ARG    76      35.902  13.399  -5.819  1.00149.50           C
ATOM    638  CG  ARG    76      37.045  12.807  -4.977  1.00149.50           C
ATOM    639  CD  ARG    76      37.019  11.297  -4.738  1.00149.50           C
ATOM    640  NE  ARG    76      38.209  10.954  -3.908  1.00149.50           N
ATOM    641  CZ  ARG    76      38.321   9.716  -3.344  1.00149.50           C
ATOM    642  NH1 ARG    76      37.334   8.790  -3.526  1.00149.50           N
ATOM    643  NH2 ARG    76      39.414   9.406  -2.589  1.00149.50           N
ATOM    644  C   ARG    76      35.425  15.325  -7.412  1.00149.50           C
ATOM    645  O   ARG    76      35.526  14.826  -8.531  1.00149.50           O
ATOM    646  N   SER    77      34.481  16.277  -7.182  1.00 70.05           N
ATOM    647  CA  SER    77      33.579  16.657  -8.260  1.00 70.05           C
ATOM    648  CB  SER    77      32.318  15.780  -8.339  1.00 70.05           C
ATOM    649  OG  SER    77      31.557  15.905  -7.147  1.00 70.05           O
ATOM    650  C   SER    77      33.118  18.087  -8.086  1.00 70.05           C
ATOM    651  O   SER    77      33.434  18.713  -7.078  1.00 70.05           O
ATOM    652  N   CYS    78      32.378  18.656  -9.081  1.00 64.21           N
ATOM    653  CA  CYS    78      31.927  20.029  -8.970  1.00 64.21           C
ATOM    654  CB  CYS    78      33.084  21.025  -9.090  1.00 64.21           C
ATOM    655  SG  CYS    78      34.008  20.821 -10.642  1.00 64.21           S
ATOM    656  C   CYS    78      30.936  20.379 -10.057  1.00 64.21           C
ATOM    657  O   CYS    78      30.864  19.705 -11.080  1.00 64.21           O
ATOM    658  N   ARG    79      30.136  21.462  -9.852  1.00114.32           N
ATOM    659  CA  ARG    79      29.167  21.913 -10.829  1.00114.32           C
ATOM    660  CB  ARG    79      27.778  21.280 -10.650  1.00114.32           C
ATOM    661  CG  ARG    79      27.114  21.651  -9.323  1.00114.32           C
ATOM    662  CD  ARG    79      25.737  21.017  -9.121  1.00114.32           C
ATOM    663  NE  ARG    79      25.075  21.758  -8.013  1.00114.32           N
ATOM    664  CZ  ARG    79      24.335  22.867  -8.307  1.00114.32           C
ATOM    665  NH1 ARG    79      24.149  23.233  -9.608  1.00114.32           N
ATOM    666  NH2 ARG    79      23.784  23.613  -7.308  1.00114.32           N
ATOM    667  C   ARG    79      28.971  23.399 -10.651  1.00114.32           C
ATOM    668  O   ARG    79      29.317  23.958  -9.614  1.00114.32           O
ATOM    669  N   LEU    80      28.409  24.092 -11.668  1.00140.69           N
ATOM    670  CA  LEU    80      28.192  25.518 -11.572  1.00140.69           C
ATOM    671  CB  LEU    80      28.166  26.234 -12.937  1.00140.69           C
ATOM    672  CG  LEU    80      27.226  25.598 -13.980  1.00140.69           C
ATOM    673  CD1 LEU    80      25.752  25.692 -13.557  1.00140.69           C
ATOM    674  CD2 LEU    80      27.474  26.184 -15.378  1.00140.69           C
ATOM    675  C   LEU    80      26.902  25.797 -10.845  1.00140.69           C
ATOM    676  O   LEU    80      26.026  24.937 -10.788  1.00140.69           O
ATOM    677  N   ILE    81      26.765  27.004 -10.237  1.00108.58           N
ATOM    678  CA  ILE    81      25.530  27.361  -9.577  1.00108.58           C
ATOM    679  CB  ILE    81      25.624  27.729  -8.123  1.00108.58           C
ATOM    680  CG1 ILE    81      26.194  26.583  -7.277  1.00108.58           C
ATOM    681  CG2 ILE    81      24.204  28.122  -7.683  1.00108.58           C
ATOM    682  CD1 ILE    81      27.692  26.388  -7.457  1.00108.58           C
ATOM    683  C   ILE    81      24.952  28.581 -10.258  1.00108.58           C
ATOM    684  O   ILE    81      25.679  29.472 -10.689  1.00108.58           O
ATOM    685  N   PRO    82      23.647  28.640 -10.384  1.00 94.03           N
ATOM    686  CA  PRO    82      22.993  29.759 -11.036  1.00 94.03           C
ATOM    687  CD  PRO    82      22.877  27.416 -10.522  1.00 94.03           C
ATOM    688  CB  PRO    82      21.624  29.243 -11.495  1.00 94.03           C
ATOM    689  CG  PRO    82      21.441  27.900 -10.765  1.00 94.03           C
ATOM    690  C   PRO    82      22.908  31.021 -10.210  1.00 94.03           C
ATOM    691  O   PRO    82      22.964  30.936  -8.984  1.00 94.03           O
ATOM    692  N   HIS    83      22.751  32.195 -10.877  1.00120.10           N
ATOM    693  CA  HIS    83      22.702  33.494 -10.240  1.00120.10           C
ATOM    694  ND1 HIS    83      25.470  33.213 -12.202  1.00120.10           N
ATOM    695  CG  HIS    83      25.100  33.792 -11.009  1.00120.10           C
ATOM    696  CB  HIS    83      23.771  34.450 -10.791  1.00120.10           C
ATOM    697  NE2 HIS    83      27.188  32.959 -10.814  1.00120.10           N
ATOM    698  CD2 HIS    83      26.160  33.627 -10.172  1.00120.10           C
ATOM    699  CE1 HIS    83      26.727  32.730 -12.030  1.00120.10           C
ATOM    700  C   HIS    83      21.382  34.147 -10.609  1.00120.10           C
ATOM    701  O   HIS    83      20.829  33.838 -11.666  1.00120.10           O
ATOM    702  N   THR    84      20.846  35.074  -9.759  1.00286.48           N
ATOM    703  CA  THR    84      19.559  35.687 -10.026  1.00286.48           C
ATOM    704  CB  THR    84      18.443  34.672  -9.968  1.00286.48           C
ATOM    705  OG1 THR    84      17.201  35.261 -10.324  1.00286.48           O
ATOM    706  CG2 THR    84      18.384  34.033  -8.568  1.00286.48           C
ATOM    707  C   THR    84      19.259  36.861  -9.087  1.00286.48           C
ATOM    708  O   THR    84      20.043  37.805  -8.999  1.00286.48           O
ATOM    709  N   GLY    85      18.090  36.828  -8.378  1.00 80.24           N
ATOM    710  CA  GLY    85      17.489  37.901  -7.598  1.00 80.24           C
ATOM    711  C   GLY    85      17.835  37.965  -6.125  1.00 80.24           C
ATOM    712  O   GLY    85      18.872  37.481  -5.678  1.00 80.24           O
ATOM    713  N   SER    86      16.913  38.608  -5.350  1.00 56.77           N
ATOM    714  CA  SER    86      16.997  38.972  -3.946  1.00 56.77           C
ATOM    715  CB  SER    86      15.882  39.934  -3.498  1.00 56.77           C
ATOM    716  OG  SER    86      15.988  41.163  -4.200  1.00 56.77           O
ATOM    717  C   SER    86      16.935  37.772  -3.043  1.00 56.77           C
ATOM    718  O   SER    86      16.634  36.668  -3.490  1.00 56.77           O
ATOM    719  N   HIS    87      17.213  37.978  -1.725  1.00 75.60           N
ATOM    720  CA  HIS    87      17.345  36.859  -0.821  1.00 75.60           C
ATOM    721  ND1 HIS    87      20.306  37.580  -2.148  1.00 75.60           N
ATOM    722  CG  HIS    87      19.811  36.542  -1.389  1.00 75.60           C
ATOM    723  CB  HIS    87      18.788  36.710  -0.301  1.00 75.60           C
ATOM    724  NE2 HIS    87      21.329  35.735  -2.854  1.00 75.60           N
ATOM    725  CD2 HIS    87      20.446  35.423  -1.834  1.00 75.60           C
ATOM    726  CE1 HIS    87      21.210  37.041  -3.006  1.00 75.60           C
ATOM    727  C   HIS    87      16.466  36.967   0.402  1.00 75.60           C
ATOM    728  O   HIS    87      16.347  38.029   1.014  1.00 75.60           O
ATOM    729  N   ARG    88      15.825  35.832   0.785  1.00116.50           N
ATOM    730  CA  ARG    88      15.041  35.741   1.993  1.00116.50           C
ATOM    731  CB  ARG    88      13.599  36.253   1.829  1.00116.50           C
ATOM    732  CG  ARG    88      12.837  36.353   3.152  1.00116.50           C
ATOM    733  CD  ARG    88      11.619  37.277   3.088  1.00116.50           C
ATOM    734  NE  ARG    88      10.523  36.563   2.376  1.00116.50           N
ATOM    735  CZ  ARG    88       9.473  37.277   1.872  1.00116.50           C
ATOM    736  NH1 ARG    88       9.456  38.637   1.990  1.00116.50           N
ATOM    737  NH2 ARG    88       8.439  36.635   1.255  1.00116.50           N
ATOM    738  C   ARG    88      15.007  34.291   2.411  1.00116.50           C
ATOM    739  O   ARG    88      14.847  33.406   1.571  1.00116.50           O
ATOM    740  N   LEU    89      15.156  34.004   3.729  1.00178.39           N
ATOM    741  CA  LEU    89      15.214  32.636   4.191  1.00178.39           C
ATOM    742  CB  LEU    89      16.649  32.148   4.415  1.00178.39           C
ATOM    743  CG  LEU    89      17.534  32.195   3.169  1.00178.39           C
ATOM    744  CD1 LEU    89      18.915  31.616   3.489  1.00178.39           C
ATOM    745  CD2 LEU    89      16.857  31.526   1.967  1.00178.39           C
ATOM    746  C   LEU    89      14.566  32.517   5.541  1.00178.39           C
ATOM    747  O   LEU    89      14.466  33.491   6.286  1.00178.39           O
ATOM    748  N   ARG    90      14.112  31.292   5.890  1.00123.55           N
ATOM    749  CA  ARG    90      13.541  31.059   7.186  1.00123.55           C
ATOM    750  CB  ARG    90      12.015  30.872   7.133  1.00123.55           C
ATOM    751  CG  ARG    90      11.291  31.199   8.441  1.00123.55           C
ATOM    752  CD  ARG    90       9.767  31.215   8.295  1.00123.55           C
ATOM    753  NE  ARG    90       9.181  31.797   9.537  1.00123.55           N
ATOM    754  CZ  ARG    90       8.970  33.144   9.620  1.00123.55           C
ATOM    755  NH1 ARG    90       9.294  33.950   8.568  1.00123.55           N
ATOM    756  NH2 ARG    90       8.418  33.684  10.745  1.00123.55           N
ATOM    757  C   ARG    90      14.177  29.804   7.713  1.00123.55           C
ATOM    758  O   ARG    90      14.346  28.828   6.983  1.00123.55           O
ATOM    759  N   ILE    91      14.563  29.803   9.007  1.00149.40           N
ATOM    760  CA  ILE    91      15.206  28.659   9.595  1.00149.40           C
ATOM    761  CB  ILE    91      16.614  28.932  10.046  1.00149.40           C
ATOM    762  CG1 ILE    91      16.688  30.124  11.003  1.00149.40           C
ATOM    763  CG2 ILE    91      17.479  29.125   8.800  1.00149.40           C
ATOM    764  CD1 ILE    91      16.495  31.443  10.261  1.00149.40           C
ATOM    765  C   ILE    91      14.386  28.163  10.749  1.00149.40           C
ATOM    766  O   ILE    91      13.754  28.947  11.455  1.00149.40           O
ATOM    767  N   TYR    92      14.353  26.822  10.935  1.00116.61           N
ATOM    768  CA  TYR    92      13.559  26.207  11.966  1.00116.61           C
ATOM    769  CB  TYR    92      12.425  25.332  11.406  1.00116.61           C
ATOM    770  CG  TYR    92      11.513  26.189  10.592  1.00116.61           C
ATOM    771  CD1 TYR    92      11.850  26.531   9.301  1.00116.61           C
ATOM    772  CD2 TYR    92      10.320  26.638  11.112  1.00116.61           C
ATOM    773  CE1 TYR    92      11.013  27.311   8.538  1.00116.61           C
ATOM    774  CE2 TYR    92       9.478  27.421  10.357  1.00116.61           C
ATOM    775  CZ  TYR    92       9.825  27.757   9.069  1.00116.61           C
ATOM    776  OH  TYR    92       8.961  28.555   8.292  1.00116.61           O
ATOM    777  C   TYR    92      14.430  25.288  12.774  1.00116.61           C
ATOM    778  O   TYR    92      15.284  24.585  12.236  1.00116.61           O
ATOM    779  N   GLU    93      14.214  25.262  14.107  1.00 73.67           N
ATOM    780  CA  GLU    93      14.999  24.438  14.984  1.00 73.67           C
ATOM    781  CB  GLU    93      14.689  24.625  16.480  1.00 73.67           C
ATOM    782  CG  GLU    93      15.261  25.910  17.078  1.00 73.67           C
ATOM    783  CD  GLU    93      15.106  25.833  18.591  1.00 73.67           C
ATOM    784  OE1 GLU    93      13.987  25.495  19.059  1.00 73.67           O
ATOM    785  OE2 GLU    93      16.109  26.111  19.303  1.00 73.67           O
ATOM    786  C   GLU    93      14.773  22.990  14.685  1.00 73.67           C
ATOM    787  O   GLU    93      15.728  22.217  14.668  1.00 73.67           O
ATOM    788  N   ARG    94      13.514  22.578  14.432  1.00136.58           N
ATOM    789  CA  ARG    94      13.268  21.177  14.226  1.00136.58           C
ATOM    790  CB  ARG    94      12.094  20.579  15.022  1.00136.58           C
ATOM    791  CG  ARG    94      12.309  20.484  16.532  1.00136.58           C
ATOM    792  CD  ARG    94      11.620  19.261  17.140  1.00136.58           C
ATOM    793  NE  ARG    94      10.217  19.238  16.638  1.00136.58           N
ATOM    794  CZ  ARG    94       9.744  18.119  16.013  1.00136.58           C
ATOM    795  NH1 ARG    94      10.566  17.043  15.834  1.00136.58           N
ATOM    796  NH2 ARG    94       8.460  18.082  15.551  1.00136.58           N
ATOM    797  C   ARG    94      12.944  20.910  12.794  1.00136.58           C
ATOM    798  O   ARG    94      12.660  21.807  12.003  1.00136.58           O
ATOM    799  N   GLU    95      13.043  19.614  12.440  1.00 92.03           N
ATOM    800  CA  GLU    95      12.769  19.100  11.136  1.00 92.03           C
ATOM    801  CB  GLU    95      13.014  17.584  11.046  1.00 92.03           C
ATOM    802  CG  GLU    95      12.726  16.958   9.681  1.00 92.03           C
ATOM    803  CD  GLU    95      12.792  15.448   9.868  1.00 92.03           C
ATOM    804  OE1 GLU    95      13.363  15.012  10.904  1.00 92.03           O
ATOM    805  OE2 GLU    95      12.278  14.712   8.984  1.00 92.03           O
ATOM    806  C   GLU    95      11.317  19.321  10.887  1.00 92.03           C
ATOM    807  O   GLU    95      10.531  19.508  11.814  1.00 92.03           O
ATOM    808  N   ASP    96      10.938  19.339   9.602  1.00113.20           N
ATOM    809  CA  ASP    96       9.567  19.490   9.227  1.00113.20           C
ATOM    810  CB  ASP    96       8.686  18.341   9.735  1.00113.20           C
ATOM    811  CG  ASP    96       7.466  18.296   8.837  1.00113.20           C
ATOM    812  OD1 ASP    96       7.544  18.848   7.706  1.00113.20           O
ATOM    813  OD2 ASP    96       6.440  17.709   9.269  1.00113.20           O
ATOM    814  C   ASP    96       9.026  20.789   9.750  1.00113.20           C
ATOM    815  O   ASP    96       7.865  20.881  10.146  1.00113.20           O
ATOM    816  N   TYR    97       9.876  21.833   9.742  1.00111.09           N
ATOM    817  CA  TYR    97       9.499  23.187  10.039  1.00111.09           C
ATOM    818  CB  TYR    97       8.506  23.724   8.997  1.00111.09           C
ATOM    819  CG  TYR    97       9.072  23.334   7.675  1.00111.09           C
ATOM    820  CD1 TYR    97      10.078  24.061   7.085  1.00111.09           C
ATOM    821  CD2 TYR    97       8.611  22.203   7.042  1.00111.09           C
ATOM    822  CE1 TYR    97      10.595  23.675   5.871  1.00111.09           C
ATOM    823  CE2 TYR    97       9.122  21.813   5.827  1.00111.09           C
ATOM    824  CZ  TYR    97      10.116  22.555   5.237  1.00111.09           C
ATOM    825  OH  TYR    97      10.646  22.161   3.991  1.00111.09           O
ATOM    826  C   TYR    97       8.858  23.309  11.388  1.00111.09           C
ATOM    827  O   TYR    97       7.835  23.978  11.527  1.00111.09           O
ATOM    828  N   ARG    98       9.456  22.701  12.430  1.00109.88           N
ATOM    829  CA  ARG    98       8.880  22.799  13.741  1.00109.88           C
ATOM    830  CB  ARG    98       8.622  21.432  14.397  1.00109.88           C
ATOM    831  CG  ARG    98       7.613  20.567  13.644  1.00109.88           C
ATOM    832  CD  ARG    98       6.204  21.161  13.608  1.00109.88           C
ATOM    833  NE  ARG    98       5.322  20.170  12.933  1.00109.88           N
ATOM    834  CZ  ARG    98       4.714  19.200  13.675  1.00109.88           C
ATOM    835  NH1 ARG    98       4.885  19.175  15.029  1.00109.88           N
ATOM    836  NH2 ARG    98       3.935  18.258  13.068  1.00109.88           N
ATOM    837  C   ARG    98       9.851  23.521  14.627  1.00109.88           C
ATOM    838  O   ARG    98      11.013  23.712  14.274  1.00109.88           O
ATOM    839  N   GLY    99       9.369  23.973  15.806  1.00 21.08           N
ATOM    840  CA  GLY    99      10.219  24.620  16.769  1.00 21.08           C
ATOM    841  C   GLY    99      10.295  26.085  16.480  1.00 21.08           C
ATOM    842  O   GLY    99       9.531  26.623  15.680  1.00 21.08           O
ATOM    843  N   GLN   100      11.244  26.769  17.153  1.00 90.90           N
ATOM    844  CA  GLN   100      11.396  28.187  17.000  1.00 90.90           C
ATOM    845  CB  GLN   100      12.333  28.840  18.032  1.00 90.90           C
ATOM    846  CG  GLN   100      13.787  28.383  17.915  1.00 90.90           C
ATOM    847  CD  GLN   100      14.598  29.101  18.984  1.00 90.90           C
ATOM    848  OE1 GLN   100      15.538  29.834  18.679  1.00 90.90           O
ATOM    849  NE2 GLN   100      14.227  28.893  20.276  1.00 90.90           N
ATOM    850  C   GLN   100      11.961  28.451  15.648  1.00 90.90           C
ATOM    851  O   GLN   100      12.686  27.627  15.090  1.00 90.90           O
ATOM    852  N   MET   101      11.608  29.615  15.067  1.00134.28           N
ATOM    853  CA  MET   101      12.115  29.921  13.765  1.00134.28           C
ATOM    854  CB  MET   101      11.119  29.632  12.630  1.00134.28           C
ATOM    855  CG  MET   101       9.934  30.600  12.590  1.00134.28           C
ATOM    856  SD  MET   101       8.840  30.516  14.040  1.00134.28           S
ATOM    857  CE  MET   101       7.634  31.712  13.396  1.00134.28           C
ATOM    858  C   MET   101      12.441  31.374  13.700  1.00134.28           C
ATOM    859  O   MET   101      11.981  32.171  14.517  1.00134.28           O
ATOM    860  N   VAL   102      13.299  31.746  12.730  1.00102.32           N
ATOM    861  CA  VAL   102      13.587  33.131  12.518  1.00102.32           C
ATOM    862  CB  VAL   102      14.802  33.648  13.242  1.00102.32           C
ATOM    863  CG1 VAL   102      16.056  32.900  12.774  1.00102.32           C
ATOM    864  CG2 VAL   102      14.867  35.172  13.040  1.00102.32           C
ATOM    865  C   VAL   102      13.734  33.332  11.044  1.00102.32           C
ATOM    866  O   VAL   102      13.922  32.375  10.293  1.00102.32           O
ATOM    867  N   GLU   103      13.592  34.588  10.577  1.00 43.42           N
ATOM    868  CA  GLU   103      13.714  34.832   9.171  1.00 43.42           C
ATOM    869  CB  GLU   103      12.444  35.408   8.525  1.00 43.42           C
ATOM    870  CG  GLU   103      12.512  35.456   6.997  1.00 43.42           C
ATOM    871  CD  GLU   103      11.141  35.864   6.484  1.00 43.42           C
ATOM    872  OE1 GLU   103      10.652  36.951   6.893  1.00 43.42           O
ATOM    873  OE2 GLU   103      10.561  35.085   5.681  1.00 43.42           O
ATOM    874  C   GLU   103      14.811  35.819   8.977  1.00 43.42           C
ATOM    875  O   GLU   103      14.986  36.734   9.781  1.00 43.42           O
ATOM    876  N   ILE   104      15.603  35.631   7.905  1.00 61.62           N
ATOM    877  CA  ILE   104      16.684  36.530   7.656  1.00 61.62           C
ATOM    878  CB  ILE   104      18.020  35.864   7.817  1.00 61.62           C
ATOM    879  CG1 ILE   104      18.152  35.252   9.224  1.00 61.62           C
ATOM    880  CG2 ILE   104      19.108  36.901   7.507  1.00 61.62           C
ATOM    881  CD1 ILE   104      19.307  34.261   9.359  1.00 61.62           C
ATOM    882  C   ILE   104      16.582  36.994   6.237  1.00 61.62           C
ATOM    883  O   ILE   104      16.451  36.194   5.314  1.00 61.62           O
ATOM    884  N   THR   105      16.591  38.324   6.042  1.00164.44           N
ATOM    885  CA  THR   105      16.651  38.879   4.725  1.00164.44           C
ATOM    886  CB  THR   105      15.435  39.697   4.388  1.00164.44           C
ATOM    887  OG1 THR   105      15.543  40.220   3.073  1.00164.44           O
ATOM    888  CG2 THR   105      15.248  40.820   5.425  1.00164.44           C
ATOM    889  C   THR   105      17.868  39.751   4.733  1.00164.44           C
ATOM    890  O   THR   105      17.809  40.949   4.468  1.00164.44           O
ATOM    891  N   GLU   106      19.030  39.133   5.034  1.00262.16           N
ATOM    892  CA  GLU   106      20.270  39.844   5.168  1.00262.16           C
ATOM    893  CB  GLU   106      20.234  40.846   6.337  1.00262.16           C
ATOM    894  CG  GLU   106      21.522  41.645   6.543  1.00262.16           C
ATOM    895  CD  GLU   106      21.353  42.500   7.791  1.00262.16           C
ATOM    896  OE1 GLU   106      20.190  42.647   8.253  1.00262.16           O
ATOM    897  OE2 GLU   106      22.383  43.016   8.303  1.00262.16           O
ATOM    898  C   GLU   106      21.304  38.800   5.509  1.00262.16           C
ATOM    899  O   GLU   106      20.972  37.624   5.631  1.00262.16           O
ATOM    900  N   ASP   107      22.593  39.188   5.651  1.00 74.09           N
ATOM    901  CA  ASP   107      23.637  38.245   5.982  1.00 74.09           C
ATOM    902  CB  ASP   107      25.043  38.768   5.645  1.00 74.09           C
ATOM    903  CG  ASP   107      25.135  38.931   4.135  1.00 74.09           C
ATOM    904  OD1 ASP   107      24.655  38.021   3.409  1.00 74.09           O
ATOM    905  OD2 ASP   107      25.679  39.976   3.687  1.00 74.09           O
ATOM    906  C   ASP   107      23.597  37.983   7.463  1.00 74.09           C
ATOM    907  O   ASP   107      23.103  38.809   8.227  1.00 74.09           O
ATOM    908  N   CYS   108      24.114  36.816   7.909  1.00 95.76           N
ATOM    909  CA  CYS   108      24.084  36.514   9.320  1.00 95.76           C
ATOM    910  CB  CYS   108      22.931  35.555   9.683  1.00 95.76           C
ATOM    911  SG  CYS   108      22.860  35.152  11.451  1.00 95.76           S
ATOM    912  C   CYS   108      25.366  35.837   9.707  1.00 95.76           C
ATOM    913  O   CYS   108      25.494  34.619   9.601  1.00 95.76           O
ATOM    914  N   SER   109      26.351  36.614  10.207  1.00 39.23           N
ATOM    915  CA  SER   109      27.618  36.075  10.613  1.00 39.23           C
ATOM    916  CB  SER   109      28.625  37.165  11.013  1.00 39.23           C
ATOM    917  OG  SER   109      28.912  37.997   9.898  1.00 39.23           O
ATOM    918  C   SER   109      27.406  35.205  11.809  1.00 39.23           C
ATOM    919  O   SER   109      28.117  34.220  12.002  1.00 39.23           O
ATOM    920  N   SER   110      26.443  35.566  12.674  1.00 44.84           N
ATOM    921  CA  SER   110      26.160  34.738  13.811  1.00 44.84           C
ATOM    922  CB  SER   110      26.664  35.323  15.142  1.00 44.84           C
ATOM    923  OG  SER   110      26.348  34.447  16.214  1.00 44.84           O
ATOM    924  C   SER   110      24.680  34.639  13.913  1.00 44.84           C
ATOM    925  O   SER   110      24.000  35.653  14.033  1.00 44.84           O
ATOM    926  N   LEU   111      24.143  33.410  13.887  1.00153.61           N
ATOM    927  CA  LEU   111      22.726  33.190  13.935  1.00153.61           C
ATOM    928  CB  LEU   111      22.347  31.741  13.581  1.00153.61           C
ATOM    929  CG  LEU   111      20.853  31.575  13.265  1.00153.61           C
ATOM    930  CD1 LEU   111      20.442  32.478  12.091  1.00153.61           C
ATOM    931  CD2 LEU   111      20.511  30.110  12.973  1.00153.61           C
ATOM    932  C   LEU   111      22.233  33.548  15.306  1.00153.61           C
ATOM    933  O   LEU   111      21.071  33.908  15.494  1.00153.61           O
ATOM    934  N   HIS   112      23.126  33.450  16.307  1.00 60.37           N
ATOM    935  CA  HIS   112      22.788  33.718  17.675  1.00 60.37           C
ATOM    936  ND1 HIS   112      23.293  31.488  20.128  1.00 60.37           N
ATOM    937  CG  HIS   112      24.004  32.016  19.072  1.00 60.37           C
ATOM    938  CB  HIS   112      23.933  33.457  18.668  1.00 60.37           C
ATOM    939  NE2 HIS   112      24.448  29.810  19.240  1.00 60.37           N
ATOM    940  CD2 HIS   112      24.704  30.977  18.540  1.00 60.37           C
ATOM    941  CE1 HIS   112      23.596  30.167  20.183  1.00 60.37           C
ATOM    942  C   HIS   112      22.328  35.130  17.837  1.00 60.37           C
ATOM    943  O   HIS   112      21.557  35.419  18.751  1.00 60.37           O
ATOM    944  N   ASP   113      22.783  36.059  16.975  1.00108.07           N
ATOM    945  CA  ASP   113      22.382  37.423  17.173  1.00108.07           C
ATOM    946  CB  ASP   113      22.971  38.437  16.162  1.00108.07           C
ATOM    947  CG  ASP   113      22.348  38.296  14.775  1.00108.07           C
ATOM    948  OD1 ASP   113      22.009  37.159  14.360  1.00108.07           O
ATOM    949  OD2 ASP   113      22.194  39.353  14.107  1.00108.07           O
ATOM    950  C   ASP   113      20.887  37.490  17.084  1.00108.07           C
ATOM    951  O   ASP   113      20.266  38.292  17.780  1.00108.07           O
ATOM    952  N   ARG   114      20.261  36.654  16.227  1.00169.61           N
ATOM    953  CA  ARG   114      18.832  36.722  16.126  1.00169.61           C
ATOM    954  CB  ARG   114      18.281  36.357  14.734  1.00169.61           C
ATOM    955  CG  ARG   114      18.254  37.512  13.730  1.00169.61           C
ATOM    956  CD  ARG   114      19.630  38.027  13.317  1.00169.61           C
ATOM    957  NE  ARG   114      19.412  39.083  12.292  1.00169.61           N
ATOM    958  CZ  ARG   114      19.350  38.740  10.972  1.00169.61           C
ATOM    959  NH1 ARG   114      19.506  37.435  10.600  1.00169.61           N
ATOM    960  NH2 ARG   114      19.133  39.698  10.025  1.00169.61           N
ATOM    961  C   ARG   114      18.200  35.769  17.094  1.00169.61           C
ATOM    962  O   ARG   114      17.098  35.281  16.847  1.00169.61           O
ATOM    963  N   PHE   115      18.844  35.551  18.258  1.00226.70           N
ATOM    964  CA  PHE   115      18.324  34.697  19.292  1.00226.70           C
ATOM    965  CB  PHE   115      17.034  35.217  19.950  1.00226.70           C
ATOM    966  CG  PHE   115      17.424  36.309  20.884  1.00226.70           C
ATOM    967  CD1 PHE   115      17.610  37.596  20.437  1.00226.70           C
ATOM    968  CD2 PHE   115      17.607  36.035  22.220  1.00226.70           C
ATOM    969  CE1 PHE   115      17.971  38.593  21.314  1.00226.70           C
ATOM    970  CE2 PHE   115      17.968  37.027  23.100  1.00226.70           C
ATOM    971  CZ  PHE   115      18.150  38.311  22.647  1.00226.70           C
ATOM    972  C   PHE   115      18.077  33.309  18.806  1.00226.70           C
ATOM    973  O   PHE   115      17.135  32.655  19.252  1.00226.70           O
ATOM    974  N   HIS   116      18.929  32.798  17.900  1.00 78.70           N
ATOM    975  CA  HIS   116      18.733  31.455  17.461  1.00 78.70           C
ATOM    976  ND1 HIS   116      16.879  29.885  15.198  1.00 78.70           N
ATOM    977  CG  HIS   116      18.230  30.031  15.420  1.00 78.70           C
ATOM    978  CB  HIS   116      18.855  31.293  15.935  1.00 78.70           C
ATOM    979  NE2 HIS   116      17.826  27.955  14.635  1.00 78.70           N
ATOM    980  CD2 HIS   116      18.792  28.842  15.070  1.00 78.70           C
ATOM    981  CE1 HIS   116      16.692  28.626  14.729  1.00 78.70           C
ATOM    982  C   HIS   116      19.805  30.649  18.120  1.00 78.70           C
ATOM    983  O   HIS   116      20.719  31.196  18.735  1.00 78.70           O
ATOM    984  N   PHE   117      19.680  29.313  18.040  1.00108.56           N
ATOM    985  CA  PHE   117      20.627  28.400  18.603  1.00108.56           C
ATOM    986  CB  PHE   117      19.939  27.185  19.267  1.00108.56           C
ATOM    987  CG  PHE   117      20.917  26.413  20.093  1.00108.56           C
ATOM    988  CD1 PHE   117      21.280  26.873  21.338  1.00108.56           C
ATOM    989  CD2 PHE   117      21.445  25.220  19.653  1.00108.56           C
ATOM    990  CE1 PHE   117      22.170  26.176  22.120  1.00108.56           C
ATOM    991  CE2 PHE   117      22.338  24.517  20.430  1.00108.56           C
ATOM    992  CZ  PHE   117      22.704  24.996  21.665  1.00108.56           C
ATOM    993  C   PHE   117      21.414  27.911  17.428  1.00108.56           C
ATOM    994  O   PHE   117      21.240  28.392  16.311  1.00108.56           O
ATOM    995  N   SER   118      22.371  27.002  17.674  1.00 59.79           N
ATOM    996  CA  SER   118      23.183  26.415  16.648  1.00 59.79           C
ATOM    997  CB  SER   118      24.447  25.740  17.208  1.00 59.79           C
ATOM    998  OG  SER   118      24.085  24.625  18.009  1.00 59.79           O
ATOM    999  C   SER   118      22.412  25.353  15.911  1.00 59.79           C
ATOM   1000  O   SER   118      22.955  24.724  15.005  1.00 59.79           O
ATOM   1001  N   GLU   119      21.144  25.078  16.278  1.00 85.59           N
ATOM   1002  CA  GLU   119      20.497  23.980  15.611  1.00 85.59           C
ATOM   1003  CB  GLU   119      19.802  23.002  16.574  1.00 85.59           C
ATOM   1004  CG  GLU   119      18.705  23.632  17.432  1.00 85.59           C
ATOM   1005  CD  GLU   119      18.137  22.532  18.317  1.00 85.59           C
ATOM   1006  OE1 GLU   119      18.625  21.375  18.202  1.00 85.59           O
ATOM   1007  OE2 GLU   119      17.216  22.830  19.122  1.00 85.59           O
ATOM   1008  C   GLU   119      19.481  24.436  14.614  1.00 85.59           C
ATOM   1009  O   GLU   119      18.544  25.168  14.936  1.00 85.59           O
ATOM   1010  N   ILE   120      19.665  24.010  13.344  1.00172.70           N
ATOM   1011  CA  ILE   120      18.655  24.293  12.374  1.00172.70           C
ATOM   1012  CB  ILE   120      19.068  25.316  11.350  1.00172.70           C
ATOM   1013  CG1 ILE   120      17.797  25.929  10.762  1.00172.70           C
ATOM   1014  CG2 ILE   120      20.046  24.722  10.330  1.00172.70           C
ATOM   1015  CD1 ILE   120      17.021  26.664  11.853  1.00172.70           C
ATOM   1016  C   ILE   120      18.259  22.979  11.769  1.00172.70           C
ATOM   1017  O   ILE   120      19.072  22.304  11.161  1.00172.70           O
ATOM   1018  N   HIS   121      17.039  22.484  12.032  1.00 96.76           N
ATOM   1019  CA  HIS   121      16.631  21.236  11.435  1.00 96.76           C
ATOM   1020  ND1 HIS   121      17.147  18.296  12.946  1.00 96.76           N
ATOM   1021  CG  HIS   121      16.551  19.489  13.293  1.00 96.76           C
ATOM   1022  CB  HIS   121      15.769  20.333  12.325  1.00 96.76           C
ATOM   1023  NE2 HIS   121      17.568  18.608  15.107  1.00 96.76           N
ATOM   1024  CD2 HIS   121      16.819  19.662  14.616  1.00 96.76           C
ATOM   1025  CE1 HIS   121      17.740  17.813  14.067  1.00 96.76           C
ATOM   1026  C   HIS   121      16.018  21.351  10.065  1.00 96.76           C
ATOM   1027  O   HIS   121      16.025  20.381   9.309  1.00 96.76           O
ATOM   1028  N   SER   122      15.397  22.497   9.716  1.00 54.55           N
ATOM   1029  CA  SER   122      14.778  22.596   8.419  1.00 54.55           C
ATOM   1030  CB  SER   122      13.288  22.222   8.428  1.00 54.55           C
ATOM   1031  OG  SER   122      12.578  23.093   9.295  1.00 54.55           O
ATOM   1032  C   SER   122      14.893  24.020   7.966  1.00 54.55           C
ATOM   1033  O   SER   122      15.182  24.908   8.767  1.00 54.55           O
ATOM   1034  N   PHE   123      14.664  24.271   6.657  1.00154.76           N
ATOM   1035  CA  PHE   123      14.890  25.585   6.133  1.00154.76           C
ATOM   1036  CB  PHE   123      16.242  25.614   5.400  1.00154.76           C
ATOM   1037  CG  PHE   123      16.810  26.982   5.324  1.00154.76           C
ATOM   1038  CD1 PHE   123      16.288  27.940   4.488  1.00154.76           C
ATOM   1039  CD2 PHE   123      17.883  27.293   6.123  1.00154.76           C
ATOM   1040  CE1 PHE   123      16.842  29.196   4.451  1.00154.76           C
ATOM   1041  CE2 PHE   123      18.443  28.543   6.088  1.00154.76           C
ATOM   1042  CZ  PHE   123      17.921  29.492   5.249  1.00154.76           C
ATOM   1043  C   PHE   123      13.870  25.842   5.063  1.00154.76           C
ATOM   1044  O   PHE   123      13.444  24.920   4.367  1.00154.76           O
ATOM   1045  N   ASN   124      13.441  27.113   4.915  1.00 51.01           N
ATOM   1046  CA  ASN   124      12.590  27.477   3.815  1.00 51.01           C
ATOM   1047  CB  ASN   124      11.218  28.031   4.238  1.00 51.01           C
ATOM   1048  CG  ASN   124      10.382  26.884   4.783  1.00 51.01           C
ATOM   1049  OD1 ASN   124      10.313  25.815   4.179  1.00 51.01           O
ATOM   1050  ND2 ASN   124       9.729  27.109   5.955  1.00 51.01           N
ATOM   1051  C   ASN   124      13.304  28.593   3.119  1.00 51.01           C
ATOM   1052  O   ASN   124      13.468  29.674   3.683  1.00 51.01           O
ATOM   1053  N   VAL   125      13.756  28.363   1.870  1.00 55.56           N
ATOM   1054  CA  VAL   125      14.451  29.401   1.164  1.00 55.56           C
ATOM   1055  CB  VAL   125      15.614  28.886   0.362  1.00 55.56           C
ATOM   1056  CG1 VAL   125      16.195  30.033  -0.482  1.00 55.56           C
ATOM   1057  CG2 VAL   125      16.627  28.251   1.330  1.00 55.56           C
ATOM   1058  C   VAL   125      13.473  30.001   0.210  1.00 55.56           C
ATOM   1059  O   VAL   125      13.177  29.426  -0.837  1.00 55.56           O
ATOM   1060  N   LEU   126      12.922  31.175   0.578  1.00103.98           N
ATOM   1061  CA  LEU   126      11.956  31.848  -0.239  1.00103.98           C
ATOM   1062  CB  LEU   126      11.292  33.035   0.482  1.00103.98           C
ATOM   1063  CG  LEU   126      10.441  32.610   1.692  1.00103.98           C
ATOM   1064  CD1 LEU   126      11.310  31.973   2.789  1.00103.98           C
ATOM   1065  CD2 LEU   126       9.585  33.774   2.213  1.00103.98           C
ATOM   1066  C   LEU   126      12.599  32.376  -1.480  1.00103.98           C
ATOM   1067  O   LEU   126      12.081  32.192  -2.580  1.00103.98           O
ATOM   1068  N   GLU   127      13.760  33.048  -1.336  1.00 80.92           N
ATOM   1069  CA  GLU   127      14.371  33.629  -2.493  1.00 80.92           C
ATOM   1070  CB  GLU   127      13.881  35.060  -2.780  1.00 80.92           C
ATOM   1071  CG  GLU   127      12.425  35.139  -3.244  1.00 80.92           C
ATOM   1072  CD  GLU   127      12.381  34.777  -4.722  1.00 80.92           C
ATOM   1073  OE1 GLU   127      13.468  34.502  -5.296  1.00 80.92           O
ATOM   1074  OE2 GLU   127      11.261  34.776  -5.299  1.00 80.92           O
ATOM   1075  C   GLU   127      15.846  33.719  -2.277  1.00 80.92           C
ATOM   1076  O   GLU   127      16.319  33.945  -1.163  1.00 80.92           O
ATOM   1077  N   GLY   128      16.612  33.524  -3.367  1.00 43.92           N
ATOM   1078  CA  GLY   128      18.034  33.691  -3.330  1.00 43.92           C
ATOM   1079  C   GLY   128      18.701  32.408  -2.952  1.00 43.92           C
ATOM   1080  O   GLY   128      18.088  31.501  -2.389  1.00 43.92           O
ATOM   1081  N   TRP   129      20.012  32.330  -3.261  1.00148.11           N
ATOM   1082  CA  TRP   129      20.828  31.202  -2.936  1.00148.11           C
ATOM   1083  CB  TRP   129      21.666  30.687  -4.122  1.00148.11           C
ATOM   1084  CG  TRP   129      22.382  31.765  -4.904  1.00148.11           C
ATOM   1085  CD2 TRP   129      23.588  31.556  -5.660  1.00148.11           C
ATOM   1086  CD1 TRP   129      22.048  33.077  -5.070  1.00148.11           C
ATOM   1087  NE1 TRP   129      22.958  33.696  -5.893  1.00148.11           N
ATOM   1088  CE2 TRP   129      23.912  32.772  -6.261  1.00148.11           C
ATOM   1089  CE3 TRP   129      24.355  30.443  -5.843  1.00148.11           C
ATOM   1090  CZ2 TRP   129      25.017  32.891  -7.059  1.00148.11           C
ATOM   1091  CZ3 TRP   129      25.470  30.570  -6.643  1.00148.11           C
ATOM   1092  CH2 TRP   129      25.794  31.769  -7.240  1.00148.11           C
ATOM   1093  C   TRP   129      21.747  31.637  -1.842  1.00148.11           C
ATOM   1094  O   TRP   129      22.326  32.723  -1.880  1.00148.11           O
ATOM   1095  N   TRP   130      21.894  30.780  -0.815  1.00103.56           N
ATOM   1096  CA  TRP   130      22.669  31.161   0.323  1.00103.56           C
ATOM   1097  CB  TRP   130      21.813  31.385   1.573  1.00103.56           C
ATOM   1098  CG  TRP   130      20.810  32.506   1.447  1.00103.56           C
ATOM   1099  CD2 TRP   130      20.843  33.720   2.214  1.00103.56           C
ATOM   1100  CD1 TRP   130      19.670  32.553   0.698  1.00103.56           C
ATOM   1101  NE1 TRP   130      18.990  33.719   0.950  1.00103.56           N
ATOM   1102  CE2 TRP   130      19.699  34.447   1.883  1.00103.56           C
ATOM   1103  CE3 TRP   130      21.740  34.186   3.132  1.00103.56           C
ATOM   1104  CZ2 TRP   130      19.439  35.655   2.464  1.00103.56           C
ATOM   1105  CZ3 TRP   130      21.480  35.411   3.706  1.00103.56           C
ATOM   1106  CH2 TRP   130      20.351  36.132   3.379  1.00103.56           C
ATOM   1107  C   TRP   130      23.605  30.050   0.649  1.00103.56           C
ATOM   1108  O   TRP   130      23.527  28.960   0.085  1.00103.56           O
ATOM   1109  N   VAL   131      24.563  30.340   1.550  1.00 61.73           N
ATOM   1110  CA  VAL   131      25.463  29.327   2.006  1.00 61.73           C
ATOM   1111  CB  VAL   131      26.888  29.574   1.598  1.00 61.73           C
ATOM   1112  CG1 VAL   131      27.784  28.474   2.191  1.00 61.73           C
ATOM   1113  CG2 VAL   131      26.940  29.655   0.063  1.00 61.73           C
ATOM   1114  C   VAL   131      25.398  29.334   3.510  1.00 61.73           C
ATOM   1115  O   VAL   131      25.547  30.381   4.139  1.00 61.73           O
ATOM   1116  N   LEU   132      25.136  28.152   4.115  1.00 77.12           N
ATOM   1117  CA  LEU   132      25.089  27.981   5.548  1.00 77.12           C
ATOM   1118  CB  LEU   132      24.058  26.935   6.020  1.00 77.12           C
ATOM   1119  CG  LEU   132      22.587  27.378   5.967  1.00 77.12           C
ATOM   1120  CD1 LEU   132      21.647  26.235   6.391  1.00 77.12           C
ATOM   1121  CD2 LEU   132      22.358  28.628   6.832  1.00 77.12           C
ATOM   1122  C   LEU   132      26.418  27.459   6.008  1.00 77.12           C
ATOM   1123  O   LEU   132      27.108  26.770   5.259  1.00 77.12           O
ATOM   1124  N   TYR   133      26.801  27.770   7.269  1.00 85.08           N
ATOM   1125  CA  TYR   133      28.065  27.352   7.824  1.00 85.08           C
ATOM   1126  CB  TYR   133      29.057  28.512   8.026  1.00 85.08           C
ATOM   1127  CG  TYR   133      29.433  29.099   6.709  1.00 85.08           C
ATOM   1128  CD1 TYR   133      28.566  29.935   6.042  1.00 85.08           C
ATOM   1129  CD2 TYR   133      30.662  28.831   6.150  1.00 85.08           C
ATOM   1130  CE1 TYR   133      28.915  30.487   4.832  1.00 85.08           C
ATOM   1131  CE2 TYR   133      31.018  29.380   4.940  1.00 85.08           C
ATOM   1132  CZ  TYR   133      30.142  30.209   4.281  1.00 85.08           C
ATOM   1133  OH  TYR   133      30.498  30.777   3.043  1.00 85.08           O
ATOM   1134  C   TYR   133      27.846  26.795   9.201  1.00 85.08           C
ATOM   1135  O   TYR   133      26.965  27.246   9.935  1.00 85.08           O
ATOM   1136  N   GLU   134      28.671  25.793   9.584  1.00 91.49           N
ATOM   1137  CA  GLU   134      28.555  25.169  10.874  1.00 91.49           C
ATOM   1138  CB  GLU   134      29.426  23.913  11.044  1.00 91.49           C
ATOM   1139  CG  GLU   134      28.910  22.702  10.268  1.00 91.49           C
ATOM   1140  CD  GLU   134      29.597  21.470  10.839  1.00 91.49           C
ATOM   1141  OE1 GLU   134      29.586  21.323  12.090  1.00 91.49           O
ATOM   1142  OE2 GLU   134      30.141  20.662  10.040  1.00 91.49           O
ATOM   1143  C   GLU   134      28.929  26.108  11.980  1.00 91.49           C
ATOM   1144  O   GLU   134      28.263  26.128  13.014  1.00 91.49           O
ATOM   1145  N   MET   135      30.002  26.914  11.816  1.00105.48           N
ATOM   1146  CA  MET   135      30.366  27.759  12.922  1.00105.48           C
ATOM   1147  CB  MET   135      31.799  27.557  13.449  1.00105.48           C
ATOM   1148  CG  MET   135      32.897  28.123  12.553  1.00105.48           C
ATOM   1149  SD  MET   135      34.576  27.878  13.205  1.00105.48           S
ATOM   1150  CE  MET   135      34.399  29.068  14.563  1.00105.48           C
ATOM   1151  C   MET   135      30.207  29.195  12.532  1.00105.48           C
ATOM   1152  O   MET   135      29.921  29.517  11.381  1.00105.48           O
ATOM   1153  N   THR   136      30.373  30.106  13.509  1.00106.50           N
ATOM   1154  CA  THR   136      30.167  31.502  13.258  1.00106.50           C
ATOM   1155  CB  THR   136      30.153  32.339  14.504  1.00106.50           C
ATOM   1156  OG1 THR   136      29.742  33.664  14.204  1.00106.50           O
ATOM   1157  CG2 THR   136      31.569  32.346  15.108  1.00106.50           C
ATOM   1158  C   THR   136      31.275  32.008  12.395  1.00106.50           C
ATOM   1159  O   THR   136      32.333  31.392  12.282  1.00106.50           O
ATOM   1160  N   ASN   137      31.033  33.171  11.765  1.00 93.36           N
ATOM   1161  CA  ASN   137      31.975  33.820  10.903  1.00 93.36           C
ATOM   1162  CB  ASN   137      33.270  34.251  11.607  1.00 93.36           C
ATOM   1163  CG  ASN   137      32.933  35.438  12.501  1.00 93.36           C
ATOM   1164  OD1 ASN   137      33.123  35.387  13.715  1.00 93.36           O
ATOM   1165  ND2 ASN   137      32.419  36.539  11.887  1.00 93.36           N
ATOM   1166  C   ASN   137      32.325  32.963   9.729  1.00 93.36           C
ATOM   1167  O   ASN   137      33.460  32.979   9.258  1.00 93.36           O
ATOM   1168  N   TYR   138      31.329  32.230   9.200  1.00156.04           N
ATOM   1169  CA  TYR   138      31.458  31.470   7.987  1.00156.04           C
ATOM   1170  CB  TYR   138      31.680  32.372   6.763  1.00156.04           C
ATOM   1171  CG  TYR   138      30.600  33.397   6.782  1.00156.04           C
ATOM   1172  CD1 TYR   138      29.350  33.116   6.289  1.00156.04           C
ATOM   1173  CD2 TYR   138      30.834  34.638   7.328  1.00156.04           C
ATOM   1174  CE1 TYR   138      28.357  34.067   6.318  1.00156.04           C
ATOM   1175  CE2 TYR   138      29.845  35.593   7.358  1.00156.04           C
ATOM   1176  CZ  TYR   138      28.602  35.308   6.853  1.00156.04           C
ATOM   1177  OH  TYR   138      27.583  36.284   6.882  1.00156.04           O
ATOM   1178  C   TYR   138      32.598  30.499   8.041  1.00156.04           C
ATOM   1179  O   TYR   138      33.470  30.514   7.173  1.00156.04           O
ATOM   1180  N   ARG   139      32.628  29.616   9.060  1.00129.45           N
ATOM   1181  CA  ARG   139      33.670  28.632   9.120  1.00129.45           C
ATOM   1182  CB  ARG   139      34.641  28.834  10.290  1.00129.45           C
ATOM   1183  CG  ARG   139      35.329  30.198  10.267  1.00129.45           C
ATOM   1184  CD  ARG   139      36.312  30.400  11.417  1.00129.45           C
ATOM   1185  NE  ARG   139      36.823  31.794  11.323  1.00129.45           N
ATOM   1186  CZ  ARG   139      36.218  32.790  12.033  1.00129.45           C
ATOM   1187  NH1 ARG   139      35.167  32.501  12.857  1.00129.45           N
ATOM   1188  NH2 ARG   139      36.684  34.069  11.931  1.00129.45           N
ATOM   1189  C   ARG   139      33.008  27.303   9.301  1.00129.45           C
ATOM   1190  O   ARG   139      31.819  27.233   9.612  1.00129.45           O
ATOM   1191  N   GLY   140      33.765  26.204   9.087  1.00 47.18           N
ATOM   1192  CA  GLY   140      33.176  24.910   9.259  1.00 47.18           C
ATOM   1193  C   GLY   140      32.595  24.480   7.949  1.00 47.18           C
ATOM   1194  O   GLY   140      32.838  25.093   6.909  1.00 47.18           O
ATOM   1195  N   ARG   141      31.799  23.392   7.982  1.00142.26           N
ATOM   1196  CA  ARG   141      31.218  22.866   6.783  1.00142.26           C
ATOM   1197  CB  ARG   141      30.475  21.535   6.974  1.00142.26           C
ATOM   1198  CG  ARG   141      31.423  20.395   7.347  1.00142.26           C
ATOM   1199  CD  ARG   141      30.829  19.002   7.136  1.00142.26           C
ATOM   1200  NE  ARG   141      29.676  18.854   8.066  1.00142.26           N
ATOM   1201  CZ  ARG   141      28.538  18.247   7.622  1.00142.26           C
ATOM   1202  NH1 ARG   141      28.459  17.821   6.328  1.00142.26           N
ATOM   1203  NH2 ARG   141      27.482  18.066   8.467  1.00142.26           N
ATOM   1204  C   ARG   141      30.285  23.871   6.195  1.00142.26           C
ATOM   1205  O   ARG   141      29.668  24.657   6.912  1.00142.26           O
ATOM   1206  N   GLN   142      30.192  23.870   4.847  1.00 84.03           N
ATOM   1207  CA  GLN   142      29.387  24.807   4.110  1.00 84.03           C
ATOM   1208  CB  GLN   142      30.164  25.502   2.981  1.00 84.03           C
ATOM   1209  CG  GLN   142      31.320  26.376   3.463  1.00 84.03           C
ATOM   1210  CD  GLN   142      32.112  26.796   2.233  1.00 84.03           C
ATOM   1211  OE1 GLN   142      32.994  27.649   2.305  1.00 84.03           O
ATOM   1212  NE2 GLN   142      31.789  26.178   1.065  1.00 84.03           N
ATOM   1213  C   GLN   142      28.283  24.059   3.435  1.00 84.03           C
ATOM   1214  O   GLN   142      28.459  22.916   3.017  1.00 84.03           O
ATOM   1215  N   TYR   143      27.095  24.691   3.323  1.00139.34           N
ATOM   1216  CA  TYR   143      25.996  24.028   2.676  1.00139.34           C
ATOM   1217  CB  TYR   143      24.875  23.629   3.647  1.00139.34           C
ATOM   1218  CG  TYR   143      25.507  22.898   4.775  1.00139.34           C
ATOM   1219  CD1 TYR   143      25.900  21.588   4.640  1.00139.34           C
ATOM   1220  CD2 TYR   143      25.734  23.550   5.965  1.00139.34           C
ATOM   1221  CE1 TYR   143      26.491  20.930   5.692  1.00139.34           C
ATOM   1222  CE2 TYR   143      26.322  22.895   7.021  1.00139.34           C
ATOM   1223  CZ  TYR   143      26.699  21.581   6.886  1.00139.34           C
ATOM   1224  OH  TYR   143      27.304  20.907   7.968  1.00139.34           O
ATOM   1225  C   TYR   143      25.362  24.994   1.719  1.00139.34           C
ATOM   1226  O   TYR   143      25.038  26.122   2.088  1.00139.34           O
ATOM   1227  N   LEU   144      25.152  24.571   0.455  1.00 63.79           N
ATOM   1228  CA  LEU   144      24.516  25.431  -0.505  1.00 63.79           C
ATOM   1229  CB  LEU   144      24.835  25.022  -1.956  1.00 63.79           C
ATOM   1230  CG  LEU   144      24.193  25.908  -3.041  1.00 63.79           C
ATOM   1231  CD1 LEU   144      24.729  27.344  -2.991  1.00 63.79           C
ATOM   1232  CD2 LEU   144      24.344  25.269  -4.433  1.00 63.79           C
ATOM   1233  C   LEU   144      23.039  25.325  -0.290  1.00 63.79           C
ATOM   1234  O   LEU   144      22.495  24.226  -0.190  1.00 63.79           O
ATOM   1235  N   LEU   145      22.346  26.482  -0.205  1.00 72.15           N
ATOM   1236  CA  LEU   145      20.927  26.475   0.008  1.00 72.15           C
ATOM   1237  CB  LEU   145      20.514  27.192   1.301  1.00 72.15           C
ATOM   1238  CG  LEU   145      21.004  26.487   2.577  1.00 72.15           C
ATOM   1239  CD1 LEU   145      20.560  27.250   3.833  1.00 72.15           C
ATOM   1240  CD2 LEU   145      20.571  25.013   2.599  1.00 72.15           C
ATOM   1241  C   LEU   145      20.290  27.217  -1.125  1.00 72.15           C
ATOM   1242  O   LEU   145      20.289  28.447  -1.147  1.00 72.15           O
ATOM   1243  N   ARG   146      19.722  26.468  -2.090  1.00 94.40           N
ATOM   1244  CA  ARG   146      19.046  27.028  -3.227  1.00 94.40           C
ATOM   1245  CB  ARG   146      19.085  26.109  -4.463  1.00 94.40           C
ATOM   1246  CG  ARG   146      18.748  26.818  -5.776  1.00 94.40           C
ATOM   1247  CD  ARG   146      18.455  25.881  -6.950  1.00 94.40           C
ATOM   1248  NE  ARG   146      18.423  26.725  -8.177  1.00 94.40           N
ATOM   1249  CZ  ARG   146      17.328  27.492  -8.451  1.00 94.40           C
ATOM   1250  NH1 ARG   146      16.275  27.508  -7.582  1.00 94.40           N
ATOM   1251  NH2 ARG   146      17.299  28.254  -9.584  1.00 94.40           N
ATOM   1252  C   ARG   146      17.612  27.196  -2.835  1.00 94.40           C
ATOM   1253  O   ARG   146      17.174  26.635  -1.834  1.00 94.40           O
ATOM   1254  N   PRO   147      16.847  27.940  -3.586  1.00 74.85           N
ATOM   1255  CA  PRO   147      15.477  28.139  -3.200  1.00 74.85           C
ATOM   1256  CD  PRO   147      17.371  29.085  -4.314  1.00 74.85           C
ATOM   1257  CB  PRO   147      14.940  29.222  -4.129  1.00 74.85           C
ATOM   1258  CG  PRO   147      16.191  30.068  -4.436  1.00 74.85           C
ATOM   1259  C   PRO   147      14.701  26.867  -3.177  1.00 74.85           C
ATOM   1260  O   PRO   147      14.884  26.028  -4.059  1.00 74.85           O
ATOM   1261  N   GLY   148      13.831  26.715  -2.159  1.00 31.95           N
ATOM   1262  CA  GLY   148      13.031  25.537  -2.011  1.00 31.95           C
ATOM   1263  C   GLY   148      12.859  25.305  -0.545  1.00 31.95           C
ATOM   1264  O   GLY   148      13.443  26.009   0.279  1.00 31.95           O
ATOM   1265  N   ASP   149      12.036  24.302  -0.183  1.00 40.71           N
ATOM   1266  CA  ASP   149      11.815  24.001   1.202  1.00 40.71           C
ATOM   1267  CB  ASP   149      10.334  23.810   1.571  1.00 40.71           C
ATOM   1268  CG  ASP   149       9.653  25.167   1.496  1.00 40.71           C
ATOM   1269  OD1 ASP   149      10.378  26.180   1.303  1.00 40.71           O
ATOM   1270  OD2 ASP   149       8.402  25.213   1.633  1.00 40.71           O
ATOM   1271  C   ASP   149      12.516  22.717   1.496  1.00 40.71           C
ATOM   1272  O   ASP   149      12.404  21.753   0.740  1.00 40.71           O
ATOM   1273  N   TYR   150      13.284  22.689   2.604  1.00 88.37           N
ATOM   1274  CA  TYR   150      14.003  21.501   2.953  1.00 88.37           C
ATOM   1275  CB  TYR   150      15.519  21.749   3.011  1.00 88.37           C
ATOM   1276  CG  TYR   150      15.887  22.355   1.698  1.00 88.37           C
ATOM   1277  CD1 TYR   150      16.165  21.560   0.613  1.00 88.37           C
ATOM   1278  CD2 TYR   150      15.934  23.723   1.550  1.00 88.37           C
ATOM   1279  CE1 TYR   150      16.496  22.121  -0.598  1.00 88.37           C
ATOM   1280  CE2 TYR   150      16.266  24.289   0.341  1.00 88.37           C
ATOM   1281  CZ  TYR   150      16.549  23.487  -0.736  1.00 88.37           C
ATOM   1282  OH  TYR   150      16.889  24.064  -1.979  1.00 88.37           O
ATOM   1283  C   TYR   150      13.540  21.089   4.317  1.00 88.37           C
ATOM   1284  O   TYR   150      13.823  21.755   5.312  1.00 88.37           O
ATOM   1285  N   ARG   151      12.814  19.960   4.387  1.00107.19           N
ATOM   1286  CA  ARG   151      12.248  19.462   5.609  1.00107.19           C
ATOM   1287  CB  ARG   151      11.204  18.347   5.401  1.00107.19           C
ATOM   1288  CG  ARG   151      11.733  17.119   4.663  1.00107.19           C
ATOM   1289  CD  ARG   151      10.683  16.022   4.464  1.00107.19           C
ATOM   1290  NE  ARG   151       9.485  16.644   3.834  1.00107.19           N
ATOM   1291  CZ  ARG   151       8.420  17.006   4.608  1.00107.19           C
ATOM   1292  NH1 ARG   151       8.437  16.764   5.951  1.00107.19           N
ATOM   1293  NH2 ARG   151       7.334  17.607   4.041  1.00107.19           N
ATOM   1294  C   ARG   151      13.309  18.951   6.529  1.00107.19           C
ATOM   1295  O   ARG   151      13.116  18.942   7.743  1.00107.19           O
ATOM   1296  N   ARG   152      14.440  18.460   5.986  1.00166.67           N
ATOM   1297  CA  ARG   152      15.430  17.875   6.846  1.00166.67           C
ATOM   1298  CB  ARG   152      15.456  16.342   6.718  1.00166.67           C
ATOM   1299  CG  ARG   152      14.191  15.668   7.258  1.00166.67           C
ATOM   1300  CD  ARG   152      14.004  14.216   6.809  1.00166.67           C
ATOM   1301  NE  ARG   152      13.463  14.242   5.418  1.00166.67           N
ATOM   1302  CZ  ARG   152      14.299  14.316   4.342  1.00166.67           C
ATOM   1303  NH1 ARG   152      15.652  14.353   4.523  1.00166.67           N
ATOM   1304  NH2 ARG   152      13.782  14.349   3.079  1.00166.67           N
ATOM   1305  C   ARG   152      16.797  18.375   6.470  1.00166.67           C
ATOM   1306  O   ARG   152      17.045  18.781   5.337  1.00166.67           O
ATOM   1307  N   TYR   153      17.733  18.313   7.440  1.00139.85           N
ATOM   1308  CA  TYR   153      19.102  18.740   7.292  1.00139.85           C
ATOM   1309  CB  TYR   153      19.954  18.579   8.564  1.00139.85           C
ATOM   1310  CG  TYR   153      20.759  19.819   8.742  1.00139.85           C
ATOM   1311  CD1 TYR   153      20.184  21.008   9.059  1.00139.85           C
ATOM   1312  CD2 TYR   153      22.121  19.804   8.611  1.00139.85           C
ATOM   1313  CE1 TYR   153      20.938  22.151   9.219  1.00139.85           C
ATOM   1314  CE2 TYR   153      22.878  20.946   8.777  1.00139.85           C
ATOM   1315  CZ  TYR   153      22.293  22.137   9.082  1.00139.85           C
ATOM   1316  OH  TYR   153      23.060  23.309   9.250  1.00139.85           O
ATOM   1317  C   TYR   153      19.788  17.949   6.231  1.00139.85           C
ATOM   1318  O   TYR   153      20.638  18.470   5.512  1.00139.85           O
ATOM   1319  N   HIS   154      19.442  16.661   6.116  1.00100.36           N
ATOM   1320  CA  HIS   154      20.076  15.776   5.187  1.00100.36           C
ATOM   1321  ND1 HIS   154      19.787  12.036   4.282  1.00100.36           N
ATOM   1322  CG  HIS   154      20.165  13.357   4.378  1.00100.36           C
ATOM   1323  CB  HIS   154      19.444  14.373   5.213  1.00100.36           C
ATOM   1324  NE2 HIS   154      21.593  12.275   3.006  1.00100.36           N
ATOM   1325  CD2 HIS   154      21.270  13.486   3.594  1.00100.36           C
ATOM   1326  CE1 HIS   154      20.674  11.435   3.448  1.00100.36           C
ATOM   1327  C   HIS   154      19.901  16.329   3.804  1.00100.36           C
ATOM   1328  O   HIS   154      20.764  16.148   2.947  1.00100.36           O
ATOM   1329  N   ASP   155      18.776  17.022   3.548  1.00 54.23           N
ATOM   1330  CA  ASP   155      18.484  17.511   2.228  1.00 54.23           C
ATOM   1331  CB  ASP   155      17.148  18.269   2.146  1.00 54.23           C
ATOM   1332  CG  ASP   155      16.024  17.252   2.284  1.00 54.23           C
ATOM   1333  OD1 ASP   155      16.335  16.044   2.464  1.00 54.23           O
ATOM   1334  OD2 ASP   155      14.839  17.670   2.201  1.00 54.23           O
ATOM   1335  C   ASP   155      19.562  18.437   1.744  1.00 54.23           C
ATOM   1336  O   ASP   155      19.900  18.412   0.563  1.00 54.23           O
ATOM   1337  N   TRP   156      20.078  19.332   2.605  1.00149.71           N
ATOM   1338  CA  TRP   156      21.159  20.199   2.218  1.00149.71           C
ATOM   1339  CB  TRP   156      21.204  21.609   2.814  1.00149.71           C
ATOM   1340  CG  TRP   156      21.036  21.764   4.288  1.00149.71           C
ATOM   1341  CD2 TRP   156      19.777  22.131   4.857  1.00149.71           C
ATOM   1342  CD1 TRP   156      21.935  21.710   5.307  1.00149.71           C
ATOM   1343  NE1 TRP   156      21.313  22.053   6.480  1.00149.71           N
ATOM   1344  CE2 TRP   156      19.980  22.312   6.216  1.00149.71           C
ATOM   1345  CE3 TRP   156      18.555  22.331   4.281  1.00149.71           C
ATOM   1346  CZ2 TRP   156      18.952  22.706   7.027  1.00149.71           C
ATOM   1347  CZ3 TRP   156      17.516  22.692   5.107  1.00149.71           C
ATOM   1348  CH2 TRP   156      17.711  22.877   6.458  1.00149.71           C
ATOM   1349  C   TRP   156      22.499  19.533   2.248  1.00149.71           C
ATOM   1350  O   TRP   156      23.497  20.151   1.878  1.00149.71           O
ATOM   1351  N   GLY   157      22.588  18.301   2.784  1.00 47.00           N
ATOM   1352  CA  GLY   157      23.848  17.622   2.715  1.00 47.00           C
ATOM   1353  C   GLY   157      24.543  17.635   4.031  1.00 47.00           C
ATOM   1354  O   GLY   157      25.725  17.304   4.104  1.00 47.00           O
ATOM   1355  N   ALA   158      23.858  18.019   5.121  1.00 87.51           N
ATOM   1356  CA  ALA   158      24.615  17.960   6.332  1.00 87.51           C
ATOM   1357  CB  ALA   158      24.602  19.226   7.170  1.00 87.51           C
ATOM   1358  C   ALA   158      24.212  16.783   7.155  1.00 87.51           C
ATOM   1359  O   ALA   158      23.050  16.380   7.194  1.00 87.51           O
ATOM   1360  N   THR   159      25.229  16.154   7.775  1.00 35.33           N
ATOM   1361  CA  THR   159      25.057  15.014   8.624  1.00 35.33           C
ATOM   1362  CB  THR   159      26.359  14.377   9.013  1.00 35.33           C
ATOM   1363  OG1 THR   159      27.064  13.957   7.854  1.00 35.33           O
ATOM   1364  CG2 THR   159      26.063  13.174   9.925  1.00 35.33           C
ATOM   1365  C   THR   159      24.369  15.435   9.880  1.00 35.33           C
ATOM   1366  O   THR   159      23.500  14.727  10.388  1.00 35.33           O
ATOM   1367  N   ASN   160      24.756  16.609  10.417  1.00 81.27           N
ATOM   1368  CA  ASN   160      24.198  17.087  11.649  1.00 81.27           C
ATOM   1369  CB  ASN   160      25.259  17.282  12.748  1.00 81.27           C
ATOM   1370  CG  ASN   160      24.565  17.457  14.093  1.00 81.27           C
ATOM   1371  OD1 ASN   160      23.349  17.311  14.205  1.00 81.27           O
ATOM   1372  ND2 ASN   160      25.361  17.778  15.147  1.00 81.27           N
ATOM   1373  C   ASN   160      23.591  18.429  11.371  1.00 81.27           C
ATOM   1374  O   ASN   160      24.022  19.139  10.470  1.00 81.27           O
ATOM   1375  N   ALA   161      22.588  18.798  12.188  1.00 87.70           N
ATOM   1376  CA  ALA   161      21.735  19.959  12.157  1.00 87.70           C
ATOM   1377  CB  ALA   161      20.619  19.893  13.214  1.00 87.70           C
ATOM   1378  C   ALA   161      22.472  21.254  12.378  1.00 87.70           C
ATOM   1379  O   ALA   161      21.903  22.323  12.155  1.00 87.70           O
ATOM   1380  N   ARG   162      23.696  21.211  12.938  1.00169.04           N
ATOM   1381  CA  ARG   162      24.398  22.406  13.337  1.00169.04           C
ATOM   1382  CB  ARG   162      25.772  22.120  13.968  1.00169.04           C
ATOM   1383  CG  ARG   162      25.678  21.363  15.295  1.00169.04           C
ATOM   1384  CD  ARG   162      27.024  21.186  15.999  1.00169.04           C
ATOM   1385  NE  ARG   162      27.886  20.344  15.123  1.00169.04           N
ATOM   1386  CZ  ARG   162      29.125  19.971  15.559  1.00169.04           C
ATOM   1387  NH1 ARG   162      29.553  20.358  16.796  1.00169.04           N
ATOM   1388  NH2 ARG   162      29.935  19.216  14.761  1.00169.04           N
ATOM   1389  C   ARG   162      24.608  23.402  12.229  1.00169.04           C
ATOM   1390  O   ARG   162      25.065  23.080  11.133  1.00169.04           O
ATOM   1391  N   VAL   163      24.272  24.677  12.537  1.00144.38           N
ATOM   1392  CA  VAL   163      24.443  25.818  11.679  1.00144.38           C
ATOM   1393  CB  VAL   163      23.238  26.121  10.836  1.00144.38           C
ATOM   1394  CG1 VAL   163      22.056  26.441  11.768  1.00144.38           C
ATOM   1395  CG2 VAL   163      23.592  27.267   9.875  1.00144.38           C
ATOM   1396  C   VAL   163      24.634  26.983  12.600  1.00144.38           C
ATOM   1397  O   VAL   163      24.159  26.962  13.734  1.00144.38           O
ATOM   1398  N   GLY   164      25.203  28.101  12.112  1.00154.38           N
ATOM   1399  CA  GLY   164      25.543  29.128  13.057  1.00154.38           C
ATOM   1400  C   GLY   164      25.894  30.356  12.292  1.00154.38           C
ATOM   1401  O   GLY   164      25.991  31.439  12.869  1.00154.38           O
ATOM   1402  N   SER   165      26.096  30.222  10.972  1.00109.20           N
ATOM   1403  CA  SER   165      26.347  31.384  10.178  1.00109.20           C
ATOM   1404  CB  SER   165      27.847  31.621   9.938  1.00109.20           C
ATOM   1405  OG  SER   165      28.040  32.780   9.146  1.00109.20           O
ATOM   1406  C   SER   165      25.698  31.148   8.850  1.00109.20           C
ATOM   1407  O   SER   165      25.508  30.002   8.442  1.00109.20           O
ATOM   1408  N   LEU   166      25.313  32.237   8.151  1.00 92.86           N
ATOM   1409  CA  LEU   166      24.641  32.119   6.889  1.00 92.86           C
ATOM   1410  CB  LEU   166      23.121  31.980   7.092  1.00 92.86           C
ATOM   1411  CG  LEU   166      22.280  31.969   5.805  1.00 92.86           C
ATOM   1412  CD1 LEU   166      22.656  30.805   4.875  1.00 92.86           C
ATOM   1413  CD2 LEU   166      20.783  31.998   6.151  1.00 92.86           C
ATOM   1414  C   LEU   166      24.910  33.365   6.088  1.00 92.86           C
ATOM   1415  O   LEU   166      24.900  34.470   6.629  1.00 92.86           O
ATOM   1416  N   ARG   167      25.175  33.226   4.769  1.00121.82           N
ATOM   1417  CA  ARG   167      25.399  34.404   3.969  1.00121.82           C
ATOM   1418  CB  ARG   167      26.879  34.699   3.681  1.00121.82           C
ATOM   1419  CG  ARG   167      27.562  33.598   2.873  1.00121.82           C
ATOM   1420  CD  ARG   167      29.001  33.925   2.473  1.00121.82           C
ATOM   1421  NE  ARG   167      29.460  32.809   1.600  1.00121.82           N
ATOM   1422  CZ  ARG   167      29.102  32.808   0.284  1.00121.82           C
ATOM   1423  NH1 ARG   167      28.359  33.836  -0.218  1.00121.82           N
ATOM   1424  NH2 ARG   167      29.453  31.772  -0.530  1.00121.82           N
ATOM   1425  C   ARG   167      24.743  34.217   2.634  1.00121.82           C
ATOM   1426  O   ARG   167      24.542  33.096   2.168  1.00121.82           O
ATOM   1427  N   ARG   168      24.377  35.340   1.983  1.00174.61           N
ATOM   1428  CA  ARG   168      23.748  35.261   0.699  1.00174.61           C
ATOM   1429  CB  ARG   168      22.839  36.460   0.379  1.00174.61           C
ATOM   1430  CG  ARG   168      23.574  37.797   0.415  1.00174.61           C
ATOM   1431  CD  ARG   168      22.708  38.997   0.027  1.00174.61           C
ATOM   1432  NE  ARG   168      22.117  39.565   1.270  1.00174.61           N
ATOM   1433  CZ  ARG   168      21.880  40.907   1.353  1.00174.61           C
ATOM   1434  NH1 ARG   168      22.214  41.724   0.312  1.00174.61           N
ATOM   1435  NH2 ARG   168      21.311  41.433   2.477  1.00174.61           N
ATOM   1436  C   ARG   168      24.802  35.178  -0.355  1.00174.61           C
ATOM   1437  O   ARG   168      25.846  35.825  -0.266  1.00174.61           O
ATOM   1438  N   ALA   169      24.554  34.355  -1.391  1.00 48.95           N
ATOM   1439  CA  ALA   169      25.498  34.289  -2.462  1.00 48.95           C
ATOM   1440  CB  ALA   169      25.560  32.915  -3.150  1.00 48.95           C
ATOM   1441  C   ALA   169      25.019  35.277  -3.471  1.00 48.95           C
ATOM   1442  O   ALA   169      23.913  35.149  -3.990  1.00 48.95           O
ATOM   1443  N   VAL   170      25.840  36.304  -3.766  1.00 96.62           N
ATOM   1444  CA  VAL   170      25.411  37.302  -4.702  1.00 96.62           C
ATOM   1445  CB  VAL   170      24.948  38.572  -4.052  1.00 96.62           C
ATOM   1446  CG1 VAL   170      26.155  39.232  -3.365  1.00 96.62           C
ATOM   1447  CG2 VAL   170      24.279  39.456  -5.117  1.00 96.62           C
ATOM   1448  C   VAL   170      26.571  37.657  -5.576  1.00 96.62           C
ATOM   1449  O   VAL   170      27.723  37.625  -5.145  1.00 96.62           O
ATOM   1450  N   ASP   171      26.281  37.991  -6.847  1.00128.11           N
ATOM   1451  CA  ASP   171      27.295  38.338  -7.800  1.00128.11           C
ATOM   1452  CB  ASP   171      26.722  38.575  -9.206  1.00128.11           C
ATOM   1453  CG  ASP   171      26.186  37.250  -9.719  1.00128.11           C
ATOM   1454  OD1 ASP   171      26.633  36.195  -9.197  1.00128.11           O
ATOM   1455  OD2 ASP   171      25.322  37.270 -10.637  1.00128.11           O
ATOM   1456  C   ASP   171      27.951  39.615  -7.392  1.00128.11           C
ATOM   1457  O   ASP   171      29.175  39.729  -7.399  1.00128.11           O
ATOM   1458  N   PHE   172      27.142  40.613  -6.999  1.00190.08           N
ATOM   1459  CA  PHE   172      27.690  41.900  -6.694  1.00190.08           C
ATOM   1460  CB  PHE   172      26.639  43.014  -6.563  1.00190.08           C
ATOM   1461  CG  PHE   172      26.170  43.322  -7.941  1.00190.08           C
ATOM   1462  CD1 PHE   172      25.170  42.585  -8.531  1.00190.08           C
ATOM   1463  CD2 PHE   172      26.747  44.354  -8.644  1.00190.08           C
ATOM   1464  CE1 PHE   172      24.745  42.876  -9.806  1.00190.08           C
ATOM   1465  CE2 PHE   172      26.326  44.649  -9.918  1.00190.08           C
ATOM   1466  CZ  PHE   172      25.324  43.910 -10.502  1.00190.08           C
ATOM   1467  C   PHE   172      28.462  41.837  -5.426  1.00190.08           C
ATOM   1468  O   PHE   172      28.169  41.050  -4.528  1.00190.08           O
ATOM   1469  N   TYR   173      29.505  42.684  -5.353  1.00 89.64           N
ATOM   1470  CA  TYR   173      30.350  42.783  -4.206  1.00 89.64           C
ATOM   1471  CB  TYR   173      31.361  43.938  -4.341  1.00 89.64           C
ATOM   1472  CG  TYR   173      32.211  43.996  -3.121  1.00 89.64           C
ATOM   1473  CD1 TYR   173      33.309  43.178  -2.989  1.00 89.64           C
ATOM   1474  CD2 TYR   173      31.914  44.880  -2.109  1.00 89.64           C
ATOM   1475  CE1 TYR   173      34.097  43.235  -1.863  1.00 89.64           C
ATOM   1476  CE2 TYR   173      32.696  44.942  -0.982  1.00 89.64           C
ATOM   1477  CZ  TYR   173      33.788  44.119  -0.856  1.00 89.64           C
ATOM   1478  OH  TYR   173      34.591  44.182   0.302  1.00 89.64           O
ATOM   1479  C   TYR   173      29.468  43.059  -2.992  1.00 89.64           C
ATOM   1480  O   TYR   173      29.990  42.939  -1.853  1.00 89.64           O
ATOM   1481  OXT TYR   173      28.271  43.396  -3.181  1.00 89.64           O
TER    1482      TYR   173
END
