# Supplementary material for: Estimating local protein model quality: prospects for molecular replacement
Source: Acta Crystallogr D Struct Biol. 2020 Mar 3;76(Pt 3):285–90. doi: 10.1107/S2059798320000972 (PMC7057213; doi:10.1107/S2059798320000972)
Supplement: Supplementary file 1 [file d-76-00285-sup1.zip › models/1a45.1oki_A.B99990001.pdb.proq3.sscore.local]

ProQ2 ProQRosCen ProQRosFA ProQ3
0.71508416 0.98418862 1.4174757 1.0923581
0.82431787 1.0509237 1.44669 1.1730333
0.88266643 0.99453992 1.4424381 1.2129121
0.97531189 1.0365439 1.4944136 1.2564781
1.0177861 1.0568985 1.4980807 1.2992852
1.0151516 1.0373063 1.4387153 1.2744584
0.89746827 1.0093878 1.3185117 1.1978142
0.75945219 0.92239868 1.23748 1.095181
0.67440669 0.89811125 1.166699 1.0088254
0.70357762 0.91706721 1.1424967 0.98279818
0.71912581 0.90011366 1.1382927 0.98040862
0.74322383 0.87198348 1.0791046 0.96848257
0.7709624 0.80192325 1.0223523 0.95410681
0.80012028 0.73909862 1.001642 0.95262338
0.78078327 0.72151762 0.98295515 0.91701689
0.79174658 0.68815111 0.98094346 0.88284679
0.75225742 0.78892241 0.91330463 0.83934258
0.68610633 0.69564985 0.89092179 0.77942283
0.62339293 0.70756229 0.78371761 0.71837604
0.62738261 0.66967357 0.7644578 0.67275555
0.64458976 0.81620235 0.7675928 0.70317921
0.58463248 0.80884444 0.73232065 0.65979594
0.56697874 0.83332963 0.77997603 0.65015633
0.57175419 0.79887816 0.74809817 0.66339536
0.54224666 0.83735002 0.75347839 0.66623375
0.51368017 0.7917723 0.65279305 0.62063178
0.51323276 0.796238 0.73145289 0.61953524
0.54382619 0.79004034 0.72360468 0.64661673
0.590381 0.80581113 0.79112229 0.71846363
0.58883123 0.81168034 0.81974623 0.74419394
0.66023097 0.95420678 0.94697569 0.85437668
0.8087934 1.0021616 1.1169525 1.0167297
0.91769217 1.0497724 1.2296743 1.1152952
0.92038936 0.96984396 1.2824508 1.1555363
0.95924837 0.99030884 1.3611538 1.186261
0.98957307 0.97980768 1.357963 1.227276
0.99635008 0.96543316 1.4191116 1.2396984
0.88320358 0.86051459 1.2899803 1.1499038
0.84096959 0.88720542 1.330449 1.1715218
0.90228752 0.93255089 1.3382321 1.1965828
0.93855377 1.0019616 1.468574 1.2509036
0.95360399 0.99975869 1.4871265 1.2801372
0.93770229 0.98327361 1.5222433 1.2700627
0.9829177 0.96687737 1.5388277 1.3036535
1.0142947 0.98321201 1.4797643 1.3092917
0.99866672 0.99419431 1.386193 1.2782205
0.88336357 0.95919325 1.3189129 1.1925487
0.81506784 0.90902797 1.2081778 1.1048468
0.83920802 0.95325639 1.206805 1.125184
0.80517485 0.84380405 1.1510722 1.1065693
0.86187468 0.88614653 1.1430104 1.1354576
0.86508796 0.83905225 1.110022 1.1572724
0.94528019 0.90247268 1.1933687 1.2085489
0.93528832 0.89590099 1.1686721 1.2265042
0.90527711 0.87790021 1.2474583 1.2028467
0.77410231 0.80358125 1.1208494 1.1036047
0.67615528 0.75542794 1.1422019 1.0493959
0.67902591 0.73940411 1.1083825 1.02036
0.7122674 0.77635656 1.1339734 1.0247253
0.68749884 0.7478015 1.0788553 0.9804454
0.70528191 0.84393912 1.117598 0.99244627
0.7227701 0.81814933 1.1209717 0.98384363
0.7087605 0.88404749 1.1005296 0.9751745
0.68343726 0.82499657 1.032876 0.93247711
0.66724076 0.84173706 0.95935328 0.90027918
0.64127347 0.77564511 0.83870189 0.83358864
0.67013126 0.81952381 0.87388293 0.85802822
0.67895541 0.83009455 0.84301454 0.85694726
0.6699551 0.85513265 0.79684409 0.79626821
0.61233308 0.77527884 0.73054183 0.7489541
0.59446842 0.75218487 0.73539136 0.72106701
0.60150753 0.77337197 0.75809968 0.75175159
0.63808735 0.7813616 0.80047381 0.78063582
0.64125241 0.75476028 0.84051318 0.7722136
0.74116641 0.76633041 0.96054269 0.86354129
0.83858867 0.80609649 1.0554238 0.94319481
1.0025505 0.95662971 1.2218581 1.0921961
1.1012456 0.96162561 1.2564371 1.1581523
1.0550716 0.92022179 1.223714 1.1228049
0.96793423 0.85524947 1.1255899 1.0670342
0.93105048 0.86783468 1.1240834 1.0455171
0.88966976 0.90791373 1.0665173 1.0023722
0.77117855 0.79421057 0.99777931 0.9219389
0.74746674 0.75041763 0.93725972 0.89212687
0.7241873 0.71832641 0.91217799 0.86778041
0.84589459 0.81333074 1.0795576 1.0143625
0.87864043 0.77890174 1.1734739 1.0574385
0.95197773 0.835399 1.2935407 1.1382643
1.0301254 0.85039936 1.3990579 1.2239883
1.0337808 0.87274424 1.4188805 1.2057796
1.0792589 0.94482975 1.4770703 1.2802967
1.0974728 0.95985408 1.4357724 1.2808265
1.0335605 0.96889476 1.3825424 1.262983
0.87008596 0.82806809 1.2925869 1.1529936
0.83140566 0.84715692 1.2072969 1.0989632
0.87596933 0.80096622 1.1735237 1.1032288
0.86242685 0.78539905 1.1629706 1.0901081
0.89965177 0.74414494 1.182219 1.132334
0.94286686 0.77635926 1.1295922 1.1301581
1.0334113 0.80991231 1.1966324 1.1942714
1.0033458 0.75575455 1.1744543 1.1634067
1.0275731 0.76419319 1.2311676 1.1786667
0.88461483 0.67193482 1.0869276 1.0476272
0.84430673 0.70451339 1.0893462 0.99448046
0.76494605 0.61794312 0.9457445 0.9225326
0.83819253 0.70533835 1.0263549 0.95407332
0.81863651 0.78801438 1.0424761 0.95438243
0.78858526 0.81481791 1.0061215 0.92653566
0.76622065 0.81378856 1.0017434 0.87966208
0.69601019 0.6739372 0.88882477 0.78385756
0.61232996 0.69133681 0.90094583 0.75912881
0.65197184 0.67317815 0.85154716 0.75415865
0.63744615 0.69249104 0.85077075 0.73983626
0.6354973 0.71717112 0.84808259 0.74612772
0.56289231 0.62781538 0.79410398 0.68467909
0.54278588 0.62960612 0.84625917 0.70397328
0.52895326 0.52494625 0.77293456 0.68866098
0.54914899 0.61403848 0.85638363 0.74165553
0.55443336 0.63403395 0.86166941 0.760831
0.68319328 0.71474124 0.99495439 0.8754369
0.78140098 0.72866075 1.0809345 0.97329456
0.84082217 0.78793029 1.1752259 1.0369582
0.87951271 0.81713102 1.265756 1.1067169
0.91645648 0.74352142 1.2173842 1.1087764
0.89952796 0.70511457 1.2587353 1.1221793
0.86515151 0.71176057 1.2199096 1.0956922
0.84736503 0.81901023 1.2442224 1.1333382
0.90004504 0.87197887 1.2849155 1.1819541
0.98315038 1.0480485 1.4006479 1.2664711
0.93366902 0.97826696 1.4137577 1.2595258
0.93907881 0.97331558 1.4336305 1.2624056
0.94822486 0.92682842 1.4028309 1.2649172
1.0039451 0.94456314 1.3818187 1.2795613
0.96301875 0.89276307 1.3109484 1.2417739
0.8400496 0.8621914 1.3035111 1.1698532
0.78643381 0.88515421 1.2241338 1.0959423
0.83631083 0.94583788 1.2010621 1.0820136
0.83987609 0.90288889 1.196124 1.1044252
0.90712632 0.86905568 1.2169795 1.1813601
0.96909194 0.84027604 1.1560716 1.2068288
1.0533435 0.90933822 1.2162182 1.2709537
1.0718485 0.94490915 1.2250134 1.28897
1.0353199 0.86605765 1.2788887 1.2804811
0.91702045 0.82628595 1.1572218 1.1635123
0.85518237 0.82291826 1.1718037 1.123278
0.89367306 0.88034718 1.1541185 1.1225754
0.92435168 0.91950066 1.1385151 1.1099334
0.87870733 0.86649855 1.0956328 1.0595438
0.86428749 0.89311664 1.1207895 1.0449534
0.84937194 0.88303847 1.1208218 1.0187006
0.79993619 0.88521486 1.0613658 0.97699122
0.7607425 0.80521205 1.0347818 0.94860162
0.67393954 0.67672013 0.92658651 0.86896274
0.68500126 0.67625424 0.89032389 0.87503705
0.75942106 0.75204128 0.9197779 0.91451483
0.77018584 0.83096966 0.99447396 0.94491697
0.71301385 0.7878992 0.90122813 0.88565298
0.6469917 0.62231588 0.80643175 0.81588241
0.58925008 0.54145574 0.77854902 0.76570337
0.63763469 0.53105169 0.78093641 0.77029445
0.69010708 0.6035476 0.89079971 0.84383745
0.64414251 0.56216354 0.89558045 0.81034943
0.73511593 0.59008155 0.97757751 0.86038487
0.84845713 0.62401936 1.0264482 0.94433872
0.89744967 0.62985653 1.0954921 0.98013447
0.97720564 0.70051279 1.1618777 1.0758374
0.95312663 0.69248524 1.0989004 1.0317209
0.8638176 0.63224284 1.0532719 0.96225678
0.66527087 0.55961553 0.92529982 0.79852077
0.54381905 0.50829239 0.82373679 0.70587448
0.43403391 0.48064482 0.79051915 0.62826505
0.45584238 0.53563127 0.73410667 0.57940247
0.4473792 0.43440955 0.60495955 0.48564037
