# Supplementary material for: Estimating local protein model quality: prospects for molecular replacement
Source: Acta Crystallogr D Struct Biol. 2020 Mar 3;76(Pt 3):285–90. doi: 10.1107/S2059798320000972 (PMC7057213; doi:10.1107/S2059798320000972)
Supplement: Supplementary file 1 [file d-76-00285-sup1.zip › models/1a45.1oki_A.B99990001.pdb.proq3d.sscore.local]

ProQ2D ProQRosCenD ProQRosFAD ProQ3D
5.963231325149536133e-01 4.908312261104583740e-01 9.815036058425903320e-01 7.429137825965881348e-01
7.622094154357910156e-01 5.312443375587463379e-01 9.913348555564880371e-01 9.602819085121154785e-01
8.774968385696411133e-01 5.221138000488281250e-01 9.962471127510070801e-01 9.741309881210327148e-01
9.085274338722229004e-01 5.325438380241394043e-01 9.965673685073852539e-01 9.662803411483764648e-01
9.014161825180053711e-01 5.072540044784545898e-01 9.962871074676513672e-01 9.720442891120910645e-01
9.021353125572204590e-01 4.976402223110198975e-01 9.948083758354187012e-01 9.443599581718444824e-01
8.180715441703796387e-01 4.853141307830810547e-01 9.932218790054321289e-01 8.896774649620056152e-01
7.655069828033447266e-01 4.602952301502227783e-01 9.917729496955871582e-01 8.817903995513916016e-01
6.274662017822265625e-01 4.563276767730712891e-01 9.908642172813415527e-01 7.780638337135314941e-01
7.452732324600219727e-01 4.574979841709136963e-01 9.915527701377868652e-01 8.411371111869812012e-01
7.053999900817871094e-01 4.690271615982055664e-01 9.923754334449768066e-01 8.780676722526550293e-01
7.827689051628112793e-01 4.373579621315002441e-01 9.850584268569946289e-01 8.074452280998229980e-01
7.955541610717773438e-01 4.376642405986785889e-01 9.838522672653198242e-01 8.469599485397338867e-01
7.951266169548034668e-01 4.225523471832275391e-01 9.885839223861694336e-01 8.625895380973815918e-01
8.414134979248046875e-01 4.022374749183654785e-01 9.833522439002990723e-01 7.993340492248535156e-01
8.115197420120239258e-01 3.153420686721801758e-01 9.851002097129821777e-01 7.926916480064392090e-01
8.938323855400085449e-01 4.011552929878234863e-01 9.752344489097595215e-01 8.245218992233276367e-01
8.157758116722106934e-01 3.681470751762390137e-01 9.857724308967590332e-01 8.866540193557739258e-01
6.398559212684631348e-01 4.110678434371948242e-01 9.442717432975769043e-01 7.301037907600402832e-01
7.197467684745788574e-01 4.075179100036621094e-01 9.296987652778625488e-01 7.563311457633972168e-01
7.959480285644531250e-01 4.344245493412017822e-01 9.159712791442871094e-01 7.622815370559692383e-01
7.606224417686462402e-01 4.508603215217590332e-01 9.297881126403808594e-01 8.508598208427429199e-01
6.713790893554687500e-01 4.464499950408935547e-01 9.570556282997131348e-01 8.690507411956787109e-01
7.025385499000549316e-01 4.541333615779876709e-01 9.576463699340820312e-01 8.072589039802551270e-01
5.962880849838256836e-01 4.555075168609619141e-01 9.514613151550292969e-01 8.157978057861328125e-01
5.778867006301879883e-01 4.648627340793609619e-01 8.023586273193359375e-01 7.945885658264160156e-01
5.134372711181640625e-01 4.583792090415954590e-01 9.113237857818603516e-01 7.524824142456054688e-01
4.961010813713073730e-01 4.478772282600402832e-01 8.579412698745727539e-01 7.107296586036682129e-01
5.807979702949523926e-01 4.629367887973785400e-01 9.251031875610351562e-01 7.942247986793518066e-01
6.058201193809509277e-01 4.636166989803314209e-01 9.251816272735595703e-01 7.834957242012023926e-01
7.705112099647521973e-01 4.983355700969696045e-01 9.463549852371215820e-01 8.075495958328247070e-01
8.878037333488464355e-01 5.027121901512145996e-01 9.882676005363464355e-01 8.653162717819213867e-01
9.047130346298217773e-01 5.390126705169677734e-01 9.837688803672790527e-01 8.403381109237670898e-01
8.920273184776306152e-01 5.091596841812133789e-01 9.891330599784851074e-01 9.076864719390869141e-01
8.897160887718200684e-01 5.383662581443786621e-01 9.925420284271240234e-01 9.391968846321105957e-01
9.146845936775207520e-01 5.205723643302917480e-01 9.907987117767333984e-01 9.184166193008422852e-01
9.083559513092041016e-01 5.079952478408813477e-01 9.949197173118591309e-01 9.483234286308288574e-01
8.750420212745666504e-01 4.874488115310668945e-01 9.800967574119567871e-01 8.920456171035766602e-01
8.526303768157958984e-01 4.764611721038818359e-01 9.888478517532348633e-01 9.122021198272705078e-01
7.543790340423583984e-01 4.895034134387969971e-01 9.564996361732482910e-01 8.300061821937561035e-01
8.873382806777954102e-01 4.949465095996856689e-01 9.912285804748535156e-01 8.323755860328674316e-01
9.233603477478027344e-01 4.950596690177917480e-01 9.896095991134643555e-01 9.297315478324890137e-01
9.314708113670349121e-01 5.109721422195434570e-01 9.950333833694458008e-01 9.162475466728210449e-01
9.455978870391845703e-01 5.120232701301574707e-01 9.956806898117065430e-01 9.275088310241699219e-01
9.366307258605957031e-01 5.019012689590454102e-01 9.944114089012145996e-01 9.250227808952331543e-01
9.077358841896057129e-01 4.916765689849853516e-01 9.930297732353210449e-01 8.310669064521789551e-01
8.832371234893798828e-01 4.843981266021728516e-01 9.911660552024841309e-01 7.749199867248535156e-01
8.239894509315490723e-01 4.677559435367584229e-01 9.929532408714294434e-01 8.112475275993347168e-01
7.126441597938537598e-01 4.924028813838958740e-01 9.912568330764770508e-01 7.865764498710632324e-01
7.904212474822998047e-01 4.422456920146942139e-01 9.892489910125732422e-01 8.491138219833374023e-01
8.419678211212158203e-01 4.492658674716949463e-01 9.899543523788452148e-01 8.083746433258056641e-01
7.479640245437622070e-01 4.431060850620269775e-01 9.880487322807312012e-01 7.878585457801818848e-01
8.605220913887023926e-01 4.496129155158996582e-01 9.932391643524169922e-01 8.255428671836853027e-01
8.426612615585327148e-01 4.346075057983398438e-01 9.926481246948242188e-01 8.774873614311218262e-01
8.437047004699707031e-01 4.496816396713256836e-01 9.960530996322631836e-01 8.948063254356384277e-01
7.849761843681335449e-01 4.057360887527465820e-01 9.952744245529174805e-01 9.146822094917297363e-01
6.378287076950073242e-01 4.049730002880096436e-01 9.980047345161437988e-01 9.318814873695373535e-01
5.194510221481323242e-01 4.429643750190734863e-01 9.942016005516052246e-01 8.301684260368347168e-01
6.543040275573730469e-01 4.206499457359313965e-01 9.935111403465270996e-01 7.529640793800354004e-01
6.425753831863403320e-01 4.112611413002014160e-01 9.957877993583679199e-01 9.037096500396728516e-01
7.382812500000000000e-01 4.417673945426940918e-01 9.950519204139709473e-01 8.238569498062133789e-01
8.504123091697692871e-01 4.342284798622131348e-01 9.936661124229431152e-01 8.623358011245727539e-01
8.861399292945861816e-01 4.530923068523406982e-01 9.888677000999450684e-01 8.415145874023437500e-01
8.201466202735900879e-01 4.385716915130615234e-01 9.776296615600585938e-01 7.994370460510253906e-01
6.702933907508850098e-01 4.492778480052947998e-01 9.658736586570739746e-01 8.160359263420104980e-01
6.242371201515197754e-01 4.191602170467376709e-01 9.403908252716064453e-01 8.031570911407470703e-01
7.003298401832580566e-01 4.201585054397583008e-01 9.592759013175964355e-01 7.703375220298767090e-01
7.771453261375427246e-01 4.370703399181365967e-01 9.463191032409667969e-01 8.341578841209411621e-01
7.416651248931884766e-01 4.431473016738891602e-01 9.299376010894775391e-01 7.742331624031066895e-01
7.456068396568298340e-01 4.217616915702819824e-01 8.284372091293334961e-01 5.926097035408020020e-01
7.887040972709655762e-01 4.519234597682952881e-01 7.594565749168395996e-01 6.641323566436767578e-01
7.979663610458374023e-01 4.443347752094268799e-01 7.472391724586486816e-01 7.298154234886169434e-01
7.993924021720886230e-01 4.660806953907012939e-01 8.260200023651123047e-01 7.673302888870239258e-01
8.016323447227478027e-01 4.499633014202117920e-01 9.541336894035339355e-01 7.864492535591125488e-01
8.864375948905944824e-01 4.688344895839691162e-01 9.758028388023376465e-01 8.541865944862365723e-01
9.086526632308959961e-01 4.737046360969543457e-01 9.804100394248962402e-01 8.879870176315307617e-01
9.680058360099792480e-01 4.958314895629882812e-01 9.923095703125000000e-01 9.493438005447387695e-01
9.699416160583496094e-01 4.871440529823303223e-01 9.942916631698608398e-01 9.266350865364074707e-01
9.801961779594421387e-01 4.807869791984558105e-01 9.924336671829223633e-01 8.627024292945861816e-01
9.510982632637023926e-01 4.942423999309539795e-01 9.790975451469421387e-01 7.646200060844421387e-01
9.191902279853820801e-01 4.974024593830108643e-01 9.748342037200927734e-01 8.130201101303100586e-01
8.115808963775634766e-01 5.097187757492065430e-01 9.199919700622558594e-01 6.395304203033447266e-01
6.594370007514953613e-01 4.913422763347625732e-01 7.776408195495605469e-01 6.543405652046203613e-01
6.782523989677429199e-01 4.893708527088165283e-01 6.784017086029052734e-01 5.097647309303283691e-01
7.097110748291015625e-01 4.912436306476593018e-01 6.061856746673583984e-01 4.909015297889709473e-01
8.465956449508666992e-01 4.979285299777984619e-01 9.332438707351684570e-01 6.078861951828002930e-01
9.105737805366516113e-01 4.884705245494842529e-01 9.646602272987365723e-01 6.641150116920471191e-01
9.148426055908203125e-01 4.971942007541656494e-01 9.836620688438415527e-01 7.788950800895690918e-01
9.203074574470520020e-01 5.157901048660278320e-01 9.919357299804687500e-01 8.299386501312255859e-01
9.331768155097961426e-01 5.165600180625915527e-01 9.908345937728881836e-01 8.196998834609985352e-01
9.108812808990478516e-01 5.549649596214294434e-01 9.933868050575256348e-01 8.194655179977416992e-01
8.871902227401733398e-01 5.085975527763366699e-01 9.915602803230285645e-01 8.679802417755126953e-01
8.695331215858459473e-01 4.993155896663665771e-01 9.820954799652099609e-01 8.029608726501464844e-01
8.103006482124328613e-01 4.722001254558563232e-01 9.868445396423339844e-01 7.966970205307006836e-01
6.186853647232055664e-01 5.039239525794982910e-01 9.700610637664794922e-01 6.926205754280090332e-01
7.166299223899841309e-01 4.889173507690429688e-01 9.730259180068969727e-01 7.102084159851074219e-01
7.075483798980712891e-01 4.505961537361145020e-01 9.676134586334228516e-01 7.776518464088439941e-01
7.222838997840881348e-01 4.317864775657653809e-01 9.771342873573303223e-01 7.641062736511230469e-01
7.526221275329589844e-01 4.198390841484069824e-01 9.834578037261962891e-01 7.980389595031738281e-01
8.194049596786499023e-01 4.372807741165161133e-01 9.890722036361694336e-01 8.029206395149230957e-01
8.359429240226745605e-01 4.274894595146179199e-01 9.900528788566589355e-01 7.903487086296081543e-01
8.822246193885803223e-01 4.332136213779449463e-01 9.968950748443603516e-01 8.210515379905700684e-01
8.490736484527587891e-01 3.973708450794219971e-01 9.934147596359252930e-01 7.934905886650085449e-01
8.492572307586669922e-01 4.186319112777709961e-01 9.957832098007202148e-01 8.678587079048156738e-01
7.954867482185363770e-01 3.988194167613983154e-01 9.833090901374816895e-01 7.381612062454223633e-01
8.790854811668395996e-01 4.193067848682403564e-01 9.842478036880493164e-01 8.193452358245849609e-01
8.471581339836120605e-01 4.176076948642730713e-01 9.888243079185485840e-01 8.591609001159667969e-01
8.731828331947326660e-01 4.501740336418151855e-01 9.921338558197021484e-01 9.287565350532531738e-01
7.691467404365539551e-01 4.544833898544311523e-01 9.864192605018615723e-01 8.217800855636596680e-01
7.267647385597229004e-01 3.961789608001708984e-01 9.775656461715698242e-01 8.079210519790649414e-01
6.090865135192871094e-01 4.162744581699371338e-01 9.829535484313964844e-01 8.524739742279052734e-01
5.731433033943176270e-01 4.037409126758575439e-01 9.739191532135009766e-01 7.332146167755126953e-01
5.794091820716857910e-01 3.565511703491210938e-01 9.646425843238830566e-01 6.369744539260864258e-01
5.905944705009460449e-01 3.808351159095764160e-01 9.604118466377258301e-01 6.412137746810913086e-01
5.987668633460998535e-01 3.310872614383697510e-01 9.548783302307128906e-01 6.406279802322387695e-01
5.582188367843627930e-01 3.790138065814971924e-01 9.715769290924072266e-01 6.343925595283508301e-01
7.308744192123413086e-01 2.837677299976348877e-01 9.494543671607971191e-01 7.462112307548522949e-01
6.929193735122680664e-01 3.840125501155853271e-01 9.764097929000854492e-01 8.207646608352661133e-01
6.600432395935058594e-01 4.138071238994598389e-01 9.478509426116943359e-01 7.390276789665222168e-01
7.582916021347045898e-01 4.175888299942016602e-01 9.727364778518676758e-01 7.994009852409362793e-01
7.908685803413391113e-01 4.370816051959991455e-01 9.778814315795898438e-01 7.702760100364685059e-01
8.011742830276489258e-01 4.501100778579711914e-01 9.872582554817199707e-01 8.677808046340942383e-01
8.400860428810119629e-01 4.578508734703063965e-01 9.927846193313598633e-01 9.128001928329467773e-01
8.609845042228698730e-01 4.189794063568115234e-01 9.878557324409484863e-01 8.712770938873291016e-01
8.775722384452819824e-01 4.348740875720977783e-01 9.940205216407775879e-01 9.462928771972656250e-01
8.689616918563842773e-01 4.359543919563293457e-01 9.872587323188781738e-01 9.463057518005371094e-01
8.239027857780456543e-01 4.613994956016540527e-01 9.863583445549011230e-01 9.243639111518859863e-01
8.255546092987060547e-01 4.646564424037933350e-01 9.863842129707336426e-01 9.292855858802795410e-01
9.034817218780517578e-01 5.001282691955566406e-01 9.901077747344970703e-01 9.627858996391296387e-01
8.956255316734313965e-01 4.808571040630340576e-01 9.973518848419189453e-01 9.737575650215148926e-01
8.004691004753112793e-01 4.948303103446960449e-01 9.984751343727111816e-01 9.807783365249633789e-01
9.301784634590148926e-01 4.997951686382293701e-01 9.975486397743225098e-01 9.737581610679626465e-01
9.182047247886657715e-01 4.851830899715423584e-01 9.970429539680480957e-01 9.568588137626647949e-01
8.584188222885131836e-01 4.624109566211700439e-01 9.956895709037780762e-01 9.275876283645629883e-01
7.619125247001647949e-01 4.387682378292083740e-01 9.957609772682189941e-01 9.011664390563964844e-01
6.381047964096069336e-01 4.576664566993713379e-01 9.960070252418518066e-01 8.378919363021850586e-01
6.697643399238586426e-01 4.880210757255554199e-01 9.929163455963134766e-01 7.974814176559448242e-01
7.442198395729064941e-01 4.566329121589660645e-01 9.937990307807922363e-01 8.675742745399475098e-01
8.378025889396667480e-01 4.591085314750671387e-01 9.944017529487609863e-01 8.710391521453857422e-01
8.844535946846008301e-01 4.486006498336791992e-01 9.947770833969116211e-01 8.600779771804809570e-01
9.213677048683166504e-01 4.852670729160308838e-01 9.934424161911010742e-01 8.539415001869201660e-01
9.101473689079284668e-01 4.832225441932678223e-01 9.926895499229431152e-01 8.596557974815368652e-01
9.087260365486145020e-01 4.500650763511657715e-01 9.954698085784912109e-01 9.327130913734436035e-01
8.733139038085937500e-01 4.589160978794097900e-01 9.965099692344665527e-01 9.512109756469726562e-01
8.219285011291503906e-01 4.388982653617858887e-01 9.965387582778930664e-01 9.534136652946472168e-01
8.881017565727233887e-01 4.505677521228790283e-01 9.917920827865600586e-01 8.834432959556579590e-01
8.378788828849792480e-01 4.751362204551696777e-01 9.937606453895568848e-01 8.325532078742980957e-01
8.475917577743530273e-01 4.559203982353210449e-01 9.920238256454467773e-01 9.457733035087585449e-01
8.109469413757324219e-01 4.633238911628723145e-01 9.882197380065917969e-01 8.579759001731872559e-01
8.773978948593139648e-01 4.536607861518859863e-01 9.916610717773437500e-01 8.356362581253051758e-01
8.246066570281982422e-01 4.694479107856750488e-01 9.801529049873352051e-01 8.092619776725769043e-01
8.294393420219421387e-01 4.381990730762481689e-01 9.811835289001464844e-01 7.737854719161987305e-01
6.686258316040039062e-01 4.026236534118652344e-01 9.819449186325073242e-01 7.496497631072998047e-01
6.934173107147216797e-01 4.017072319984436035e-01 9.781495928764343262e-01 8.096237778663635254e-01
7.414897084236145020e-01 4.008955657482147217e-01 9.576767683029174805e-01 8.406902551651000977e-01
7.625092864036560059e-01 4.219938516616821289e-01 9.763671755790710449e-01 8.701513409614562988e-01
6.497768163681030273e-01 3.959702849388122559e-01 9.652853608131408691e-01 7.834316492080688477e-01
7.289780378341674805e-01 3.841969966888427734e-01 8.052109479904174805e-01 6.577361822128295898e-01
6.172985434532165527e-01 3.646807968616485596e-01 8.439773321151733398e-01 7.033829092979431152e-01
7.251034975051879883e-01 3.350933194160461426e-01 7.164785265922546387e-01 6.552729010581970215e-01
8.290539979934692383e-01 3.838347792625427246e-01 9.661442041397094727e-01 8.943901062011718750e-01
7.304948568344116211e-01 3.871770799160003662e-01 9.809628725051879883e-01 9.008714556694030762e-01
8.106887936592102051e-01 3.905678689479827881e-01 9.855430126190185547e-01 8.510803580284118652e-01
8.987504839897155762e-01 4.051918387413024902e-01 9.856370091438293457e-01 9.420384168624877930e-01
9.189210534095764160e-01 3.887441158294677734e-01 9.868921637535095215e-01 9.181585907936096191e-01
9.142830967903137207e-01 4.314169287681579590e-01 9.920510649681091309e-01 9.354380369186401367e-01
8.938537240028381348e-01 4.306828379631042480e-01 9.869438409805297852e-01 9.161350727081298828e-01
8.532123565673828125e-01 3.909580111503601074e-01 9.836944937705993652e-01 9.013847112655639648e-01
7.095731496810913086e-01 3.724521994590759277e-01 9.792033433914184570e-01 9.116885066032409668e-01
5.374776124954223633e-01 3.451693058013916016e-01 9.647632837295532227e-01 7.772470116615295410e-01
3.905788064002990723e-01 2.902199923992156982e-01 8.764318823814392090e-01 4.539268910884857178e-01
2.519832253456115723e-01 2.032586932182312012e-01 7.146861553192138672e-01 4.022427201271057129e-01
2.117805629968643188e-01 5.786794796586036682e-02 3.108447492122650146e-01 3.607676625251770020e-01
