# Supplementary material for: Estimating local protein model quality: prospects for molecular replacement
Source: Acta Crystallogr D Struct Biol. 2020 Mar 3;76(Pt 3):285–90. doi: 10.1107/S2059798320000972 (PMC7057213; doi:10.1107/S2059798320000972)
Supplement: Supplementary file 1 [file d-76-00285-sup1.zip › models/1a7w.1aoi_C.B99990001.pdb]

EXPDTA    THEORETICAL MODEL, MODELLER 9.23 2019/11/15 15:39:09
REMARK   6 MODELLER OBJECTIVE FUNCTION:       183.5199
REMARK   6 MODELLER BEST TEMPLATE % SEQ ID:  29.851
REMARK   6 SEQUENCE: 1a7w/1a7w.1aoi_C
REMARK   6 ALIGNMENT: 1a7w/1a7w.1aoi_C.ali
REMARK   6 SCRIPT: ./make_models.py
REMARK   6 TEMPLATE: 1aoi 23:C - 89:C MODELS 1: - 66: AT 29.9%
ATOM      1  N   MET     1      28.250  75.249  21.522  1.00 96.73           N
ATOM      2  CA  MET     1      29.127  76.087  20.680  1.00 96.73           C
ATOM      3  CB  MET     1      30.426  75.335  20.344  1.00 96.73           C
ATOM      4  CG  MET     1      31.280  75.002  21.570  1.00 96.73           C
ATOM      5  SD  MET     1      30.598  73.693  22.635  1.00 96.73           S
ATOM      6  CE  MET     1      31.922  73.760  23.876  1.00 96.73           C
ATOM      7  C   MET     1      28.430  76.405  19.400  1.00 96.73           C
ATOM      8  O   MET     1      28.125  75.516  18.607  1.00 96.73           O
ATOM      9  N   GLU     2      28.126  77.698  19.190  1.00 72.70           N
ATOM     10  CA  GLU     2      27.462  78.115  17.993  1.00 72.70           C
ATOM     11  CB  GLU     2      27.147  79.619  18.008  1.00 72.70           C
ATOM     12  CG  GLU     2      26.202  80.013  19.141  1.00 72.70           C
ATOM     13  CD  GLU     2      24.888  79.285  18.913  1.00 72.70           C
ATOM     14  OE1 GLU     2      24.630  78.882  17.748  1.00 72.70           O
ATOM     15  OE2 GLU     2      24.127  79.120  19.903  1.00 72.70           O
ATOM     16  C   GLU     2      28.394  77.881  16.850  1.00 72.70           C
ATOM     17  O   GLU     2      28.014  77.316  15.826  1.00 72.70           O
ATOM     18  N   LEU     3      29.665  78.294  17.019  1.00 92.16           N
ATOM     19  CA  LEU     3      30.623  78.172  15.959  1.00 92.16           C
ATOM     20  CB  LEU     3      31.836  79.103  16.116  1.00 92.16           C
ATOM     21  CG  LEU     3      31.498  80.572  15.798  1.00 92.16           C
ATOM     22  CD1 LEU     3      31.233  80.758  14.296  1.00 92.16           C
ATOM     23  CD2 LEU     3      30.337  81.093  16.661  1.00 92.16           C
ATOM     24  C   LEU     3      31.086  76.755  15.851  1.00 92.16           C
ATOM     25  O   LEU     3      31.136  76.006  16.826  1.00 92.16           O
ATOM     26  N   PRO     4      31.371  76.370  14.637  1.00 93.47           N
ATOM     27  CA  PRO     4      31.819  75.027  14.394  1.00 93.47           C
ATOM     28  CD  PRO     4      30.666  76.921  13.493  1.00 93.47           C
ATOM     29  CB  PRO     4      31.468  74.710  12.940  1.00 93.47           C
ATOM     30  CG  PRO     4      31.157  76.077  12.307  1.00 93.47           C
ATOM     31  C   PRO     4      33.240  74.745  14.758  1.00 93.47           C
ATOM     32  O   PRO     4      34.146  75.384  14.224  1.00 93.47           O
ATOM     33  N   ILE     5      33.444  73.737  15.623  1.00 93.25           N
ATOM     34  CA  ILE     5      34.747  73.319  16.036  1.00 93.25           C
ATOM     35  CB  ILE     5      34.707  72.312  17.155  1.00 93.25           C
ATOM     36  CG1 ILE     5      33.997  71.020  16.712  1.00 93.25           C
ATOM     37  CG2 ILE     5      34.043  72.979  18.369  1.00 93.25           C
ATOM     38  CD1 ILE     5      34.228  69.832  17.645  1.00 93.25           C
ATOM     39  C   ILE     5      35.436  72.675  14.874  1.00 93.25           C
ATOM     40  O   ILE     5      36.621  72.908  14.635  1.00 93.25           O
ATOM     41  N   ALA     6      34.704  71.838  14.112  1.00 40.74           N
ATOM     42  CA  ALA     6      35.349  71.092  13.074  1.00 40.74           C
ATOM     43  CB  ALA     6      34.424  70.069  12.387  1.00 40.74           C
ATOM     44  C   ALA     6      35.911  72.003  12.031  1.00 40.74           C
ATOM     45  O   ALA     6      37.076  71.847  11.670  1.00 40.74           O
ATOM     46  N   PRO     7      35.177  72.961  11.528  1.00 90.12           N
ATOM     47  CA  PRO     7      35.772  73.780  10.513  1.00 90.12           C
ATOM     48  CD  PRO     7      33.750  72.809  11.301  1.00 90.12           C
ATOM     49  CB  PRO     7      34.627  74.455   9.755  1.00 90.12           C
ATOM     50  CG  PRO     7      33.364  74.099  10.558  1.00 90.12           C
ATOM     51  C   PRO     7      36.836  74.699  11.008  1.00 90.12           C
ATOM     52  O   PRO     7      37.712  75.062  10.225  1.00 90.12           O
ATOM     53  N   ILE     8      36.777  75.110  12.286  1.00 34.77           N
ATOM     54  CA  ILE     8      37.783  76.000  12.782  1.00 34.77           C
ATOM     55  CB  ILE     8      37.499  76.468  14.175  1.00 34.77           C
ATOM     56  CG1 ILE     8      36.169  77.238  14.205  1.00 34.77           C
ATOM     57  CG2 ILE     8      38.700  77.298  14.655  1.00 34.77           C
ATOM     58  CD1 ILE     8      35.632  77.483  15.613  1.00 34.77           C
ATOM     59  C   ILE     8      39.090  75.276  12.796  1.00 34.77           C
ATOM     60  O   ILE     8      40.099  75.788  12.311  1.00 34.77           O
ATOM     61  N   GLY     9      39.094  74.037  13.320  1.00 25.22           N
ATOM     62  CA  GLY     9      40.304  73.274  13.421  1.00 25.22           C
ATOM     63  C   GLY     9      40.814  73.049  12.037  1.00 25.22           C
ATOM     64  O   GLY     9      42.020  73.042  11.795  1.00 25.22           O
ATOM     65  N   ARG    10      39.873  72.843  11.103  1.00103.01           N
ATOM     66  CA  ARG    10      40.111  72.557   9.720  1.00103.01           C
ATOM     67  CB  ARG    10      38.758  72.416   9.001  1.00103.01           C
ATOM     68  CG  ARG    10      38.780  72.028   7.526  1.00103.01           C
ATOM     69  CD  ARG    10      37.440  72.346   6.853  1.00103.01           C
ATOM     70  NE  ARG    10      37.409  71.696   5.514  1.00103.01           N
ATOM     71  CZ  ARG    10      36.839  70.463   5.371  1.00103.01           C
ATOM     72  NH1 ARG    10      36.271  69.847   6.448  1.00103.01           N
ATOM     73  NH2 ARG    10      36.821  69.852   4.151  1.00103.01           N
ATOM     74  C   ARG    10      40.850  73.701   9.094  1.00103.01           C
ATOM     75  O   ARG    10      41.844  73.503   8.396  1.00103.01           O
ATOM     76  N   ILE    11      40.390  74.938   9.355  1.00136.25           N
ATOM     77  CA  ILE    11      40.977  76.101   8.753  1.00136.25           C
ATOM     78  CB  ILE    11      40.214  77.373   9.040  1.00136.25           C
ATOM     79  CG1 ILE    11      40.519  78.466   7.994  1.00136.25           C
ATOM     80  CG2 ILE    11      40.503  77.804  10.487  1.00136.25           C
ATOM     81  CD1 ILE    11      41.971  78.938   7.939  1.00136.25           C
ATOM     82  C   ILE    11      42.381  76.242   9.250  1.00136.25           C
ATOM     83  O   ILE    11      43.285  76.602   8.498  1.00136.25           O
ATOM     84  N   ILE    12      42.601  75.916  10.536  1.00 92.83           N
ATOM     85  CA  ILE    12      43.860  76.121  11.186  1.00 92.83           C
ATOM     86  CB  ILE    12      43.860  75.592  12.587  1.00 92.83           C
ATOM     87  CG1 ILE    12      42.757  76.279  13.409  1.00 92.83           C
ATOM     88  CG2 ILE    12      45.273  75.786  13.162  1.00 92.83           C
ATOM     89  CD1 ILE    12      42.918  77.795  13.491  1.00 92.83           C
ATOM     90  C   ILE    12      44.931  75.387  10.444  1.00 92.83           C
ATOM     91  O   ILE    12      46.024  75.916  10.248  1.00 92.83           O
ATOM     92  N   LYS    13      44.647  74.148  10.004  1.00 59.14           N
ATOM     93  CA  LYS    13      45.642  73.366   9.329  1.00 59.14           C
ATOM     94  CB  LYS    13      45.104  72.013   8.842  1.00 59.14           C
ATOM     95  CG  LYS    13      44.643  71.071   9.951  1.00 59.14           C
ATOM     96  CD  LYS    13      43.794  69.915   9.418  1.00 59.14           C
ATOM     97  CE  LYS    13      43.354  68.924  10.495  1.00 59.14           C
ATOM     98  NZ  LYS    13      44.514  68.122  10.941  1.00 59.14           N
ATOM     99  C   LYS    13      46.073  74.087   8.091  1.00 59.14           C
ATOM    100  O   LYS    13      47.264  74.203   7.811  1.00 59.14           O
ATOM    101  N   ASP    14      45.102  74.618   7.329  1.00 34.20           N
ATOM    102  CA  ASP    14      45.408  75.235   6.072  1.00 34.20           C
ATOM    103  CB  ASP    14      44.160  75.669   5.293  1.00 34.20           C
ATOM    104  CG  ASP    14      43.512  74.397   4.767  1.00 34.20           C
ATOM    105  OD1 ASP    14      44.074  73.298   5.026  1.00 34.20           O
ATOM    106  OD2 ASP    14      42.450  74.505   4.098  1.00 34.20           O
ATOM    107  C   ASP    14      46.281  76.429   6.271  1.00 34.20           C
ATOM    108  O   ASP    14      47.170  76.685   5.461  1.00 34.20           O
ATOM    109  N   ALA    15      46.067  77.194   7.355  1.00 27.26           N
ATOM    110  CA  ALA    15      46.870  78.367   7.538  1.00 27.26           C
ATOM    111  CB  ALA    15      46.532  79.136   8.824  1.00 27.26           C
ATOM    112  C   ALA    15      48.293  77.923   7.633  1.00 27.26           C
ATOM    113  O   ALA    15      49.180  78.529   7.034  1.00 27.26           O
ATOM    114  N   GLY    16      48.542  76.826   8.370  1.00 59.83           N
ATOM    115  CA  GLY    16      49.872  76.311   8.499  1.00 59.83           C
ATOM    116  C   GLY    16      50.349  76.608   9.881  1.00 59.83           C
ATOM    117  O   GLY    16      50.321  77.752  10.330  1.00 59.83           O
ATOM    118  N   ALA    17      50.809  75.553  10.582  1.00 46.32           N
ATOM    119  CA  ALA    17      51.313  75.672  11.915  1.00 46.32           C
ATOM    120  CB  ALA    17      50.215  75.669  12.991  1.00 46.32           C
ATOM    121  C   ALA    17      52.137  74.451  12.130  1.00 46.32           C
ATOM    122  O   ALA    17      52.036  73.492  11.368  1.00 46.32           O
ATOM    123  N   GLU    18      52.997  74.456  13.164  1.00 79.38           N
ATOM    124  CA  GLU    18      53.816  73.305  13.385  1.00 79.38           C
ATOM    125  CB  GLU    18      54.753  73.504  14.589  1.00 79.38           C
ATOM    126  CG  GLU    18      55.756  72.375  14.816  1.00 79.38           C
ATOM    127  CD  GLU    18      56.745  72.872  15.859  1.00 79.38           C
ATOM    128  OE1 GLU    18      56.707  74.092  16.177  1.00 79.38           O
ATOM    129  OE2 GLU    18      57.552  72.042  16.352  1.00 79.38           O
ATOM    130  C   GLU    18      52.897  72.157  13.660  1.00 79.38           C
ATOM    131  O   GLU    18      52.978  71.116  13.010  1.00 79.38           O
ATOM    132  N   ARG    19      51.967  72.335  14.619  1.00 90.30           N
ATOM    133  CA  ARG    19      51.008  71.308  14.898  1.00 90.30           C
ATOM    134  CB  ARG    19      51.487  70.214  15.874  1.00 90.30           C
ATOM    135  CG  ARG    19      51.843  70.688  17.288  1.00 90.30           C
ATOM    136  CD  ARG    19      52.082  69.519  18.253  1.00 90.30           C
ATOM    137  NE  ARG    19      52.417  70.067  19.599  1.00 90.30           N
ATOM    138  CZ  ARG    19      53.688  69.949  20.088  1.00 90.30           C
ATOM    139  NH1 ARG    19      54.650  69.341  19.338  1.00 90.30           N
ATOM    140  NH2 ARG    19      53.994  70.417  21.333  1.00 90.30           N
ATOM    141  C   ARG    19      49.841  71.982  15.529  1.00 90.30           C
ATOM    142  O   ARG    19      49.987  73.037  16.145  1.00 90.30           O
ATOM    143  N   VAL    20      48.639  71.392  15.376  1.00 35.17           N
ATOM    144  CA  VAL    20      47.489  72.008  15.964  1.00 35.17           C
ATOM    145  CB  VAL    20      46.379  72.259  14.985  1.00 35.17           C
ATOM    146  CG1 VAL    20      45.177  72.844  15.746  1.00 35.17           C
ATOM    147  CG2 VAL    20      46.909  73.159  13.858  1.00 35.17           C
ATOM    148  C   VAL    20      46.949  71.069  16.987  1.00 35.17           C
ATOM    149  O   VAL    20      46.670  69.908  16.691  1.00 35.17           O
ATOM    150  N   SER    21      46.770  71.561  18.227  1.00 61.30           N
ATOM    151  CA  SER    21      46.271  70.727  19.276  1.00 61.30           C
ATOM    152  CB  SER    21      46.536  71.297  20.680  1.00 61.30           C
ATOM    153  OG  SER    21      46.031  70.415  21.669  1.00 61.30           O
ATOM    154  C   SER    21      44.792  70.603  19.089  1.00 61.30           C
ATOM    155  O   SER    21      44.169  71.389  18.377  1.00 61.30           O
ATOM    156  N   ASP    22      44.198  69.570  19.714  1.00 32.33           N
ATOM    157  CA  ASP    22      42.795  69.301  19.592  1.00 32.33           C
ATOM    158  CB  ASP    22      42.403  67.991  20.296  1.00 32.33           C
ATOM    159  CG  ASP    22      43.094  66.846  19.565  1.00 32.33           C
ATOM    160  OD1 ASP    22      43.794  67.128  18.555  1.00 32.33           O
ATOM    161  OD2 ASP    22      42.931  65.675  20.001  1.00 32.33           O
ATOM    162  C   ASP    22      42.008  70.412  20.220  1.00 32.33           C
ATOM    163  O   ASP    22      41.018  70.881  19.661  1.00 32.33           O
ATOM    164  N   ASP    23      42.442  70.875  21.405  1.00101.64           N
ATOM    165  CA  ASP    23      41.727  71.885  22.133  1.00101.64           C
ATOM    166  CB  ASP    23      42.202  72.082  23.586  1.00101.64           C
ATOM    167  CG  ASP    23      43.657  72.516  23.592  1.00101.64           C
ATOM    168  OD1 ASP    23      44.530  71.635  23.376  1.00101.64           O
ATOM    169  OD2 ASP    23      43.918  73.725  23.830  1.00101.64           O
ATOM    170  C   ASP    23      41.803  73.202  21.430  1.00101.64           C
ATOM    171  O   ASP    23      40.949  74.063  21.638  1.00101.64           O
ATOM    172  N   ALA    24      42.821  73.400  20.575  1.00 38.38           N
ATOM    173  CA  ALA    24      43.035  74.694  19.991  1.00 38.38           C
ATOM    174  CB  ALA    24      44.189  74.697  18.975  1.00 38.38           C
ATOM    175  C   ALA    24      41.804  75.156  19.269  1.00 38.38           C
ATOM    176  O   ALA    24      41.392  76.304  19.429  1.00 38.38           O
ATOM    177  N   ARG    25      41.163  74.281  18.474  1.00109.01           N
ATOM    178  CA  ARG    25      39.997  74.700  17.746  1.00109.01           C
ATOM    179  CB  ARG    25      39.435  73.583  16.849  1.00109.01           C
ATOM    180  CG  ARG    25      38.990  72.347  17.634  1.00109.01           C
ATOM    181  CD  ARG    25      38.614  71.147  16.759  1.00109.01           C
ATOM    182  NE  ARG    25      39.812  70.264  16.650  1.00109.01           N
ATOM    183  CZ  ARG    25      40.340  69.952  15.430  1.00109.01           C
ATOM    184  NH1 ARG    25      39.774  70.447  14.290  1.00109.01           N
ATOM    185  NH2 ARG    25      41.438  69.143  15.350  1.00109.01           N
ATOM    186  C   ARG    25      38.922  75.076  18.719  1.00109.01           C
ATOM    187  O   ARG    25      38.224  76.074  18.538  1.00109.01           O
ATOM    188  N   ILE    26      38.775  74.292  19.800  1.00 30.97           N
ATOM    189  CA  ILE    26      37.695  74.514  20.716  1.00 30.97           C
ATOM    190  CB  ILE    26      37.686  73.516  21.835  1.00 30.97           C
ATOM    191  CG1 ILE    26      37.612  72.087  21.274  1.00 30.97           C
ATOM    192  CG2 ILE    26      36.512  73.863  22.767  1.00 30.97           C
ATOM    193  CD1 ILE    26      37.933  71.019  22.316  1.00 30.97           C
ATOM    194  C   ILE    26      37.833  75.872  21.330  1.00 30.97           C
ATOM    195  O   ILE    26      36.859  76.618  21.426  1.00 30.97           O
ATOM    196  N   THR    27      39.056  76.231  21.765  1.00 96.45           N
ATOM    197  CA  THR    27      39.265  77.494  22.413  1.00 96.45           C
ATOM    198  CB  THR    27      40.645  77.624  22.999  1.00 96.45           C
ATOM    199  OG1 THR    27      40.740  78.811  23.774  1.00 96.45           O
ATOM    200  CG2 THR    27      41.685  77.634  21.869  1.00 96.45           C
ATOM    201  C   THR    27      39.041  78.621  21.450  1.00 96.45           C
ATOM    202  O   THR    27      38.383  79.607  21.780  1.00 96.45           O
ATOM    203  N   LEU    28      39.562  78.488  20.218  1.00 96.31           N
ATOM    204  CA  LEU    28      39.471  79.529  19.236  1.00 96.31           C
ATOM    205  CB  LEU    28      40.196  79.151  17.927  1.00 96.31           C
ATOM    206  CG  LEU    28      40.313  80.278  16.875  1.00 96.31           C
ATOM    207  CD1 LEU    28      38.951  80.729  16.326  1.00 96.31           C
ATOM    208  CD2 LEU    28      41.167  81.442  17.400  1.00 96.31           C
ATOM    209  C   LEU    28      38.023  79.742  18.937  1.00 96.31           C
ATOM    210  O   LEU    28      37.567  80.873  18.777  1.00 96.31           O
ATOM    211  N   ALA    29      37.251  78.650  18.860  1.00 27.07           N
ATOM    212  CA  ALA    29      35.860  78.768  18.546  1.00 27.07           C
ATOM    213  CB  ALA    29      35.147  77.407  18.520  1.00 27.07           C
ATOM    214  C   ALA    29      35.221  79.575  19.622  1.00 27.07           C
ATOM    215  O   ALA    29      34.374  80.426  19.352  1.00 27.07           O
ATOM    216  N   LYS    30      35.625  79.325  20.878  1.00108.61           N
ATOM    217  CA  LYS    30      35.027  79.995  21.990  1.00108.61           C
ATOM    218  CB  LYS    30      35.589  79.502  23.333  1.00108.61           C
ATOM    219  CG  LYS    30      35.421  77.994  23.547  1.00108.61           C
ATOM    220  CD  LYS    30      33.968  77.512  23.549  1.00108.61           C
ATOM    221  CE  LYS    30      33.828  75.996  23.699  1.00108.61           C
ATOM    222  NZ  LYS    30      34.255  75.571  25.051  1.00108.61           N
ATOM    223  C   LYS    30      35.303  81.468  21.891  1.00108.61           C
ATOM    224  O   LYS    30      34.405  82.281  22.108  1.00108.61           O
ATOM    225  N   ILE    31      36.552  81.851  21.555  1.00127.12           N
ATOM    226  CA  ILE    31      36.924  83.239  21.498  1.00127.12           C
ATOM    227  CB  ILE    31      38.409  83.450  21.297  1.00127.12           C
ATOM    228  CG1 ILE    31      38.828  84.889  21.653  1.00127.12           C
ATOM    229  CG2 ILE    31      38.780  83.069  19.858  1.00127.12           C
ATOM    230  CD1 ILE    31      38.263  85.960  20.721  1.00127.12           C
ATOM    231  C   ILE    31      36.163  83.922  20.401  1.00127.12           C
ATOM    232  O   ILE    31      35.667  85.033  20.574  1.00127.12           O
ATOM    233  N   LEU    32      36.037  83.283  19.228  1.00 41.01           N
ATOM    234  CA  LEU    32      35.347  83.942  18.162  1.00 41.01           C
ATOM    235  CB  LEU    32      35.340  83.109  16.869  1.00 41.01           C
ATOM    236  CG  LEU    32      36.747  82.914  16.269  1.00 41.01           C
ATOM    237  CD1 LEU    32      36.692  82.074  14.983  1.00 41.01           C
ATOM    238  CD2 LEU    32      37.462  84.262  16.076  1.00 41.01           C
ATOM    239  C   LEU    32      33.932  84.164  18.594  1.00 41.01           C
ATOM    240  O   LEU    32      33.376  85.244  18.398  1.00 41.01           O
ATOM    241  N   GLU    33      33.323  83.144  19.227  1.00 77.86           N
ATOM    242  CA  GLU    33      31.954  83.232  19.650  1.00 77.86           C
ATOM    243  CB  GLU    33      31.442  81.956  20.335  1.00 77.86           C
ATOM    244  CG  GLU    33      31.335  80.752  19.407  1.00 77.86           C
ATOM    245  CD  GLU    33      30.634  79.624  20.149  1.00 77.86           C
ATOM    246  OE1 GLU    33      29.499  79.851  20.645  1.00 77.86           O
ATOM    247  OE2 GLU    33      31.223  78.516  20.232  1.00 77.86           O
ATOM    248  C   GLU    33      31.834  84.312  20.676  1.00 77.86           C
ATOM    249  O   GLU    33      30.869  85.077  20.671  1.00 77.86           O
ATOM    250  N   GLU    34      32.823  84.413  21.583  1.00 62.24           N
ATOM    251  CA  GLU    34      32.704  85.373  22.639  1.00 62.24           C
ATOM    252  CB  GLU    34      33.867  85.372  23.654  1.00 62.24           C
ATOM    253  CG  GLU    34      35.174  85.950  23.108  1.00 62.24           C
ATOM    254  CD  GLU    34      36.225  85.936  24.211  1.00 62.24           C
ATOM    255  OE1 GLU    34      36.279  86.928  24.986  1.00 62.24           O
ATOM    256  OE2 GLU    34      36.992  84.939  24.289  1.00 62.24           O
ATOM    257  C   GLU    34      32.661  86.730  22.023  1.00 62.24           C
ATOM    258  O   GLU    34      31.931  87.604  22.487  1.00 62.24           O
ATOM    259  N   MET    35      33.440  86.939  20.947  1.00 94.41           N
ATOM    260  CA  MET    35      33.499  88.232  20.334  1.00 94.41           C
ATOM    261  CB  MET    35      34.466  88.285  19.139  1.00 94.41           C
ATOM    262  CG  MET    35      34.598  89.681  18.525  1.00 94.41           C
ATOM    263  SD  MET    35      35.762  89.786  17.133  1.00 94.41           S
ATOM    264  CE  MET    35      35.527  91.565  16.852  1.00 94.41           C
ATOM    265  C   MET    35      32.136  88.586  19.835  1.00 94.41           C
ATOM    266  O   MET    35      31.686  89.714  20.018  1.00 94.41           O
ATOM    267  N   GLY    36      31.425  87.616  19.229  1.00 29.78           N
ATOM    268  CA  GLY    36      30.129  87.879  18.668  1.00 29.78           C
ATOM    269  C   GLY    36      29.215  88.336  19.757  1.00 29.78           C
ATOM    270  O   GLY    36      28.368  89.204  19.548  1.00 29.78           O
ATOM    271  N   ARG    37      29.347  87.750  20.958  1.00 90.02           N
ATOM    272  CA  ARG    37      28.484  88.152  22.028  1.00 90.02           C
ATOM    273  CB  ARG    37      28.706  87.358  23.326  1.00 90.02           C
ATOM    274  CG  ARG    37      28.383  85.869  23.189  1.00 90.02           C
ATOM    275  CD  ARG    37      28.216  85.151  24.528  1.00 90.02           C
ATOM    276  NE  ARG    37      26.777  85.247  24.902  1.00 90.02           N
ATOM    277  CZ  ARG    37      26.235  84.318  25.740  1.00 90.02           C
ATOM    278  NH1 ARG    37      27.021  83.326  26.251  1.00 90.02           N
ATOM    279  NH2 ARG    37      24.911  84.375  26.065  1.00 90.02           N
ATOM    280  C   ARG    37      28.763  89.598  22.301  1.00 90.02           C
ATOM    281  O   ARG    37      27.856  90.366  22.617  1.00 90.02           O
ATOM    282  N   ASP    38      30.040  90.006  22.171  1.00 33.59           N
ATOM    283  CA  ASP    38      30.424  91.367  22.415  1.00 33.59           C
ATOM    284  CB  ASP    38      31.925  91.624  22.193  1.00 33.59           C
ATOM    285  CG  ASP    38      32.697  91.015  23.353  1.00 33.59           C
ATOM    286  OD1 ASP    38      32.044  90.608  24.352  1.00 33.59           O
ATOM    287  OD2 ASP    38      33.951  90.956  23.258  1.00 33.59           O
ATOM    288  C   ASP    38      29.689  92.261  21.462  1.00 33.59           C
ATOM    289  O   ASP    38      29.228  93.333  21.852  1.00 33.59           O
ATOM    290  N   ILE    39      29.557  91.852  20.184  1.00 77.61           N
ATOM    291  CA  ILE    39      28.881  92.686  19.227  1.00 77.61           C
ATOM    292  CB  ILE    39      28.872  92.147  17.821  1.00 77.61           C
ATOM    293  CG1 ILE    39      30.270  92.214  17.184  1.00 77.61           C
ATOM    294  CG2 ILE    39      27.820  92.940  17.030  1.00 77.61           C
ATOM    295  CD1 ILE    39      31.295  91.274  17.801  1.00 77.61           C
ATOM    296  C   ILE    39      27.455  92.857  19.638  1.00 77.61           C
ATOM    297  O   ILE    39      26.909  93.955  19.549  1.00 77.61           O
ATOM    298  N   ALA    40      26.805  91.770  20.089  1.00 32.73           N
ATOM    299  CA  ALA    40      25.423  91.852  20.468  1.00 32.73           C
ATOM    300  CB  ALA    40      24.849  90.498  20.920  1.00 32.73           C
ATOM    301  C   ALA    40      25.283  92.794  21.619  1.00 32.73           C
ATOM    302  O   ALA    40      24.371  93.620  21.648  1.00 32.73           O
ATOM    303  N   SER    41      26.194  92.705  22.604  1.00 70.39           N
ATOM    304  CA  SER    41      26.077  93.554  23.753  1.00 70.39           C
ATOM    305  CB  SER    41      27.153  93.282  24.817  1.00 70.39           C
ATOM    306  OG  SER    41      28.437  93.617  24.311  1.00 70.39           O
ATOM    307  C   SER    41      26.236  94.978  23.319  1.00 70.39           C
ATOM    308  O   SER    41      25.479  95.853  23.732  1.00 70.39           O
ATOM    309  N   GLU    42      27.231  95.249  22.458  1.00 89.39           N
ATOM    310  CA  GLU    42      27.488  96.597  22.039  1.00 89.39           C
ATOM    311  CB  GLU    42      28.793  96.725  21.236  1.00 89.39           C
ATOM    312  CG  GLU    42      28.865  95.823  20.007  1.00 89.39           C
ATOM    313  CD  GLU    42      30.331  95.716  19.611  1.00 89.39           C
ATOM    314  OE1 GLU    42      31.162  95.449  20.520  1.00 89.39           O
ATOM    315  OE2 GLU    42      30.645  95.905  18.406  1.00 89.39           O
ATOM    316  C   GLU    42      26.342  97.127  21.231  1.00 89.39           C
ATOM    317  O   GLU    42      25.954  98.283  21.391  1.00 89.39           O
ATOM    318  N   ALA    43      25.767  96.300  20.336  1.00 34.78           N
ATOM    319  CA  ALA    43      24.682  96.732  19.498  1.00 34.78           C
ATOM    320  CB  ALA    43      24.253  95.662  18.479  1.00 34.78           C
ATOM    321  C   ALA    43      23.479  97.062  20.330  1.00 34.78           C
ATOM    322  O   ALA    43      22.804  98.062  20.088  1.00 34.78           O
ATOM    323  N   ILE    44      23.182  96.240  21.353  1.00 84.38           N
ATOM    324  CA  ILE    44      21.995  96.469  22.128  1.00 84.38           C
ATOM    325  CB  ILE    44      21.742  95.448  23.203  1.00 84.38           C
ATOM    326  CG1 ILE    44      20.308  95.605  23.739  1.00 84.38           C
ATOM    327  CG2 ILE    44      22.811  95.591  24.294  1.00 84.38           C
ATOM    328  CD1 ILE    44      19.875  94.489  24.689  1.00 84.38           C
ATOM    329  C   ILE    44      22.107  97.807  22.780  1.00 84.38           C
ATOM    330  O   ILE    44      21.122  98.534  22.901  1.00 84.38           O
ATOM    331  N   LYS    45      23.321  98.163  23.232  1.00 97.45           N
ATOM    332  CA  LYS    45      23.518  99.415  23.902  1.00 97.45           C
ATOM    333  CB  LYS    45      24.981  99.618  24.342  1.00 97.45           C
ATOM    334  CG  LYS    45      25.215 100.902  25.141  1.00 97.45           C
ATOM    335  CD  LYS    45      26.599 100.981  25.793  1.00 97.45           C
ATOM    336  CE  LYS    45      26.827  99.939  26.891  1.00 97.45           C
ATOM    337  NZ  LYS    45      28.235  99.977  27.342  1.00 97.45           N
ATOM    338  C   LYS    45      23.160 100.526  22.968  1.00 97.45           C
ATOM    339  O   LYS    45      22.478 101.475  23.352  1.00 97.45           O
ATOM    340  N   LEU    46      23.581 100.426  21.697  1.00 57.31           N
ATOM    341  CA  LEU    46      23.304 101.481  20.773  1.00 57.31           C
ATOM    342  CB  LEU    46      23.972 101.261  19.421  1.00 57.31           C
ATOM    343  CG  LEU    46      25.493 101.226  19.618  1.00 57.31           C
ATOM    344  CD1 LEU    46      26.221 101.250  18.279  1.00 57.31           C
ATOM    345  CD2 LEU    46      25.963 102.332  20.577  1.00 57.31           C
ATOM    346  C   LEU    46      21.826 101.584  20.626  1.00 57.31           C
ATOM    347  O   LEU    46      21.280 102.671  20.449  1.00 57.31           O
ATOM    348  N   ALA    47      21.131 100.440  20.698  1.00 30.39           N
ATOM    349  CA  ALA    47      19.706 100.464  20.582  1.00 30.39           C
ATOM    350  CB  ALA    47      19.085  99.062  20.686  1.00 30.39           C
ATOM    351  C   ALA    47      19.146 101.288  21.701  1.00 30.39           C
ATOM    352  O   ALA    47      18.260 102.111  21.484  1.00 30.39           O
ATOM    353  N   ARG    48      19.666 101.106  22.931  1.00 88.67           N
ATOM    354  CA  ARG    48      19.115 101.806  24.054  1.00 88.67           C
ATOM    355  CB  ARG    48      19.710 101.372  25.407  1.00 88.67           C
ATOM    356  CG  ARG    48      18.841 101.801  26.596  1.00 88.67           C
ATOM    357  CD  ARG    48      19.286 103.085  27.303  1.00 88.67           C
ATOM    358  NE  ARG    48      20.400 102.732  28.227  1.00 88.67           N
ATOM    359  CZ  ARG    48      20.114 102.326  29.499  1.00 88.67           C
ATOM    360  NH1 ARG    48      18.813 102.236  29.905  1.00 88.67           N
ATOM    361  NH2 ARG    48      21.120 102.001  30.362  1.00 88.67           N
ATOM    362  C   ARG    48      19.338 103.278  23.900  1.00 88.67           C
ATOM    363  O   ARG    48      18.441 104.074  24.177  1.00 88.67           O
ATOM    364  N   HIS    49      20.529 103.690  23.422  1.00118.26           N
ATOM    365  CA  HIS    49      20.789 105.100  23.374  1.00118.26           C
ATOM    366  ND1 HIS    49      22.067 106.191  20.512  1.00118.26           N
ATOM    367  CG  HIS    49      22.546 105.353  21.493  1.00118.26           C
ATOM    368  CB  HIS    49      22.221 105.491  22.951  1.00118.26           C
ATOM    369  NE2 HIS    49      23.409 104.732  19.503  1.00118.26           N
ATOM    370  CD2 HIS    49      23.364 104.468  20.862  1.00118.26           C
ATOM    371  CE1 HIS    49      22.615 105.774  19.341  1.00118.26           C
ATOM    372  C   HIS    49      19.810 105.750  22.450  1.00118.26           C
ATOM    373  O   HIS    49      19.289 106.825  22.742  1.00118.26           O
ATOM    374  N   ALA    50      19.532 105.096  21.310  1.00 47.02           N
ATOM    375  CA  ALA    50      18.600 105.576  20.332  1.00 47.02           C
ATOM    376  CB  ALA    50      18.541 104.691  19.077  1.00 47.02           C
ATOM    377  C   ALA    50      17.240 105.601  20.950  1.00 47.02           C
ATOM    378  O   ALA    50      16.398 106.413  20.573  1.00 47.02           O
ATOM    379  N   GLY    51      16.967 104.687  21.897  1.00 23.03           N
ATOM    380  CA  GLY    51      15.668 104.657  22.500  1.00 23.03           C
ATOM    381  C   GLY    51      14.852 103.675  21.731  1.00 23.03           C
ATOM    382  O   GLY    51      13.627 103.653  21.837  1.00 23.03           O
ATOM    383  N   ARG    52      15.527 102.836  20.923  1.00 83.33           N
ATOM    384  CA  ARG    52      14.822 101.865  20.140  1.00 83.33           C
ATOM    385  CB  ARG    52      15.339 101.757  18.697  1.00 83.33           C
ATOM    386  CG  ARG    52      14.942 102.957  17.831  1.00 83.33           C
ATOM    387  CD  ARG    52      15.620 104.275  18.209  1.00 83.33           C
ATOM    388  NE  ARG    52      15.026 105.339  17.349  1.00 83.33           N
ATOM    389  CZ  ARG    52      15.612 105.686  16.167  1.00 83.33           C
ATOM    390  NH1 ARG    52      16.787 105.107  15.783  1.00 83.33           N
ATOM    391  NH2 ARG    52      15.013 106.611  15.360  1.00 83.33           N
ATOM    392  C   ARG    52      14.948 100.525  20.798  1.00 83.33           C
ATOM    393  O   ARG    52      15.990 100.168  21.342  1.00 83.33           O
ATOM    394  N   LYS    53      13.819  99.791  20.824  1.00 97.80           N
ATOM    395  CA  LYS    53      13.668  98.480  21.390  1.00 97.80           C
ATOM    396  CB  LYS    53      12.190  98.067  21.475  1.00 97.80           C
ATOM    397  CG  LYS    53      11.971  96.642  21.987  1.00 97.80           C
ATOM    398  CD  LYS    53      10.493  96.274  22.142  1.00 97.80           C
ATOM    399  CE  LYS    53      10.251  94.786  22.407  1.00 97.80           C
ATOM    400  NZ  LYS    53       8.801  94.527  22.545  1.00 97.80           N
ATOM    401  C   LYS    53      14.347  97.413  20.590  1.00 97.80           C
ATOM    402  O   LYS    53      14.997  96.535  21.155  1.00 97.80           O
ATOM    403  N   THR    54      14.214  97.445  19.249  1.00111.22           N
ATOM    404  CA  THR    54      14.730  96.344  18.487  1.00111.22           C
ATOM    405  CB  THR    54      13.786  95.849  17.431  1.00111.22           C
ATOM    406  OG1 THR    54      13.511  96.883  16.498  1.00111.22           O
ATOM    407  CG2 THR    54      12.488  95.381  18.110  1.00111.22           C
ATOM    408  C   THR    54      15.977  96.769  17.799  1.00111.22           C
ATOM    409  O   THR    54      16.062  97.866  17.251  1.00111.22           O
ATOM    410  N   ILE    55      16.980  95.872  17.817  1.00 54.49           N
ATOM    411  CA  ILE    55      18.251  96.128  17.215  1.00 54.49           C
ATOM    412  CB  ILE    55      19.279  95.082  17.554  1.00 54.49           C
ATOM    413  CG1 ILE    55      19.578  95.096  19.063  1.00 54.49           C
ATOM    414  CG2 ILE    55      20.518  95.305  16.673  1.00 54.49           C
ATOM    415  CD1 ILE    55      20.409  93.904  19.537  1.00 54.49           C
ATOM    416  C   ILE    55      18.049  96.115  15.737  1.00 54.49           C
ATOM    417  O   ILE    55      17.397  95.225  15.193  1.00 54.49           O
ATOM    418  N   LYS    56      18.589  97.145  15.059  1.00 44.49           N
ATOM    419  CA  LYS    56      18.497  97.264  13.637  1.00 44.49           C
ATOM    420  CB  LYS    56      17.822  98.572  13.187  1.00 44.49           C
ATOM    421  CG  LYS    56      16.336  98.636  13.558  1.00 44.49           C
ATOM    422  CD  LYS    56      15.713 100.030  13.441  1.00 44.49           C
ATOM    423  CE  LYS    56      14.217 100.054  13.772  1.00 44.49           C
ATOM    424  NZ  LYS    56      13.692 101.437  13.685  1.00 44.49           N
ATOM    425  C   LYS    56      19.906  97.248  13.133  1.00 44.49           C
ATOM    426  O   LYS    56      20.854  97.206  13.916  1.00 44.49           O
ATOM    427  N   ALA    57      20.074  97.271  11.799  1.00 27.17           N
ATOM    428  CA  ALA    57      21.374  97.180  11.197  1.00 27.17           C
ATOM    429  CB  ALA    57      21.326  97.190   9.660  1.00 27.17           C
ATOM    430  C   ALA    57      22.210  98.339  11.634  1.00 27.17           C
ATOM    431  O   ALA    57      23.405  98.190  11.885  1.00 27.17           O
ATOM    432  N   GLU    58      21.599  99.530  11.754  1.00 59.29           N
ATOM    433  CA  GLU    58      22.361 100.696  12.096  1.00 59.29           C
ATOM    434  CB  GLU    58      21.515 101.979  12.171  1.00 59.29           C
ATOM    435  CG  GLU    58      20.987 102.432  10.807  1.00 59.29           C
ATOM    436  CD  GLU    58      20.222 103.734  10.996  1.00 59.29           C
ATOM    437  OE1 GLU    58      20.506 104.450  11.993  1.00 59.29           O
ATOM    438  OE2 GLU    58      19.346 104.033  10.141  1.00 59.29           O
ATOM    439  C   GLU    58      22.998 100.480  13.432  1.00 59.29           C
ATOM    440  O   GLU    58      24.123 100.917  13.667  1.00 59.29           O
ATOM    441  N   ASP    59      22.293  99.793  14.348  1.00 63.36           N
ATOM    442  CA  ASP    59      22.827  99.562  15.661  1.00 63.36           C
ATOM    443  CB  ASP    59      21.871  98.757  16.561  1.00 63.36           C
ATOM    444  CG  ASP    59      20.685  99.632  16.944  1.00 63.36           C
ATOM    445  OD1 ASP    59      20.871 100.874  17.050  1.00 63.36           O
ATOM    446  OD2 ASP    59      19.576  99.067  17.136  1.00 63.36           O
ATOM    447  C   ASP    59      24.082  98.758  15.525  1.00 63.36           C
ATOM    448  O   ASP    59      25.066  99.006  16.220  1.00 63.36           O
ATOM    449  N   ILE    60      24.070  97.761  14.620  1.00 81.39           N
ATOM    450  CA  ILE    60      25.209  96.912  14.429  1.00 81.39           C
ATOM    451  CB  ILE    60      24.946  95.800  13.452  1.00 81.39           C
ATOM    452  CG1 ILE    60      23.778  94.918  13.930  1.00 81.39           C
ATOM    453  CG2 ILE    60      26.263  95.028  13.264  1.00 81.39           C
ATOM    454  CD1 ILE    60      24.020  94.260  15.288  1.00 81.39           C
ATOM    455  C   ILE    60      26.336  97.730  13.880  1.00 81.39           C
ATOM    456  O   ILE    60      27.473  97.628  14.337  1.00 81.39           O
ATOM    457  N   GLU    61      26.033  98.588  12.889  1.00 83.47           N
ATOM    458  CA  GLU    61      27.038  99.361  12.221  1.00 83.47           C
ATOM    459  CB  GLU    61      26.422 100.273  11.151  1.00 83.47           C
ATOM    460  CG  GLU    61      27.451 101.042  10.328  1.00 83.47           C
ATOM    461  CD  GLU    61      26.684 101.985   9.417  1.00 83.47           C
ATOM    462  OE1 GLU    61      25.532 102.348   9.774  1.00 83.47           O
ATOM    463  OE2 GLU    61      27.246 102.361   8.355  1.00 83.47           O
ATOM    464  C   GLU    61      27.716 100.251  13.209  1.00 83.47           C
ATOM    465  O   GLU    61      28.944 100.311  13.267  1.00 83.47           O
ATOM    466  N   LEU    62      26.922 100.948  14.037  1.00 39.81           N
ATOM    467  CA  LEU    62      27.474 101.879  14.971  1.00 39.81           C
ATOM    468  CB  LEU    62      26.398 102.684  15.716  1.00 39.81           C
ATOM    469  CG  LEU    62      25.564 103.592  14.790  1.00 39.81           C
ATOM    470  CD1 LEU    62      24.578 104.453  15.595  1.00 39.81           C
ATOM    471  CD2 LEU    62      26.460 104.429  13.861  1.00 39.81           C
ATOM    472  C   LEU    62      28.314 101.143  15.964  1.00 39.81           C
ATOM    473  O   LEU    62      29.383 101.616  16.347  1.00 39.81           O
ATOM    474  N   ALA    63      27.861  99.955  16.404  1.00 27.40           N
ATOM    475  CA  ALA    63      28.596  99.244  17.409  1.00 27.40           C
ATOM    476  CB  ALA    63      27.915  97.927  17.824  1.00 27.40           C
ATOM    477  C   ALA    63      29.940  98.898  16.853  1.00 27.40           C
ATOM    478  O   ALA    63      30.956  99.045  17.531  1.00 27.40           O
ATOM    479  N   VAL    64      29.971  98.435  15.590  1.00 40.94           N
ATOM    480  CA  VAL    64      31.180  98.019  14.936  1.00 40.94           C
ATOM    481  CB  VAL    64      30.922  97.381  13.603  1.00 40.94           C
ATOM    482  CG1 VAL    64      32.269  97.037  12.944  1.00 40.94           C
ATOM    483  CG2 VAL    64      30.015  96.159  13.828  1.00 40.94           C
ATOM    484  C   VAL    64      32.077  99.196  14.727  1.00 40.94           C
ATOM    485  O   VAL    64      33.292  99.089  14.878  1.00 40.94           O
ATOM    486  N   ARG    65      31.497 100.363  14.396  1.00 47.18           N
ATOM    487  CA  ARG    65      32.298 101.514  14.095  1.00 47.18           C
ATOM    488  CB  ARG    65      31.449 102.769  13.852  1.00 47.18           C
ATOM    489  CG  ARG    65      30.607 102.728  12.579  1.00 47.18           C
ATOM    490  CD  ARG    65      29.603 103.878  12.514  1.00 47.18           C
ATOM    491  NE  ARG    65      28.944 103.836  11.181  1.00 47.18           N
ATOM    492  CZ  ARG    65      29.405 104.639  10.179  1.00 47.18           C
ATOM    493  NH1 ARG    65      30.463 105.472  10.407  1.00 47.18           N
ATOM    494  NH2 ARG    65      28.802 104.622   8.955  1.00 47.18           N
ATOM    495  C   ARG    65      33.154 101.802  15.282  1.00 47.18           C
ATOM    496  O   ARG    65      34.348 102.062  15.144  1.00 47.18           O
ATOM    497  N   ARG    66      32.567 101.743  16.490  1.00141.42           N
ATOM    498  CA  ARG    66      33.337 102.037  17.660  1.00141.42           C
ATOM    499  CB  ARG    66      32.489 102.043  18.942  1.00141.42           C
ATOM    500  CG  ARG    66      33.262 102.392  20.216  1.00141.42           C
ATOM    501  CD  ARG    66      33.582 103.881  20.345  1.00141.42           C
ATOM    502  NE  ARG    66      34.170 104.098  21.698  1.00141.42           N
ATOM    503  CZ  ARG    66      33.347 104.264  22.774  1.00141.42           C
ATOM    504  NH1 ARG    66      31.994 104.165  22.620  1.00141.42           N
ATOM    505  NH2 ARG    66      33.875 104.529  24.004  1.00141.42           N
ATOM    506  C   ARG    66      34.358 100.953  17.793  1.00141.42           C
ATOM    507  O   ARG    66      34.066  99.784  17.553  1.00141.42           O
ATOM    508  N   PHE    67      35.610 101.310  18.143  1.00283.80           N
ATOM    509  CA  PHE    67      36.587 100.272  18.293  1.00283.80           C
ATOM    510  CB  PHE    67      37.236  99.843  16.963  1.00283.80           C
ATOM    511  CG  PHE    67      38.022  98.599  17.213  1.00283.80           C
ATOM    512  CD1 PHE    67      37.376  97.404  17.449  1.00283.80           C
ATOM    513  CD2 PHE    67      39.396  98.611  17.197  1.00283.80           C
ATOM    514  CE1 PHE    67      38.089  96.251  17.672  1.00283.80           C
ATOM    515  CE2 PHE    67      40.118  97.461  17.420  1.00283.80           C
ATOM    516  CZ  PHE    67      39.464  96.276  17.660  1.00283.80           C
ATOM    517  C   PHE    67      37.655 100.782  19.207  1.00283.80           C
ATOM    518  O   PHE    67      37.787 101.988  19.406  1.00283.80           O
ATOM    519  N   LYS    68      38.438  99.865  19.809  1.00276.31           N
ATOM    520  CA  LYS    68      39.474 100.285  20.706  1.00276.31           C
ATOM    521  CB  LYS    68      39.943  99.183  21.673  1.00276.31           C
ATOM    522  CG  LYS    68      40.614  97.995  20.982  1.00276.31           C
ATOM    523  CD  LYS    68      41.404  97.102  21.943  1.00276.31           C
ATOM    524  CE  LYS    68      40.539  96.112  22.722  1.00276.31           C
ATOM    525  NZ  LYS    68      40.227  94.940  21.874  1.00276.31           N
ATOM    526  C   LYS    68      40.654 100.706  19.894  1.00276.31           C
ATOM    527  O   LYS    68      40.978 100.095  18.879  1.00276.31           O
ATOM    528  N   LYS    69      41.328 101.788  20.320  1.00 86.25           N
ATOM    529  CA  LYS    69      42.478 102.223  19.588  1.00 86.25           C
ATOM    530  CB  LYS    69      42.612 103.752  19.514  1.00 86.25           C
ATOM    531  CG  LYS    69      43.836 104.218  18.725  1.00 86.25           C
ATOM    532  CD  LYS    69      43.786 105.703  18.364  1.00 86.25           C
ATOM    533  CE  LYS    69      43.845 106.625  19.583  1.00 86.25           C
ATOM    534  NZ  LYS    69      43.721 108.036  19.160  1.00 86.25           N
ATOM    535  C   LYS    69      43.706 101.684  20.313  1.00 86.25           C
ATOM    536  O   LYS    69      44.839 101.882  19.797  1.00 86.25           O
ATOM    537  OXT LYS    69      43.523 101.063  21.394  1.00 86.25           O
TER     538      LYS    69
END
