# Supplementary material for: Estimating local protein model quality: prospects for molecular replacement
Source: Acta Crystallogr D Struct Biol. 2020 Mar 3;76(Pt 3):285–90. doi: 10.1107/S2059798320000972 (PMC7057213; doi:10.1107/S2059798320000972)
Supplement: Supplementary file 1 [file d-76-00285-sup1.zip › models/1a7w.1aoi_C.B99990001.pdb.proq3.sscore.local]

ProQ2 ProQRosCen ProQRosFA ProQ3
0.19141502 0.47043441 0.52033762 0.28709508
0.22016392 0.53476014 0.5377118 0.32629371
0.29362838 0.59271171 0.64283931 0.40356867
0.34515168 0.54424886 0.56595685 0.39114848
0.36874357 0.52170351 0.5825908 0.43309618
0.39998525 0.4687394 0.53736215 0.42625949
0.43733706 0.48171115 0.57387678 0.45232125
0.43389786 0.4514592 0.5418879 0.45697413
0.46121921 0.46449353 0.55003754 0.4442437
0.45743967 0.48724448 0.60224578 0.47106285
0.46691278 0.45054432 0.58055511 0.44842009
0.46040519 0.46221332 0.55833024 0.46395721
0.48187291 0.38780776 0.50022857 0.4629083
0.44008712 0.34992989 0.40680565 0.40465464
0.35329028 0.27160789 0.39681559 0.37528321
0.36864395 0.31360079 0.3657931 0.36669074
0.39732477 0.32269463 0.37775293 0.40073809
0.3616643 0.35544061 0.38597525 0.39267007
0.37420409 0.40991251 0.46121434 0.44284489
0.43036668 0.49730584 0.59711435 0.5128052
0.43562399 0.42702974 0.56802091 0.52030411
0.37921246 0.44533045 0.58277548 0.47780157
0.39373633 0.45636412 0.61081093 0.50929435
0.36771187 0.46813879 0.66421292 0.51008679
0.39306196 0.4151588 0.67956917 0.53806902
0.37038185 0.37537989 0.6801248 0.52427344
0.38069091 0.4032979 0.73160953 0.56355322
0.45664059 0.44485143 0.74902674 0.63469997
0.47042537 0.39390156 0.74908544 0.66096916
0.41345496 0.30634269 0.72792017 0.63294034
0.39507841 0.32655237 0.7243422 0.61031519
0.47433076 0.38814521 0.76067066 0.68628775
0.49905766 0.44198598 0.78468102 0.71067918
0.45040709 0.39309853 0.76061496 0.67702954
0.41233234 0.35339964 0.75267073 0.63922411
0.38365706 0.34102926 0.7299909 0.60915505
0.39027927 0.33924855 0.73406601 0.61313679
0.40750767 0.40984265 0.72767591 0.62180652
0.42931846 0.45062901 0.76799194 0.62386928
0.41724686 0.44242417 0.75474714 0.61973555
0.46962717 0.45520562 0.75313714 0.65392953
0.520949 0.53953114 0.79574647 0.70208641
0.54556554 0.57252784 0.80105323 0.71853372
0.56893509 0.57055612 0.79503422 0.70438004
0.58054528 0.52030801 0.76112437 0.71510994
0.64914746 0.57920844 0.79853011 0.75122043
0.68914237 0.59018721 0.79611671 0.77318721
0.65232218 0.66439972 0.78861187 0.72370308
0.62949263 0.56594483 0.73327426 0.68400436
0.62460817 0.6011406 0.75721027 0.6944534
0.58877945 0.633308 0.72268716 0.64970954
0.60968196 0.679757 0.76518086 0.67792191
0.60491594 0.71034013 0.7549358 0.66709212
0.59164542 0.63691034 0.76447276 0.68350852
0.5725167 0.63696377 0.7789456 0.68727026
0.52343691 0.53648387 0.71362296 0.64646944
0.50133205 0.50517326 0.67213068 0.60815575
0.60232393 0.60494535 0.69898168 0.65702676
0.71252233 0.65875448 0.74842078 0.71348839
0.69699291 0.64657207 0.77281313 0.73189967
0.63990381 0.54168472 0.66822955 0.66468446
0.65435592 0.52056086 0.64589882 0.65115902
0.64447685 0.51823622 0.61410967 0.6359438
0.53699314 0.50391166 0.61502211 0.59734171
0.43800836 0.40691707 0.55731022 0.52166113
0.38537875 0.3626334 0.49115564 0.46166339
0.27113664 0.32027723 0.43980858 0.3525898
0.25025449 0.36764686 0.41331372 0.32814837
0.20562399 0.29334211 0.3770593 0.28160353
