# Supplementary material for: Estimating local protein model quality: prospects for molecular replacement
Source: Acta Crystallogr D Struct Biol. 2020 Mar 3;76(Pt 3):285–90. doi: 10.1107/S2059798320000972 (PMC7057213; doi:10.1107/S2059798320000972)
Supplement: Supplementary file 1 [file d-76-00285-sup1.zip › models/1a7w.1aoi_C.B99990001.pdb.proq3d.sscore.local]

ProQ2D ProQRosCenD ProQRosFAD ProQ3D
2.784692049026489258e-01 4.203735888004302979e-01 7.062549591064453125e-01 3.684719502925872803e-01
2.981747090816497803e-01 6.579136252403259277e-01 7.512542009353637695e-01 4.346730709075927734e-01
4.285318255424499512e-01 7.824163436889648438e-01 8.994905352592468262e-01 5.592784285545349121e-01
4.623133242130279541e-01 7.115660309791564941e-01 7.983428239822387695e-01 4.662380814552307129e-01
4.309471249580383301e-01 6.376278400421142578e-01 8.358892798423767090e-01 5.231812596321105957e-01
4.380364418029785156e-01 5.142167806625366211e-01 7.059109210968017578e-01 4.678558111190795898e-01
4.858979284763336182e-01 5.299449563026428223e-01 7.967746257781982422e-01 4.807312190532684326e-01
4.941937029361724854e-01 4.788945317268371582e-01 6.737639307975769043e-01 5.286748409271240234e-01
4.741966426372528076e-01 5.310477614402770996e-01 6.754848361015319824e-01 4.603410065174102783e-01
4.923385977745056152e-01 6.394606828689575195e-01 7.534976601600646973e-01 4.754464030265808105e-01
4.999750256538391113e-01 5.853726863861083984e-01 6.788454055786132812e-01 5.275866985321044922e-01
5.030269622802734375e-01 5.788696408271789551e-01 6.505330204963684082e-01 5.205371975898742676e-01
5.473145246505737305e-01 4.760780632495880127e-01 5.155813694000244141e-01 4.865603446960449219e-01
5.186448097229003906e-01 4.469973444938659668e-01 4.416567683219909668e-01 4.615646898746490479e-01
4.838585853576660156e-01 3.977244794368743896e-01 4.576498270034790039e-01 4.688288271427154541e-01
5.230221748352050781e-01 4.101788103580474854e-01 4.057161808013916016e-01 4.516950547695159912e-01
5.128825902938842773e-01 3.992991447448730469e-01 4.055621922016143799e-01 4.451968371868133545e-01
4.560942649841308594e-01 4.024563133716583252e-01 4.360249936580657959e-01 4.587744772434234619e-01
4.723087549209594727e-01 5.097215771675109863e-01 5.456758141517639160e-01 4.586457610130310059e-01
5.182399749755859375e-01 6.033319234848022461e-01 7.420501708984375000e-01 4.944925904273986816e-01
5.136508345603942871e-01 5.114941596984863281e-01 7.457226514816284180e-01 4.723308980464935303e-01
5.342275500297546387e-01 4.375556111335754395e-01 6.039787530899047852e-01 5.239141583442687988e-01
5.438026189804077148e-01 4.816180765628814697e-01 5.646883249282836914e-01 5.880647897720336914e-01
5.038565993309020996e-01 4.718517065048217773e-01 5.936663746833801270e-01 6.344738602638244629e-01
5.159315466880798340e-01 3.749823570251464844e-01 5.409163236618041992e-01 6.080893874168395996e-01
4.978220462799072266e-01 3.676801025867462158e-01 4.619342684745788574e-01 5.637979507446289062e-01
5.288711786270141602e-01 3.996379971504211426e-01 4.946884512901306152e-01 6.125530004501342773e-01
5.355529785156250000e-01 3.916135728359222412e-01 4.414591193199157715e-01 6.193016171455383301e-01
5.696945190429687500e-01 3.565997183322906494e-01 4.342208206653594971e-01 5.690182447433471680e-01
5.502949953079223633e-01 3.532895147800445557e-01 4.080941975116729736e-01 5.804724097251892090e-01
5.480807423591613770e-01 3.578140139579772949e-01 4.126830995082855225e-01 5.829681754112243652e-01
5.635161399841308594e-01 4.062403440475463867e-01 4.312553405761718750e-01 5.792505741119384766e-01
5.437491536140441895e-01 4.343862831592559814e-01 4.202074110507965088e-01 5.747660994529724121e-01
5.455623865127563477e-01 3.137554526329040527e-01 4.378221333026885986e-01 5.482391119003295898e-01
5.305617451667785645e-01 3.175850808620452881e-01 4.578611552715301514e-01 5.945042967796325684e-01
5.240805149078369141e-01 3.430916666984558105e-01 5.005099177360534668e-01 6.429311633110046387e-01
5.141202807426452637e-01 3.481032252311706543e-01 5.066177248954772949e-01 5.930644273757934570e-01
5.082104206085205078e-01 3.907386958599090576e-01 4.875497817993164062e-01 5.467526912689208984e-01
4.700267612934112549e-01 4.206404089927673340e-01 4.638121128082275391e-01 6.057036519050598145e-01
4.521021842956542969e-01 3.744681477546691895e-01 4.484335482120513916e-01 5.675706267356872559e-01
5.411186814308166504e-01 3.161577284336090088e-01 4.441018700599670410e-01 6.241766214370727539e-01
6.648116111755371094e-01 4.982441663742065430e-01 4.546557664871215820e-01 7.056319713592529297e-01
6.943879127502441406e-01 6.774629950523376465e-01 4.957064390182495117e-01 8.217053413391113281e-01
7.356146574020385742e-01 5.650840997695922852e-01 4.733419716358184814e-01 7.960595488548278809e-01
6.947002410888671875e-01 3.622021377086639404e-01 4.826335906982421875e-01 7.501688599586486816e-01
7.406470179557800293e-01 5.170971751213073730e-01 5.660958886146545410e-01 8.525051474571228027e-01
7.022768855094909668e-01 5.536293387413024902e-01 6.655433177947998047e-01 8.753347992897033691e-01
5.173659324645996094e-01 6.499305963516235352e-01 7.778770923614501953e-01 7.901093959808349609e-01
4.814375936985015869e-01 6.295476555824279785e-01 7.186142206192016602e-01 7.031503915786743164e-01
4.760488867759704590e-01 6.198132634162902832e-01 8.677974939346313477e-01 8.083698153495788574e-01
5.062173604965209961e-01 7.101330757141113281e-01 7.190768122673034668e-01 6.745843291282653809e-01
5.327252149581909180e-01 7.561283111572265625e-01 7.383325695991516113e-01 7.494161725044250488e-01
4.518532156944274902e-01 7.801920771598815918e-01 7.402893900871276855e-01 7.853282094001770020e-01
5.214521288871765137e-01 7.492197751998901367e-01 8.333475589752197266e-01 7.688308358192443848e-01
5.351092219352722168e-01 7.289422750473022461e-01 9.219815731048583984e-01 8.131116628646850586e-01
5.309305787086486816e-01 5.504812002182006836e-01 7.547947764396667480e-01 8.725702762603759766e-01
5.700509548187255859e-01 4.098736643791198730e-01 6.522167325019836426e-01 8.826574683189392090e-01
5.592176914215087891e-01 6.001736521720886230e-01 7.096155881881713867e-01 8.210297822952270508e-01
5.250333547592163086e-01 7.767881751060485840e-01 7.342326641082763672e-01 8.317564129829406738e-01
5.317787528038024902e-01 7.667002677917480469e-01 8.131361603736877441e-01 8.504852056503295898e-01
5.189049839973449707e-01 5.610933303833007812e-01 6.739274263381958008e-01 7.958864569664001465e-01
5.167406201362609863e-01 5.511860847473144531e-01 6.754179000854492188e-01 6.486690044403076172e-01
5.336728096008300781e-01 5.907134413719177246e-01 6.764233112335205078e-01 6.905188560485839844e-01
5.024026632308959961e-01 5.450595021247863770e-01 6.948326826095581055e-01 7.151912450790405273e-01
4.025505185127258301e-01 3.913479745388031006e-01 5.520328879356384277e-01 6.965777277946472168e-01
4.679953157901763916e-01 3.724994361400604248e-01 4.826574623584747314e-01 5.422585010528564453e-01
4.175378680229187012e-01 2.621040344238281250e-01 4.444153308868408203e-01 4.867602884769439697e-01
3.299977481365203857e-01 3.873791992664337158e-01 4.387181997299194336e-01 3.555240333080291748e-01
3.372749984264373779e-01 2.038841694593429565e-01 3.633461296558380127e-01 3.336524665355682373e-01
