# Supplementary material for: Estimating local protein model quality: prospects for molecular replacement
Source: Acta Crystallogr D Struct Biol. 2020 Mar 3;76(Pt 3):285–90. doi: 10.1107/S2059798320000972 (PMC7057213; doi:10.1107/S2059798320000972)
Supplement: Supplementary file 1 [file d-76-00285-sup1.zip › models/1a7w.1id3_D.B99990001.pdb]

EXPDTA    THEORETICAL MODEL, MODELLER 9.23 2019/11/15 15:39:24
REMARK   6 MODELLER OBJECTIVE FUNCTION:       182.7783
REMARK   6 MODELLER BEST TEMPLATE % SEQ ID:  29.032
REMARK   6 SEQUENCE: 1a7w/1a7w.1id3_D
REMARK   6 ALIGNMENT: 1a7w/1a7w.1id3_D.ali
REMARK   6 SCRIPT: ./make_models.py
REMARK   6 TEMPLATE: 1id3 43:D - 104:D MODELS 7: - 67: AT 29.0%
ATOM      1  N   MET     1      35.488 -33.026 -29.719  1.00 62.65           N
ATOM      2  CA  MET     1      35.343 -31.765 -28.959  1.00 62.65           C
ATOM      3  CB  MET     1      35.685 -30.568 -29.863  1.00 62.65           C
ATOM      4  CG  MET     1      37.175 -30.517 -30.214  1.00 62.65           C
ATOM      5  SD  MET     1      37.628 -29.349 -31.531  1.00 62.65           S
ATOM      6  CE  MET     1      37.424 -30.544 -32.882  1.00 62.65           C
ATOM      7  C   MET     1      33.960 -31.621 -28.415  1.00 62.65           C
ATOM      8  O   MET     1      32.978 -31.986 -29.060  1.00 62.65           O
ATOM      9  N   GLU     2      33.872 -31.094 -27.180  1.00 94.41           N
ATOM     10  CA  GLU     2      32.631 -30.935 -26.481  1.00 94.41           C
ATOM     11  CB  GLU     2      32.809 -30.445 -25.032  1.00 94.41           C
ATOM     12  CG  GLU     2      33.415 -31.499 -24.102  1.00 94.41           C
ATOM     13  CD  GLU     2      34.891 -31.643 -24.440  1.00 94.41           C
ATOM     14  OE1 GLU     2      35.640 -30.644 -24.268  1.00 94.41           O
ATOM     15  OE2 GLU     2      35.292 -32.758 -24.867  1.00 94.41           O
ATOM     16  C   GLU     2      31.776 -29.945 -27.197  1.00 94.41           C
ATOM     17  O   GLU     2      30.560 -30.115 -27.264  1.00 94.41           O
ATOM     18  N   LEU     3      32.398 -28.893 -27.767  1.00255.22           N
ATOM     19  CA  LEU     3      31.655 -27.847 -28.409  1.00255.22           C
ATOM     20  CB  LEU     3      32.584 -26.805 -29.063  1.00255.22           C
ATOM     21  CG  LEU     3      31.894 -25.541 -29.602  1.00255.22           C
ATOM     22  CD1 LEU     3      31.014 -25.847 -30.815  1.00255.22           C
ATOM     23  CD2 LEU     3      31.139 -24.807 -28.484  1.00255.22           C
ATOM     24  C   LEU     3      30.809 -28.500 -29.457  1.00255.22           C
ATOM     25  O   LEU     3      31.282 -29.287 -30.271  1.00255.22           O
ATOM     26  N   PRO     4      29.537 -28.206 -29.401  1.00164.21           N
ATOM     27  CA  PRO     4      28.618 -28.833 -30.309  1.00164.21           C
ATOM     28  CD  PRO     4      28.914 -27.897 -28.126  1.00164.21           C
ATOM     29  CB  PRO     4      27.223 -28.565 -29.743  1.00164.21           C
ATOM     30  CG  PRO     4      27.474 -28.426 -28.229  1.00164.21           C
ATOM     31  C   PRO     4      28.816 -28.380 -31.714  1.00164.21           C
ATOM     32  O   PRO     4      28.912 -27.178 -31.950  1.00164.21           O
ATOM     33  N   ILE     5      28.834 -29.324 -32.671  1.00 98.73           N
ATOM     34  CA  ILE     5      29.049 -28.954 -34.034  1.00 98.73           C
ATOM     35  CB  ILE     5      30.358 -29.446 -34.581  1.00 98.73           C
ATOM     36  CG1 ILE     5      30.665 -28.772 -35.928  1.00 98.73           C
ATOM     37  CG2 ILE     5      30.312 -30.982 -34.634  1.00 98.73           C
ATOM     38  CD1 ILE     5      32.128 -28.901 -36.356  1.00 98.73           C
ATOM     39  C   ILE     5      27.946 -29.548 -34.840  1.00 98.73           C
ATOM     40  O   ILE     5      27.354 -30.557 -34.459  1.00 98.73           O
ATOM     41  N   ALA     6      27.630 -28.910 -35.981  1.00200.52           N
ATOM     42  CA  ALA     6      26.554 -29.386 -36.793  1.00200.52           C
ATOM     43  CB  ALA     6      26.300 -28.531 -38.048  1.00200.52           C
ATOM     44  C   ALA     6      26.892 -30.765 -37.245  1.00200.52           C
ATOM     45  O   ALA     6      28.051 -31.128 -37.450  1.00200.52           O
ATOM     46  N   PRO     7      25.862 -31.550 -37.347  1.00169.35           N
ATOM     47  CA  PRO     7      25.981 -32.896 -37.824  1.00169.35           C
ATOM     48  CD  PRO     7      24.710 -31.386 -36.478  1.00169.35           C
ATOM     49  CB  PRO     7      24.677 -33.605 -37.442  1.00169.35           C
ATOM     50  CG  PRO     7      23.744 -32.481 -36.951  1.00169.35           C
ATOM     51  C   PRO     7      26.283 -32.889 -39.284  1.00169.35           C
ATOM     52  O   PRO     7      26.666 -33.929 -39.817  1.00169.35           O
ATOM     53  N   ILE     8      26.118 -31.728 -39.943  1.00101.45           N
ATOM     54  CA  ILE     8      26.360 -31.636 -41.348  1.00101.45           C
ATOM     55  CB  ILE     8      26.119 -30.250 -41.883  1.00101.45           C
ATOM     56  CG1 ILE     8      27.053 -29.231 -41.206  1.00101.45           C
ATOM     57  CG2 ILE     8      24.625 -29.930 -41.721  1.00101.45           C
ATOM     58  CD1 ILE     8      26.994 -27.836 -41.827  1.00101.45           C
ATOM     59  C   ILE     8      27.791 -31.994 -41.572  1.00101.45           C
ATOM     60  O   ILE     8      28.117 -32.746 -42.487  1.00101.45           O
ATOM     61  N   GLY     9      28.689 -31.485 -40.713  1.00 25.20           N
ATOM     62  CA  GLY     9      30.088 -31.737 -40.896  1.00 25.20           C
ATOM     63  C   GLY     9      30.390 -33.203 -40.783  1.00 25.20           C
ATOM     64  O   GLY     9      31.154 -33.742 -41.579  1.00 25.20           O
ATOM     65  N   ARG    10      29.822 -33.905 -39.787  1.00100.83           N
ATOM     66  CA  ARG    10      30.177 -35.292 -39.667  1.00100.83           C
ATOM     67  CB  ARG    10      29.609 -35.979 -38.411  1.00100.83           C
ATOM     68  CG  ARG    10      30.016 -37.455 -38.323  1.00100.83           C
ATOM     69  CD  ARG    10      29.602 -38.156 -37.025  1.00100.83           C
ATOM     70  NE  ARG    10      30.026 -39.583 -37.130  1.00100.83           N
ATOM     71  CZ  ARG    10      30.326 -40.301 -36.007  1.00100.83           C
ATOM     72  NH1 ARG    10      30.282 -39.701 -34.782  1.00100.83           N
ATOM     73  NH2 ARG    10      30.673 -41.618 -36.103  1.00100.83           N
ATOM     74  C   ARG    10      29.675 -36.043 -40.860  1.00100.83           C
ATOM     75  O   ARG    10      30.391 -36.856 -41.444  1.00100.83           O
ATOM     76  N   ILE    11      28.428 -35.761 -41.282  1.00 85.51           N
ATOM     77  CA  ILE    11      27.850 -36.506 -42.361  1.00 85.51           C
ATOM     78  CB  ILE    11      26.418 -36.150 -42.645  1.00 85.51           C
ATOM     79  CG1 ILE    11      26.257 -34.683 -43.069  1.00 85.51           C
ATOM     80  CG2 ILE    11      25.592 -36.532 -41.408  1.00 85.51           C
ATOM     81  CD1 ILE    11      24.877 -34.384 -43.659  1.00 85.51           C
ATOM     82  C   ILE    11      28.653 -36.295 -43.599  1.00 85.51           C
ATOM     83  O   ILE    11      28.906 -37.237 -44.350  1.00 85.51           O
ATOM     84  N   ILE    12      29.081 -35.045 -43.844  1.00 99.52           N
ATOM     85  CA  ILE    12      29.842 -34.749 -45.023  1.00 99.52           C
ATOM     86  CB  ILE    12      30.127 -33.282 -45.227  1.00 99.52           C
ATOM     87  CG1 ILE    12      31.033 -32.731 -44.116  1.00 99.52           C
ATOM     88  CG2 ILE    12      28.780 -32.547 -45.347  1.00 99.52           C
ATOM     89  CD1 ILE    12      31.565 -31.325 -44.386  1.00 99.52           C
ATOM     90  C   ILE    12      31.148 -35.486 -44.957  1.00 99.52           C
ATOM     91  O   ILE    12      31.649 -35.961 -45.973  1.00 99.52           O
ATOM     92  N   LYS    13      31.726 -35.615 -43.745  1.00118.63           N
ATOM     93  CA  LYS    13      33.024 -36.213 -43.583  1.00118.63           C
ATOM     94  CB  LYS    13      33.389 -36.419 -42.101  1.00118.63           C
ATOM     95  CG  LYS    13      33.492 -35.140 -41.270  1.00118.63           C
ATOM     96  CD  LYS    13      34.695 -34.257 -41.597  1.00118.63           C
ATOM     97  CE  LYS    13      35.939 -34.619 -40.780  1.00118.63           C
ATOM     98  NZ  LYS    13      37.013 -33.626 -41.009  1.00118.63           N
ATOM     99  C   LYS    13      33.006 -37.581 -44.189  1.00118.63           C
ATOM    100  O   LYS    13      33.935 -37.956 -44.905  1.00118.63           O
ATOM    101  N   ASP    14      31.944 -38.369 -43.943  1.00 74.15           N
ATOM    102  CA  ASP    14      31.960 -39.704 -44.463  1.00 74.15           C
ATOM    103  CB  ASP    14      30.710 -40.518 -44.100  1.00 74.15           C
ATOM    104  CG  ASP    14      30.983 -41.968 -44.483  1.00 74.15           C
ATOM    105  OD1 ASP    14      32.184 -42.350 -44.519  1.00 74.15           O
ATOM    106  OD2 ASP    14      29.998 -42.713 -44.732  1.00 74.15           O
ATOM    107  C   ASP    14      32.014 -39.643 -45.955  1.00 74.15           C
ATOM    108  O   ASP    14      32.797 -40.353 -46.585  1.00 74.15           O
ATOM    109  N   ALA    15      31.187 -38.770 -46.557  1.00 24.56           N
ATOM    110  CA  ALA    15      31.127 -38.677 -47.987  1.00 24.56           C
ATOM    111  CB  ALA    15      30.107 -37.636 -48.472  1.00 24.56           C
ATOM    112  C   ALA    15      32.460 -38.243 -48.483  1.00 24.56           C
ATOM    113  O   ALA    15      32.976 -38.778 -49.465  1.00 24.56           O
ATOM    114  N   GLY    16      33.062 -37.254 -47.804  1.00 25.27           N
ATOM    115  CA  GLY    16      34.347 -36.805 -48.234  1.00 25.27           C
ATOM    116  C   GLY    16      35.021 -36.176 -47.064  1.00 25.27           C
ATOM    117  O   GLY    16      34.418 -35.418 -46.307  1.00 25.27           O
ATOM    118  N   ALA    17      36.320 -36.482 -46.917  1.00 64.00           N
ATOM    119  CA  ALA    17      37.150 -35.960 -45.874  1.00 64.00           C
ATOM    120  CB  ALA    17      38.573 -36.548 -45.895  1.00 64.00           C
ATOM    121  C   ALA    17      37.252 -34.482 -46.080  1.00 64.00           C
ATOM    122  O   ALA    17      37.347 -33.719 -45.119  1.00 64.00           O
ATOM    123  N   GLU    18      37.219 -34.065 -47.364  1.00228.91           N
ATOM    124  CA  GLU    18      37.374 -32.714 -47.837  1.00228.91           C
ATOM    125  CB  GLU    18      36.793 -32.564 -49.260  1.00228.91           C
ATOM    126  CG  GLU    18      37.127 -31.272 -50.006  1.00228.91           C
ATOM    127  CD  GLU    18      36.439 -31.355 -51.368  1.00228.91           C
ATOM    128  OE1 GLU    18      35.180 -31.284 -51.397  1.00228.91           O
ATOM    129  OE2 GLU    18      37.155 -31.497 -52.395  1.00228.91           O
ATOM    130  C   GLU    18      36.642 -31.784 -46.915  1.00228.91           C
ATOM    131  O   GLU    18      35.464 -31.977 -46.621  1.00228.91           O
ATOM    132  N   ARG    19      37.357 -30.747 -46.422  1.00136.73           N
ATOM    133  CA  ARG    19      36.818 -29.823 -45.462  1.00136.73           C
ATOM    134  CB  ARG    19      37.873 -28.984 -44.711  1.00136.73           C
ATOM    135  CG  ARG    19      37.234 -28.020 -43.707  1.00136.73           C
ATOM    136  CD  ARG    19      38.219 -27.172 -42.901  1.00136.73           C
ATOM    137  NE  ARG    19      37.399 -26.277 -42.036  1.00136.73           N
ATOM    138  CZ  ARG    19      37.102 -25.012 -42.455  1.00136.73           C
ATOM    139  NH1 ARG    19      37.634 -24.547 -43.622  1.00136.73           N
ATOM    140  NH2 ARG    19      36.276 -24.218 -41.713  1.00136.73           N
ATOM    141  C   ARG    19      35.899 -28.864 -46.145  1.00136.73           C
ATOM    142  O   ARG    19      35.996 -28.631 -47.349  1.00136.73           O
ATOM    143  N   VAL    20      34.956 -28.304 -45.360  1.00 96.02           N
ATOM    144  CA  VAL    20      34.013 -27.351 -45.856  1.00 96.02           C
ATOM    145  CB  VAL    20      32.610 -27.656 -45.414  1.00 96.02           C
ATOM    146  CG1 VAL    20      32.576 -27.697 -43.878  1.00 96.02           C
ATOM    147  CG2 VAL    20      31.663 -26.602 -46.000  1.00 96.02           C
ATOM    148  C   VAL    20      34.399 -26.021 -45.298  1.00 96.02           C
ATOM    149  O   VAL    20      34.618 -25.876 -44.095  1.00 96.02           O
ATOM    150  N   SER    21      34.490 -25.001 -46.169  1.00 23.39           N
ATOM    151  CA  SER    21      34.886 -23.709 -45.697  1.00 23.39           C
ATOM    152  CB  SER    21      35.246 -22.717 -46.815  1.00 23.39           C
ATOM    153  OG  SER    21      34.093 -22.402 -47.580  1.00 23.39           O
ATOM    154  C   SER    21      33.737 -23.146 -44.931  1.00 23.39           C
ATOM    155  O   SER    21      32.642 -23.707 -44.933  1.00 23.39           O
ATOM    156  N   ASP    22      33.976 -22.027 -44.224  1.00 31.29           N
ATOM    157  CA  ASP    22      32.945 -21.424 -43.435  1.00 31.29           C
ATOM    158  CB  ASP    22      33.429 -20.201 -42.641  1.00 31.29           C
ATOM    159  CG  ASP    22      34.267 -20.713 -41.479  1.00 31.29           C
ATOM    160  OD1 ASP    22      33.908 -21.781 -40.918  1.00 31.29           O
ATOM    161  OD2 ASP    22      35.272 -20.036 -41.131  1.00 31.29           O
ATOM    162  C   ASP    22      31.834 -20.979 -44.333  1.00 31.29           C
ATOM    163  O   ASP    22      30.666 -21.210 -44.026  1.00 31.29           O
ATOM    164  N   ASP    23      32.157 -20.351 -45.479  1.00 33.55           N
ATOM    165  CA  ASP    23      31.121 -19.868 -46.352  1.00 33.55           C
ATOM    166  CB  ASP    23      31.648 -19.106 -47.586  1.00 33.55           C
ATOM    167  CG  ASP    23      32.108 -17.722 -47.143  1.00 33.55           C
ATOM    168  OD1 ASP    23      32.756 -17.626 -46.066  1.00 33.55           O
ATOM    169  OD2 ASP    23      31.826 -16.742 -47.884  1.00 33.55           O
ATOM    170  C   ASP    23      30.332 -21.036 -46.846  1.00 33.55           C
ATOM    171  O   ASP    23      29.113 -20.975 -46.978  1.00 33.55           O
ATOM    172  N   ALA    24      31.003 -22.157 -47.142  1.00 25.31           N
ATOM    173  CA  ALA    24      30.254 -23.278 -47.621  1.00 25.31           C
ATOM    174  CB  ALA    24      31.135 -24.486 -47.972  1.00 25.31           C
ATOM    175  C   ALA    24      29.307 -23.676 -46.533  1.00 25.31           C
ATOM    176  O   ALA    24      28.154 -24.007 -46.792  1.00 25.31           O
ATOM    177  N   ARG    25      29.774 -23.615 -45.272  1.00 82.37           N
ATOM    178  CA  ARG    25      28.999 -24.007 -44.128  1.00 82.37           C
ATOM    179  CB  ARG    25      29.770 -23.780 -42.811  1.00 82.37           C
ATOM    180  CG  ARG    25      29.013 -24.174 -41.536  1.00 82.37           C
ATOM    181  CD  ARG    25      29.688 -23.671 -40.253  1.00 82.37           C
ATOM    182  NE  ARG    25      28.865 -24.112 -39.089  1.00 82.37           N
ATOM    183  CZ  ARG    25      29.087 -25.324 -38.501  1.00 82.37           C
ATOM    184  NH1 ARG    25      30.089 -26.131 -38.954  1.00 82.37           N
ATOM    185  NH2 ARG    25      28.312 -25.731 -37.453  1.00 82.37           N
ATOM    186  C   ARG    25      27.766 -23.162 -44.057  1.00 82.37           C
ATOM    187  O   ARG    25      26.674 -23.675 -43.813  1.00 82.37           O
ATOM    188  N   ILE    26      27.900 -21.844 -44.295  1.00 93.85           N
ATOM    189  CA  ILE    26      26.759 -20.988 -44.149  1.00 93.85           C
ATOM    190  CB  ILE    26      27.022 -19.518 -44.360  1.00 93.85           C
ATOM    191  CG1 ILE    26      27.390 -19.215 -45.817  1.00 93.85           C
ATOM    192  CG2 ILE    26      28.085 -19.081 -43.337  1.00 93.85           C
ATOM    193  CD1 ILE    26      27.347 -17.733 -46.176  1.00 93.85           C
ATOM    194  C   ILE    26      25.720 -21.415 -45.138  1.00 93.85           C
ATOM    195  O   ILE    26      24.528 -21.388 -44.837  1.00 93.85           O
ATOM    196  N   THR    27      26.140 -21.816 -46.353  1.00 29.78           N
ATOM    197  CA  THR    27      25.206 -22.187 -47.378  1.00 29.78           C
ATOM    198  CB  THR    27      25.877 -22.587 -48.660  1.00 29.78           C
ATOM    199  OG1 THR    27      26.676 -21.517 -49.148  1.00 29.78           O
ATOM    200  CG2 THR    27      24.791 -22.953 -49.689  1.00 29.78           C
ATOM    201  C   THR    27      24.393 -23.355 -46.909  1.00 29.78           C
ATOM    202  O   THR    27      23.172 -23.366 -47.064  1.00 29.78           O
ATOM    203  N   LEU    28      25.044 -24.363 -46.296  1.00 90.59           N
ATOM    204  CA  LEU    28      24.328 -25.527 -45.853  1.00 90.59           C
ATOM    205  CB  LEU    28      25.210 -26.587 -45.172  1.00 90.59           C
ATOM    206  CG  LEU    28      26.094 -27.408 -46.128  1.00 90.59           C
ATOM    207  CD1 LEU    28      27.119 -26.540 -46.868  1.00 90.59           C
ATOM    208  CD2 LEU    28      26.757 -28.572 -45.381  1.00 90.59           C
ATOM    209  C   LEU    28      23.324 -25.108 -44.835  1.00 90.59           C
ATOM    210  O   LEU    28      22.208 -25.619 -44.799  1.00 90.59           O
ATOM    211  N   ALA    29      23.690 -24.157 -43.966  1.00 28.87           N
ATOM    212  CA  ALA    29      22.749 -23.740 -42.971  1.00 28.87           C
ATOM    213  CB  ALA    29      23.289 -22.629 -42.054  1.00 28.87           C
ATOM    214  C   ALA    29      21.565 -23.192 -43.700  1.00 28.87           C
ATOM    215  O   ALA    29      20.421 -23.390 -43.292  1.00 28.87           O
ATOM    216  N   LYS    30      21.828 -22.502 -44.824  1.00 91.46           N
ATOM    217  CA  LYS    30      20.816 -21.867 -45.615  1.00 91.46           C
ATOM    218  CB  LYS    30      21.420 -21.112 -46.814  1.00 91.46           C
ATOM    219  CG  LYS    30      20.467 -20.121 -47.483  1.00 91.46           C
ATOM    220  CD  LYS    30      21.190 -19.133 -48.402  1.00 91.46           C
ATOM    221  CE  LYS    30      20.284 -18.026 -48.944  1.00 91.46           C
ATOM    222  NZ  LYS    30      19.226 -18.611 -49.796  1.00 91.46           N
ATOM    223  C   LYS    30      19.855 -22.894 -46.140  1.00 91.46           C
ATOM    224  O   LYS    30      18.648 -22.660 -46.160  1.00 91.46           O
ATOM    225  N   ILE    31      20.350 -24.072 -46.570  1.00 94.25           N
ATOM    226  CA  ILE    31      19.441 -25.029 -47.139  1.00 94.25           C
ATOM    227  CB  ILE    31      20.100 -26.266 -47.681  1.00 94.25           C
ATOM    228  CG1 ILE    31      20.765 -27.100 -46.579  1.00 94.25           C
ATOM    229  CG2 ILE    31      21.074 -25.825 -48.783  1.00 94.25           C
ATOM    230  CD1 ILE    31      21.224 -28.472 -47.062  1.00 94.25           C
ATOM    231  C   ILE    31      18.456 -25.445 -46.091  1.00 94.25           C
ATOM    232  O   ILE    31      17.255 -25.525 -46.350  1.00 94.25           O
ATOM    233  N   LEU    32      18.944 -25.689 -44.861  1.00 41.65           N
ATOM    234  CA  LEU    32      18.092 -26.132 -43.794  1.00 41.65           C
ATOM    235  CB  LEU    32      18.871 -26.351 -42.484  1.00 41.65           C
ATOM    236  CG  LEU    32      18.000 -26.828 -41.308  1.00 41.65           C
ATOM    237  CD1 LEU    32      17.422 -28.230 -41.571  1.00 41.65           C
ATOM    238  CD2 LEU    32      18.769 -26.741 -39.979  1.00 41.65           C
ATOM    239  C   LEU    32      17.083 -25.056 -43.555  1.00 41.65           C
ATOM    240  O   LEU    32      15.896 -25.320 -43.353  1.00 41.65           O
ATOM    241  N   GLU    33      17.546 -23.795 -43.599  1.00 52.41           N
ATOM    242  CA  GLU    33      16.718 -22.645 -43.384  1.00 52.41           C
ATOM    243  CB  GLU    33      17.544 -21.352 -43.322  1.00 52.41           C
ATOM    244  CG  GLU    33      18.429 -21.324 -42.070  1.00 52.41           C
ATOM    245  CD  GLU    33      19.461 -20.215 -42.193  1.00 52.41           C
ATOM    246  OE1 GLU    33      19.400 -19.443 -43.188  1.00 52.41           O
ATOM    247  OE2 GLU    33      20.332 -20.132 -41.288  1.00 52.41           O
ATOM    248  C   GLU    33      15.717 -22.573 -44.495  1.00 52.41           C
ATOM    249  O   GLU    33      14.613 -22.067 -44.311  1.00 52.41           O
ATOM    250  N   GLU    34      16.091 -23.066 -45.692  1.00 77.28           N
ATOM    251  CA  GLU    34      15.231 -23.050 -46.845  1.00 77.28           C
ATOM    252  CB  GLU    34      15.912 -23.724 -48.047  1.00 77.28           C
ATOM    253  CG  GLU    34      15.068 -23.755 -49.319  1.00 77.28           C
ATOM    254  CD  GLU    34      15.905 -24.447 -50.386  1.00 77.28           C
ATOM    255  OE1 GLU    34      17.152 -24.481 -50.224  1.00 77.28           O
ATOM    256  OE2 GLU    34      15.307 -24.955 -51.375  1.00 77.28           O
ATOM    257  C   GLU    34      13.988 -23.829 -46.535  1.00 77.28           C
ATOM    258  O   GLU    34      12.875 -23.378 -46.807  1.00 77.28           O
ATOM    259  N   MET    35      14.150 -25.021 -45.934  1.00119.19           N
ATOM    260  CA  MET    35      13.030 -25.839 -45.569  1.00119.19           C
ATOM    261  CB  MET    35      13.450 -27.165 -44.909  1.00119.19           C
ATOM    262  CG  MET    35      12.307 -28.167 -44.747  1.00119.19           C
ATOM    263  SD  MET    35      11.816 -28.975 -46.297  1.00119.19           S
ATOM    264  CE  MET    35      13.390 -29.864 -46.482  1.00119.19           C
ATOM    265  C   MET    35      12.285 -25.054 -44.550  1.00119.19           C
ATOM    266  O   MET    35      11.056 -25.065 -44.493  1.00119.19           O
ATOM    267  N   GLY    36      13.041 -24.323 -43.716  1.00 34.71           N
ATOM    268  CA  GLY    36      12.421 -23.526 -42.711  1.00 34.71           C
ATOM    269  C   GLY    36      11.511 -22.579 -43.424  1.00 34.71           C
ATOM    270  O   GLY    36      10.433 -22.247 -42.937  1.00 34.71           O
ATOM    271  N   ARG    37      11.937 -22.111 -44.608  1.00134.89           N
ATOM    272  CA  ARG    37      11.166 -21.157 -45.350  1.00134.89           C
ATOM    273  CB  ARG    37      11.879 -20.743 -46.647  1.00134.89           C
ATOM    274  CG  ARG    37      11.112 -19.729 -47.495  1.00134.89           C
ATOM    275  CD  ARG    37      11.865 -19.335 -48.766  1.00134.89           C
ATOM    276  NE  ARG    37      12.215 -20.602 -49.467  1.00134.89           N
ATOM    277  CZ  ARG    37      13.000 -20.574 -50.583  1.00134.89           C
ATOM    278  NH1 ARG    37      13.442 -19.380 -51.073  1.00134.89           N
ATOM    279  NH2 ARG    37      13.348 -21.736 -51.210  1.00134.89           N
ATOM    280  C   ARG    37       9.827 -21.718 -45.726  1.00134.89           C
ATOM    281  O   ARG    37       8.804 -21.063 -45.527  1.00134.89           O
ATOM    282  N   ASP    38       9.784 -22.949 -46.274  1.00102.69           N
ATOM    283  CA  ASP    38       8.515 -23.465 -46.710  1.00102.69           C
ATOM    284  CB  ASP    38       8.593 -24.743 -47.577  1.00102.69           C
ATOM    285  CG  ASP    38       9.360 -25.846 -46.866  1.00102.69           C
ATOM    286  OD1 ASP    38      10.616 -25.772 -46.881  1.00102.69           O
ATOM    287  OD2 ASP    38       8.713 -26.776 -46.312  1.00102.69           O
ATOM    288  C   ASP    38       7.598 -23.693 -45.548  1.00102.69           C
ATOM    289  O   ASP    38       6.395 -23.447 -45.645  1.00102.69           O
ATOM    290  N   ILE    39       8.140 -24.162 -44.412  1.00 41.80           N
ATOM    291  CA  ILE    39       7.331 -24.447 -43.261  1.00 41.80           C
ATOM    292  CB  ILE    39       8.139 -24.996 -42.119  1.00 41.80           C
ATOM    293  CG1 ILE    39       8.907 -26.258 -42.552  1.00 41.80           C
ATOM    294  CG2 ILE    39       7.179 -25.240 -40.942  1.00 41.80           C
ATOM    295  CD1 ILE    39       9.999 -26.685 -41.568  1.00 41.80           C
ATOM    296  C   ILE    39       6.724 -23.169 -42.772  1.00 41.80           C
ATOM    297  O   ILE    39       5.529 -23.098 -42.479  1.00 41.80           O
ATOM    298  N   ALA    40       7.538 -22.101 -42.701  1.00 33.51           N
ATOM    299  CA  ALA    40       7.069 -20.860 -42.163  1.00 33.51           C
ATOM    300  CB  ALA    40       8.139 -19.755 -42.193  1.00 33.51           C
ATOM    301  C   ALA    40       5.923 -20.390 -42.994  1.00 33.51           C
ATOM    302  O   ALA    40       4.917 -19.925 -42.463  1.00 33.51           O
ATOM    303  N   SER    41       6.034 -20.519 -44.329  1.00 34.45           N
ATOM    304  CA  SER    41       4.987 -20.036 -45.181  1.00 34.45           C
ATOM    305  CB  SER    41       5.241 -20.312 -46.675  1.00 34.45           C
ATOM    306  OG  SER    41       6.334 -19.536 -47.141  1.00 34.45           O
ATOM    307  C   SER    41       3.718 -20.738 -44.835  1.00 34.45           C
ATOM    308  O   SER    41       2.687 -20.103 -44.622  1.00 34.45           O
ATOM    309  N   GLU    42       3.763 -22.079 -44.759  1.00 82.40           N
ATOM    310  CA  GLU    42       2.567 -22.816 -44.478  1.00 82.40           C
ATOM    311  CB  GLU    42       2.746 -24.343 -44.538  1.00 82.40           C
ATOM    312  CG  GLU    42       2.702 -24.881 -45.967  1.00 82.40           C
ATOM    313  CD  GLU    42       1.267 -24.704 -46.459  1.00 82.40           C
ATOM    314  OE1 GLU    42       0.333 -24.765 -45.617  1.00 82.40           O
ATOM    315  OE2 GLU    42       1.087 -24.499 -47.690  1.00 82.40           O
ATOM    316  C   GLU    42       2.082 -22.466 -43.114  1.00 82.40           C
ATOM    317  O   GLU    42       0.883 -22.307 -42.894  1.00 82.40           O
ATOM    318  N   ALA    43       3.015 -22.321 -42.161  1.00 32.77           N
ATOM    319  CA  ALA    43       2.638 -22.027 -40.814  1.00 32.77           C
ATOM    320  CB  ALA    43       3.850 -21.890 -39.876  1.00 32.77           C
ATOM    321  C   ALA    43       1.930 -20.716 -40.837  1.00 32.77           C
ATOM    322  O   ALA    43       0.916 -20.530 -40.168  1.00 32.77           O
ATOM    323  N   ILE    44       2.430 -19.774 -41.655  1.00 86.13           N
ATOM    324  CA  ILE    44       1.860 -18.462 -41.692  1.00 86.13           C
ATOM    325  CB  ILE    44       2.508 -17.573 -42.715  1.00 86.13           C
ATOM    326  CG1 ILE    44       3.998 -17.341 -42.407  1.00 86.13           C
ATOM    327  CG2 ILE    44       1.688 -16.273 -42.768  1.00 86.13           C
ATOM    328  CD1 ILE    44       4.252 -16.566 -41.115  1.00 86.13           C
ATOM    329  C   ILE    44       0.423 -18.578 -42.098  1.00 86.13           C
ATOM    330  O   ILE    44      -0.442 -17.924 -41.518  1.00 86.13           O
ATOM    331  N   LYS    45       0.132 -19.401 -43.122  1.00 49.85           N
ATOM    332  CA  LYS    45      -1.212 -19.543 -43.614  1.00 49.85           C
ATOM    333  CB  LYS    45      -1.319 -20.430 -44.868  1.00 49.85           C
ATOM    334  CG  LYS    45      -0.640 -19.882 -46.124  1.00 49.85           C
ATOM    335  CD  LYS    45      -0.553 -20.940 -47.228  1.00 49.85           C
ATOM    336  CE  LYS    45       0.103 -20.465 -48.524  1.00 49.85           C
ATOM    337  NZ  LYS    45       0.159 -21.583 -49.493  1.00 49.85           N
ATOM    338  C   LYS    45      -2.091 -20.185 -42.589  1.00 49.85           C
ATOM    339  O   LYS    45      -3.211 -19.733 -42.355  1.00 49.85           O
ATOM    340  N   LEU    46      -1.595 -21.249 -41.934  1.00148.08           N
ATOM    341  CA  LEU    46      -2.430 -21.980 -41.030  1.00148.08           C
ATOM    342  CB  LEU    46      -1.708 -23.170 -40.375  1.00148.08           C
ATOM    343  CG  LEU    46      -1.301 -24.254 -41.391  1.00148.08           C
ATOM    344  CD1 LEU    46      -0.595 -25.429 -40.703  1.00148.08           C
ATOM    345  CD2 LEU    46      -2.486 -24.697 -42.261  1.00148.08           C
ATOM    346  C   LEU    46      -2.866 -21.034 -39.966  1.00148.08           C
ATOM    347  O   LEU    46      -4.021 -21.052 -39.541  1.00148.08           O
ATOM    348  N   ALA    47      -1.937 -20.176 -39.511  1.00 36.09           N
ATOM    349  CA  ALA    47      -2.252 -19.217 -38.497  1.00 36.09           C
ATOM    350  CB  ALA    47      -1.032 -18.388 -38.062  1.00 36.09           C
ATOM    351  C   ALA    47      -3.268 -18.260 -39.030  1.00 36.09           C
ATOM    352  O   ALA    47      -4.266 -17.972 -38.375  1.00 36.09           O
ATOM    353  N   ARG    48      -3.065 -17.776 -40.266  1.00111.54           N
ATOM    354  CA  ARG    48      -3.946 -16.781 -40.802  1.00111.54           C
ATOM    355  CB  ARG    48      -3.536 -16.294 -42.200  1.00111.54           C
ATOM    356  CG  ARG    48      -4.492 -15.234 -42.752  1.00111.54           C
ATOM    357  CD  ARG    48      -3.974 -14.527 -44.004  1.00111.54           C
ATOM    358  NE  ARG    48      -5.043 -13.598 -44.474  1.00111.54           N
ATOM    359  CZ  ARG    48      -5.180 -12.364 -43.909  1.00111.54           C
ATOM    360  NH1 ARG    48      -4.381 -11.993 -42.867  1.00111.54           N
ATOM    361  NH2 ARG    48      -6.122 -11.499 -44.394  1.00111.54           N
ATOM    362  C   ARG    48      -5.330 -17.328 -40.890  1.00111.54           C
ATOM    363  O   ARG    48      -6.293 -16.637 -40.564  1.00111.54           O
ATOM    364  N   HIS    49      -5.475 -18.593 -41.322  1.00 66.15           N
ATOM    365  CA  HIS    49      -6.792 -19.147 -41.436  1.00 66.15           C
ATOM    366  ND1 HIS    49      -5.081 -21.073 -43.698  1.00 66.15           N
ATOM    367  CG  HIS    49      -6.376 -20.807 -43.319  1.00 66.15           C
ATOM    368  CB  HIS    49      -6.810 -20.612 -41.898  1.00 66.15           C
ATOM    369  NE2 HIS    49      -6.295 -21.056 -45.560  1.00 66.15           N
ATOM    370  CD2 HIS    49      -7.106 -20.797 -44.470  1.00 66.15           C
ATOM    371  CE1 HIS    49      -5.088 -21.214 -45.049  1.00 66.15           C
ATOM    372  C   HIS    49      -7.392 -19.144 -40.071  1.00 66.15           C
ATOM    373  O   HIS    49      -8.559 -18.805 -39.885  1.00 66.15           O
ATOM    374  N   ALA    50      -6.568 -19.515 -39.078  1.00 57.50           N
ATOM    375  CA  ALA    50      -6.945 -19.641 -37.702  1.00 57.50           C
ATOM    376  CB  ALA    50      -5.809 -20.205 -36.829  1.00 57.50           C
ATOM    377  C   ALA    50      -7.355 -18.318 -37.131  1.00 57.50           C
ATOM    378  O   ALA    50      -8.182 -18.274 -36.227  1.00 57.50           O
ATOM    379  N   GLY    51      -6.765 -17.198 -37.582  1.00 28.74           N
ATOM    380  CA  GLY    51      -7.142 -15.948 -36.986  1.00 28.74           C
ATOM    381  C   GLY    51      -6.270 -15.776 -35.788  1.00 28.74           C
ATOM    382  O   GLY    51      -6.520 -14.922 -34.938  1.00 28.74           O
ATOM    383  N   ARG    52      -5.218 -16.614 -35.699  1.00 95.29           N
ATOM    384  CA  ARG    52      -4.295 -16.566 -34.603  1.00 95.29           C
ATOM    385  CB  ARG    52      -3.542 -17.888 -34.372  1.00 95.29           C
ATOM    386  CG  ARG    52      -4.433 -19.058 -33.948  1.00 95.29           C
ATOM    387  CD  ARG    52      -4.117 -19.620 -32.556  1.00 95.29           C
ATOM    388  NE  ARG    52      -4.995 -18.939 -31.563  1.00 95.29           N
ATOM    389  CZ  ARG    52      -4.552 -17.822 -30.915  1.00 95.29           C
ATOM    390  NH1 ARG    52      -3.326 -17.302 -31.222  1.00 95.29           N
ATOM    391  NH2 ARG    52      -5.328 -17.226 -29.967  1.00 95.29           N
ATOM    392  C   ARG    52      -3.269 -15.520 -34.899  1.00 95.29           C
ATOM    393  O   ARG    52      -2.836 -15.341 -36.037  1.00 95.29           O
ATOM    394  N   LYS    53      -2.895 -14.778 -33.840  1.00 86.45           N
ATOM    395  CA  LYS    53      -1.939 -13.713 -33.876  1.00 86.45           C
ATOM    396  CB  LYS    53      -1.903 -12.933 -32.547  1.00 86.45           C
ATOM    397  CG  LYS    53      -1.493 -13.793 -31.346  1.00 86.45           C
ATOM    398  CD  LYS    53      -1.172 -12.986 -30.086  1.00 86.45           C
ATOM    399  CE  LYS    53      -0.765 -13.854 -28.894  1.00 86.45           C
ATOM    400  NZ  LYS    53      -0.475 -13.001 -27.719  1.00 86.45           N
ATOM    401  C   LYS    53      -0.560 -14.237 -34.123  1.00 86.45           C
ATOM    402  O   LYS    53       0.213 -13.630 -34.862  1.00 86.45           O
ATOM    403  N   THR    54      -0.203 -15.385 -33.514  1.00 50.57           N
ATOM    404  CA  THR    54       1.163 -15.810 -33.632  1.00 50.57           C
ATOM    405  CB  THR    54       1.876 -15.746 -32.303  1.00 50.57           C
ATOM    406  OG1 THR    54       1.804 -14.426 -31.783  1.00 50.57           O
ATOM    407  CG2 THR    54       3.351 -16.142 -32.474  1.00 50.57           C
ATOM    408  C   THR    54       1.206 -17.218 -34.147  1.00 50.57           C
ATOM    409  O   THR    54       0.213 -17.944 -34.129  1.00 50.57           O
ATOM    410  N   ILE    55       2.383 -17.628 -34.662  1.00 54.98           N
ATOM    411  CA  ILE    55       2.532 -18.967 -35.141  1.00 54.98           C
ATOM    412  CB  ILE    55       3.324 -19.081 -36.411  1.00 54.98           C
ATOM    413  CG1 ILE    55       2.582 -18.364 -37.549  1.00 54.98           C
ATOM    414  CG2 ILE    55       3.584 -20.572 -36.699  1.00 54.98           C
ATOM    415  CD1 ILE    55       3.413 -18.221 -38.821  1.00 54.98           C
ATOM    416  C   ILE    55       3.251 -19.711 -34.073  1.00 54.98           C
ATOM    417  O   ILE    55       4.392 -19.406 -33.727  1.00 54.98           O
ATOM    418  N   LYS    56       2.551 -20.705 -33.503  1.00 90.88           N
ATOM    419  CA  LYS    56       3.060 -21.494 -32.427  1.00 90.88           C
ATOM    420  CB  LYS    56       1.948 -21.999 -31.496  1.00 90.88           C
ATOM    421  CG  LYS    56       1.119 -20.861 -30.902  1.00 90.88           C
ATOM    422  CD  LYS    56      -0.207 -21.324 -30.296  1.00 90.88           C
ATOM    423  CE  LYS    56      -0.191 -21.410 -28.770  1.00 90.88           C
ATOM    424  NZ  LYS    56      -0.378 -20.061 -28.189  1.00 90.88           N
ATOM    425  C   LYS    56       3.742 -22.688 -33.003  1.00 90.88           C
ATOM    426  O   LYS    56       3.786 -22.889 -34.215  1.00 90.88           O
ATOM    427  N   ALA    57       4.320 -23.510 -32.113  1.00 36.38           N
ATOM    428  CA  ALA    57       4.976 -24.715 -32.511  1.00 36.38           C
ATOM    429  CB  ALA    57       5.549 -25.507 -31.323  1.00 36.38           C
ATOM    430  C   ALA    57       3.928 -25.553 -33.159  1.00 36.38           C
ATOM    431  O   ALA    57       4.212 -26.335 -34.064  1.00 36.38           O
ATOM    432  N   GLU    58       2.677 -25.409 -32.682  1.00 35.83           N
ATOM    433  CA  GLU    58       1.587 -26.198 -33.173  1.00 35.83           C
ATOM    434  CB  GLU    58       0.243 -25.835 -32.512  1.00 35.83           C
ATOM    435  CG  GLU    58      -0.926 -26.709 -32.975  1.00 35.83           C
ATOM    436  CD  GLU    58      -2.176 -26.268 -32.225  1.00 35.83           C
ATOM    437  OE1 GLU    58      -2.040 -25.422 -31.300  1.00 35.83           O
ATOM    438  OE2 GLU    58      -3.279 -26.773 -32.562  1.00 35.83           O
ATOM    439  C   GLU    58       1.433 -25.981 -34.646  1.00 35.83           C
ATOM    440  O   GLU    58       1.345 -26.945 -35.402  1.00 35.83           O
ATOM    441  N   ASP    59       1.434 -24.715 -35.108  1.00 42.32           N
ATOM    442  CA  ASP    59       1.264 -24.473 -36.514  1.00 42.32           C
ATOM    443  CB  ASP    59       1.232 -22.976 -36.870  1.00 42.32           C
ATOM    444  CG  ASP    59      -0.110 -22.414 -36.423  1.00 42.32           C
ATOM    445  OD1 ASP    59      -1.082 -23.210 -36.315  1.00 42.32           O
ATOM    446  OD2 ASP    59      -0.184 -21.178 -36.191  1.00 42.32           O
ATOM    447  C   ASP    59       2.413 -25.093 -37.235  1.00 42.32           C
ATOM    448  O   ASP    59       2.239 -25.744 -38.266  1.00 42.32           O
ATOM    449  N   ILE    60       3.622 -24.958 -36.671  1.00 50.36           N
ATOM    450  CA  ILE    60       4.784 -25.476 -37.324  1.00 50.36           C
ATOM    451  CB  ILE    60       6.047 -25.251 -36.544  1.00 50.36           C
ATOM    452  CG1 ILE    60       6.352 -23.745 -36.479  1.00 50.36           C
ATOM    453  CG2 ILE    60       7.172 -26.093 -37.174  1.00 50.36           C
ATOM    454  CD1 ILE    60       7.445 -23.376 -35.481  1.00 50.36           C
ATOM    455  C   ILE    60       4.590 -26.942 -37.513  1.00 50.36           C
ATOM    456  O   ILE    60       4.979 -27.501 -38.537  1.00 50.36           O
ATOM    457  N   GLU    61       3.988 -27.609 -36.517  1.00 50.03           N
ATOM    458  CA  GLU    61       3.783 -29.024 -36.610  1.00 50.03           C
ATOM    459  CB  GLU    61       3.094 -29.579 -35.357  1.00 50.03           C
ATOM    460  CG  GLU    61       2.859 -31.086 -35.410  1.00 50.03           C
ATOM    461  CD  GLU    61       2.040 -31.464 -34.186  1.00 50.03           C
ATOM    462  OE1 GLU    61       0.952 -30.859 -33.992  1.00 50.03           O
ATOM    463  OE2 GLU    61       2.495 -32.358 -33.425  1.00 50.03           O
ATOM    464  C   GLU    61       2.883 -29.338 -37.769  1.00 50.03           C
ATOM    465  O   GLU    61       3.224 -30.141 -38.632  1.00 50.03           O
ATOM    466  N   LEU    62       1.720 -28.670 -37.857  1.00 92.90           N
ATOM    467  CA  LEU    62       0.793 -28.978 -38.908  1.00 92.90           C
ATOM    468  CB  LEU    62      -0.485 -28.121 -38.845  1.00 92.90           C
ATOM    469  CG  LEU    62      -1.446 -28.507 -37.703  1.00 92.90           C
ATOM    470  CD1 LEU    62      -0.766 -28.429 -36.329  1.00 92.90           C
ATOM    471  CD2 LEU    62      -2.731 -27.666 -37.757  1.00 92.90           C
ATOM    472  C   LEU    62       1.465 -28.701 -40.210  1.00 92.90           C
ATOM    473  O   LEU    62       1.329 -29.464 -41.164  1.00 92.90           O
ATOM    474  N   ALA    63       2.237 -27.601 -40.267  1.00 38.45           N
ATOM    475  CA  ALA    63       2.877 -27.220 -41.489  1.00 38.45           C
ATOM    476  CB  ALA    63       3.692 -25.921 -41.358  1.00 38.45           C
ATOM    477  C   ALA    63       3.817 -28.303 -41.916  1.00 38.45           C
ATOM    478  O   ALA    63       3.831 -28.695 -43.083  1.00 38.45           O
ATOM    479  N   VAL    64       4.595 -28.862 -40.971  1.00 87.33           N
ATOM    480  CA  VAL    64       5.581 -29.824 -41.369  1.00 87.33           C
ATOM    481  CB  VAL    64       6.441 -30.337 -40.246  1.00 87.33           C
ATOM    482  CG1 VAL    64       5.622 -31.260 -39.331  1.00 87.33           C
ATOM    483  CG2 VAL    64       7.662 -31.027 -40.872  1.00 87.33           C
ATOM    484  C   VAL    64       4.895 -30.985 -42.002  1.00 87.33           C
ATOM    485  O   VAL    64       5.366 -31.522 -43.004  1.00 87.33           O
ATOM    486  N   ARG    65       3.747 -31.403 -41.442  1.00 63.76           N
ATOM    487  CA  ARG    65       3.069 -32.532 -42.002  1.00 63.76           C
ATOM    488  CB  ARG    65       1.826 -32.943 -41.196  1.00 63.76           C
ATOM    489  CG  ARG    65       2.211 -33.562 -39.851  1.00 63.76           C
ATOM    490  CD  ARG    65       1.037 -33.991 -38.973  1.00 63.76           C
ATOM    491  NE  ARG    65       1.622 -34.584 -37.736  1.00 63.76           N
ATOM    492  CZ  ARG    65       1.076 -34.299 -36.521  1.00 63.76           C
ATOM    493  NH1 ARG    65      -0.021 -33.490 -36.448  1.00 63.76           N
ATOM    494  NH2 ARG    65       1.629 -34.810 -35.381  1.00 63.76           N
ATOM    495  C   ARG    65       2.654 -32.191 -43.396  1.00 63.76           C
ATOM    496  O   ARG    65       2.775 -33.014 -44.303  1.00 63.76           O
ATOM    497  N   ARG    66       2.162 -30.957 -43.608  1.00127.06           N
ATOM    498  CA  ARG    66       1.706 -30.577 -44.914  1.00127.06           C
ATOM    499  CB  ARG    66       1.106 -29.159 -44.972  1.00127.06           C
ATOM    500  CG  ARG    66      -0.304 -29.035 -44.386  1.00127.06           C
ATOM    501  CD  ARG    66      -1.403 -29.518 -45.339  1.00127.06           C
ATOM    502  NE  ARG    66      -1.314 -28.701 -46.584  1.00127.06           N
ATOM    503  CZ  ARG    66      -1.825 -29.169 -47.761  1.00127.06           C
ATOM    504  NH1 ARG    66      -2.421 -30.395 -47.816  1.00127.06           N
ATOM    505  NH2 ARG    66      -1.746 -28.403 -48.889  1.00127.06           N
ATOM    506  C   ARG    66       2.840 -30.604 -45.892  1.00127.06           C
ATOM    507  O   ARG    66       2.690 -31.139 -46.989  1.00127.06           O
ATOM    508  N   PHE    67       4.018 -30.048 -45.539  1.00193.98           N
ATOM    509  CA  PHE    67       5.036 -30.039 -46.553  1.00193.98           C
ATOM    510  CB  PHE    67       5.887 -28.757 -46.594  1.00193.98           C
ATOM    511  CG  PHE    67       6.639 -28.770 -47.884  1.00193.98           C
ATOM    512  CD1 PHE    67       7.851 -29.411 -48.002  1.00193.98           C
ATOM    513  CD2 PHE    67       6.117 -28.131 -48.984  1.00193.98           C
ATOM    514  CE1 PHE    67       8.524 -29.410 -49.203  1.00193.98           C
ATOM    515  CE2 PHE    67       6.784 -28.128 -50.186  1.00193.98           C
ATOM    516  CZ  PHE    67       7.998 -28.762 -50.295  1.00193.98           C
ATOM    517  C   PHE    67       5.958 -31.187 -46.308  1.00193.98           C
ATOM    518  O   PHE    67       6.743 -31.191 -45.362  1.00193.98           O
ATOM    519  N   LYS    68       5.887 -32.209 -47.180  1.00232.99           N
ATOM    520  CA  LYS    68       6.752 -33.334 -47.006  1.00232.99           C
ATOM    521  CB  LYS    68       6.031 -34.623 -46.570  1.00232.99           C
ATOM    522  CG  LYS    68       5.367 -34.507 -45.195  1.00232.99           C
ATOM    523  CD  LYS    68       6.330 -34.105 -44.076  1.00232.99           C
ATOM    524  CE  LYS    68       7.170 -35.258 -43.520  1.00232.99           C
ATOM    525  NZ  LYS    68       8.109 -34.748 -42.496  1.00232.99           N
ATOM    526  C   LYS    68       7.393 -33.601 -48.324  1.00232.99           C
ATOM    527  O   LYS    68       6.856 -33.252 -49.375  1.00232.99           O
ATOM    528  N   LYS    69       8.585 -34.219 -48.290  1.00 94.01           N
ATOM    529  CA  LYS    69       9.277 -34.502 -49.509  1.00 94.01           C
ATOM    530  CB  LYS    69      10.658 -35.140 -49.285  1.00 94.01           C
ATOM    531  CG  LYS    69      11.541 -35.144 -50.534  1.00 94.01           C
ATOM    532  CD  LYS    69      12.986 -35.569 -50.258  1.00 94.01           C
ATOM    533  CE  LYS    69      13.532 -35.066 -48.919  1.00 94.01           C
ATOM    534  NZ  LYS    69      13.535 -33.588 -48.891  1.00 94.01           N
ATOM    535  C   LYS    69       8.430 -35.501 -50.287  1.00 94.01           C
ATOM    536  O   LYS    69       8.806 -35.822 -51.448  1.00 94.01           O
ATOM    537  OXT LYS    69       7.398 -35.961 -49.731  1.00 94.01           O
TER     538      LYS    69
END
