# Supplementary material for: Estimating local protein model quality: prospects for molecular replacement
Source: Acta Crystallogr D Struct Biol. 2020 Mar 3;76(Pt 3):285–90. doi: 10.1107/S2059798320000972 (PMC7057213; doi:10.1107/S2059798320000972)
Supplement: Supplementary file 1 [file d-76-00285-sup1.zip › models/1a7w.1id3_D.B99990001.pdb.proq3.sscore.local]

ProQ2 ProQRosCen ProQRosFA ProQ3
0.3854058 0.18617999 0.23507012 0.2753614
0.42113894 0.24576474 0.30072063 0.35924727
0.45147666 0.28451027 0.39607521 0.41364287
0.47897045 0.29035002 0.3690572 0.42519876
0.47854989 0.2276107 0.36001478 0.43338793
0.54094039 0.21894517 0.37364579 0.47748245
0.59272704 0.28978875 0.42763581 0.51800165
0.60383087 0.28425404 0.41063119 0.51485886
0.61551635 0.30881852 0.39778099 0.47412791
0.63848478 0.33101553 0.41760452 0.49038372
0.65484993 0.33383391 0.42767471 0.50229737
0.65196941 0.32968096 0.39563204 0.50438329
0.60553819 0.28300974 0.32879549 0.45221569
0.54150626 0.26553019 0.23845575 0.38427273
0.48522671 0.20915028 0.23773169 0.39914246
0.50783817 0.24802767 0.24403547 0.41476106
0.52991282 0.26456928 0.24142777 0.4409212
0.50169748 0.29287141 0.25028716 0.44158327
0.49979345 0.32779752 0.31574311 0.50352009
0.56907971 0.40565794 0.46236928 0.6021598
0.5918892 0.30044454 0.44733267 0.63776484
0.60573509 0.30854994 0.49012633 0.66653195
0.63110472 0.33512698 0.49910343 0.67311781
0.56991697 0.32423888 0.55771472 0.64556524
0.56213054 0.28532909 0.58663243 0.66639263
0.54655406 0.24412247 0.58665625 0.64359785
0.51396352 0.26738028 0.62235788 0.63098156
0.60355046 0.27037965 0.63559674 0.70304139
0.57656871 0.25398706 0.65253618 0.7183833
0.51977409 0.16725503 0.62839757 0.68799556
0.45571703 0.18828724 0.62972117 0.61655367
0.50386163 0.26817373 0.66310516 0.67254432
0.52090469 0.29777295 0.68991888 0.6875898
0.49837466 0.28794644 0.68772874 0.68476515
0.44255171 0.25567661 0.69439041 0.64371908
0.40718506 0.27700402 0.68867313 0.61567142
0.42980158 0.2824003 0.69659917 0.64065797
0.47044314 0.37826767 0.69667065 0.6764312
0.50035692 0.42143176 0.75576832 0.69787728
0.46397182 0.44502861 0.74853801 0.66812811
0.49669898 0.43793442 0.74053225 0.69588823
0.5611314 0.51383473 0.7682698 0.74718557
0.58224395 0.53302142 0.77569454 0.74669175
0.58536801 0.51305602 0.75876789 0.71898279
0.52455916 0.43234927 0.73025409 0.67299954
0.59182919 0.49528087 0.7522049 0.7020161
0.62088537 0.51538776 0.74914444 0.71542576
0.56907349 0.57890416 0.73216441 0.65075369
0.54954224 0.50808577 0.68627789 0.61189325
0.55729248 0.53992788 0.7063398 0.63573446
0.51089704 0.58203648 0.66221942 0.57482375
0.52659818 0.63858443 0.71316949 0.60498155
0.52256466 0.68038854 0.7158708 0.59478374
0.51324212 0.61081116 0.69753581 0.58705687
0.49404893 0.59936704 0.69660771 0.58049477
0.44269572 0.51198092 0.63417769 0.53269333
0.41689541 0.45877972 0.58912114 0.48630604
0.50575667 0.54974405 0.61625223 0.53198131
0.60707957 0.61365487 0.67934833 0.58771286
0.59860598 0.58979955 0.71338261 0.62241567
0.5380151 0.49038358 0.63884085 0.56721447
0.5607348 0.47521381 0.64566598 0.5879612
0.57612155 0.48039312 0.61654533 0.59561296
0.53141415 0.49091064 0.62089922 0.5817419
0.4067458 0.41319911 0.56013303 0.50049933
0.39198946 0.42810409 0.5224788 0.48577095
0.26757046 0.3399998 0.43957895 0.37749451
0.25158927 0.39228465 0.398319 0.33607366
0.18167462 0.31784972 0.32833387 0.27007969
