# Supplementary material for: Estimating local protein model quality: prospects for molecular replacement
Source: Acta Crystallogr D Struct Biol. 2020 Mar 3;76(Pt 3):285–90. doi: 10.1107/S2059798320000972 (PMC7057213; doi:10.1107/S2059798320000972)
Supplement: Supplementary file 1 [file d-76-00285-sup1.zip › models/1a7w.1id3_D.B99990001.pdb.proq3d.sscore.local]

ProQ2D ProQRosCenD ProQRosFAD ProQ3D
1.533414870500564575e-01 1.808958053588867188e-01 3.426425158977508545e-01 1.100667640566825867e-01
2.422816902399063110e-01 2.635735869407653809e-01 4.634208083152770996e-01 3.050965368747711182e-01
3.031233251094818115e-01 2.815287411212921143e-01 6.539231538772583008e-01 3.586250245571136475e-01
2.920158803462982178e-01 2.938314676284790039e-01 4.998591244220733643e-01 3.230357766151428223e-01
2.130874395370483398e-01 2.980621755123138428e-01 5.164968371391296387e-01 3.941989243030548096e-01
4.173337221145629883e-01 3.113959431648254395e-01 4.515084922313690186e-01 3.854806423187255859e-01
4.533744454383850098e-01 3.397171199321746826e-01 5.595073699951171875e-01 4.212111830711364746e-01
4.687176942825317383e-01 3.117974400520324707e-01 4.427298903465270996e-01 4.115300178527832031e-01
4.593488276004791260e-01 3.469623327255249023e-01 4.249020218849182129e-01 3.672550916671752930e-01
4.721255600452423096e-01 3.962674438953399658e-01 4.914463460445404053e-01 3.876653313636779785e-01
4.737716317176818848e-01 4.352356195449829102e-01 5.053014159202575684e-01 4.158312976360321045e-01
4.673349559307098389e-01 3.958312571048736572e-01 4.135825932025909424e-01 3.802869021892547607e-01
4.470687210559844971e-01 3.715429008007049561e-01 3.353211879730224609e-01 3.069602549076080322e-01
4.266648888587951660e-01 3.316946327686309814e-01 2.797135114669799805e-01 3.367021977901458740e-01
4.333020150661468506e-01 2.918241322040557861e-01 3.112095594406127930e-01 4.310731291770935059e-01
4.825965464115142822e-01 3.510846495628356934e-01 2.836265563964843750e-01 4.443168640136718750e-01
4.572169184684753418e-01 3.201839625835418701e-01 2.686102688312530518e-01 4.050639271736145020e-01
3.621122241020202637e-01 3.453307449817657471e-01 3.292804062366485596e-01 3.820592761039733887e-01
4.099804461002349854e-01 4.478659033775329590e-01 4.118105769157409668e-01 4.027470052242279053e-01
4.253679513931274414e-01 5.108159184455871582e-01 4.901603460311889648e-01 4.265187978744506836e-01
4.334917366504669189e-01 3.992068171501159668e-01 4.621514976024627686e-01 4.278152287006378174e-01
4.448808729648590088e-01 3.841301202774047852e-01 4.720903933048248291e-01 4.282119870185852051e-01
4.943872094154357910e-01 4.445918202400207520e-01 4.672576189041137695e-01 4.263787865638732910e-01
4.986199140548706055e-01 4.405339062213897705e-01 4.756483137607574463e-01 4.703013002872467041e-01
4.715957343578338623e-01 4.102280735969543457e-01 4.768925011157989502e-01 4.375350773334503174e-01
4.472712874412536621e-01 4.300099015235900879e-01 4.823684990406036377e-01 4.404429793357849121e-01
4.607105851173400879e-01 4.690803885459899902e-01 4.767334759235382080e-01 4.488684535026550293e-01
4.836100041866302490e-01 4.575216472148895264e-01 4.923725426197052002e-01 4.860736131668090820e-01
4.631490707397460938e-01 4.288871586322784424e-01 4.840736985206604004e-01 4.829376637935638428e-01
4.887455701828002930e-01 4.402758777141571045e-01 5.146263837814331055e-01 5.235756039619445801e-01
4.911844432353973389e-01 4.523927271366119385e-01 5.416843295097351074e-01 5.406020879745483398e-01
4.939316511154174805e-01 4.654109477996826172e-01 5.264436602592468262e-01 5.418312549591064453e-01
4.561110436916351318e-01 4.506194889545440674e-01 5.012484788894653320e-01 5.348280668258666992e-01
4.876241385936737061e-01 3.979469537734985352e-01 4.730117917060852051e-01 5.373172163963317871e-01
5.216318964958190918e-01 4.058471918106079102e-01 4.845403134822845459e-01 5.803815722465515137e-01
5.125590562820434570e-01 3.919827044010162354e-01 5.091594457626342773e-01 5.517972111701965332e-01
5.675150752067565918e-01 3.711810111999511719e-01 4.904695153236389160e-01 5.400931239128112793e-01
6.271247863769531250e-01 3.783668577671051025e-01 4.791305363178253174e-01 5.266602039337158203e-01
6.266182661056518555e-01 4.549556076526641846e-01 4.455617964267730713e-01 6.163830161094665527e-01
5.620324611663818359e-01 4.461778700351715088e-01 4.408986270427703857e-01 5.866869091987609863e-01
7.346271872520446777e-01 3.664764761924743652e-01 4.462290406227111816e-01 6.886358261108398438e-01
8.365852832794189453e-01 5.316197276115417480e-01 4.450534582138061523e-01 7.709060907363891602e-01
7.705010771751403809e-01 6.656234860420227051e-01 4.738323092460632324e-01 9.034800529479980469e-01
8.243549466133117676e-01 5.975970029830932617e-01 4.553593099117279053e-01 9.331693053245544434e-01
6.589701771736145020e-01 3.740255534648895264e-01 4.594842791557312012e-01 8.576448559761047363e-01
7.718861699104309082e-01 5.673120021820068359e-01 4.706382453441619873e-01 9.280778765678405762e-01
6.722775101661682129e-01 5.931657552719116211e-01 4.867857694625854492e-01 9.111577868461608887e-01
4.683350622653961182e-01 6.788735389709472656e-01 5.813137292861938477e-01 8.889044523239135742e-01
4.838945865631103516e-01 6.289639472961425781e-01 5.256236791610717773e-01 7.872846722602844238e-01
4.673646390438079834e-01 6.292912960052490234e-01 7.321776747703552246e-01 8.136740326881408691e-01
4.128400981426239014e-01 6.948156356811523438e-01 6.145649552345275879e-01 6.467755436897277832e-01
4.242009520530700684e-01 7.484977841377258301e-01 6.073138713836669922e-01 6.236824989318847656e-01
3.317275643348693848e-01 7.442201375961303711e-01 7.336165904998779297e-01 6.191407442092895508e-01
3.840624690055847168e-01 7.317224144935607910e-01 7.709281444549560547e-01 6.136646866798400879e-01
4.274620711803436279e-01 7.166956663131713867e-01 7.664277553558349609e-01 6.471537351608276367e-01
4.529878795146942139e-01 5.917211174964904785e-01 5.631813406944274902e-01 6.486525535583496094e-01
4.639907777309417725e-01 4.859186410903930664e-01 4.873012304306030273e-01 7.128252983093261719e-01
5.010719895362854004e-01 6.652551889419555664e-01 5.280329585075378418e-01 6.860816478729248047e-01
4.920322000980377197e-01 7.941526770591735840e-01 6.262083053588867188e-01 7.639188170433044434e-01
4.976114332675933838e-01 7.718953490257263184e-01 7.151530385017395020e-01 7.789516448974609375e-01
5.030704736709594727e-01 5.983833670616149902e-01 5.145260691642761230e-01 7.101783156394958496e-01
5.084105134010314941e-01 6.106095910072326660e-01 5.031107068061828613e-01 6.494781374931335449e-01
5.280242562294006348e-01 6.270487904548645020e-01 5.156485438346862793e-01 7.489536404609680176e-01
4.956312179565429688e-01 6.358062028884887695e-01 4.665972590446472168e-01 7.226226329803466797e-01
4.288697838783264160e-01 4.780333638191223145e-01 4.353246390819549561e-01 6.423329114913940430e-01
4.275268912315368652e-01 5.672121047973632812e-01 4.263227581977844238e-01 5.713567733764648438e-01
4.415710270404815674e-01 3.542734682559967041e-01 4.087172746658325195e-01 5.223066806793212891e-01
4.057689011096954346e-01 5.568239688873291016e-01 4.101419150829315186e-01 4.139398932456970215e-01
3.517808318138122559e-01 2.833617031574249268e-01 2.571384012699127197e-01 3.243817389011383057e-01
