# Supplementary material for: Estimating local protein model quality: prospects for molecular replacement
Source: Acta Crystallogr D Struct Biol. 2020 Mar 3;76(Pt 3):285–90. doi: 10.1107/S2059798320000972 (PMC7057213; doi:10.1107/S2059798320000972)
Supplement: Supplementary file 1 [file d-76-00285-sup1.zip › models/1a7w.1q9c_A.B99990001.pdb]

EXPDTA    THEORETICAL MODEL, MODELLER 9.23 2019/11/15 15:39:01
REMARK   6 MODELLER OBJECTIVE FUNCTION:       283.7469
REMARK   6 MODELLER BEST TEMPLATE % SEQ ID:  21.538
REMARK   6 SEQUENCE: 1a7w/1a7w.1q9c_A
REMARK   6 ALIGNMENT: 1a7w/1a7w.1q9c_A.ali
REMARK   6 SCRIPT: ./make_models.py
REMARK   6 TEMPLATE: 1q9c 104:A - 168:A MODELS 2: - 65: AT 21.5%
ATOM      1  N   MET     1      28.713  13.831   8.370  1.00 58.69           N
ATOM      2  CA  MET     1      30.144  14.202   8.423  1.00 58.69           C
ATOM      3  CB  MET     1      30.967  13.353   7.433  1.00 58.69           C
ATOM      4  CG  MET     1      31.109  11.880   7.830  1.00 58.69           C
ATOM      5  SD  MET     1      29.579  10.905   7.712  1.00 58.69           S
ATOM      6  CE  MET     1      29.621  10.698   5.906  1.00 58.69           C
ATOM      7  C   MET     1      30.347  15.637   8.073  1.00 58.69           C
ATOM      8  O   MET     1      31.153  15.959   7.201  1.00 58.69           O
ATOM      9  N   GLU     2      29.629  16.551   8.754  1.00 99.46           N
ATOM     10  CA  GLU     2      29.840  17.930   8.436  1.00 99.46           C
ATOM     11  CB  GLU     2      28.971  18.899   9.252  1.00 99.46           C
ATOM     12  CG  GLU     2      29.182  18.812  10.762  1.00 99.46           C
ATOM     13  CD  GLU     2      28.499  20.019  11.388  1.00 99.46           C
ATOM     14  OE1 GLU     2      28.410  21.068  10.697  1.00 99.46           O
ATOM     15  OE2 GLU     2      28.066  19.915  12.566  1.00 99.46           O
ATOM     16  C   GLU     2      31.259  18.209   8.770  1.00 99.46           C
ATOM     17  O   GLU     2      31.980  18.833   7.993  1.00 99.46           O
ATOM     18  N   LEU     3      31.709  17.721   9.940  1.00 98.84           N
ATOM     19  CA  LEU     3      33.091  17.905  10.245  1.00 98.84           C
ATOM     20  CB  LEU     3      33.520  17.341  11.612  1.00 98.84           C
ATOM     21  CG  LEU     3      32.963  18.109  12.819  1.00 98.84           C
ATOM     22  CD1 LEU     3      31.431  18.094  12.817  1.00 98.84           C
ATOM     23  CD2 LEU     3      33.563  17.590  14.137  1.00 98.84           C
ATOM     24  C   LEU     3      33.810  17.093   9.224  1.00 98.84           C
ATOM     25  O   LEU     3      33.422  15.961   8.943  1.00 98.84           O
ATOM     26  N   PRO     4      34.825  17.627   8.614  1.00 87.26           N
ATOM     27  CA  PRO     4      35.512  16.806   7.672  1.00 87.26           C
ATOM     28  CD  PRO     4      34.859  19.030   8.242  1.00 87.26           C
ATOM     29  CB  PRO     4      36.424  17.742   6.888  1.00 87.26           C
ATOM     30  CG  PRO     4      35.662  19.083   6.929  1.00 87.26           C
ATOM     31  C   PRO     4      36.191  15.730   8.436  1.00 87.26           C
ATOM     32  O   PRO     4      37.205  16.003   9.073  1.00 87.26           O
ATOM     33  N   ILE     5      35.683  14.491   8.347  1.00 43.83           N
ATOM     34  CA  ILE     5      36.285  13.435   9.095  1.00 43.83           C
ATOM     35  CB  ILE     5      35.519  12.145   9.048  1.00 43.83           C
ATOM     36  CG1 ILE     5      34.151  12.308   9.729  1.00 43.83           C
ATOM     37  CG2 ILE     5      36.390  11.061   9.703  1.00 43.83           C
ATOM     38  CD1 ILE     5      33.279  11.058   9.641  1.00 43.83           C
ATOM     39  C   ILE     5      37.646  13.184   8.543  1.00 43.83           C
ATOM     40  O   ILE     5      38.594  12.943   9.288  1.00 43.83           O
ATOM     41  N   ALA     6      37.763  13.202   7.202  1.00 39.96           N
ATOM     42  CA  ALA     6      39.021  12.916   6.581  1.00 39.96           C
ATOM     43  CB  ALA     6      38.924  12.817   5.048  1.00 39.96           C
ATOM     44  C   ALA     6      40.041  13.962   6.917  1.00 39.96           C
ATOM     45  O   ALA     6      41.157  13.607   7.293  1.00 39.96           O
ATOM     46  N   PRO     7      39.734  15.232   6.826  1.00128.66           N
ATOM     47  CA  PRO     7      40.748  16.213   7.108  1.00128.66           C
ATOM     48  CD  PRO     7      38.760  15.727   5.864  1.00128.66           C
ATOM     49  CB  PRO     7      40.183  17.548   6.633  1.00128.66           C
ATOM     50  CG  PRO     7      39.231  17.147   5.492  1.00128.66           C
ATOM     51  C   PRO     7      41.172  16.200   8.539  1.00128.66           C
ATOM     52  O   PRO     7      42.312  16.562   8.825  1.00128.66           O
ATOM     53  N   ILE     8      40.254  15.829   9.448  1.00102.17           N
ATOM     54  CA  ILE     8      40.501  15.758  10.861  1.00102.17           C
ATOM     55  CB  ILE     8      39.251  15.523  11.666  1.00102.17           C
ATOM     56  CG1 ILE     8      38.258  16.688  11.505  1.00102.17           C
ATOM     57  CG2 ILE     8      39.672  15.288  13.126  1.00102.17           C
ATOM     58  CD1 ILE     8      38.785  18.028  12.009  1.00102.17           C
ATOM     59  C   ILE     8      41.432  14.622  11.165  1.00102.17           C
ATOM     60  O   ILE     8      42.301  14.734  12.028  1.00102.17           O
ATOM     61  N   GLY     9      41.284  13.489  10.450  1.00 34.94           N
ATOM     62  CA  GLY     9      41.997  12.292  10.807  1.00 34.94           C
ATOM     63  C   GLY     9      43.476  12.521  10.818  1.00 34.94           C
ATOM     64  O   GLY     9      44.162  12.084  11.741  1.00 34.94           O
ATOM     65  N   ARG    10      44.026  13.212   9.807  1.00129.76           N
ATOM     66  CA  ARG    10      45.447  13.411   9.796  1.00129.76           C
ATOM     67  CB  ARG    10      45.954  14.196   8.575  1.00129.76           C
ATOM     68  CG  ARG    10      47.455  14.498   8.661  1.00129.76           C
ATOM     69  CD  ARG    10      47.989  15.349   7.509  1.00129.76           C
ATOM     70  NE  ARG    10      48.025  14.500   6.286  1.00129.76           N
ATOM     71  CZ  ARG    10      48.262  15.077   5.072  1.00129.76           C
ATOM     72  NH1 ARG    10      48.368  16.435   4.979  1.00129.76           N
ATOM     73  NH2 ARG    10      48.405  14.300   3.961  1.00129.76           N
ATOM     74  C   ARG    10      45.819  14.214  10.997  1.00129.76           C
ATOM     75  O   ARG    10      46.848  13.966  11.627  1.00129.76           O
ATOM     76  N   ILE    11      44.967  15.192  11.349  1.00 40.25           N
ATOM     77  CA  ILE    11      45.240  16.093  12.430  1.00 40.25           C
ATOM     78  CB  ILE    11      44.160  17.118  12.629  1.00 40.25           C
ATOM     79  CG1 ILE    11      44.083  18.071  11.425  1.00 40.25           C
ATOM     80  CG2 ILE    11      44.419  17.826  13.968  1.00 40.25           C
ATOM     81  CD1 ILE    11      42.864  18.993  11.459  1.00 40.25           C
ATOM     82  C   ILE    11      45.366  15.338  13.712  1.00 40.25           C
ATOM     83  O   ILE    11      46.262  15.620  14.506  1.00 40.25           O
ATOM     84  N   ILE    12      44.493  14.341  13.948  1.00 91.38           N
ATOM     85  CA  ILE    12      44.521  13.679  15.222  1.00 91.38           C
ATOM     86  CB  ILE    12      43.497  12.590  15.368  1.00 91.38           C
ATOM     87  CG1 ILE    12      43.419  12.137  16.836  1.00 91.38           C
ATOM     88  CG2 ILE    12      43.843  11.456  14.391  1.00 91.38           C
ATOM     89  CD1 ILE    12      42.234  11.220  17.132  1.00 91.38           C
ATOM     90  C   ILE    12      45.876  13.077  15.447  1.00 91.38           C
ATOM     91  O   ILE    12      46.418  13.164  16.550  1.00 91.38           O
ATOM     92  N   LYS    13      46.482  12.475  14.406  1.00 77.25           N
ATOM     93  CA  LYS    13      47.763  11.850  14.595  1.00 77.25           C
ATOM     94  CB  LYS    13      48.377  11.309  13.291  1.00 77.25           C
ATOM     95  CG  LYS    13      47.508  10.288  12.557  1.00 77.25           C
ATOM     96  CD  LYS    13      48.041   9.936  11.163  1.00 77.25           C
ATOM     97  CE  LYS    13      48.223  11.138  10.227  1.00 77.25           C
ATOM     98  NZ  LYS    13      48.860  10.712   8.958  1.00 77.25           N
ATOM     99  C   LYS    13      48.714  12.899  15.077  1.00 77.25           C
ATOM    100  O   LYS    13      49.529  12.649  15.965  1.00 77.25           O
ATOM    101  N   ASP    14      48.609  14.099  14.474  1.00 96.29           N
ATOM    102  CA  ASP    14      49.426  15.255  14.718  1.00 96.29           C
ATOM    103  CB  ASP    14      49.131  16.389  13.721  1.00 96.29           C
ATOM    104  CG  ASP    14      50.149  17.499  13.937  1.00 96.29           C
ATOM    105  OD1 ASP    14      51.356  17.171  14.084  1.00 96.29           O
ATOM    106  OD2 ASP    14      49.738  18.689  13.942  1.00 96.29           O
ATOM    107  C   ASP    14      49.173  15.812  16.082  1.00 96.29           C
ATOM    108  O   ASP    14      50.087  16.342  16.713  1.00 96.29           O
ATOM    109  N   ALA    15      47.927  15.675  16.579  1.00 74.56           N
ATOM    110  CA  ALA    15      47.517  16.265  17.823  1.00 74.56           C
ATOM    111  CB  ALA    15      46.099  15.850  18.249  1.00 74.56           C
ATOM    112  C   ALA    15      48.469  15.776  18.845  1.00 74.56           C
ATOM    113  O   ALA    15      48.805  16.466  19.805  1.00 74.56           O
ATOM    114  N   GLY    16      48.954  14.552  18.637  1.00263.84           N
ATOM    115  CA  GLY    16      49.916  14.036  19.542  1.00263.84           C
ATOM    116  C   GLY    16      49.464  12.687  19.872  1.00263.84           C
ATOM    117  O   GLY    16      48.635  12.447  20.747  1.00263.84           O
ATOM    118  N   ALA    17      50.059  11.749  19.143  1.00279.90           N
ATOM    119  CA  ALA    17      49.649  10.418  19.352  1.00279.90           C
ATOM    120  CB  ALA    17      48.151  10.188  19.099  1.00279.90           C
ATOM    121  C   ALA    17      50.391   9.624  18.357  1.00279.90           C
ATOM    122  O   ALA    17      51.513   9.951  17.972  1.00279.90           O
ATOM    123  N   GLU    18      49.776   8.507  17.965  1.00174.24           N
ATOM    124  CA  GLU    18      50.355   7.669  16.972  1.00174.24           C
ATOM    125  CB  GLU    18      50.592   6.218  17.427  1.00174.24           C
ATOM    126  CG  GLU    18      49.326   5.418  17.754  1.00174.24           C
ATOM    127  CD  GLU    18      48.962   5.642  19.219  1.00174.24           C
ATOM    128  OE1 GLU    18      48.568   6.787  19.569  1.00174.24           O
ATOM    129  OE2 GLU    18      49.076   4.667  20.009  1.00174.24           O
ATOM    130  C   GLU    18      49.356   7.636  15.871  1.00174.24           C
ATOM    131  O   GLU    18      48.484   8.499  15.803  1.00174.24           O
ATOM    132  N   ARG    19      49.496   6.669  14.945  1.00101.93           N
ATOM    133  CA  ARG    19      48.559   6.550  13.864  1.00101.93           C
ATOM    134  CB  ARG    19      49.058   5.623  12.738  1.00101.93           C
ATOM    135  CG  ARG    19      50.313   6.167  12.046  1.00101.93           C
ATOM    136  CD  ARG    19      50.976   5.184  11.080  1.00101.93           C
ATOM    137  NE  ARG    19      51.498   4.053  11.897  1.00101.93           N
ATOM    138  CZ  ARG    19      52.644   3.413  11.526  1.00101.93           C
ATOM    139  NH1 ARG    19      53.322   3.818  10.412  1.00101.93           N
ATOM    140  NH2 ARG    19      53.116   2.373  12.274  1.00101.93           N
ATOM    141  C   ARG    19      47.294   5.996  14.444  1.00101.93           C
ATOM    142  O   ARG    19      47.325   5.271  15.435  1.00101.93           O
ATOM    143  N   VAL    20      46.129   6.351  13.863  1.00 97.43           N
ATOM    144  CA  VAL    20      44.893   5.882  14.427  1.00 97.43           C
ATOM    145  CB  VAL    20      44.076   6.955  15.093  1.00 97.43           C
ATOM    146  CG1 VAL    20      44.856   7.490  16.307  1.00 97.43           C
ATOM    147  CG2 VAL    20      43.728   8.031  14.050  1.00 97.43           C
ATOM    148  C   VAL    20      44.061   5.303  13.335  1.00 97.43           C
ATOM    149  O   VAL    20      44.174   5.682  12.170  1.00 97.43           O
ATOM    150  N   SER    21      43.191   4.347  13.709  1.00 65.44           N
ATOM    151  CA  SER    21      42.349   3.696  12.754  1.00 65.44           C
ATOM    152  CB  SER    21      41.638   2.455  13.311  1.00 65.44           C
ATOM    153  OG  SER    21      40.730   2.843  14.331  1.00 65.44           O
ATOM    154  C   SER    21      41.298   4.666  12.338  1.00 65.44           C
ATOM    155  O   SER    21      40.990   5.625  13.044  1.00 65.44           O
ATOM    156  N   ASP    22      40.716   4.423  11.154  1.00 35.42           N
ATOM    157  CA  ASP    22      39.715   5.285  10.611  1.00 35.42           C
ATOM    158  CB  ASP    22      39.254   4.834   9.216  1.00 35.42           C
ATOM    159  CG  ASP    22      40.419   5.031   8.253  1.00 35.42           C
ATOM    160  OD1 ASP    22      41.344   5.817   8.591  1.00 35.42           O
ATOM    161  OD2 ASP    22      40.405   4.392   7.167  1.00 35.42           O
ATOM    162  C   ASP    22      38.533   5.252  11.525  1.00 35.42           C
ATOM    163  O   ASP    22      37.816   6.242  11.652  1.00 35.42           O
ATOM    164  N   ASP    23      38.292   4.102  12.179  1.00 74.30           N
ATOM    165  CA  ASP    23      37.142   3.952  13.024  1.00 74.30           C
ATOM    166  CB  ASP    23      37.008   2.543  13.627  1.00 74.30           C
ATOM    167  CG  ASP    23      35.715   2.502  14.432  1.00 74.30           C
ATOM    168  OD1 ASP    23      34.845   3.382  14.196  1.00 74.30           O
ATOM    169  OD2 ASP    23      35.577   1.588  15.289  1.00 74.30           O
ATOM    170  C   ASP    23      37.207   4.915  14.170  1.00 74.30           C
ATOM    171  O   ASP    23      36.195   5.503  14.544  1.00 74.30           O
ATOM    172  N   ALA    24      38.392   5.110  14.775  1.00 30.28           N
ATOM    173  CA  ALA    24      38.447   5.974  15.920  1.00 30.28           C
ATOM    174  CB  ALA    24      39.848   6.044  16.552  1.00 30.28           C
ATOM    175  C   ALA    24      38.065   7.372  15.537  1.00 30.28           C
ATOM    176  O   ALA    24      37.290   8.024  16.229  1.00 30.28           O
ATOM    177  N   ARG    25      38.597   7.879  14.412  1.00131.65           N
ATOM    178  CA  ARG    25      38.294   9.230  14.043  1.00131.65           C
ATOM    179  CB  ARG    25      39.125   9.749  12.858  1.00131.65           C
ATOM    180  CG  ARG    25      40.532  10.164  13.289  1.00131.65           C
ATOM    181  CD  ARG    25      40.594  11.581  13.865  1.00131.65           C
ATOM    182  NE  ARG    25      39.750  11.624  15.094  1.00131.65           N
ATOM    183  CZ  ARG    25      39.879  12.661  15.974  1.00131.65           C
ATOM    184  NH1 ARG    25      40.788  13.651  15.733  1.00131.65           N
ATOM    185  NH2 ARG    25      39.104  12.703  17.097  1.00131.65           N
ATOM    186  C   ARG    25      36.846   9.371  13.706  1.00131.65           C
ATOM    187  O   ARG    25      36.200  10.337  14.108  1.00131.65           O
ATOM    188  N   ILE    26      36.279   8.394  12.979  1.00 90.90           N
ATOM    189  CA  ILE    26      34.917   8.533  12.565  1.00 90.90           C
ATOM    190  CB  ILE    26      34.417   7.385  11.738  1.00 90.90           C
ATOM    191  CG1 ILE    26      34.401   6.085  12.552  1.00 90.90           C
ATOM    192  CG2 ILE    26      35.274   7.301  10.466  1.00 90.90           C
ATOM    193  CD1 ILE    26      33.663   4.950  11.849  1.00 90.90           C
ATOM    194  C   ILE    26      34.078   8.624  13.792  1.00 90.90           C
ATOM    195  O   ILE    26      33.130   9.405  13.838  1.00 90.90           O
ATOM    196  N   THR    27      34.383   7.813  14.821  1.00103.78           N
ATOM    197  CA  THR    27      33.576   7.880  16.002  1.00103.78           C
ATOM    198  CB  THR    27      33.846   6.783  16.998  1.00103.78           C
ATOM    199  OG1 THR    27      32.822   6.766  17.981  1.00103.78           O
ATOM    200  CG2 THR    27      35.207   6.997  17.672  1.00103.78           C
ATOM    201  C   THR    27      33.753   9.207  16.684  1.00103.78           C
ATOM    202  O   THR    27      32.773   9.836  17.075  1.00103.78           O
ATOM    203  N   LEU    28      35.006   9.686  16.838  1.00 52.49           N
ATOM    204  CA  LEU    28      35.227  10.916  17.552  1.00 52.49           C
ATOM    205  CB  LEU    28      36.715  11.224  17.795  1.00 52.49           C
ATOM    206  CG  LEU    28      37.380  10.226  18.762  1.00 52.49           C
ATOM    207  CD1 LEU    28      38.845  10.600  19.035  1.00 52.49           C
ATOM    208  CD2 LEU    28      36.553  10.071  20.048  1.00 52.49           C
ATOM    209  C   LEU    28      34.612  12.074  16.819  1.00 52.49           C
ATOM    210  O   LEU    28      33.868  12.857  17.402  1.00 52.49           O
ATOM    211  N   ALA    29      34.847  12.194  15.499  1.00 32.64           N
ATOM    212  CA  ALA    29      34.319  13.321  14.785  1.00 32.64           C
ATOM    213  CB  ALA    29      34.665  13.328  13.286  1.00 32.64           C
ATOM    214  C   ALA    29      32.837  13.266  14.895  1.00 32.64           C
ATOM    215  O   ALA    29      32.179  14.294  15.048  1.00 32.64           O
ATOM    216  N   LYS    30      32.280  12.046  14.829  1.00 92.05           N
ATOM    217  CA  LYS    30      30.862  11.896  14.891  1.00 92.05           C
ATOM    218  CB  LYS    30      30.414  10.429  14.766  1.00 92.05           C
ATOM    219  CG  LYS    30      28.895  10.255  14.828  1.00 92.05           C
ATOM    220  CD  LYS    30      28.396   8.869  14.412  1.00 92.05           C
ATOM    221  CE  LYS    30      28.296   8.673  12.898  1.00 92.05           C
ATOM    222  NZ  LYS    30      27.783   7.318  12.598  1.00 92.05           N
ATOM    223  C   LYS    30      30.376  12.400  16.211  1.00 92.05           C
ATOM    224  O   LYS    30      29.380  13.117  16.268  1.00 92.05           O
ATOM    225  N   ILE    31      31.075  12.056  17.312  1.00129.57           N
ATOM    226  CA  ILE    31      30.592  12.441  18.608  1.00129.57           C
ATOM    227  CB  ILE    31      31.375  11.836  19.759  1.00129.57           C
ATOM    228  CG1 ILE    31      30.562  11.900  21.068  1.00129.57           C
ATOM    229  CG2 ILE    31      32.745  12.525  19.876  1.00129.57           C
ATOM    230  CD1 ILE    31      30.269  13.312  21.576  1.00129.57           C
ATOM    231  C   ILE    31      30.604  13.934  18.717  1.00129.57           C
ATOM    232  O   ILE    31      29.637  14.538  19.178  1.00129.57           O
ATOM    233  N   LEU    32      31.691  14.585  18.264  1.00 86.13           N
ATOM    234  CA  LEU    32      31.755  16.008  18.413  1.00 86.13           C
ATOM    235  CB  LEU    32      33.072  16.626  17.909  1.00 86.13           C
ATOM    236  CG  LEU    32      34.285  16.409  18.838  1.00 86.13           C
ATOM    237  CD1 LEU    32      34.680  14.934  18.971  1.00 86.13           C
ATOM    238  CD2 LEU    32      35.453  17.313  18.419  1.00 86.13           C
ATOM    239  C   LEU    32      30.636  16.655  17.660  1.00 86.13           C
ATOM    240  O   LEU    32      29.951  17.531  18.187  1.00 86.13           O
ATOM    241  N   GLU    33      30.405  16.234  16.406  1.00 78.09           N
ATOM    242  CA  GLU    33      29.390  16.858  15.607  1.00 78.09           C
ATOM    243  CB  GLU    33      29.419  16.401  14.135  1.00 78.09           C
ATOM    244  CG  GLU    33      29.289  14.893  13.918  1.00 78.09           C
ATOM    245  CD  GLU    33      29.393  14.624  12.422  1.00 78.09           C
ATOM    246  OE1 GLU    33      29.512  15.610  11.646  1.00 78.09           O
ATOM    247  OE2 GLU    33      29.362  13.427  12.036  1.00 78.09           O
ATOM    248  C   GLU    33      28.032  16.578  16.165  1.00 78.09           C
ATOM    249  O   GLU    33      27.166  17.451  16.168  1.00 78.09           O
ATOM    250  N   GLU    34      27.817  15.353  16.670  1.00 52.40           N
ATOM    251  CA  GLU    34      26.516  14.951  17.111  1.00 52.40           C
ATOM    252  CB  GLU    34      26.559  13.517  17.668  1.00 52.40           C
ATOM    253  CG  GLU    34      25.212  12.922  18.075  1.00 52.40           C
ATOM    254  CD  GLU    34      25.493  11.515  18.593  1.00 52.40           C
ATOM    255  OE1 GLU    34      26.226  11.399  19.611  1.00 52.40           O
ATOM    256  OE2 GLU    34      24.982  10.540  17.978  1.00 52.40           O
ATOM    257  C   GLU    34      26.061  15.855  18.207  1.00 52.40           C
ATOM    258  O   GLU    34      24.971  16.421  18.150  1.00 52.40           O
ATOM    259  N   MET    35      26.910  16.039  19.229  1.00159.43           N
ATOM    260  CA  MET    35      26.539  16.827  20.362  1.00159.43           C
ATOM    261  CB  MET    35      27.627  16.800  21.447  1.00159.43           C
ATOM    262  CG  MET    35      28.969  17.356  20.959  1.00159.43           C
ATOM    263  SD  MET    35      30.315  17.320  22.183  1.00159.43           S
ATOM    264  CE  MET    35      29.775  18.802  23.082  1.00159.43           C
ATOM    265  C   MET    35      26.333  18.248  19.963  1.00159.43           C
ATOM    266  O   MET    35      25.343  18.866  20.350  1.00159.43           O
ATOM    267  N   GLY    36      27.255  18.804  19.158  1.00 45.38           N
ATOM    268  CA  GLY    36      27.144  20.203  18.887  1.00 45.38           C
ATOM    269  C   GLY    36      25.895  20.502  18.133  1.00 45.38           C
ATOM    270  O   GLY    36      25.101  21.350  18.538  1.00 45.38           O
ATOM    271  N   ARG    37      25.683  19.792  17.015  1.00141.11           N
ATOM    272  CA  ARG    37      24.564  20.092  16.179  1.00141.11           C
ATOM    273  CB  ARG    37      24.602  19.325  14.848  1.00141.11           C
ATOM    274  CG  ARG    37      23.460  19.699  13.904  1.00141.11           C
ATOM    275  CD  ARG    37      22.166  18.918  14.147  1.00141.11           C
ATOM    276  NE  ARG    37      21.161  19.434  13.173  1.00141.11           N
ATOM    277  CZ  ARG    37      21.116  18.935  11.902  1.00141.11           C
ATOM    278  NH1 ARG    37      21.972  17.935  11.535  1.00141.11           N
ATOM    279  NH2 ARG    37      20.231  19.445  10.995  1.00141.11           N
ATOM    280  C   ARG    37      23.299  19.742  16.874  1.00141.11           C
ATOM    281  O   ARG    37      22.326  20.493  16.831  1.00141.11           O
ATOM    282  N   ASP    38      23.285  18.578  17.543  1.00 52.18           N
ATOM    283  CA  ASP    38      22.068  18.127  18.134  1.00 52.18           C
ATOM    284  CB  ASP    38      22.162  16.713  18.730  1.00 52.18           C
ATOM    285  CG  ASP    38      20.734  16.239  18.954  1.00 52.18           C
ATOM    286  OD1 ASP    38      19.804  17.067  18.757  1.00 52.18           O
ATOM    287  OD2 ASP    38      20.549  15.048  19.320  1.00 52.18           O
ATOM    288  C   ASP    38      21.656  19.054  19.227  1.00 52.18           C
ATOM    289  O   ASP    38      20.495  19.451  19.292  1.00 52.18           O
ATOM    290  N   ILE    39      22.603  19.453  20.097  1.00 93.05           N
ATOM    291  CA  ILE    39      22.237  20.245  21.233  1.00 93.05           C
ATOM    292  CB  ILE    39      23.402  20.529  22.141  1.00 93.05           C
ATOM    293  CG1 ILE    39      23.949  19.219  22.736  1.00 93.05           C
ATOM    294  CG2 ILE    39      22.949  21.551  23.197  1.00 93.05           C
ATOM    295  CD1 ILE    39      22.933  18.455  23.582  1.00 93.05           C
ATOM    296  C   ILE    39      21.685  21.556  20.781  1.00 93.05           C
ATOM    297  O   ILE    39      20.613  21.970  21.216  1.00 93.05           O
ATOM    298  N   ALA    40      22.388  22.238  19.864  1.00 36.99           N
ATOM    299  CA  ALA    40      21.940  23.527  19.432  1.00 36.99           C
ATOM    300  CB  ALA    40      22.911  24.204  18.449  1.00 36.99           C
ATOM    301  C   ALA    40      20.625  23.383  18.740  1.00 36.99           C
ATOM    302  O   ALA    40      19.724  24.195  18.937  1.00 36.99           O
ATOM    303  N   SER    41      20.479  22.332  17.913  1.00 71.42           N
ATOM    304  CA  SER    41      19.287  22.174  17.131  1.00 71.42           C
ATOM    305  CB  SER    41      19.322  20.947  16.199  1.00 71.42           C
ATOM    306  OG  SER    41      19.317  19.748  16.960  1.00 71.42           O
ATOM    307  C   SER    41      18.108  22.003  18.031  1.00 71.42           C
ATOM    308  O   SER    41      17.062  22.612  17.814  1.00 71.42           O
ATOM    309  N   GLU    42      18.254  21.172  19.077  1.00 81.39           N
ATOM    310  CA  GLU    42      17.159  20.866  19.947  1.00 81.39           C
ATOM    311  CB  GLU    42      17.575  19.830  21.005  1.00 81.39           C
ATOM    312  CG  GLU    42      16.432  19.295  21.866  1.00 81.39           C
ATOM    313  CD  GLU    42      17.012  18.206  22.757  1.00 81.39           C
ATOM    314  OE1 GLU    42      18.251  17.987  22.694  1.00 81.39           O
ATOM    315  OE2 GLU    42      16.223  17.574  23.507  1.00 81.39           O
ATOM    316  C   GLU    42      16.717  22.104  20.658  1.00 81.39           C
ATOM    317  O   GLU    42      15.526  22.412  20.694  1.00 81.39           O
ATOM    318  N   ALA    43      17.679  22.865  21.209  1.00 38.97           N
ATOM    319  CA  ALA    43      17.382  24.041  21.974  1.00 38.97           C
ATOM    320  CB  ALA    43      18.647  24.727  22.515  1.00 38.97           C
ATOM    321  C   ALA    43      16.685  25.031  21.100  1.00 38.97           C
ATOM    322  O   ALA    43      15.733  25.689  21.519  1.00 38.97           O
ATOM    323  N   ILE    44      17.129  25.155  19.840  1.00 83.76           N
ATOM    324  CA  ILE    44      16.548  26.144  18.981  1.00 83.76           C
ATOM    325  CB  ILE    44      17.163  26.182  17.611  1.00 83.76           C
ATOM    326  CG1 ILE    44      18.643  26.599  17.684  1.00 83.76           C
ATOM    327  CG2 ILE    44      16.309  27.128  16.752  1.00 83.76           C
ATOM    328  CD1 ILE    44      18.851  28.007  18.241  1.00 83.76           C
ATOM    329  C   ILE    44      15.090  25.851  18.813  1.00 83.76           C
ATOM    330  O   ILE    44      14.263  26.761  18.862  1.00 83.76           O
ATOM    331  N   LYS    45      14.729  24.567  18.625  1.00 87.68           N
ATOM    332  CA  LYS    45      13.353  24.230  18.399  1.00 87.68           C
ATOM    333  CB  LYS    45      13.104  22.730  18.169  1.00 87.68           C
ATOM    334  CG  LYS    45      11.636  22.456  17.831  1.00 87.68           C
ATOM    335  CD  LYS    45      11.344  21.050  17.306  1.00 87.68           C
ATOM    336  CE  LYS    45      10.726  20.130  18.359  1.00 87.68           C
ATOM    337  NZ  LYS    45      10.320  18.846  17.744  1.00 87.68           N
ATOM    338  C   LYS    45      12.542  24.630  19.589  1.00 87.68           C
ATOM    339  O   LYS    45      11.446  25.169  19.439  1.00 87.68           O
ATOM    340  N   LEU    46      13.063  24.390  20.806  1.00 50.01           N
ATOM    341  CA  LEU    46      12.307  24.719  21.976  1.00 50.01           C
ATOM    342  CB  LEU    46      13.075  24.419  23.283  1.00 50.01           C
ATOM    343  CG  LEU    46      12.266  24.504  24.601  1.00 50.01           C
ATOM    344  CD1 LEU    46      13.197  24.322  25.808  1.00 50.01           C
ATOM    345  CD2 LEU    46      11.415  25.777  24.742  1.00 50.01           C
ATOM    346  C   LEU    46      12.087  26.191  21.922  1.00 50.01           C
ATOM    347  O   LEU    46      10.982  26.676  22.165  1.00 50.01           O
ATOM    348  N   ALA    47      13.143  26.942  21.571  1.00 39.23           N
ATOM    349  CA  ALA    47      13.053  28.374  21.555  1.00 39.23           C
ATOM    350  CB  ALA    47      14.368  29.052  21.137  1.00 39.23           C
ATOM    351  C   ALA    47      11.997  28.775  20.575  1.00 39.23           C
ATOM    352  O   ALA    47      11.196  29.670  20.846  1.00 39.23           O
ATOM    353  N   ARG    48      11.941  28.096  19.417  1.00 70.70           N
ATOM    354  CA  ARG    48      10.979  28.461  18.421  1.00 70.70           C
ATOM    355  CB  ARG    48      10.954  27.520  17.206  1.00 70.70           C
ATOM    356  CG  ARG    48      11.966  27.800  16.097  1.00 70.70           C
ATOM    357  CD  ARG    48      11.692  26.911  14.882  1.00 70.70           C
ATOM    358  NE  ARG    48      12.390  27.481  13.696  1.00 70.70           N
ATOM    359  CZ  ARG    48      11.760  27.452  12.484  1.00 70.70           C
ATOM    360  NH1 ARG    48      10.510  26.909  12.382  1.00 70.70           N
ATOM    361  NH2 ARG    48      12.368  27.967  11.377  1.00 70.70           N
ATOM    362  C   ARG    48       9.611  28.342  19.005  1.00 70.70           C
ATOM    363  O   ARG    48       8.764  29.203  18.777  1.00 70.70           O
ATOM    364  N   HIS    49       9.352  27.268  19.774  1.00 40.60           N
ATOM    365  CA  HIS    49       8.020  27.079  20.269  1.00 40.60           C
ATOM    366  ND1 HIS    49       5.786  26.278  22.541  1.00 40.60           N
ATOM    367  CG  HIS    49       6.386  25.612  21.495  1.00 40.60           C
ATOM    368  CB  HIS    49       7.821  25.796  21.091  1.00 40.60           C
ATOM    369  NE2 HIS    49       4.223  24.980  21.634  1.00 40.60           N
ATOM    370  CD2 HIS    49       5.418  24.823  20.953  1.00 40.60           C
ATOM    371  CE1 HIS    49       4.494  25.864  22.578  1.00 40.60           C
ATOM    372  C   HIS    49       7.639  28.222  21.155  1.00 40.60           C
ATOM    373  O   HIS    49       6.537  28.757  21.048  1.00 40.60           O
ATOM    374  N   ALA    50       8.555  28.630  22.051  1.00 33.70           N
ATOM    375  CA  ALA    50       8.299  29.690  22.986  1.00 33.70           C
ATOM    376  CB  ALA    50       9.484  29.938  23.936  1.00 33.70           C
ATOM    377  C   ALA    50       8.043  30.957  22.235  1.00 33.70           C
ATOM    378  O   ALA    50       7.184  31.748  22.623  1.00 33.70           O
ATOM    379  N   GLY    51       8.775  31.188  21.130  1.00 44.37           N
ATOM    380  CA  GLY    51       8.552  32.391  20.383  1.00 44.37           C
ATOM    381  C   GLY    51       9.568  33.423  20.761  1.00 44.37           C
ATOM    382  O   GLY    51       9.414  34.594  20.420  1.00 44.37           O
ATOM    383  N   ARG    52      10.630  33.027  21.491  1.00230.20           N
ATOM    384  CA  ARG    52      11.648  33.984  21.814  1.00230.20           C
ATOM    385  CB  ARG    52      12.056  33.958  23.297  1.00230.20           C
ATOM    386  CG  ARG    52      12.512  32.588  23.807  1.00230.20           C
ATOM    387  CD  ARG    52      12.935  32.621  25.279  1.00230.20           C
ATOM    388  NE  ARG    52      13.113  31.217  25.745  1.00230.20           N
ATOM    389  CZ  ARG    52      12.067  30.567  26.333  1.00230.20           C
ATOM    390  NH1 ARG    52      10.871  31.202  26.495  1.00230.20           N
ATOM    391  NH2 ARG    52      12.206  29.282  26.771  1.00230.20           N
ATOM    392  C   ARG    52      12.849  33.682  20.978  1.00230.20           C
ATOM    393  O   ARG    52      13.423  32.602  21.058  1.00230.20           O
ATOM    394  N   LYS    53      13.288  34.650  20.157  1.00243.12           N
ATOM    395  CA  LYS    53      14.377  34.391  19.261  1.00243.12           C
ATOM    396  CB  LYS    53      14.484  35.423  18.126  1.00243.12           C
ATOM    397  CG  LYS    53      13.487  35.247  16.981  1.00243.12           C
ATOM    398  CD  LYS    53      13.685  33.936  16.219  1.00243.12           C
ATOM    399  CE  LYS    53      13.359  34.039  14.730  1.00243.12           C
ATOM    400  NZ  LYS    53      11.947  34.432  14.544  1.00243.12           N
ATOM    401  C   LYS    53      15.675  34.477  19.994  1.00243.12           C
ATOM    402  O   LYS    53      16.583  35.187  19.565  1.00243.12           O
ATOM    403  N   THR    54      15.816  33.748  21.114  1.00129.45           N
ATOM    404  CA  THR    54      17.088  33.742  21.771  1.00129.45           C
ATOM    405  CB  THR    54      17.272  34.853  22.766  1.00129.45           C
ATOM    406  OG1 THR    54      16.272  34.789  23.770  1.00129.45           O
ATOM    407  CG2 THR    54      17.213  36.203  22.032  1.00129.45           C
ATOM    408  C   THR    54      17.210  32.445  22.498  1.00129.45           C
ATOM    409  O   THR    54      16.219  31.900  22.979  1.00129.45           O
ATOM    410  N   ILE    55      18.441  31.904  22.595  1.00110.82           N
ATOM    411  CA  ILE    55      18.603  30.673  23.307  1.00110.82           C
ATOM    412  CB  ILE    55      19.306  29.612  22.511  1.00110.82           C
ATOM    413  CG1 ILE    55      20.690  30.089  22.044  1.00110.82           C
ATOM    414  CG2 ILE    55      18.374  29.175  21.376  1.00110.82           C
ATOM    415  CD1 ILE    55      21.559  28.963  21.488  1.00110.82           C
ATOM    416  C   ILE    55      19.382  30.944  24.551  1.00110.82           C
ATOM    417  O   ILE    55      20.576  31.237  24.515  1.00110.82           O
ATOM    418  N   LYS    56      18.704  30.858  25.709  1.00 82.42           N
ATOM    419  CA  LYS    56      19.406  31.093  26.927  1.00 82.42           C
ATOM    420  CB  LYS    56      18.644  31.919  27.978  1.00 82.42           C
ATOM    421  CG  LYS    56      19.562  32.367  29.122  1.00 82.42           C
ATOM    422  CD  LYS    56      18.990  33.448  30.041  1.00 82.42           C
ATOM    423  CE  LYS    56      19.962  33.846  31.153  1.00 82.42           C
ATOM    424  NZ  LYS    56      19.372  34.913  31.992  1.00 82.42           N
ATOM    425  C   LYS    56      19.730  29.760  27.502  1.00 82.42           C
ATOM    426  O   LYS    56      19.312  28.724  26.988  1.00 82.42           O
ATOM    427  N   ALA    57      20.516  29.762  28.590  1.00 26.99           N
ATOM    428  CA  ALA    57      20.951  28.545  29.202  1.00 26.99           C
ATOM    429  CB  ALA    57      21.850  28.779  30.428  1.00 26.99           C
ATOM    430  C   ALA    57      19.756  27.784  29.669  1.00 26.99           C
ATOM    431  O   ALA    57      19.704  26.564  29.531  1.00 26.99           O
ATOM    432  N   GLU    58      18.751  28.484  30.224  1.00101.86           N
ATOM    433  CA  GLU    58      17.606  27.796  30.741  1.00101.86           C
ATOM    434  CB  GLU    58      16.569  28.741  31.375  1.00101.86           C
ATOM    435  CG  GLU    58      15.339  28.020  31.937  1.00101.86           C
ATOM    436  CD  GLU    58      15.733  27.312  33.224  1.00101.86           C
ATOM    437  OE1 GLU    58      16.959  27.165  33.466  1.00101.86           O
ATOM    438  OE2 GLU    58      14.811  26.906  33.981  1.00101.86           O
ATOM    439  C   GLU    58      16.936  27.066  29.625  1.00101.86           C
ATOM    440  O   GLU    58      16.462  25.945  29.804  1.00101.86           O
ATOM    441  N   ASP    59      16.893  27.684  28.433  1.00 39.02           N
ATOM    442  CA  ASP    59      16.204  27.081  27.331  1.00 39.02           C
ATOM    443  CB  ASP    59      16.272  27.930  26.050  1.00 39.02           C
ATOM    444  CG  ASP    59      15.476  29.209  26.266  1.00 39.02           C
ATOM    445  OD1 ASP    59      14.813  29.328  27.331  1.00 39.02           O
ATOM    446  OD2 ASP    59      15.533  30.090  25.368  1.00 39.02           O
ATOM    447  C   ASP    59      16.843  25.768  27.011  1.00 39.02           C
ATOM    448  O   ASP    59      16.156  24.764  26.835  1.00 39.02           O
ATOM    449  N   ILE    60      18.187  25.732  26.965  1.00 39.33           N
ATOM    450  CA  ILE    60      18.872  24.536  26.571  1.00 39.33           C
ATOM    451  CB  ILE    60      20.361  24.717  26.509  1.00 39.33           C
ATOM    452  CG1 ILE    60      20.713  25.746  25.421  1.00 39.33           C
ATOM    453  CG2 ILE    60      21.010  23.339  26.299  1.00 39.33           C
ATOM    454  CD1 ILE    60      22.169  26.206  25.457  1.00 39.33           C
ATOM    455  C   ILE    60      18.568  23.435  27.541  1.00 39.33           C
ATOM    456  O   ILE    60      18.285  22.310  27.129  1.00 39.33           O
ATOM    457  N   GLU    61      18.596  23.730  28.857  1.00 83.71           N
ATOM    458  CA  GLU    61      18.400  22.690  29.830  1.00 83.71           C
ATOM    459  CB  GLU    61      18.605  23.158  31.285  1.00 83.71           C
ATOM    460  CG  GLU    61      17.627  24.232  31.771  1.00 83.71           C
ATOM    461  CD  GLU    61      18.029  24.620  33.189  1.00 83.71           C
ATOM    462  OE1 GLU    61      19.114  25.240  33.345  1.00 83.71           O
ATOM    463  OE2 GLU    61      17.259  24.299  34.136  1.00 83.71           O
ATOM    464  C   GLU    61      17.024  22.117  29.696  1.00 83.71           C
ATOM    465  O   GLU    61      16.856  20.899  29.694  1.00 83.71           O
ATOM    466  N   LEU    62      15.999  22.971  29.531  1.00139.35           N
ATOM    467  CA  LEU    62      14.666  22.449  29.412  1.00139.35           C
ATOM    468  CB  LEU    62      13.582  23.518  29.189  1.00139.35           C
ATOM    469  CG  LEU    62      13.301  24.409  30.411  1.00139.35           C
ATOM    470  CD1 LEU    62      12.145  25.386  30.133  1.00139.35           C
ATOM    471  CD2 LEU    62      13.067  23.564  31.672  1.00139.35           C
ATOM    472  C   LEU    62      14.661  21.576  28.206  1.00139.35           C
ATOM    473  O   LEU    62      13.961  20.567  28.148  1.00139.35           O
ATOM    474  N   ALA    63      15.482  21.953  27.215  1.00 47.30           N
ATOM    475  CA  ALA    63      15.575  21.228  25.990  1.00 47.30           C
ATOM    476  CB  ALA    63      16.580  21.838  25.001  1.00 47.30           C
ATOM    477  C   ALA    63      16.018  19.821  26.285  1.00 47.30           C
ATOM    478  O   ALA    63      15.616  18.908  25.568  1.00 47.30           O
ATOM    479  N   VAL    64      16.843  19.603  27.342  1.00106.43           N
ATOM    480  CA  VAL    64      17.410  18.303  27.606  1.00106.43           C
ATOM    481  CB  VAL    64      18.139  18.237  28.917  1.00106.43           C
ATOM    482  CG1 VAL    64      18.606  16.789  29.147  1.00106.43           C
ATOM    483  CG2 VAL    64      19.286  19.264  28.905  1.00106.43           C
ATOM    484  C   VAL    64      16.324  17.290  27.660  1.00106.43           C
ATOM    485  O   VAL    64      16.361  16.326  26.898  1.00106.43           O
ATOM    486  N   ARG    65      15.335  17.512  28.547  1.00391.72           N
ATOM    487  CA  ARG    65      14.195  16.666  28.760  1.00391.72           C
ATOM    488  CB  ARG    65      14.284  15.208  28.259  1.00391.72           C
ATOM    489  CG  ARG    65      13.954  15.029  26.774  1.00391.72           C
ATOM    490  CD  ARG    65      12.552  14.460  26.544  1.00391.72           C
ATOM    491  NE  ARG    65      12.553  13.081  27.109  1.00391.72           N
ATOM    492  CZ  ARG    65      11.396  12.521  27.569  1.00391.72           C
ATOM    493  NH1 ARG    65      10.223  13.215  27.500  1.00391.72           N
ATOM    494  NH2 ARG    65      11.424  11.266  28.104  1.00391.72           N
ATOM    495  C   ARG    65      14.032  16.573  30.235  1.00391.72           C
ATOM    496  O   ARG    65      14.608  17.359  30.985  1.00391.72           O
ATOM    497  N   ARG    66      13.208  15.602  30.668  1.00297.03           N
ATOM    498  CA  ARG    66      12.960  15.331  32.051  1.00297.03           C
ATOM    499  CB  ARG    66      11.579  14.706  32.292  1.00297.03           C
ATOM    500  CG  ARG    66      11.284  14.352  33.747  1.00297.03           C
ATOM    501  CD  ARG    66      10.150  13.334  33.869  1.00297.03           C
ATOM    502  NE  ARG    66       9.789  13.219  35.309  1.00297.03           N
ATOM    503  CZ  ARG    66       8.859  12.303  35.703  1.00297.03           C
ATOM    504  NH1 ARG    66       8.357  11.407  34.804  1.00297.03           N
ATOM    505  NH2 ARG    66       8.424  12.289  36.998  1.00297.03           N
ATOM    506  C   ARG    66      13.961  14.323  32.517  1.00297.03           C
ATOM    507  O   ARG    66      14.504  13.550  31.729  1.00297.03           O
ATOM    508  N   PHE    67      14.244  14.333  33.833  1.00244.69           N
ATOM    509  CA  PHE    67      15.118  13.372  34.438  1.00244.69           C
ATOM    510  CB  PHE    67      16.536  13.882  34.755  1.00244.69           C
ATOM    511  CG  PHE    67      17.314  13.875  33.484  1.00244.69           C
ATOM    512  CD1 PHE    67      17.252  14.934  32.611  1.00244.69           C
ATOM    513  CD2 PHE    67      18.111  12.796  33.168  1.00244.69           C
ATOM    514  CE1 PHE    67      17.973  14.918  31.440  1.00244.69           C
ATOM    515  CE2 PHE    67      18.833  12.773  32.000  1.00244.69           C
ATOM    516  CZ  PHE    67      18.767  13.837  31.133  1.00244.69           C
ATOM    517  C   PHE    67      14.482  12.967  35.724  1.00244.69           C
ATOM    518  O   PHE    67      13.481  13.548  36.136  1.00244.69           O
ATOM    519  N   LYS    68      15.054  11.941  36.384  1.00265.26           N
ATOM    520  CA  LYS    68      14.519  11.452  37.620  1.00265.26           C
ATOM    521  CB  LYS    68      14.665  12.423  38.807  1.00265.26           C
ATOM    522  CG  LYS    68      14.143  11.833  40.123  1.00265.26           C
ATOM    523  CD  LYS    68      14.499  12.639  41.376  1.00265.26           C
ATOM    524  CE  LYS    68      15.948  12.477  41.843  1.00265.26           C
ATOM    525  NZ  LYS    68      16.762  13.642  41.424  1.00265.26           N
ATOM    526  C   LYS    68      13.068  11.165  37.432  1.00265.26           C
ATOM    527  O   LYS    68      12.224  11.703  38.148  1.00265.26           O
ATOM    528  N   LYS    69      12.752  10.308  36.442  1.00124.91           N
ATOM    529  CA  LYS    69      11.399   9.937  36.149  1.00124.91           C
ATOM    530  CB  LYS    69      11.291   8.738  35.191  1.00124.91           C
ATOM    531  CG  LYS    69      11.846   8.970  33.781  1.00124.91           C
ATOM    532  CD  LYS    69      11.120  10.061  32.994  1.00124.91           C
ATOM    533  CE  LYS    69      11.560  10.146  31.532  1.00124.91           C
ATOM    534  NZ  LYS    69      13.016  10.386  31.454  1.00124.91           N
ATOM    535  C   LYS    69      10.742   9.507  37.454  1.00124.91           C
ATOM    536  O   LYS    69       9.664  10.067  37.787  1.00124.91           O
ATOM    537  OXT LYS    69      11.307   8.608  38.132  1.00124.91           O
TER     538      LYS    69
END
