# Supplementary material for: Estimating local protein model quality: prospects for molecular replacement
Source: Acta Crystallogr D Struct Biol. 2020 Mar 3;76(Pt 3):285–90. doi: 10.1107/S2059798320000972 (PMC7057213; doi:10.1107/S2059798320000972)
Supplement: Supplementary file 1 [file d-76-00285-sup1.zip › models/1a7w.1q9c_A.B99990001.pdb.proq3.sscore.local]

ProQ2 ProQRosCen ProQRosFA ProQ3
0.059019368 0.30123638 0.45622762 0.1653406
0.11271775 0.4296138 0.50778605 0.23694199
0.17149236 0.45796902 0.60604298 0.29672009
0.21226168 0.45455579 0.54623293 0.29035289
0.26782928 0.42787385 0.56632678 0.34988303
0.29138606 0.36830014 0.50055672 0.31383461
0.32489243 0.41174551 0.53901567 0.34144138
0.31496357 0.35831255 0.52820185 0.35417777
0.33822391 0.3870036 0.52123322 0.33452227
0.3173621 0.40505344 0.55265961 0.3558281
0.32887993 0.39051863 0.53218899 0.33658914
0.32789359 0.41106092 0.51436753 0.35224035
0.2793269 0.35103232 0.47929171 0.32693865
0.27192719 0.33502612 0.36709319 0.29824408
0.22308232 0.30381743 0.37195437 0.27249272
0.22370266 0.32767866 0.3411017 0.26467904
0.26144255 0.34955795 0.38170468 0.33312059
0.2520848 0.33535141 0.37806386 0.33288326
0.28663167 0.42219529 0.45770139 0.41183545
0.3667374 0.49688552 0.56413675 0.4790391
0.37926435 0.41604679 0.5408855 0.50685082
0.30916547 0.40437215 0.56002342 0.44269612
0.33548535 0.37394383 0.56450997 0.46418569
0.32438136 0.40058175 0.6129493 0.47239615
0.36168244 0.33832996 0.63093952 0.49485131
0.31977101 0.28030533 0.6249101 0.470386
0.34120724 0.31289088 0.657408 0.49054825
0.37293577 0.34541154 0.70163547 0.54467449
0.39178366 0.32797173 0.70584046 0.57149954
0.3294539 0.25026098 0.67431052 0.53352448
0.31701325 0.30059701 0.71363788 0.53777295
0.40608601 0.36999118 0.73992978 0.60681899
0.44292063 0.43184579 0.7710095 0.64666529
0.40394079 0.42540738 0.74445398 0.61008012
0.38383572 0.4114022 0.74722342 0.59536358
0.31351719 0.38614243 0.69414247 0.53996998
0.3393723 0.3765942 0.69844679 0.55572952
0.36624516 0.44557218 0.69786714 0.5735494
0.39101715 0.48904637 0.73884281 0.58356515
0.37651085 0.46467177 0.72156179 0.57912135
0.40130771 0.43698708 0.7195306 0.60347604
0.43221314 0.51693897 0.75881906 0.63767631
0.46132814 0.53384 0.76166245 0.64858151
0.51029309 0.49660559 0.74423396 0.64072637
0.52470521 0.45029721 0.7055326 0.65599406
0.57579587 0.47412574 0.74805317 0.67964197
0.60068408 0.50255952 0.74659881 0.69810871
0.55360327 0.55752989 0.73763626 0.63282266
0.54917652 0.49821034 0.69140121 0.619544
0.53412277 0.50670485 0.69851716 0.62115308
0.51814504 0.51174666 0.65384813 0.57671408
0.505683 0.54869954 0.69804483 0.58791649
0.47683012 0.59232598 0.64943824 0.54237901
0.47382441 0.49879452 0.67371351 0.57603356
0.44654925 0.48812522 0.62679185 0.54291658
0.38251212 0.40697086 0.58782426 0.51122383
0.36659735 0.37982348 0.54383017 0.46240193
0.43764495 0.50173923 0.59289596 0.49910642
0.569006 0.56817998 0.62650534 0.55557444
0.5452762 0.54415921 0.62711428 0.54083808
0.45432152 0.43284828 0.54517037 0.47548359
0.47578458 0.37074061 0.48881877 0.43228883
0.46298696 0.34301332 0.43934681 0.41239517
0.39713957 0.30945346 0.41512155 0.36768403
0.26456493 0.19709882 0.27637088 0.24567586
0.2423944 0.16782327 0.21833704 0.19090057
0.095114126 0.1448815 0.15128052 0.079729797
0.11756045 0.21541503 0.12917842 0.086948163
0.078967527 0.12765288 0.054954587 0.033798315
