# Supplementary material for: Estimating local protein model quality: prospects for molecular replacement
Source: Acta Crystallogr D Struct Biol. 2020 Mar 3;76(Pt 3):285–90. doi: 10.1107/S2059798320000972 (PMC7057213; doi:10.1107/S2059798320000972)
Supplement: Supplementary file 1 [file d-76-00285-sup1.zip › models/1a7w.1q9c_A.B99990001.pdb.proq3d.sscore.local]

ProQ2D ProQRosCenD ProQRosFAD ProQ3D
1.855310797691345215e-01 3.273956477642059326e-01 5.098020434379577637e-01 2.941423058509826660e-01
2.220545560121536255e-01 4.120299220085144043e-01 5.908399224281311035e-01 3.833306133747100830e-01
3.059237003326416016e-01 4.688876271247863770e-01 8.002557158470153809e-01 5.180605053901672363e-01
4.222387075424194336e-01 4.535976350307464600e-01 7.312937378883361816e-01 4.578322768211364746e-01
4.588583111763000488e-01 4.259766340255737305e-01 8.417160511016845703e-01 5.801728367805480957e-01
4.531403779983520508e-01 3.718564808368682861e-01 7.628256082534790039e-01 4.509647488594055176e-01
4.728913307189941406e-01 3.998700082302093506e-01 7.490178346633911133e-01 4.784379303455352783e-01
4.749339818954467773e-01 4.246573448181152344e-01 6.837787032127380371e-01 4.721837043762207031e-01
4.613449871540069580e-01 4.483990073204040527e-01 6.258209347724914551e-01 4.111880660057067871e-01
4.646670818328857422e-01 4.635955691337585449e-01 6.889370083808898926e-01 4.045208990573883057e-01
4.690536558628082275e-01 4.563751518726348877e-01 6.478099822998046875e-01 4.246261715888977051e-01
4.749810397624969482e-01 4.407282471656799316e-01 6.287822723388671875e-01 4.840623140335083008e-01
4.718703031539916992e-01 4.488573968410491943e-01 5.798435211181640625e-01 4.345667064189910889e-01
4.435300529003143311e-01 3.843118548393249512e-01 4.596543908119201660e-01 4.521468877792358398e-01
4.628582596778869629e-01 2.902459204196929932e-01 4.323551058769226074e-01 4.621967673301696777e-01
4.566873311996459961e-01 3.817769587039947510e-01 3.764043450355529785e-01 4.403243064880371094e-01
4.142518341541290283e-01 3.347945511341094971e-01 4.370443224906921387e-01 4.285240769386291504e-01
3.616714179515838623e-01 2.883923351764678955e-01 4.152951538562774658e-01 4.545801877975463867e-01
4.115240871906280518e-01 4.131110310554504395e-01 5.206317901611328125e-01 4.512146413326263428e-01
4.534956812858581543e-01 4.927243292331695557e-01 7.070706486701965332e-01 4.762576520442962646e-01
4.666553735733032227e-01 3.706831932067871094e-01 5.737401843070983887e-01 4.733805358409881592e-01
4.955177307128906250e-01 3.973054885864257812e-01 5.062685608863830566e-01 5.146512985229492188e-01
4.908971786499023438e-01 4.261137247085571289e-01 4.771314263343811035e-01 5.429560542106628418e-01
4.798898100852966309e-01 4.495359957218170166e-01 4.890555143356323242e-01 5.561679005622863770e-01
4.838972091674804688e-01 4.060492217540740967e-01 4.582305550575256348e-01 4.932222068309783936e-01
4.589440226554870605e-01 4.044857919216156006e-01 4.231277704238891602e-01 4.725350141525268555e-01
4.868584573268890381e-01 3.960443735122680664e-01 4.223844707012176514e-01 5.106398463249206543e-01
4.981434941291809082e-01 4.129587709903717041e-01 4.292570352554321289e-01 5.105577707290649414e-01
5.240166187286376953e-01 4.085138142108917236e-01 4.029317200183868408e-01 5.219007134437561035e-01
5.091615319252014160e-01 4.114862382411956787e-01 4.231322705745697021e-01 4.954141378402709961e-01
5.404678583145141602e-01 4.126881361007690430e-01 4.208000302314758301e-01 5.312111377716064453e-01
5.136990547180175781e-01 4.409696459770202637e-01 4.467590153217315674e-01 5.473226308822631836e-01
5.010766386985778809e-01 4.058654904365539551e-01 3.933796882629394531e-01 6.099364757537841797e-01
5.010935664176940918e-01 3.449542224407196045e-01 4.287334978580474854e-01 5.628814101219177246e-01
4.930020272731781006e-01 3.610911369323730469e-01 4.379855692386627197e-01 6.006993651390075684e-01
4.848482608795166016e-01 3.422901630401611328e-01 4.902631342411041260e-01 6.018639206886291504e-01
5.052872300148010254e-01 3.591500818729400635e-01 4.685965776443481445e-01 6.204030513763427734e-01
4.751504361629486084e-01 4.060677587985992432e-01 4.688864946365356445e-01 5.539815425872802734e-01
4.525325298309326172e-01 3.870874643325805664e-01 4.513718187808990479e-01 5.564520955085754395e-01
4.292882680892944336e-01 3.376099467277526855e-01 4.310712218284606934e-01 5.416866540908813477e-01
4.867008328437805176e-01 3.073573112487792969e-01 4.245882034301757812e-01 5.645292401313781738e-01
5.557035207748413086e-01 3.592112958431243896e-01 4.389029443264007568e-01 5.550560951232910156e-01
5.209403038024902344e-01 4.908639788627624512e-01 4.839478135108947754e-01 5.619212985038757324e-01
5.872808694839477539e-01 4.505493938922882080e-01 4.434156715869903564e-01 5.283558964729309082e-01
6.441701054573059082e-01 3.555092513561248779e-01 4.415723383426666260e-01 4.712260067462921143e-01
6.740425825119018555e-01 4.316723346710205078e-01 4.715223610401153564e-01 5.188629627227783203e-01
6.571582555770874023e-01 4.024791121482849121e-01 5.285277962684631348e-01 5.497517585754394531e-01
4.887039959430694580e-01 3.953824341297149658e-01 6.148822307586669922e-01 5.531501770019531250e-01
4.831469357013702393e-01 3.601776957511901855e-01 5.728816390037536621e-01 5.174373984336853027e-01
4.720684885978698730e-01 3.858001828193664551e-01 8.091637492179870605e-01 6.127700805664062500e-01
4.757129549980163574e-01 3.833618164062500000e-01 6.696538925170898438e-01 5.443078875541687012e-01
4.754023849964141846e-01 4.608863890171051025e-01 6.953241825103759766e-01 5.333274006843566895e-01
3.961081206798553467e-01 4.782148599624633789e-01 6.674901247024536133e-01 4.983037114143371582e-01
4.565035998821258545e-01 3.916376829147338867e-01 7.987883687019348145e-01 5.511096119880676270e-01
4.466908574104309082e-01 3.753837645053863525e-01 8.040224909782409668e-01 5.520837306976318359e-01
4.030340015888214111e-01 3.243900239467620850e-01 7.690411210060119629e-01 5.393234491348266602e-01
4.154273569583892822e-01 2.722124159336090088e-01 6.142253279685974121e-01 5.675632953643798828e-01
4.654600322246551514e-01 3.275501132011413574e-01 6.515985727310180664e-01 5.541747212409973145e-01
4.658164083957672119e-01 4.100462496280670166e-01 6.570284962654113770e-01 5.840772986412048340e-01
4.326091408729553223e-01 4.326440989971160889e-01 7.293165326118469238e-01 5.923678874969482422e-01
4.489372372627258301e-01 3.539648354053497314e-01 5.361115336418151855e-01 4.537199735641479492e-01
4.634509682655334473e-01 3.361464142799377441e-01 5.272443294525146484e-01 3.953901231288909912e-01
4.744052290916442871e-01 3.263161182403564453e-01 6.905502080917358398e-01 4.661030173301696777e-01
4.306274056434631348e-01 3.454582989215850830e-01 6.293271780014038086e-01 4.507550895214080811e-01
2.897140979766845703e-01 2.536787688732147217e-01 3.912710845470428467e-01 4.244626462459564209e-01
3.347125351428985596e-01 1.630699187517166138e-01 3.550707399845123291e-01 3.076482415199279785e-01
1.938877552747726440e-01 1.069461852312088013e-01 2.685174345970153809e-01 2.517962157726287842e-01
1.107643768191337585e-01 1.368290632963180542e-01 2.083363533020019531e-01 1.821216493844985962e-01
1.831299215555191040e-01 8.093068003654479980e-02 1.113959997892379761e-01 1.529879868030548096e-01
