# Supplementary material for: Estimating local protein model quality: prospects for molecular replacement
Source: Acta Crystallogr D Struct Biol. 2020 Mar 3;76(Pt 3):285–90. doi: 10.1107/S2059798320000972 (PMC7057213; doi:10.1107/S2059798320000972)
Supplement: Supplementary file 1 [file d-76-00285-sup1.zip › models/1a7w.2cv5_C.B99990001.pdb]

EXPDTA    THEORETICAL MODEL, MODELLER 9.23 2019/11/15 15:39:17
REMARK   6 MODELLER OBJECTIVE FUNCTION:       161.8154
REMARK   6 MODELLER BEST TEMPLATE % SEQ ID:  25.373
REMARK   6 SEQUENCE: 1a7w/1a7w.2cv5_C
REMARK   6 ALIGNMENT: 1a7w/1a7w.2cv5_C.ali
REMARK   6 SCRIPT: ./make_models.py
REMARK   6 TEMPLATE: 2cv5 23:C - 89:C MODELS 1: - 66: AT 25.4%
ATOM      1  N   MET     1       0.928  55.658  56.742  1.00 94.23           N
ATOM      2  CA  MET     1       1.336  55.411  55.341  1.00 94.23           C
ATOM      3  CB  MET     1       2.757  54.826  55.294  1.00 94.23           C
ATOM      4  CG  MET     1       3.850  55.786  55.765  1.00 94.23           C
ATOM      5  SD  MET     1       4.120  57.209  54.668  1.00 94.23           S
ATOM      6  CE  MET     1       5.669  57.729  55.462  1.00 94.23           C
ATOM      7  C   MET     1       0.424  54.423  54.693  1.00 94.23           C
ATOM      8  O   MET     1      -0.092  53.514  55.342  1.00 94.23           O
ATOM      9  N   GLU     2       0.163  54.617  53.387  1.00 68.52           N
ATOM     10  CA  GLU     2      -0.665  53.694  52.673  1.00 68.52           C
ATOM     11  CB  GLU     2      -1.019  54.180  51.260  1.00 68.52           C
ATOM     12  CG  GLU     2      -1.910  55.423  51.264  1.00 68.52           C
ATOM     13  CD  GLU     2      -1.022  56.614  51.584  1.00 68.52           C
ATOM     14  OE1 GLU     2       0.140  56.620  51.101  1.00 68.52           O
ATOM     15  OE2 GLU     2      -1.490  57.533  52.307  1.00 68.52           O
ATOM     16  C   GLU     2       0.084  52.407  52.537  1.00 68.52           C
ATOM     17  O   GLU     2      -0.473  51.329  52.740  1.00 68.52           O
ATOM     18  N   LEU     3       1.388  52.491  52.205  1.00124.68           N
ATOM     19  CA  LEU     3       2.150  51.292  52.005  1.00124.68           C
ATOM     20  CB  LEU     3       3.480  51.520  51.264  1.00124.68           C
ATOM     21  CG  LEU     3       4.285  50.222  51.060  1.00124.68           C
ATOM     22  CD1 LEU     3       3.513  49.214  50.192  1.00124.68           C
ATOM     23  CD2 LEU     3       5.693  50.516  50.515  1.00124.68           C
ATOM     24  C   LEU     3       2.460  50.690  53.337  1.00124.68           C
ATOM     25  O   LEU     3       2.727  51.392  54.312  1.00124.68           O
ATOM     26  N   PRO     4       2.408  49.385  53.400  1.00156.49           N
ATOM     27  CA  PRO     4       2.695  48.725  54.643  1.00156.49           C
ATOM     28  CD  PRO     4       1.432  48.648  52.614  1.00156.49           C
ATOM     29  CB  PRO     4       2.162  47.302  54.500  1.00156.49           C
ATOM     30  CG  PRO     4       1.014  47.451  53.485  1.00156.49           C
ATOM     31  C   PRO     4       4.138  48.788  55.012  1.00156.49           C
ATOM     32  O   PRO     4       4.978  48.346  54.230  1.00156.49           O
ATOM     33  N   ILE     5       4.439  49.310  56.214  1.00 35.78           N
ATOM     34  CA  ILE     5       5.783  49.389  56.698  1.00 35.78           C
ATOM     35  CB  ILE     5       5.895  50.211  57.947  1.00 35.78           C
ATOM     36  CG1 ILE     5       5.473  51.664  57.672  1.00 35.78           C
ATOM     37  CG2 ILE     5       7.331  50.072  58.474  1.00 35.78           C
ATOM     38  CD1 ILE     5       5.279  52.494  58.941  1.00 35.78           C
ATOM     39  C   ILE     5       6.273  48.012  57.015  1.00 35.78           C
ATOM     40  O   ILE     5       7.402  47.652  56.686  1.00 35.78           O
ATOM     41  N   ALA     6       5.416  47.203  57.669  1.00 29.82           N
ATOM     42  CA  ALA     6       5.824  45.905  58.119  1.00 29.82           C
ATOM     43  CB  ALA     6       4.726  45.171  58.913  1.00 29.82           C
ATOM     44  C   ALA     6       6.200  45.052  56.950  1.00 29.82           C
ATOM     45  O   ALA     6       7.216  44.358  57.003  1.00 29.82           O
ATOM     46  N   PRO     7       5.437  45.062  55.891  1.00121.57           N
ATOM     47  CA  PRO     7       5.799  44.229  54.780  1.00121.57           C
ATOM     48  CD  PRO     7       3.996  45.240  55.979  1.00121.57           C
ATOM     49  CB  PRO     7       4.594  44.233  53.845  1.00121.57           C
ATOM     50  CG  PRO     7       3.409  44.431  54.808  1.00121.57           C
ATOM     51  C   PRO     7       7.080  44.650  54.150  1.00121.57           C
ATOM     52  O   PRO     7       7.825  43.791  53.683  1.00121.57           O
ATOM     53  N   ILE     8       7.355  45.963  54.124  1.00 81.21           N
ATOM     54  CA  ILE     8       8.562  46.443  53.531  1.00 81.21           C
ATOM     55  CB  ILE     8       8.641  47.940  53.494  1.00 81.21           C
ATOM     56  CG1 ILE     8       7.507  48.525  52.632  1.00 81.21           C
ATOM     57  CG2 ILE     8      10.050  48.309  53.004  1.00 81.21           C
ATOM     58  CD1 ILE     8       7.555  48.080  51.171  1.00 81.21           C
ATOM     59  C   ILE     8       9.710  45.955  54.346  1.00 81.21           C
ATOM     60  O   ILE     8      10.724  45.520  53.808  1.00 81.21           O
ATOM     61  N   GLY     9       9.580  46.013  55.681  1.00 20.69           N
ATOM     62  CA  GLY     9      10.674  45.617  56.514  1.00 20.69           C
ATOM     63  C   GLY     9      10.968  44.174  56.274  1.00 20.69           C
ATOM     64  O   GLY     9      12.127  43.775  56.184  1.00 20.69           O
ATOM     65  N   ARG    10       9.912  43.350  56.167  1.00 91.44           N
ATOM     66  CA  ARG    10      10.083  41.937  56.005  1.00 91.44           C
ATOM     67  CB  ARG    10       8.734  41.204  55.926  1.00 91.44           C
ATOM     68  CG  ARG    10       8.854  39.690  55.752  1.00 91.44           C
ATOM     69  CD  ARG    10       7.537  39.040  55.328  1.00 91.44           C
ATOM     70  NE  ARG    10       7.154  39.661  54.028  1.00 91.44           N
ATOM     71  CZ  ARG    10       5.859  39.632  53.602  1.00 91.44           C
ATOM     72  NH1 ARG    10       4.902  39.023  54.361  1.00 91.44           N
ATOM     73  NH2 ARG    10       5.520  40.215  52.414  1.00 91.44           N
ATOM     74  C   ARG    10      10.799  41.670  54.722  1.00 91.44           C
ATOM     75  O   ARG    10      11.767  40.912  54.687  1.00 91.44           O
ATOM     76  N   ILE    11      10.365  42.321  53.628  1.00 82.61           N
ATOM     77  CA  ILE    11      10.951  42.030  52.354  1.00 82.61           C
ATOM     78  CB  ILE    11      10.312  42.773  51.212  1.00 82.61           C
ATOM     79  CG1 ILE    11      10.501  44.289  51.367  1.00 82.61           C
ATOM     80  CG2 ILE    11       8.842  42.334  51.124  1.00 82.61           C
ATOM     81  CD1 ILE    11      10.137  45.089  50.117  1.00 82.61           C
ATOM     82  C   ILE    11      12.395  42.397  52.393  1.00 82.61           C
ATOM     83  O   ILE    11      13.245  41.645  51.919  1.00 82.61           O
ATOM     84  N   ILE    12      12.712  43.567  52.970  1.00129.56           N
ATOM     85  CA  ILE    12      14.066  44.027  52.994  1.00129.56           C
ATOM     86  CB  ILE    12      14.176  45.462  53.449  1.00129.56           C
ATOM     87  CG1 ILE    12      13.618  45.687  54.865  1.00129.56           C
ATOM     88  CG2 ILE    12      13.471  46.317  52.383  1.00129.56           C
ATOM     89  CD1 ILE    12      14.553  45.282  55.997  1.00129.56           C
ATOM     90  C   ILE    12      14.915  43.109  53.820  1.00129.56           C
ATOM     91  O   ILE    12      16.026  42.770  53.420  1.00129.56           O
ATOM     92  N   LYS    13      14.415  42.660  54.986  1.00 85.88           N
ATOM     93  CA  LYS    13      15.213  41.817  55.829  1.00 85.88           C
ATOM     94  CB  LYS    13      14.575  41.571  57.210  1.00 85.88           C
ATOM     95  CG  LYS    13      13.153  41.012  57.178  1.00 85.88           C
ATOM     96  CD  LYS    13      12.627  40.651  58.570  1.00 85.88           C
ATOM     97  CE  LYS    13      11.160  40.217  58.588  1.00 85.88           C
ATOM     98  NZ  LYS    13      10.666  40.143  59.982  1.00 85.88           N
ATOM     99  C   LYS    13      15.473  40.514  55.142  1.00 85.88           C
ATOM    100  O   LYS    13      16.578  39.977  55.214  1.00 85.88           O
ATOM    101  N   ASP    14      14.461  39.979  54.436  1.00 66.42           N
ATOM    102  CA  ASP    14      14.592  38.713  53.776  1.00 66.42           C
ATOM    103  CB  ASP    14      13.292  38.267  53.083  1.00 66.42           C
ATOM    104  CG  ASP    14      13.480  36.847  52.572  1.00 66.42           C
ATOM    105  OD1 ASP    14      14.543  36.244  52.877  1.00 66.42           O
ATOM    106  OD2 ASP    14      12.563  36.346  51.870  1.00 66.42           O
ATOM    107  C   ASP    14      15.644  38.817  52.719  1.00 66.42           C
ATOM    108  O   ASP    14      16.439  37.898  52.531  1.00 66.42           O
ATOM    109  N   ALA    15      15.699  39.960  52.013  1.00 24.08           N
ATOM    110  CA  ALA    15      16.612  40.087  50.917  1.00 24.08           C
ATOM    111  CB  ALA    15      16.538  41.466  50.243  1.00 24.08           C
ATOM    112  C   ALA    15      18.009  39.905  51.414  1.00 24.08           C
ATOM    113  O   ALA    15      18.804  39.209  50.785  1.00 24.08           O
ATOM    114  N   GLY    16      18.347  40.512  52.566  1.00 18.63           N
ATOM    115  CA  GLY    16      19.682  40.375  53.069  1.00 18.63           C
ATOM    116  C   GLY    16      20.537  41.304  52.275  1.00 18.63           C
ATOM    117  O   GLY    16      21.761  41.182  52.254  1.00 18.63           O
ATOM    118  N   ALA    17      19.894  42.265  51.586  1.00 27.42           N
ATOM    119  CA  ALA    17      20.617  43.186  50.764  1.00 27.42           C
ATOM    120  CB  ALA    17      19.693  44.159  50.012  1.00 27.42           C
ATOM    121  C   ALA    17      21.531  43.998  51.623  1.00 27.42           C
ATOM    122  O   ALA    17      22.704  44.170  51.298  1.00 27.42           O
ATOM    123  N   GLU    18      21.028  44.501  52.766  1.00 73.30           N
ATOM    124  CA  GLU    18      21.860  45.323  53.597  1.00 73.30           C
ATOM    125  CB  GLU    18      21.832  46.814  53.214  1.00 73.30           C
ATOM    126  CG  GLU    18      22.525  47.130  51.886  1.00 73.30           C
ATOM    127  CD  GLU    18      24.028  47.167  52.134  1.00 73.30           C
ATOM    128  OE1 GLU    18      24.447  46.875  53.286  1.00 73.30           O
ATOM    129  OE2 GLU    18      24.777  47.491  51.175  1.00 73.30           O
ATOM    130  C   GLU    18      21.340  45.233  54.993  1.00 73.30           C
ATOM    131  O   GLU    18      20.424  44.465  55.282  1.00 73.30           O
ATOM    132  N   ARG    19      21.952  46.019  55.900  1.00 99.21           N
ATOM    133  CA  ARG    19      21.534  46.071  57.269  1.00 99.21           C
ATOM    134  CB  ARG    19      22.408  46.996  58.129  1.00 99.21           C
ATOM    135  CG  ARG    19      22.412  48.428  57.586  1.00 99.21           C
ATOM    136  CD  ARG    19      23.148  49.444  58.461  1.00 99.21           C
ATOM    137  NE  ARG    19      23.219  50.714  57.683  1.00 99.21           N
ATOM    138  CZ  ARG    19      22.163  51.579  57.677  1.00 99.21           C
ATOM    139  NH1 ARG    19      21.040  51.295  58.401  1.00 99.21           N
ATOM    140  NH2 ARG    19      22.228  52.723  56.934  1.00 99.21           N
ATOM    141  C   ARG    19      20.172  46.672  57.261  1.00 99.21           C
ATOM    142  O   ARG    19      19.855  47.481  56.391  1.00 99.21           O
ATOM    143  N   VAL    20      19.315  46.275  58.219  1.00 50.41           N
ATOM    144  CA  VAL    20      17.997  46.828  58.209  1.00 50.41           C
ATOM    145  CB  VAL    20      16.931  45.807  58.465  1.00 50.41           C
ATOM    146  CG1 VAL    20      15.566  46.516  58.478  1.00 50.41           C
ATOM    147  CG2 VAL    20      17.064  44.689  57.416  1.00 50.41           C
ATOM    148  C   VAL    20      17.893  47.829  59.308  1.00 50.41           C
ATOM    149  O   VAL    20      17.898  47.469  60.483  1.00 50.41           O
ATOM    150  N   SER    21      17.785  49.122  58.951  1.00 65.11           N
ATOM    151  CA  SER    21      17.615  50.117  59.963  1.00 65.11           C
ATOM    152  CB  SER    21      17.967  51.541  59.506  1.00 65.11           C
ATOM    153  OG  SER    21      17.763  52.452  60.576  1.00 65.11           O
ATOM    154  C   SER    21      16.168  50.107  60.313  1.00 65.11           C
ATOM    155  O   SER    21      15.337  49.659  59.525  1.00 65.11           O
ATOM    156  N   ASP    22      15.827  50.580  61.524  1.00 69.68           N
ATOM    157  CA  ASP    22      14.452  50.616  61.928  1.00 69.68           C
ATOM    158  CB  ASP    22      14.282  51.093  63.384  1.00 69.68           C
ATOM    159  CG  ASP    22      12.839  50.874  63.824  1.00 69.68           C
ATOM    160  OD1 ASP    22      11.910  51.228  63.049  1.00 69.68           O
ATOM    161  OD2 ASP    22      12.651  50.338  64.948  1.00 69.68           O
ATOM    162  C   ASP    22      13.740  51.585  61.042  1.00 69.68           C
ATOM    163  O   ASP    22      12.641  51.318  60.560  1.00 69.68           O
ATOM    164  N   ASP    23      14.383  52.739  60.797  1.00 44.64           N
ATOM    165  CA  ASP    23      13.838  53.823  60.032  1.00 44.64           C
ATOM    166  CB  ASP    23      14.683  55.102  60.128  1.00 44.64           C
ATOM    167  CG  ASP    23      14.485  55.663  61.530  1.00 44.64           C
ATOM    168  OD1 ASP    23      13.373  55.469  62.088  1.00 44.64           O
ATOM    169  OD2 ASP    23      15.441  56.286  62.063  1.00 44.64           O
ATOM    170  C   ASP    23      13.711  53.464  58.585  1.00 44.64           C
ATOM    171  O   ASP    23      12.852  54.002  57.890  1.00 44.64           O
ATOM    172  N   ALA    24      14.549  52.538  58.090  1.00 43.65           N
ATOM    173  CA  ALA    24      14.594  52.284  56.678  1.00 43.65           C
ATOM    174  CB  ALA    24      15.569  51.150  56.309  1.00 43.65           C
ATOM    175  C   ALA    24      13.246  51.891  56.150  1.00 43.65           C
ATOM    176  O   ALA    24      12.825  52.396  55.112  1.00 43.65           O
ATOM    177  N   ARG    25      12.513  51.011  56.854  1.00 91.14           N
ATOM    178  CA  ARG    25      11.255  50.535  56.353  1.00 91.14           C
ATOM    179  CB  ARG    25      10.618  49.533  57.333  1.00 91.14           C
ATOM    180  CG  ARG    25      11.471  48.275  57.500  1.00 91.14           C
ATOM    181  CD  ARG    25      11.230  47.493  58.795  1.00 91.14           C
ATOM    182  NE  ARG    25       9.785  47.141  58.866  1.00 91.14           N
ATOM    183  CZ  ARG    25       8.951  47.845  59.684  1.00 91.14           C
ATOM    184  NH1 ARG    25       9.447  48.868  60.440  1.00 91.14           N
ATOM    185  NH2 ARG    25       7.629  47.514  59.760  1.00 91.14           N
ATOM    186  C   ARG    25      10.313  51.686  56.181  1.00 91.14           C
ATOM    187  O   ARG    25       9.625  51.793  55.166  1.00 91.14           O
ATOM    188  N   ILE    26      10.252  52.587  57.176  1.00 78.24           N
ATOM    189  CA  ILE    26       9.317  53.667  57.074  1.00 78.24           C
ATOM    190  CB  ILE    26       9.184  54.462  58.346  1.00 78.24           C
ATOM    191  CG1 ILE    26       7.941  55.366  58.284  1.00 78.24           C
ATOM    192  CG2 ILE    26      10.496  55.213  58.613  1.00 78.24           C
ATOM    193  CD1 ILE    26       7.552  55.966  59.635  1.00 78.24           C
ATOM    194  C   ILE    26       9.708  54.578  55.950  1.00 78.24           C
ATOM    195  O   ILE    26       8.868  54.969  55.141  1.00 78.24           O
ATOM    196  N   THR    27      11.005  54.926  55.852  1.00 97.54           N
ATOM    197  CA  THR    27      11.427  55.851  54.842  1.00 97.54           C
ATOM    198  CB  THR    27      12.879  56.230  54.957  1.00 97.54           C
ATOM    199  OG1 THR    27      13.195  57.229  53.998  1.00 97.54           O
ATOM    200  CG2 THR    27      13.761  54.987  54.751  1.00 97.54           C
ATOM    201  C   THR    27      11.193  55.271  53.480  1.00 97.54           C
ATOM    202  O   THR    27      10.653  55.944  52.604  1.00 97.54           O
ATOM    203  N   LEU    28      11.576  53.997  53.263  1.00104.89           N
ATOM    204  CA  LEU    28      11.432  53.391  51.970  1.00104.89           C
ATOM    205  CB  LEU    28      12.040  51.974  51.885  1.00104.89           C
ATOM    206  CG  LEU    28      11.903  51.278  50.506  1.00104.89           C
ATOM    207  CD1 LEU    28      10.481  50.760  50.225  1.00104.89           C
ATOM    208  CD2 LEU    28      12.422  52.191  49.384  1.00104.89           C
ATOM    209  C   LEU    28       9.982  53.289  51.640  1.00104.89           C
ATOM    210  O   LEU    28       9.579  53.554  50.510  1.00104.89           O
ATOM    211  N   ALA    29       9.156  52.919  52.631  1.00 34.30           N
ATOM    212  CA  ALA    29       7.761  52.725  52.382  1.00 34.30           C
ATOM    213  CB  ALA    29       6.984  52.331  53.648  1.00 34.30           C
ATOM    214  C   ALA    29       7.200  54.018  51.890  1.00 34.30           C
ATOM    215  O   ALA    29       6.346  54.032  51.005  1.00 34.30           O
ATOM    216  N   LYS    30       7.655  55.139  52.479  1.00107.24           N
ATOM    217  CA  LYS    30       7.197  56.450  52.112  1.00107.24           C
ATOM    218  CB  LYS    30       7.803  57.539  53.012  1.00107.24           C
ATOM    219  CG  LYS    30       7.413  58.965  52.616  1.00107.24           C
ATOM    220  CD  LYS    30       5.940  59.302  52.844  1.00107.24           C
ATOM    221  CE  LYS    30       5.583  60.734  52.439  1.00107.24           C
ATOM    222  NZ  LYS    30       4.137  60.975  52.640  1.00107.24           N
ATOM    223  C   LYS    30       7.602  56.780  50.705  1.00107.24           C
ATOM    224  O   LYS    30       6.794  57.269  49.917  1.00107.24           O
ATOM    225  N   ILE    31       8.871  56.508  50.351  1.00 82.04           N
ATOM    226  CA  ILE    31       9.385  56.868  49.059  1.00 82.04           C
ATOM    227  CB  ILE    31      10.838  56.532  48.901  1.00 82.04           C
ATOM    228  CG1 ILE    31      11.686  57.293  49.934  1.00 82.04           C
ATOM    229  CG2 ILE    31      11.232  56.823  47.444  1.00 82.04           C
ATOM    230  CD1 ILE    31      11.598  58.811  49.797  1.00 82.04           C
ATOM    231  C   ILE    31       8.651  56.101  48.013  1.00 82.04           C
ATOM    232  O   ILE    31       8.290  56.633  46.965  1.00 82.04           O
ATOM    233  N   LEU    32       8.423  54.809  48.289  1.00131.77           N
ATOM    234  CA  LEU    32       7.795  53.921  47.362  1.00131.77           C
ATOM    235  CB  LEU    32       7.736  52.496  47.944  1.00131.77           C
ATOM    236  CG  LEU    32       7.269  51.406  46.967  1.00131.77           C
ATOM    237  CD1 LEU    32       5.794  51.576  46.589  1.00131.77           C
ATOM    238  CD2 LEU    32       8.198  51.322  45.747  1.00131.77           C
ATOM    239  C   LEU    32       6.408  54.416  47.098  1.00131.77           C
ATOM    240  O   LEU    32       5.968  54.451  45.949  1.00131.77           O
ATOM    241  N   GLU    33       5.687  54.837  48.155  1.00 80.95           N
ATOM    242  CA  GLU    33       4.346  55.303  47.959  1.00 80.95           C
ATOM    243  CB  GLU    33       3.562  55.577  49.259  1.00 80.95           C
ATOM    244  CG  GLU    33       4.120  56.688  50.144  1.00 80.95           C
ATOM    245  CD  GLU    33       3.201  56.798  51.353  1.00 80.95           C
ATOM    246  OE1 GLU    33       2.844  55.732  51.921  1.00 80.95           O
ATOM    247  OE2 GLU    33       2.842  57.949  51.721  1.00 80.95           O
ATOM    248  C   GLU    33       4.399  56.550  47.136  1.00 80.95           C
ATOM    249  O   GLU    33       3.508  56.801  46.326  1.00 80.95           O
ATOM    250  N   GLU    34       5.451  57.371  47.330  1.00 64.52           N
ATOM    251  CA  GLU    34       5.578  58.596  46.592  1.00 64.52           C
ATOM    252  CB  GLU    34       6.812  59.423  47.004  1.00 64.52           C
ATOM    253  CG  GLU    34       6.781  60.871  46.499  1.00 64.52           C
ATOM    254  CD  GLU    34       7.110  60.891  45.012  1.00 64.52           C
ATOM    255  OE1 GLU    34       7.802  59.948  44.547  1.00 64.52           O
ATOM    256  OE2 GLU    34       6.686  61.859  44.326  1.00 64.52           O
ATOM    257  C   GLU    34       5.722  58.258  45.138  1.00 64.52           C
ATOM    258  O   GLU    34       5.136  58.916  44.279  1.00 64.52           O
ATOM    259  N   MET    35       6.507  57.207  44.828  1.00 92.88           N
ATOM    260  CA  MET    35       6.728  56.807  43.467  1.00 92.88           C
ATOM    261  CB  MET    35       7.627  55.561  43.351  1.00 92.88           C
ATOM    262  CG  MET    35       9.081  55.761  43.786  1.00 92.88           C
ATOM    263  SD  MET    35      10.086  56.756  42.645  1.00 92.88           S
ATOM    264  CE  MET    35      11.674  56.174  43.307  1.00 92.88           C
ATOM    265  C   MET    35       5.397  56.416  42.913  1.00 92.88           C
ATOM    266  O   MET    35       5.065  56.736  41.773  1.00 92.88           O
ATOM    267  N   GLY    36       4.602  55.702  43.732  1.00 35.25           N
ATOM    268  CA  GLY    36       3.298  55.243  43.356  1.00 35.25           C
ATOM    269  C   GLY    36       2.421  56.429  43.115  1.00 35.25           C
ATOM    270  O   GLY    36       1.560  56.415  42.240  1.00 35.25           O
ATOM    271  N   ARG    37       2.586  57.498  43.905  1.00 44.83           N
ATOM    272  CA  ARG    37       1.758  58.639  43.668  1.00 44.83           C
ATOM    273  CB  ARG    37       1.975  59.775  44.681  1.00 44.83           C
ATOM    274  CG  ARG    37       1.414  59.414  46.059  1.00 44.83           C
ATOM    275  CD  ARG    37       1.310  60.587  47.034  1.00 44.83           C
ATOM    276  NE  ARG    37       0.747  60.046  48.305  1.00 44.83           N
ATOM    277  CZ  ARG    37      -0.604  59.902  48.445  1.00 44.83           C
ATOM    278  NH1 ARG    37      -1.437  60.267  47.427  1.00 44.83           N
ATOM    279  NH2 ARG    37      -1.126  59.388  49.597  1.00 44.83           N
ATOM    280  C   ARG    37       2.080  59.111  42.287  1.00 44.83           C
ATOM    281  O   ARG    37       1.208  59.590  41.564  1.00 44.83           O
ATOM    282  N   ASP    38       3.358  58.973  41.884  1.00 74.86           N
ATOM    283  CA  ASP    38       3.783  59.393  40.580  1.00 74.86           C
ATOM    284  CB  ASP    38       5.294  59.207  40.354  1.00 74.86           C
ATOM    285  CG  ASP    38       5.690  60.051  39.152  1.00 74.86           C
ATOM    286  OD1 ASP    38       4.853  60.889  38.720  1.00 74.86           O
ATOM    287  OD2 ASP    38       6.833  59.876  38.656  1.00 74.86           O
ATOM    288  C   ASP    38       3.059  58.589  39.534  1.00 74.86           C
ATOM    289  O   ASP    38       2.656  59.130  38.504  1.00 74.86           O
ATOM    290  N   ILE    39       2.892  57.268  39.748  1.00 51.90           N
ATOM    291  CA  ILE    39       2.198  56.446  38.791  1.00 51.90           C
ATOM    292  CB  ILE    39       2.294  54.960  39.030  1.00 51.90           C
ATOM    293  CG1 ILE    39       1.884  54.205  37.757  1.00 51.90           C
ATOM    294  CG2 ILE    39       1.428  54.573  40.233  1.00 51.90           C
ATOM    295  CD1 ILE    39       2.203  52.712  37.816  1.00 51.90           C
ATOM    296  C   ILE    39       0.752  56.835  38.773  1.00 51.90           C
ATOM    297  O   ILE    39       0.100  56.798  37.731  1.00 51.90           O
ATOM    298  N   ALA    40       0.209  57.208  39.947  1.00 40.85           N
ATOM    299  CA  ALA    40      -1.175  57.559  40.084  1.00 40.85           C
ATOM    300  CB  ALA    40      -1.545  57.982  41.517  1.00 40.85           C
ATOM    301  C   ALA    40      -1.459  58.713  39.180  1.00 40.85           C
ATOM    302  O   ALA    40      -2.539  58.803  38.599  1.00 40.85           O
ATOM    303  N   SER    41      -0.503  59.647  39.042  1.00 70.02           N
ATOM    304  CA  SER    41      -0.767  60.764  38.186  1.00 70.02           C
ATOM    305  CB  SER    41       0.407  61.753  38.091  1.00 70.02           C
ATOM    306  OG  SER    41       1.496  61.154  37.402  1.00 70.02           O
ATOM    307  C   SER    41      -1.027  60.239  36.804  1.00 70.02           C
ATOM    308  O   SER    41      -1.991  60.630  36.149  1.00 70.02           O
ATOM    309  N   GLU    42      -0.177  59.312  36.328  1.00 70.32           N
ATOM    310  CA  GLU    42      -0.297  58.778  35.000  1.00 70.32           C
ATOM    311  CB  GLU    42       0.848  57.804  34.672  1.00 70.32           C
ATOM    312  CG  GLU    42       2.240  58.435  34.769  1.00 70.32           C
ATOM    313  CD  GLU    42       2.426  59.384  33.596  1.00 70.32           C
ATOM    314  OE1 GLU    42       1.527  59.421  32.715  1.00 70.32           O
ATOM    315  OE2 GLU    42       3.474  60.084  33.568  1.00 70.32           O
ATOM    316  C   GLU    42      -1.578  58.007  34.882  1.00 70.32           C
ATOM    317  O   GLU    42      -2.285  58.102  33.880  1.00 70.32           O
ATOM    318  N   ALA    43      -1.895  57.204  35.913  1.00 35.42           N
ATOM    319  CA  ALA    43      -3.063  56.368  35.921  1.00 35.42           C
ATOM    320  CB  ALA    43      -3.126  55.455  37.157  1.00 35.42           C
ATOM    321  C   ALA    43      -4.303  57.201  35.920  1.00 35.42           C
ATOM    322  O   ALA    43      -5.277  56.866  35.249  1.00 35.42           O
ATOM    323  N   ILE    44      -4.312  58.312  36.681  1.00 76.83           N
ATOM    324  CA  ILE    44      -5.510  59.094  36.757  1.00 76.83           C
ATOM    325  CB  ILE    44      -5.442  60.247  37.723  1.00 76.83           C
ATOM    326  CG1 ILE    44      -6.852  60.818  37.951  1.00 76.83           C
ATOM    327  CG2 ILE    44      -4.434  61.282  37.202  1.00 76.83           C
ATOM    328  CD1 ILE    44      -6.945  61.781  39.134  1.00 76.83           C
ATOM    329  C   ILE    44      -5.821  59.632  35.399  1.00 76.83           C
ATOM    330  O   ILE    44      -6.977  59.639  34.980  1.00 76.83           O
ATOM    331  N   LYS    45      -4.790  60.089  34.666  1.00 52.34           N
ATOM    332  CA  LYS    45      -5.010  60.665  33.373  1.00 52.34           C
ATOM    333  CB  LYS    45      -3.705  61.129  32.708  1.00 52.34           C
ATOM    334  CG  LYS    45      -3.041  62.307  33.424  1.00 52.34           C
ATOM    335  CD  LYS    45      -1.598  62.562  32.980  1.00 52.34           C
ATOM    336  CE  LYS    45      -0.995  63.840  33.569  1.00 52.34           C
ATOM    337  NZ  LYS    45      -1.728  65.025  33.069  1.00 52.34           N
ATOM    338  C   LYS    45      -5.624  59.639  32.476  1.00 52.34           C
ATOM    339  O   LYS    45      -6.593  59.917  31.774  1.00 52.34           O
ATOM    340  N   LEU    46      -5.090  58.406  32.496  1.00 38.59           N
ATOM    341  CA  LEU    46      -5.592  57.383  31.627  1.00 38.59           C
ATOM    342  CB  LEU    46      -4.822  56.065  31.754  1.00 38.59           C
ATOM    343  CG  LEU    46      -3.357  56.216  31.319  1.00 38.59           C
ATOM    344  CD1 LEU    46      -2.641  54.866  31.322  1.00 38.59           C
ATOM    345  CD2 LEU    46      -3.246  56.943  29.971  1.00 38.59           C
ATOM    346  C   LEU    46      -7.016  57.128  31.978  1.00 38.59           C
ATOM    347  O   LEU    46      -7.851  56.908  31.101  1.00 38.59           O
ATOM    348  N   ALA    47      -7.333  57.151  33.282  1.00 22.16           N
ATOM    349  CA  ALA    47      -8.679  56.922  33.712  1.00 22.16           C
ATOM    350  CB  ALA    47      -8.838  56.974  35.242  1.00 22.16           C
ATOM    351  C   ALA    47      -9.531  58.008  33.142  1.00 22.16           C
ATOM    352  O   ALA    47     -10.647  57.754  32.691  1.00 22.16           O
ATOM    353  N   ARG    48      -9.018  59.254  33.144  1.00 80.21           N
ATOM    354  CA  ARG    48      -9.779  60.376  32.673  1.00 80.21           C
ATOM    355  CB  ARG    48      -9.073  61.724  32.889  1.00 80.21           C
ATOM    356  CG  ARG    48     -10.026  62.913  32.778  1.00 80.21           C
ATOM    357  CD  ARG    48      -9.420  64.231  33.259  1.00 80.21           C
ATOM    358  NE  ARG    48      -9.090  65.044  32.056  1.00 80.21           N
ATOM    359  CZ  ARG    48      -8.528  66.277  32.207  1.00 80.21           C
ATOM    360  NH1 ARG    48      -8.216  66.737  33.455  1.00 80.21           N
ATOM    361  NH2 ARG    48      -8.279  67.055  31.114  1.00 80.21           N
ATOM    362  C   ARG    48     -10.051  60.217  31.211  1.00 80.21           C
ATOM    363  O   ARG    48     -11.149  60.514  30.745  1.00 80.21           O
ATOM    364  N   HIS    49      -9.063  59.723  30.441  1.00 62.84           N
ATOM    365  CA  HIS    49      -9.281  59.574  29.031  1.00 62.84           C
ATOM    366  ND1 HIS    49      -5.983  60.141  29.184  1.00 62.84           N
ATOM    367  CG  HIS    49      -6.921  59.949  28.193  1.00 62.84           C
ATOM    368  CB  HIS    49      -8.068  58.987  28.286  1.00 62.84           C
ATOM    369  NE2 HIS    49      -5.439  61.515  27.522  1.00 62.84           N
ATOM    370  CD2 HIS    49      -6.573  60.797  27.186  1.00 62.84           C
ATOM    371  CE1 HIS    49      -5.122  61.087  28.732  1.00 62.84           C
ATOM    372  C   HIS    49     -10.432  58.636  28.866  1.00 62.84           C
ATOM    373  O   HIS    49     -11.293  58.826  28.008  1.00 62.84           O
ATOM    374  N   ALA    50     -10.463  57.596  29.715  1.00 44.23           N
ATOM    375  CA  ALA    50     -11.489  56.596  29.739  1.00 44.23           C
ATOM    376  CB  ALA    50     -11.213  55.485  30.767  1.00 44.23           C
ATOM    377  C   ALA    50     -12.785  57.249  30.105  1.00 44.23           C
ATOM    378  O   ALA    50     -13.848  56.801  29.684  1.00 44.23           O
ATOM    379  N   GLY    51     -12.741  58.313  30.931  1.00 22.78           N
ATOM    380  CA  GLY    51     -13.964  58.953  31.322  1.00 22.78           C
ATOM    381  C   GLY    51     -14.439  58.279  32.563  1.00 22.78           C
ATOM    382  O   GLY    51     -15.615  58.355  32.915  1.00 22.78           O
ATOM    383  N   ARG    52     -13.515  57.583  33.253  1.00128.75           N
ATOM    384  CA  ARG    52     -13.860  56.891  34.457  1.00128.75           C
ATOM    385  CB  ARG    52     -13.352  55.441  34.484  1.00128.75           C
ATOM    386  CG  ARG    52     -13.950  54.572  33.377  1.00128.75           C
ATOM    387  CD  ARG    52     -15.420  54.221  33.605  1.00128.75           C
ATOM    388  NE  ARG    52     -15.494  53.393  34.842  1.00128.75           N
ATOM    389  CZ  ARG    52     -16.674  53.280  35.520  1.00128.75           C
ATOM    390  NH1 ARG    52     -17.785  53.929  35.063  1.00128.75           N
ATOM    391  NH2 ARG    52     -16.743  52.522  36.653  1.00128.75           N
ATOM    392  C   ARG    52     -13.228  57.615  35.605  1.00128.75           C
ATOM    393  O   ARG    52     -12.083  58.056  35.531  1.00128.75           O
ATOM    394  N   LYS    53     -14.014  57.795  36.683  1.00 71.84           N
ATOM    395  CA  LYS    53     -13.614  58.459  37.891  1.00 71.84           C
ATOM    396  CB  LYS    53     -14.793  58.776  38.826  1.00 71.84           C
ATOM    397  CG  LYS    53     -15.751  59.833  38.270  1.00 71.84           C
ATOM    398  CD  LYS    53     -17.049  59.963  39.071  1.00 71.84           C
ATOM    399  CE  LYS    53     -16.909  60.826  40.327  1.00 71.84           C
ATOM    400  NZ  LYS    53     -18.193  60.859  41.066  1.00 71.84           N
ATOM    401  C   LYS    53     -12.652  57.629  38.682  1.00 71.84           C
ATOM    402  O   LYS    53     -11.785  58.171  39.366  1.00 71.84           O
ATOM    403  N   THR    54     -12.789  56.289  38.637  1.00104.08           N
ATOM    404  CA  THR    54     -11.969  55.487  39.502  1.00104.08           C
ATOM    405  CB  THR    54     -12.724  54.402  40.209  1.00104.08           C
ATOM    406  OG1 THR    54     -11.910  53.810  41.210  1.00104.08           O
ATOM    407  CG2 THR    54     -13.138  53.343  39.173  1.00104.08           C
ATOM    408  C   THR    54     -10.894  54.819  38.713  1.00104.08           C
ATOM    409  O   THR    54     -11.086  54.437  37.561  1.00104.08           O
ATOM    410  N   ILE    55      -9.715  54.664  39.346  1.00 50.02           N
ATOM    411  CA  ILE    55      -8.594  54.052  38.701  1.00 50.02           C
ATOM    412  CB  ILE    55      -7.269  54.453  39.286  1.00 50.02           C
ATOM    413  CG1 ILE    55      -7.033  55.962  39.106  1.00 50.02           C
ATOM    414  CG2 ILE    55      -6.177  53.580  38.646  1.00 50.02           C
ATOM    415  CD1 ILE    55      -5.842  56.485  39.907  1.00 50.02           C
ATOM    416  C   ILE    55      -8.723  52.573  38.852  1.00 50.02           C
ATOM    417  O   ILE    55      -9.000  52.065  39.937  1.00 50.02           O
ATOM    418  N   LYS    56      -8.541  51.848  37.732  1.00116.11           N
ATOM    419  CA  LYS    56      -8.630  50.419  37.735  1.00116.11           C
ATOM    420  CB  LYS    56      -9.616  49.869  36.689  1.00116.11           C
ATOM    421  CG  LYS    56     -11.082  50.168  37.007  1.00116.11           C
ATOM    422  CD  LYS    56     -11.580  49.497  38.289  1.00116.11           C
ATOM    423  CE  LYS    56     -10.976  50.086  39.565  1.00116.11           C
ATOM    424  NZ  LYS    56     -11.529  49.398  40.754  1.00116.11           N
ATOM    425  C   LYS    56      -7.271  49.897  37.394  1.00116.11           C
ATOM    426  O   LYS    56      -6.373  50.649  37.020  1.00116.11           O
ATOM    427  N   ALA    57      -7.097  48.569  37.505  1.00 26.53           N
ATOM    428  CA  ALA    57      -5.827  47.946  37.276  1.00 26.53           C
ATOM    429  CB  ALA    57      -5.881  46.418  37.433  1.00 26.53           C
ATOM    430  C   ALA    57      -5.394  48.238  35.876  1.00 26.53           C
ATOM    431  O   ALA    57      -4.213  48.458  35.617  1.00 26.53           O
ATOM    432  N   GLU    58      -6.344  48.254  34.927  1.00 31.29           N
ATOM    433  CA  GLU    58      -5.987  48.460  33.555  1.00 31.29           C
ATOM    434  CB  GLU    58      -7.187  48.371  32.596  1.00 31.29           C
ATOM    435  CG  GLU    58      -6.771  48.381  31.124  1.00 31.29           C
ATOM    436  CD  GLU    58      -8.016  48.172  30.277  1.00 31.29           C
ATOM    437  OE1 GLU    58      -9.120  48.039  30.869  1.00 31.29           O
ATOM    438  OE2 GLU    58      -7.879  48.141  29.025  1.00 31.29           O
ATOM    439  C   GLU    58      -5.363  49.813  33.392  1.00 31.29           C
ATOM    440  O   GLU    58      -4.420  49.974  32.619  1.00 31.29           O
ATOM    441  N   ASP    59      -5.866  50.829  34.118  1.00 61.91           N
ATOM    442  CA  ASP    59      -5.350  52.159  33.957  1.00 61.91           C
ATOM    443  CB  ASP    59      -6.072  53.183  34.846  1.00 61.91           C
ATOM    444  CG  ASP    59      -7.490  53.334  34.321  1.00 61.91           C
ATOM    445  OD1 ASP    59      -7.731  52.947  33.146  1.00 61.91           O
ATOM    446  OD2 ASP    59      -8.353  53.834  35.090  1.00 61.91           O
ATOM    447  C   ASP    59      -3.901  52.177  34.336  1.00 61.91           C
ATOM    448  O   ASP    59      -3.091  52.816  33.667  1.00 61.91           O
ATOM    449  N   ILE    60      -3.531  51.478  35.426  1.00133.43           N
ATOM    450  CA  ILE    60      -2.162  51.493  35.858  1.00133.43           C
ATOM    451  CB  ILE    60      -1.937  50.889  37.220  1.00133.43           C
ATOM    452  CG1 ILE    60      -2.230  49.380  37.271  1.00133.43           C
ATOM    453  CG2 ILE    60      -2.785  51.710  38.206  1.00133.43           C
ATOM    454  CD1 ILE    60      -1.110  48.511  36.698  1.00133.43           C
ATOM    455  C   ILE    60      -1.312  50.807  34.840  1.00133.43           C
ATOM    456  O   ILE    60      -0.192  51.232  34.559  1.00133.43           O
ATOM    457  N   GLU    61      -1.827  49.716  34.252  1.00 80.64           N
ATOM    458  CA  GLU    61      -1.049  48.978  33.306  1.00 80.64           C
ATOM    459  CB  GLU    61      -1.816  47.774  32.744  1.00 80.64           C
ATOM    460  CG  GLU    61      -1.006  46.965  31.736  1.00 80.64           C
ATOM    461  CD  GLU    61      -1.855  45.783  31.308  1.00 80.64           C
ATOM    462  OE1 GLU    61      -3.058  45.993  30.995  1.00 80.64           O
ATOM    463  OE2 GLU    61      -1.310  44.648  31.300  1.00 80.64           O
ATOM    464  C   GLU    61      -0.723  49.876  32.163  1.00 80.64           C
ATOM    465  O   GLU    61       0.417  49.925  31.701  1.00 80.64           O
ATOM    466  N   LEU    62      -1.721  50.639  31.685  1.00 35.93           N
ATOM    467  CA  LEU    62      -1.488  51.481  30.555  1.00 35.93           C
ATOM    468  CB  LEU    62      -2.757  52.199  30.071  1.00 35.93           C
ATOM    469  CG  LEU    62      -3.841  51.246  29.538  1.00 35.93           C
ATOM    470  CD1 LEU    62      -5.078  52.028  29.067  1.00 35.93           C
ATOM    471  CD2 LEU    62      -3.279  50.300  28.463  1.00 35.93           C
ATOM    472  C   LEU    62      -0.473  52.516  30.915  1.00 35.93           C
ATOM    473  O   LEU    62       0.442  52.789  30.142  1.00 35.93           O
ATOM    474  N   ALA    63      -0.586  53.111  32.115  1.00 29.84           N
ATOM    475  CA  ALA    63       0.322  54.165  32.451  1.00 29.84           C
ATOM    476  CB  ALA    63       0.043  54.763  33.839  1.00 29.84           C
ATOM    477  C   ALA    63       1.713  53.619  32.469  1.00 29.84           C
ATOM    478  O   ALA    63       2.625  54.204  31.886  1.00 29.84           O
ATOM    479  N   VAL    64       1.909  52.463  33.128  1.00 92.22           N
ATOM    480  CA  VAL    64       3.225  51.903  33.232  1.00 92.22           C
ATOM    481  CB  VAL    64       3.289  50.710  34.150  1.00 92.22           C
ATOM    482  CG1 VAL    64       2.358  49.609  33.618  1.00 92.22           C
ATOM    483  CG2 VAL    64       4.758  50.272  34.279  1.00 92.22           C
ATOM    484  C   VAL    64       3.720  51.489  31.881  1.00 92.22           C
ATOM    485  O   VAL    64       4.846  51.807  31.500  1.00 92.22           O
ATOM    486  N   ARG    65       2.873  50.788  31.106  1.00 47.96           N
ATOM    487  CA  ARG    65       3.260  50.266  29.827  1.00 47.96           C
ATOM    488  CB  ARG    65       2.189  49.359  29.193  1.00 47.96           C
ATOM    489  CG  ARG    65       2.044  48.005  29.895  1.00 47.96           C
ATOM    490  CD  ARG    65       0.986  47.097  29.262  1.00 47.96           C
ATOM    491  NE  ARG    65       0.978  45.813  30.020  1.00 47.96           N
ATOM    492  CZ  ARG    65       1.776  44.780  29.624  1.00 47.96           C
ATOM    493  NH1 ARG    65       2.578  44.924  28.530  1.00 47.96           N
ATOM    494  NH2 ARG    65       1.772  43.605  30.320  1.00 47.96           N
ATOM    495  C   ARG    65       3.541  51.390  28.888  1.00 47.96           C
ATOM    496  O   ARG    65       4.453  51.304  28.070  1.00 47.96           O
ATOM    497  N   ARG    66       2.778  52.488  28.999  1.00165.45           N
ATOM    498  CA  ARG    66       2.904  53.601  28.104  1.00165.45           C
ATOM    499  CB  ARG    66       1.903  54.731  28.398  1.00165.45           C
ATOM    500  CG  ARG    66       0.471  54.433  27.944  1.00165.45           C
ATOM    501  CD  ARG    66       0.118  55.054  26.587  1.00165.45           C
ATOM    502  NE  ARG    66       0.371  54.035  25.528  1.00165.45           N
ATOM    503  CZ  ARG    66      -0.643  53.226  25.103  1.00165.45           C
ATOM    504  NH1 ARG    66      -1.895  53.371  25.629  1.00165.45           N
ATOM    505  NH2 ARG    66      -0.411  52.291  24.136  1.00165.45           N
ATOM    506  C   ARG    66       4.278  54.170  28.213  1.00165.45           C
ATOM    507  O   ARG    66       4.792  54.726  27.244  1.00165.45           O
ATOM    508  N   PHE    67       4.911  54.047  29.394  1.00108.78           N
ATOM    509  CA  PHE    67       6.197  54.650  29.586  1.00108.78           C
ATOM    510  CB  PHE    67       6.827  54.306  30.946  1.00108.78           C
ATOM    511  CG  PHE    67       8.142  55.002  30.992  1.00108.78           C
ATOM    512  CD1 PHE    67       8.217  56.318  31.385  1.00108.78           C
ATOM    513  CD2 PHE    67       9.301  54.345  30.640  1.00108.78           C
ATOM    514  CE1 PHE    67       9.426  56.971  31.423  1.00108.78           C
ATOM    515  CE2 PHE    67      10.513  54.993  30.676  1.00108.78           C
ATOM    516  CZ  PHE    67      10.577  56.307  31.074  1.00108.78           C
ATOM    517  C   PHE    67       7.139  54.154  28.532  1.00108.78           C
ATOM    518  O   PHE    67       7.794  54.956  27.870  1.00108.78           O
ATOM    519  N   LYS    68       7.226  52.827  28.326  1.00201.78           N
ATOM    520  CA  LYS    68       8.131  52.372  27.306  1.00201.78           C
ATOM    521  CB  LYS    68       9.039  51.200  27.729  1.00201.78           C
ATOM    522  CG  LYS    68      10.190  51.614  28.650  1.00201.78           C
ATOM    523  CD  LYS    68      10.953  50.440  29.271  1.00201.78           C
ATOM    524  CE  LYS    68      10.376  49.965  30.606  1.00201.78           C
ATOM    525  NZ  LYS    68       9.088  49.272  30.385  1.00201.78           N
ATOM    526  C   LYS    68       7.331  51.923  26.128  1.00201.78           C
ATOM    527  O   LYS    68       6.213  51.433  26.260  1.00201.78           O
ATOM    528  N   LYS    69       7.891  52.095  24.920  1.00 32.50           N
ATOM    529  CA  LYS    69       7.173  51.676  23.757  1.00 32.50           C
ATOM    530  CB  LYS    69       7.946  51.916  22.451  1.00 32.50           C
ATOM    531  CG  LYS    69       8.123  53.400  22.125  1.00 32.50           C
ATOM    532  CD  LYS    69       9.190  53.664  21.064  1.00 32.50           C
ATOM    533  CE  LYS    69      10.615  53.492  21.594  1.00 32.50           C
ATOM    534  NZ  LYS    69      11.591  53.711  20.504  1.00 32.50           N
ATOM    535  C   LYS    69       6.948  50.178  23.898  1.00 32.50           C
ATOM    536  O   LYS    69       7.881  49.406  23.554  1.00 32.50           O
ATOM    537  OXT LYS    69       5.839  49.786  24.354  1.00 32.50           O
TER     538      LYS    69
END
