# Supplementary material for: Estimating local protein model quality: prospects for molecular replacement
Source: Acta Crystallogr D Struct Biol. 2020 Mar 3;76(Pt 3):285–90. doi: 10.1107/S2059798320000972 (PMC7057213; doi:10.1107/S2059798320000972)
Supplement: Supplementary file 1 [file d-76-00285-sup1.zip › models/1a7w.2cv5_C.B99990001.pdb.proq3.sscore.local]

ProQ2 ProQRosCen ProQRosFA ProQ3
0.13958455 0.39881585 0.6304632 0.33061222
0.17898382 0.46747576 0.64099729 0.37608355
0.21774392 0.52710854 0.73881188 0.44064197
0.26476784 0.49574654 0.65799337 0.41758838
0.29017144 0.4354484 0.66269209 0.46528224
0.34767079 0.43342503 0.63423507 0.47788497
0.35833657 0.44389265 0.65668868 0.48331669
0.36732463 0.41713646 0.63253866 0.48653085
0.39666046 0.42688396 0.61860235 0.46788825
0.3786977 0.44469654 0.66178715 0.47623443
0.38736642 0.44769184 0.63048516 0.45287513
0.38153058 0.45203627 0.59193777 0.4494347
0.35666606 0.406769 0.52653752 0.40783888
0.33406017 0.39502652 0.42770151 0.37285804
0.25603059 0.34417139 0.39650083 0.34060875
0.27915168 0.36426873 0.35940574 0.3159698
0.30968887 0.38243556 0.34065074 0.33014989
0.29130928 0.39593671 0.35677074 0.33699144
0.29838397 0.42049725 0.3685255 0.34689559
0.33648945 0.48434988 0.4854826 0.38435466
0.34419423 0.41883936 0.44046465 0.38909586
0.2912012 0.42441488 0.45744056 0.33601005
0.31347319 0.41367393 0.47030156 0.36460414
0.32016943 0.42682108 0.53363003 0.3952767
0.34914008 0.37600484 0.55628497 0.42931403
0.34474447 0.33066094 0.57950797 0.43726972
0.37260532 0.37476156 0.64740425 0.50224518
0.45196095 0.3990324 0.70317337 0.58270123
0.46211449 0.36697687 0.70994689 0.61430824
0.42976713 0.2845675 0.71785284 0.62212858
0.40990851 0.31304767 0.73952938 0.62342128
0.49125867 0.39083521 0.79002887 0.69592916
0.5207254 0.41484746 0.80308149 0.72344695
0.48185312 0.38379885 0.79588091 0.69081428
0.44763294 0.33576865 0.79697601 0.66290171
0.42838407 0.32787796 0.77318869 0.62499559
0.4335524 0.33272957 0.76531651 0.63351862
0.45747434 0.39625978 0.76513163 0.65026193
0.48438174 0.42998905 0.80699403 0.66198381
0.47903579 0.43241603 0.78497878 0.65062441
0.52541871 0.44968227 0.77856822 0.69148699
0.57032911 0.5282038 0.81679366 0.72494893
0.59624013 0.53398311 0.82237352 0.74483474
0.61835681 0.53802238 0.8108727 0.7233606
0.62685259 0.46942466 0.77810255 0.73812293
0.68960879 0.52436516 0.81196689 0.7656735
0.71945899 0.54722218 0.81553247 0.78688403
0.67842757 0.61973258 0.8148189 0.73843578
0.66256201 0.52399545 0.76523593 0.7086444
0.65193508 0.56420012 0.79544798 0.72248315
0.62160222 0.60179099 0.76116475 0.68413139
0.64268326 0.66181103 0.80645421 0.71463955
0.6348428 0.68429016 0.79375124 0.70440113
0.61825609 0.61308593 0.80495875 0.71896728
0.59491741 0.61057666 0.81277994 0.71693802
0.55595743 0.53338291 0.7519774 0.67726369
0.53849952 0.50050898 0.70901425 0.6341495
0.62957718 0.59583509 0.72748293 0.67111932
0.74133356 0.66372318 0.77922453 0.73128718
0.73244904 0.66534474 0.80084566 0.74742403
0.66843933 0.57762556 0.69383627 0.67159219
0.69172823 0.56154669 0.6642062 0.64786568
0.68632632 0.55497108 0.61871528 0.62169482
0.61103298 0.55545307 0.61287453 0.5840391
0.53337573 0.48745634 0.52112241 0.49691608
0.50359277 0.48712065 0.46320422 0.43829704
0.35880838 0.4086921 0.35260987 0.31128122
0.3478286 0.42159266 0.3062124 0.27434141
0.28453433 0.34609908 0.20029458 0.19145513
