# Supplementary material for: Estimating local protein model quality: prospects for molecular replacement
Source: Acta Crystallogr D Struct Biol. 2020 Mar 3;76(Pt 3):285–90. doi: 10.1107/S2059798320000972 (PMC7057213; doi:10.1107/S2059798320000972)
Supplement: Supplementary file 1 [file d-76-00285-sup1.zip › models/1a7w.2cv5_C.B99990001.pdb.proq3d.sscore.local]

ProQ2D ProQRosCenD ProQRosFAD ProQ3D
2.445269376039505005e-01 3.142164647579193115e-01 7.865590453147888184e-01 4.217762351036071777e-01
2.440401315689086914e-01 5.101407766342163086e-01 7.909863591194152832e-01 4.557935297489166260e-01
3.518765866756439209e-01 6.415139436721801758e-01 9.054607748985290527e-01 6.215544939041137695e-01
3.187376558780670166e-01 5.853141546249389648e-01 8.362213373184204102e-01 5.297365188598632812e-01
3.739583790302276611e-01 5.271703004837036133e-01 8.723069429397583008e-01 5.587654113769531250e-01
3.898967504501342773e-01 4.343233108520507812e-01 7.858389616012573242e-01 5.284209847450256348e-01
4.312929511070251465e-01 4.449250102043151855e-01 8.546817302703857422e-01 5.028695464134216309e-01
4.606038630008697510e-01 3.784871697425842285e-01 7.193635106086730957e-01 5.329704284667968750e-01
4.470954239368438721e-01 4.753645956516265869e-01 7.066061496734619141e-01 4.683582782745361328e-01
4.526803195476531982e-01 5.264522433280944824e-01 7.717244625091552734e-01 4.612079560756683350e-01
4.537012577056884766e-01 5.581807494163513184e-01 7.205043435096740723e-01 5.068838596343994141e-01
4.574678540229797363e-01 5.277283191680908203e-01 6.580895185470581055e-01 4.964810907840728760e-01
4.759252071380615234e-01 4.920465946197509766e-01 5.329557061195373535e-01 4.489099979400634766e-01
4.521996378898620605e-01 4.158597886562347412e-01 4.687209427356719971e-01 4.627198874950408936e-01
4.315788745880126953e-01 3.885580599308013916e-01 4.524545669555664062e-01 4.524737894535064697e-01
4.819963276386260986e-01 3.625160455703735352e-01 4.209338426589965820e-01 4.458467662334442139e-01
4.974284768104553223e-01 4.016262292861938477e-01 4.039590954780578613e-01 4.239873886108398438e-01
4.451318681240081787e-01 4.238565564155578613e-01 4.335049092769622803e-01 4.564290940761566162e-01
4.436792433261871338e-01 5.168716907501220703e-01 4.568632245063781738e-01 4.367836415767669678e-01
4.614136815071105957e-01 5.972629189491271973e-01 5.899833440780639648e-01 4.550876021385192871e-01
4.699503481388092041e-01 4.916247129440307617e-01 4.956271350383758545e-01 4.525946378707885742e-01
4.998607933521270752e-01 3.859345316886901855e-01 4.645144939422607422e-01 4.748412966728210449e-01
5.228833556175231934e-01 3.951191306114196777e-01 4.545888602733612061e-01 5.026290416717529297e-01
4.894033968448638916e-01 3.831398487091064453e-01 4.815544486045837402e-01 5.358102917671203613e-01
5.026899576187133789e-01 3.167919218540191650e-01 4.635574519634246826e-01 5.157777667045593262e-01
5.000557303428649902e-01 3.135907351970672607e-01 4.494808614253997803e-01 5.038415193557739258e-01
5.327084660530090332e-01 3.531661629676818848e-01 4.549550712108612061e-01 5.490068197250366211e-01
6.010733842849731445e-01 3.658136427402496338e-01 4.402209818363189697e-01 6.072751879692077637e-01
5.862947702407836914e-01 3.176670968532562256e-01 4.399335384368896484e-01 5.460302233695983887e-01
5.737904310226440430e-01 3.040292561054229736e-01 4.187788665294647217e-01 5.724685192108154297e-01
5.587832331657409668e-01 3.066416382789611816e-01 4.243469834327697754e-01 5.849636197090148926e-01
5.830367803573608398e-01 3.387751579284667969e-01 4.374202191829681396e-01 6.264374852180480957e-01
5.427296757698059082e-01 4.110154211521148682e-01 4.174879193305969238e-01 6.086212396621704102e-01
5.573420524597167969e-01 3.009123802185058594e-01 4.316781461238861084e-01 5.981193184852600098e-01
5.589546561241149902e-01 3.034248948097229004e-01 4.277752339839935303e-01 6.288583278656005859e-01
5.755257606506347656e-01 3.234296441078186035e-01 4.666693806648254395e-01 6.728748679161071777e-01
5.847526788711547852e-01 3.152032792568206787e-01 4.725034534931182861e-01 6.337821483612060547e-01
6.329573392868041992e-01 3.322068750858306885e-01 4.606619477272033691e-01 5.850025415420532227e-01
6.178931593894958496e-01 3.743034601211547852e-01 4.461296498775482178e-01 7.189706563949584961e-01
6.177709102630615234e-01 3.462774753570556641e-01 4.219678044319152832e-01 6.745465993881225586e-01
6.757717728614807129e-01 2.918583452701568604e-01 4.305680692195892334e-01 7.240987420082092285e-01
7.793886065483093262e-01 4.549485146999359131e-01 4.530443847179412842e-01 7.817391157150268555e-01
7.533060908317565918e-01 6.059381961822509766e-01 4.969389140605926514e-01 9.195846915245056152e-01
7.934647798538208008e-01 5.421962141990661621e-01 4.707303047180175781e-01 8.982160091400146484e-01
7.222900390625000000e-01 3.183079063892364502e-01 4.970055520534515381e-01 8.369021415710449219e-01
7.783962488174438477e-01 4.937991201877593994e-01 5.407440066337585449e-01 8.912039995193481445e-01
6.862021088600158691e-01 5.246645808219909668e-01 6.376755833625793457e-01 9.142634868621826172e-01
5.099351406097412109e-01 6.095671057701110840e-01 7.511299252510070801e-01 8.420276641845703125e-01
5.043815970420837402e-01 5.584169626235961914e-01 6.911005973815917969e-01 7.830907702445983887e-01
4.916513264179229736e-01 5.827108621597290039e-01 8.531218171119689941e-01 8.669804334640502930e-01
4.886835515499114990e-01 6.629728078842163086e-01 6.959148049354553223e-01 7.376452088356018066e-01
4.998561441898345947e-01 7.204746007919311523e-01 7.322422266006469727e-01 7.869142293930053711e-01
4.482036530971527100e-01 7.348537445068359375e-01 7.347354292869567871e-01 8.180341124534606934e-01
4.920573234558105469e-01 6.906469464302062988e-01 8.036173582077026367e-01 7.741644382476806641e-01
4.900707602500915527e-01 6.858168244361877441e-01 8.965300917625427246e-01 8.131290674209594727e-01
5.226262211799621582e-01 5.306817293167114258e-01 7.278612256050109863e-01 8.682574033737182617e-01
5.720469951629638672e-01 4.028340280055999756e-01 6.606104969978332520e-01 8.718224167823791504e-01
5.366105437278747559e-01 5.847617387771606445e-01 6.811884045600891113e-01 7.933771014213562012e-01
5.147857666015625000e-01 7.617930173873901367e-01 7.207309603691101074e-01 8.133444786071777344e-01
5.275928974151611328e-01 7.459951043128967285e-01 8.161718249320983887e-01 8.084156513214111328e-01
5.463246107101440430e-01 5.436795353889465332e-01 6.584237217903137207e-01 7.430170178413391113e-01
5.347798466682434082e-01 5.876485705375671387e-01 6.233343482017517090e-01 5.814226865768432617e-01
5.464549660682678223e-01 5.933530330657958984e-01 6.179755926132202148e-01 6.030008792877197266e-01
5.207764506340026855e-01 5.780729055404663086e-01 5.687617659568786621e-01 6.629908084869384766e-01
5.015876293182373047e-01 4.489954411983489990e-01 4.364809691905975342e-01 6.465263366699218750e-01
4.622817039489746094e-01 4.820654392242431641e-01 3.970348834991455078e-01 5.754177570343017578e-01
4.250045120716094971e-01 3.655222952365875244e-01 3.695704042911529541e-01 4.827884137630462646e-01
4.259364008903503418e-01 4.571754336357116699e-01 3.344063758850097656e-01 4.137214124202728271e-01
3.957887887954711914e-01 2.985144257545471191e-01 1.181707158684730530e-01 3.448734581470489502e-01
