# Supplementary material for: Estimating local protein model quality: prospects for molecular replacement
Source: Acta Crystallogr D Struct Biol. 2020 Mar 3;76(Pt 3):285–90. doi: 10.1107/S2059798320000972 (PMC7057213; doi:10.1107/S2059798320000972)
Supplement: Supplementary file 1 [file d-76-00285-sup1.zip › models/1aa2.3fer_A.B99990001.pdb]

EXPDTA    THEORETICAL MODEL, MODELLER 9.23 2019/11/15 15:33:53
REMARK   6 MODELLER OBJECTIVE FUNCTION:       945.5350
REMARK   6 MODELLER BEST TEMPLATE % SEQ ID:  28.704
REMARK   6 SEQUENCE: 1aa2/1aa2.3fer_A
REMARK   6 ALIGNMENT: 1aa2/1aa2.3fer_A.ali
REMARK   6 SCRIPT: ./make_models.py
REMARK   6 TEMPLATE: 3fer 150:B - 253:B MODELS 2: - 107: AT 28.7%
ATOM      1  N   LYS     1      24.679  40.842 113.236  1.00 28.87           N
ATOM      2  CA  LYS     1      23.593  41.706 113.748  1.00 28.87           C
ATOM      3  CB  LYS     1      22.447  41.785 112.724  1.00 28.87           C
ATOM      4  CG  LYS     1      22.830  42.533 111.443  1.00 28.87           C
ATOM      5  CD  LYS     1      21.929  42.207 110.248  1.00 28.87           C
ATOM      6  CE  LYS     1      22.469  41.070 109.375  1.00 28.87           C
ATOM      7  NZ  LYS     1      21.489  40.734 108.319  1.00 28.87           N
ATOM      8  C   LYS     1      23.062  41.207 115.051  1.00 28.87           C
ATOM      9  O   LYS     1      23.351  40.089 115.478  1.00 28.87           O
ATOM     10  N   SER     2      22.282  42.068 115.726  1.00124.16           N
ATOM     11  CA  SER     2      21.722  41.792 117.016  1.00124.16           C
ATOM     12  CB  SER     2      21.001  43.022 117.596  1.00124.16           C
ATOM     13  OG  SER     2      20.456  42.724 118.871  1.00124.16           O
ATOM     14  C   SER     2      20.723  40.686 116.931  1.00124.16           C
ATOM     15  O   SER     2      20.717  39.780 117.763  1.00124.16           O
ATOM     16  N   ALA     3      19.867  40.716 115.896  1.00 32.03           N
ATOM     17  CA  ALA     3      18.796  39.769 115.813  1.00 32.03           C
ATOM     18  CB  ALA     3      17.881  40.005 114.598  1.00 32.03           C
ATOM     19  C   ALA     3      19.348  38.385 115.715  1.00 32.03           C
ATOM     20  O   ALA     3      18.850  37.465 116.362  1.00 32.03           O
ATOM     21  N   LYS     4      20.422  38.204 114.927  1.00 77.41           N
ATOM     22  CA  LYS     4      20.932  36.884 114.720  1.00 77.41           C
ATOM     23  CB  LYS     4      22.167  36.833 113.808  1.00 77.41           C
ATOM     24  CG  LYS     4      22.602  35.386 113.577  1.00 77.41           C
ATOM     25  CD  LYS     4      23.612  35.175 112.451  1.00 77.41           C
ATOM     26  CE  LYS     4      23.934  33.695 112.257  1.00 77.41           C
ATOM     27  NZ  LYS     4      24.512  33.155 113.505  1.00 77.41           N
ATOM     28  C   LYS     4      21.340  36.295 116.033  1.00 77.41           C
ATOM     29  O   LYS     4      21.062  35.128 116.305  1.00 77.41           O
ATOM     30  N   ASP     5      21.997  37.088 116.898  1.00 33.19           N
ATOM     31  CA  ASP     5      22.479  36.552 118.139  1.00 33.19           C
ATOM     32  CB  ASP     5      23.243  37.580 118.989  1.00 33.19           C
ATOM     33  CG  ASP     5      24.590  37.845 118.337  1.00 33.19           C
ATOM     34  OD1 ASP     5      24.831  37.301 117.227  1.00 33.19           O
ATOM     35  OD2 ASP     5      25.398  38.599 118.943  1.00 33.19           O
ATOM     36  C   ASP     5      21.339  36.071 118.981  1.00 33.19           C
ATOM     37  O   ASP     5      21.417  34.996 119.571  1.00 33.19           O
ATOM     38  N   ALA     6      20.241  36.846 119.056  1.00 24.76           N
ATOM     39  CA  ALA     6      19.159  36.464 119.918  1.00 24.76           C
ATOM     40  CB  ALA     6      18.023  37.501 119.961  1.00 24.76           C
ATOM     41  C   ALA     6      18.572  35.167 119.458  1.00 24.76           C
ATOM     42  O   ALA     6      18.297  34.288 120.272  1.00 24.76           O
ATOM     43  N   LEU     7      18.376  35.009 118.136  1.00 59.69           N
ATOM     44  CA  LEU     7      17.780  33.809 117.621  1.00 59.69           C
ATOM     45  CB  LEU     7      17.637  33.844 116.087  1.00 59.69           C
ATOM     46  CG  LEU     7      17.175  32.514 115.458  1.00 59.69           C
ATOM     47  CD1 LEU     7      15.767  32.120 115.924  1.00 59.69           C
ATOM     48  CD2 LEU     7      17.308  32.548 113.927  1.00 59.69           C
ATOM     49  C   LEU     7      18.657  32.646 117.948  1.00 59.69           C
ATOM     50  O   LEU     7      18.193  31.632 118.469  1.00 59.69           O
ATOM     51  N   LEU     8      19.967  32.795 117.693  1.00 60.46           N
ATOM     52  CA  LEU     8      20.889  31.710 117.843  1.00 60.46           C
ATOM     53  CB  LEU     8      22.321  32.128 117.459  1.00 60.46           C
ATOM     54  CG  LEU     8      23.312  30.958 117.347  1.00 60.46           C
ATOM     55  CD1 LEU     8      22.930  30.039 116.174  1.00 60.46           C
ATOM     56  CD2 LEU     8      24.763  31.460 117.253  1.00 60.46           C
ATOM     57  C   LEU     8      20.892  31.282 119.278  1.00 60.46           C
ATOM     58  O   LEU     8      20.857  30.088 119.570  1.00 60.46           O
ATOM     59  N   LEU     9      20.919  32.254 120.214  1.00120.73           N
ATOM     60  CA  LEU     9      20.970  31.927 121.613  1.00120.73           C
ATOM     61  CB  LEU     9      21.185  33.143 122.539  1.00120.73           C
ATOM     62  CG  LEU     9      21.241  32.782 124.046  1.00120.73           C
ATOM     63  CD1 LEU     9      19.850  32.554 124.660  1.00120.73           C
ATOM     64  CD2 LEU     9      22.153  31.566 124.280  1.00120.73           C
ATOM     65  C   LEU     9      19.706  31.251 122.032  1.00120.73           C
ATOM     66  O   LEU     9      19.731  30.280 122.788  1.00120.73           O
ATOM     67  N   TRP    10      18.558  31.749 121.550  1.00 56.89           N
ATOM     68  CA  TRP    10      17.326  31.175 121.989  1.00 56.89           C
ATOM     69  CB  TRP    10      16.093  31.887 121.412  1.00 56.89           C
ATOM     70  CG  TRP    10      14.782  31.317 121.902  1.00 56.89           C
ATOM     71  CD2 TRP    10      13.893  30.531 121.095  1.00 56.89           C
ATOM     72  CD1 TRP    10      14.184  31.447 123.121  1.00 56.89           C
ATOM     73  NE1 TRP    10      12.980  30.784 123.127  1.00 56.89           N
ATOM     74  CE2 TRP    10      12.786  30.219 121.885  1.00 56.89           C
ATOM     75  CE3 TRP    10      13.984  30.113 119.800  1.00 56.89           C
ATOM     76  CZ2 TRP    10      11.749  29.483 121.387  1.00 56.89           C
ATOM     77  CZ3 TRP    10      12.944  29.360 119.305  1.00 56.89           C
ATOM     78  CH2 TRP    10      11.847  29.051 120.082  1.00 56.89           C
ATOM     79  C   TRP    10      17.292  29.746 121.561  1.00 56.89           C
ATOM     80  O   TRP    10      16.961  28.866 122.354  1.00 56.89           O
ATOM     81  N   CYS    11      17.655  29.478 120.293  1.00 55.34           N
ATOM     82  CA  CYS    11      17.602  28.146 119.761  1.00 55.34           C
ATOM     83  CB  CYS    11      18.020  28.092 118.278  1.00 55.34           C
ATOM     84  SG  CYS    11      16.900  29.027 117.192  1.00 55.34           S
ATOM     85  C   CYS    11      18.539  27.246 120.510  1.00 55.34           C
ATOM     86  O   CYS    11      18.168  26.144 120.909  1.00 55.34           O
ATOM     87  N   GLN    12      19.779  27.697 120.760  1.00 79.46           N
ATOM     88  CA  GLN    12      20.704  26.793 121.377  1.00 79.46           C
ATOM     89  CB  GLN    12      22.131  27.335 121.533  1.00 79.46           C
ATOM     90  CG  GLN    12      22.829  27.515 120.187  1.00 79.46           C
ATOM     91  CD  GLN    12      24.323  27.584 120.440  1.00 79.46           C
ATOM     92  OE1 GLN    12      25.057  26.675 120.055  1.00 79.46           O
ATOM     93  NE2 GLN    12      24.792  28.674 121.104  1.00 79.46           N
ATOM     94  C   GLN    12      20.207  26.409 122.724  1.00 79.46           C
ATOM     95  O   GLN    12      20.353  25.262 123.145  1.00 79.46           O
ATOM     96  N   MET    13      19.588  27.359 123.436  1.00100.96           N
ATOM     97  CA  MET    13      19.166  27.043 124.759  1.00100.96           C
ATOM     98  CB  MET    13      18.552  28.240 125.492  1.00100.96           C
ATOM     99  CG  MET    13      18.532  28.038 127.007  1.00100.96           C
ATOM    100  SD  MET    13      20.158  28.165 127.819  1.00100.96           S
ATOM    101  CE  MET    13      20.868  26.644 127.127  1.00100.96           C
ATOM    102  C   MET    13      18.152  25.940 124.699  1.00100.96           C
ATOM    103  O   MET    13      18.209  25.002 125.492  1.00100.96           O
ATOM    104  N   LYS    14      17.212  25.998 123.733  1.00108.02           N
ATOM    105  CA  LYS    14      16.194  24.989 123.676  1.00108.02           C
ATOM    106  CB  LYS    14      15.151  25.194 122.564  1.00108.02           C
ATOM    107  CG  LYS    14      14.172  26.337 122.843  1.00108.02           C
ATOM    108  CD  LYS    14      13.147  26.536 121.730  1.00108.02           C
ATOM    109  CE  LYS    14      11.861  25.730 121.946  1.00108.02           C
ATOM    110  NZ  LYS    14      12.178  24.293 122.117  1.00108.02           N
ATOM    111  C   LYS    14      16.818  23.649 123.450  1.00108.02           C
ATOM    112  O   LYS    14      16.447  22.677 124.107  1.00108.02           O
ATOM    113  N   THR    15      17.772  23.542 122.508  1.00126.69           N
ATOM    114  CA  THR    15      18.402  22.272 122.295  1.00126.69           C
ATOM    115  CB  THR    15      18.336  21.820 120.854  1.00126.69           C
ATOM    116  OG1 THR    15      18.914  22.790 119.991  1.00126.69           O
ATOM    117  CG2 THR    15      16.869  21.581 120.459  1.00126.69           C
ATOM    118  C   THR    15      19.846  22.405 122.677  1.00126.69           C
ATOM    119  O   THR    15      20.702  22.674 121.836  1.00126.69           O
ATOM    120  N   ALA    16      20.161  22.148 123.962  1.00 61.08           N
ATOM    121  CA  ALA    16      21.500  22.292 124.462  1.00 61.08           C
ATOM    122  CB  ALA    16      21.633  21.959 125.957  1.00 61.08           C
ATOM    123  C   ALA    16      22.379  21.347 123.717  1.00 61.08           C
ATOM    124  O   ALA    16      23.521  21.667 123.391  1.00 61.08           O
ATOM    125  N   GLY    17      21.857  20.149 123.409  1.00254.68           N
ATOM    126  CA  GLY    17      22.659  19.203 122.705  1.00254.68           C
ATOM    127  C   GLY    17      22.674  17.936 123.482  1.00254.68           C
ATOM    128  O   GLY    17      22.951  17.904 124.677  1.00254.68           O
ATOM    129  N   TYR    18      22.342  16.859 122.761  1.00232.47           N
ATOM    130  CA  TYR    18      22.256  15.494 123.172  1.00232.47           C
ATOM    131  CB  TYR    18      20.831  15.165 123.656  1.00232.47           C
ATOM    132  CG  TYR    18      20.536  16.077 124.803  1.00232.47           C
ATOM    133  CD1 TYR    18      19.987  17.320 124.583  1.00232.47           C
ATOM    134  CD2 TYR    18      20.817  15.697 126.095  1.00232.47           C
ATOM    135  CE1 TYR    18      19.715  18.164 125.634  1.00232.47           C
ATOM    136  CE2 TYR    18      20.549  16.534 127.153  1.00232.47           C
ATOM    137  CZ  TYR    18      19.998  17.772 126.920  1.00232.47           C
ATOM    138  OH  TYR    18      19.718  18.636 128.000  1.00232.47           O
ATOM    139  C   TYR    18      22.620  14.854 121.864  1.00232.47           C
ATOM    140  O   TYR    18      23.759  15.034 121.450  1.00232.47           O
ATOM    141  N   PRO    19      21.800  14.125 121.144  1.00187.92           N
ATOM    142  CA  PRO    19      22.249  13.878 119.806  1.00187.92           C
ATOM    143  CD  PRO    19      21.080  12.964 121.640  1.00187.92           C
ATOM    144  CB  PRO    19      21.310  12.812 119.227  1.00187.92           C
ATOM    145  CG  PRO    19      20.348  12.468 120.385  1.00187.92           C
ATOM    146  C   PRO    19      22.260  15.212 119.116  1.00187.92           C
ATOM    147  O   PRO    19      22.934  15.353 118.096  1.00187.92           O
ATOM    148  N   ASN    20      21.518  16.197 119.676  1.00147.39           N
ATOM    149  CA  ASN    20      21.447  17.549 119.207  1.00147.39           C
ATOM    150  CB  ASN    20      20.429  18.414 119.953  1.00147.39           C
ATOM    151  CG  ASN    20      19.077  17.955 119.463  1.00147.39           C
ATOM    152  OD1 ASN    20      18.826  17.957 118.259  1.00147.39           O
ATOM    153  ND2 ASN    20      18.197  17.531 120.410  1.00147.39           N
ATOM    154  C   ASN    20      22.775  18.168 119.441  1.00147.39           C
ATOM    155  O   ASN    20      23.692  17.526 119.946  1.00147.39           O
ATOM    156  N   VAL    21      22.922  19.449 119.067  1.00151.35           N
ATOM    157  CA  VAL    21      24.243  19.962 119.154  1.00151.35           C
ATOM    158  CB  VAL    21      25.043  19.640 117.917  1.00151.35           C
ATOM    159  CG1 VAL    21      24.593  20.587 116.791  1.00151.35           C
ATOM    160  CG2 VAL    21      26.553  19.642 118.229  1.00151.35           C
ATOM    161  C   VAL    21      24.204  21.442 119.277  1.00151.35           C
ATOM    162  O   VAL    21      23.170  22.058 119.532  1.00151.35           O
ATOM    163  N   ASN    22      25.399  22.037 119.153  1.00108.68           N
ATOM    164  CA  ASN    22      25.540  23.450 119.167  1.00108.68           C
ATOM    165  CB  ASN    22      26.942  23.907 119.621  1.00108.68           C
ATOM    166  CG  ASN    22      28.004  23.111 118.867  1.00108.68           C
ATOM    167  OD1 ASN    22      27.985  23.021 117.641  1.00108.68           O
ATOM    168  ND2 ASN    22      28.954  22.504 119.630  1.00108.68           N
ATOM    169  C   ASN    22      25.218  23.937 117.794  1.00108.68           C
ATOM    170  O   ASN    22      25.614  23.350 116.788  1.00108.68           O
ATOM    171  N   ILE    23      24.437  25.027 117.729  1.00 79.47           N
ATOM    172  CA  ILE    23      24.034  25.547 116.460  1.00 79.47           C
ATOM    173  CB  ILE    23      22.564  25.809 116.414  1.00 79.47           C
ATOM    174  CG1 ILE    23      21.790  24.498 116.598  1.00 79.47           C
ATOM    175  CG2 ILE    23      22.242  26.548 115.108  1.00 79.47           C
ATOM    176  CD1 ILE    23      20.320  24.714 116.946  1.00 79.47           C
ATOM    177  C   ILE    23      24.713  26.863 116.247  1.00 79.47           C
ATOM    178  O   ILE    23      24.397  27.845 116.919  1.00 79.47           O
ATOM    179  N   HIS    24      25.735  26.892 115.368  1.00 81.71           N
ATOM    180  CA  HIS    24      26.358  28.133 115.005  1.00 81.71           C
ATOM    181  ND1 HIS    24      29.059  28.711 116.592  1.00 81.71           N
ATOM    182  CG  HIS    24      28.754  27.748 115.660  1.00 81.71           C
ATOM    183  CB  HIS    24      27.810  27.997 114.521  1.00 81.71           C
ATOM    184  NE2 HIS    24      30.207  26.893 117.159  1.00 81.71           N
ATOM    185  CD2 HIS    24      29.461  26.640 116.019  1.00 81.71           C
ATOM    186  CE1 HIS    24      29.931  28.147 117.466  1.00 81.71           C
ATOM    187  C   HIS    24      25.567  28.878 113.966  1.00 81.71           C
ATOM    188  O   HIS    24      25.433  30.098 114.054  1.00 81.71           O
ATOM    189  N   ASN    25      25.025  28.176 112.941  1.00119.43           N
ATOM    190  CA  ASN    25      24.315  28.895 111.916  1.00119.43           C
ATOM    191  CB  ASN    25      25.054  29.097 110.582  1.00119.43           C
ATOM    192  CG  ASN    25      25.285  27.746 109.942  1.00119.43           C
ATOM    193  OD1 ASN    25      24.354  27.106 109.455  1.00119.43           O
ATOM    194  ND2 ASN    25      26.571  27.307 109.926  1.00119.43           N
ATOM    195  C   ASN    25      23.022  28.218 111.636  1.00119.43           C
ATOM    196  O   ASN    25      22.679  27.199 112.228  1.00119.43           O
ATOM    197  N   PHE    26      22.212  28.890 110.812  1.00224.28           N
ATOM    198  CA  PHE    26      20.880  28.487 110.557  1.00224.28           C
ATOM    199  CB  PHE    26      19.980  29.674 110.832  1.00224.28           C
ATOM    200  CG  PHE    26      20.132  30.133 112.240  1.00224.28           C
ATOM    201  CD1 PHE    26      19.506  29.469 113.269  1.00224.28           C
ATOM    202  CD2 PHE    26      20.886  31.252 112.518  1.00224.28           C
ATOM    203  CE1 PHE    26      19.653  29.904 114.564  1.00224.28           C
ATOM    204  CE2 PHE    26      21.031  31.684 113.817  1.00224.28           C
ATOM    205  CZ  PHE    26      20.414  31.013 114.842  1.00224.28           C
ATOM    206  C   PHE    26      20.591  27.574 109.367  1.00224.28           C
ATOM    207  O   PHE    26      19.440  27.174 109.187  1.00224.28           O
ATOM    208  N   THR    27      21.512  27.446 108.376  1.00122.10           N
ATOM    209  CA  THR    27      21.363  26.491 107.296  1.00122.10           C
ATOM    210  CB  THR    27      21.961  26.931 105.984  1.00122.10           C
ATOM    211  OG1 THR    27      23.324  27.288 106.159  1.00122.10           O
ATOM    212  CG2 THR    27      21.135  28.072 105.363  1.00122.10           C
ATOM    213  C   THR    27      21.939  25.123 107.572  1.00122.10           C
ATOM    214  O   THR    27      21.236  24.117 107.523  1.00122.10           O
ATOM    215  N   THR    28      23.244  25.068 107.922  1.00129.50           N
ATOM    216  CA  THR    28      23.993  23.833 107.984  1.00129.50           C
ATOM    217  CB  THR    28      25.454  24.059 108.248  1.00129.50           C
ATOM    218  OG1 THR    28      25.640  24.661 109.521  1.00129.50           O
ATOM    219  CG2 THR    28      26.021  24.964 107.145  1.00129.50           C
ATOM    220  C   THR    28      23.511  22.920 109.058  1.00129.50           C
ATOM    221  O   THR    28      23.306  21.725 108.841  1.00129.50           O
ATOM    222  N   SER    29      23.284  23.477 110.250  1.00 83.82           N
ATOM    223  CA  SER    29      22.954  22.668 111.378  1.00 83.82           C
ATOM    224  CB  SER    29      22.734  23.505 112.650  1.00 83.82           C
ATOM    225  OG  SER    29      23.943  24.134 113.048  1.00 83.82           O
ATOM    226  C   SER    29      21.684  21.915 111.120  1.00 83.82           C
ATOM    227  O   SER    29      21.461  20.867 111.720  1.00 83.82           O
ATOM    228  N   TRP    30      20.795  22.484 110.290  1.00159.18           N
ATOM    229  CA  TRP    30      19.476  22.017 109.947  1.00159.18           C
ATOM    230  CB  TRP    30      18.570  23.222 109.699  1.00159.18           C
ATOM    231  CG  TRP    30      18.707  24.116 110.912  1.00159.18           C
ATOM    232  CD2 TRP    30      17.999  23.968 112.156  1.00159.18           C
ATOM    233  CD1 TRP    30      19.578  25.152 111.088  1.00159.18           C
ATOM    234  NE1 TRP    30      19.468  25.651 112.363  1.00159.18           N
ATOM    235  CE2 TRP    30      18.499  24.934 113.030  1.00159.18           C
ATOM    236  CE3 TRP    30      17.023  23.094 112.546  1.00159.18           C
ATOM    237  CZ2 TRP    30      18.029  25.039 114.309  1.00159.18           C
ATOM    238  CZ3 TRP    30      16.541  23.211 113.834  1.00159.18           C
ATOM    239  CH2 TRP    30      17.034  24.167 114.701  1.00159.18           C
ATOM    240  C   TRP    30      19.422  20.994 108.838  1.00159.18           C
ATOM    241  O   TRP    30      18.377  20.383 108.611  1.00159.18           O
ATOM    242  N   ARG    31      20.512  20.806 108.074  1.00151.19           N
ATOM    243  CA  ARG    31      20.460  19.985 106.889  1.00151.19           C
ATOM    244  CB  ARG    31      21.817  19.890 106.174  1.00151.19           C
ATOM    245  CG  ARG    31      21.780  19.021 104.915  1.00151.19           C
ATOM    246  CD  ARG    31      23.169  18.613 104.428  1.00151.19           C
ATOM    247  NE  ARG    31      23.742  17.726 105.475  1.00151.19           N
ATOM    248  CZ  ARG    31      25.011  17.937 105.928  1.00151.19           C
ATOM    249  NH1 ARG    31      25.760  18.942 105.392  1.00151.19           N
ATOM    250  NH2 ARG    31      25.537  17.153 106.913  1.00151.19           N
ATOM    251  C   ARG    31      20.010  18.574 107.172  1.00151.19           C
ATOM    252  O   ARG    31      19.258  18.000 106.385  1.00151.19           O
ATOM    253  N   ASP    32      20.473  17.978 108.284  1.00147.69           N
ATOM    254  CA  ASP    32      20.199  16.627 108.694  1.00147.69           C
ATOM    255  CB  ASP    32      20.962  16.342 110.001  1.00147.69           C
ATOM    256  CG  ASP    32      20.734  14.931 110.511  1.00147.69           C
ATOM    257  OD1 ASP    32      19.557  14.523 110.697  1.00147.69           O
ATOM    258  OD2 ASP    32      21.761  14.247 110.750  1.00147.69           O
ATOM    259  C   ASP    32      18.731  16.439 108.945  1.00147.69           C
ATOM    260  O   ASP    32      18.194  15.369 108.662  1.00147.69           O
ATOM    261  N   GLY    33      18.051  17.441 109.534  1.00 43.14           N
ATOM    262  CA  GLY    33      16.640  17.316 109.771  1.00 43.14           C
ATOM    263  C   GLY    33      16.372  16.982 111.211  1.00 43.14           C
ATOM    264  O   GLY    33      15.244  17.154 111.675  1.00 43.14           O
ATOM    265  N   MET    34      17.387  16.483 111.949  1.00 92.26           N
ATOM    266  CA  MET    34      17.212  16.126 113.333  1.00 92.26           C
ATOM    267  CB  MET    34      18.437  15.424 113.950  1.00 92.26           C
ATOM    268  CG  MET    34      18.634  13.983 113.478  1.00 92.26           C
ATOM    269  SD  MET    34      20.048  13.136 114.247  1.00 92.26           S
ATOM    270  CE  MET    34      19.723  11.533 113.460  1.00 92.26           C
ATOM    271  C   MET    34      16.956  17.347 114.166  1.00 92.26           C
ATOM    272  O   MET    34      16.103  17.333 115.051  1.00 92.26           O
ATOM    273  N   ALA    35      17.667  18.452 113.877  1.00 64.05           N
ATOM    274  CA  ALA    35      17.597  19.632 114.692  1.00 64.05           C
ATOM    275  CB  ALA    35      18.493  20.770 114.177  1.00 64.05           C
ATOM    276  C   ALA    35      16.188  20.129 114.742  1.00 64.05           C
ATOM    277  O   ALA    35      15.715  20.545 115.797  1.00 64.05           O
ATOM    278  N   PHE    36      15.464  20.089 113.613  1.00 68.46           N
ATOM    279  CA  PHE    36      14.104  20.542 113.631  1.00 68.46           C
ATOM    280  CB  PHE    36      13.416  20.439 112.264  1.00 68.46           C
ATOM    281  CG  PHE    36      14.096  21.422 111.383  1.00 68.46           C
ATOM    282  CD1 PHE    36      15.243  21.079 110.708  1.00 68.46           C
ATOM    283  CD2 PHE    36      13.586  22.690 111.243  1.00 68.46           C
ATOM    284  CE1 PHE    36      15.872  21.991 109.898  1.00 68.46           C
ATOM    285  CE2 PHE    36      14.210  23.608 110.436  1.00 68.46           C
ATOM    286  CZ  PHE    36      15.350  23.254 109.759  1.00 68.46           C
ATOM    287  C   PHE    36      13.345  19.679 114.585  1.00 68.46           C
ATOM    288  O   PHE    36      12.523  20.172 115.358  1.00 68.46           O
ATOM    289  N   ASN    37      13.612  18.359 114.556  1.00104.25           N
ATOM    290  CA  ASN    37      12.911  17.433 115.398  1.00104.25           C
ATOM    291  CB  ASN    37      13.430  15.991 115.219  1.00104.25           C
ATOM    292  CG  ASN    37      12.442  15.015 115.853  1.00104.25           C
ATOM    293  OD1 ASN    37      11.910  14.135 115.179  1.00104.25           O
ATOM    294  ND2 ASN    37      12.182  15.162 117.181  1.00104.25           N
ATOM    295  C   ASN    37      13.145  17.830 116.820  1.00104.25           C
ATOM    296  O   ASN    37      12.208  17.940 117.611  1.00104.25           O
ATOM    297  N   ALA    38      14.416  18.091 117.167  1.00 58.29           N
ATOM    298  CA  ALA    38      14.753  18.433 118.515  1.00 58.29           C
ATOM    299  CB  ALA    38      16.240  18.722 118.699  1.00 58.29           C
ATOM    300  C   ALA    38      14.052  19.694 118.884  1.00 58.29           C
ATOM    301  O   ALA    38      13.601  19.855 120.016  1.00 58.29           O
ATOM    302  N   LEU    39      13.971  20.636 117.933  1.00132.40           N
ATOM    303  CA  LEU    39      13.402  21.913 118.237  1.00132.40           C
ATOM    304  CB  LEU    39      13.547  22.887 117.049  1.00132.40           C
ATOM    305  CG  LEU    39      13.155  24.358 117.312  1.00132.40           C
ATOM    306  CD1 LEU    39      13.515  25.212 116.093  1.00132.40           C
ATOM    307  CD2 LEU    39      11.677  24.542 117.683  1.00132.40           C
ATOM    308  C   LEU    39      11.955  21.767 118.601  1.00132.40           C
ATOM    309  O   LEU    39      11.523  22.290 119.628  1.00132.40           O
ATOM    310  N   ILE    40      11.162  21.035 117.793  1.00126.29           N
ATOM    311  CA  ILE    40       9.758  20.964 118.094  1.00126.29           C
ATOM    312  CB  ILE    40       8.920  20.250 117.070  1.00126.29           C
ATOM    313  CG1 ILE    40       9.303  18.769 116.974  1.00126.29           C
ATOM    314  CG2 ILE    40       9.055  21.012 115.743  1.00126.29           C
ATOM    315  CD1 ILE    40       8.198  17.895 116.395  1.00126.29           C
ATOM    316  C   ILE    40       9.545  20.250 119.393  1.00126.29           C
ATOM    317  O   ILE    40       8.782  20.708 120.241  1.00126.29           O
ATOM    318  N   HIS    41      10.253  19.123 119.593  1.00101.20           N
ATOM    319  CA  HIS    41      10.078  18.288 120.745  1.00101.20           C
ATOM    320  ND1 HIS    41      10.341  14.966 121.876  1.00101.20           N
ATOM    321  CG  HIS    41      10.992  16.178 121.915  1.00101.20           C
ATOM    322  CB  HIS    41      11.088  17.120 120.748  1.00101.20           C
ATOM    323  NE2 HIS    41      11.207  15.152 123.916  1.00101.20           N
ATOM    324  CD2 HIS    41      11.514  16.277 123.171  1.00101.20           C
ATOM    325  CE1 HIS    41      10.503  14.394 123.096  1.00101.20           C
ATOM    326  C   HIS    41      10.342  19.117 121.949  1.00101.20           C
ATOM    327  O   HIS    41       9.647  19.008 122.954  1.00101.20           O
ATOM    328  N   LYS    42      11.375  19.966 121.890  1.00 92.19           N
ATOM    329  CA  LYS    42      11.683  20.743 123.047  1.00 92.19           C
ATOM    330  CB  LYS    42      13.094  21.340 122.998  1.00 92.19           C
ATOM    331  CG  LYS    42      14.077  20.183 123.190  1.00 92.19           C
ATOM    332  CD  LYS    42      15.529  20.444 122.818  1.00 92.19           C
ATOM    333  CE  LYS    42      16.379  19.175 122.884  1.00 92.19           C
ATOM    334  NZ  LYS    42      15.872  18.196 121.896  1.00 92.19           N
ATOM    335  C   LYS    42      10.610  21.755 123.321  1.00 92.19           C
ATOM    336  O   LYS    42      10.324  22.042 124.482  1.00 92.19           O
ATOM    337  N   HIS    43       9.973  22.331 122.281  1.00 84.13           N
ATOM    338  CA  HIS    43       8.938  23.285 122.568  1.00 84.13           C
ATOM    339  ND1 HIS    43       7.458  26.215 121.933  1.00 84.13           N
ATOM    340  CG  HIS    43       7.213  24.896 121.618  1.00 84.13           C
ATOM    341  CB  HIS    43       8.284  23.886 121.311  1.00 84.13           C
ATOM    342  NE2 HIS    43       5.249  25.956 121.962  1.00 84.13           N
ATOM    343  CD2 HIS    43       5.858  24.755 121.641  1.00 84.13           C
ATOM    344  CE1 HIS    43       6.250  26.802 122.129  1.00 84.13           C
ATOM    345  C   HIS    43       7.870  22.565 123.329  1.00 84.13           C
ATOM    346  O   HIS    43       7.410  23.034 124.367  1.00 84.13           O
ATOM    347  N   ARG    44       7.432  21.394 122.830  1.00168.91           N
ATOM    348  CA  ARG    44       6.482  20.622 123.579  1.00168.91           C
ATOM    349  CB  ARG    44       5.062  20.607 122.988  1.00168.91           C
ATOM    350  CG  ARG    44       4.175  19.523 123.612  1.00168.91           C
ATOM    351  CD  ARG    44       2.719  19.538 123.145  1.00168.91           C
ATOM    352  NE  ARG    44       2.134  18.214 123.508  1.00168.91           N
ATOM    353  CZ  ARG    44       1.649  17.971 124.760  1.00168.91           C
ATOM    354  NH1 ARG    44       1.684  18.942 125.719  1.00168.91           N
ATOM    355  NH2 ARG    44       1.136  16.742 125.061  1.00168.91           N
ATOM    356  C   ARG    44       7.011  19.222 123.626  1.00168.91           C
ATOM    357  O   ARG    44       7.148  18.539 122.615  1.00168.91           O
ATOM    358  N   PRO    45       7.223  18.773 124.824  1.00237.05           N
ATOM    359  CA  PRO    45       7.945  17.567 125.155  1.00237.05           C
ATOM    360  CD  PRO    45       6.507  19.329 125.959  1.00237.05           C
ATOM    361  CB  PRO    45       7.883  17.481 126.685  1.00237.05           C
ATOM    362  CG  PRO    45       6.610  18.262 127.055  1.00237.05           C
ATOM    363  C   PRO    45       7.531  16.272 124.515  1.00237.05           C
ATOM    364  O   PRO    45       8.312  15.327 124.598  1.00237.05           O
ATOM    365  N   ASP    46       6.332  16.126 123.927  1.00116.60           N
ATOM    366  CA  ASP    46       6.093  14.804 123.412  1.00116.60           C
ATOM    367  CB  ASP    46       4.864  14.122 124.032  1.00116.60           C
ATOM    368  CG  ASP    46       5.249  13.651 125.423  1.00116.60           C
ATOM    369  OD1 ASP    46       6.464  13.401 125.643  1.00116.60           O
ATOM    370  OD2 ASP    46       4.336  13.530 126.283  1.00116.60           O
ATOM    371  C   ASP    46       5.858  14.829 121.935  1.00116.60           C
ATOM    372  O   ASP    46       5.314  13.872 121.387  1.00116.60           O
ATOM    373  N   LEU    47       6.262  15.900 121.233  1.00130.64           N
ATOM    374  CA  LEU    47       6.017  15.902 119.819  1.00130.64           C
ATOM    375  CB  LEU    47       6.245  17.267 119.144  1.00130.64           C
ATOM    376  CG  LEU    47       5.100  18.253 119.454  1.00130.64           C
ATOM    377  CD1 LEU    47       4.946  18.467 120.967  1.00130.64           C
ATOM    378  CD2 LEU    47       5.243  19.569 118.669  1.00130.64           C
ATOM    379  C   LEU    47       6.819  14.852 119.102  1.00130.64           C
ATOM    380  O   LEU    47       6.249  14.127 118.292  1.00130.64           O
ATOM    381  N   ILE    48       8.151  14.713 119.315  1.00155.06           N
ATOM    382  CA  ILE    48       8.733  13.628 118.562  1.00155.06           C
ATOM    383  CB  ILE    48       8.727  13.849 117.075  1.00155.06           C
ATOM    384  CG1 ILE    48       9.346  12.640 116.357  1.00155.06           C
ATOM    385  CG2 ILE    48       9.357  15.210 116.761  1.00155.06           C
ATOM    386  CD1 ILE    48       9.077  12.614 114.853  1.00155.06           C
ATOM    387  C   ILE    48      10.093  13.185 119.038  1.00155.06           C
ATOM    388  O   ILE    48      10.908  14.005 119.460  1.00155.06           O
ATOM    389  N   ASP    49      10.365  11.849 118.954  1.00217.63           N
ATOM    390  CA  ASP    49      11.637  11.292 119.347  1.00217.63           C
ATOM    391  CB  ASP    49      11.571   9.841 119.868  1.00217.63           C
ATOM    392  CG  ASP    49      11.016   8.932 118.788  1.00217.63           C
ATOM    393  OD1 ASP    49      10.314   9.451 117.880  1.00217.63           O
ATOM    394  OD2 ASP    49      11.288   7.704 118.857  1.00217.63           O
ATOM    395  C   ASP    49      12.579  11.398 118.178  1.00217.63           C
ATOM    396  O   ASP    49      12.594  10.572 117.265  1.00217.63           O
ATOM    397  N   PHE    50      13.393  12.472 118.217  1.00 83.45           N
ATOM    398  CA  PHE    50      14.322  12.917 117.211  1.00 83.45           C
ATOM    399  CB  PHE    50      14.891  14.324 117.498  1.00 83.45           C
ATOM    400  CG  PHE    50      15.708  14.298 118.748  1.00 83.45           C
ATOM    401  CD1 PHE    50      15.119  14.491 119.976  1.00 83.45           C
ATOM    402  CD2 PHE    50      17.065  14.079 118.695  1.00 83.45           C
ATOM    403  CE1 PHE    50      15.865  14.473 121.133  1.00 83.45           C
ATOM    404  CE2 PHE    50      17.819  14.059 119.844  1.00 83.45           C
ATOM    405  CZ  PHE    50      17.220  14.254 121.067  1.00 83.45           C
ATOM    406  C   PHE    50      15.499  12.023 117.058  1.00 83.45           C
ATOM    407  O   PHE    50      15.967  11.793 115.944  1.00 83.45           O
ATOM    408  N   ASP    51      16.016  11.507 118.181  1.00 90.51           N
ATOM    409  CA  ASP    51      17.239  10.768 118.155  1.00 90.51           C
ATOM    410  CB  ASP    51      17.637  10.243 119.548  1.00 90.51           C
ATOM    411  CG  ASP    51      19.008   9.580 119.483  1.00 90.51           C
ATOM    412  OD1 ASP    51      19.695   9.727 118.437  1.00 90.51           O
ATOM    413  OD2 ASP    51      19.390   8.921 120.487  1.00 90.51           O
ATOM    414  C   ASP    51      17.118   9.577 117.255  1.00 90.51           C
ATOM    415  O   ASP    51      18.055   9.274 116.520  1.00 90.51           O
ATOM    416  N   LYS    52      15.967   8.880 117.265  1.00138.46           N
ATOM    417  CA  LYS    52      15.862   7.643 116.543  1.00138.46           C
ATOM    418  CB  LYS    52      14.575   6.854 116.862  1.00138.46           C
ATOM    419  CG  LYS    52      13.341   7.196 116.031  1.00138.46           C
ATOM    420  CD  LYS    52      13.324   6.477 114.682  1.00138.46           C
ATOM    421  CE  LYS    52      11.935   6.429 114.043  1.00138.46           C
ATOM    422  NZ  LYS    52      11.926   5.481 112.907  1.00138.46           N
ATOM    423  C   LYS    52      15.984   7.849 115.063  1.00138.46           C
ATOM    424  O   LYS    52      16.521   6.988 114.368  1.00138.46           O
ATOM    425  N   LEU    53      15.515   8.999 114.540  1.00109.29           N
ATOM    426  CA  LEU    53      15.501   9.205 113.116  1.00109.29           C
ATOM    427  CB  LEU    53      14.876  10.540 112.676  1.00109.29           C
ATOM    428  CG  LEU    53      13.359  10.637 112.935  1.00109.29           C
ATOM    429  CD1 LEU    53      12.790  11.950 112.370  1.00109.29           C
ATOM    430  CD2 LEU    53      12.616   9.391 112.419  1.00109.29           C
ATOM    431  C   LEU    53      16.887   9.138 112.551  1.00109.29           C
ATOM    432  O   LEU    53      17.869   9.482 113.208  1.00109.29           O
ATOM    433  N   LYS    54      16.999   8.652 111.292  1.00 91.50           N
ATOM    434  CA  LYS    54      18.299   8.521 110.701  1.00 91.50           C
ATOM    435  CB  LYS    54      18.453   7.376 109.688  1.00 91.50           C
ATOM    436  CG  LYS    54      19.906   7.245 109.222  1.00 91.50           C
ATOM    437  CD  LYS    54      20.256   5.927 108.530  1.00 91.50           C
ATOM    438  CE  LYS    54      21.743   5.831 108.175  1.00 91.50           C
ATOM    439  NZ  LYS    54      22.058   4.502 107.607  1.00 91.50           N
ATOM    440  C   LYS    54      18.653   9.785 109.993  1.00 91.50           C
ATOM    441  O   LYS    54      17.863  10.361 109.248  1.00 91.50           O
ATOM    442  N   LYS    55      19.910  10.208 110.199  1.00171.39           N
ATOM    443  CA  LYS    55      20.480  11.417 109.688  1.00171.39           C
ATOM    444  CB  LYS    55      21.944  11.590 110.122  1.00171.39           C
ATOM    445  CG  LYS    55      22.888  10.542 109.530  1.00171.39           C
ATOM    446  CD  LYS    55      22.554   9.107 109.939  1.00171.39           C
ATOM    447  CE  LYS    55      22.970   8.765 111.370  1.00171.39           C
ATOM    448  NZ  LYS    55      22.666   7.346 111.649  1.00171.39           N
ATOM    449  C   LYS    55      20.479  11.366 108.196  1.00171.39           C
ATOM    450  O   LYS    55      20.444  12.400 107.534  1.00171.39           O
ATOM    451  N   SER    56      20.555  10.154 107.624  1.00 80.09           N
ATOM    452  CA  SER    56      20.660  10.009 106.202  1.00 80.09           C
ATOM    453  CB  SER    56      20.874   8.549 105.763  1.00 80.09           C
ATOM    454  OG  SER    56      20.970   8.471 104.348  1.00 80.09           O
ATOM    455  C   SER    56      19.424  10.506 105.520  1.00 80.09           C
ATOM    456  O   SER    56      19.483  10.878 104.348  1.00 80.09           O
ATOM    457  N   ASN    57      18.264  10.516 106.211  1.00 71.18           N
ATOM    458  CA  ASN    57      17.074  10.936 105.523  1.00 71.18           C
ATOM    459  CB  ASN    57      15.905   9.965 105.745  1.00 71.18           C
ATOM    460  CG  ASN    57      16.342   8.610 105.201  1.00 71.18           C
ATOM    461  OD1 ASN    57      16.968   7.818 105.905  1.00 71.18           O
ATOM    462  ND2 ASN    57      16.011   8.330 103.912  1.00 71.18           N
ATOM    463  C   ASN    57      16.653  12.287 106.025  1.00 71.18           C
ATOM    464  O   ASN    57      15.866  12.403 106.964  1.00 71.18           O
ATOM    465  N   ALA    58      17.167  13.353 105.384  1.00 46.71           N
ATOM    466  CA  ALA    58      16.863  14.698 105.782  1.00 46.71           C
ATOM    467  CB  ALA    58      17.713  15.735 105.028  1.00 46.71           C
ATOM    468  C   ALA    58      15.418  15.032 105.535  1.00 46.71           C
ATOM    469  O   ALA    58      14.739  15.558 106.417  1.00 46.71           O
ATOM    470  N   HIS    59      14.897  14.691 104.339  1.00116.55           N
ATOM    471  CA  HIS    59      13.561  15.069 103.964  1.00116.55           C
ATOM    472  ND1 HIS    59      11.240  16.087 101.903  1.00116.55           N
ATOM    473  CG  HIS    59      11.737  14.840 102.211  1.00116.55           C
ATOM    474  CB  HIS    59      13.169  14.558 102.564  1.00116.55           C
ATOM    475  NE2 HIS    59       9.529  14.673 101.771  1.00116.55           N
ATOM    476  CD2 HIS    59      10.678  13.988 102.126  1.00116.55           C
ATOM    477  CE1 HIS    59       9.916  15.929 101.649  1.00116.55           C
ATOM    478  C   HIS    59      12.577  14.486 104.918  1.00116.55           C
ATOM    479  O   HIS    59      11.702  15.189 105.425  1.00116.55           O
ATOM    480  N   TYR    60      12.725  13.188 105.226  1.00103.76           N
ATOM    481  CA  TYR    60      11.756  12.543 106.056  1.00103.76           C
ATOM    482  CB  TYR    60      12.120  11.085 106.377  1.00103.76           C
ATOM    483  CG  TYR    60      12.002  10.246 105.150  1.00103.76           C
ATOM    484  CD1 TYR    60      13.011  10.194 104.213  1.00103.76           C
ATOM    485  CD2 TYR    60      10.871   9.492 104.949  1.00103.76           C
ATOM    486  CE1 TYR    60      12.885   9.402 103.095  1.00103.76           C
ATOM    487  CE2 TYR    60      10.738   8.699 103.835  1.00103.76           C
ATOM    488  CZ  TYR    60      11.747   8.652 102.905  1.00103.76           C
ATOM    489  OH  TYR    60      11.613   7.835 101.761  1.00103.76           O
ATOM    490  C   TYR    60      11.710  13.253 107.367  1.00103.76           C
ATOM    491  O   TYR    60      10.634  13.525 107.899  1.00103.76           O
ATOM    492  N   ASN    61      12.893  13.579 107.915  1.00 60.27           N
ATOM    493  CA  ASN    61      12.956  14.165 109.223  1.00 60.27           C
ATOM    494  CB  ASN    61      14.402  14.385 109.704  1.00 60.27           C
ATOM    495  CG  ASN    61      15.015  13.025 110.002  1.00 60.27           C
ATOM    496  OD1 ASN    61      14.779  12.053 109.285  1.00 60.27           O
ATOM    497  ND2 ASN    61      15.811  12.948 111.103  1.00 60.27           N
ATOM    498  C   ASN    61      12.274  15.497 109.257  1.00 60.27           C
ATOM    499  O   ASN    61      11.405  15.742 110.093  1.00 60.27           O
ATOM    500  N   LEU    62      12.630  16.387 108.316  1.00 70.27           N
ATOM    501  CA  LEU    62      12.091  17.715 108.309  1.00 70.27           C
ATOM    502  CB  LEU    62      12.619  18.523 107.112  1.00 70.27           C
ATOM    503  CG  LEU    62      14.150  18.673 107.125  1.00 70.27           C
ATOM    504  CD1 LEU    62      14.641  19.486 105.924  1.00 70.27           C
ATOM    505  CD2 LEU    62      14.638  19.254 108.462  1.00 70.27           C
ATOM    506  C   LEU    62      10.624  17.570 108.124  1.00 70.27           C
ATOM    507  O   LEU    62       9.824  18.200 108.816  1.00 70.27           O
ATOM    508  N   GLN    63      10.249  16.685 107.187  1.00304.83           N
ATOM    509  CA  GLN    63       8.872  16.458 106.917  1.00304.83           C
ATOM    510  CB  GLN    63       8.645  15.399 105.820  1.00304.83           C
ATOM    511  CG  GLN    63       7.175  15.075 105.537  1.00304.83           C
ATOM    512  CD  GLN    63       6.517  16.283 104.886  1.00304.83           C
ATOM    513  OE1 GLN    63       5.901  17.107 105.560  1.00304.83           O
ATOM    514  NE2 GLN    63       6.647  16.395 103.537  1.00304.83           N
ATOM    515  C   GLN    63       8.283  15.950 108.180  1.00304.83           C
ATOM    516  O   GLN    63       8.569  14.847 108.629  1.00304.83           O
ATOM    517  N   ASN    64       7.459  16.808 108.785  1.00326.38           N
ATOM    518  CA  ASN    64       6.658  16.644 109.957  1.00326.38           C
ATOM    519  CB  ASN    64       5.625  15.485 109.904  1.00326.38           C
ATOM    520  CG  ASN    64       6.292  14.116 109.928  1.00326.38           C
ATOM    521  OD1 ASN    64       6.944  13.746 110.903  1.00326.38           O
ATOM    522  ND2 ASN    64       6.127  13.334 108.826  1.00326.38           N
ATOM    523  C   ASN    64       7.426  16.576 111.232  1.00326.38           C
ATOM    524  O   ASN    64       6.800  16.437 112.280  1.00326.38           O
ATOM    525  N   ALA    65       8.773  16.632 111.257  1.00125.56           N
ATOM    526  CA  ALA    65       9.201  16.724 112.617  1.00125.56           C
ATOM    527  CB  ALA    65      10.725  16.588 112.781  1.00125.56           C
ATOM    528  C   ALA    65       8.838  18.092 113.067  1.00125.56           C
ATOM    529  O   ALA    65       7.827  18.332 113.726  1.00125.56           O
ATOM    530  N   PHE    66       9.593  19.054 112.519  1.00143.10           N
ATOM    531  CA  PHE    66       9.380  20.424 112.830  1.00143.10           C
ATOM    532  CB  PHE    66      10.494  21.342 112.297  1.00143.10           C
ATOM    533  CG  PHE    66      10.164  22.734 112.707  1.00143.10           C
ATOM    534  CD1 PHE    66       9.355  23.523 111.924  1.00143.10           C
ATOM    535  CD2 PHE    66      10.665  23.251 113.879  1.00143.10           C
ATOM    536  CE1 PHE    66       9.053  24.810 112.302  1.00143.10           C
ATOM    537  CE2 PHE    66      10.368  24.536 114.263  1.00143.10           C
ATOM    538  CZ  PHE    66       9.558  25.318 113.474  1.00143.10           C
ATOM    539  C   PHE    66       8.141  20.739 112.106  1.00143.10           C
ATOM    540  O   PHE    66       7.291  21.504 112.557  1.00143.10           O
ATOM    541  N   ASN    67       8.021  20.095 110.936  1.00 88.80           N
ATOM    542  CA  ASN    67       6.944  20.428 110.068  1.00 88.80           C
ATOM    543  CB  ASN    67       6.927  19.616 108.761  1.00 88.80           C
ATOM    544  CG  ASN    67       8.056  20.114 107.875  1.00 88.80           C
ATOM    545  OD1 ASN    67       8.081  19.858 106.672  1.00 88.80           O
ATOM    546  ND2 ASN    67       9.021  20.851 108.486  1.00 88.80           N
ATOM    547  C   ASN    67       5.621  20.183 110.710  1.00 88.80           C
ATOM    548  O   ASN    67       4.775  21.071 110.769  1.00 88.80           O
ATOM    549  N   LEU    68       5.437  18.990 111.285  1.00 91.19           N
ATOM    550  CA  LEU    68       4.165  18.603 111.825  1.00 91.19           C
ATOM    551  CB  LEU    68       4.178  17.208 112.475  1.00 91.19           C
ATOM    552  CG  LEU    68       2.822  16.774 113.068  1.00 91.19           C
ATOM    553  CD1 LEU    68       1.715  16.700 112.001  1.00 91.19           C
ATOM    554  CD2 LEU    68       2.976  15.462 113.856  1.00 91.19           C
ATOM    555  C   LEU    68       3.782  19.590 112.885  1.00 91.19           C
ATOM    556  O   LEU    68       2.600  19.776 113.170  1.00 91.19           O
ATOM    557  N   ALA    69       4.787  20.267 113.469  1.00 71.05           N
ATOM    558  CA  ALA    69       4.635  21.218 114.532  1.00 71.05           C
ATOM    559  CB  ALA    69       5.945  21.929 114.905  1.00 71.05           C
ATOM    560  C   ALA    69       3.666  22.263 114.093  1.00 71.05           C
ATOM    561  O   ALA    69       3.095  22.968 114.921  1.00 71.05           O
ATOM    562  N   GLU    70       3.491  22.444 112.775  1.00114.02           N
ATOM    563  CA  GLU    70       2.594  23.468 112.334  1.00114.02           C
ATOM    564  CB  GLU    70       2.434  23.483 110.801  1.00114.02           C
ATOM    565  CG  GLU    70       1.621  24.662 110.257  1.00114.02           C
ATOM    566  CD  GLU    70       0.154  24.256 110.180  1.00114.02           C
ATOM    567  OE1 GLU    70      -0.115  23.043 109.974  1.00114.02           O
ATOM    568  OE2 GLU    70      -0.716  25.159 110.314  1.00114.02           O
ATOM    569  C   GLU    70       1.235  23.265 112.945  1.00114.02           C
ATOM    570  O   GLU    70       0.638  24.224 113.429  1.00114.02           O
ATOM    571  N   GLN    71       0.687  22.034 112.964  1.00113.84           N
ATOM    572  CA  GLN    71      -0.639  21.982 113.516  1.00113.84           C
ATOM    573  CB  GLN    71      -1.401  20.679 113.221  1.00113.84           C
ATOM    574  CG  GLN    71      -0.846  19.433 113.904  1.00113.84           C
ATOM    575  CD  GLN    71      -1.765  18.285 113.519  1.00113.84           C
ATOM    576  OE1 GLN    71      -1.728  17.804 112.386  1.00113.84           O
ATOM    577  NE2 GLN    71      -2.626  17.839 114.472  1.00113.84           N
ATOM    578  C   GLN    71      -0.664  22.216 115.005  1.00113.84           C
ATOM    579  O   GLN    71      -1.454  23.028 115.484  1.00113.84           O
ATOM    580  N   HIS    72       0.175  21.506 115.791  1.00 94.66           N
ATOM    581  CA  HIS    72       0.118  21.689 117.219  1.00 94.66           C
ATOM    582  ND1 HIS    72       0.096  18.311 117.176  1.00 94.66           N
ATOM    583  CG  HIS    72       0.095  19.314 118.119  1.00 94.66           C
ATOM    584  CB  HIS    72       0.865  20.597 118.006  1.00 94.66           C
ATOM    585  NE2 HIS    72      -1.238  17.632 118.821  1.00 94.66           N
ATOM    586  CD2 HIS    72      -0.724  18.882 119.118  1.00 94.66           C
ATOM    587  CE1 HIS    72      -0.716  17.331 117.645  1.00 94.66           C
ATOM    588  C   HIS    72       0.663  23.021 117.643  1.00 94.66           C
ATOM    589  O   HIS    72       0.015  23.761 118.380  1.00 94.66           O
ATOM    590  N   LEU    73       1.894  23.342 117.206  1.00 68.53           N
ATOM    591  CA  LEU    73       2.575  24.566 117.531  1.00 68.53           C
ATOM    592  CB  LEU    73       4.071  24.514 117.198  1.00 68.53           C
ATOM    593  CG  LEU    73       4.806  23.415 117.974  1.00 68.53           C
ATOM    594  CD1 LEU    73       6.327  23.517 117.795  1.00 68.53           C
ATOM    595  CD2 LEU    73       4.359  23.380 119.444  1.00 68.53           C
ATOM    596  C   LEU    73       1.959  25.719 116.808  1.00 68.53           C
ATOM    597  O   LEU    73       1.915  26.835 117.322  1.00 68.53           O
ATOM    598  N   GLY    74       1.494  25.494 115.569  1.00 25.04           N
ATOM    599  CA  GLY    74       0.871  26.566 114.851  1.00 25.04           C
ATOM    600  C   GLY    74       1.917  27.331 114.104  1.00 25.04           C
ATOM    601  O   GLY    74       1.641  28.409 113.579  1.00 25.04           O
ATOM    602  N   LEU    75       3.156  26.803 114.042  1.00118.33           N
ATOM    603  CA  LEU    75       4.162  27.502 113.294  1.00118.33           C
ATOM    604  CB  LEU    75       5.597  27.134 113.702  1.00118.33           C
ATOM    605  CG  LEU    75       5.976  27.640 115.105  1.00118.33           C
ATOM    606  CD1 LEU    75       5.037  27.084 116.178  1.00118.33           C
ATOM    607  CD2 LEU    75       7.454  27.359 115.413  1.00118.33           C
ATOM    608  C   LEU    75       3.961  27.128 111.864  1.00118.33           C
ATOM    609  O   LEU    75       3.926  25.951 111.510  1.00118.33           O
ATOM    610  N   THR    76       3.812  28.137 110.991  1.00 43.27           N
ATOM    611  CA  THR    76       3.533  27.846 109.618  1.00 43.27           C
ATOM    612  CB  THR    76       2.930  29.006 108.880  1.00 43.27           C
ATOM    613  OG1 THR    76       1.715  29.399 109.504  1.00 43.27           O
ATOM    614  CG2 THR    76       2.662  28.591 107.425  1.00 43.27           C
ATOM    615  C   THR    76       4.801  27.458 108.935  1.00 43.27           C
ATOM    616  O   THR    76       5.886  27.918 109.289  1.00 43.27           O
ATOM    617  N   LYS    77       4.685  26.569 107.928  1.00117.98           N
ATOM    618  CA  LYS    77       5.859  26.173 107.216  1.00117.98           C
ATOM    619  CB  LYS    77       5.820  24.718 106.710  1.00117.98           C
ATOM    620  CG  LYS    77       5.856  23.682 107.836  1.00117.98           C
ATOM    621  CD  LYS    77       5.632  22.245 107.362  1.00117.98           C
ATOM    622  CE  LYS    77       4.245  21.992 106.766  1.00117.98           C
ATOM    623  NZ  LYS    77       3.219  22.043 107.830  1.00117.98           N
ATOM    624  C   LYS    77       5.980  27.063 106.027  1.00117.98           C
ATOM    625  O   LYS    77       5.449  26.776 104.954  1.00117.98           O
ATOM    626  N   LEU    78       6.711  28.178 106.202  1.00 65.24           N
ATOM    627  CA  LEU    78       6.884  29.075 105.106  1.00 65.24           C
ATOM    628  CB  LEU    78       7.651  30.366 105.464  1.00 65.24           C
ATOM    629  CG  LEU    78       6.832  31.338 106.338  1.00 65.24           C
ATOM    630  CD1 LEU    78       7.615  32.628 106.643  1.00 65.24           C
ATOM    631  CD2 LEU    78       5.451  31.603 105.714  1.00 65.24           C
ATOM    632  C   LEU    78       7.641  28.328 104.063  1.00 65.24           C
ATOM    633  O   LEU    78       7.343  28.434 102.875  1.00 65.24           O
ATOM    634  N   LEU    79       8.645  27.533 104.479  1.00 82.13           N
ATOM    635  CA  LEU    79       9.375  26.773 103.507  1.00 82.13           C
ATOM    636  CB  LEU    79      10.904  26.822 103.667  1.00 82.13           C
ATOM    637  CG  LEU    79      11.618  25.992 102.587  1.00 82.13           C
ATOM    638  CD1 LEU    79      11.313  26.543 101.182  1.00 82.13           C
ATOM    639  CD2 LEU    79      13.124  25.877 102.855  1.00 82.13           C
ATOM    640  C   LEU    79       8.960  25.352 103.668  1.00 82.13           C
ATOM    641  O   LEU    79       8.491  24.973 104.738  1.00 82.13           O
ATOM    642  N   ASP    80       9.078  24.542 102.591  1.00124.20           N
ATOM    643  CA  ASP    80       8.718  23.152 102.650  1.00124.20           C
ATOM    644  CB  ASP    80       8.351  22.538 101.288  1.00124.20           C
ATOM    645  CG  ASP    80       6.991  23.049 100.828  1.00124.20           C
ATOM    646  OD1 ASP    80       6.384  23.901 101.529  1.00124.20           O
ATOM    647  OD2 ASP    80       6.540  22.577  99.751  1.00124.20           O
ATOM    648  C   ASP    80       9.883  22.364 103.167  1.00124.20           C
ATOM    649  O   ASP    80      11.026  22.819 103.183  1.00124.20           O
ATOM    650  N   PRO    81       9.604  21.162 103.592  1.00 85.18           N
ATOM    651  CA  PRO    81      10.595  20.265 104.112  1.00 85.18           C
ATOM    652  CD  PRO    81       8.255  20.639 103.694  1.00 85.18           C
ATOM    653  CB  PRO    81       9.825  19.025 104.585  1.00 85.18           C
ATOM    654  CG  PRO    81       8.452  19.127 103.893  1.00 85.18           C
ATOM    655  C   PRO    81      11.679  19.970 103.117  1.00 85.18           C
ATOM    656  O   PRO    81      12.822  19.788 103.533  1.00 85.18           O
ATOM    657  N   GLU    82      11.361  19.885 101.811  1.00124.46           N
ATOM    658  CA  GLU    82      12.384  19.575 100.849  1.00124.46           C
ATOM    659  CB  GLU    82      11.849  19.224  99.449  1.00124.46           C
ATOM    660  CG  GLU    82      10.870  20.257  98.894  1.00124.46           C
ATOM    661  CD  GLU    82       9.479  19.791  99.299  1.00124.46           C
ATOM    662  OE1 GLU    82       9.373  18.628  99.769  1.00124.46           O
ATOM    663  OE2 GLU    82       8.507  20.577  99.141  1.00124.46           O
ATOM    664  C   GLU    82      13.348  20.713 100.714  1.00124.46           C
ATOM    665  O   GLU    82      14.544  20.497 100.531  1.00124.46           O
ATOM    666  N   ASP    83      12.857  21.965 100.753  1.00 71.52           N
ATOM    667  CA  ASP    83      13.736  23.087 100.564  1.00 71.52           C
ATOM    668  CB  ASP    83      13.019  24.376 100.144  1.00 71.52           C
ATOM    669  CG  ASP    83      12.696  24.222  98.663  1.00 71.52           C
ATOM    670  OD1 ASP    83      12.878  23.092  98.136  1.00 71.52           O
ATOM    671  OD2 ASP    83      12.284  25.231  98.032  1.00 71.52           O
ATOM    672  C   ASP    83      14.636  23.375 101.736  1.00 71.52           C
ATOM    673  O   ASP    83      15.760  23.837 101.548  1.00 71.52           O
ATOM    674  N   ILE    84      14.167  23.150 102.977  1.00 84.31           N
ATOM    675  CA  ILE    84      14.935  23.487 104.146  1.00 84.31           C
ATOM    676  CB  ILE    84      14.064  23.545 105.379  1.00 84.31           C
ATOM    677  CG1 ILE    84      14.793  24.189 106.569  1.00 84.31           C
ATOM    678  CG2 ILE    84      13.457  22.161 105.638  1.00 84.31           C
ATOM    679  CD1 ILE    84      13.836  24.669 107.667  1.00 84.31           C
ATOM    680  C   ILE    84      16.166  22.625 104.307  1.00 84.31           C
ATOM    681  O   ILE    84      17.201  23.098 104.776  1.00 84.31           O
ATOM    682  N   SER    85      16.085  21.322 103.977  1.00 55.56           N
ATOM    683  CA  SER    85      17.214  20.432 104.102  1.00 55.56           C
ATOM    684  CB  SER    85      16.822  18.949 104.023  1.00 55.56           C
ATOM    685  OG  SER    85      16.248  18.666 102.756  1.00 55.56           O
ATOM    686  C   SER    85      18.226  20.674 103.016  1.00 55.56           C
ATOM    687  O   SER    85      19.405  20.361 103.181  1.00 55.56           O
ATOM    688  N   VAL    86      17.796  21.239 101.870  1.00 78.02           N
ATOM    689  CA  VAL    86      18.680  21.419 100.750  1.00 78.02           C
ATOM    690  CB  VAL    86      18.022  22.099  99.581  1.00 78.02           C
ATOM    691  CG1 VAL    86      19.073  22.323  98.477  1.00 78.02           C
ATOM    692  CG2 VAL    86      16.827  21.235  99.134  1.00 78.02           C
ATOM    693  C   VAL    86      19.861  22.229 101.184  1.00 78.02           C
ATOM    694  O   VAL    86      19.791  22.959 102.168  1.00 78.02           O
ATOM    695  N   ASP    87      21.017  22.078 100.508  1.00175.13           N
ATOM    696  CA  ASP    87      22.160  22.856 100.896  1.00175.13           C
ATOM    697  CB  ASP    87      23.516  22.332 100.400  1.00175.13           C
ATOM    698  CG  ASP    87      23.961  21.214 101.326  1.00175.13           C
ATOM    699  OD1 ASP    87      23.104  20.681 102.081  1.00175.13           O
ATOM    700  OD2 ASP    87      25.176  20.885 101.298  1.00175.13           O
ATOM    701  C   ASP    87      22.026  24.248 100.380  1.00175.13           C
ATOM    702  O   ASP    87      21.253  24.528  99.465  1.00175.13           O
ATOM    703  N   HIS    88      22.823  25.153 100.984  1.00170.62           N
ATOM    704  CA  HIS    88      22.820  26.560 100.703  1.00170.62           C
ATOM    705  ND1 HIS    88      21.927  26.908  97.426  1.00170.62           N
ATOM    706  CG  HIS    88      22.958  26.350  98.149  1.00170.62           C
ATOM    707  CB  HIS    88      23.534  26.951  99.395  1.00170.62           C
ATOM    708  NE2 HIS    88      22.528  25.059  96.345  1.00170.62           N
ATOM    709  CD2 HIS    88      23.313  25.221  97.474  1.00170.62           C
ATOM    710  CE1 HIS    88      21.711  26.097  96.360  1.00170.62           C
ATOM    711  C   HIS    88      21.431  27.152 100.746  1.00170.62           C
ATOM    712  O   HIS    88      21.029  27.790  99.772  1.00170.62           O
ATOM    713  N   PRO    89      20.632  26.999 101.789  1.00 99.23           N
ATOM    714  CA  PRO    89      19.386  27.711 101.728  1.00 99.23           C
ATOM    715  CD  PRO    89      20.450  25.735 102.494  1.00 99.23           C
ATOM    716  CB  PRO    89      18.382  26.988 102.607  1.00 99.23           C
ATOM    717  CG  PRO    89      18.929  25.570 102.684  1.00 99.23           C
ATOM    718  C   PRO    89      19.619  29.074 102.265  1.00 99.23           C
ATOM    719  O   PRO    89      20.638  29.285 102.920  1.00 99.23           O
ATOM    720  N   ASP    90      18.663  29.988 102.028  1.00141.79           N
ATOM    721  CA  ASP    90      18.746  31.325 102.524  1.00141.79           C
ATOM    722  CB  ASP    90      17.654  32.258 101.976  1.00141.79           C
ATOM    723  CG  ASP    90      17.816  32.514 100.489  1.00141.79           C
ATOM    724  OD1 ASP    90      18.934  32.907 100.053  1.00141.79           O
ATOM    725  OD2 ASP    90      16.803  32.334  99.768  1.00141.79           O
ATOM    726  C   ASP    90      18.437  31.280 103.978  1.00141.79           C
ATOM    727  O   ASP    90      17.714  30.404 104.449  1.00141.79           O
ATOM    728  N   GLU    91      19.002  32.242 104.724  1.00178.74           N
ATOM    729  CA  GLU    91      18.678  32.423 106.108  1.00178.74           C
ATOM    730  CB  GLU    91      19.335  33.645 106.765  1.00178.74           C
ATOM    731  CG  GLU    91      18.488  34.118 107.963  1.00178.74           C
ATOM    732  CD  GLU    91      19.086  35.333 108.660  1.00178.74           C
ATOM    733  OE1 GLU    91      19.191  36.405 108.013  1.00178.74           O
ATOM    734  OE2 GLU    91      19.449  35.194 109.861  1.00178.74           O
ATOM    735  C   GLU    91      17.284  32.833 106.165  1.00178.74           C
ATOM    736  O   GLU    91      16.518  32.362 107.002  1.00178.74           O
ATOM    737  N   LYS    92      16.960  33.748 105.247  1.00134.28           N
ATOM    738  CA  LYS    92      15.676  34.347 105.195  1.00134.28           C
ATOM    739  CB  LYS    92      15.567  35.340 104.022  1.00134.28           C
ATOM    740  CG  LYS    92      15.933  34.750 102.655  1.00134.28           C
ATOM    741  CD  LYS    92      15.480  35.622 101.477  1.00134.28           C
ATOM    742  CE  LYS    92      16.169  36.989 101.433  1.00134.28           C
ATOM    743  NZ  LYS    92      15.653  37.807 100.312  1.00134.28           N
ATOM    744  C   LYS    92      14.696  33.258 104.974  1.00134.28           C
ATOM    745  O   LYS    92      13.676  33.177 105.657  1.00134.28           O
ATOM    746  N   SER    93      15.027  32.360 104.036  1.00 72.08           N
ATOM    747  CA  SER    93      14.138  31.307 103.682  1.00 72.08           C
ATOM    748  CB  SER    93      14.729  30.385 102.608  1.00 72.08           C
ATOM    749  OG  SER    93      14.927  31.125 101.413  1.00 72.08           O
ATOM    750  C   SER    93      13.875  30.492 104.898  1.00 72.08           C
ATOM    751  O   SER    93      12.728  30.250 105.261  1.00 72.08           O
ATOM    752  N   ILE    94      14.941  30.102 105.613  1.00189.13           N
ATOM    753  CA  ILE    94      14.758  29.264 106.758  1.00189.13           C
ATOM    754  CB  ILE    94      15.799  28.183 106.886  1.00189.13           C
ATOM    755  CG1 ILE    94      15.980  27.422 105.565  1.00189.13           C
ATOM    756  CG2 ILE    94      15.394  27.256 108.051  1.00189.13           C
ATOM    757  CD1 ILE    94      17.273  26.606 105.518  1.00189.13           C
ATOM    758  C   ILE    94      15.107  30.175 107.838  1.00189.13           C
ATOM    759  O   ILE    94      14.361  31.036 108.297  1.00189.13           O
ATOM    760  N   ILE    95      16.302  29.906 108.302  1.00163.01           N
ATOM    761  CA  ILE    95      17.010  30.692 109.208  1.00163.01           C
ATOM    762  CB  ILE    95      16.856  30.120 110.594  1.00163.01           C
ATOM    763  CG1 ILE    95      17.249  28.628 110.608  1.00163.01           C
ATOM    764  CG2 ILE    95      15.402  30.360 111.039  1.00163.01           C
ATOM    765  CD1 ILE    95      17.288  27.979 111.993  1.00163.01           C
ATOM    766  C   ILE    95      18.372  30.497 108.665  1.00163.01           C
ATOM    767  O   ILE    95      18.690  29.406 108.202  1.00163.01           O
ATOM    768  N   THR    96      19.240  31.516 108.681  1.00458.80           N
ATOM    769  CA  THR    96      20.612  31.188 108.400  1.00458.80           C
ATOM    770  CB  THR    96      20.987  30.467 107.096  1.00458.80           C
ATOM    771  OG1 THR    96      22.185  29.744 107.322  1.00458.80           O
ATOM    772  CG2 THR    96      21.382  31.415 105.948  1.00458.80           C
ATOM    773  C   THR    96      21.496  32.389 108.494  1.00458.80           C
ATOM    774  O   THR    96      21.054  33.469 108.872  1.00458.80           O
ATOM    775  N   TYR    97      22.804  32.147 108.236  1.00295.02           N
ATOM    776  CA  TYR    97      23.896  33.048 108.028  1.00295.02           C
ATOM    777  CB  TYR    97      24.353  33.723 109.327  1.00295.02           C
ATOM    778  CG  TYR    97      25.420  34.718 109.047  1.00295.02           C
ATOM    779  CD1 TYR    97      25.076  35.999 108.692  1.00295.02           C
ATOM    780  CD2 TYR    97      26.748  34.372 109.145  1.00295.02           C
ATOM    781  CE1 TYR    97      26.052  36.931 108.440  1.00295.02           C
ATOM    782  CE2 TYR    97      27.728  35.304 108.895  1.00295.02           C
ATOM    783  CZ  TYR    97      27.377  36.585 108.543  1.00295.02           C
ATOM    784  OH  TYR    97      28.369  37.554 108.287  1.00295.02           O
ATOM    785  C   TYR    97      24.981  32.107 107.608  1.00295.02           C
ATOM    786  O   TYR    97      25.573  31.434 108.448  1.00295.02           O
ATOM    787  N   VAL    98      25.308  32.023 106.308  1.00321.63           N
ATOM    788  CA  VAL    98      26.286  31.025 106.008  1.00321.63           C
ATOM    789  CB  VAL    98      25.717  29.641 105.901  1.00321.63           C
ATOM    790  CG1 VAL    98      24.890  29.570 104.608  1.00321.63           C
ATOM    791  CG2 VAL    98      26.853  28.601 105.984  1.00321.63           C
ATOM    792  C   VAL    98      26.899  31.330 104.696  1.00321.63           C
ATOM    793  O   VAL    98      26.384  32.138 103.923  1.00321.63           O
ATOM    794  N   VAL    99      28.035  30.652 104.450  1.00296.73           N
ATOM    795  CA  VAL    99      28.875  30.786 103.305  1.00296.73           C
ATOM    796  CB  VAL    99      28.315  30.279 101.992  1.00296.73           C
ATOM    797  CG1 VAL    99      27.187  31.191 101.492  1.00296.73           C
ATOM    798  CG2 VAL    99      29.483  30.166 100.995  1.00296.73           C
ATOM    799  C   VAL    99      29.327  32.209 103.221  1.00296.73           C
ATOM    800  O   VAL    99      28.674  33.142 103.685  1.00296.73           O
ATOM    801  N   THR   100      30.527  32.421 102.670  1.00303.62           N
ATOM    802  CA  THR   100      30.967  33.772 102.668  1.00303.62           C
ATOM    803  CB  THR   100      32.443  33.973 102.446  1.00303.62           C
ATOM    804  OG1 THR   100      32.857  33.451 101.194  1.00303.62           O
ATOM    805  CG2 THR   100      33.216  33.298 103.591  1.00303.62           C
ATOM    806  C   THR   100      30.208  34.554 101.655  1.00303.62           C
ATOM    807  O   THR   100      30.292  34.338 100.448  1.00303.62           O
ATOM    808  N   TYR   101      29.407  35.481 102.194  1.00341.00           N
ATOM    809  CA  TYR   101      28.679  36.505 101.524  1.00341.00           C
ATOM    810  CB  TYR   101      29.456  37.819 101.443  1.00341.00           C
ATOM    811  CG  TYR   101      29.756  37.930 102.893  1.00341.00           C
ATOM    812  CD1 TYR   101      28.727  38.099 103.789  1.00341.00           C
ATOM    813  CD2 TYR   101      31.047  37.834 103.351  1.00341.00           C
ATOM    814  CE1 TYR   101      28.980  38.172 105.137  1.00341.00           C
ATOM    815  CE2 TYR   101      31.308  37.908 104.698  1.00341.00           C
ATOM    816  CZ  TYR   101      30.274  38.081 105.589  1.00341.00           C
ATOM    817  OH  TYR   101      30.549  38.152 106.969  1.00341.00           O
ATOM    818  C   TYR   101      28.074  36.105 100.234  1.00341.00           C
ATOM    819  O   TYR   101      28.490  36.537  99.160  1.00341.00           O
ATOM    820  N   TYR   102      27.061  35.235 100.355  1.00320.78           N
ATOM    821  CA  TYR   102      26.154  34.899  99.307  1.00320.78           C
ATOM    822  CB  TYR   102      25.090  35.996  99.155  1.00320.78           C
ATOM    823  CG  TYR   102      24.729  36.250 100.583  1.00320.78           C
ATOM    824  CD1 TYR   102      23.837  35.452 101.263  1.00320.78           C
ATOM    825  CD2 TYR   102      25.347  37.274 101.268  1.00320.78           C
ATOM    826  CE1 TYR   102      23.545  35.701 102.587  1.00320.78           C
ATOM    827  CE2 TYR   102      25.061  37.528 102.586  1.00320.78           C
ATOM    828  CZ  TYR   102      24.163  36.733 103.254  1.00320.78           C
ATOM    829  OH  TYR   102      23.868  36.987 104.611  1.00320.78           O
ATOM    830  C   TYR   102      26.871  34.641  98.024  1.00320.78           C
ATOM    831  O   TYR   102      26.737  35.381  97.049  1.00320.78           O
ATOM    832  N   HIS   103      27.673  33.560  98.038  1.00280.30           N
ATOM    833  CA  HIS   103      28.339  33.016  96.892  1.00280.30           C
ATOM    834  ND1 HIS   103      28.365  30.370  95.005  1.00280.30           N
ATOM    835  CG  HIS   103      27.965  31.670  94.786  1.00280.30           C
ATOM    836  CB  HIS   103      27.329  32.527  95.837  1.00280.30           C
ATOM    837  NE2 HIS   103      28.906  30.857  92.902  1.00280.30           N
ATOM    838  CD2 HIS   103      28.298  31.949  93.498  1.00280.30           C
ATOM    839  CE1 HIS   103      28.922  29.932  93.847  1.00280.30           C
ATOM    840  C   HIS   103      29.262  33.998  96.240  1.00280.30           C
ATOM    841  O   HIS   103      29.328  34.079  95.015  1.00280.30           O
ATOM    842  N   TYR   104      30.004  34.804  97.017  1.00164.37           N
ATOM    843  CA  TYR   104      30.913  35.597  96.251  1.00164.37           C
ATOM    844  CB  TYR   104      30.652  37.108  96.304  1.00164.37           C
ATOM    845  CG  TYR   104      29.480  37.310  95.407  1.00164.37           C
ATOM    846  CD1 TYR   104      29.659  37.392  94.044  1.00164.37           C
ATOM    847  CD2 TYR   104      28.202  37.403  95.910  1.00164.37           C
ATOM    848  CE1 TYR   104      28.583  37.569  93.205  1.00164.37           C
ATOM    849  CE2 TYR   104      27.123  37.578  95.074  1.00164.37           C
ATOM    850  CZ  TYR   104      27.311  37.660  93.716  1.00164.37           C
ATOM    851  OH  TYR   104      26.201  37.838  92.865  1.00164.37           O
ATOM    852  C   TYR   104      32.324  35.312  96.634  1.00164.37           C
ATOM    853  O   TYR   104      32.965  36.097  97.335  1.00164.37           O
ATOM    854  N   PHE   105      32.865  34.174  96.146  1.00121.61           N
ATOM    855  CA  PHE   105      34.247  33.907  96.418  1.00121.61           C
ATOM    856  CB  PHE   105      34.538  33.275  97.799  1.00121.61           C
ATOM    857  CG  PHE   105      33.923  31.921  97.927  1.00121.61           C
ATOM    858  CD1 PHE   105      34.552  30.818  97.397  1.00121.61           C
ATOM    859  CD2 PHE   105      32.718  31.751  98.571  1.00121.61           C
ATOM    860  CE1 PHE   105      34.003  29.565  97.508  1.00121.61           C
ATOM    861  CE2 PHE   105      32.164  30.499  98.688  1.00121.61           C
ATOM    862  CZ  PHE   105      32.803  29.407  98.153  1.00121.61           C
ATOM    863  C   PHE   105      34.795  32.983  95.377  1.00121.61           C
ATOM    864  O   PHE   105      34.094  32.130  94.834  1.00121.61           O
ATOM    865  N   SER   106      36.093  33.163  95.056  1.00131.22           N
ATOM    866  CA  SER   106      36.749  32.285  94.138  1.00131.22           C
ATOM    867  CB  SER   106      36.656  32.741  92.674  1.00131.22           C
ATOM    868  OG  SER   106      37.332  31.814  91.839  1.00131.22           O
ATOM    869  C   SER   106      38.199  32.258  94.507  1.00131.22           C
ATOM    870  O   SER   106      38.835  33.296  94.684  1.00131.22           O
ATOM    871  N   LYS   107      38.770  31.050  94.640  1.00337.15           N
ATOM    872  CA  LYS   107      40.160  30.954  94.949  1.00337.15           C
ATOM    873  CB  LYS   107      40.484  30.625  96.422  1.00337.15           C
ATOM    874  CG  LYS   107      39.757  29.404  96.986  1.00337.15           C
ATOM    875  CD  LYS   107      38.252  29.631  97.146  1.00337.15           C
ATOM    876  CE  LYS   107      37.913  30.900  97.936  1.00337.15           C
ATOM    877  NZ  LYS   107      38.784  30.997  99.131  1.00337.15           N
ATOM    878  C   LYS   107      40.732  29.883  94.083  1.00337.15           C
ATOM    879  O   LYS   107      40.008  29.109  93.454  1.00337.15           O
ATOM    880  N   MET   108      42.077  29.862  93.998  1.00114.96           N
ATOM    881  CA  MET   108      42.758  28.893  93.194  1.00114.96           C
ATOM    882  CB  MET   108      43.333  29.508  91.905  1.00114.96           C
ATOM    883  CG  MET   108      43.780  28.485  90.858  1.00114.96           C
ATOM    884  SD  MET   108      43.997  29.186  89.194  1.00114.96           S
ATOM    885  CE  MET   108      42.243  29.638  89.061  1.00114.96           C
ATOM    886  C   MET   108      43.921  28.364  94.030  1.00114.96           C
ATOM    887  O   MET   108      44.093  28.872  95.170  1.00114.96           O
ATOM    888  OXT MET   108      44.647  27.456  93.542  1.00114.96           O
TER     889      MET   108
END
