# Supplementary material for: Estimating local protein model quality: prospects for molecular replacement
Source: Acta Crystallogr D Struct Biol. 2020 Mar 3;76(Pt 3):285–90. doi: 10.1107/S2059798320000972 (PMC7057213; doi:10.1107/S2059798320000972)
Supplement: Supplementary file 1 [file d-76-00285-sup1.zip › models/1aa2.3fer_A.B99990001.pdb.proq3.sscore.local]

ProQ2 ProQRosCen ProQRosFA ProQ3
0.20741716 0.33336035 0.42547529 0.31990241
0.23666183 0.33526273 0.48211001 0.3807665
0.26230835 0.34262273 0.52045976 0.40255079
0.24742337 0.34718447 0.59160515 0.39352308
0.25506071 0.33058012 0.58733087 0.40924194
0.29902081 0.32971373 0.61963048 0.44306129
0.30461834 0.32185482 0.64082692 0.45213039
0.30779432 0.2628021 0.64686047 0.44432754
0.34548585 0.42531781 0.72192695 0.4788297
0.38910608 0.51444834 0.73760958 0.50718367
0.43264737 0.55712436 0.73712282 0.52959776
0.35889374 0.43143219 0.5942093 0.45266474
0.24716496 0.34188246 0.5246409 0.35362218
0.22382657 0.35117568 0.4671711 0.31991765
0.21916442 0.27524951 0.40096554 0.28708259
0.19766191 0.24721953 0.33733517 0.20852471
0.22634182 0.30207494 0.35945705 0.21799242
0.19261953 0.29194129 0.35743744 0.19721791
0.22535609 0.28651026 0.31401152 0.19546563
0.22882942 0.23803145 0.32491581 0.2115686
0.23245319 0.29170752 0.39045829 0.26331949
0.20281963 0.24617209 0.35804604 0.25193599
0.17033621 0.2690691 0.44402145 0.29916288
0.20119314 0.33645722 0.46804759 0.32363652
0.29759787 0.41675822 0.60391913 0.45618419
0.32798692 0.47642652 0.66603468 0.49334623
0.37614715 0.48943105 0.64992787 0.52833355
0.35313158 0.46378257 0.64002783 0.52351139
0.52311333 0.61538161 0.71302959 0.61319405
0.59695006 0.70765609 0.82586064 0.72811564
0.58069252 0.71429634 0.80968012 0.70396511
0.55627205 0.64116365 0.72951605 0.63605099
0.58206425 0.63336079 0.7242092 0.67052935
0.64071076 0.6283555 0.73993623 0.72850494
0.66338587 0.62496972 0.75324785 0.73334339
0.75270865 0.68115936 0.751577 0.74790014
0.79503066 0.69514866 0.74999015 0.77505669
0.75514715 0.64127527 0.71781949 0.73010314
0.77686116 0.66959126 0.68070762 0.7324858
0.79751332 0.73856384 0.72636107 0.73424963
0.803923 0.72154456 0.60137606 0.67525143
0.78094266 0.75205228 0.58630124 0.63140556
0.69978489 0.69177379 0.54754207 0.58113614
0.72213998 0.74990618 0.55216078 0.56227017
0.66994725 0.67306031 0.49995182 0.50046975
0.62910407 0.60205604 0.42234203 0.45708647
0.60408621 0.50296389 0.44257178 0.4804073
0.54571708 0.48180731 0.48510903 0.49229765
0.60375656 0.5039458 0.4676304 0.51008877
0.57394803 0.48618466 0.44352222 0.48624703
0.5329545 0.4844884 0.38070502 0.45100282
0.4774109 0.5049009 0.40900857 0.43561517
0.46168827 0.53475602 0.38664166 0.41147148
0.48347784 0.58294022 0.35953781 0.43661179
0.47546167 0.52006369 0.30841844 0.39407255
0.49672715 0.54610065 0.32051135 0.38635722
0.50880409 0.57015212 0.40583186 0.45543228
0.57552885 0.54870167 0.39130395 0.46632853
0.56943613 0.52458294 0.3784595 0.44312302
0.58022566 0.53993941 0.40909423 0.42921204
0.62796676 0.5972942 0.46438939 0.50780514
0.63947746 0.58864702 0.49198821 0.52554003
0.55031287 0.47742303 0.42722142 0.45436034
0.54921321 0.46311443 0.41892395 0.44260217
0.59160159 0.48260365 0.48153591 0.50930483
0.67815639 0.50414453 0.53265103 0.56910528
0.71523157 0.50512419 0.56079199 0.57398114
0.67201029 0.45182419 0.55633866 0.55007475
0.6806542 0.48341392 0.57282125 0.56024116
0.65849782 0.47313146 0.5584106 0.55645426
0.57533393 0.43603982 0.52491095 0.51691417
0.53854606 0.40075825 0.47243284 0.47097324
0.58946374 0.4293454 0.50732079 0.52065745
0.5654689 0.44079403 0.50024317 0.4805724
0.50232623 0.40226092 0.47878881 0.44058392
0.46860546 0.3421797 0.40830902 0.39277139
0.44206679 0.36275223 0.36132501 0.35118672
0.44718225 0.42658488 0.38570279 0.3686412
0.52154584 0.50985577 0.41219129 0.41525937
0.5371528 0.53440745 0.38703376 0.41235369
0.54485652 0.58808273 0.3875582 0.41453085
0.49988842 0.59685587 0.38418512 0.40407276
0.54393233 0.59926949 0.3752618 0.40955037
0.48200846 0.50049352 0.34652378 0.40615481
0.36213534 0.38486911 0.25175958 0.30413862
0.32971423 0.37822983 0.24883632 0.2607533
0.25185546 0.34676449 0.17611957 0.17308675
0.28998763 0.38654122 0.2035007 0.18494587
0.33241782 0.46695037 0.25600286 0.1929252
0.31925928 0.43287324 0.21853349 0.17014151
0.21540046 0.30772412 0.12146563 0.052595387
0.18990554 0.23099608 0.034033576 0.024305664
0.17214044 0.18084748 0.041757805 0.010032688
0.1559015 0.12286581 0.046555659 0.028619791
0.13809656 0.049714659 0.0073995473 -0.021013816
0.13362839 0.10117757 0.062808599 -0.014498584
0.13446472 0.082938191 0.082030736 -0.015488161
0.11147094 0.027198119 0.092022648 -0.022993715
0.035183852 -0.14220346 0.024024184 -0.083136994
0.026422572 -0.14572605 0.053942834 -0.083862834
0.029992562 -0.081033277 0.090252518 -0.081180605
0.064345945 -0.022145112 0.13817282 -0.053688376
0.021159517 -0.035424321 0.14235827 -0.049758606
-0.050753905 -0.078955326 0.11128331 -0.11445466
-0.10238225 -0.13957458 0.056882873 -0.16546194
-0.21820622 -0.14048275 -0.010863487 -0.26390943
-0.28758717 -0.14320378 -0.033188235 -0.31374007
-0.28620999 -0.1137929 -0.066132734 -0.29508587
