# Supplementary material for: Estimating local protein model quality: prospects for molecular replacement
Source: Acta Crystallogr D Struct Biol. 2020 Mar 3;76(Pt 3):285–90. doi: 10.1107/S2059798320000972 (PMC7057213; doi:10.1107/S2059798320000972)
Supplement: Supplementary file 1 [file d-76-00285-sup1.zip › models/1aa2.3fer_A.B99990001.pdb.proq3d.sscore.local]

ProQ2D ProQRosCenD ProQRosFAD ProQ3D
2.100030034780502319e-01 2.766913473606109619e-01 4.350979328155517578e-01 4.463455677032470703e-01
2.794320881366729736e-01 3.410675823688507080e-01 3.112020492553710938e-01 3.413137793540954590e-01
3.185923695564270020e-01 2.814384400844573975e-01 4.341148436069488525e-01 3.958972990512847900e-01
3.560238480567932129e-01 3.791365325450897217e-01 4.743918180465698242e-01 4.422172307968139648e-01
4.136289656162261963e-01 3.235023319721221924e-01 4.554602801799774170e-01 4.493070244789123535e-01
4.550646543502807617e-01 3.317950367927551270e-01 4.634939730167388916e-01 4.638518095016479492e-01
4.242849349975585938e-01 4.004787802696228027e-01 4.727751314640045166e-01 4.697420299053192139e-01
4.269313216209411621e-01 4.179091155529022217e-01 4.631896018981933594e-01 4.492112100124359131e-01
4.062802493572235107e-01 3.963097631931304932e-01 5.799571275711059570e-01 4.443923234939575195e-01
4.271455109119415283e-01 3.271107971668243408e-01 6.145442724227905273e-01 4.452093541622161865e-01
4.416467249393463135e-01 3.943203687667846680e-01 6.902475953102111816e-01 4.723988771438598633e-01
4.557277560234069824e-01 4.234747886657714844e-01 4.740327596664428711e-01 4.457841217517852783e-01
3.649421334266662598e-01 3.592589795589447021e-01 5.455908775329589844e-01 4.462290406227111816e-01
3.334472179412841797e-01 2.669115066528320312e-01 4.731850624084472656e-01 4.327413439750671387e-01
3.182086944580078125e-01 2.721935808658599854e-01 6.103744506835937500e-01 4.010965824127197266e-01
2.574193775653839111e-01 2.054963558912277222e-01 4.937280118465423584e-01 3.782775104045867920e-01
2.150709629058837891e-01 1.745094805955886841e-01 4.050725102424621582e-01 2.950139939785003662e-01
1.752866655588150024e-01 2.334924638271331787e-01 3.573261797428131104e-01 2.577126324176788330e-01
2.052879035472869873e-01 2.517756521701812744e-01 3.274427950382232666e-01 2.531481087207794189e-01
2.261671423912048340e-01 2.521516382694244385e-01 3.394818007946014404e-01 2.151873707771301270e-01
2.134813070297241211e-01 3.060706257820129395e-01 4.088583886623382568e-01 1.963745355606079102e-01
2.608910501003265381e-01 3.145630061626434326e-01 4.072524905204772949e-01 2.149156033992767334e-01
1.843042522668838501e-01 3.133503496646881104e-01 7.943005561828613281e-01 2.053711861371994019e-01
2.216771245002746582e-01 3.851199448108673096e-01 6.581895947456359863e-01 1.844273656606674194e-01
3.011822104454040527e-01 4.656780958175659180e-01 6.958779096603393555e-01 2.279921025037765503e-01
2.921473979949951172e-01 5.638259649276733398e-01 6.778452992439270020e-01 1.826239228248596191e-01
3.811961114406585693e-01 5.542191863059997559e-01 6.814282536506652832e-01 2.474454939365386963e-01
3.213982880115509033e-01 5.642246007919311523e-01 6.283658742904663086e-01 2.628519237041473389e-01
4.588586688041687012e-01 5.415796637535095215e-01 7.603262662887573242e-01 3.704886436462402344e-01
4.411847889423370361e-01 7.097457647323608398e-01 7.844415307044982910e-01 4.830093085765838623e-01
4.424121081829071045e-01 7.170745134353637695e-01 7.591618895530700684e-01 4.764490723609924316e-01
3.343335390090942383e-01 7.060586214065551758e-01 7.342897653579711914e-01 4.017873108386993408e-01
3.486013114452362061e-01 6.629630327224731445e-01 7.944773435592651367e-01 3.762510418891906738e-01
4.795052111148834229e-01 6.613693833351135254e-01 7.551551461219787598e-01 4.012973904609680176e-01
3.971231877803802490e-01 6.067430377006530762e-01 8.034966588020324707e-01 3.237189054489135742e-01
5.639724731445312500e-01 7.470521926879882812e-01 8.057808876037597656e-01 3.654286563396453857e-01
5.537605285644531250e-01 7.499052286148071289e-01 8.006676435470581055e-01 3.587443232536315918e-01
7.493256330490112305e-01 7.089135050773620605e-01 7.881434559822082520e-01 4.559102356433868408e-01
7.284958958625793457e-01 7.209578752517700195e-01 7.952435016632080078e-01 6.214392781257629395e-01
6.605178117752075195e-01 7.382039427757263184e-01 8.193916678428649902e-01 5.697329044342041016e-01
6.595035195350646973e-01 7.009699940681457520e-01 7.765986919403076172e-01 5.917775034904479980e-01
8.349031209945678711e-01 7.993724346160888672e-01 7.859389781951904297e-01 4.726585745811462402e-01
7.670252919197082520e-01 7.517629265785217285e-01 7.159354090690612793e-01 5.441250801086425781e-01
7.487444877624511719e-01 8.013766407966613770e-01 7.472323775291442871e-01 4.202228486537933350e-01
7.641163468360900879e-01 7.782326340675354004e-01 5.895171165466308594e-01 3.832786679267883301e-01
7.248033881187438965e-01 7.308380603790283203e-01 4.562330842018127441e-01 4.633923768997192383e-01
7.778190970420837402e-01 6.373180150985717773e-01 6.293603181838989258e-01 5.772441029548645020e-01
7.471404075622558594e-01 5.891806483268737793e-01 7.389928698539733887e-01 6.210871338844299316e-01
7.341890931129455566e-01 5.727694630622863770e-01 5.125484466552734375e-01 5.594714283943176270e-01
6.303343772888183594e-01 6.381534934043884277e-01 5.608257055282592773e-01 5.871829986572265625e-01
5.358092784881591797e-01 6.018441319465637207e-01 4.531569778919219971e-01 5.912172794342041016e-01
4.798863828182220459e-01 5.451895594596862793e-01 4.797941744327545166e-01 4.832875132560729980e-01
6.536592841148376465e-01 5.647036433219909668e-01 5.185903906822204590e-01 6.321983337402343750e-01
6.190932989120483398e-01 5.519045591354370117e-01 4.131917357444763184e-01 4.452069401741027832e-01
4.863926470279693604e-01 5.720217227935791016e-01 3.418124914169311523e-01 5.147149562835693359e-01
4.932690262794494629e-01 5.687155723571777344e-01 3.522327840328216553e-01 3.703095018863677979e-01
5.306287407875061035e-01 5.684288740158081055e-01 4.181135594844818115e-01 5.194481015205383301e-01
5.516136884689331055e-01 5.697565078735351562e-01 5.075669288635253906e-01 6.645982861518859863e-01
5.839105844497680664e-01 5.645134449005126953e-01 4.929801821708679199e-01 6.380944252014160156e-01
5.295482873916625977e-01 6.778113842010498047e-01 5.574260950088500977e-01 5.674846768379211426e-01
5.783101320266723633e-01 7.310103774070739746e-01 6.843433380126953125e-01 6.809512972831726074e-01
5.288233757019042969e-01 7.827702760696411133e-01 7.138857841491699219e-01 7.178150415420532227e-01
4.849870800971984863e-01 5.302333831787109375e-01 5.935369729995727539e-01 5.989023447036743164e-01
4.412805736064910889e-01 5.335915684700012207e-01 5.132323503494262695e-01 6.312251687049865723e-01
4.649799168109893799e-01 5.403616428375244141e-01 5.583791732788085938e-01 5.997989773750305176e-01
5.907717943191528320e-01 7.130070924758911133e-01 6.093893647193908691e-01 5.293740034103393555e-01
6.676810979843139648e-01 7.253655791282653809e-01 6.645724177360534668e-01 7.145417332649230957e-01
6.406418681144714355e-01 5.482056140899658203e-01 5.545058250427246094e-01 6.407118439674377441e-01
6.768092513084411621e-01 5.150378942489624023e-01 6.258601546287536621e-01 6.366898417472839355e-01
5.820403695106506348e-01 5.354868173599243164e-01 5.135187506675720215e-01 6.410750150680541992e-01
4.691143035888671875e-01 4.143055975437164307e-01 5.787900686264038086e-01 4.589628875255584717e-01
4.293348193168640137e-01 4.214454591274261475e-01 4.817501902580261230e-01 4.333536326885223389e-01
4.817461967468261719e-01 5.158621668815612793e-01 6.975608468055725098e-01 4.532909989356994629e-01
3.846916556358337402e-01 4.894246757030487061e-01 6.545668244361877441e-01 4.072246551513671875e-01
3.951586484909057617e-01 4.357882440090179443e-01 6.029331088066101074e-01 4.696710705757141113e-01
4.036744236946105957e-01 3.429633975028991699e-01 5.049556493759155273e-01 3.611470460891723633e-01
3.756873309612274170e-01 4.315845072269439697e-01 4.594441354274749756e-01 3.267494142055511475e-01
4.109009206295013428e-01 4.805800914764404297e-01 4.974451661109924316e-01 4.031603932380676270e-01
4.855672717094421387e-01 6.565522551536560059e-01 5.383163094520568848e-01 5.096142888069152832e-01
4.240389466285705566e-01 6.665290594100952148e-01 3.862469792366027832e-01 3.575170636177062988e-01
4.814535677433013916e-01 6.865130662918090820e-01 3.800138533115386963e-01 3.114324808120727539e-01
3.944531381130218506e-01 7.085090875625610352e-01 4.045965075492858887e-01 3.291136622428894043e-01
4.010064005851745605e-01 6.786878108978271484e-01 4.024173319339752197e-01 2.820142805576324463e-01
3.885285556316375732e-01 5.760905146598815918e-01 4.207609295845031738e-01 2.733908295631408691e-01
2.481335103511810303e-01 3.077977001667022705e-01 1.751710921525955200e-01 2.237005978822708130e-01
2.346328049898147583e-01 3.219937384128570557e-01 1.699420213699340820e-01 2.571995258331298828e-01
2.187234610319137573e-01 3.028596937656402588e-01 1.380726695060729980e-01 1.706821471452713013e-01
2.519108653068542480e-01 2.904722988605499268e-01 2.021544575691223145e-01 2.001342475414276123e-01
4.235421419143676758e-01 3.768821358680725098e-01 2.311225831508636475e-01 1.666205525398254395e-01
3.252963423728942871e-01 2.430833131074905396e-01 2.198475748300552368e-01 1.573132872581481934e-01
2.252956628799438477e-01 2.232605814933776855e-01 1.796225607395172119e-01 1.240576282143592834e-01
2.122277915477752686e-01 1.322914361953735352e-01 1.282354444265365601e-01 1.206770986318588257e-01
2.079536467790603638e-01 1.446671336889266968e-01 1.355596333742141724e-01 1.159363985061645508e-01
2.109843343496322632e-01 1.178513467311859131e-01 1.351280659437179565e-01 1.255212426185607910e-01
2.117070704698562622e-01 7.954853028059005737e-02 1.180265545845031738e-01 1.089218556880950928e-01
2.100735008716583252e-01 6.936877965927124023e-02 9.219700098037719727e-02 8.843281120061874390e-02
1.844091117382049561e-01 8.131761848926544189e-02 7.939507812261581421e-02 7.357607781887054443e-02
1.298653930425643921e-01 6.577337533235549927e-02 8.665676414966583252e-02 6.047879531979560852e-02
6.506277620792388916e-02 4.209011420607566833e-02 7.418794929981231689e-02 4.635475203394889832e-02
5.578222498297691345e-02 4.112593457102775574e-02 6.119165197014808655e-02 3.644867241382598877e-02
7.480574399232864380e-02 1.528053171932697296e-02 5.732844397425651550e-02 3.507571294903755188e-02
1.093219965696334839e-01 1.253445167094469070e-02 6.342475116252899170e-02 4.198277369141578674e-02
6.961813569068908691e-02 1.837438158690929413e-02 5.695744231343269348e-02 3.581982105970382690e-02
4.557557031512260437e-02 8.617584593594074249e-03 5.438889563083648682e-02 3.270365297794342041e-02
2.555405534803867340e-02 7.619533222168684006e-03 4.513837397098541260e-02 2.428758144378662109e-02
1.016664411872625351e-02 8.435342460870742798e-03 4.543621465563774109e-02 1.215658057481050491e-02
3.808881388977169991e-03 4.400062840431928635e-03 3.674902021884918213e-02 3.984878771007061005e-03
3.103307448327541351e-03 4.228470381349325180e-03 3.203329071402549744e-02 2.799578011035919189e-03
