# Supplementary material for: Estimating local protein model quality: prospects for molecular replacement
Source: Acta Crystallogr D Struct Biol. 2020 Mar 3;76(Pt 3):285–90. doi: 10.1107/S2059798320000972 (PMC7057213; doi:10.1107/S2059798320000972)
Supplement: Supplementary file 1 [file d-76-00285-sup1.zip › models/1ak1.1l8x_A.B99990001.pdb]

EXPDTA    THEORETICAL MODEL, MODELLER 9.23 2019/11/15 15:29:58
REMARK   6 MODELLER OBJECTIVE FUNCTION:      1796.4290
REMARK   6 MODELLER BEST TEMPLATE % SEQ ID:  22.903
REMARK   6 SEQUENCE: 1ak1/1ak1.1l8x_A
REMARK   6 ALIGNMENT: 1ak1/1ak1.1l8x_A.ali
REMARK   6 SCRIPT: ./make_models.py
REMARK   6 TEMPLATE: 1l8x 37:A - 358:A MODELS 4: - 309: AT 22.9%
ATOM      1  N   MET     1      31.049 -10.010  38.636  1.00 96.70           N
ATOM      2  CA  MET     1      31.190  -8.870  39.570  1.00 96.70           C
ATOM      3  CB  MET     1      31.351  -9.392  41.006  1.00 96.70           C
ATOM      4  CG  MET     1      32.428 -10.466  41.152  1.00 96.70           C
ATOM      5  SD  MET     1      32.612 -11.104  42.844  1.00 96.70           S
ATOM      6  CE  MET     1      33.636 -12.526  42.369  1.00 96.70           C
ATOM      7  C   MET     1      32.338  -7.997  39.192  1.00 96.70           C
ATOM      8  O   MET     1      33.386  -8.473  38.757  1.00 96.70           O
ATOM      9  N   SER     2      32.140  -6.672  39.326  1.00135.64           N
ATOM     10  CA  SER     2      33.139  -5.723  38.939  1.00135.64           C
ATOM     11  CB  SER     2      32.575  -4.315  38.697  1.00135.64           C
ATOM     12  OG  SER     2      31.652  -4.346  37.618  1.00135.64           O
ATOM     13  C   SER     2      34.154  -5.627  40.025  1.00135.64           C
ATOM     14  O   SER     2      33.881  -5.936  41.183  1.00135.64           O
ATOM     15  N   ARG     3      35.382  -5.221  39.653  1.00 99.70           N
ATOM     16  CA  ARG     3      36.432  -5.079  40.614  1.00 99.70           C
ATOM     17  CB  ARG     3      37.800  -4.740  39.992  1.00 99.70           C
ATOM     18  CG  ARG     3      38.444  -5.895  39.222  1.00 99.70           C
ATOM     19  CD  ARG     3      39.893  -5.633  38.800  1.00 99.70           C
ATOM     20  NE  ARG     3      40.750  -5.754  40.015  1.00 99.70           N
ATOM     21  CZ  ARG     3      41.279  -4.641  40.602  1.00 99.70           C
ATOM     22  NH1 ARG     3      41.066  -3.409  40.052  1.00 99.70           N
ATOM     23  NH2 ARG     3      42.035  -4.761  41.732  1.00 99.70           N
ATOM     24  C   ARG     3      36.101  -3.956  41.540  1.00 99.70           C
ATOM     25  O   ARG     3      36.271  -4.076  42.752  1.00 99.70           O
ATOM     26  N   LYS     4      35.594  -2.833  40.996  1.00232.60           N
ATOM     27  CA  LYS     4      35.407  -1.699  41.852  1.00232.60           C
ATOM     28  CB  LYS     4      36.434  -0.578  41.617  1.00232.60           C
ATOM     29  CG  LYS     4      36.578   0.352  42.823  1.00232.60           C
ATOM     30  CD  LYS     4      37.861   1.184  42.813  1.00232.60           C
ATOM     31  CE  LYS     4      38.172   1.828  44.167  1.00232.60           C
ATOM     32  NZ  LYS     4      38.720   0.813  45.093  1.00232.60           N
ATOM     33  C   LYS     4      34.028  -1.136  41.696  1.00232.60           C
ATOM     34  O   LYS     4      33.164  -1.715  41.039  1.00232.60           O
ATOM     35  N   LYS     5      33.811   0.036  42.327  1.00147.53           N
ATOM     36  CA  LYS     5      32.532   0.674  42.448  1.00147.53           C
ATOM     37  CB  LYS     5      32.553   1.858  43.425  1.00147.53           C
ATOM     38  CG  LYS     5      33.138   1.481  44.788  1.00147.53           C
ATOM     39  CD  LYS     5      32.428   0.306  45.459  1.00147.53           C
ATOM     40  CE  LYS     5      33.065  -0.122  46.783  1.00147.53           C
ATOM     41  NZ  LYS     5      32.804   0.898  47.822  1.00147.53           N
ATOM     42  C   LYS     5      32.037   1.191  41.138  1.00147.53           C
ATOM     43  O   LYS     5      32.808   1.538  40.244  1.00147.53           O
ATOM     44  N   MET     6      30.694   1.237  41.008  1.00113.05           N
ATOM     45  CA  MET     6      30.081   1.766  39.828  1.00113.05           C
ATOM     46  CB  MET     6      28.893   0.948  39.298  1.00113.05           C
ATOM     47  CG  MET     6      28.369   1.482  37.963  1.00113.05           C
ATOM     48  SD  MET     6      27.014   0.524  37.222  1.00113.05           S
ATOM     49  CE  MET     6      26.884   1.568  35.742  1.00113.05           C
ATOM     50  C   MET     6      29.576   3.127  40.188  1.00113.05           C
ATOM     51  O   MET     6      29.012   3.336  41.262  1.00113.05           O
ATOM     52  N   GLY     7      29.758   4.101  39.278  1.00 45.12           N
ATOM     53  CA  GLY     7      29.409   5.448  39.612  1.00 45.12           C
ATOM     54  C   GLY     7      28.083   5.828  39.038  1.00 45.12           C
ATOM     55  O   GLY     7      27.808   5.649  37.852  1.00 45.12           O
ATOM     56  N   LEU     8      27.235   6.401  39.914  1.00146.88           N
ATOM     57  CA  LEU     8      25.950   6.914  39.539  1.00146.88           C
ATOM     58  CB  LEU     8      24.851   6.514  40.540  1.00146.88           C
ATOM     59  CG  LEU     8      23.447   7.062  40.221  1.00146.88           C
ATOM     60  CD1 LEU     8      22.889   6.480  38.913  1.00146.88           C
ATOM     61  CD2 LEU     8      22.495   6.858  41.411  1.00146.88           C
ATOM     62  C   LEU     8      26.081   8.406  39.596  1.00146.88           C
ATOM     63  O   LEU     8      26.152   8.987  40.676  1.00146.88           O
ATOM     64  N   LEU     9      26.096   9.072  38.423  1.00111.75           N
ATOM     65  CA  LEU     9      26.313  10.495  38.419  1.00111.75           C
ATOM     66  CB  LEU     9      27.427  10.918  37.432  1.00111.75           C
ATOM     67  CG  LEU     9      27.812  12.421  37.387  1.00111.75           C
ATOM     68  CD1 LEU     9      26.701  13.320  36.820  1.00111.75           C
ATOM     69  CD2 LEU     9      28.334  12.914  38.744  1.00111.75           C
ATOM     70  C   LEU     9      25.056  11.196  38.009  1.00111.75           C
ATOM     71  O   LEU     9      24.591  11.057  36.879  1.00111.75           O
ATOM     72  N   VAL    10      24.481  12.001  38.924  1.00 95.71           N
ATOM     73  CA  VAL    10      23.300  12.745  38.587  1.00 95.71           C
ATOM     74  CB  VAL    10      22.531  13.221  39.780  1.00 95.71           C
ATOM     75  CG1 VAL    10      22.043  11.996  40.573  1.00 95.71           C
ATOM     76  CG2 VAL    10      23.433  14.166  40.586  1.00 95.71           C
ATOM     77  C   VAL    10      23.737  13.953  37.818  1.00 95.71           C
ATOM     78  O   VAL    10      24.698  14.626  38.192  1.00 95.71           O
ATOM     79  N   MET    11      23.022  14.264  36.718  1.00 96.29           N
ATOM     80  CA  MET    11      23.423  15.354  35.870  1.00 96.29           C
ATOM     81  CB  MET    11      23.822  14.866  34.471  1.00 96.29           C
ATOM     82  CG  MET    11      24.934  13.819  34.512  1.00 96.29           C
ATOM     83  SD  MET    11      25.079  12.831  32.997  1.00 96.29           S
ATOM     84  CE  MET    11      23.388  12.184  33.092  1.00 96.29           C
ATOM     85  C   MET    11      22.257  16.278  35.672  1.00 96.29           C
ATOM     86  O   MET    11      21.104  15.856  35.692  1.00 96.29           O
ATOM     87  N   ALA    12      22.544  17.584  35.488  1.00 57.23           N
ATOM     88  CA  ALA    12      21.535  18.579  35.249  1.00 57.23           C
ATOM     89  CB  ALA    12      20.563  18.757  36.429  1.00 57.23           C
ATOM     90  C   ALA    12      22.265  19.880  35.058  1.00 57.23           C
ATOM     91  O   ALA    12      23.415  20.018  35.470  1.00 57.23           O
ATOM     92  N   TYR    13      21.586  20.897  34.490  1.00112.28           N
ATOM     93  CA  TYR    13      22.221  22.142  34.144  1.00112.28           C
ATOM     94  CB  TYR    13      21.244  23.147  33.502  1.00112.28           C
ATOM     95  CG  TYR    13      20.031  23.230  34.365  1.00112.28           C
ATOM     96  CD1 TYR    13      19.045  22.278  34.242  1.00112.28           C
ATOM     97  CD2 TYR    13      19.868  24.243  35.281  1.00112.28           C
ATOM     98  CE1 TYR    13      17.916  22.329  35.022  1.00112.28           C
ATOM     99  CE2 TYR    13      18.739  24.299  36.066  1.00112.28           C
ATOM    100  CZ  TYR    13      17.762  23.342  35.937  1.00112.28           C
ATOM    101  OH  TYR    13      16.605  23.400  36.741  1.00112.28           O
ATOM    102  C   TYR    13      22.859  22.760  35.347  1.00112.28           C
ATOM    103  O   TYR    13      23.968  23.289  35.255  1.00112.28           O
ATOM    104  N   GLY    14      22.185  22.735  36.509  1.00 44.67           N
ATOM    105  CA  GLY    14      22.834  23.237  37.688  1.00 44.67           C
ATOM    106  C   GLY    14      22.399  24.629  37.986  1.00 44.67           C
ATOM    107  O   GLY    14      21.746  25.300  37.187  1.00 44.67           O
ATOM    108  N   THR    15      22.746  25.080  39.204  1.00140.37           N
ATOM    109  CA  THR    15      22.387  26.396  39.610  1.00140.37           C
ATOM    110  CB  THR    15      20.975  26.407  40.047  1.00140.37           C
ATOM    111  OG1 THR    15      20.585  27.718  40.414  1.00140.37           O
ATOM    112  CG2 THR    15      20.845  25.373  41.177  1.00140.37           C
ATOM    113  C   THR    15      23.317  26.802  40.716  1.00140.37           C
ATOM    114  O   THR    15      23.858  25.953  41.424  1.00140.37           O
ATOM    115  N   PRO    16      23.518  28.085  40.890  1.00100.34           N
ATOM    116  CA  PRO    16      24.465  28.547  41.871  1.00100.34           C
ATOM    117  CD  PRO    16      23.365  29.030  39.793  1.00100.34           C
ATOM    118  CB  PRO    16      24.637  30.042  41.606  1.00100.34           C
ATOM    119  CG  PRO    16      24.345  30.177  40.099  1.00100.34           C
ATOM    120  C   PRO    16      24.116  28.197  43.281  1.00100.34           C
ATOM    121  O   PRO    16      23.049  28.585  43.755  1.00100.34           O
ATOM    122  N   TYR    17      25.052  27.528  43.983  1.00138.90           N
ATOM    123  CA  TYR    17      24.852  27.107  45.337  1.00138.90           C
ATOM    124  CB  TYR    17      26.073  26.353  45.897  1.00138.90           C
ATOM    125  CG  TYR    17      25.800  25.993  47.317  1.00138.90           C
ATOM    126  CD1 TYR    17      25.007  24.913  47.629  1.00138.90           C
ATOM    127  CD2 TYR    17      26.353  26.732  48.338  1.00138.90           C
ATOM    128  CE1 TYR    17      24.760  24.580  48.940  1.00138.90           C
ATOM    129  CE2 TYR    17      26.110  26.405  49.651  1.00138.90           C
ATOM    130  CZ  TYR    17      25.312  25.327  49.954  1.00138.90           C
ATOM    131  OH  TYR    17      25.061  24.989  51.301  1.00138.90           O
ATOM    132  C   TYR    17      24.656  28.338  46.157  1.00138.90           C
ATOM    133  O   TYR    17      23.755  28.394  46.992  1.00138.90           O
ATOM    134  N   LYS    18      25.500  29.363  45.929  1.00 68.78           N
ATOM    135  CA  LYS    18      25.399  30.593  46.662  1.00 68.78           C
ATOM    136  CB  LYS    18      26.592  30.865  47.587  1.00 68.78           C
ATOM    137  CG  LYS    18      26.778  29.838  48.698  1.00 68.78           C
ATOM    138  CD  LYS    18      28.138  29.946  49.389  1.00 68.78           C
ATOM    139  CE  LYS    18      28.347  28.917  50.501  1.00 68.78           C
ATOM    140  NZ  LYS    18      29.698  29.071  51.085  1.00 68.78           N
ATOM    141  C   LYS    18      25.405  31.703  45.658  1.00 68.78           C
ATOM    142  O   LYS    18      25.800  31.522  44.510  1.00 68.78           O
ATOM    143  N   GLU    19      25.011  32.909  46.102  1.00 96.63           N
ATOM    144  CA  GLU    19      24.841  34.064  45.270  1.00 96.63           C
ATOM    145  CB  GLU    19      24.418  35.289  46.102  1.00 96.63           C
ATOM    146  CG  GLU    19      23.997  36.515  45.290  1.00 96.63           C
ATOM    147  CD  GLU    19      23.618  37.605  46.284  1.00 96.63           C
ATOM    148  OE1 GLU    19      23.918  37.429  47.496  1.00 96.63           O
ATOM    149  OE2 GLU    19      23.024  38.626  45.847  1.00 96.63           O
ATOM    150  C   GLU    19      26.120  34.408  44.562  1.00 96.63           C
ATOM    151  O   GLU    19      26.093  34.738  43.378  1.00 96.63           O
ATOM    152  N   GLU    20      27.277  34.331  45.247  1.00145.78           N
ATOM    153  CA  GLU    20      28.518  34.722  44.633  1.00145.78           C
ATOM    154  CB  GLU    20      29.727  34.763  45.588  1.00145.78           C
ATOM    155  CG  GLU    20      30.103  33.422  46.216  1.00145.78           C
ATOM    156  CD  GLU    20      29.298  33.260  47.494  1.00145.78           C
ATOM    157  OE1 GLU    20      28.953  34.295  48.122  1.00145.78           O
ATOM    158  OE2 GLU    20      29.026  32.090  47.867  1.00145.78           O
ATOM    159  C   GLU    20      28.839  33.793  43.504  1.00145.78           C
ATOM    160  O   GLU    20      29.512  34.175  42.549  1.00145.78           O
ATOM    161  N   ASP    21      28.337  32.550  43.587  1.00 67.03           N
ATOM    162  CA  ASP    21      28.592  31.486  42.658  1.00 67.03           C
ATOM    163  CB  ASP    21      27.882  30.180  43.053  1.00 67.03           C
ATOM    164  CG  ASP    21      28.551  29.657  44.315  1.00 67.03           C
ATOM    165  OD1 ASP    21      29.669  30.142  44.634  1.00 67.03           O
ATOM    166  OD2 ASP    21      27.955  28.767  44.978  1.00 67.03           O
ATOM    167  C   ASP    21      28.110  31.882  41.296  1.00 67.03           C
ATOM    168  O   ASP    21      28.477  31.262  40.300  1.00 67.03           O
ATOM    169  N   ILE    22      27.260  32.920  41.216  1.00142.45           N
ATOM    170  CA  ILE    22      26.657  33.314  39.977  1.00142.45           C
ATOM    171  CB  ILE    22      25.766  34.517  40.132  1.00142.45           C
ATOM    172  CG1 ILE    22      24.890  34.677  38.886  1.00142.45           C
ATOM    173  CG2 ILE    22      26.623  35.749  40.463  1.00142.45           C
ATOM    174  CD1 ILE    22      23.901  33.529  38.738  1.00142.45           C
ATOM    175  C   ILE    22      27.706  33.625  38.948  1.00142.45           C
ATOM    176  O   ILE    22      27.587  33.194  37.803  1.00142.45           O
ATOM    177  N   GLU    23      28.782  34.342  39.319  1.00 75.14           N
ATOM    178  CA  GLU    23      29.756  34.741  38.342  1.00 75.14           C
ATOM    179  CB  GLU    23      30.930  35.499  38.980  1.00 75.14           C
ATOM    180  CG  GLU    23      30.528  36.831  39.614  1.00 75.14           C
ATOM    181  CD  GLU    23      31.727  37.377  40.375  1.00 75.14           C
ATOM    182  OE1 GLU    23      32.734  37.748  39.714  1.00 75.14           O
ATOM    183  OE2 GLU    23      31.648  37.427  41.632  1.00 75.14           O
ATOM    184  C   GLU    23      30.330  33.523  37.681  1.00 75.14           C
ATOM    185  O   GLU    23      30.401  33.455  36.456  1.00 75.14           O
ATOM    186  N   ARG    24      30.733  32.518  38.482  1.00150.44           N
ATOM    187  CA  ARG    24      31.340  31.313  37.985  1.00150.44           C
ATOM    188  CB  ARG    24      31.749  30.369  39.130  1.00150.44           C
ATOM    189  CG  ARG    24      32.514  29.124  38.680  1.00150.44           C
ATOM    190  CD  ARG    24      34.002  29.370  38.422  1.00150.44           C
ATOM    191  NE  ARG    24      34.114  30.420  37.373  1.00150.44           N
ATOM    192  CZ  ARG    24      35.296  30.588  36.713  1.00150.44           C
ATOM    193  NH1 ARG    24      36.350  29.763  36.983  1.00150.44           N
ATOM    194  NH2 ARG    24      35.425  31.581  35.787  1.00150.44           N
ATOM    195  C   ARG    24      30.336  30.582  37.148  1.00150.44           C
ATOM    196  O   ARG    24      30.665  30.021  36.103  1.00150.44           O
ATOM    197  N   TYR    25      29.071  30.568  37.599  1.00 53.09           N
ATOM    198  CA  TYR    25      28.018  29.877  36.912  1.00 53.09           C
ATOM    199  CB  TYR    25      26.683  30.004  37.668  1.00 53.09           C
ATOM    200  CG  TYR    25      25.576  29.456  36.835  1.00 53.09           C
ATOM    201  CD1 TYR    25      25.370  28.101  36.735  1.00 53.09           C
ATOM    202  CD2 TYR    25      24.726  30.308  36.169  1.00 53.09           C
ATOM    203  CE1 TYR    25      24.342  27.603  35.968  1.00 53.09           C
ATOM    204  CE2 TYR    25      23.696  29.816  35.401  1.00 53.09           C
ATOM    205  CZ  TYR    25      23.502  28.460  35.297  1.00 53.09           C
ATOM    206  OH  TYR    25      22.447  27.947  34.510  1.00 53.09           O
ATOM    207  C   TYR    25      27.863  30.509  35.570  1.00 53.09           C
ATOM    208  O   TYR    25      27.755  29.827  34.553  1.00 53.09           O
ATOM    209  N   TYR    26      27.864  31.851  35.559  1.00110.55           N
ATOM    210  CA  TYR    26      27.713  32.665  34.392  1.00110.55           C
ATOM    211  CB  TYR    26      27.627  34.156  34.764  1.00110.55           C
ATOM    212  CG  TYR    26      27.620  35.006  33.539  1.00110.55           C
ATOM    213  CD1 TYR    26      28.804  35.372  32.942  1.00110.55           C
ATOM    214  CD2 TYR    26      26.436  35.450  32.994  1.00110.55           C
ATOM    215  CE1 TYR    26      28.810  36.164  31.818  1.00110.55           C
ATOM    216  CE2 TYR    26      26.436  36.243  31.869  1.00110.55           C
ATOM    217  CZ  TYR    26      27.624  36.601  31.280  1.00110.55           C
ATOM    218  OH  TYR    26      27.627  37.415  30.128  1.00110.55           O
ATOM    219  C   TYR    26      28.892  32.469  33.487  1.00110.55           C
ATOM    220  O   TYR    26      28.749  32.445  32.267  1.00110.55           O
ATOM    221  N   THR    27      30.108  32.352  34.046  1.00 98.90           N
ATOM    222  CA  THR    27      31.239  32.223  33.176  1.00 98.90           C
ATOM    223  CB  THR    27      32.571  32.263  33.883  1.00 98.90           C
ATOM    224  OG1 THR    27      33.611  32.442  32.933  1.00 98.90           O
ATOM    225  CG2 THR    27      32.799  30.958  34.662  1.00 98.90           C
ATOM    226  C   THR    27      31.129  30.942  32.410  1.00 98.90           C
ATOM    227  O   THR    27      31.369  30.909  31.205  1.00 98.90           O
ATOM    228  N   HIS    28      30.740  29.843  33.082  1.00 51.15           N
ATOM    229  CA  HIS    28      30.666  28.586  32.401  1.00 51.15           C
ATOM    230  ND1 HIS    28      32.399  27.687  34.937  1.00 51.15           N
ATOM    231  CG  HIS    28      31.734  26.971  33.965  1.00 51.15           C
ATOM    232  CB  HIS    28      30.438  27.391  33.338  1.00 51.15           C
ATOM    233  NE2 HIS    28      33.665  25.918  34.472  1.00 51.15           N
ATOM    234  CD2 HIS    28      32.521  25.894  33.695  1.00 51.15           C
ATOM    235  CE1 HIS    28      33.547  27.013  35.201  1.00 51.15           C
ATOM    236  C   HIS    28      29.611  28.625  31.347  1.00 51.15           C
ATOM    237  O   HIS    28      29.826  28.128  30.243  1.00 51.15           O
ATOM    238  N   ILE    29      28.445  29.225  31.645  1.00136.87           N
ATOM    239  CA  ILE    29      27.406  29.284  30.657  1.00136.87           C
ATOM    240  CB  ILE    29      26.107  29.865  31.152  1.00136.87           C
ATOM    241  CG1 ILE    29      25.051  29.821  30.033  1.00136.87           C
ATOM    242  CG2 ILE    29      26.350  31.286  31.674  1.00136.87           C
ATOM    243  CD1 ILE    29      24.611  28.416  29.632  1.00136.87           C
ATOM    244  C   ILE    29      27.877  30.103  29.495  1.00136.87           C
ATOM    245  O   ILE    29      27.642  29.747  28.343  1.00136.87           O
ATOM    246  N   ARG    30      28.602  31.201  29.770  1.00121.85           N
ATOM    247  CA  ARG    30      29.005  32.147  28.766  1.00121.85           C
ATOM    248  CB  ARG    30      29.842  33.293  29.368  1.00121.85           C
ATOM    249  CG  ARG    30      29.858  34.586  28.548  1.00121.85           C
ATOM    250  CD  ARG    30      30.932  34.660  27.463  1.00121.85           C
ATOM    251  NE  ARG    30      30.953  36.071  26.981  1.00121.85           N
ATOM    252  CZ  ARG    30      30.058  36.493  26.040  1.00121.85           C
ATOM    253  NH1 ARG    30      29.154  35.614  25.516  1.00121.85           N
ATOM    254  NH2 ARG    30      30.062  37.794  25.625  1.00121.85           N
ATOM    255  C   ARG    30      29.831  31.462  27.728  1.00121.85           C
ATOM    256  O   ARG    30      29.758  31.802  26.550  1.00121.85           O
ATOM    257  N   ARG    31      30.663  30.495  28.142  1.00149.80           N
ATOM    258  CA  ARG    31      31.545  29.827  27.232  1.00149.80           C
ATOM    259  CB  ARG    31      32.479  28.841  27.953  1.00149.80           C
ATOM    260  CG  ARG    31      33.513  29.495  28.873  1.00149.80           C
ATOM    261  CD  ARG    31      34.947  29.376  28.353  1.00149.80           C
ATOM    262  NE  ARG    31      35.168  30.461  27.357  1.00149.80           N
ATOM    263  CZ  ARG    31      35.657  31.668  27.764  1.00149.80           C
ATOM    264  NH1 ARG    31      35.938  31.885  29.082  1.00149.80           N
ATOM    265  NH2 ARG    31      35.870  32.656  26.848  1.00149.80           N
ATOM    266  C   ARG    31      30.812  29.023  26.190  1.00149.80           C
ATOM    267  O   ARG    31      31.136  29.110  25.009  1.00149.80           O
ATOM    268  N   GLY    32      29.781  28.247  26.580  1.00 54.67           N
ATOM    269  CA  GLY    32      29.187  27.265  25.703  1.00 54.67           C
ATOM    270  C   GLY    32      28.448  27.830  24.529  1.00 54.67           C
ATOM    271  O   GLY    32      27.767  28.850  24.608  1.00 54.67           O
ATOM    272  N   ARG    33      28.584  27.126  23.384  1.00168.29           N
ATOM    273  CA  ARG    33      27.894  27.424  22.164  1.00168.29           C
ATOM    274  CB  ARG    33      28.398  26.609  20.963  1.00168.29           C
ATOM    275  CG  ARG    33      29.683  27.169  20.353  1.00168.29           C
ATOM    276  CD  ARG    33      29.419  28.394  19.473  1.00168.29           C
ATOM    277  NE  ARG    33      28.509  27.955  18.376  1.00168.29           N
ATOM    278  CZ  ARG    33      27.623  28.827  17.813  1.00168.29           C
ATOM    279  NH1 ARG    33      27.542  30.113  18.263  1.00168.29           N
ATOM    280  NH2 ARG    33      26.813  28.407  16.798  1.00168.29           N
ATOM    281  C   ARG    33      26.443  27.111  22.334  1.00168.29           C
ATOM    282  O   ARG    33      25.592  27.806  21.781  1.00168.29           O
ATOM    283  N   LYS    34      26.121  26.042  23.097  1.00288.91           N
ATOM    284  CA  LYS    34      24.740  25.676  23.255  1.00288.91           C
ATOM    285  CB  LYS    34      24.459  24.551  24.268  1.00288.91           C
ATOM    286  CG  LYS    34      25.442  23.384  24.261  1.00288.91           C
ATOM    287  CD  LYS    34      26.729  23.716  25.018  1.00288.91           C
ATOM    288  CE  LYS    34      27.547  22.485  25.410  1.00288.91           C
ATOM    289  NZ  LYS    34      28.598  22.870  26.377  1.00288.91           N
ATOM    290  C   LYS    34      24.091  26.875  23.873  1.00288.91           C
ATOM    291  O   LYS    34      24.593  27.349  24.885  1.00288.91           O
ATOM    292  N   PRO    35      22.961  27.317  23.369  1.00230.04           N
ATOM    293  CA  PRO    35      22.349  28.582  23.743  1.00230.04           C
ATOM    294  CD  PRO    35      21.974  26.365  22.883  1.00230.04           C
ATOM    295  CB  PRO    35      20.926  28.526  23.188  1.00230.04           C
ATOM    296  CG  PRO    35      20.609  27.021  23.153  1.00230.04           C
ATOM    297  C   PRO    35      22.365  28.880  25.219  1.00230.04           C
ATOM    298  O   PRO    35      22.364  27.944  26.014  1.00230.04           O
ATOM    299  N   GLU    36      22.405  30.181  25.603  1.00120.29           N
ATOM    300  CA  GLU    36      22.655  30.521  26.981  1.00120.29           C
ATOM    301  CB  GLU    36      24.041  31.161  27.148  1.00120.29           C
ATOM    302  CG  GLU    36      24.221  32.395  26.262  1.00120.29           C
ATOM    303  CD  GLU    36      25.703  32.725  26.215  1.00120.29           C
ATOM    304  OE1 GLU    36      26.487  32.029  26.914  1.00120.29           O
ATOM    305  OE2 GLU    36      26.072  33.674  25.472  1.00120.29           O
ATOM    306  C   GLU    36      21.650  31.471  27.574  1.00120.29           C
ATOM    307  O   GLU    36      20.923  32.215  26.915  1.00120.29           O
ATOM    308  N   PRO    37      21.649  31.360  28.880  1.00172.86           N
ATOM    309  CA  PRO    37      20.815  32.138  29.770  1.00172.86           C
ATOM    310  CD  PRO    37      21.854  30.016  29.400  1.00172.86           C
ATOM    311  CB  PRO    37      20.670  31.318  31.049  1.00172.86           C
ATOM    312  CG  PRO    37      20.900  29.873  30.592  1.00172.86           C
ATOM    313  C   PRO    37      21.327  33.521  30.070  1.00172.86           C
ATOM    314  O   PRO    37      22.316  33.956  29.480  1.00172.86           O
ATOM    315  N   GLU    38      20.647  34.193  31.026  1.00226.65           N
ATOM    316  CA  GLU    38      20.814  35.546  31.494  1.00226.65           C
ATOM    317  CB  GLU    38      19.759  35.926  32.544  1.00226.65           C
ATOM    318  CG  GLU    38      18.321  35.878  32.025  1.00226.65           C
ATOM    319  CD  GLU    38      17.403  35.923  33.238  1.00226.65           C
ATOM    320  OE1 GLU    38      17.938  35.956  34.378  1.00226.65           O
ATOM    321  OE2 GLU    38      16.158  35.916  33.043  1.00226.65           O
ATOM    322  C   GLU    38      22.144  35.755  32.158  1.00226.65           C
ATOM    323  O   GLU    38      22.850  34.812  32.514  1.00226.65           O
ATOM    324  N   MET    39      22.503  37.053  32.308  1.00193.30           N
ATOM    325  CA  MET    39      23.732  37.546  32.870  1.00193.30           C
ATOM    326  CB  MET    39      24.138  38.932  32.341  1.00193.30           C
ATOM    327  CG  MET    39      24.559  38.899  30.870  1.00193.30           C
ATOM    328  SD  MET    39      25.034  40.506  30.165  1.00193.30           S
ATOM    329  CE  MET    39      23.327  41.077  29.921  1.00193.30           C
ATOM    330  C   MET    39      23.683  37.612  34.373  1.00193.30           C
ATOM    331  O   MET    39      22.703  37.229  35.010  1.00193.30           O
ATOM    332  N   LEU    40      24.806  38.100  34.952  1.00132.46           N
ATOM    333  CA  LEU    40      25.130  38.160  36.355  1.00132.46           C
ATOM    334  CB  LEU    40      26.518  38.786  36.594  1.00132.46           C
ATOM    335  CG  LEU    40      27.700  38.002  36.002  1.00132.46           C
ATOM    336  CD1 LEU    40      29.034  38.708  36.295  1.00132.46           C
ATOM    337  CD2 LEU    40      27.688  36.545  36.491  1.00132.46           C
ATOM    338  C   LEU    40      24.201  39.016  37.155  1.00132.46           C
ATOM    339  O   LEU    40      23.701  38.583  38.193  1.00132.46           O
ATOM    340  N   GLN    41      23.935  40.251  36.697  1.00127.14           N
ATOM    341  CA  GLN    41      23.209  41.176  37.521  1.00127.14           C
ATOM    342  CB  GLN    41      23.018  42.530  36.815  1.00127.14           C
ATOM    343  CG  GLN    41      22.028  43.477  37.501  1.00127.14           C
ATOM    344  CD  GLN    41      22.694  44.095  38.719  1.00127.14           C
ATOM    345  OE1 GLN    41      23.732  43.628  39.183  1.00127.14           O
ATOM    346  NE2 GLN    41      22.075  45.183  39.252  1.00127.14           N
ATOM    347  C   GLN    41      21.844  40.668  37.832  1.00127.14           C
ATOM    348  O   GLN    41      21.455  40.581  38.996  1.00127.14           O
ATOM    349  N   ASP    42      21.097  40.277  36.791  1.00 37.76           N
ATOM    350  CA  ASP    42      19.731  39.908  36.994  1.00 37.76           C
ATOM    351  CB  ASP    42      19.022  39.575  35.668  1.00 37.76           C
ATOM    352  CG  ASP    42      18.991  40.834  34.813  1.00 37.76           C
ATOM    353  OD1 ASP    42      19.402  41.907  35.329  1.00 37.76           O
ATOM    354  OD2 ASP    42      18.568  40.739  33.630  1.00 37.76           O
ATOM    355  C   ASP    42      19.655  38.685  37.846  1.00 37.76           C
ATOM    356  O   ASP    42      18.890  38.621  38.808  1.00 37.76           O
ATOM    357  N   LEU    43      20.486  37.683  37.521  1.00140.96           N
ATOM    358  CA  LEU    43      20.374  36.402  38.145  1.00140.96           C
ATOM    359  CB  LEU    43      21.205  35.339  37.403  1.00140.96           C
ATOM    360  CG  LEU    43      20.858  33.896  37.800  1.00140.96           C
ATOM    361  CD1 LEU    43      19.347  33.648  37.668  1.00140.96           C
ATOM    362  CD2 LEU    43      21.652  32.882  36.960  1.00140.96           C
ATOM    363  C   LEU    43      20.730  36.470  39.600  1.00140.96           C
ATOM    364  O   LEU    43      20.101  35.820  40.434  1.00140.96           O
ATOM    365  N   LYS    44      21.744  37.273  39.953  1.00104.23           N
ATOM    366  CA  LYS    44      22.172  37.348  41.322  1.00104.23           C
ATOM    367  CB  LYS    44      23.419  38.239  41.452  1.00104.23           C
ATOM    368  CG  LYS    44      24.063  38.287  42.835  1.00104.23           C
ATOM    369  CD  LYS    44      25.521  38.745  42.761  1.00104.23           C
ATOM    370  CE  LYS    44      26.025  39.413  44.037  1.00104.23           C
ATOM    371  NZ  LYS    44      25.474  40.784  44.111  1.00104.23           N
ATOM    372  C   LYS    44      21.054  37.892  42.162  1.00104.23           C
ATOM    373  O   LYS    44      20.800  37.415  43.269  1.00104.23           O
ATOM    374  N   ASP    45      20.336  38.903  41.640  1.00 65.42           N
ATOM    375  CA  ASP    45      19.272  39.514  42.379  1.00 65.42           C
ATOM    376  CB  ASP    45      18.623  40.675  41.611  1.00 65.42           C
ATOM    377  CG  ASP    45      17.669  41.387  42.556  1.00 65.42           C
ATOM    378  OD1 ASP    45      17.570  40.954  43.735  1.00 65.42           O
ATOM    379  OD2 ASP    45      17.027  42.374  42.110  1.00 65.42           O
ATOM    380  C   ASP    45      18.208  38.490  42.626  1.00 65.42           C
ATOM    381  O   ASP    45      17.648  38.414  43.718  1.00 65.42           O
ATOM    382  N   ARG    46      17.914  37.662  41.609  1.00103.50           N
ATOM    383  CA  ARG    46      16.873  36.682  41.706  1.00103.50           C
ATOM    384  CB  ARG    46      16.725  35.874  40.407  1.00103.50           C
ATOM    385  CG  ARG    46      16.331  36.738  39.206  1.00103.50           C
ATOM    386  CD  ARG    46      16.353  35.994  37.870  1.00103.50           C
ATOM    387  NE  ARG    46      15.235  35.011  37.880  1.00103.50           N
ATOM    388  CZ  ARG    46      14.449  34.878  36.772  1.00103.50           C
ATOM    389  NH1 ARG    46      14.670  35.675  35.685  1.00103.50           N
ATOM    390  NH2 ARG    46      13.445  33.954  36.751  1.00103.50           N
ATOM    391  C   ARG    46      17.209  35.719  42.800  1.00103.50           C
ATOM    392  O   ARG    46      16.356  35.366  43.613  1.00103.50           O
ATOM    393  N   TYR    47      18.476  35.276  42.859  1.00128.04           N
ATOM    394  CA  TYR    47      18.878  34.344  43.871  1.00128.04           C
ATOM    395  CB  TYR    47      20.329  33.847  43.741  1.00128.04           C
ATOM    396  CG  TYR    47      20.321  32.878  42.612  1.00128.04           C
ATOM    397  CD1 TYR    47      20.003  31.560  42.847  1.00128.04           C
ATOM    398  CD2 TYR    47      20.606  33.275  41.329  1.00128.04           C
ATOM    399  CE1 TYR    47      19.974  30.647  41.821  1.00128.04           C
ATOM    400  CE2 TYR    47      20.580  32.365  40.301  1.00128.04           C
ATOM    401  CZ  TYR    47      20.265  31.053  40.542  1.00128.04           C
ATOM    402  OH  TYR    47      20.240  30.134  39.474  1.00128.04           O
ATOM    403  C   TYR    47      18.715  34.994  45.196  1.00128.04           C
ATOM    404  O   TYR    47      18.306  34.348  46.155  1.00128.04           O
ATOM    405  N   GLU    48      19.017  36.299  45.286  1.00 36.44           N
ATOM    406  CA  GLU    48      18.923  36.980  46.542  1.00 36.44           C
ATOM    407  CB  GLU    48      19.183  38.491  46.408  1.00 36.44           C
ATOM    408  CG  GLU    48      19.093  39.256  47.731  1.00 36.44           C
ATOM    409  CD  GLU    48      19.108  40.746  47.417  1.00 36.44           C
ATOM    410  OE1 GLU    48      19.283  41.099  46.220  1.00 36.44           O
ATOM    411  OE2 GLU    48      18.937  41.552  48.371  1.00 36.44           O
ATOM    412  C   GLU    48      17.519  36.839  47.045  1.00 36.44           C
ATOM    413  O   GLU    48      17.296  36.573  48.224  1.00 36.44           O
ATOM    414  N   ALA    49      16.531  36.999  46.148  1.00 46.18           N
ATOM    415  CA  ALA    49      15.148  36.954  46.532  1.00 46.18           C
ATOM    416  CB  ALA    49      14.197  37.235  45.355  1.00 46.18           C
ATOM    417  C   ALA    49      14.793  35.599  47.074  1.00 46.18           C
ATOM    418  O   ALA    49      14.001  35.480  48.006  1.00 46.18           O
ATOM    419  N   ILE    50      15.350  34.543  46.460  1.00135.86           N
ATOM    420  CA  ILE    50      15.117  33.153  46.745  1.00135.86           C
ATOM    421  CB  ILE    50      15.457  32.189  45.636  1.00135.86           C
ATOM    422  CG1 ILE    50      16.951  32.118  45.315  1.00135.86           C
ATOM    423  CG2 ILE    50      14.598  32.586  44.426  1.00135.86           C
ATOM    424  CD1 ILE    50      17.283  30.950  44.387  1.00135.86           C
ATOM    425  C   ILE    50      15.694  32.691  48.050  1.00135.86           C
ATOM    426  O   ILE    50      15.500  31.539  48.428  1.00135.86           O
ATOM    427  N   GLY    51      16.541  33.493  48.717  1.00 48.13           N
ATOM    428  CA  GLY    51      17.111  33.004  49.942  1.00 48.13           C
ATOM    429  C   GLY    51      18.577  33.026  49.719  1.00 48.13           C
ATOM    430  O   GLY    51      19.376  32.776  50.620  1.00 48.13           O
ATOM    431  N   GLY    52      18.940  33.349  48.469  1.00 64.20           N
ATOM    432  CA  GLY    52      20.298  33.564  48.082  1.00 64.20           C
ATOM    433  C   GLY    52      20.997  32.296  47.724  1.00 64.20           C
ATOM    434  O   GLY    52      22.187  32.185  47.991  1.00 64.20           O
ATOM    435  N   ILE    53      20.298  31.283  47.171  1.00155.58           N
ATOM    436  CA  ILE    53      20.996  30.083  46.771  1.00155.58           C
ATOM    437  CB  ILE    53      21.263  29.100  47.891  1.00155.58           C
ATOM    438  CG1 ILE    53      19.920  28.648  48.489  1.00155.58           C
ATOM    439  CG2 ILE    53      22.260  29.637  48.929  1.00155.58           C
ATOM    440  CD1 ILE    53      20.039  27.427  49.401  1.00155.58           C
ATOM    441  C   ILE    53      20.065  29.266  45.944  1.00155.58           C
ATOM    442  O   ILE    53      18.849  29.410  46.038  1.00155.58           O
ATOM    443  N   SER    54      20.605  28.348  45.123  1.00 82.25           N
ATOM    444  CA  SER    54      19.671  27.455  44.518  1.00 82.25           C
ATOM    445  CB  SER    54      19.729  27.368  43.007  1.00 82.25           C
ATOM    446  OG  SER    54      18.701  26.512  42.528  1.00 82.25           O
ATOM    447  C   SER    54      19.914  26.116  45.130  1.00 82.25           C
ATOM    448  O   SER    54      21.040  25.643  45.276  1.00 82.25           O
ATOM    449  N   PRO    55      18.814  25.543  45.518  1.00 80.31           N
ATOM    450  CA  PRO    55      18.795  24.285  46.221  1.00 80.31           C
ATOM    451  CD  PRO    55      17.680  26.380  45.874  1.00 80.31           C
ATOM    452  CB  PRO    55      17.393  24.168  46.816  1.00 80.31           C
ATOM    453  CG  PRO    55      16.942  25.628  46.989  1.00 80.31           C
ATOM    454  C   PRO    55      19.167  23.097  45.394  1.00 80.31           C
ATOM    455  O   PRO    55      19.277  22.011  45.959  1.00 80.31           O
ATOM    456  N   LEU    56      19.394  23.267  44.080  1.00143.86           N
ATOM    457  CA  LEU    56      19.568  22.141  43.205  1.00143.86           C
ATOM    458  CB  LEU    56      19.894  22.586  41.762  1.00143.86           C
ATOM    459  CG  LEU    56      20.073  21.451  40.726  1.00143.86           C
ATOM    460  CD1 LEU    56      21.394  20.682  40.894  1.00143.86           C
ATOM    461  CD2 LEU    56      18.844  20.528  40.713  1.00143.86           C
ATOM    462  C   LEU    56      20.668  21.237  43.688  1.00143.86           C
ATOM    463  O   LEU    56      20.475  20.026  43.793  1.00143.86           O
ATOM    464  N   ALA    57      21.846  21.780  44.028  1.00 37.30           N
ATOM    465  CA  ALA    57      22.926  20.914  44.412  1.00 37.30           C
ATOM    466  CB  ALA    57      24.230  21.671  44.716  1.00 37.30           C
ATOM    467  C   ALA    57      22.560  20.166  45.649  1.00 37.30           C
ATOM    468  O   ALA    57      22.838  18.973  45.767  1.00 37.30           O
ATOM    469  N   GLN    58      21.909  20.845  46.609  1.00 81.61           N
ATOM    470  CA  GLN    58      21.643  20.193  47.855  1.00 81.61           C
ATOM    471  CB  GLN    58      20.881  21.104  48.834  1.00 81.61           C
ATOM    472  CG  GLN    58      20.849  20.597  50.278  1.00 81.61           C
ATOM    473  CD  GLN    58      22.085  21.140  50.986  1.00 81.61           C
ATOM    474  OE1 GLN    58      22.349  22.342  50.961  1.00 81.61           O
ATOM    475  NE2 GLN    58      22.867  20.236  51.635  1.00 81.61           N
ATOM    476  C   GLN    58      20.780  18.996  47.604  1.00 81.61           C
ATOM    477  O   GLN    58      21.122  17.888  48.017  1.00 81.61           O
ATOM    478  N   ILE    59      19.655  19.164  46.880  1.00161.19           N
ATOM    479  CA  ILE    59      18.797  18.025  46.719  1.00161.19           C
ATOM    480  CB  ILE    59      17.419  18.255  46.169  1.00161.19           C
ATOM    481  CG1 ILE    59      17.449  18.712  44.711  1.00161.19           C
ATOM    482  CG2 ILE    59      16.702  19.232  47.114  1.00161.19           C
ATOM    483  CD1 ILE    59      17.843  20.167  44.536  1.00161.19           C
ATOM    484  C   ILE    59      19.433  16.988  45.848  1.00161.19           C
ATOM    485  O   ILE    59      19.265  15.796  46.095  1.00161.19           O
ATOM    486  N   THR    60      20.161  17.403  44.790  1.00114.18           N
ATOM    487  CA  THR    60      20.698  16.445  43.862  1.00114.18           C
ATOM    488  CB  THR    60      21.449  17.095  42.729  1.00114.18           C
ATOM    489  OG1 THR    60      21.847  16.119  41.779  1.00114.18           O
ATOM    490  CG2 THR    60      22.675  17.849  43.269  1.00114.18           C
ATOM    491  C   THR    60      21.603  15.484  44.565  1.00114.18           C
ATOM    492  O   THR    60      21.467  14.270  44.422  1.00114.18           O
ATOM    493  N   GLU    61      22.521  15.998  45.393  1.00 79.09           N
ATOM    494  CA  GLU    61      23.457  15.149  46.061  1.00 79.09           C
ATOM    495  CB  GLU    61      24.406  15.963  46.951  1.00 79.09           C
ATOM    496  CG  GLU    61      25.515  15.142  47.598  1.00 79.09           C
ATOM    497  CD  GLU    61      26.345  16.108  48.430  1.00 79.09           C
ATOM    498  OE1 GLU    61      26.039  17.330  48.394  1.00 79.09           O
ATOM    499  OE2 GLU    61      27.296  15.639  49.110  1.00 79.09           O
ATOM    500  C   GLU    61      22.678  14.215  46.929  1.00 79.09           C
ATOM    501  O   GLU    61      23.034  13.048  47.080  1.00 79.09           O
ATOM    502  N   GLN    62      21.591  14.718  47.540  1.00 41.33           N
ATOM    503  CA  GLN    62      20.812  13.904  48.427  1.00 41.33           C
ATOM    504  CB  GLN    62      19.720  14.713  49.148  1.00 41.33           C
ATOM    505  CG  GLN    62      18.972  13.919  50.219  1.00 41.33           C
ATOM    506  CD  GLN    62      18.037  14.877  50.944  1.00 41.33           C
ATOM    507  OE1 GLN    62      17.459  14.537  51.975  1.00 41.33           O
ATOM    508  NE2 GLN    62      17.889  16.115  50.400  1.00 41.33           N
ATOM    509  C   GLN    62      20.146  12.789  47.675  1.00 41.33           C
ATOM    510  O   GLN    62      20.226  11.630  48.082  1.00 41.33           O
ATOM    511  N   GLN    63      19.501  13.099  46.532  1.00 53.68           N
ATOM    512  CA  GLN    63      18.794  12.086  45.800  1.00 53.68           C
ATOM    513  CB  GLN    63      18.041  12.650  44.584  1.00 53.68           C
ATOM    514  CG  GLN    63      16.875  13.557  44.980  1.00 53.68           C
ATOM    515  CD  GLN    63      16.370  14.259  43.728  1.00 53.68           C
ATOM    516  OE1 GLN    63      17.010  14.219  42.677  1.00 53.68           O
ATOM    517  NE2 GLN    63      15.191  14.928  43.841  1.00 53.68           N
ATOM    518  C   GLN    63      19.791  11.082  45.320  1.00 53.68           C
ATOM    519  O   GLN    63      19.547   9.876  45.347  1.00 53.68           O
ATOM    520  N   ALA    64      20.967  11.565  44.887  1.00 34.16           N
ATOM    521  CA  ALA    64      21.987  10.701  44.374  1.00 34.16           C
ATOM    522  CB  ALA    64      23.242  11.470  43.933  1.00 34.16           C
ATOM    523  C   ALA    64      22.400   9.741  45.449  1.00 34.16           C
ATOM    524  O   ALA    64      22.656   8.571  45.173  1.00 34.16           O
ATOM    525  N   HIS    65      22.507  10.221  46.703  1.00104.91           N
ATOM    526  CA  HIS    65      22.927   9.392  47.800  1.00104.91           C
ATOM    527  ND1 HIS    65      24.797   8.611  50.246  1.00104.91           N
ATOM    528  CG  HIS    65      23.619   9.323  50.233  1.00104.91           C
ATOM    529  CB  HIS    65      23.179  10.191  49.090  1.00104.91           C
ATOM    530  NE2 HIS    65      23.785   8.196  52.182  1.00104.91           N
ATOM    531  CD2 HIS    65      23.012   9.059  51.424  1.00104.91           C
ATOM    532  CE1 HIS    65      24.846   7.955  51.433  1.00104.91           C
ATOM    533  C   HIS    65      21.909   8.334  48.117  1.00104.91           C
ATOM    534  O   HIS    65      22.258   7.179  48.350  1.00104.91           O
ATOM    535  N   ASN    66      20.615   8.694  48.154  1.00 38.52           N
ATOM    536  CA  ASN    66      19.606   7.741  48.532  1.00 38.52           C
ATOM    537  CB  ASN    66      18.216   8.381  48.688  1.00 38.52           C
ATOM    538  CG  ASN    66      18.271   9.295  49.904  1.00 38.52           C
ATOM    539  OD1 ASN    66      19.268   9.328  50.624  1.00 38.52           O
ATOM    540  ND2 ASN    66      17.169  10.052  50.150  1.00 38.52           N
ATOM    541  C   ASN    66      19.505   6.669  47.495  1.00 38.52           C
ATOM    542  O   ASN    66      19.329   5.492  47.805  1.00 38.52           O
ATOM    543  N   LEU    67      19.629   7.068  46.223  1.00118.44           N
ATOM    544  CA  LEU    67      19.473   6.199  45.100  1.00118.44           C
ATOM    545  CB  LEU    67      19.676   6.991  43.799  1.00118.44           C
ATOM    546  CG  LEU    67      19.190   6.265  42.543  1.00118.44           C
ATOM    547  CD1 LEU    67      19.956   4.962  42.273  1.00118.44           C
ATOM    548  CD2 LEU    67      17.677   6.075  42.640  1.00118.44           C
ATOM    549  C   LEU    67      20.535   5.142  45.168  1.00118.44           C
ATOM    550  O   LEU    67      20.291   3.990  44.816  1.00118.44           O
ATOM    551  N   GLU    68      21.760   5.520  45.588  1.00107.47           N
ATOM    552  CA  GLU    68      22.866   4.604  45.651  1.00107.47           C
ATOM    553  CB  GLU    68      24.233   5.271  45.898  1.00107.47           C
ATOM    554  CG  GLU    68      24.403   5.835  47.310  1.00107.47           C
ATOM    555  CD  GLU    68      25.818   6.371  47.461  1.00107.47           C
ATOM    556  OE1 GLU    68      26.040   7.562  47.115  1.00107.47           O
ATOM    557  OE2 GLU    68      26.696   5.596  47.925  1.00107.47           O
ATOM    558  C   GLU    68      22.689   3.604  46.746  1.00107.47           C
ATOM    559  O   GLU    68      23.069   2.445  46.596  1.00107.47           O
ATOM    560  N   GLN    69      22.135   4.029  47.894  1.00 75.80           N
ATOM    561  CA  GLN    69      21.999   3.145  49.015  1.00 75.80           C
ATOM    562  CB  GLN    69      21.422   3.869  50.245  1.00 75.80           C
ATOM    563  CG  GLN    69      21.272   2.999  51.493  1.00 75.80           C
ATOM    564  CD  GLN    69      20.704   3.885  52.595  1.00 75.80           C
ATOM    565  OE1 GLN    69      19.880   4.762  52.340  1.00 75.80           O
ATOM    566  NE2 GLN    69      21.162   3.660  53.856  1.00 75.80           N
ATOM    567  C   GLN    69      21.077   2.030  48.635  1.00 75.80           C
ATOM    568  O   GLN    69      21.344   0.862  48.915  1.00 75.80           O
ATOM    569  N   HIS    70      19.965   2.367  47.964  1.00 40.22           N
ATOM    570  CA  HIS    70      19.021   1.367  47.563  1.00 40.22           C
ATOM    571  ND1 HIS    70      16.037   2.115  48.772  1.00 40.22           N
ATOM    572  CG  HIS    70      16.885   2.711  47.863  1.00 40.22           C
ATOM    573  CB  HIS    70      17.755   1.950  46.908  1.00 40.22           C
ATOM    574  NE2 HIS    70      15.812   4.311  49.038  1.00 40.22           N
ATOM    575  CD2 HIS    70      16.734   4.052  48.039  1.00 40.22           C
ATOM    576  CE1 HIS    70      15.422   3.118  49.447  1.00 40.22           C
ATOM    577  C   HIS    70      19.674   0.474  46.558  1.00 40.22           C
ATOM    578  O   HIS    70      19.521  -0.745  46.605  1.00 40.22           O
ATOM    579  N   LEU    71      20.458   1.067  45.640  1.00 68.02           N
ATOM    580  CA  LEU    71      21.046   0.313  44.575  1.00 68.02           C
ATOM    581  CB  LEU    71      21.896   1.160  43.613  1.00 68.02           C
ATOM    582  CG  LEU    71      21.059   2.143  42.780  1.00 68.02           C
ATOM    583  CD1 LEU    71      21.912   2.833  41.703  1.00 68.02           C
ATOM    584  CD2 LEU    71      19.807   1.449  42.220  1.00 68.02           C
ATOM    585  C   LEU    71      21.929  -0.750  45.125  1.00 68.02           C
ATOM    586  O   LEU    71      21.932  -1.864  44.613  1.00 68.02           O
ATOM    587  N   ASN    72      22.702  -0.466  46.183  1.00106.39           N
ATOM    588  CA  ASN    72      23.593  -1.491  46.634  1.00106.39           C
ATOM    589  CB  ASN    72      24.556  -1.021  47.743  1.00106.39           C
ATOM    590  CG  ASN    72      23.775  -0.418  48.897  1.00106.39           C
ATOM    591  OD1 ASN    72      23.005  -1.095  49.575  1.00106.39           O
ATOM    592  ND2 ASN    72      23.995   0.902  49.133  1.00106.39           N
ATOM    593  C   ASN    72      22.816  -2.697  47.066  1.00106.39           C
ATOM    594  O   ASN    72      23.185  -3.824  46.742  1.00106.39           O
ATOM    595  N   GLU    73      21.703  -2.499  47.789  1.00 83.31           N
ATOM    596  CA  GLU    73      20.915  -3.613  48.223  1.00 83.31           C
ATOM    597  CB  GLU    73      19.747  -3.150  49.108  1.00 83.31           C
ATOM    598  CG  GLU    73      18.850  -4.268  49.635  1.00 83.31           C
ATOM    599  CD  GLU    73      17.654  -3.601  50.303  1.00 83.31           C
ATOM    600  OE1 GLU    73      16.878  -2.926  49.575  1.00 83.31           O
ATOM    601  OE2 GLU    73      17.503  -3.752  51.545  1.00 83.31           O
ATOM    602  C   GLU    73      20.327  -4.279  47.015  1.00 83.31           C
ATOM    603  O   GLU    73      20.370  -5.501  46.880  1.00 83.31           O
ATOM    604  N   ILE    74      19.771  -3.468  46.094  1.00 51.37           N
ATOM    605  CA  ILE    74      19.074  -3.977  44.948  1.00 51.37           C
ATOM    606  CB  ILE    74      18.337  -2.917  44.184  1.00 51.37           C
ATOM    607  CG1 ILE    74      17.230  -2.300  45.055  1.00 51.37           C
ATOM    608  CG2 ILE    74      17.815  -3.554  42.885  1.00 51.37           C
ATOM    609  CD1 ILE    74      16.588  -1.060  44.437  1.00 51.37           C
ATOM    610  C   ILE    74      19.959  -4.684  43.966  1.00 51.37           C
ATOM    611  O   ILE    74      19.647  -5.803  43.566  1.00 51.37           O
ATOM    612  N   GLN    75      21.098  -4.101  43.546  1.00133.01           N
ATOM    613  CA  GLN    75      21.767  -4.811  42.492  1.00133.01           C
ATOM    614  CB  GLN    75      21.790  -4.035  41.160  1.00133.01           C
ATOM    615  CG  GLN    75      21.844  -4.911  39.900  1.00133.01           C
ATOM    616  CD  GLN    75      23.258  -5.400  39.637  1.00133.01           C
ATOM    617  OE1 GLN    75      24.173  -4.607  39.429  1.00133.01           O
ATOM    618  NE2 GLN    75      23.440  -6.748  39.625  1.00133.01           N
ATOM    619  C   GLN    75      23.165  -5.136  42.914  1.00133.01           C
ATOM    620  O   GLN    75      23.742  -4.486  43.783  1.00133.01           O
ATOM    621  N   ASP    76      23.740  -6.192  42.306  1.00 98.65           N
ATOM    622  CA  ASP    76      25.049  -6.649  42.671  1.00 98.65           C
ATOM    623  CB  ASP    76      25.254  -8.144  42.372  1.00 98.65           C
ATOM    624  CG  ASP    76      24.294  -8.950  43.235  1.00 98.65           C
ATOM    625  OD1 ASP    76      23.614  -8.340  44.103  1.00 98.65           O
ATOM    626  OD2 ASP    76      24.227 -10.192  43.032  1.00 98.65           O
ATOM    627  C   ASP    76      26.056  -5.917  41.837  1.00 98.65           C
ATOM    628  O   ASP    76      27.109  -6.454  41.497  1.00 98.65           O
ATOM    629  N   GLU    77      25.762  -4.651  41.508  1.00172.62           N
ATOM    630  CA  GLU    77      26.646  -3.813  40.754  1.00172.62           C
ATOM    631  CB  GLU    77      26.042  -2.475  40.325  1.00172.62           C
ATOM    632  CG  GLU    77      25.503  -1.685  41.502  1.00172.62           C
ATOM    633  CD  GLU    77      24.014  -1.966  41.546  1.00172.62           C
ATOM    634  OE1 GLU    77      23.374  -1.910  40.463  1.00172.62           O
ATOM    635  OE2 GLU    77      23.494  -2.227  42.660  1.00172.62           O
ATOM    636  C   GLU    77      27.794  -3.507  41.637  1.00172.62           C
ATOM    637  O   GLU    77      28.798  -2.981  41.165  1.00172.62           O
ATOM    638  N   ILE    78      27.617  -3.741  42.956  1.00127.54           N
ATOM    639  CA  ILE    78      28.646  -3.447  43.906  1.00127.54           C
ATOM    640  CB  ILE    78      30.051  -3.751  43.447  1.00127.54           C
ATOM    641  CG1 ILE    78      30.135  -5.236  43.058  1.00127.54           C
ATOM    642  CG2 ILE    78      31.053  -3.361  44.547  1.00127.54           C
ATOM    643  CD1 ILE    78      31.385  -5.588  42.259  1.00127.54           C
ATOM    644  C   ILE    78      28.454  -2.005  44.213  1.00127.54           C
ATOM    645  O   ILE    78      27.715  -1.323  43.505  1.00127.54           O
ATOM    646  N   THR    79      29.053  -1.536  45.322  1.00 76.91           N
ATOM    647  CA  THR    79      28.831  -0.224  45.851  1.00 76.91           C
ATOM    648  CB  THR    79      29.845   0.195  46.872  1.00 76.91           C
ATOM    649  OG1 THR    79      29.855  -0.724  47.954  1.00 76.91           O
ATOM    650  CG2 THR    79      29.475   1.598  47.381  1.00 76.91           C
ATOM    651  C   THR    79      28.778   0.832  44.796  1.00 76.91           C
ATOM    652  O   THR    79      29.619   0.919  43.902  1.00 76.91           O
ATOM    653  N   PHE    80      27.701   1.638  44.893  1.00140.43           N
ATOM    654  CA  PHE    80      27.453   2.792  44.080  1.00140.43           C
ATOM    655  CB  PHE    80      25.973   3.110  43.777  1.00140.43           C
ATOM    656  CG  PHE    80      25.493   2.587  42.471  1.00140.43           C
ATOM    657  CD1 PHE    80      25.725   3.339  41.342  1.00140.43           C
ATOM    658  CD2 PHE    80      24.805   1.406  42.352  1.00140.43           C
ATOM    659  CE1 PHE    80      25.300   2.924  40.105  1.00140.43           C
ATOM    660  CE2 PHE    80      24.376   0.994  41.110  1.00140.43           C
ATOM    661  CZ  PHE    80      24.621   1.740  39.984  1.00140.43           C
ATOM    662  C   PHE    80      27.865   3.988  44.866  1.00140.43           C
ATOM    663  O   PHE    80      27.542   4.108  46.047  1.00140.43           O
ATOM    664  N   LYS    81      28.584   4.920  44.217  1.00142.58           N
ATOM    665  CA  LYS    81      28.980   6.123  44.889  1.00142.58           C
ATOM    666  CB  LYS    81      30.473   6.467  44.724  1.00142.58           C
ATOM    667  CG  LYS    81      31.412   5.511  45.460  1.00142.58           C
ATOM    668  CD  LYS    81      31.207   5.508  46.975  1.00142.58           C
ATOM    669  CE  LYS    81      31.458   6.867  47.631  1.00142.58           C
ATOM    670  NZ  LYS    81      31.066   6.819  49.057  1.00142.58           N
ATOM    671  C   LYS    81      28.208   7.239  44.262  1.00142.58           C
ATOM    672  O   LYS    81      28.111   7.319  43.038  1.00142.58           O
ATOM    673  N   ALA    82      27.624   8.124  45.097  1.00 53.23           N
ATOM    674  CA  ALA    82      26.839   9.216  44.595  1.00 53.23           C
ATOM    675  CB  ALA    82      25.990   9.901  45.680  1.00 53.23           C
ATOM    676  C   ALA    82      27.746  10.246  44.006  1.00 53.23           C
ATOM    677  O   ALA    82      28.746  10.633  44.609  1.00 53.23           O
ATOM    678  N   TYR    83      27.401  10.716  42.791  1.00149.11           N
ATOM    679  CA  TYR    83      28.164  11.731  42.125  1.00149.11           C
ATOM    680  CB  TYR    83      29.066  11.179  41.007  1.00149.11           C
ATOM    681  CG  TYR    83      30.148  10.334  41.588  1.00149.11           C
ATOM    682  CD1 TYR    83      29.925   9.002  41.848  1.00149.11           C
ATOM    683  CD2 TYR    83      31.385  10.870  41.873  1.00149.11           C
ATOM    684  CE1 TYR    83      30.918   8.215  42.380  1.00149.11           C
ATOM    685  CE2 TYR    83      32.383  10.086  42.406  1.00149.11           C
ATOM    686  CZ  TYR    83      32.149   8.755  42.661  1.00149.11           C
ATOM    687  OH  TYR    83      33.162   7.940  43.207  1.00149.11           O
ATOM    688  C   TYR    83      27.191  12.654  41.455  1.00149.11           C
ATOM    689  O   TYR    83      26.151  12.224  40.959  1.00149.11           O
ATOM    690  N   ILE    84      27.506  13.963  41.433  1.00 44.94           N
ATOM    691  CA  ILE    84      26.667  14.911  40.757  1.00 44.94           C
ATOM    692  CB  ILE    84      26.050  15.918  41.692  1.00 44.94           C
ATOM    693  CG1 ILE    84      27.129  16.791  42.351  1.00 44.94           C
ATOM    694  CG2 ILE    84      25.202  15.158  42.725  1.00 44.94           C
ATOM    695  CD1 ILE    84      26.559  17.994  43.102  1.00 44.94           C
ATOM    696  C   ILE    84      27.564  15.651  39.811  1.00 44.94           C
ATOM    697  O   ILE    84      28.658  16.064  40.190  1.00 44.94           O
ATOM    698  N   GLY    85      27.144  15.814  38.538  1.00 38.75           N
ATOM    699  CA  GLY    85      27.976  16.545  37.624  1.00 38.75           C
ATOM    700  C   GLY    85      27.109  17.536  36.923  1.00 38.75           C
ATOM    701  O   GLY    85      26.317  17.189  36.049  1.00 38.75           O
ATOM    702  N   LEU    86      27.277  18.825  37.264  1.00 75.85           N
ATOM    703  CA  LEU    86      26.426  19.813  36.677  1.00 75.85           C
ATOM    704  CB  LEU    86      25.859  20.799  37.709  1.00 75.85           C
ATOM    705  CG  LEU    86      24.981  20.021  38.716  1.00 75.85           C
ATOM    706  CD1 LEU    86      24.268  20.926  39.730  1.00 75.85           C
ATOM    707  CD2 LEU    86      24.014  19.082  37.979  1.00 75.85           C
ATOM    708  C   LEU    86      27.148  20.495  35.559  1.00 75.85           C
ATOM    709  O   LEU    86      28.375  20.581  35.541  1.00 75.85           O
ATOM    710  N   LYS    87      26.363  20.930  34.554  1.00199.95           N
ATOM    711  CA  LYS    87      26.828  21.542  33.343  1.00199.95           C
ATOM    712  CB  LYS    87      25.692  21.802  32.341  1.00199.95           C
ATOM    713  CG  LYS    87      25.086  20.545  31.717  1.00199.95           C
ATOM    714  CD  LYS    87      26.065  19.752  30.850  1.00199.95           C
ATOM    715  CE  LYS    87      26.483  20.494  29.580  1.00199.95           C
ATOM    716  NZ  LYS    87      27.308  21.673  29.926  1.00199.95           N
ATOM    717  C   LYS    87      27.465  22.873  33.597  1.00199.95           C
ATOM    718  O   LYS    87      28.502  23.183  33.012  1.00199.95           O
ATOM    719  N   HIS    88      26.866  23.709  34.467  1.00144.02           N
ATOM    720  CA  HIS    88      27.395  25.035  34.616  1.00144.02           C
ATOM    721  ND1 HIS    88      24.946  25.101  32.374  1.00144.02           N
ATOM    722  CG  HIS    88      25.960  25.940  32.782  1.00144.02           C
ATOM    723  CB  HIS    88      26.376  26.108  34.209  1.00144.02           C
ATOM    724  NE2 HIS    88      25.794  26.018  30.535  1.00144.02           N
ATOM    725  CD2 HIS    88      26.464  26.494  31.648  1.00144.02           C
ATOM    726  CE1 HIS    88      24.891  25.186  31.021  1.00144.02           C
ATOM    727  C   HIS    88      27.778  25.300  36.039  1.00144.02           C
ATOM    728  O   HIS    88      28.776  25.969  36.303  1.00144.02           O
ATOM    729  N   ILE    89      26.989  24.795  37.003  1.00160.63           N
ATOM    730  CA  ILE    89      27.284  25.021  38.390  1.00160.63           C
ATOM    731  CB  ILE    89      26.098  24.956  39.297  1.00160.63           C
ATOM    732  CG1 ILE    89      26.463  25.521  40.681  1.00160.63           C
ATOM    733  CG2 ILE    89      25.608  23.506  39.313  1.00160.63           C
ATOM    734  CD1 ILE    89      26.758  27.021  40.666  1.00160.63           C
ATOM    735  C   ILE    89      28.301  24.012  38.828  1.00160.63           C
ATOM    736  O   ILE    89      28.572  23.048  38.117  1.00160.63           O
ATOM    737  N   GLU    90      28.985  24.262  39.963  1.00 64.49           N
ATOM    738  CA  GLU    90      29.970  23.313  40.405  1.00 64.49           C
ATOM    739  CB  GLU    90      31.058  23.907  41.315  1.00 64.49           C
ATOM    740  CG  GLU    90      31.971  24.898  40.597  1.00 64.49           C
ATOM    741  CD  GLU    90      33.174  25.161  41.489  1.00 64.49           C
ATOM    742  OE1 GLU    90      33.781  24.166  41.968  1.00 64.49           O
ATOM    743  OE2 GLU    90      33.500  26.358  41.703  1.00 64.49           O
ATOM    744  C   GLU    90      29.298  22.228  41.184  1.00 64.49           C
ATOM    745  O   GLU    90      28.268  22.472  41.814  1.00 64.49           O
ATOM    746  N   PRO    91      29.828  21.023  41.186  1.00 78.06           N
ATOM    747  CA  PRO    91      31.001  20.695  40.409  1.00 78.06           C
ATOM    748  CD  PRO    91      29.811  20.292  42.443  1.00 78.06           C
ATOM    749  CB  PRO    91      31.632  19.474  41.072  1.00 78.06           C
ATOM    750  CG  PRO    91      31.166  19.575  42.532  1.00 78.06           C
ATOM    751  C   PRO    91      30.697  20.461  38.962  1.00 78.06           C
ATOM    752  O   PRO    91      29.648  19.905  38.645  1.00 78.06           O
ATOM    753  N   PHE    92      31.642  20.821  38.077  1.00 66.42           N
ATOM    754  CA  PHE    92      31.490  20.675  36.658  1.00 66.42           C
ATOM    755  CB  PHE    92      32.503  21.517  35.863  1.00 66.42           C
ATOM    756  CG  PHE    92      32.458  22.895  36.423  1.00 66.42           C
ATOM    757  CD1 PHE    92      31.577  23.838  35.949  1.00 66.42           C
ATOM    758  CD2 PHE    92      33.309  23.230  37.451  1.00 66.42           C
ATOM    759  CE1 PHE    92      31.554  25.101  36.493  1.00 66.42           C
ATOM    760  CE2 PHE    92      33.290  24.490  37.995  1.00 66.42           C
ATOM    761  CZ  PHE    92      32.410  25.429  37.517  1.00 66.42           C
ATOM    762  C   PHE    92      31.799  19.244  36.348  1.00 66.42           C
ATOM    763  O   PHE    92      32.206  18.485  37.225  1.00 66.42           O
ATOM    764  N   ILE    93      31.585  18.834  35.083  1.00 78.02           N
ATOM    765  CA  ILE    93      31.813  17.475  34.674  1.00 78.02           C
ATOM    766  CB  ILE    93      31.505  17.247  33.223  1.00 78.02           C
ATOM    767  CG1 ILE    93      30.021  17.521  32.925  1.00 78.02           C
ATOM    768  CG2 ILE    93      31.948  15.816  32.876  1.00 78.02           C
ATOM    769  CD1 ILE    93      29.635  18.995  33.038  1.00 78.02           C
ATOM    770  C   ILE    93      33.259  17.113  34.869  1.00 78.02           C
ATOM    771  O   ILE    93      33.562  16.045  35.398  1.00 78.02           O
ATOM    772  N   GLU    94      34.196  18.002  34.477  1.00 55.17           N
ATOM    773  CA  GLU    94      35.597  17.685  34.551  1.00 55.17           C
ATOM    774  CB  GLU    94      36.519  18.874  34.217  1.00 55.17           C
ATOM    775  CG  GLU    94      36.366  19.480  32.824  1.00 55.17           C
ATOM    776  CD  GLU    94      37.458  20.524  32.643  1.00 55.17           C
ATOM    777  OE1 GLU    94      37.403  21.561  33.357  1.00 55.17           O
ATOM    778  OE2 GLU    94      38.360  20.298  31.791  1.00 55.17           O
ATOM    779  C   GLU    94      35.953  17.379  35.970  1.00 55.17           C
ATOM    780  O   GLU    94      36.635  16.392  36.243  1.00 55.17           O
ATOM    781  N   ASP    95      35.493  18.223  36.913  1.00 70.47           N
ATOM    782  CA  ASP    95      35.891  18.073  38.283  1.00 70.47           C
ATOM    783  CB  ASP    95      35.309  19.166  39.196  1.00 70.47           C
ATOM    784  CG  ASP    95      36.027  19.114  40.541  1.00 70.47           C
ATOM    785  OD1 ASP    95      36.700  18.086  40.825  1.00 70.47           O
ATOM    786  OD2 ASP    95      35.912  20.110  41.304  1.00 70.47           O
ATOM    787  C   ASP    95      35.423  16.752  38.796  1.00 70.47           C
ATOM    788  O   ASP    95      36.185  16.024  39.431  1.00 70.47           O
ATOM    789  N   ALA    96      34.157  16.400  38.519  1.00 26.84           N
ATOM    790  CA  ALA    96      33.615  15.169  39.013  1.00 26.84           C
ATOM    791  CB  ALA    96      32.135  14.980  38.637  1.00 26.84           C
ATOM    792  C   ALA    96      34.375  14.038  38.409  1.00 26.84           C
ATOM    793  O   ALA    96      34.730  13.078  39.091  1.00 26.84           O
ATOM    794  N   VAL    97      34.680  14.145  37.105  1.00 41.28           N
ATOM    795  CA  VAL    97      35.322  13.061  36.434  1.00 41.28           C
ATOM    796  CB  VAL    97      35.620  13.348  34.994  1.00 41.28           C
ATOM    797  CG1 VAL    97      36.386  12.144  34.419  1.00 41.28           C
ATOM    798  CG2 VAL    97      34.303  13.658  34.262  1.00 41.28           C
ATOM    799  C   VAL    97      36.627  12.782  37.107  1.00 41.28           C
ATOM    800  O   VAL    97      36.985  11.625  37.319  1.00 41.28           O
ATOM    801  N   ALA    98      37.371  13.840  37.475  1.00 32.85           N
ATOM    802  CA  ALA    98      38.659  13.649  38.075  1.00 32.85           C
ATOM    803  CB  ALA    98      39.362  14.974  38.414  1.00 32.85           C
ATOM    804  C   ALA    98      38.499  12.895  39.355  1.00 32.85           C
ATOM    805  O   ALA    98      39.249  11.962  39.636  1.00 32.85           O
ATOM    806  N   GLU    99      37.493  13.265  40.163  1.00 57.69           N
ATOM    807  CA  GLU    99      37.329  12.619  41.430  1.00 57.69           C
ATOM    808  CB  GLU    99      36.197  13.199  42.284  1.00 57.69           C
ATOM    809  CG  GLU    99      36.184  12.579  43.679  1.00 57.69           C
ATOM    810  CD  GLU    99      34.837  12.863  44.310  1.00 57.69           C
ATOM    811  OE1 GLU    99      34.465  14.062  44.428  1.00 57.69           O
ATOM    812  OE2 GLU    99      34.160  11.871  44.685  1.00 57.69           O
ATOM    813  C   GLU    99      36.991  11.178  41.219  1.00 57.69           C
ATOM    814  O   GLU    99      37.447  10.310  41.961  1.00 57.69           O
ATOM    815  N   MET   100      36.170  10.890  40.195  1.00 53.33           N
ATOM    816  CA  MET   100      35.708   9.554  39.959  1.00 53.33           C
ATOM    817  CB  MET   100      34.739   9.496  38.767  1.00 53.33           C
ATOM    818  CG  MET   100      33.474  10.325  39.002  1.00 53.33           C
ATOM    819  SD  MET   100      32.344  10.417  37.582  1.00 53.33           S
ATOM    820  CE  MET   100      31.807   8.687  37.702  1.00 53.33           C
ATOM    821  C   MET   100      36.879   8.663  39.666  1.00 53.33           C
ATOM    822  O   MET   100      36.970   7.559  40.201  1.00 53.33           O
ATOM    823  N   HIS   101      37.830   9.128  38.833  1.00 48.43           N
ATOM    824  CA  HIS   101      38.967   8.324  38.474  1.00 48.43           C
ATOM    825  ND1 HIS   101      39.685   8.367  35.082  1.00 48.43           N
ATOM    826  CG  HIS   101      39.427   9.233  36.121  1.00 48.43           C
ATOM    827  CB  HIS   101      39.939   9.037  37.517  1.00 48.43           C
ATOM    828  NE2 HIS   101      38.452  10.017  34.243  1.00 48.43           N
ATOM    829  CD2 HIS   101      38.673  10.234  35.591  1.00 48.43           C
ATOM    830  CE1 HIS   101      39.080   8.885  33.984  1.00 48.43           C
ATOM    831  C   HIS   101      39.755   8.027  39.708  1.00 48.43           C
ATOM    832  O   HIS   101      40.249   6.916  39.890  1.00 48.43           O
ATOM    833  N   LYS   102      39.884   9.022  40.599  1.00125.51           N
ATOM    834  CA  LYS   102      40.657   8.837  41.791  1.00125.51           C
ATOM    835  CB  LYS   102      40.609  10.073  42.709  1.00125.51           C
ATOM    836  CG  LYS   102      41.643  10.067  43.835  1.00125.51           C
ATOM    837  CD  LYS   102      41.502   8.896  44.806  1.00125.51           C
ATOM    838  CE  LYS   102      42.582   8.876  45.888  1.00125.51           C
ATOM    839  NZ  LYS   102      43.919   8.751  45.266  1.00125.51           N
ATOM    840  C   LYS   102      40.030   7.691  42.514  1.00125.51           C
ATOM    841  O   LYS   102      40.712   6.877  43.133  1.00125.51           O
ATOM    842  N   ASP   103      38.692   7.618  42.434  1.00 77.67           N
ATOM    843  CA  ASP   103      37.881   6.610  43.048  1.00 77.67           C
ATOM    844  CB  ASP   103      36.383   6.952  43.001  1.00 77.67           C
ATOM    845  CG  ASP   103      36.185   8.135  43.940  1.00 77.67           C
ATOM    846  OD1 ASP   103      36.788   8.115  45.046  1.00 77.67           O
ATOM    847  OD2 ASP   103      35.447   9.083  43.560  1.00 77.67           O
ATOM    848  C   ASP   103      38.105   5.290  42.372  1.00 77.67           C
ATOM    849  O   ASP   103      37.783   4.247  42.937  1.00 77.67           O
ATOM    850  N   GLY   104      38.608   5.288  41.122  1.00 37.64           N
ATOM    851  CA  GLY   104      38.853   4.029  40.475  1.00 37.64           C
ATOM    852  C   GLY   104      37.546   3.471  40.017  1.00 37.64           C
ATOM    853  O   GLY   104      37.227   2.312  40.275  1.00 37.64           O
ATOM    854  N   ILE   105      36.746   4.303  39.326  1.00119.25           N
ATOM    855  CA  ILE   105      35.455   3.875  38.876  1.00119.25           C
ATOM    856  CB  ILE   105      34.481   5.012  38.765  1.00119.25           C
ATOM    857  CG1 ILE   105      33.114   4.503  38.293  1.00119.25           C
ATOM    858  CG2 ILE   105      35.092   6.095  37.860  1.00119.25           C
ATOM    859  CD1 ILE   105      32.045   5.591  38.315  1.00119.25           C
ATOM    860  C   ILE   105      35.560   3.252  37.516  1.00119.25           C
ATOM    861  O   ILE   105      36.019   3.870  36.555  1.00119.25           O
ATOM    862  N   THR   106      35.200   1.954  37.434  1.00131.54           N
ATOM    863  CA  THR   106      35.155   1.250  36.185  1.00131.54           C
ATOM    864  CB  THR   106      35.171  -0.248  36.351  1.00131.54           C
ATOM    865  OG1 THR   106      35.210  -0.874  35.077  1.00131.54           O
ATOM    866  CG2 THR   106      33.930  -0.703  37.137  1.00131.54           C
ATOM    867  C   THR   106      33.936   1.615  35.383  1.00131.54           C
ATOM    868  O   THR   106      34.037   1.948  34.202  1.00131.54           O
ATOM    869  N   GLU   107      32.746   1.605  36.023  1.00 90.23           N
ATOM    870  CA  GLU   107      31.519   1.780  35.292  1.00 90.23           C
ATOM    871  CB  GLU   107      30.594   0.552  35.384  1.00 90.23           C
ATOM    872  CG  GLU   107      29.402   0.588  34.426  1.00 90.23           C
ATOM    873  CD  GLU   107      28.639  -0.720  34.591  1.00 90.23           C
ATOM    874  OE1 GLU   107      29.021  -1.516  35.491  1.00 90.23           O
ATOM    875  OE2 GLU   107      27.669  -0.945  33.819  1.00 90.23           O
ATOM    876  C   GLU   107      30.777   2.957  35.835  1.00 90.23           C
ATOM    877  O   GLU   107      30.756   3.191  37.041  1.00 90.23           O
ATOM    878  N   ALA   108      30.143   3.744  34.942  1.00 45.19           N
ATOM    879  CA  ALA   108      29.435   4.894  35.417  1.00 45.19           C
ATOM    880  CB  ALA   108      30.218   6.208  35.247  1.00 45.19           C
ATOM    881  C   ALA   108      28.164   5.038  34.649  1.00 45.19           C
ATOM    882  O   ALA   108      28.082   4.688  33.472  1.00 45.19           O
ATOM    883  N   VAL   109      27.115   5.552  35.320  1.00111.75           N
ATOM    884  CA  VAL   109      25.906   5.761  34.591  1.00111.75           C
ATOM    885  CB  VAL   109      24.729   4.987  35.126  1.00111.75           C
ATOM    886  CG1 VAL   109      24.249   5.597  36.451  1.00111.75           C
ATOM    887  CG2 VAL   109      23.656   4.929  34.030  1.00111.75           C
ATOM    888  C   VAL   109      25.619   7.230  34.617  1.00111.75           C
ATOM    889  O   VAL   109      25.568   7.863  35.673  1.00111.75           O
ATOM    890  N   SER   110      25.447   7.831  33.427  1.00 95.64           N
ATOM    891  CA  SER   110      25.141   9.226  33.415  1.00 95.64           C
ATOM    892  CB  SER   110      25.504   9.923  32.092  1.00 95.64           C
ATOM    893  OG  SER   110      26.908   9.871  31.884  1.00 95.64           O
ATOM    894  C   SER   110      23.664   9.283  33.566  1.00 95.64           C
ATOM    895  O   SER   110      22.920   9.058  32.612  1.00 95.64           O
ATOM    896  N   ILE   111      23.197   9.593  34.787  1.00107.88           N
ATOM    897  CA  ILE   111      21.782   9.617  34.971  1.00107.88           C
ATOM    898  CB  ILE   111      21.336   8.991  36.269  1.00107.88           C
ATOM    899  CG1 ILE   111      19.801   8.989  36.353  1.00107.88           C
ATOM    900  CG2 ILE   111      22.053   9.681  37.445  1.00107.88           C
ATOM    901  CD1 ILE   111      19.254   8.105  37.470  1.00107.88           C
ATOM    902  C   ILE   111      21.336  11.043  34.905  1.00107.88           C
ATOM    903  O   ILE   111      21.519  11.827  35.835  1.00107.88           O
ATOM    904  N   VAL   112      20.733  11.418  33.762  1.00 49.05           N
ATOM    905  CA  VAL   112      20.283  12.766  33.580  1.00 49.05           C
ATOM    906  CB  VAL   112      19.942  13.101  32.155  1.00 49.05           C
ATOM    907  CG1 VAL   112      19.416  14.546  32.110  1.00 49.05           C
ATOM    908  CG2 VAL   112      21.170  12.848  31.266  1.00 49.05           C
ATOM    909  C   VAL   112      19.029  12.944  34.378  1.00 49.05           C
ATOM    910  O   VAL   112      18.102  12.140  34.308  1.00 49.05           O
ATOM    911  N   LEU   113      18.986  14.040  35.154  1.00122.56           N
ATOM    912  CA  LEU   113      17.897  14.408  36.009  1.00122.56           C
ATOM    913  CB  LEU   113      18.250  15.525  37.006  1.00122.56           C
ATOM    914  CG  LEU   113      19.059  15.022  38.218  1.00122.56           C
ATOM    915  CD1 LEU   113      18.176  14.161  39.135  1.00122.56           C
ATOM    916  CD2 LEU   113      20.335  14.280  37.792  1.00122.56           C
ATOM    917  C   LEU   113      16.679  14.811  35.241  1.00122.56           C
ATOM    918  O   LEU   113      15.592  14.826  35.814  1.00122.56           O
ATOM    919  N   ALA   114      16.821  15.234  33.967  1.00 55.99           N
ATOM    920  CA  ALA   114      15.648  15.637  33.232  1.00 55.99           C
ATOM    921  CB  ALA   114      15.951  16.613  32.079  1.00 55.99           C
ATOM    922  C   ALA   114      14.992  14.422  32.643  1.00 55.99           C
ATOM    923  O   ALA   114      15.563  13.725  31.805  1.00 55.99           O
ATOM    924  N   PRO   115      13.777  14.166  33.058  1.00 79.55           N
ATOM    925  CA  PRO   115      13.022  13.033  32.597  1.00 79.55           C
ATOM    926  CD  PRO   115      13.231  14.739  34.275  1.00 79.55           C
ATOM    927  CB  PRO   115      11.754  12.998  33.445  1.00 79.55           C
ATOM    928  CG  PRO   115      12.145  13.751  34.729  1.00 79.55           C
ATOM    929  C   PRO   115      12.719  13.231  31.157  1.00 79.55           C
ATOM    930  O   PRO   115      12.488  12.249  30.456  1.00 79.55           O
ATOM    931  N   HIS   116      12.699  14.499  30.709  1.00 60.33           N
ATOM    932  CA  HIS   116      12.358  14.786  29.352  1.00 60.33           C
ATOM    933  ND1 HIS   116       9.148  14.810  29.916  1.00 60.33           N
ATOM    934  CG  HIS   116      10.179  15.687  30.167  1.00 60.33           C
ATOM    935  CB  HIS   116      11.337  15.925  29.245  1.00 60.33           C
ATOM    936  NE2 HIS   116       8.761  15.689  31.922  1.00 60.33           N
ATOM    937  CD2 HIS   116       9.927  16.217  31.394  1.00 60.33           C
ATOM    938  CE1 HIS   116       8.329  14.850  30.999  1.00 60.33           C
ATOM    939  C   HIS   116      13.615  15.222  28.674  1.00 60.33           C
ATOM    940  O   HIS   116      14.227  16.222  29.047  1.00 60.33           O
ATOM    941  N   PHE   117      14.021  14.460  27.645  1.00 63.30           N
ATOM    942  CA  PHE   117      15.235  14.696  26.930  1.00 63.30           C
ATOM    943  CB  PHE   117      15.619  13.481  26.069  1.00 63.30           C
ATOM    944  CG  PHE   117      16.885  13.768  25.350  1.00 63.30           C
ATOM    945  CD1 PHE   117      18.094  13.592  25.982  1.00 63.30           C
ATOM    946  CD2 PHE   117      16.859  14.200  24.045  1.00 63.30           C
ATOM    947  CE1 PHE   117      19.267  13.850  25.318  1.00 63.30           C
ATOM    948  CE2 PHE   117      18.028  14.461  23.375  1.00 63.30           C
ATOM    949  CZ  PHE   117      19.227  14.285  24.017  1.00 63.30           C
ATOM    950  C   PHE   117      15.073  15.877  26.030  1.00 63.30           C
ATOM    951  O   PHE   117      14.099  15.990  25.288  1.00 63.30           O
ATOM    952  N   SER   118      16.054  16.798  26.095  1.00 48.70           N
ATOM    953  CA  SER   118      16.073  17.948  25.245  1.00 48.70           C
ATOM    954  CB  SER   118      15.591  19.231  25.950  1.00 48.70           C
ATOM    955  OG  SER   118      15.632  20.332  25.054  1.00 48.70           O
ATOM    956  C   SER   118      17.516  18.133  24.901  1.00 48.70           C
ATOM    957  O   SER   118      18.392  17.950  25.741  1.00 48.70           O
ATOM    958  N   THR   119      17.809  18.521  23.650  1.00109.82           N
ATOM    959  CA  THR   119      19.178  18.686  23.265  1.00109.82           C
ATOM    960  CB  THR   119      19.338  19.098  21.831  1.00109.82           C
ATOM    961  OG1 THR   119      20.709  19.068  21.464  1.00109.82           O
ATOM    962  CG2 THR   119      18.772  20.516  21.654  1.00109.82           C
ATOM    963  C   THR   119      19.732  19.772  24.125  1.00109.82           C
ATOM    964  O   THR   119      20.907  19.788  24.480  1.00109.82           O
ATOM    965  N   PHE   120      18.887  20.748  24.470  1.00118.86           N
ATOM    966  CA  PHE   120      19.368  21.835  25.258  1.00118.86           C
ATOM    967  CB  PHE   120      18.286  22.908  25.469  1.00118.86           C
ATOM    968  CG  PHE   120      18.869  24.019  26.266  1.00118.86           C
ATOM    969  CD1 PHE   120      19.713  24.927  25.673  1.00118.86           C
ATOM    970  CD2 PHE   120      18.555  24.163  27.597  1.00118.86           C
ATOM    971  CE1 PHE   120      20.250  25.962  26.400  1.00118.86           C
ATOM    972  CE2 PHE   120      19.090  25.197  28.329  1.00118.86           C
ATOM    973  CZ  PHE   120      19.940  26.096  27.732  1.00118.86           C
ATOM    974  C   PHE   120      19.821  21.335  26.602  1.00118.86           C
ATOM    975  O   PHE   120      20.870  21.753  27.086  1.00118.86           O
ATOM    976  N   SER   121      19.005  20.504  27.284  1.00130.31           N
ATOM    977  CA  SER   121      19.353  19.988  28.588  1.00130.31           C
ATOM    978  CB  SER   121      18.118  19.511  29.363  1.00130.31           C
ATOM    979  OG  SER   121      17.189  20.572  29.494  1.00130.31           O
ATOM    980  C   SER   121      20.279  18.807  28.570  1.00130.31           C
ATOM    981  O   SER   121      21.495  18.913  28.723  1.00130.31           O
ATOM    982  N   VAL   122      19.664  17.627  28.343  1.00 64.01           N
ATOM    983  CA  VAL   122      20.296  16.343  28.432  1.00 64.01           C
ATOM    984  CB  VAL   122      19.348  15.209  28.179  1.00 64.01           C
ATOM    985  CG1 VAL   122      20.151  13.897  28.180  1.00 64.01           C
ATOM    986  CG2 VAL   122      18.225  15.257  29.229  1.00 64.01           C
ATOM    987  C   VAL   122      21.381  16.252  27.414  1.00 64.01           C
ATOM    988  O   VAL   122      22.364  15.550  27.640  1.00 64.01           O
ATOM    989  N   GLN   123      21.209  16.893  26.240  1.00109.38           N
ATOM    990  CA  GLN   123      22.232  16.816  25.231  1.00109.38           C
ATOM    991  CB  GLN   123      21.852  17.319  23.826  1.00109.38           C
ATOM    992  CG  GLN   123      21.077  16.314  22.982  1.00109.38           C
ATOM    993  CD  GLN   123      22.020  15.152  22.687  1.00109.38           C
ATOM    994  OE1 GLN   123      21.817  14.032  23.152  1.00109.38           O
ATOM    995  NE2 GLN   123      23.094  15.426  21.900  1.00109.38           N
ATOM    996  C   GLN   123      23.481  17.547  25.623  1.00109.38           C
ATOM    997  O   GLN   123      24.578  17.068  25.352  1.00109.38           O
ATOM    998  N   SER   124      23.365  18.723  26.267  1.00 94.84           N
ATOM    999  CA  SER   124      24.531  19.496  26.594  1.00 94.84           C
ATOM   1000  CB  SER   124      24.200  20.770  27.390  1.00 94.84           C
ATOM   1001  OG  SER   124      23.415  21.659  26.614  1.00 94.84           O
ATOM   1002  C   SER   124      25.420  18.678  27.477  1.00 94.84           C
ATOM   1003  O   SER   124      26.641  18.706  27.335  1.00 94.84           O
ATOM   1004  N   TYR   125      24.832  17.919  28.419  1.00103.79           N
ATOM   1005  CA  TYR   125      25.648  17.165  29.322  1.00103.79           C
ATOM   1006  CB  TYR   125      24.890  16.367  30.397  1.00103.79           C
ATOM   1007  CG  TYR   125      25.965  15.848  31.295  1.00103.79           C
ATOM   1008  CD1 TYR   125      26.595  14.647  31.049  1.00103.79           C
ATOM   1009  CD2 TYR   125      26.365  16.591  32.381  1.00103.79           C
ATOM   1010  CE1 TYR   125      27.593  14.191  31.876  1.00103.79           C
ATOM   1011  CE2 TYR   125      27.361  16.141  33.214  1.00103.79           C
ATOM   1012  CZ  TYR   125      27.975  14.939  32.962  1.00103.79           C
ATOM   1013  OH  TYR   125      28.998  14.474  33.814  1.00103.79           O
ATOM   1014  C   TYR   125      26.409  16.153  28.535  1.00103.79           C
ATOM   1015  O   TYR   125      27.580  15.904  28.815  1.00103.79           O
ATOM   1016  N   ASN   126      25.747  15.513  27.556  1.00 37.12           N
ATOM   1017  CA  ASN   126      26.362  14.478  26.777  1.00 37.12           C
ATOM   1018  CB  ASN   126      25.390  13.846  25.765  1.00 37.12           C
ATOM   1019  CG  ASN   126      24.338  13.069  26.544  1.00 37.12           C
ATOM   1020  OD1 ASN   126      24.665  12.233  27.384  1.00 37.12           O
ATOM   1021  ND2 ASN   126      23.038  13.355  26.267  1.00 37.12           N
ATOM   1022  C   ASN   126      27.506  15.047  25.998  1.00 37.12           C
ATOM   1023  O   ASN   126      28.587  14.462  25.964  1.00 37.12           O
ATOM   1024  N   LYS   127      27.313  16.220  25.367  1.00 65.86           N
ATOM   1025  CA  LYS   127      28.370  16.766  24.567  1.00 65.86           C
ATOM   1026  CB  LYS   127      28.029  18.126  23.934  1.00 65.86           C
ATOM   1027  CG  LYS   127      26.949  18.066  22.853  1.00 65.86           C
ATOM   1028  CD  LYS   127      26.455  19.449  22.425  1.00 65.86           C
ATOM   1029  CE  LYS   127      27.551  20.305  21.786  1.00 65.86           C
ATOM   1030  NZ  LYS   127      27.007  21.624  21.398  1.00 65.86           N
ATOM   1031  C   LYS   127      29.544  16.995  25.457  1.00 65.86           C
ATOM   1032  O   LYS   127      30.678  16.703  25.084  1.00 65.86           O
ATOM   1033  N   ARG   128      29.295  17.544  26.659  1.00123.71           N
ATOM   1034  CA  ARG   128      30.357  17.822  27.580  1.00123.71           C
ATOM   1035  CB  ARG   128      29.894  18.583  28.832  1.00123.71           C
ATOM   1036  CG  ARG   128      29.680  20.080  28.604  1.00123.71           C
ATOM   1037  CD  ARG   128      30.994  20.858  28.508  1.00123.71           C
ATOM   1038  NE  ARG   128      30.662  22.294  28.288  1.00123.71           N
ATOM   1039  CZ  ARG   128      31.666  23.186  28.037  1.00123.71           C
ATOM   1040  NH1 ARG   128      32.955  22.748  27.937  1.00123.71           N
ATOM   1041  NH2 ARG   128      31.382  24.513  27.884  1.00123.71           N
ATOM   1042  C   ARG   128      30.988  16.550  28.049  1.00123.71           C
ATOM   1043  O   ARG   128      32.212  16.431  28.081  1.00123.71           O
ATOM   1044  N   ALA   129      30.163  15.543  28.380  1.00 41.45           N
ATOM   1045  CA  ALA   129      30.676  14.329  28.936  1.00 41.45           C
ATOM   1046  CB  ALA   129      29.574  13.290  29.205  1.00 41.45           C
ATOM   1047  C   ALA   129      31.640  13.740  27.959  1.00 41.45           C
ATOM   1048  O   ALA   129      32.687  13.231  28.353  1.00 41.45           O
ATOM   1049  N   LYS   130      31.324  13.811  26.652  1.00110.78           N
ATOM   1050  CA  LYS   130      32.184  13.222  25.667  1.00110.78           C
ATOM   1051  CB  LYS   130      31.656  13.364  24.230  1.00110.78           C
ATOM   1052  CG  LYS   130      30.437  12.485  23.951  1.00110.78           C
ATOM   1053  CD  LYS   130      30.717  10.995  24.159  1.00110.78           C
ATOM   1054  CE  LYS   130      29.513  10.094  23.878  1.00110.78           C
ATOM   1055  NZ  LYS   130      29.878   8.677  24.100  1.00110.78           N
ATOM   1056  C   LYS   130      33.527  13.873  25.720  1.00110.78           C
ATOM   1057  O   LYS   130      34.550  13.193  25.671  1.00110.78           O
ATOM   1058  N   GLU   131      33.568  15.211  25.838  1.00 64.64           N
ATOM   1059  CA  GLU   131      34.831  15.889  25.841  1.00 64.64           C
ATOM   1060  CB  GLU   131      34.680  17.414  25.953  1.00 64.64           C
ATOM   1061  CG  GLU   131      34.014  18.054  24.733  1.00 64.64           C
ATOM   1062  CD  GLU   131      35.040  18.111  23.611  1.00 64.64           C
ATOM   1063  OE1 GLU   131      35.658  17.054  23.316  1.00 64.64           O
ATOM   1064  OE2 GLU   131      35.223  19.218  23.035  1.00 64.64           O
ATOM   1065  C   GLU   131      35.612  15.440  27.033  1.00 64.64           C
ATOM   1066  O   GLU   131      36.795  15.118  26.931  1.00 64.64           O
ATOM   1067  N   GLU   132      34.951  15.382  28.202  1.00 88.04           N
ATOM   1068  CA  GLU   132      35.620  15.023  29.416  1.00 88.04           C
ATOM   1069  CB  GLU   132      34.686  15.060  30.633  1.00 88.04           C
ATOM   1070  CG  GLU   132      34.168  16.464  30.919  1.00 88.04           C
ATOM   1071  CD  GLU   132      35.393  17.343  31.064  1.00 88.04           C
ATOM   1072  OE1 GLU   132      36.337  16.921  31.784  1.00 88.04           O
ATOM   1073  OE2 GLU   132      35.405  18.451  30.464  1.00 88.04           O
ATOM   1074  C   GLU   132      36.097  13.618  29.292  1.00 88.04           C
ATOM   1075  O   GLU   132      37.201  13.285  29.715  1.00 88.04           O
ATOM   1076  N   ALA   133      35.264  12.749  28.698  1.00 48.40           N
ATOM   1077  CA  ALA   133      35.591  11.360  28.620  1.00 48.40           C
ATOM   1078  CB  ALA   133      34.468  10.528  27.978  1.00 48.40           C
ATOM   1079  C   ALA   133      36.818  11.148  27.808  1.00 48.40           C
ATOM   1080  O   ALA   133      37.711  10.409  28.217  1.00 48.40           O
ATOM   1081  N   GLU   134      36.919  11.815  26.648  1.00 76.26           N
ATOM   1082  CA  GLU   134      38.048  11.535  25.818  1.00 76.26           C
ATOM   1083  CB  GLU   134      38.014  12.298  24.485  1.00 76.26           C
ATOM   1084  CG  GLU   134      36.865  11.839  23.585  1.00 76.26           C
ATOM   1085  CD  GLU   134      37.038  10.343  23.357  1.00 76.26           C
ATOM   1086  OE1 GLU   134      38.167   9.928  22.981  1.00 76.26           O
ATOM   1087  OE2 GLU   134      36.048   9.593  23.566  1.00 76.26           O
ATOM   1088  C   GLU   134      39.286  11.913  26.554  1.00 76.26           C
ATOM   1089  O   GLU   134      40.250  11.151  26.592  1.00 76.26           O
ATOM   1090  N   LYS   135      39.290  13.102  27.175  1.00150.81           N
ATOM   1091  CA  LYS   135      40.473  13.528  27.853  1.00150.81           C
ATOM   1092  CB  LYS   135      40.432  15.012  28.244  1.00150.81           C
ATOM   1093  CG  LYS   135      40.292  15.924  27.021  1.00150.81           C
ATOM   1094  CD  LYS   135      41.343  15.662  25.938  1.00150.81           C
ATOM   1095  CE  LYS   135      42.680  16.371  26.163  1.00150.81           C
ATOM   1096  NZ  LYS   135      42.562  17.803  25.808  1.00150.81           N
ATOM   1097  C   LYS   135      40.729  12.708  29.084  1.00150.81           C
ATOM   1098  O   LYS   135      41.867  12.326  29.350  1.00150.81           O
ATOM   1099  N   LEU   136      39.671  12.411  29.865  1.00137.36           N
ATOM   1100  CA  LEU   136      39.827  11.794  31.155  1.00137.36           C
ATOM   1101  CB  LEU   136      38.576  11.928  32.040  1.00137.36           C
ATOM   1102  CG  LEU   136      38.477  13.321  32.707  1.00137.36           C
ATOM   1103  CD1 LEU   136      39.480  13.447  33.865  1.00137.36           C
ATOM   1104  CD2 LEU   136      38.660  14.468  31.698  1.00137.36           C
ATOM   1105  C   LEU   136      40.353  10.375  31.205  1.00137.36           C
ATOM   1106  O   LEU   136      41.231  10.132  32.029  1.00137.36           O
ATOM   1107  N   GLY   137      39.877   9.389  30.397  1.00113.32           N
ATOM   1108  CA  GLY   137      40.484   8.079  30.537  1.00113.32           C
ATOM   1109  C   GLY   137      39.483   6.957  30.432  1.00113.32           C
ATOM   1110  O   GLY   137      38.473   7.063  29.740  1.00113.32           O
ATOM   1111  N   GLY   138      39.749   5.833  31.147  1.00157.21           N
ATOM   1112  CA  GLY   138      38.962   4.642  30.970  1.00157.21           C
ATOM   1113  C   GLY   138      37.931   4.444  32.032  1.00157.21           C
ATOM   1114  O   GLY   138      38.220   4.124  33.184  1.00157.21           O
ATOM   1115  N   LEU   139      36.668   4.597  31.607  1.00126.42           N
ATOM   1116  CA  LEU   139      35.501   4.341  32.386  1.00126.42           C
ATOM   1117  CB  LEU   139      34.831   5.602  32.954  1.00126.42           C
ATOM   1118  CG  LEU   139      35.761   6.465  33.818  1.00126.42           C
ATOM   1119  CD1 LEU   139      36.884   7.068  32.963  1.00126.42           C
ATOM   1120  CD2 LEU   139      34.975   7.524  34.607  1.00126.42           C
ATOM   1121  C   LEU   139      34.535   3.813  31.376  1.00126.42           C
ATOM   1122  O   LEU   139      34.643   4.136  30.194  1.00126.42           O
ATOM   1123  N   THR   140      33.577   2.968  31.795  1.00115.96           N
ATOM   1124  CA  THR   140      32.592   2.525  30.853  1.00115.96           C
ATOM   1125  CB  THR   140      32.230   1.072  30.992  1.00115.96           C
ATOM   1126  OG1 THR   140      31.345   0.684  29.951  1.00115.96           O
ATOM   1127  CG2 THR   140      31.587   0.826  32.369  1.00115.96           C
ATOM   1128  C   THR   140      31.386   3.354  31.149  1.00115.96           C
ATOM   1129  O   THR   140      30.995   3.500  32.305  1.00115.96           O
ATOM   1130  N   ILE   141      30.767   3.957  30.118  1.00151.90           N
ATOM   1131  CA  ILE   141      29.685   4.841  30.433  1.00151.90           C
ATOM   1132  CB  ILE   141      29.935   6.268  30.035  1.00151.90           C
ATOM   1133  CG1 ILE   141      30.047   6.408  28.507  1.00151.90           C
ATOM   1134  CG2 ILE   141      31.189   6.744  30.783  1.00151.90           C
ATOM   1135  CD1 ILE   141      31.218   5.641  27.895  1.00151.90           C
ATOM   1136  C   ILE   141      28.447   4.408  29.723  1.00151.90           C
ATOM   1137  O   ILE   141      28.480   3.962  28.577  1.00151.90           O
ATOM   1138  N   THR   142      27.313   4.512  30.439  1.00107.70           N
ATOM   1139  CA  THR   142      26.010   4.253  29.905  1.00107.70           C
ATOM   1140  CB  THR   142      25.338   3.058  30.511  1.00107.70           C
ATOM   1141  OG1 THR   142      25.141   3.261  31.903  1.00107.70           O
ATOM   1142  CG2 THR   142      26.224   1.823  30.275  1.00107.70           C
ATOM   1143  C   THR   142      25.218   5.453  30.310  1.00107.70           C
ATOM   1144  O   THR   142      25.587   6.135  31.264  1.00107.70           O
ATOM   1145  N   SER   143      24.121   5.776  29.598  1.00 38.56           N
ATOM   1146  CA  SER   143      23.433   6.962  30.015  1.00 38.56           C
ATOM   1147  CB  SER   143      23.730   8.180  29.125  1.00 38.56           C
ATOM   1148  OG  SER   143      23.242   7.955  27.811  1.00 38.56           O
ATOM   1149  C   SER   143      21.956   6.747  29.978  1.00 38.56           C
ATOM   1150  O   SER   143      21.431   6.061  29.103  1.00 38.56           O
ATOM   1151  N   VAL   144      21.249   7.337  30.964  1.00114.71           N
ATOM   1152  CA  VAL   144      19.819   7.274  30.977  1.00114.71           C
ATOM   1153  CB  VAL   144      19.247   6.984  32.341  1.00114.71           C
ATOM   1154  CG1 VAL   144      19.817   7.974  33.374  1.00114.71           C
ATOM   1155  CG2 VAL   144      17.714   7.016  32.227  1.00114.71           C
ATOM   1156  C   VAL   144      19.336   8.607  30.489  1.00114.71           C
ATOM   1157  O   VAL   144      19.195   9.568  31.244  1.00114.71           O
ATOM   1158  N   GLU   145      19.067   8.682  29.175  1.00131.78           N
ATOM   1159  CA  GLU   145      18.672   9.892  28.516  1.00131.78           C
ATOM   1160  CB  GLU   145      18.696   9.784  26.980  1.00131.78           C
ATOM   1161  CG  GLU   145      17.782   8.700  26.405  1.00131.78           C
ATOM   1162  CD  GLU   145      18.593   7.422  26.263  1.00131.78           C
ATOM   1163  OE1 GLU   145      19.819   7.462  26.551  1.00131.78           O
ATOM   1164  OE2 GLU   145      17.995   6.390  25.856  1.00131.78           O
ATOM   1165  C   GLU   145      17.295  10.333  28.917  1.00131.78           C
ATOM   1166  O   GLU   145      17.021  11.533  28.936  1.00131.78           O
ATOM   1167  N   SER   146      16.364   9.396  29.198  1.00 96.49           N
ATOM   1168  CA  SER   146      15.037   9.865  29.499  1.00 96.49           C
ATOM   1169  CB  SER   146      14.219  10.136  28.224  1.00 96.49           C
ATOM   1170  OG  SER   146      12.907  10.564  28.553  1.00 96.49           O
ATOM   1171  C   SER   146      14.276   8.845  30.290  1.00 96.49           C
ATOM   1172  O   SER   146      14.549   7.648  30.224  1.00 96.49           O
ATOM   1173  N   TRP   147      13.304   9.330  31.093  1.00127.32           N
ATOM   1174  CA  TRP   147      12.425   8.496  31.863  1.00127.32           C
ATOM   1175  CB  TRP   147      13.065   8.108  33.206  1.00127.32           C
ATOM   1176  CG  TRP   147      13.804   9.241  33.885  1.00127.32           C
ATOM   1177  CD2 TRP   147      13.323  10.045  34.976  1.00127.32           C
ATOM   1178  CD1 TRP   147      15.076   9.665  33.631  1.00127.32           C
ATOM   1179  NE1 TRP   147      15.414  10.684  34.486  1.00127.32           N
ATOM   1180  CE2 TRP   147      14.348  10.924  35.325  1.00127.32           C
ATOM   1181  CE3 TRP   147      12.128  10.058  35.633  1.00127.32           C
ATOM   1182  CZ2 TRP   147      14.191  11.825  36.341  1.00127.32           C
ATOM   1183  CZ3 TRP   147      11.977  10.957  36.666  1.00127.32           C
ATOM   1184  CH2 TRP   147      12.990  11.825  37.015  1.00127.32           C
ATOM   1185  C   TRP   147      11.154   9.259  32.094  1.00127.32           C
ATOM   1186  O   TRP   147      10.802   9.590  33.226  1.00127.32           O
ATOM   1187  N   TYR   148      10.405   9.504  31.002  1.00129.58           N
ATOM   1188  CA  TYR   148       9.203  10.288  31.029  1.00129.58           C
ATOM   1189  CB  TYR   148       8.709  10.679  29.623  1.00129.58           C
ATOM   1190  CG  TYR   148       8.608   9.459  28.773  1.00129.58           C
ATOM   1191  CD1 TYR   148       7.518   8.623  28.852  1.00129.58           C
ATOM   1192  CD2 TYR   148       9.614   9.162  27.882  1.00129.58           C
ATOM   1193  CE1 TYR   148       7.439   7.504  28.058  1.00129.58           C
ATOM   1194  CE2 TYR   148       9.541   8.045  27.085  1.00129.58           C
ATOM   1195  CZ  TYR   148       8.451   7.214  27.173  1.00129.58           C
ATOM   1196  OH  TYR   148       8.374   6.067  26.355  1.00129.58           O
ATOM   1197  C   TYR   148       8.091   9.634  31.787  1.00129.58           C
ATOM   1198  O   TYR   148       7.345  10.317  32.488  1.00129.58           O
ATOM   1199  N   ASP   149       7.908   8.306  31.657  1.00161.66           N
ATOM   1200  CA  ASP   149       6.795   7.737  32.362  1.00161.66           C
ATOM   1201  CB  ASP   149       5.739   7.141  31.411  1.00161.66           C
ATOM   1202  CG  ASP   149       6.400   6.065  30.560  1.00161.66           C
ATOM   1203  OD1 ASP   149       7.641   5.888  30.683  1.00161.66           O
ATOM   1204  OD2 ASP   149       5.673   5.415  29.762  1.00161.66           O
ATOM   1205  C   ASP   149       7.257   6.661  33.288  1.00161.66           C
ATOM   1206  O   ASP   149       6.653   5.593  33.366  1.00161.66           O
ATOM   1207  N   GLU   150       8.324   6.916  34.061  1.00127.13           N
ATOM   1208  CA  GLU   150       8.710   5.890  34.972  1.00127.13           C
ATOM   1209  CB  GLU   150      10.104   6.095  35.589  1.00127.13           C
ATOM   1210  CG  GLU   150      10.267   7.365  36.421  1.00127.13           C
ATOM   1211  CD  GLU   150      11.728   7.415  36.844  1.00127.13           C
ATOM   1212  OE1 GLU   150      12.596   7.368  35.932  1.00127.13           O
ATOM   1213  OE2 GLU   150      11.999   7.518  38.070  1.00127.13           O
ATOM   1214  C   GLU   150       7.684   5.893  36.047  1.00127.13           C
ATOM   1215  O   GLU   150       7.122   6.928  36.399  1.00127.13           O
ATOM   1216  N   PRO   151       7.435   4.748  36.612  1.00260.89           N
ATOM   1217  CA  PRO   151       6.517   4.628  37.708  1.00260.89           C
ATOM   1218  CD  PRO   151       7.697   3.476  35.966  1.00260.89           C
ATOM   1219  CB  PRO   151       6.307   3.125  37.920  1.00260.89           C
ATOM   1220  CG  PRO   151       7.401   2.449  37.070  1.00260.89           C
ATOM   1221  C   PRO   151       7.219   5.329  38.819  1.00260.89           C
ATOM   1222  O   PRO   151       8.360   5.713  38.652  1.00260.89           O
ATOM   1223  N   LYS   152       6.594   5.572  39.959  1.00308.81           N
ATOM   1224  CA  LYS   152       7.269   6.333  40.963  1.00308.81           C
ATOM   1225  CB  LYS   152       8.553   5.698  41.488  1.00308.81           C
ATOM   1226  CG  LYS   152       8.295   4.632  42.551  1.00308.81           C
ATOM   1227  CD  LYS   152       7.624   3.361  42.031  1.00308.81           C
ATOM   1228  CE  LYS   152       8.556   2.148  41.978  1.00308.81           C
ATOM   1229  NZ  LYS   152       7.797   0.944  41.571  1.00308.81           N
ATOM   1230  C   LYS   152       7.331   7.791  40.550  1.00308.81           C
ATOM   1231  O   LYS   152       6.879   8.652  41.298  1.00308.81           O
ATOM   1232  N   PHE   153       7.854   8.142  39.358  1.00 78.54           N
ATOM   1233  CA  PHE   153       7.812   9.510  38.920  1.00 78.54           C
ATOM   1234  CB  PHE   153       8.458   9.682  37.536  1.00 78.54           C
ATOM   1235  CG  PHE   153       8.084  11.023  37.013  1.00 78.54           C
ATOM   1236  CD1 PHE   153       8.762  12.155  37.398  1.00 78.54           C
ATOM   1237  CD2 PHE   153       7.041  11.135  36.123  1.00 78.54           C
ATOM   1238  CE1 PHE   153       8.398  13.384  36.899  1.00 78.54           C
ATOM   1239  CE2 PHE   153       6.674  12.359  35.622  1.00 78.54           C
ATOM   1240  CZ  PHE   153       7.355  13.487  36.010  1.00 78.54           C
ATOM   1241  C   PHE   153       6.373   9.894  38.802  1.00 78.54           C
ATOM   1242  O   PHE   153       5.938  10.910  39.346  1.00 78.54           O
ATOM   1243  N   VAL   154       5.587   9.057  38.100  1.00 36.25           N
ATOM   1244  CA  VAL   154       4.200   9.354  37.885  1.00 36.25           C
ATOM   1245  CB  VAL   154       3.534   8.356  36.997  1.00 36.25           C
ATOM   1246  CG1 VAL   154       2.037   8.702  36.918  1.00 36.25           C
ATOM   1247  CG2 VAL   154       4.269   8.358  35.647  1.00 36.25           C
ATOM   1248  C   VAL   154       3.476   9.324  39.188  1.00 36.25           C
ATOM   1249  O   VAL   154       2.654  10.196  39.470  1.00 36.25           O
ATOM   1250  N   THR   155       3.774   8.307  40.020  1.00103.40           N
ATOM   1251  CA  THR   155       3.074   8.164  41.265  1.00103.40           C
ATOM   1252  CB  THR   155       3.408   6.902  42.005  1.00103.40           C
ATOM   1253  OG1 THR   155       2.523   6.729  43.102  1.00103.40           O
ATOM   1254  CG2 THR   155       4.852   6.998  42.506  1.00103.40           C
ATOM   1255  C   THR   155       3.407   9.318  42.152  1.00103.40           C
ATOM   1256  O   THR   155       2.558   9.791  42.901  1.00103.40           O
ATOM   1257  N   TYR   156       4.667   9.788  42.106  1.00111.31           N
ATOM   1258  CA  TYR   156       5.083  10.875  42.944  1.00111.31           C
ATOM   1259  CB  TYR   156       6.567  11.240  42.793  1.00111.31           C
ATOM   1260  CG  TYR   156       6.679  12.536  43.507  1.00111.31           C
ATOM   1261  CD1 TYR   156       6.672  12.558  44.877  1.00111.31           C
ATOM   1262  CD2 TYR   156       6.779  13.722  42.817  1.00111.31           C
ATOM   1263  CE1 TYR   156       6.763  13.745  45.558  1.00111.31           C
ATOM   1264  CE2 TYR   156       6.869  14.914  43.492  1.00111.31           C
ATOM   1265  CZ  TYR   156       6.863  14.924  44.865  1.00111.31           C
ATOM   1266  OH  TYR   156       6.953  16.141  45.570  1.00111.31           O
ATOM   1267  C   TYR   156       4.322  12.111  42.595  1.00111.31           C
ATOM   1268  O   TYR   156       3.874  12.834  43.485  1.00111.31           O
ATOM   1269  N   TRP   157       4.179  12.415  41.290  1.00 77.89           N
ATOM   1270  CA  TRP   157       3.468  13.616  40.956  1.00 77.89           C
ATOM   1271  CB  TRP   157       3.522  14.030  39.479  1.00 77.89           C
ATOM   1272  CG  TRP   157       4.802  14.763  39.173  1.00 77.89           C
ATOM   1273  CD2 TRP   157       5.147  15.993  39.826  1.00 77.89           C
ATOM   1274  CD1 TRP   157       5.846  14.450  38.355  1.00 77.89           C
ATOM   1275  NE1 TRP   157       6.820  15.418  38.450  1.00 77.89           N
ATOM   1276  CE2 TRP   157       6.403  16.371  39.358  1.00 77.89           C
ATOM   1277  CE3 TRP   157       4.476  16.739  40.754  1.00 77.89           C
ATOM   1278  CZ2 TRP   157       7.010  17.505  39.815  1.00 77.89           C
ATOM   1279  CZ3 TRP   157       5.082  17.892  41.201  1.00 77.89           C
ATOM   1280  CH2 TRP   157       6.327  18.266  40.739  1.00 77.89           C
ATOM   1281  C   TRP   157       2.056  13.484  41.388  1.00 77.89           C
ATOM   1282  O   TRP   157       1.489  14.412  41.963  1.00 77.89           O
ATOM   1283  N   VAL   158       1.440  12.314  41.142  1.00129.54           N
ATOM   1284  CA  VAL   158       0.125  12.149  41.682  1.00129.54           C
ATOM   1285  CB  VAL   158      -0.617  10.930  41.205  1.00129.54           C
ATOM   1286  CG1 VAL   158       0.145   9.664  41.620  1.00129.54           C
ATOM   1287  CG2 VAL   158      -2.049  10.992  41.762  1.00129.54           C
ATOM   1288  C   VAL   158       0.360  12.048  43.152  1.00129.54           C
ATOM   1289  O   VAL   158       1.503  11.973  43.586  1.00129.54           O
ATOM   1290  N   ASP   159      -0.695  12.114  43.975  1.00128.90           N
ATOM   1291  CA  ASP   159      -0.503  12.077  45.399  1.00128.90           C
ATOM   1292  CB  ASP   159       0.477  10.994  45.904  1.00128.90           C
ATOM   1293  CG  ASP   159       0.476  10.994  47.427  1.00128.90           C
ATOM   1294  OD1 ASP   159      -0.277  11.807  48.028  1.00128.90           O
ATOM   1295  OD2 ASP   159       1.240  10.178  48.010  1.00128.90           O
ATOM   1296  C   ASP   159      -0.027  13.430  45.828  1.00128.90           C
ATOM   1297  O   ASP   159      -0.644  14.058  46.684  1.00128.90           O
ATOM   1298  N   ARG   160       1.082  13.931  45.252  1.00146.32           N
ATOM   1299  CA  ARG   160       1.512  15.245  45.623  1.00146.32           C
ATOM   1300  CB  ARG   160       2.852  15.641  44.995  1.00146.32           C
ATOM   1301  CG  ARG   160       3.988  14.736  45.460  1.00146.32           C
ATOM   1302  CD  ARG   160       3.884  14.310  46.925  1.00146.32           C
ATOM   1303  NE  ARG   160       3.950  15.535  47.769  1.00146.32           N
ATOM   1304  CZ  ARG   160       3.626  15.453  49.092  1.00146.32           C
ATOM   1305  NH1 ARG   160       3.257  14.252  49.626  1.00146.32           N
ATOM   1306  NH2 ARG   160       3.666  16.567  49.878  1.00146.32           N
ATOM   1307  C   ARG   160       0.463  16.203  45.153  1.00146.32           C
ATOM   1308  O   ARG   160       0.144  17.171  45.839  1.00146.32           O
ATOM   1309  N   VAL   161      -0.073  15.962  43.940  1.00 98.13           N
ATOM   1310  CA  VAL   161      -1.097  16.787  43.357  1.00 98.13           C
ATOM   1311  CB  VAL   161      -1.349  16.460  41.914  1.00 98.13           C
ATOM   1312  CG1 VAL   161      -1.819  14.999  41.807  1.00 98.13           C
ATOM   1313  CG2 VAL   161      -2.358  17.480  41.360  1.00 98.13           C
ATOM   1314  C   VAL   161      -2.395  16.628  44.092  1.00 98.13           C
ATOM   1315  O   VAL   161      -3.114  17.597  44.328  1.00 98.13           O
ATOM   1316  N   LYS   162      -2.761  15.383  44.440  1.00 86.83           N
ATOM   1317  CA  LYS   162      -3.999  15.169  45.126  1.00 86.83           C
ATOM   1318  CB  LYS   162      -4.346  13.679  45.264  1.00 86.83           C
ATOM   1319  CG  LYS   162      -4.588  13.015  43.905  1.00 86.83           C
ATOM   1320  CD  LYS   162      -5.706  13.683  43.101  1.00 86.83           C
ATOM   1321  CE  LYS   162      -5.843  13.165  41.666  1.00 86.83           C
ATOM   1322  NZ  LYS   162      -6.937  13.884  40.973  1.00 86.83           N
ATOM   1323  C   LYS   162      -3.883  15.771  46.482  1.00 86.83           C
ATOM   1324  O   LYS   162      -4.813  16.403  46.980  1.00 86.83           O
ATOM   1325  N   GLU   163      -2.705  15.609  47.105  1.00 41.94           N
ATOM   1326  CA  GLU   163      -2.521  16.111  48.428  1.00 41.94           C
ATOM   1327  CB  GLU   163      -1.155  15.756  49.038  1.00 41.94           C
ATOM   1328  CG  GLU   163      -1.078  16.084  50.531  1.00 41.94           C
ATOM   1329  CD  GLU   163       0.046  15.264  51.148  1.00 41.94           C
ATOM   1330  OE1 GLU   163       0.003  14.012  51.010  1.00 41.94           O
ATOM   1331  OE2 GLU   163       0.953  15.875  51.773  1.00 41.94           O
ATOM   1332  C   GLU   163      -2.671  17.596  48.377  1.00 41.94           C
ATOM   1333  O   GLU   163      -3.263  18.193  49.274  1.00 41.94           O
ATOM   1334  N   THR   164      -2.138  18.237  47.319  1.00111.23           N
ATOM   1335  CA  THR   164      -2.255  19.661  47.187  1.00111.23           C
ATOM   1336  CB  THR   164      -1.417  20.251  46.088  1.00111.23           C
ATOM   1337  OG1 THR   164      -1.844  19.779  44.820  1.00111.23           O
ATOM   1338  CG2 THR   164       0.052  19.870  46.329  1.00111.23           C
ATOM   1339  C   THR   164      -3.691  20.020  46.927  1.00111.23           C
ATOM   1340  O   THR   164      -4.155  21.069  47.369  1.00111.23           O
ATOM   1341  N   TYR   165      -4.431  19.164  46.191  1.00 83.71           N
ATOM   1342  CA  TYR   165      -5.823  19.398  45.891  1.00 83.71           C
ATOM   1343  CB  TYR   165      -6.512  18.259  45.112  1.00 83.71           C
ATOM   1344  CG  TYR   165      -6.545  18.500  43.645  1.00 83.71           C
ATOM   1345  CD1 TYR   165      -7.579  19.257  43.148  1.00 83.71           C
ATOM   1346  CD2 TYR   165      -5.615  17.980  42.775  1.00 83.71           C
ATOM   1347  CE1 TYR   165      -7.692  19.509  41.806  1.00 83.71           C
ATOM   1348  CE2 TYR   165      -5.723  18.230  41.424  1.00 83.71           C
ATOM   1349  CZ  TYR   165      -6.763  18.994  40.941  1.00 83.71           C
ATOM   1350  OH  TYR   165      -6.893  19.259  39.563  1.00 83.71           O
ATOM   1351  C   TYR   165      -6.627  19.482  47.146  1.00 83.71           C
ATOM   1352  O   TYR   165      -7.515  20.325  47.265  1.00 83.71           O
ATOM   1353  N   ALA   166      -6.327  18.611  48.122  1.00 46.32           N
ATOM   1354  CA  ALA   166      -7.122  18.508  49.310  1.00 46.32           C
ATOM   1355  CB  ALA   166      -6.581  17.470  50.305  1.00 46.32           C
ATOM   1356  C   ALA   166      -7.163  19.833  50.004  1.00 46.32           C
ATOM   1357  O   ALA   166      -8.175  20.191  50.603  1.00 46.32           O
ATOM   1358  N   SER   167      -6.062  20.599  49.941  1.00 61.71           N
ATOM   1359  CA  SER   167      -5.962  21.861  50.618  1.00 61.71           C
ATOM   1360  CB  SER   167      -4.538  22.444  50.607  1.00 61.71           C
ATOM   1361  OG  SER   167      -4.162  22.797  49.285  1.00 61.71           O
ATOM   1362  C   SER   167      -6.865  22.874  49.976  1.00 61.71           C
ATOM   1363  O   SER   167      -6.723  24.070  50.224  1.00 61.71           O
ATOM   1364  N   MET   168      -7.790  22.434  49.101  1.00107.31           N
ATOM   1365  CA  MET   168      -8.696  23.323  48.425  1.00107.31           C
ATOM   1366  CB  MET   168      -8.840  22.989  46.933  1.00107.31           C
ATOM   1367  CG  MET   168      -7.564  23.165  46.112  1.00107.31           C
ATOM   1368  SD  MET   168      -7.662  22.412  44.461  1.00107.31           S
ATOM   1369  CE  MET   168      -9.124  23.380  43.993  1.00107.31           C
ATOM   1370  C   MET   168     -10.064  23.095  48.991  1.00107.31           C
ATOM   1371  O   MET   168     -10.352  22.011  49.497  1.00107.31           O
ATOM   1372  N   PRO   169     -10.912  24.098  48.924  1.00286.65           N
ATOM   1373  CA  PRO   169     -12.277  23.963  49.365  1.00286.65           C
ATOM   1374  CD  PRO   169     -10.761  25.160  47.944  1.00286.65           C
ATOM   1375  CB  PRO   169     -12.963  25.263  48.962  1.00286.65           C
ATOM   1376  CG  PRO   169     -12.190  25.678  47.696  1.00286.65           C
ATOM   1377  C   PRO   169     -12.770  22.825  48.536  1.00286.65           C
ATOM   1378  O   PRO   169     -12.278  22.681  47.429  1.00286.65           O
ATOM   1379  N   GLU   170     -13.662  21.973  49.055  1.00232.89           N
ATOM   1380  CA  GLU   170     -14.116  20.789  48.377  1.00232.89           C
ATOM   1381  CB  GLU   170     -14.892  19.858  49.311  1.00232.89           C
ATOM   1382  CG  GLU   170     -16.186  20.493  49.821  1.00232.89           C
ATOM   1383  CD  GLU   170     -16.892  19.451  50.670  1.00232.89           C
ATOM   1384  OE1 GLU   170     -16.301  18.354  50.853  1.00232.89           O
ATOM   1385  OE2 GLU   170     -18.026  19.730  51.143  1.00232.89           O
ATOM   1386  C   GLU   170     -15.032  21.059  47.223  1.00232.89           C
ATOM   1387  O   GLU   170     -14.941  20.385  46.199  1.00232.89           O
ATOM   1388  N   ASP   171     -15.946  22.040  47.349  1.00 65.10           N
ATOM   1389  CA  ASP   171     -16.950  22.221  46.336  1.00 65.10           C
ATOM   1390  CB  ASP   171     -17.849  23.438  46.612  1.00 65.10           C
ATOM   1391  CG  ASP   171     -18.675  23.157  47.858  1.00 65.10           C
ATOM   1392  OD1 ASP   171     -18.676  21.985  48.321  1.00 65.10           O
ATOM   1393  OD2 ASP   171     -19.315  24.116  48.367  1.00 65.10           O
ATOM   1394  C   ASP   171     -16.265  22.476  45.033  1.00 65.10           C
ATOM   1395  O   ASP   171     -16.660  21.946  43.995  1.00 65.10           O
ATOM   1396  N   GLU   172     -15.234  23.330  45.092  1.00117.57           N
ATOM   1397  CA  GLU   172     -14.388  23.792  44.028  1.00117.57           C
ATOM   1398  CB  GLU   172     -13.660  25.100  44.371  1.00117.57           C
ATOM   1399  CG  GLU   172     -14.582  26.313  44.489  1.00117.57           C
ATOM   1400  CD  GLU   172     -13.698  27.541  44.664  1.00117.57           C
ATOM   1401  OE1 GLU   172     -12.454  27.393  44.531  1.00117.57           O
ATOM   1402  OE2 GLU   172     -14.252  28.642  44.927  1.00117.57           O
ATOM   1403  C   GLU   172     -13.316  22.822  43.600  1.00117.57           C
ATOM   1404  O   GLU   172     -12.750  22.979  42.521  1.00117.57           O
ATOM   1405  N   ARG   173     -12.964  21.817  44.419  1.00192.97           N
ATOM   1406  CA  ARG   173     -11.764  21.058  44.175  1.00192.97           C
ATOM   1407  CB  ARG   173     -11.434  20.038  45.283  1.00192.97           C
ATOM   1408  CG  ARG   173     -12.515  19.006  45.594  1.00192.97           C
ATOM   1409  CD  ARG   173     -12.201  18.207  46.861  1.00192.97           C
ATOM   1410  NE  ARG   173     -13.393  17.378  47.185  1.00192.97           N
ATOM   1411  CZ  ARG   173     -13.499  16.786  48.411  1.00192.97           C
ATOM   1412  NH1 ARG   173     -12.521  16.970  49.346  1.00192.97           N
ATOM   1413  NH2 ARG   173     -14.589  16.018  48.706  1.00192.97           N
ATOM   1414  C   ARG   173     -11.695  20.407  42.819  1.00192.97           C
ATOM   1415  O   ARG   173     -10.609  20.325  42.248  1.00192.97           O
ATOM   1416  N   GLU   174     -12.806  19.903  42.259  1.00 97.85           N
ATOM   1417  CA  GLU   174     -12.745  19.281  40.964  1.00 97.85           C
ATOM   1418  CB  GLU   174     -14.078  18.635  40.553  1.00 97.85           C
ATOM   1419  CG  GLU   174     -14.485  17.464  41.449  1.00 97.85           C
ATOM   1420  CD  GLU   174     -14.998  18.037  42.763  1.00 97.85           C
ATOM   1421  OE1 GLU   174     -15.922  18.891  42.717  1.00 97.85           O
ATOM   1422  OE2 GLU   174     -14.465  17.632  43.831  1.00 97.85           O
ATOM   1423  C   GLU   174     -12.406  20.298  39.909  1.00 97.85           C
ATOM   1424  O   GLU   174     -11.739  19.975  38.928  1.00 97.85           O
ATOM   1425  N   ASN   175     -12.896  21.540  40.089  1.00 94.15           N
ATOM   1426  CA  ASN   175     -12.814  22.669  39.198  1.00 94.15           C
ATOM   1427  CB  ASN   175     -13.709  23.833  39.655  1.00 94.15           C
ATOM   1428  CG  ASN   175     -15.154  23.363  39.577  1.00 94.15           C
ATOM   1429  OD1 ASN   175     -16.001  23.788  40.361  1.00 94.15           O
ATOM   1430  ND2 ASN   175     -15.446  22.455  38.607  1.00 94.15           N
ATOM   1431  C   ASN   175     -11.423  23.219  39.044  1.00 94.15           C
ATOM   1432  O   ASN   175     -11.136  23.869  38.042  1.00 94.15           O
ATOM   1433  N   ALA   176     -10.535  23.046  40.039  1.00 61.05           N
ATOM   1434  CA  ALA   176      -9.235  23.650  39.950  1.00 61.05           C
ATOM   1435  CB  ALA   176      -8.328  23.356  41.156  1.00 61.05           C
ATOM   1436  C   ALA   176      -8.532  23.151  38.734  1.00 61.05           C
ATOM   1437  O   ALA   176      -8.529  21.955  38.445  1.00 61.05           O
ATOM   1438  N   MET   177      -7.900  24.077  37.984  1.00 74.50           N
ATOM   1439  CA  MET   177      -7.220  23.637  36.805  1.00 74.50           C
ATOM   1440  CB  MET   177      -7.187  24.682  35.675  1.00 74.50           C
ATOM   1441  CG  MET   177      -6.466  24.196  34.414  1.00 74.50           C
ATOM   1442  SD  MET   177      -6.554  25.344  33.007  1.00 74.50           S
ATOM   1443  CE  MET   177      -8.232  24.858  32.511  1.00 74.50           C
ATOM   1444  C   MET   177      -5.809  23.305  37.172  1.00 74.50           C
ATOM   1445  O   MET   177      -5.160  24.034  37.920  1.00 74.50           O
ATOM   1446  N   LEU   178      -5.296  22.177  36.643  1.00 57.98           N
ATOM   1447  CA  LEU   178      -3.955  21.764  36.930  1.00 57.98           C
ATOM   1448  CB  LEU   178      -3.763  20.239  36.990  1.00 57.98           C
ATOM   1449  CG  LEU   178      -4.541  19.543  38.118  1.00 57.98           C
ATOM   1450  CD1 LEU   178      -4.286  18.028  38.119  1.00 57.98           C
ATOM   1451  CD2 LEU   178      -4.271  20.199  39.480  1.00 57.98           C
ATOM   1452  C   LEU   178      -3.107  22.235  35.799  1.00 57.98           C
ATOM   1453  O   LEU   178      -3.268  21.798  34.661  1.00 57.98           O
ATOM   1454  N   ILE   179      -2.164  23.146  36.091  1.00157.02           N
ATOM   1455  CA  ILE   179      -1.332  23.631  35.041  1.00157.02           C
ATOM   1456  CB  ILE   179      -1.261  25.147  34.966  1.00157.02           C
ATOM   1457  CG1 ILE   179      -0.651  25.616  33.629  1.00157.02           C
ATOM   1458  CG2 ILE   179      -0.553  25.707  36.213  1.00157.02           C
ATOM   1459  CD1 ILE   179       0.817  25.242  33.424  1.00157.02           C
ATOM   1460  C   ILE   179       0.032  23.030  35.194  1.00157.02           C
ATOM   1461  O   ILE   179       0.814  23.357  36.087  1.00157.02           O
ATOM   1462  N   VAL   180       0.345  22.080  34.303  1.00119.99           N
ATOM   1463  CA  VAL   180       1.652  21.503  34.293  1.00119.99           C
ATOM   1464  CB  VAL   180       1.671  20.253  33.464  1.00119.99           C
ATOM   1465  CG1 VAL   180       0.993  20.549  32.115  1.00119.99           C
ATOM   1466  CG2 VAL   180       3.118  19.791  33.301  1.00119.99           C
ATOM   1467  C   VAL   180       2.514  22.538  33.637  1.00119.99           C
ATOM   1468  O   VAL   180       2.225  22.961  32.518  1.00119.99           O
ATOM   1469  N   SER   181       3.595  22.989  34.309  1.00 66.48           N
ATOM   1470  CA  SER   181       4.374  24.034  33.709  1.00 66.48           C
ATOM   1471  CB  SER   181       4.376  25.336  34.535  1.00 66.48           C
ATOM   1472  OG  SER   181       5.161  26.329  33.892  1.00 66.48           O
ATOM   1473  C   SER   181       5.798  23.601  33.578  1.00 66.48           C
ATOM   1474  O   SER   181       6.505  23.453  34.573  1.00 66.48           O
ATOM   1475  N   ALA   182       6.271  23.447  32.326  1.00 58.05           N
ATOM   1476  CA  ALA   182       7.619  23.020  32.080  1.00 58.05           C
ATOM   1477  CB  ALA   182       7.722  21.790  31.165  1.00 58.05           C
ATOM   1478  C   ALA   182       8.349  24.141  31.409  1.00 58.05           C
ATOM   1479  O   ALA   182       7.742  25.013  30.789  1.00 58.05           O
ATOM   1480  N   HIS   183       9.690  24.152  31.544  1.00 52.89           N
ATOM   1481  CA  HIS   183      10.481  25.185  30.940  1.00 52.89           C
ATOM   1482  ND1 HIS   183      13.193  26.499  29.514  1.00 52.89           N
ATOM   1483  CG  HIS   183      12.821  26.187  30.803  1.00 52.89           C
ATOM   1484  CB  HIS   183      11.989  24.999  31.185  1.00 52.89           C
ATOM   1485  NE2 HIS   183      14.074  28.063  30.827  1.00 52.89           N
ATOM   1486  CD2 HIS   183      13.368  27.152  31.592  1.00 52.89           C
ATOM   1487  CE1 HIS   183      13.940  27.630  29.587  1.00 52.89           C
ATOM   1488  C   HIS   183      10.224  25.107  29.466  1.00 52.89           C
ATOM   1489  O   HIS   183      10.144  24.021  28.895  1.00 52.89           O
ATOM   1490  N   SER   184      10.062  26.276  28.815  1.00 58.94           N
ATOM   1491  CA  SER   184       9.732  26.317  27.415  1.00 58.94           C
ATOM   1492  CB  SER   184       8.968  27.591  27.011  1.00 58.94           C
ATOM   1493  OG  SER   184       8.663  27.560  25.625  1.00 58.94           O
ATOM   1494  C   SER   184      10.978  26.244  26.582  1.00 58.94           C
ATOM   1495  O   SER   184      12.092  26.357  27.092  1.00 58.94           O
ATOM   1496  N   LEU   185      10.805  26.015  25.260  1.00 67.73           N
ATOM   1497  CA  LEU   185      11.900  25.955  24.328  1.00 67.73           C
ATOM   1498  CB  LEU   185      12.071  24.579  23.656  1.00 67.73           C
ATOM   1499  CG  LEU   185      12.489  23.448  24.617  1.00 67.73           C
ATOM   1500  CD1 LEU   185      12.641  22.110  23.874  1.00 67.73           C
ATOM   1501  CD2 LEU   185      13.752  23.827  25.406  1.00 67.73           C
ATOM   1502  C   LEU   185      11.619  26.933  23.229  1.00 67.73           C
ATOM   1503  O   LEU   185      10.463  27.228  22.927  1.00 67.73           O
ATOM   1504  N   PRO   186      12.644  27.455  22.608  1.00 79.26           N
ATOM   1505  CA  PRO   186      12.402  28.389  21.543  1.00 79.26           C
ATOM   1506  CD  PRO   186      13.879  27.754  23.318  1.00 79.26           C
ATOM   1507  CB  PRO   186      13.735  29.086  21.288  1.00 79.26           C
ATOM   1508  CG  PRO   186      14.438  29.025  22.656  1.00 79.26           C
ATOM   1509  C   PRO   186      11.866  27.630  20.376  1.00 79.26           C
ATOM   1510  O   PRO   186      12.122  26.434  20.276  1.00 79.26           O
ATOM   1511  N   GLU   187      11.124  28.287  19.472  1.00 74.99           N
ATOM   1512  CA  GLU   187      10.546  27.567  18.377  1.00 74.99           C
ATOM   1513  CB  GLU   187       9.688  28.436  17.446  1.00 74.99           C
ATOM   1514  CG  GLU   187       9.087  27.632  16.290  1.00 74.99           C
ATOM   1515  CD  GLU   187       8.262  28.575  15.428  1.00 74.99           C
ATOM   1516  OE1 GLU   187       8.216  29.789  15.762  1.00 74.99           O
ATOM   1517  OE2 GLU   187       7.666  28.095  14.428  1.00 74.99           O
ATOM   1518  C   GLU   187      11.645  27.002  17.540  1.00 74.99           C
ATOM   1519  O   GLU   187      11.529  25.897  17.012  1.00 74.99           O
ATOM   1520  N   LYS   188      12.760  27.740  17.409  1.00124.24           N
ATOM   1521  CA  LYS   188      13.810  27.297  16.542  1.00124.24           C
ATOM   1522  CB  LYS   188      15.003  28.266  16.484  1.00124.24           C
ATOM   1523  CG  LYS   188      15.822  28.356  17.772  1.00124.24           C
ATOM   1524  CD  LYS   188      17.142  29.105  17.576  1.00124.24           C
ATOM   1525  CE  LYS   188      18.004  28.537  16.447  1.00124.24           C
ATOM   1526  NZ  LYS   188      19.163  29.423  16.195  1.00124.24           N
ATOM   1527  C   LYS   188      14.301  25.965  17.007  1.00124.24           C
ATOM   1528  O   LYS   188      14.676  25.137  16.180  1.00124.24           O
ATOM   1529  N   ILE   189      14.381  25.745  18.336  1.00133.50           N
ATOM   1530  CA  ILE   189      14.799  24.467  18.847  1.00133.50           C
ATOM   1531  CB  ILE   189      15.176  24.472  20.304  1.00133.50           C
ATOM   1532  CG1 ILE   189      16.002  23.214  20.612  1.00133.50           C
ATOM   1533  CG2 ILE   189      13.905  24.562  21.162  1.00133.50           C
ATOM   1534  CD1 ILE   189      17.355  23.192  19.902  1.00133.50           C
ATOM   1535  C   ILE   189      13.732  23.430  18.637  1.00133.50           C
ATOM   1536  O   ILE   189      14.028  22.284  18.301  1.00133.50           O
ATOM   1537  N   LYS   190      12.455  23.806  18.858  1.00130.42           N
ATOM   1538  CA  LYS   190      11.342  22.900  18.753  1.00130.42           C
ATOM   1539  CB  LYS   190      10.006  23.601  19.041  1.00130.42           C
ATOM   1540  CG  LYS   190       8.789  22.682  18.941  1.00130.42           C
ATOM   1541  CD  LYS   190       7.505  23.339  19.444  1.00130.42           C
ATOM   1542  CE  LYS   190       7.158  24.628  18.695  1.00130.42           C
ATOM   1543  NZ  LYS   190       6.946  24.349  17.255  1.00130.42           N
ATOM   1544  C   LYS   190      11.256  22.382  17.350  1.00130.42           C
ATOM   1545  O   LYS   190      11.059  21.187  17.129  1.00130.42           O
ATOM   1546  N   GLU   191      11.446  23.281  16.369  1.00113.60           N
ATOM   1547  CA  GLU   191      11.352  22.977  14.968  1.00113.60           C
ATOM   1548  CB  GLU   191      11.599  24.195  14.061  1.00113.60           C
ATOM   1549  CG  GLU   191      11.500  23.855  12.571  1.00113.60           C
ATOM   1550  CD  GLU   191      10.041  23.576  12.235  1.00113.60           C
ATOM   1551  OE1 GLU   191       9.156  24.036  13.004  1.00113.60           O
ATOM   1552  OE2 GLU   191       9.793  22.897  11.202  1.00113.60           O
ATOM   1553  C   GLU   191      12.390  21.962  14.637  1.00113.60           C
ATOM   1554  O   GLU   191      12.243  21.191  13.690  1.00113.60           O
ATOM   1555  N   PHE   192      13.470  21.938  15.431  1.00102.09           N
ATOM   1556  CA  PHE   192      14.574  21.059  15.207  1.00102.09           C
ATOM   1557  CB  PHE   192      15.676  21.174  16.273  1.00102.09           C
ATOM   1558  CG  PHE   192      16.779  20.262  15.854  1.00102.09           C
ATOM   1559  CD1 PHE   192      17.673  20.657  14.885  1.00102.09           C
ATOM   1560  CD2 PHE   192      16.924  19.018  16.424  1.00102.09           C
ATOM   1561  CE1 PHE   192      18.695  19.826  14.490  1.00102.09           C
ATOM   1562  CE2 PHE   192      17.944  18.182  16.033  1.00102.09           C
ATOM   1563  CZ  PHE   192      18.831  18.584  15.064  1.00102.09           C
ATOM   1564  C   PHE   192      14.048  19.660  15.240  1.00102.09           C
ATOM   1565  O   PHE   192      14.571  18.785  14.552  1.00102.09           O
ATOM   1566  N   GLY   193      12.986  19.408  16.031  1.00 27.59           N
ATOM   1567  CA  GLY   193      12.491  18.068  16.125  1.00 27.59           C
ATOM   1568  C   GLY   193      12.955  17.522  17.431  1.00 27.59           C
ATOM   1569  O   GLY   193      13.110  16.314  17.597  1.00 27.59           O
ATOM   1570  N   ASP   194      13.199  18.429  18.396  1.00 52.59           N
ATOM   1571  CA  ASP   194      13.650  18.035  19.696  1.00 52.59           C
ATOM   1572  CB  ASP   194      13.943  19.229  20.625  1.00 52.59           C
ATOM   1573  CG  ASP   194      14.822  18.750  21.774  1.00 52.59           C
ATOM   1574  OD1 ASP   194      15.661  17.840  21.538  1.00 52.59           O
ATOM   1575  OD2 ASP   194      14.660  19.285  22.904  1.00 52.59           O
ATOM   1576  C   ASP   194      12.561  17.214  20.326  1.00 52.59           C
ATOM   1577  O   ASP   194      11.371  17.422  20.093  1.00 52.59           O
ATOM   1578  N   PRO   195      12.988  16.227  21.065  1.00135.95           N
ATOM   1579  CA  PRO   195      12.080  15.332  21.745  1.00135.95           C
ATOM   1580  CD  PRO   195      14.205  15.546  20.654  1.00135.95           C
ATOM   1581  CB  PRO   195      12.883  14.066  22.041  1.00135.95           C
ATOM   1582  CG  PRO   195      13.976  14.060  20.961  1.00135.95           C
ATOM   1583  C   PRO   195      11.417  15.884  22.977  1.00135.95           C
ATOM   1584  O   PRO   195      10.513  15.231  23.495  1.00135.95           O
ATOM   1585  N   TYR   196      11.845  17.059  23.473  1.00 79.19           N
ATOM   1586  CA  TYR   196      11.400  17.565  24.743  1.00 79.19           C
ATOM   1587  CB  TYR   196      12.152  18.864  25.100  1.00 79.19           C
ATOM   1588  CG  TYR   196      11.702  19.391  26.418  1.00 79.19           C
ATOM   1589  CD1 TYR   196      12.171  18.831  27.583  1.00 79.19           C
ATOM   1590  CD2 TYR   196      10.838  20.460  26.491  1.00 79.19           C
ATOM   1591  CE1 TYR   196      11.771  19.317  28.805  1.00 79.19           C
ATOM   1592  CE2 TYR   196      10.435  20.951  27.710  1.00 79.19           C
ATOM   1593  CZ  TYR   196      10.900  20.378  28.870  1.00 79.19           C
ATOM   1594  OH  TYR   196      10.491  20.876  30.124  1.00 79.19           O
ATOM   1595  C   TYR   196       9.913  17.823  24.806  1.00 79.19           C
ATOM   1596  O   TYR   196       9.264  17.337  25.732  1.00 79.19           O
ATOM   1597  N   PRO   197       9.301  18.519  23.885  1.00 85.61           N
ATOM   1598  CA  PRO   197       7.904  18.822  24.053  1.00 85.61           C
ATOM   1599  CD  PRO   197       9.984  19.531  23.095  1.00 85.61           C
ATOM   1600  CB  PRO   197       7.567  19.832  22.960  1.00 85.61           C
ATOM   1601  CG  PRO   197       8.903  20.568  22.736  1.00 85.61           C
ATOM   1602  C   PRO   197       6.980  17.646  24.121  1.00 85.61           C
ATOM   1603  O   PRO   197       6.047  17.676  24.923  1.00 85.61           O
ATOM   1604  N   ASP   198       7.205  16.608  23.296  1.00 77.36           N
ATOM   1605  CA  ASP   198       6.320  15.479  23.267  1.00 77.36           C
ATOM   1606  CB  ASP   198       6.651  14.515  22.110  1.00 77.36           C
ATOM   1607  CG  ASP   198       5.519  13.507  21.927  1.00 77.36           C
ATOM   1608  OD1 ASP   198       4.809  13.203  22.923  1.00 77.36           O
ATOM   1609  OD2 ASP   198       5.351  13.024  20.776  1.00 77.36           O
ATOM   1610  C   ASP   198       6.416  14.712  24.549  1.00 77.36           C
ATOM   1611  O   ASP   198       5.400  14.320  25.121  1.00 77.36           O
ATOM   1612  N   GLN   199       7.646  14.496  25.050  1.00 52.48           N
ATOM   1613  CA  GLN   199       7.820  13.658  26.200  1.00 52.48           C
ATOM   1614  CB  GLN   199       9.291  13.331  26.484  1.00 52.48           C
ATOM   1615  CG  GLN   199       9.871  12.412  25.407  1.00 52.48           C
ATOM   1616  CD  GLN   199      11.319  12.136  25.757  1.00 52.48           C
ATOM   1617  OE1 GLN   199      11.848  11.059  25.481  1.00 52.48           O
ATOM   1618  NE2 GLN   199      11.983  13.140  26.384  1.00 52.48           N
ATOM   1619  C   GLN   199       7.188  14.256  27.412  1.00 52.48           C
ATOM   1620  O   GLN   199       6.543  13.550  28.186  1.00 52.48           O
ATOM   1621  N   LEU   200       7.319  15.580  27.594  1.00 96.84           N
ATOM   1622  CA  LEU   200       6.759  16.205  28.755  1.00 96.84           C
ATOM   1623  CB  LEU   200       6.979  17.730  28.752  1.00 96.84           C
ATOM   1624  CG  LEU   200       6.467  18.468  30.007  1.00 96.84           C
ATOM   1625  CD1 LEU   200       4.931  18.498  30.096  1.00 96.84           C
ATOM   1626  CD2 LEU   200       7.136  17.912  31.273  1.00 96.84           C
ATOM   1627  C   LEU   200       5.289  15.933  28.699  1.00 96.84           C
ATOM   1628  O   LEU   200       4.656  15.640  29.712  1.00 96.84           O
ATOM   1629  N   HIS   201       4.724  15.988  27.481  1.00 66.63           N
ATOM   1630  CA  HIS   201       3.322  15.790  27.264  1.00 66.63           C
ATOM   1631  ND1 HIS   201       0.538  16.733  25.586  1.00 66.63           N
ATOM   1632  CG  HIS   201       1.476  15.727  25.510  1.00 66.63           C
ATOM   1633  CB  HIS   201       2.940  15.925  25.777  1.00 66.63           C
ATOM   1634  NE2 HIS   201      -0.557  14.885  25.009  1.00 66.63           N
ATOM   1635  CD2 HIS   201       0.791  14.606  25.158  1.00 66.63           C
ATOM   1636  CE1 HIS   201      -0.659  16.175  25.276  1.00 66.63           C
ATOM   1637  C   HIS   201       2.950  14.410  27.706  1.00 66.63           C
ATOM   1638  O   HIS   201       1.888  14.205  28.290  1.00 66.63           O
ATOM   1639  N   GLU   202       3.818  13.420  27.436  1.00 94.24           N
ATOM   1640  CA  GLU   202       3.498  12.060  27.762  1.00 94.24           C
ATOM   1641  CB  GLU   202       4.577  11.072  27.291  1.00 94.24           C
ATOM   1642  CG  GLU   202       4.122   9.613  27.319  1.00 94.24           C
ATOM   1643  CD  GLU   202       3.092   9.434  26.212  1.00 94.24           C
ATOM   1644  OE1 GLU   202       2.637  10.469  25.657  1.00 94.24           O
ATOM   1645  OE2 GLU   202       2.748   8.261  25.903  1.00 94.24           O
ATOM   1646  C   GLU   202       3.359  11.927  29.247  1.00 94.24           C
ATOM   1647  O   GLU   202       2.446  11.260  29.731  1.00 94.24           O
ATOM   1648  N   SER   203       4.258  12.569  30.017  1.00 30.12           N
ATOM   1649  CA  SER   203       4.218  12.453  31.447  1.00 30.12           C
ATOM   1650  CB  SER   203       5.356  13.221  32.139  1.00 30.12           C
ATOM   1651  OG  SER   203       6.613  12.681  31.759  1.00 30.12           O
ATOM   1652  C   SER   203       2.933  13.031  31.939  1.00 30.12           C
ATOM   1653  O   SER   203       2.268  12.450  32.795  1.00 30.12           O
ATOM   1654  N   ALA   204       2.533  14.186  31.380  1.00 36.12           N
ATOM   1655  CA  ALA   204       1.356  14.851  31.851  1.00 36.12           C
ATOM   1656  CB  ALA   204       1.070  16.152  31.085  1.00 36.12           C
ATOM   1657  C   ALA   204       0.175  13.954  31.669  1.00 36.12           C
ATOM   1658  O   ALA   204      -0.651  13.817  32.570  1.00 36.12           O
ATOM   1659  N   LYS   205       0.070  13.294  30.504  1.00 96.13           N
ATOM   1660  CA  LYS   205      -1.075  12.469  30.259  1.00 96.13           C
ATOM   1661  CB  LYS   205      -1.126  11.904  28.827  1.00 96.13           C
ATOM   1662  CG  LYS   205      -0.017  10.905  28.494  1.00 96.13           C
ATOM   1663  CD  LYS   205      -0.304  10.118  27.214  1.00 96.13           C
ATOM   1664  CE  LYS   205      -1.542   9.225  27.326  1.00 96.13           C
ATOM   1665  NZ  LYS   205      -1.851   8.615  26.014  1.00 96.13           N
ATOM   1666  C   LYS   205      -1.080  11.319  31.217  1.00 96.13           C
ATOM   1667  O   LYS   205      -2.137  10.905  31.690  1.00 96.13           O
ATOM   1668  N   LEU   206       0.108  10.768  31.529  1.00 85.72           N
ATOM   1669  CA  LEU   206       0.173   9.602  32.365  1.00 85.72           C
ATOM   1670  CB  LEU   206       1.612   9.059  32.482  1.00 85.72           C
ATOM   1671  CG  LEU   206       1.760   7.636  33.073  1.00 85.72           C
ATOM   1672  CD1 LEU   206       3.240   7.222  33.128  1.00 85.72           C
ATOM   1673  CD2 LEU   206       1.061   7.463  34.430  1.00 85.72           C
ATOM   1674  C   LEU   206      -0.341   9.945  33.731  1.00 85.72           C
ATOM   1675  O   LEU   206      -1.104   9.183  34.321  1.00 85.72           O
ATOM   1676  N   ILE   207       0.061  11.109  34.274  1.00 35.34           N
ATOM   1677  CA  ILE   207      -0.371  11.495  35.587  1.00 35.34           C
ATOM   1678  CB  ILE   207       0.221  12.804  36.019  1.00 35.34           C
ATOM   1679  CG1 ILE   207       1.754  12.699  36.063  1.00 35.34           C
ATOM   1680  CG2 ILE   207      -0.403  13.188  37.371  1.00 35.34           C
ATOM   1681  CD1 ILE   207       2.461  14.046  36.198  1.00 35.34           C
ATOM   1682  C   ILE   207      -1.861  11.649  35.563  1.00 35.34           C
ATOM   1683  O   ILE   207      -2.559  11.208  36.475  1.00 35.34           O
ATOM   1684  N   ALA   208      -2.385  12.269  34.492  1.00 36.84           N
ATOM   1685  CA  ALA   208      -3.792  12.513  34.352  1.00 36.84           C
ATOM   1686  CB  ALA   208      -4.144  13.241  33.043  1.00 36.84           C
ATOM   1687  C   ALA   208      -4.500  11.201  34.338  1.00 36.84           C
ATOM   1688  O   ALA   208      -5.590  11.076  34.886  1.00 36.84           O
ATOM   1689  N   GLU   209      -3.904  10.182  33.700  1.00 72.04           N
ATOM   1690  CA  GLU   209      -4.547   8.903  33.642  1.00 72.04           C
ATOM   1691  CB  GLU   209      -3.699   7.868  32.882  1.00 72.04           C
ATOM   1692  CG  GLU   209      -4.336   6.481  32.783  1.00 72.04           C
ATOM   1693  CD  GLU   209      -3.341   5.570  32.075  1.00 72.04           C
ATOM   1694  OE1 GLU   209      -2.130   5.643  32.415  1.00 72.04           O
ATOM   1695  OE2 GLU   209      -3.779   4.782  31.194  1.00 72.04           O
ATOM   1696  C   GLU   209      -4.705   8.412  35.046  1.00 72.04           C
ATOM   1697  O   GLU   209      -5.765   7.915  35.424  1.00 72.04           O
ATOM   1698  N   GLY   210      -3.647   8.568  35.866  1.00 23.99           N
ATOM   1699  CA  GLY   210      -3.694   8.078  37.212  1.00 23.99           C
ATOM   1700  C   GLY   210      -4.769   8.788  37.972  1.00 23.99           C
ATOM   1701  O   GLY   210      -5.532   8.160  38.704  1.00 23.99           O
ATOM   1702  N   ALA   211      -4.846  10.125  37.840  1.00 31.44           N
ATOM   1703  CA  ALA   211      -5.838  10.872  38.561  1.00 31.44           C
ATOM   1704  CB  ALA   211      -5.695  12.390  38.354  1.00 31.44           C
ATOM   1705  C   ALA   211      -7.184  10.472  38.057  1.00 31.44           C
ATOM   1706  O   ALA   211      -8.116  10.242  38.826  1.00 31.44           O
ATOM   1707  N   GLY   212      -7.299  10.379  36.724  1.00 35.07           N
ATOM   1708  CA  GLY   212      -8.498   9.986  36.056  1.00 35.07           C
ATOM   1709  C   GLY   212      -9.191  11.215  35.560  1.00 35.07           C
ATOM   1710  O   GLY   212      -9.740  11.210  34.458  1.00 35.07           O
ATOM   1711  N   VAL   213      -9.166  12.316  36.347  1.00 98.13           N
ATOM   1712  CA  VAL   213      -9.898  13.497  35.948  1.00 98.13           C
ATOM   1713  CB  VAL   213     -11.376  13.404  36.301  1.00 98.13           C
ATOM   1714  CG1 VAL   213     -12.124  14.676  35.866  1.00 98.13           C
ATOM   1715  CG2 VAL   213     -11.987  12.122  35.717  1.00 98.13           C
ATOM   1716  C   VAL   213      -9.358  14.677  36.748  1.00 98.13           C
ATOM   1717  O   VAL   213      -8.677  14.463  37.749  1.00 98.13           O
ATOM   1718  N   SER   214      -9.652  15.930  36.284  1.00102.66           N
ATOM   1719  CA  SER   214      -9.369  17.265  36.774  1.00102.66           C
ATOM   1720  CB  SER   214      -8.136  17.362  37.692  1.00102.66           C
ATOM   1721  OG  SER   214      -8.399  16.733  38.938  1.00102.66           O
ATOM   1722  C   SER   214      -9.050  17.996  35.505  1.00102.66           C
ATOM   1723  O   SER   214      -8.503  17.394  34.586  1.00102.66           O
ATOM   1724  N   GLU   215      -9.378  19.294  35.373  1.00 48.20           N
ATOM   1725  CA  GLU   215      -9.041  19.896  34.112  1.00 48.20           C
ATOM   1726  CB  GLU   215      -9.802  21.198  33.804  1.00 48.20           C
ATOM   1727  CG  GLU   215     -11.290  20.952  33.539  1.00 48.20           C
ATOM   1728  CD  GLU   215     -11.961  22.283  33.231  1.00 48.20           C
ATOM   1729  OE1 GLU   215     -11.578  22.918  32.211  1.00 48.20           O
ATOM   1730  OE2 GLU   215     -12.870  22.680  34.008  1.00 48.20           O
ATOM   1731  C   GLU   215      -7.574  20.174  34.137  1.00 48.20           C
ATOM   1732  O   GLU   215      -7.034  20.551  35.176  1.00 48.20           O
ATOM   1733  N   TYR   216      -6.879  19.975  32.996  1.00117.72           N
ATOM   1734  CA  TYR   216      -5.460  20.186  33.019  1.00117.72           C
ATOM   1735  CB  TYR   216      -4.648  18.879  33.139  1.00117.72           C
ATOM   1736  CG  TYR   216      -4.763  18.123  31.856  1.00117.72           C
ATOM   1737  CD1 TYR   216      -5.798  17.243  31.638  1.00117.72           C
ATOM   1738  CD2 TYR   216      -3.828  18.303  30.860  1.00117.72           C
ATOM   1739  CE1 TYR   216      -5.895  16.554  30.450  1.00117.72           C
ATOM   1740  CE2 TYR   216      -3.920  17.618  29.672  1.00117.72           C
ATOM   1741  CZ  TYR   216      -4.956  16.740  29.464  1.00117.72           C
ATOM   1742  OH  TYR   216      -5.054  16.035  28.245  1.00117.72           O
ATOM   1743  C   TYR   216      -5.035  20.841  31.742  1.00117.72           C
ATOM   1744  O   TYR   216      -5.782  20.876  30.766  1.00117.72           O
ATOM   1745  N   ALA   217      -3.811  21.413  31.738  1.00 39.95           N
ATOM   1746  CA  ALA   217      -3.277  21.998  30.541  1.00 39.95           C
ATOM   1747  CB  ALA   217      -3.732  23.449  30.312  1.00 39.95           C
ATOM   1748  C   ALA   217      -1.786  22.018  30.678  1.00 39.95           C
ATOM   1749  O   ALA   217      -1.256  22.113  31.784  1.00 39.95           O
ATOM   1750  N   VAL   218      -1.064  21.923  29.544  1.00 45.53           N
ATOM   1751  CA  VAL   218       0.368  21.957  29.599  1.00 45.53           C
ATOM   1752  CB  VAL   218       1.021  20.954  28.693  1.00 45.53           C
ATOM   1753  CG1 VAL   218       2.545  21.145  28.763  1.00 45.53           C
ATOM   1754  CG2 VAL   218       0.547  19.549  29.105  1.00 45.53           C
ATOM   1755  C   VAL   218       0.771  23.317  29.132  1.00 45.53           C
ATOM   1756  O   VAL   218       0.464  23.709  28.008  1.00 45.53           O
ATOM   1757  N   GLY   219       1.483  24.068  29.996  1.00 34.89           N
ATOM   1758  CA  GLY   219       1.879  25.406  29.667  1.00 34.89           C
ATOM   1759  C   GLY   219       3.356  25.500  29.856  1.00 34.89           C
ATOM   1760  O   GLY   219       3.967  24.628  30.473  1.00 34.89           O
ATOM   1761  N   TRP   220       3.967  26.593  29.351  1.00 85.68           N
ATOM   1762  CA  TRP   220       5.398  26.662  29.379  1.00 85.68           C
ATOM   1763  CB  TRP   220       5.964  26.619  27.955  1.00 85.68           C
ATOM   1764  CG  TRP   220       5.404  25.418  27.228  1.00 85.68           C
ATOM   1765  CD2 TRP   220       5.932  24.083  27.286  1.00 85.68           C
ATOM   1766  CD1 TRP   220       4.284  25.354  26.450  1.00 85.68           C
ATOM   1767  NE1 TRP   220       4.072  24.063  26.030  1.00 85.68           N
ATOM   1768  CE2 TRP   220       5.081  23.271  26.534  1.00 85.68           C
ATOM   1769  CE3 TRP   220       7.028  23.572  27.920  1.00 85.68           C
ATOM   1770  CZ2 TRP   220       5.315  21.932  26.405  1.00 85.68           C
ATOM   1771  CZ3 TRP   220       7.268  22.223  27.778  1.00 85.68           C
ATOM   1772  CH2 TRP   220       6.428  21.420  27.035  1.00 85.68           C
ATOM   1773  C   TRP   220       5.815  27.936  30.049  1.00 85.68           C
ATOM   1774  O   TRP   220       5.097  28.933  30.023  1.00 85.68           O
ATOM   1775  N   GLN   221       7.013  27.919  30.671  1.00140.45           N
ATOM   1776  CA  GLN   221       7.471  29.034  31.448  1.00140.45           C
ATOM   1777  CB  GLN   221       7.350  28.710  32.949  1.00140.45           C
ATOM   1778  CG  GLN   221       7.779  29.808  33.917  1.00140.45           C
ATOM   1779  CD  GLN   221       7.657  29.231  35.321  1.00140.45           C
ATOM   1780  OE1 GLN   221       8.615  29.237  36.092  1.00140.45           O
ATOM   1781  NE2 GLN   221       6.448  28.710  35.661  1.00140.45           N
ATOM   1782  C   GLN   221       8.924  29.281  31.148  1.00140.45           C
ATOM   1783  O   GLN   221       9.563  28.536  30.407  1.00140.45           O
ATOM   1784  N   SER   222       9.461  30.378  31.725  1.00 82.06           N
ATOM   1785  CA  SER   222      10.842  30.772  31.656  1.00 82.06           C
ATOM   1786  CB  SER   222      11.797  29.650  32.098  1.00 82.06           C
ATOM   1787  OG  SER   222      11.516  29.265  33.435  1.00 82.06           O
ATOM   1788  C   SER   222      11.237  31.177  30.275  1.00 82.06           C
ATOM   1789  O   SER   222      12.425  31.338  29.994  1.00 82.06           O
ATOM   1790  N   GLU   223      10.266  31.386  29.373  1.00184.61           N
ATOM   1791  CA  GLU   223      10.670  31.753  28.049  1.00184.61           C
ATOM   1792  CB  GLU   223       9.490  31.883  27.068  1.00184.61           C
ATOM   1793  CG  GLU   223       8.646  30.618  26.905  1.00184.61           C
ATOM   1794  CD  GLU   223       7.649  30.581  28.055  1.00184.61           C
ATOM   1795  OE1 GLU   223       7.682  31.526  28.885  1.00184.61           O
ATOM   1796  OE2 GLU   223       6.842  29.615  28.119  1.00184.61           O
ATOM   1797  C   GLU   223      11.293  33.104  28.102  1.00184.61           C
ATOM   1798  O   GLU   223      12.411  33.322  27.647  1.00184.61           O
ATOM   1799  N   GLY   224      10.591  34.056  28.726  1.00 96.37           N
ATOM   1800  CA  GLY   224      11.060  35.401  28.648  1.00 96.37           C
ATOM   1801  C   GLY   224      10.380  35.898  27.424  1.00 96.37           C
ATOM   1802  O   GLY   224      10.517  35.305  26.354  1.00 96.37           O
ATOM   1803  N   ASN   225       9.633  37.009  27.529  1.00173.22           N
ATOM   1804  CA  ASN   225       8.950  37.398  26.339  1.00173.22           C
ATOM   1805  CB  ASN   225       7.688  38.248  26.571  1.00173.22           C
ATOM   1806  CG  ASN   225       6.882  38.213  25.278  1.00173.22           C
ATOM   1807  OD1 ASN   225       6.429  37.153  24.849  1.00173.22           O
ATOM   1808  ND2 ASN   225       6.696  39.398  24.637  1.00173.22           N
ATOM   1809  C   ASN   225       9.907  38.200  25.536  1.00173.22           C
ATOM   1810  O   ASN   225      10.218  39.344  25.862  1.00173.22           O
ATOM   1811  N   THR   226      10.414  37.582  24.458  1.00130.94           N
ATOM   1812  CA  THR   226      11.321  38.240  23.574  1.00130.94           C
ATOM   1813  CB  THR   226      12.658  37.568  23.460  1.00130.94           C
ATOM   1814  OG1 THR   226      12.505  36.259  22.930  1.00130.94           O
ATOM   1815  CG2 THR   226      13.301  37.502  24.854  1.00130.94           C
ATOM   1816  C   THR   226      10.677  38.160  22.238  1.00130.94           C
ATOM   1817  O   THR   226       9.583  37.618  22.092  1.00130.94           O
ATOM   1818  N   PRO   227      11.311  38.735  21.264  1.00 92.79           N
ATOM   1819  CA  PRO   227      10.801  38.668  19.930  1.00 92.79           C
ATOM   1820  CD  PRO   227      12.140  39.907  21.470  1.00 92.79           C
ATOM   1821  CB  PRO   227      11.593  39.700  19.120  1.00 92.79           C
ATOM   1822  CG  PRO   227      12.709  40.180  20.070  1.00 92.79           C
ATOM   1823  C   PRO   227      10.907  37.266  19.441  1.00 92.79           C
ATOM   1824  O   PRO   227      10.219  36.915  18.484  1.00 92.79           O
ATOM   1825  N   ASP   228      11.765  36.452  20.082  1.00 30.49           N
ATOM   1826  CA  ASP   228      11.940  35.097  19.661  1.00 30.49           C
ATOM   1827  CB  ASP   228      13.050  34.365  20.431  1.00 30.49           C
ATOM   1828  CG  ASP   228      14.370  35.045  20.106  1.00 30.49           C
ATOM   1829  OD1 ASP   228      14.368  35.957  19.237  1.00 30.49           O
ATOM   1830  OD2 ASP   228      15.396  34.667  20.731  1.00 30.49           O
ATOM   1831  C   ASP   228      10.667  34.376  19.947  1.00 30.49           C
ATOM   1832  O   ASP   228       9.988  34.645  20.938  1.00 30.49           O
ATOM   1833  N   PRO   229      10.317  33.475  19.075  1.00137.38           N
ATOM   1834  CA  PRO   229       9.129  32.701  19.288  1.00137.38           C
ATOM   1835  CD  PRO   229      10.618  33.629  17.663  1.00137.38           C
ATOM   1836  CB  PRO   229       8.731  32.138  17.920  1.00137.38           C
ATOM   1837  CG  PRO   229       9.946  32.411  17.012  1.00137.38           C
ATOM   1838  C   PRO   229       9.396  31.663  20.328  1.00137.38           C
ATOM   1839  O   PRO   229      10.521  31.169  20.401  1.00137.38           O
ATOM   1840  N   TRP   230       8.377  31.313  21.136  1.00 64.80           N
ATOM   1841  CA  TRP   230       8.577  30.335  22.166  1.00 64.80           C
ATOM   1842  CB  TRP   230       8.663  30.937  23.577  1.00 64.80           C
ATOM   1843  CG  TRP   230       9.952  31.678  23.832  1.00 64.80           C
ATOM   1844  CD2 TRP   230      11.083  31.098  24.498  1.00 64.80           C
ATOM   1845  CD1 TRP   230      10.304  32.957  23.515  1.00 64.80           C
ATOM   1846  NE1 TRP   230      11.588  33.208  23.938  1.00 64.80           N
ATOM   1847  CE2 TRP   230      12.078  32.072  24.546  1.00 64.80           C
ATOM   1848  CE3 TRP   230      11.276  29.853  25.025  1.00 64.80           C
ATOM   1849  CZ2 TRP   230      13.288  31.816  25.126  1.00 64.80           C
ATOM   1850  CZ3 TRP   230      12.496  29.597  25.612  1.00 64.80           C
ATOM   1851  CH2 TRP   230      13.483  30.560  25.661  1.00 64.80           C
ATOM   1852  C   TRP   230       7.425  29.386  22.145  1.00 64.80           C
ATOM   1853  O   TRP   230       6.348  29.694  21.637  1.00 64.80           O
ATOM   1854  N   LEU   231       7.634  28.185  22.712  1.00 74.94           N
ATOM   1855  CA  LEU   231       6.609  27.189  22.668  1.00 74.94           C
ATOM   1856  CB  LEU   231       7.074  25.802  23.143  1.00 74.94           C
ATOM   1857  CG  LEU   231       5.954  24.746  23.114  1.00 74.94           C
ATOM   1858  CD1 LEU   231       5.400  24.555  21.694  1.00 74.94           C
ATOM   1859  CD2 LEU   231       6.415  23.426  23.752  1.00 74.94           C
ATOM   1860  C   LEU   231       5.435  27.576  23.509  1.00 74.94           C
ATOM   1861  O   LEU   231       5.571  27.893  24.689  1.00 74.94           O
ATOM   1862  N   GLY   232       4.256  27.537  22.850  1.00128.12           N
ATOM   1863  CA  GLY   232       2.899  27.690  23.314  1.00128.12           C
ATOM   1864  C   GLY   232       2.711  28.624  24.464  1.00128.12           C
ATOM   1865  O   GLY   232       3.564  29.408  24.864  1.00128.12           O
ATOM   1866  N   PRO   233       1.532  28.481  25.006  1.00116.30           N
ATOM   1867  CA  PRO   233       1.035  29.318  26.064  1.00116.30           C
ATOM   1868  CD  PRO   233       0.857  27.193  24.973  1.00116.30           C
ATOM   1869  CB  PRO   233      -0.269  28.672  26.521  1.00116.30           C
ATOM   1870  CG  PRO   233      -0.049  27.180  26.216  1.00116.30           C
ATOM   1871  C   PRO   233       1.996  29.450  27.197  1.00116.30           C
ATOM   1872  O   PRO   233       2.533  28.444  27.661  1.00116.30           O
ATOM   1873  N   ASP   234       2.199  30.698  27.663  1.00 44.37           N
ATOM   1874  CA  ASP   234       3.085  30.969  28.750  1.00 44.37           C
ATOM   1875  CB  ASP   234       3.609  32.417  28.765  1.00 44.37           C
ATOM   1876  CG  ASP   234       4.544  32.603  27.577  1.00 44.37           C
ATOM   1877  OD1 ASP   234       5.005  31.571  27.021  1.00 44.37           O
ATOM   1878  OD2 ASP   234       4.810  33.780  27.212  1.00 44.37           O
ATOM   1879  C   ASP   234       2.309  30.764  30.007  1.00 44.37           C
ATOM   1880  O   ASP   234       1.121  31.080  30.076  1.00 44.37           O
ATOM   1881  N   VAL   235       2.977  30.225  31.043  1.00100.76           N
ATOM   1882  CA  VAL   235       2.297  29.929  32.266  1.00100.76           C
ATOM   1883  CB  VAL   235       3.177  29.234  33.267  1.00100.76           C
ATOM   1884  CG1 VAL   235       4.361  30.151  33.619  1.00100.76           C
ATOM   1885  CG2 VAL   235       2.313  28.846  34.478  1.00100.76           C
ATOM   1886  C   VAL   235       1.765  31.182  32.892  1.00100.76           C
ATOM   1887  O   VAL   235       0.607  31.227  33.299  1.00100.76           O
ATOM   1888  N   GLN   236       2.583  32.247  32.973  1.00 52.60           N
ATOM   1889  CA  GLN   236       2.156  33.431  33.663  1.00 52.60           C
ATOM   1890  CB  GLN   236       3.287  34.459  33.788  1.00 52.60           C
ATOM   1891  CG  GLN   236       4.454  33.926  34.617  1.00 52.60           C
ATOM   1892  CD  GLN   236       5.530  34.995  34.686  1.00 52.60           C
ATOM   1893  OE1 GLN   236       5.297  36.158  34.355  1.00 52.60           O
ATOM   1894  NE2 GLN   236       6.750  34.586  35.126  1.00 52.60           N
ATOM   1895  C   GLN   236       1.014  34.079  32.951  1.00 52.60           C
ATOM   1896  O   GLN   236       0.030  34.472  33.575  1.00 52.60           O
ATOM   1897  N   ASP   237       1.096  34.187  31.615  1.00 37.38           N
ATOM   1898  CA  ASP   237       0.058  34.881  30.913  1.00 37.38           C
ATOM   1899  CB  ASP   237       0.321  34.968  29.400  1.00 37.38           C
ATOM   1900  CG  ASP   237       1.465  35.951  29.186  1.00 37.38           C
ATOM   1901  OD1 ASP   237       1.641  36.846  30.055  1.00 37.38           O
ATOM   1902  OD2 ASP   237       2.175  35.821  28.154  1.00 37.38           O
ATOM   1903  C   ASP   237      -1.228  34.155  31.127  1.00 37.38           C
ATOM   1904  O   ASP   237      -2.261  34.767  31.394  1.00 37.38           O
ATOM   1905  N   LEU   238      -1.183  32.818  31.036  1.00102.27           N
ATOM   1906  CA  LEU   238      -2.356  32.008  31.171  1.00102.27           C
ATOM   1907  CB  LEU   238      -2.044  30.523  30.890  1.00102.27           C
ATOM   1908  CG  LEU   238      -3.233  29.554  31.030  1.00102.27           C
ATOM   1909  CD1 LEU   238      -3.570  29.280  32.504  1.00102.27           C
ATOM   1910  CD2 LEU   238      -4.444  30.038  30.216  1.00102.27           C
ATOM   1911  C   LEU   238      -2.904  32.147  32.556  1.00102.27           C
ATOM   1912  O   LEU   238      -4.117  32.221  32.744  1.00102.27           O
ATOM   1913  N   THR   239      -2.029  32.180  33.575  1.00114.69           N
ATOM   1914  CA  THR   239      -2.512  32.247  34.925  1.00114.69           C
ATOM   1915  CB  THR   239      -1.410  32.165  35.935  1.00114.69           C
ATOM   1916  OG1 THR   239      -0.522  33.263  35.793  1.00114.69           O
ATOM   1917  CG2 THR   239      -0.655  30.850  35.701  1.00114.69           C
ATOM   1918  C   THR   239      -3.244  33.529  35.143  1.00114.69           C
ATOM   1919  O   THR   239      -4.350  33.547  35.681  1.00114.69           O
ATOM   1920  N   ARG   240      -2.649  34.649  34.710  1.00125.00           N
ATOM   1921  CA  ARG   240      -3.296  35.903  34.930  1.00125.00           C
ATOM   1922  CB  ARG   240      -2.421  37.077  34.454  1.00125.00           C
ATOM   1923  CG  ARG   240      -2.030  36.999  32.978  1.00125.00           C
ATOM   1924  CD  ARG   240      -0.593  37.453  32.705  1.00125.00           C
ATOM   1925  NE  ARG   240      -0.465  38.879  33.116  1.00125.00           N
ATOM   1926  CZ  ARG   240      -0.532  39.870  32.179  1.00125.00           C
ATOM   1927  NH1 ARG   240      -0.700  39.556  30.862  1.00125.00           N
ATOM   1928  NH2 ARG   240      -0.421  41.176  32.558  1.00125.00           N
ATOM   1929  C   ARG   240      -4.588  35.878  34.185  1.00125.00           C
ATOM   1930  O   ARG   240      -5.626  36.272  34.714  1.00125.00           O
ATOM   1931  N   ASP   241      -4.560  35.365  32.943  1.00 75.89           N
ATOM   1932  CA  ASP   241      -5.733  35.355  32.123  1.00 75.89           C
ATOM   1933  CB  ASP   241      -5.450  34.790  30.717  1.00 75.89           C
ATOM   1934  CG  ASP   241      -6.647  35.058  29.814  1.00 75.89           C
ATOM   1935  OD1 ASP   241      -7.736  35.412  30.341  1.00 75.89           O
ATOM   1936  OD2 ASP   241      -6.484  34.913  28.573  1.00 75.89           O
ATOM   1937  C   ASP   241      -6.801  34.513  32.756  1.00 75.89           C
ATOM   1938  O   ASP   241      -7.935  34.966  32.901  1.00 75.89           O
ATOM   1939  N   LEU   242      -6.476  33.275  33.181  1.00 79.18           N
ATOM   1940  CA  LEU   242      -7.520  32.444  33.715  1.00 79.18           C
ATOM   1941  CB  LEU   242      -7.043  31.055  34.170  1.00 79.18           C
ATOM   1942  CG  LEU   242      -6.543  30.152  33.031  1.00 79.18           C
ATOM   1943  CD1 LEU   242      -6.269  28.729  33.544  1.00 79.18           C
ATOM   1944  CD2 LEU   242      -7.500  30.182  31.829  1.00 79.18           C
ATOM   1945  C   LEU   242      -8.062  33.112  34.923  1.00 79.18           C
ATOM   1946  O   LEU   242      -9.270  33.293  35.067  1.00 79.18           O
ATOM   1947  N   PHE   243      -7.181  33.506  35.849  1.00286.26           N
ATOM   1948  CA  PHE   243      -7.758  34.218  36.934  1.00286.26           C
ATOM   1949  CB  PHE   243      -7.629  33.524  38.294  1.00286.26           C
ATOM   1950  CG  PHE   243      -8.384  34.331  39.296  1.00286.26           C
ATOM   1951  CD1 PHE   243      -7.844  35.477  39.835  1.00286.26           C
ATOM   1952  CD2 PHE   243      -9.643  33.948  39.694  1.00286.26           C
ATOM   1953  CE1 PHE   243      -8.540  36.216  40.762  1.00286.26           C
ATOM   1954  CE2 PHE   243     -10.347  34.677  40.622  1.00286.26           C
ATOM   1955  CZ  PHE   243      -9.792  35.811  41.160  1.00286.26           C
ATOM   1956  C   PHE   243      -7.016  35.496  37.010  1.00286.26           C
ATOM   1957  O   PHE   243      -5.924  35.546  37.574  1.00286.26           O
ATOM   1958  N   GLU   244      -7.619  36.564  36.461  1.00129.96           N
ATOM   1959  CA  GLU   244      -7.040  37.868  36.509  1.00129.96           C
ATOM   1960  CB  GLU   244      -7.549  38.821  35.412  1.00129.96           C
ATOM   1961  CG  GLU   244      -7.174  38.413  33.987  1.00129.96           C
ATOM   1962  CD  GLU   244      -7.746  39.454  33.037  1.00129.96           C
ATOM   1963  OE1 GLU   244      -8.145  40.545  33.524  1.00129.96           O
ATOM   1964  OE2 GLU   244      -7.790  39.172  31.810  1.00129.96           O
ATOM   1965  C   GLU   244      -7.579  38.399  37.778  1.00129.96           C
ATOM   1966  O   GLU   244      -7.208  37.958  38.863  1.00129.96           O
ATOM   1967  N   GLN   245      -8.469  39.391  37.666  1.00 69.16           N
ATOM   1968  CA  GLN   245      -9.122  39.822  38.852  1.00 69.16           C
ATOM   1969  CB  GLN   245     -10.060  41.021  38.644  1.00 69.16           C
ATOM   1970  CG  GLN   245      -9.301  42.301  38.289  1.00 69.16           C
ATOM   1971  CD  GLN   245     -10.294  43.452  38.260  1.00 69.16           C
ATOM   1972  OE1 GLN   245     -11.473  43.275  38.560  1.00 69.16           O
ATOM   1973  NE2 GLN   245      -9.806  44.670  37.898  1.00 69.16           N
ATOM   1974  C   GLN   245      -9.926  38.642  39.291  1.00 69.16           C
ATOM   1975  O   GLN   245     -10.135  38.442  40.486  1.00 69.16           O
ATOM   1976  N   LYS   246     -10.411  37.834  38.319  1.00297.43           N
ATOM   1977  CA  LYS   246     -11.209  36.687  38.653  1.00297.43           C
ATOM   1978  CB  LYS   246     -12.669  37.072  38.963  1.00297.43           C
ATOM   1979  CG  LYS   246     -13.500  35.975  39.632  1.00297.43           C
ATOM   1980  CD  LYS   246     -14.786  36.505  40.273  1.00297.43           C
ATOM   1981  CE  LYS   246     -15.692  35.412  40.843  1.00297.43           C
ATOM   1982  NZ  LYS   246     -16.306  34.644  39.736  1.00297.43           N
ATOM   1983  C   LYS   246     -11.202  35.756  37.477  1.00297.43           C
ATOM   1984  O   LYS   246     -10.359  35.871  36.590  1.00297.43           O
ATOM   1985  N   GLY   247     -12.142  34.785  37.458  1.00240.23           N
ATOM   1986  CA  GLY   247     -12.270  33.894  36.339  1.00240.23           C
ATOM   1987  C   GLY   247     -12.072  32.465  36.750  1.00240.23           C
ATOM   1988  O   GLY   247     -12.744  31.582  36.218  1.00240.23           O
ATOM   1989  N   TYR   248     -11.164  32.173  37.699  1.00145.45           N
ATOM   1990  CA  TYR   248     -10.998  30.795  38.071  1.00145.45           C
ATOM   1991  CB  TYR   248      -9.677  30.147  37.613  1.00145.45           C
ATOM   1992  CG  TYR   248      -9.848  29.717  36.196  1.00145.45           C
ATOM   1993  CD1 TYR   248      -9.810  30.616  35.159  1.00145.45           C
ATOM   1994  CD2 TYR   248     -10.045  28.387  35.904  1.00145.45           C
ATOM   1995  CE1 TYR   248      -9.969  30.203  33.858  1.00145.45           C
ATOM   1996  CE2 TYR   248     -10.205  27.965  34.606  1.00145.45           C
ATOM   1997  CZ  TYR   248     -10.169  28.874  33.578  1.00145.45           C
ATOM   1998  OH  TYR   248     -10.333  28.441  32.246  1.00145.45           O
ATOM   1999  C   TYR   248     -11.095  30.638  39.549  1.00145.45           C
ATOM   2000  O   TYR   248     -10.696  31.504  40.325  1.00145.45           O
ATOM   2001  N   GLN   249     -11.712  29.515  39.955  1.00104.22           N
ATOM   2002  CA  GLN   249     -11.889  29.144  41.326  1.00104.22           C
ATOM   2003  CB  GLN   249     -12.865  27.965  41.487  1.00104.22           C
ATOM   2004  CG  GLN   249     -14.241  28.219  40.864  1.00104.22           C
ATOM   2005  CD  GLN   249     -14.121  27.964  39.366  1.00104.22           C
ATOM   2006  OE1 GLN   249     -14.998  28.328  38.583  1.00104.22           O
ATOM   2007  NE2 GLN   249     -13.003  27.312  38.952  1.00104.22           N
ATOM   2008  C   GLN   249     -10.579  28.708  41.914  1.00104.22           C
ATOM   2009  O   GLN   249     -10.305  28.966  43.086  1.00104.22           O
ATOM   2010  N   ALA   250      -9.747  27.988  41.129  1.00 53.34           N
ATOM   2011  CA  ALA   250      -8.508  27.510  41.680  1.00 53.34           C
ATOM   2012  CB  ALA   250      -8.662  26.233  42.525  1.00 53.34           C
ATOM   2013  C   ALA   250      -7.559  27.186  40.567  1.00 53.34           C
ATOM   2014  O   ALA   250      -7.970  26.812  39.469  1.00 53.34           O
ATOM   2015  N   PHE   251      -6.242  27.323  40.836  1.00 80.63           N
ATOM   2016  CA  PHE   251      -5.274  27.030  39.819  1.00 80.63           C
ATOM   2017  CB  PHE   251      -4.798  28.321  39.123  1.00 80.63           C
ATOM   2018  CG  PHE   251      -4.265  27.997  37.771  1.00 80.63           C
ATOM   2019  CD1 PHE   251      -5.117  27.516  36.802  1.00 80.63           C
ATOM   2020  CD2 PHE   251      -2.946  28.216  37.450  1.00 80.63           C
ATOM   2021  CE1 PHE   251      -4.657  27.222  35.540  1.00 80.63           C
ATOM   2022  CE2 PHE   251      -2.482  27.927  36.189  1.00 80.63           C
ATOM   2023  CZ  PHE   251      -3.333  27.427  35.233  1.00 80.63           C
ATOM   2024  C   PHE   251      -4.111  26.366  40.507  1.00 80.63           C
ATOM   2025  O   PHE   251      -3.698  26.784  41.587  1.00 80.63           O
ATOM   2026  N   VAL   252      -3.547  25.305  39.891  1.00 65.25           N
ATOM   2027  CA  VAL   252      -2.479  24.544  40.489  1.00 65.25           C
ATOM   2028  CB  VAL   252      -2.929  23.129  40.705  1.00 65.25           C
ATOM   2029  CG1 VAL   252      -1.744  22.259  41.122  1.00 65.25           C
ATOM   2030  CG2 VAL   252      -4.083  23.141  41.721  1.00 65.25           C
ATOM   2031  C   VAL   252      -1.328  24.513  39.523  1.00 65.25           C
ATOM   2032  O   VAL   252      -1.531  24.276  38.340  1.00 65.25           O
ATOM   2033  N   TYR   253      -0.075  24.727  39.987  1.00126.65           N
ATOM   2034  CA  TYR   253       1.043  24.730  39.069  1.00126.65           C
ATOM   2035  CB  TYR   253       1.980  25.931  39.243  1.00126.65           C
ATOM   2036  CG  TYR   253       1.203  27.175  39.029  1.00126.65           C
ATOM   2037  CD1 TYR   253       0.454  27.699  40.055  1.00126.65           C
ATOM   2038  CD2 TYR   253       1.246  27.822  37.819  1.00126.65           C
ATOM   2039  CE1 TYR   253      -0.269  28.851  39.869  1.00126.65           C
ATOM   2040  CE2 TYR   253       0.525  28.974  37.632  1.00126.65           C
ATOM   2041  CZ  TYR   253      -0.235  29.490  38.654  1.00126.65           C
ATOM   2042  OH  TYR   253      -0.979  30.673  38.461  1.00126.65           O
ATOM   2043  C   TYR   253       1.921  23.565  39.407  1.00126.65           C
ATOM   2044  O   TYR   253       2.290  23.399  40.565  1.00126.65           O
ATOM   2045  N   VAL   254       2.315  22.732  38.418  1.00 62.60           N
ATOM   2046  CA  VAL   254       3.134  21.603  38.783  1.00 62.60           C
ATOM   2047  CB  VAL   254       2.488  20.285  38.475  1.00 62.60           C
ATOM   2048  CG1 VAL   254       3.447  19.159  38.896  1.00 62.60           C
ATOM   2049  CG2 VAL   254       1.120  20.233  39.175  1.00 62.60           C
ATOM   2050  C   VAL   254       4.449  21.634  38.048  1.00 62.60           C
ATOM   2051  O   VAL   254       4.482  21.804  36.830  1.00 62.60           O
ATOM   2052  N   PRO   255       5.549  21.514  38.771  1.00167.18           N
ATOM   2053  CA  PRO   255       6.848  21.455  38.142  1.00167.18           C
ATOM   2054  CD  PRO   255       5.628  21.986  40.141  1.00167.18           C
ATOM   2055  CB  PRO   255       7.868  21.761  39.244  1.00167.18           C
ATOM   2056  CG  PRO   255       7.070  21.663  40.561  1.00167.18           C
ATOM   2057  C   PRO   255       7.045  20.141  37.451  1.00167.18           C
ATOM   2058  O   PRO   255       7.823  19.317  37.928  1.00167.18           O
ATOM   2059  N   VAL   256       6.439  19.966  36.268  1.00120.12           N
ATOM   2060  CA  VAL   256       6.486  18.702  35.589  1.00120.12           C
ATOM   2061  CB  VAL   256       5.586  18.649  34.398  1.00120.12           C
ATOM   2062  CG1 VAL   256       6.064  19.689  33.371  1.00120.12           C
ATOM   2063  CG2 VAL   256       5.575  17.208  33.860  1.00120.12           C
ATOM   2064  C   VAL   256       7.863  18.366  35.096  1.00120.12           C
ATOM   2065  O   VAL   256       8.264  17.203  35.095  1.00120.12           O
ATOM   2066  N   GLY   257       8.589  19.378  34.595  1.00 68.38           N
ATOM   2067  CA  GLY   257       9.878  19.237  33.973  1.00 68.38           C
ATOM   2068  C   GLY   257      11.012  18.907  34.904  1.00 68.38           C
ATOM   2069  O   GLY   257      11.987  18.301  34.464  1.00 68.38           O
ATOM   2070  N   PHE   258      10.973  19.349  36.180  1.00104.42           N
ATOM   2071  CA  PHE   258      12.160  19.210  36.987  1.00104.42           C
ATOM   2072  CB  PHE   258      12.743  20.599  37.307  1.00104.42           C
ATOM   2073  CG  PHE   258      14.158  20.514  37.764  1.00104.42           C
ATOM   2074  CD1 PHE   258      15.152  20.138  36.889  1.00104.42           C
ATOM   2075  CD2 PHE   258      14.502  20.860  39.049  1.00104.42           C
ATOM   2076  CE1 PHE   258      16.463  20.075  37.302  1.00104.42           C
ATOM   2077  CE2 PHE   258      15.811  20.801  39.467  1.00104.42           C
ATOM   2078  CZ  PHE   258      16.793  20.403  38.594  1.00104.42           C
ATOM   2079  C   PHE   258      11.853  18.468  38.270  1.00104.42           C
ATOM   2080  O   PHE   258      10.709  18.387  38.711  1.00104.42           O
ATOM   2081  N   VAL   259      12.905  17.828  38.829  1.00117.38           N
ATOM   2082  CA  VAL   259      12.978  16.979  39.997  1.00117.38           C
ATOM   2083  CB  VAL   259      14.159  16.046  39.874  1.00117.38           C
ATOM   2084  CG1 VAL   259      14.276  15.122  41.100  1.00117.38           C
ATOM   2085  CG2 VAL   259      14.009  15.289  38.541  1.00117.38           C
ATOM   2086  C   VAL   259      13.034  17.677  41.339  1.00117.38           C
ATOM   2087  O   VAL   259      12.810  17.042  42.367  1.00117.38           O
ATOM   2088  N   ALA   260      13.440  18.958  41.417  1.00 62.05           N
ATOM   2089  CA  ALA   260      13.551  19.545  42.728  1.00 62.05           C
ATOM   2090  CB  ALA   260      14.936  19.383  43.354  1.00 62.05           C
ATOM   2091  C   ALA   260      13.291  21.013  42.615  1.00 62.05           C
ATOM   2092  O   ALA   260      12.996  21.516  41.535  1.00 62.05           O
ATOM   2093  N   ASP   261      13.326  21.725  43.760  1.00 45.41           N
ATOM   2094  CA  ASP   261      13.085  23.136  43.739  1.00 45.41           C
ATOM   2095  CB  ASP   261      12.869  23.744  45.136  1.00 45.41           C
ATOM   2096  CG  ASP   261      11.506  23.290  45.631  1.00 45.41           C
ATOM   2097  OD1 ASP   261      10.532  23.391  44.839  1.00 45.41           O
ATOM   2098  OD2 ASP   261      11.420  22.825  46.799  1.00 45.41           O
ATOM   2099  C   ASP   261      14.278  23.800  43.133  1.00 45.41           C
ATOM   2100  O   ASP   261      15.396  23.290  43.202  1.00 45.41           O
ATOM   2101  N   HIS   262      14.046  24.961  42.494  1.00 82.89           N
ATOM   2102  CA  HIS   262      15.109  25.701  41.889  1.00 82.89           C
ATOM   2103  ND1 HIS   262      13.556  23.856  39.921  1.00 82.89           N
ATOM   2104  CG  HIS   262      14.685  24.586  39.627  1.00 82.89           C
ATOM   2105  CB  HIS   262      15.701  25.006  40.646  1.00 82.89           C
ATOM   2106  NE2 HIS   262      13.553  24.168  37.720  1.00 82.89           N
ATOM   2107  CD2 HIS   262      14.666  24.769  38.278  1.00 82.89           C
ATOM   2108  CE1 HIS   262      12.916  23.634  38.745  1.00 82.89           C
ATOM   2109  C   HIS   262      14.559  27.042  41.527  1.00 82.89           C
ATOM   2110  O   HIS   262      13.458  27.404  41.937  1.00 82.89           O
ATOM   2111  N   LEU   263      15.300  27.809  40.712  1.00115.81           N
ATOM   2112  CA  LEU   263      14.903  29.156  40.437  1.00115.81           C
ATOM   2113  CB  LEU   263      15.861  29.890  39.476  1.00115.81           C
ATOM   2114  CG  LEU   263      15.905  29.330  38.042  1.00115.81           C
ATOM   2115  CD1 LEU   263      16.888  30.125  37.168  1.00115.81           C
ATOM   2116  CD2 LEU   263      16.192  27.822  38.029  1.00115.81           C
ATOM   2117  C   LEU   263      13.531  29.170  39.835  1.00115.81           C
ATOM   2118  O   LEU   263      12.737  30.062  40.126  1.00115.81           O
ATOM   2119  N   GLU   264      13.203  28.183  38.983  1.00 72.34           N
ATOM   2120  CA  GLU   264      11.931  28.225  38.323  1.00 72.34           C
ATOM   2121  CB  GLU   264      11.734  27.092  37.304  1.00 72.34           C
ATOM   2122  CG  GLU   264      12.579  27.254  36.040  1.00 72.34           C
ATOM   2123  CD  GLU   264      12.194  26.130  35.091  1.00 72.34           C
ATOM   2124  OE1 GLU   264      11.025  25.666  35.168  1.00 72.34           O
ATOM   2125  OE2 GLU   264      13.061  25.724  34.272  1.00 72.34           O
ATOM   2126  C   GLU   264      10.777  28.151  39.280  1.00 72.34           C
ATOM   2127  O   GLU   264       9.819  28.909  39.139  1.00 72.34           O
ATOM   2128  N   VAL   265      10.781  27.199  40.233  1.00117.48           N
ATOM   2129  CA  VAL   265       9.664  27.120  41.136  1.00117.48           C
ATOM   2130  CB  VAL   265       9.559  25.796  41.837  1.00117.48           C
ATOM   2131  CG1 VAL   265       9.237  24.723  40.785  1.00117.48           C
ATOM   2132  CG2 VAL   265      10.861  25.535  42.611  1.00117.48           C
ATOM   2133  C   VAL   265       9.694  28.194  42.176  1.00117.48           C
ATOM   2134  O   VAL   265       8.706  28.899  42.382  1.00117.48           O
ATOM   2135  N   LEU   266      10.841  28.352  42.863  1.00121.74           N
ATOM   2136  CA  LEU   266      10.853  29.277  43.955  1.00121.74           C
ATOM   2137  CB  LEU   266      12.138  29.244  44.805  1.00121.74           C
ATOM   2138  CG  LEU   266      12.365  27.898  45.519  1.00121.74           C
ATOM   2139  CD1 LEU   266      12.853  26.819  44.545  1.00121.74           C
ATOM   2140  CD2 LEU   266      13.263  28.049  46.752  1.00121.74           C
ATOM   2141  C   LEU   266      10.673  30.683  43.489  1.00121.74           C
ATOM   2142  O   LEU   266       9.866  31.416  44.054  1.00121.74           O
ATOM   2143  N   TYR   267      11.473  31.137  42.506  1.00 82.58           N
ATOM   2144  CA  TYR   267      11.328  32.509  42.110  1.00 82.58           C
ATOM   2145  CB  TYR   267      12.601  33.074  41.456  1.00 82.58           C
ATOM   2146  CG  TYR   267      12.406  34.545  41.308  1.00 82.58           C
ATOM   2147  CD1 TYR   267      12.552  35.367  42.402  1.00 82.58           C
ATOM   2148  CD2 TYR   267      12.091  35.105  40.091  1.00 82.58           C
ATOM   2149  CE1 TYR   267      12.379  36.725  42.290  1.00 82.58           C
ATOM   2150  CE2 TYR   267      11.916  36.465  39.972  1.00 82.58           C
ATOM   2151  CZ  TYR   267      12.060  37.275  41.073  1.00 82.58           C
ATOM   2152  OH  TYR   267      11.883  38.669  40.955  1.00 82.58           O
ATOM   2153  C   TYR   267      10.190  32.763  41.170  1.00 82.58           C
ATOM   2154  O   TYR   267       9.311  33.580  41.442  1.00 82.58           O
ATOM   2155  N   ASP   268      10.163  32.038  40.033  1.00 70.10           N
ATOM   2156  CA  ASP   268       9.212  32.372  39.012  1.00 70.10           C
ATOM   2157  CB  ASP   268       9.424  31.585  37.709  1.00 70.10           C
ATOM   2158  CG  ASP   268      10.666  32.140  37.032  1.00 70.10           C
ATOM   2159  OD1 ASP   268      10.802  33.392  36.988  1.00 70.10           O
ATOM   2160  OD2 ASP   268      11.491  31.323  36.543  1.00 70.10           O
ATOM   2161  C   ASP   268       7.813  32.123  39.451  1.00 70.10           C
ATOM   2162  O   ASP   268       6.972  33.016  39.385  1.00 70.10           O
ATOM   2163  N   ASN   269       7.520  30.885  39.882  1.00104.46           N
ATOM   2164  CA  ASN   269       6.176  30.553  40.250  1.00104.46           C
ATOM   2165  CB  ASN   269       5.977  29.029  40.382  1.00104.46           C
ATOM   2166  CG  ASN   269       4.534  28.725  40.759  1.00104.46           C
ATOM   2167  OD1 ASN   269       4.064  29.057  41.847  1.00104.46           O
ATOM   2168  ND2 ASN   269       3.807  28.057  39.829  1.00104.46           N
ATOM   2169  C   ASN   269       5.790  31.163  41.555  1.00104.46           C
ATOM   2170  O   ASN   269       4.800  31.886  41.652  1.00104.46           O
ATOM   2171  N   ASP   270       6.585  30.895  42.604  1.00 64.10           N
ATOM   2172  CA  ASP   270       6.168  31.329  43.899  1.00 64.10           C
ATOM   2173  CB  ASP   270       7.103  30.838  45.021  1.00 64.10           C
ATOM   2174  CG  ASP   270       6.910  29.330  45.165  1.00 64.10           C
ATOM   2175  OD1 ASP   270       5.775  28.858  44.890  1.00 64.10           O
ATOM   2176  OD2 ASP   270       7.889  28.634  45.548  1.00 64.10           O
ATOM   2177  C   ASP   270       6.107  32.818  43.938  1.00 64.10           C
ATOM   2178  O   ASP   270       5.057  33.385  44.237  1.00 64.10           O
ATOM   2179  N   TYR   271       7.226  33.502  43.634  1.00123.32           N
ATOM   2180  CA  TYR   271       7.187  34.933  43.682  1.00123.32           C
ATOM   2181  CB  TYR   271       8.568  35.600  43.551  1.00123.32           C
ATOM   2182  CG  TYR   271       9.300  35.551  44.846  1.00123.32           C
ATOM   2183  CD1 TYR   271       9.933  34.409  45.278  1.00123.32           C
ATOM   2184  CD2 TYR   271       9.365  36.684  45.625  1.00123.32           C
ATOM   2185  CE1 TYR   271      10.610  34.398  46.476  1.00123.32           C
ATOM   2186  CE2 TYR   271      10.039  36.680  46.822  1.00123.32           C
ATOM   2187  CZ  TYR   271      10.663  35.534  47.250  1.00123.32           C
ATOM   2188  OH  TYR   271      11.356  35.529  48.479  1.00123.32           O
ATOM   2189  C   TYR   271       6.377  35.519  42.573  1.00123.32           C
ATOM   2190  O   TYR   271       5.441  36.278  42.819  1.00123.32           O
ATOM   2191  N   GLU   272       6.721  35.195  41.311  1.00 79.82           N
ATOM   2192  CA  GLU   272       6.064  35.922  40.265  1.00 79.82           C
ATOM   2193  CB  GLU   272       6.840  35.905  38.939  1.00 79.82           C
ATOM   2194  CG  GLU   272       8.135  36.714  39.026  1.00 79.82           C
ATOM   2195  CD  GLU   272       8.731  36.823  37.632  1.00 79.82           C
ATOM   2196  OE1 GLU   272       8.146  36.229  36.689  1.00 79.82           O
ATOM   2197  OE2 GLU   272       9.779  37.508  37.491  1.00 79.82           O
ATOM   2198  C   GLU   272       4.649  35.530  39.992  1.00 79.82           C
ATOM   2199  O   GLU   272       3.733  36.328  40.185  1.00 79.82           O
ATOM   2200  N   CYS   273       4.417  34.269  39.587  1.00 87.86           N
ATOM   2201  CA  CYS   273       3.093  33.934  39.164  1.00 87.86           C
ATOM   2202  CB  CYS   273       2.999  32.497  38.627  1.00 87.86           C
ATOM   2203  SG  CYS   273       1.421  32.166  37.795  1.00 87.86           S
ATOM   2204  C   CYS   273       2.164  34.063  40.320  1.00 87.86           C
ATOM   2205  O   CYS   273       1.167  34.781  40.261  1.00 87.86           O
ATOM   2206  N   LYS   274       2.468  33.349  41.416  1.00137.31           N
ATOM   2207  CA  LYS   274       1.589  33.395  42.540  1.00137.31           C
ATOM   2208  CB  LYS   274       1.930  32.326  43.591  1.00137.31           C
ATOM   2209  CG  LYS   274       1.001  32.351  44.805  1.00137.31           C
ATOM   2210  CD  LYS   274       1.176  31.158  45.746  1.00137.31           C
ATOM   2211  CE  LYS   274       2.179  31.423  46.871  1.00137.31           C
ATOM   2212  NZ  LYS   274       1.588  32.342  47.869  1.00137.31           N
ATOM   2213  C   LYS   274       1.651  34.716  43.239  1.00137.31           C
ATOM   2214  O   LYS   274       0.651  35.426  43.338  1.00137.31           O
ATOM   2215  N   VAL   275       2.852  35.092  43.721  1.00 72.86           N
ATOM   2216  CA  VAL   275       2.911  36.236  44.586  1.00 72.86           C
ATOM   2217  CB  VAL   275       4.232  36.390  45.285  1.00 72.86           C
ATOM   2218  CG1 VAL   275       4.225  37.736  46.034  1.00 72.86           C
ATOM   2219  CG2 VAL   275       4.435  35.179  46.212  1.00 72.86           C
ATOM   2220  C   VAL   275       2.605  37.552  43.934  1.00 72.86           C
ATOM   2221  O   VAL   275       1.580  38.168  44.220  1.00 72.86           O
ATOM   2222  N   VAL   276       3.482  38.010  43.020  1.00117.67           N
ATOM   2223  CA  VAL   276       3.362  39.349  42.511  1.00117.67           C
ATOM   2224  CB  VAL   276       4.611  39.802  41.802  1.00117.67           C
ATOM   2225  CG1 VAL   276       4.935  38.826  40.658  1.00117.67           C
ATOM   2226  CG2 VAL   276       4.408  41.255  41.343  1.00117.67           C
ATOM   2227  C   VAL   276       2.200  39.568  41.598  1.00117.67           C
ATOM   2228  O   VAL   276       1.348  40.417  41.857  1.00117.67           O
ATOM   2229  N   THR   277       2.120  38.783  40.513  1.00 99.68           N
ATOM   2230  CA  THR   277       1.133  39.043  39.511  1.00 99.68           C
ATOM   2231  CB  THR   277       1.332  38.233  38.264  1.00 99.68           C
ATOM   2232  OG1 THR   277       1.202  36.848  38.545  1.00 99.68           O
ATOM   2233  CG2 THR   277       2.734  38.530  37.709  1.00 99.68           C
ATOM   2234  C   THR   277      -0.229  38.747  40.025  1.00 99.68           C
ATOM   2235  O   THR   277      -1.174  39.495  39.775  1.00 99.68           O
ATOM   2236  N   ASP   278      -0.369  37.652  40.785  1.00 61.59           N
ATOM   2237  CA  ASP   278      -1.699  37.248  41.108  1.00 61.59           C
ATOM   2238  CB  ASP   278      -1.837  35.730  41.320  1.00 61.59           C
ATOM   2239  CG  ASP   278      -1.647  35.071  39.960  1.00 61.59           C
ATOM   2240  OD1 ASP   278      -1.809  35.785  38.934  1.00 61.59           O
ATOM   2241  OD2 ASP   278      -1.340  33.849  39.924  1.00 61.59           O
ATOM   2242  C   ASP   278      -2.213  37.933  42.321  1.00 61.59           C
ATOM   2243  O   ASP   278      -1.611  37.896  43.393  1.00 61.59           O
ATOM   2244  N   ASP   279      -3.366  38.605  42.143  1.00 52.64           N
ATOM   2245  CA  ASP   279      -4.056  39.203  43.237  1.00 52.64           C
ATOM   2246  CB  ASP   279      -5.314  39.979  42.809  1.00 52.64           C
ATOM   2247  CG  ASP   279      -4.890  41.220  42.037  1.00 52.64           C
ATOM   2248  OD1 ASP   279      -3.669  41.531  42.029  1.00 52.64           O
ATOM   2249  OD2 ASP   279      -5.788  41.876  41.445  1.00 52.64           O
ATOM   2250  C   ASP   279      -4.518  38.059  44.076  1.00 52.64           C
ATOM   2251  O   ASP   279      -4.515  38.135  45.303  1.00 52.64           O
ATOM   2252  N   ILE   280      -4.920  36.948  43.421  1.00243.53           N
ATOM   2253  CA  ILE   280      -5.412  35.855  44.203  1.00243.53           C
ATOM   2254  CB  ILE   280      -6.577  35.129  43.589  1.00243.53           C
ATOM   2255  CG1 ILE   280      -6.243  34.551  42.204  1.00243.53           C
ATOM   2256  CG2 ILE   280      -7.767  36.100  43.602  1.00243.53           C
ATOM   2257  CD1 ILE   280      -7.172  33.409  41.810  1.00243.53           C
ATOM   2258  C   ILE   280      -4.322  34.875  44.470  1.00243.53           C
ATOM   2259  O   ILE   280      -4.265  33.784  43.909  1.00243.53           O
ATOM   2260  N   GLY   281      -3.450  35.221  45.424  1.00 51.34           N
ATOM   2261  CA  GLY   281      -2.397  34.326  45.770  1.00 51.34           C
ATOM   2262  C   GLY   281      -3.056  33.099  46.306  1.00 51.34           C
ATOM   2263  O   GLY   281      -2.559  31.987  46.142  1.00 51.34           O
ATOM   2264  N   ALA   282      -4.201  33.292  46.986  1.00 46.86           N
ATOM   2265  CA  ALA   282      -4.895  32.224  47.644  1.00 46.86           C
ATOM   2266  CB  ALA   282      -6.133  32.715  48.414  1.00 46.86           C
ATOM   2267  C   ALA   282      -5.363  31.168  46.680  1.00 46.86           C
ATOM   2268  O   ALA   282      -5.186  29.979  46.941  1.00 46.86           O
ATOM   2269  N   SER   283      -5.965  31.557  45.538  1.00106.11           N
ATOM   2270  CA  SER   283      -6.515  30.574  44.640  1.00106.11           C
ATOM   2271  CB  SER   283      -7.524  31.136  43.632  1.00106.11           C
ATOM   2272  OG  SER   283      -8.003  30.091  42.798  1.00106.11           O
ATOM   2273  C   SER   283      -5.435  29.877  43.869  1.00106.11           C
ATOM   2274  O   SER   283      -5.713  28.949  43.111  1.00106.11           O
ATOM   2275  N   TYR   284      -4.172  30.316  44.010  1.00 84.60           N
ATOM   2276  CA  TYR   284      -3.120  29.668  43.279  1.00 84.60           C
ATOM   2277  CB  TYR   284      -2.169  30.629  42.552  1.00 84.60           C
ATOM   2278  CG  TYR   284      -2.889  31.325  41.453  1.00 84.60           C
ATOM   2279  CD1 TYR   284      -3.113  30.709  40.246  1.00 84.60           C
ATOM   2280  CD2 TYR   284      -3.328  32.611  41.628  1.00 84.60           C
ATOM   2281  CE1 TYR   284      -3.765  31.371  39.235  1.00 84.60           C
ATOM   2282  CE2 TYR   284      -3.981  33.283  40.625  1.00 84.60           C
ATOM   2283  CZ  TYR   284      -4.198  32.659  39.424  1.00 84.60           C
ATOM   2284  OH  TYR   284      -4.862  33.336  38.383  1.00 84.60           O
ATOM   2285  C   TYR   284      -2.258  28.928  44.251  1.00 84.60           C
ATOM   2286  O   TYR   284      -1.816  29.481  45.258  1.00 84.60           O
ATOM   2287  N   TYR   285      -2.006  27.636  43.965  1.00107.16           N
ATOM   2288  CA  TYR   285      -1.175  26.835  44.812  1.00107.16           C
ATOM   2289  CB  TYR   285      -1.920  25.704  45.541  1.00107.16           C
ATOM   2290  CG  TYR   285      -2.974  26.258  46.437  1.00107.16           C
ATOM   2291  CD1 TYR   285      -4.225  26.543  45.942  1.00107.16           C
ATOM   2292  CD2 TYR   285      -2.719  26.480  47.772  1.00107.16           C
ATOM   2293  CE1 TYR   285      -5.208  27.045  46.762  1.00107.16           C
ATOM   2294  CE2 TYR   285      -3.698  26.983  48.597  1.00107.16           C
ATOM   2295  CZ  TYR   285      -4.945  27.267  48.092  1.00107.16           C
ATOM   2296  OH  TYR   285      -5.953  27.781  48.935  1.00107.16           O
ATOM   2297  C   TYR   285      -0.210  26.133  43.916  1.00107.16           C
ATOM   2298  O   TYR   285      -0.480  25.924  42.734  1.00107.16           O
ATOM   2299  N   ARG   286       0.961  25.755  44.461  1.00149.81           N
ATOM   2300  CA  ARG   286       1.910  25.052  43.658  1.00149.81           C
ATOM   2301  CB  ARG   286       3.277  25.750  43.622  1.00149.81           C
ATOM   2302  CG  ARG   286       4.269  25.163  42.618  1.00149.81           C
ATOM   2303  CD  ARG   286       5.708  25.597  42.897  1.00149.81           C
ATOM   2304  NE  ARG   286       6.166  24.744  44.025  1.00149.81           N
ATOM   2305  CZ  ARG   286       7.351  24.953  44.665  1.00149.81           C
ATOM   2306  NH1 ARG   286       8.142  26.019  44.350  1.00149.81           N
ATOM   2307  NH2 ARG   286       7.737  24.065  45.627  1.00149.81           N
ATOM   2308  C   ARG   286       2.116  23.711  44.291  1.00149.81           C
ATOM   2309  O   ARG   286       2.337  23.598  45.496  1.00149.81           O
ATOM   2310  N   PRO   287       2.000  22.682  43.501  1.00116.86           N
ATOM   2311  CA  PRO   287       2.310  21.396  44.034  1.00116.86           C
ATOM   2312  CD  PRO   287       0.772  22.562  42.750  1.00116.86           C
ATOM   2313  CB  PRO   287       1.778  20.367  43.036  1.00116.86           C
ATOM   2314  CG  PRO   287       0.946  21.207  42.042  1.00116.86           C
ATOM   2315  C   PRO   287       3.752  21.298  44.378  1.00116.86           C
ATOM   2316  O   PRO   287       4.595  21.815  43.645  1.00116.86           O
ATOM   2317  N   GLU   288       4.045  20.615  45.495  1.00 50.61           N
ATOM   2318  CA  GLU   288       5.379  20.539  45.998  1.00 50.61           C
ATOM   2319  CB  GLU   288       5.462  19.781  47.337  1.00 50.61           C
ATOM   2320  CG  GLU   288       6.851  19.764  47.979  1.00 50.61           C
ATOM   2321  CD  GLU   288       6.756  18.986  49.288  1.00 50.61           C
ATOM   2322  OE1 GLU   288       5.620  18.589  49.659  1.00 50.61           O
ATOM   2323  OE2 GLU   288       7.818  18.777  49.933  1.00 50.61           O
ATOM   2324  C   GLU   288       6.234  19.838  44.997  1.00 50.61           C
ATOM   2325  O   GLU   288       5.796  18.916  44.312  1.00 50.61           O
ATOM   2326  N   MET   289       7.496  20.291  44.882  1.00152.09           N
ATOM   2327  CA  MET   289       8.413  19.680  43.966  1.00152.09           C
ATOM   2328  CB  MET   289       9.722  20.456  43.792  1.00152.09           C
ATOM   2329  CG  MET   289      10.588  19.878  42.676  1.00152.09           C
ATOM   2330  SD  MET   289       9.988  20.218  40.995  1.00152.09           S
ATOM   2331  CE  MET   289      10.324  21.999  41.091  1.00152.09           C
ATOM   2332  C   MET   289       8.752  18.341  44.534  1.00152.09           C
ATOM   2333  O   MET   289       8.594  18.118  45.733  1.00152.09           O
ATOM   2334  N   PRO   290       9.192  17.430  43.708  1.00111.37           N
ATOM   2335  CA  PRO   290       9.512  16.114  44.172  1.00111.37           C
ATOM   2336  CD  PRO   290       8.856  17.421  42.297  1.00111.37           C
ATOM   2337  CB  PRO   290       9.842  15.287  42.924  1.00111.37           C
ATOM   2338  CG  PRO   290       9.745  16.290  41.752  1.00111.37           C
ATOM   2339  C   PRO   290      10.525  16.092  45.264  1.00111.37           C
ATOM   2340  O   PRO   290      10.281  15.434  46.273  1.00111.37           O
ATOM   2341  N   ASN   291      11.643  16.822  45.105  1.00114.32           N
ATOM   2342  CA  ASN   291      12.625  16.905  46.143  1.00114.32           C
ATOM   2343  CB  ASN   291      12.172  17.759  47.341  1.00114.32           C
ATOM   2344  CG  ASN   291      12.106  19.212  46.890  1.00114.32           C
ATOM   2345  OD1 ASN   291      13.035  19.725  46.267  1.00114.32           O
ATOM   2346  ND2 ASN   291      10.974  19.896  47.208  1.00114.32           N
ATOM   2347  C   ASN   291      12.998  15.543  46.645  1.00114.32           C
ATOM   2348  O   ASN   291      13.458  14.676  45.904  1.00114.32           O
ATOM   2349  N   ALA   292      12.872  15.403  47.978  1.00 81.03           N
ATOM   2350  CA  ALA   292      13.176  14.296  48.843  1.00 81.03           C
ATOM   2351  CB  ALA   292      13.096  14.684  50.329  1.00 81.03           C
ATOM   2352  C   ALA   292      12.296  13.093  48.665  1.00 81.03           C
ATOM   2353  O   ALA   292      12.741  11.998  49.003  1.00 81.03           O
ATOM   2354  N   LYS   293      11.032  13.267  48.205  1.00165.02           N
ATOM   2355  CA  LYS   293      10.017  12.233  48.184  1.00165.02           C
ATOM   2356  CB  LYS   293       8.851  12.523  47.235  1.00165.02           C
ATOM   2357  CG  LYS   293       7.640  11.622  47.492  1.00165.02           C
ATOM   2358  CD  LYS   293       6.920  11.925  48.808  1.00165.02           C
ATOM   2359  CE  LYS   293       5.627  11.129  48.997  1.00165.02           C
ATOM   2360  NZ  LYS   293       5.940   9.692  49.158  1.00165.02           N
ATOM   2361  C   LYS   293      10.577  10.891  47.816  1.00165.02           C
ATOM   2362  O   LYS   293      11.200  10.681  46.776  1.00165.02           O
ATOM   2363  N   PRO   294      10.378   9.995  48.749  1.00 90.66           N
ATOM   2364  CA  PRO   294      10.861   8.643  48.674  1.00 90.66           C
ATOM   2365  CD  PRO   294       9.984  10.367  50.095  1.00 90.66           C
ATOM   2366  CB  PRO   294      10.643   8.039  50.063  1.00 90.66           C
ATOM   2367  CG  PRO   294       9.697   9.023  50.778  1.00 90.66           C
ATOM   2368  C   PRO   294      10.284   7.828  47.564  1.00 90.66           C
ATOM   2369  O   PRO   294      11.011   7.027  46.981  1.00 90.66           O
ATOM   2370  N   GLU   295       8.996   8.015  47.238  1.00 95.90           N
ATOM   2371  CA  GLU   295       8.399   7.227  46.202  1.00 95.90           C
ATOM   2372  CB  GLU   295       6.924   7.599  45.985  1.00 95.90           C
ATOM   2373  CG  GLU   295       6.156   6.606  45.114  1.00 95.90           C
ATOM   2374  CD  GLU   295       5.714   5.439  45.985  1.00 95.90           C
ATOM   2375  OE1 GLU   295       5.174   5.698  47.094  1.00 95.90           O
ATOM   2376  OE2 GLU   295       5.911   4.273  45.552  1.00 95.90           O
ATOM   2377  C   GLU   295       9.151   7.548  44.952  1.00 95.90           C
ATOM   2378  O   GLU   295       9.440   6.684  44.125  1.00 95.90           O
ATOM   2379  N   PHE   296       9.487   8.836  44.804  1.00 82.14           N
ATOM   2380  CA  PHE   296      10.212   9.350  43.684  1.00 82.14           C
ATOM   2381  CB  PHE   296      10.314  10.887  43.759  1.00 82.14           C
ATOM   2382  CG  PHE   296      11.190  11.413  42.673  1.00 82.14           C
ATOM   2383  CD1 PHE   296      10.691  11.666  41.415  1.00 82.14           C
ATOM   2384  CD2 PHE   296      12.521  11.656  42.920  1.00 82.14           C
ATOM   2385  CE1 PHE   296      11.508  12.157  40.424  1.00 82.14           C
ATOM   2386  CE2 PHE   296      13.343  12.147  41.933  1.00 82.14           C
ATOM   2387  CZ  PHE   296      12.836  12.398  40.681  1.00 82.14           C
ATOM   2388  C   PHE   296      11.590   8.768  43.672  1.00 82.14           C
ATOM   2389  O   PHE   296      12.091   8.375  42.620  1.00 82.14           O
ATOM   2390  N   ILE   297      12.255   8.693  44.840  1.00128.13           N
ATOM   2391  CA  ILE   297      13.597   8.188  44.826  1.00128.13           C
ATOM   2392  CB  ILE   297      14.344   8.371  46.121  1.00128.13           C
ATOM   2393  CG1 ILE   297      13.663   7.662  47.294  1.00128.13           C
ATOM   2394  CG2 ILE   297      14.547   9.878  46.337  1.00128.13           C
ATOM   2395  CD1 ILE   297      14.512   7.722  48.560  1.00128.13           C
ATOM   2396  C   ILE   297      13.603   6.749  44.414  1.00128.13           C
ATOM   2397  O   ILE   297      14.411   6.345  43.580  1.00128.13           O
ATOM   2398  N   ASP   298      12.678   5.930  44.944  1.00119.57           N
ATOM   2399  CA  ASP   298      12.714   4.551  44.559  1.00119.57           C
ATOM   2400  CB  ASP   298      11.800   3.600  45.365  1.00119.57           C
ATOM   2401  CG  ASP   298      10.337   3.984  45.256  1.00119.57           C
ATOM   2402  OD1 ASP   298       9.939   4.974  45.925  1.00119.57           O
ATOM   2403  OD2 ASP   298       9.588   3.268  44.540  1.00119.57           O
ATOM   2404  C   ASP   298      12.440   4.456  43.088  1.00119.57           C
ATOM   2405  O   ASP   298      12.836   3.488  42.442  1.00119.57           O
ATOM   2406  N   ALA   299      11.751   5.466  42.517  1.00 60.61           N
ATOM   2407  CA  ALA   299      11.471   5.488  41.103  1.00 60.61           C
ATOM   2408  CB  ALA   299      11.031   6.871  40.584  1.00 60.61           C
ATOM   2409  C   ALA   299      12.779   5.425  40.413  1.00 60.61           C
ATOM   2410  O   ALA   299      12.981   4.638  39.492  1.00 60.61           O
ATOM   2411  N   LEU   300      13.704   6.282  40.867  1.00 98.77           N
ATOM   2412  CA  LEU   300      14.968   6.402  40.226  1.00 98.77           C
ATOM   2413  CB  LEU   300      15.821   7.549  40.828  1.00 98.77           C
ATOM   2414  CG  LEU   300      17.111   7.935  40.059  1.00 98.77           C
ATOM   2415  CD1 LEU   300      17.842   9.086  40.770  1.00 98.77           C
ATOM   2416  CD2 LEU   300      18.047   6.745  39.793  1.00 98.77           C
ATOM   2417  C   LEU   300      15.691   5.109  40.400  1.00 98.77           C
ATOM   2418  O   LEU   300      16.333   4.626  39.471  1.00 98.77           O
ATOM   2419  N   ALA   301      15.594   4.507  41.598  1.00 36.79           N
ATOM   2420  CA  ALA   301      16.345   3.318  41.854  1.00 36.79           C
ATOM   2421  CB  ALA   301      16.132   2.776  43.279  1.00 36.79           C
ATOM   2422  C   ALA   301      15.889   2.266  40.900  1.00 36.79           C
ATOM   2423  O   ALA   301      16.699   1.586  40.273  1.00 36.79           O
ATOM   2424  N   THR   302      14.565   2.134  40.718  1.00 97.05           N
ATOM   2425  CA  THR   302      14.099   1.097  39.853  1.00 97.05           C
ATOM   2426  CB  THR   302      12.600   0.976  39.793  1.00 97.05           C
ATOM   2427  OG1 THR   302      12.244  -0.259  39.189  1.00 97.05           O
ATOM   2428  CG2 THR   302      12.016   2.135  38.974  1.00 97.05           C
ATOM   2429  C   THR   302      14.621   1.381  38.484  1.00 97.05           C
ATOM   2430  O   THR   302      15.006   0.466  37.758  1.00 97.05           O
ATOM   2431  N   VAL   303      14.650   2.671  38.102  1.00 45.14           N
ATOM   2432  CA  VAL   303      15.075   3.053  36.788  1.00 45.14           C
ATOM   2433  CB  VAL   303      14.982   4.533  36.582  1.00 45.14           C
ATOM   2434  CG1 VAL   303      15.521   4.881  35.185  1.00 45.14           C
ATOM   2435  CG2 VAL   303      13.522   4.944  36.817  1.00 45.14           C
ATOM   2436  C   VAL   303      16.499   2.656  36.564  1.00 45.14           C
ATOM   2437  O   VAL   303      16.804   1.947  35.607  1.00 45.14           O
ATOM   2438  N   VAL   304      17.409   3.059  37.472  1.00104.12           N
ATOM   2439  CA  VAL   304      18.800   2.771  37.278  1.00104.12           C
ATOM   2440  CB  VAL   304      19.681   3.329  38.352  1.00104.12           C
ATOM   2441  CG1 VAL   304      19.689   4.857  38.232  1.00104.12           C
ATOM   2442  CG2 VAL   304      19.154   2.836  39.706  1.00104.12           C
ATOM   2443  C   VAL   304      18.993   1.295  37.257  1.00104.12           C
ATOM   2444  O   VAL   304      19.784   0.782  36.467  1.00104.12           O
ATOM   2445  N   LEU   305      18.271   0.565  38.121  1.00122.70           N
ATOM   2446  CA  LEU   305      18.458  -0.852  38.172  1.00122.70           C
ATOM   2447  CB  LEU   305      17.582  -1.540  39.232  1.00122.70           C
ATOM   2448  CG  LEU   305      17.790  -3.065  39.285  1.00122.70           C
ATOM   2449  CD1 LEU   305      19.222  -3.424  39.713  1.00122.70           C
ATOM   2450  CD2 LEU   305      16.715  -3.748  40.145  1.00122.70           C
ATOM   2451  C   LEU   305      18.102  -1.439  36.844  1.00122.70           C
ATOM   2452  O   LEU   305      18.825  -2.289  36.326  1.00122.70           O
ATOM   2453  N   LYS   306      16.984  -0.995  36.239  1.00119.04           N
ATOM   2454  CA  LYS   306      16.600  -1.573  34.983  1.00119.04           C
ATOM   2455  CB  LYS   306      15.260  -1.043  34.445  1.00119.04           C
ATOM   2456  CG  LYS   306      14.861  -1.664  33.102  1.00119.04           C
ATOM   2457  CD  LYS   306      13.383  -1.485  32.740  1.00119.04           C
ATOM   2458  CE  LYS   306      12.790  -0.148  33.186  1.00119.04           C
ATOM   2459  NZ  LYS   306      12.487  -0.187  34.634  1.00119.04           N
ATOM   2460  C   LYS   306      17.649  -1.274  33.964  1.00119.04           C
ATOM   2461  O   LYS   306      18.028  -2.148  33.186  1.00119.04           O
ATOM   2462  N   LYS   307      18.161  -0.029  33.938  1.00 86.56           N
ATOM   2463  CA  LYS   307      19.141   0.296  32.943  1.00 86.56           C
ATOM   2464  CB  LYS   307      19.607   1.762  32.963  1.00 86.56           C
ATOM   2465  CG  LYS   307      20.649   2.049  31.878  1.00 86.56           C
ATOM   2466  CD  LYS   307      20.881   3.533  31.598  1.00 86.56           C
ATOM   2467  CE  LYS   307      21.962   3.784  30.545  1.00 86.56           C
ATOM   2468  NZ  LYS   307      21.500   3.321  29.217  1.00 86.56           N
ATOM   2469  C   LYS   307      20.355  -0.546  33.158  1.00 86.56           C
ATOM   2470  O   LYS   307      20.942  -1.058  32.207  1.00 86.56           O
ATOM   2471  N   LEU   308      20.764  -0.724  34.426  1.00 51.95           N
ATOM   2472  CA  LEU   308      21.961  -1.465  34.696  1.00 51.95           C
ATOM   2473  CB  LEU   308      22.292  -1.517  36.199  1.00 51.95           C
ATOM   2474  CG  LEU   308      22.536  -0.122  36.809  1.00 51.95           C
ATOM   2475  CD1 LEU   308      22.861  -0.215  38.308  1.00 51.95           C
ATOM   2476  CD2 LEU   308      23.601   0.658  36.021  1.00 51.95           C
ATOM   2477  C   LEU   308      21.775  -2.866  34.206  1.00 51.95           C
ATOM   2478  O   LEU   308      22.639  -3.403  33.515  1.00 51.95           O
ATOM   2479  N   GLY   309      20.626  -3.492  34.528  1.00 82.32           N
ATOM   2480  CA  GLY   309      20.390  -4.828  34.064  1.00 82.32           C
ATOM   2481  C   GLY   309      19.478  -5.498  35.038  1.00 82.32           C
ATOM   2482  O   GLY   309      19.276  -5.018  36.153  1.00 82.32           O
ATOM   2483  N   ARG   310      18.906  -6.646  34.634  1.00131.83           N
ATOM   2484  CA  ARG   310      18.017  -7.357  35.502  1.00131.83           C
ATOM   2485  CB  ARG   310      16.819  -7.976  34.759  1.00131.83           C
ATOM   2486  CG  ARG   310      15.851  -8.747  35.660  1.00131.83           C
ATOM   2487  CD  ARG   310      14.589  -9.224  34.935  1.00131.83           C
ATOM   2488  NE  ARG   310      13.801  -8.012  34.570  1.00131.83           N
ATOM   2489  CZ  ARG   310      14.055  -7.351  33.402  1.00131.83           C
ATOM   2490  NH1 ARG   310      14.999  -7.824  32.537  1.00131.83           N
ATOM   2491  NH2 ARG   310      13.369  -6.211  33.098  1.00131.83           N
ATOM   2492  C   ARG   310      18.819  -8.492  36.120  1.00131.83           C
ATOM   2493  O   ARG   310      19.312  -9.356  35.345  1.00131.83           O
ATOM   2494  OXT ARG   310      18.949  -8.513  37.373  1.00131.83           O
TER    2495      ARG   310
END
