# Supplementary material for: Estimating local protein model quality: prospects for molecular replacement
Source: Acta Crystallogr D Struct Biol. 2020 Mar 3;76(Pt 3):285–90. doi: 10.1107/S2059798320000972 (PMC7057213; doi:10.1107/S2059798320000972)
Supplement: Supplementary file 1 [file d-76-00285-sup1.zip › models/1ak1.1l8x_A.B99990001.pdb.proq3.sscore.local]

ProQ2 ProQRosCen ProQRosFA ProQ3
0.62764414 0.98225561 0.76197256 0.68354738
0.68701047 0.97121237 0.78807071 0.73987648
0.53766207 0.80105213 0.69483424 0.67614912
0.60404136 0.81026418 0.82787392 0.75484736
0.69457799 0.75896957 0.91071102 0.83803412
0.86197306 0.80512087 1.0751677 0.99432604
0.98324154 0.85784938 1.1919643 1.0924943
1.0971283 0.94955658 1.3156633 1.1840106
1.1115713 0.9255666 1.3261416 1.192604
1.1604502 0.97322973 1.3600702 1.2397561
1.0987312 0.93007932 1.302434 1.2009347
1.0458971 0.93627206 1.2563421 1.1750753
1.0413703 0.9723944 1.2069157 1.1522246
1.0051951 0.96892938 1.1693595 1.0970586
0.95762437 0.98735137 1.1388452 1.0688726
0.87995729 0.85931166 1.099037 1.0128464
0.83001011 0.82901574 0.99284192 0.94924457
0.76250101 0.76468477 0.93915538 0.91804445
0.81199798 0.80665843 0.95201457 0.94910658
0.80861125 0.85322244 0.99152745 0.95552668
0.81502799 0.90310573 1.0232725 0.96520896
0.78141973 0.85399718 0.97914699 0.95842543
0.72685374 0.8388006 0.97513109 0.92041047
0.76320476 0.90848987 1.0149441 0.94540959
0.76680372 0.89827242 1.0323753 0.95805669
0.77940533 0.91337133 1.0167672 0.95787522
0.75138945 0.81117759 0.91874359 0.88953467
0.73810285 0.80590737 0.84709971 0.85719708
0.76046556 0.79615801 0.83944312 0.84166441
0.69223654 0.752597 0.76223378 0.77949383
0.67523712 0.76251148 0.66918172 0.72538001
0.73695104 0.78826688 0.60073703 0.68923557
0.68788104 0.79827634 0.53639251 0.64517269
0.61738845 0.72669913 0.49487889 0.5812207
0.6165755 0.71413835 0.46112728 0.55488557
0.62053513 0.74214084 0.44476052 0.54050229
0.58993563 0.69750793 0.44574791 0.52751503
0.5959001 0.69942918 0.50289954 0.55726833
0.62969842 0.66537404 0.55649904 0.6000029
0.68081735 0.7158723 0.59418241 0.65893924
0.71076979 0.76526569 0.63632093 0.69885142
0.71969635 0.80038684 0.69729185 0.74581013
0.71396363 0.80797189 0.72405258 0.77451338
0.68406595 0.7684942 0.72527187 0.77060656
0.69178339 0.84900028 0.78250624 0.81259758
0.81268721 1.0018514 0.91390458 0.92412748
0.83811881 1.004609 0.94187029 0.94738247
0.79661345 0.94440892 0.89357336 0.89335296
0.70841896 0.81119044 0.85322656 0.82476231
0.73577971 0.89356293 0.93405781 0.87455924
0.77208354 0.95163463 0.9794945 0.8828128
0.70249075 0.85072629 0.99529405 0.84703148
0.69978518 0.74542105 0.96247898 0.84073886
0.77516823 0.81147193 1.0746555 0.94266947
0.79112771 0.81017396 1.1206202 0.95604522
0.79620115 0.72268497 1.0927608 0.97254011
0.73442715 0.65450168 1.0014438 0.89174257
0.7301328 0.59607963 0.97285075 0.86754049
0.74796928 0.70244199 1.0503511 0.91141448
0.74917113 0.66713593 1.0289061 0.90087817
0.699774 0.64636482 1.0083572 0.8719378
0.66350378 0.67934265 0.96707341 0.84627137
0.69339351 0.71812943 0.96361736 0.83204737
0.71064985 0.74570184 0.99036757 0.86503311
0.6435526 0.68753553 0.90573632 0.79713949
0.65847029 0.77496543 0.92357363 0.82111799
0.66518468 0.76991715 0.87005148 0.81170989
0.64516598 0.77259693 0.83377168 0.76061479
0.60207975 0.74461533 0.78680384 0.72530725
0.59407442 0.76972503 0.78448095 0.71421077
0.63378515 0.80417981 0.75766422 0.74217497
0.67021067 0.75355572 0.70691428 0.69549879
0.59908281 0.66341318 0.5888698 0.59879135
0.5534442 0.60737441 0.59973264 0.59136644
0.59332314 0.6229543 0.55142276 0.58328763
0.52892845 0.60522061 0.54689307 0.52437316
0.55879118 0.57059635 0.55379579 0.51630433
0.62088777 0.56581374 0.62586138 0.61274041
0.66592909 0.62291782 0.78015794 0.69878172
0.75839687 0.66842227 0.80292835 0.77799348
0.85509107 0.73266962 0.95105717 0.8869336
0.96118126 0.77399558 0.98822388 0.96348024
0.97357677 0.75603484 1.0645024 0.99571701
1.008708 0.82378856 1.1355136 1.0698344
0.94140709 0.79591823 1.0678117 0.97558876
0.94633873 0.8109629 1.104916 0.9985853
0.90672069 0.81302421 1.0974078 0.94720184
0.88186982 0.91366265 1.1361002 0.97626918
0.8349749 0.8968622 1.0632909 0.93004941
0.82792296 0.89156184 1.0166377 0.90222286
0.84827975 0.93914943 1.0415848 0.92616022
0.88481812 0.95927773 1.0799909 0.96203239
0.83703584 0.89716908 1.0192364 0.950069
0.82855907 0.90456727 0.95903267 0.91593601
0.79153973 0.91153212 0.94484719 0.89981863
0.78725356 0.94523802 1.000999 0.93105348
0.80510947 0.88565073 0.95087154 0.93151791
0.80234942 0.9298223 0.96591804 0.91829209
0.84862538 0.95779161 0.95798233 0.93085806
0.89795859 0.97820711 1.0009193 1.0058398
0.89566044 0.97698895 0.99374077 0.99234542
0.84835101 0.89347868 0.97567829 0.95966048
0.91134632 1.0205335 1.0515412 1.0354306
0.92303712 1.0513076 1.0909075 1.0436032
0.9797178 0.99120779 1.1456078 1.0833995
0.97423082 0.9034751 1.1626655 1.0928657
1.0381104 0.919827 1.2876418 1.1718794
1.1272928 0.92081045 1.3515019 1.2391549
1.1771595 0.93889166 1.3784909 1.280635
1.1707555 0.9023027 1.4228915 1.2768707
1.1137779 0.89300213 1.3962576 1.2617719
1.0430658 0.85821141 1.3878887 1.2314763
1.0103618 0.91768646 1.4312038 1.2474686
1.0227913 0.91464786 1.3898131 1.2098083
0.98653096 0.93958663 1.4216272 1.205612
0.97409121 0.85212566 1.3199746 1.1558413
0.95320954 0.81113511 1.3160353 1.1430071
0.91825821 0.71900274 1.2163748 1.1186102
0.91441337 0.65790025 1.0889119 1.030998
0.89629532 0.63207714 1.092828 1.0088798
0.90725265 0.68051856 1.0712854 0.98738605
0.9290687 0.65709245 1.0770241 0.99612925
0.82716708 0.56506187 0.97233845 0.88855665
0.87995709 0.70585049 1.0246699 0.93556735
0.84923323 0.6951625 1.0330091 0.94431696
0.82211744 0.68116875 0.96297809 0.91587866
0.74039969 0.59013791 0.91595366 0.88071698
0.73575269 0.63604457 0.88016501 0.86291153
0.70451294 0.66072345 0.85532207 0.82671055
0.70543296 0.66006064 0.83635429 0.83250416
0.68327682 0.66238169 0.8041897 0.81493353
0.70470152 0.69015828 0.82327553 0.82703667
0.75106513 0.67155554 0.76296996 0.8293229
0.68287056 0.65687522 0.74482343 0.77647181
0.63702442 0.61015983 0.71375402 0.74859939
0.6575596 0.60081146 0.66390476 0.73223036
0.64679275 0.62906274 0.68959345 0.70908776
0.68127044 0.61398947 0.70887856 0.69917461
0.72317172 0.62528072 0.77727481 0.79608349
0.78302257 0.61068727 0.84252211 0.83738739
0.81266951 0.62254637 0.87554204 0.87734266
0.89344504 0.56021746 0.92259231 0.90435191
0.87209298 0.63112898 0.91340162 0.93149471
0.83741565 0.65524189 0.95924501 0.92811829
0.79249658 0.64175881 0.94293241 0.8787355
0.83517256 0.7645574 1.0387707 0.92185463
0.84027963 0.79033438 1.0561952 0.93749435
0.82166101 0.79804155 1.040743 0.91648991
0.74211994 0.72329847 0.96461795 0.85273371
0.80382177 0.77050588 0.9315985 0.8740518
0.79863855 0.75132158 0.92019632 0.85300533
0.83405028 0.79312774 0.97055986 0.91253594
0.84643137 0.82637948 0.92715244 0.91843338
0.88443159 0.84844506 0.92990728 0.94063543
0.86270125 0.81167434 0.90161149 0.90130368
0.83915602 0.82831243 0.9075486 0.89974891
0.88899051 0.84089038 0.92385761 0.93320602
0.88266109 0.86848932 0.86512185 0.8977872
0.84573874 0.88044424 0.83156843 0.84048297
0.83124163 0.86345694 0.84493521 0.84725822
0.83103789 0.86677288 0.83536601 0.86280506
0.81063085 0.84654193 0.79827038 0.82914459
0.80054592 0.85170566 0.79948926 0.82385849
0.82580539 0.86298605 0.79521426 0.83515938
0.78609916 0.8729867 0.80465589 0.84307962
0.71091069 0.85929312 0.7838837 0.79335568
0.70296168 0.84478938 0.74856074 0.7741259
0.7539403 0.88145262 0.79077617 0.83571991
0.74402585 0.87257881 0.73333434 0.81168639
0.6280096 0.82524265 0.72953631 0.7645122
0.60976751 0.79685321 0.66297679 0.70900606
0.66423132 0.80781787 0.70842331 0.77051828
0.62503304 0.81168403 0.78424592 0.82506966
0.65199125 0.8312955 0.78330147 0.81227208
0.70521622 0.82493578 0.86643832 0.8801067
0.79051382 0.80171863 0.94843549 0.95994804
0.91543794 0.85872228 1.0471845 1.0453876
1.0063693 0.9277655 1.1595665 1.1416803
1.124078 0.97291258 1.2016731 1.158478
1.1396561 0.96364897 1.2798479 1.21572
1.1777873 1.0032852 1.2567263 1.2419744
1.1418071 1.0296713 1.3123548 1.266375
1.1038757 1.0728668 1.3376759 1.2458806
1.1011986 1.0625228 1.2710752 1.1971089
1.0367682 1.0209826 1.2509855 1.1666959
0.89508536 0.89796863 1.1562611 1.0457001
0.87897417 0.90453171 1.0995816 0.98598117
0.80801461 0.78379199 0.93260478 0.86208409
0.79475401 0.76328365 0.93351993 0.84978844
0.76043174 0.71985146 0.8971953 0.82257292
0.65215216 0.65536665 0.82748854 0.73129158
0.55884996 0.66187125 0.85631955 0.70765904
0.66393321 0.73843507 0.8961726 0.78720952
0.7817825 0.84692425 1.0718925 0.92046188
0.84708297 0.97631854 1.1906336 0.99577383
0.90412099 0.89933405 1.184809 1.0768717
0.91151506 0.87262815 1.1405589 1.0420222
0.887372 0.79595557 1.1157936 1.0303068
0.92320648 0.84444483 1.139415 1.0757492
0.92927531 0.83263695 1.1048089 1.0675004
0.88683212 0.80455669 1.0771413 1.0489699
0.90111374 0.8387005 1.0669521 1.0414822
0.90405434 0.87983277 1.0888164 1.0488878
0.87091223 0.87771652 1.063664 1.0361343
0.82013481 0.81988493 0.97942482 0.95780273
0.7987759 0.85221707 0.97050145 0.93670256
0.83121416 0.85810707 0.93565774 0.93213887
0.79209357 0.84418473 0.88960846 0.85794748
0.75278365 0.7902505 0.8153598 0.78775485
0.64898295 0.70956786 0.76611518 0.68513777
0.6312726 0.67860229 0.74016914 0.67204694
0.58232133 0.65834767 0.68843877 0.60423676
0.62095573 0.59721289 0.68277311 0.62506883
0.67709305 0.58981364 0.67765464 0.6796417
0.79972661 0.62166487 0.79543638 0.80680244
0.8890436 0.70059297 0.86512849 0.90536806
0.98301053 0.71155167 0.86628559 0.9016733
0.93523318 0.66249061 0.81552893 0.87076937
0.96488333 0.77877634 0.8832374 0.86844624
0.96660207 0.91241568 0.93852672 0.91592832
0.91658718 0.93455272 0.89568602 0.82144202
0.78507813 0.84649762 0.71729508 0.68439794
0.67771728 0.8341949 0.57853026 0.57032261
0.54314952 0.7739076 0.47102171 0.49087077
0.52906608 0.8062999 0.5043973 0.503777
0.5388539 0.81508751 0.51092291 0.53337522
0.58012445 0.87083474 0.54846702 0.56820485
0.68174631 0.95780241 0.69490722 0.68771139
0.80788867 1.1221074 0.8923458 0.84344298
0.81341356 1.1407353 0.94589829 0.91114283
0.83971332 1.1475708 0.95215821 0.90445666
0.81020635 1.0606647 0.85635889 0.85649389
0.80541526 1.053675 0.94627582 0.91005469
0.82123095 0.99167391 0.95298461 0.95707693
0.76973984 0.88556314 0.90308285 0.91764171
0.74600747 0.84253899 0.82656585 0.85413703
0.66599486 0.80302046 0.81903751 0.79071485
0.68353254 0.81585153 0.84291756 0.82220572
0.64677813 0.76922018 0.78831659 0.75984312
0.65486737 0.77365248 0.79305336 0.7615758
0.66214084 0.75649867 0.7211415 0.71906264
0.64522863 0.72945446 0.72445986 0.7133705
0.59546354 0.66044273 0.67253656 0.68415186
0.54881595 0.61590691 0.62347404 0.63223795
0.5665003 0.59978096 0.60890559 0.61726119
0.59374387 0.68328571 0.68820868 0.68833764
0.64570038 0.74306353 0.74037149 0.73514175
0.69644375 0.75752552 0.81121264 0.78061828
0.72862381 0.72159634 0.85314836 0.82801225
0.77311191 0.74787056 0.96651635 0.90745781
0.92259405 0.80087717 1.0781919 1.0387483
0.99962338 0.83706291 1.1914715 1.119366
0.99213066 0.80191487 1.1016603 1.0664147
0.99230319 0.91756118 1.2142087 1.1542453
0.98336399 0.93070964 1.189884 1.1249443
0.99393394 0.99559519 1.2780744 1.2007548
0.94296411 0.98221483 1.2163975 1.12097
0.96282871 1.0169789 1.2331482 1.1643098
0.93423209 0.97151805 1.2118065 1.1299857
0.90227219 0.90555678 1.1468365 1.0729589
0.97151731 1.0726281 1.2668646 1.1541912
0.99842977 1.0345061 1.1855029 1.1250971
1.0234723 1.1168663 1.2264853 1.1385328
0.95631395 0.99864451 1.1421147 1.0364554
0.96370206 1.0341121 1.1661801 1.0216369
0.92718325 1.0099136 1.200377 1.009665
0.93631944 1.0405773 1.2384379 1.0014459
0.87150991 1.0152295 1.162515 0.93615168
0.86489307 0.93772757 1.1408354 0.88140206
0.78000669 0.86870553 1.0849767 0.82176727
0.75847559 0.86155187 1.1086869 0.79296195
0.70521902 0.79865183 1.0140416 0.71519826
0.75666155 0.78209524 0.95196376 0.711296
0.66376742 0.70703711 0.89017152 0.64444084
0.57500299 0.6366103 0.8234521 0.56991415
0.55586234 0.64104366 0.76022457 0.56503098
0.58236105 0.70980268 0.69067118 0.59230635
0.55524268 0.67727687 0.60707565 0.54087209
0.48124727 0.64446604 0.54413773 0.49866941
0.54467026 0.75240249 0.60626099 0.57276902
0.54480719 0.77247866 0.67823017 0.62436107
0.5689992 0.75796683 0.61493286 0.58962946
0.60832164 0.75036417 0.68260091 0.64325506
0.63087162 0.77287012 0.74503149 0.72239196
0.71544554 0.90447632 0.82929105 0.76105082
0.70145161 0.88996277 0.83819026 0.78453913
0.66694875 0.9075072 0.84578738 0.74593453
0.55618039 0.8125626 0.73029165 0.66929262
0.62185899 0.82104595 0.79447372 0.71748953
0.72285171 0.88815334 0.87659309 0.7979851
0.68522462 0.84396043 0.84819516 0.76453716
0.66671202 0.77661852 0.79875111 0.71898449
0.73534806 0.84145458 0.86746944 0.81860789
0.74122475 0.81617481 0.85579749 0.8122929
0.82135872 0.91214069 0.92606753 0.88891122
0.82595353 0.9260585 0.98457246 0.93163494
0.8579221 0.96162028 1.0004533 0.96226682
0.83622583 0.91860999 0.99415379 0.96310129
0.86772587 0.93529273 1.0561975 1.0164734
0.90170083 0.97488847 1.0831979 1.063553
0.92145371 0.94275253 1.1173675 1.0886001
0.88195399 0.93964884 1.0691203 1.0331595
0.91124579 0.96951865 1.10315 1.0551495
0.90312449 0.93383559 1.1010081 1.0677348
0.90243923 0.8874657 1.0667359 1.0410619
0.81650435 0.80921453 1.0251053 0.96372657
0.76949092 0.78783507 0.96948625 0.89365731
0.67000887 0.76567663 0.9080442 0.83207933
0.6387094 0.77749486 0.88526756 0.77492543
0.5894212 0.72957744 0.77704564 0.69778023
