# Supplementary material for: Estimating local protein model quality: prospects for molecular replacement
Source: Acta Crystallogr D Struct Biol. 2020 Mar 3;76(Pt 3):285–90. doi: 10.1107/S2059798320000972 (PMC7057213; doi:10.1107/S2059798320000972)
Supplement: Supplementary file 1 [file d-76-00285-sup1.zip › models/1ak1.1l8x_A.B99990001.pdb.proq3d.sscore.local]

ProQ2D ProQRosCenD ProQRosFAD ProQ3D
2.603918612003326416e-01 5.436493158340454102e-01 4.873018562793731689e-01 4.773409366607666016e-01
3.252000808715820312e-01 7.822600603103637695e-01 5.149273872375488281e-01 4.675162136554718018e-01
4.587778449058532715e-01 6.806102395057678223e-01 4.857786297798156738e-01 5.570279359817504883e-01
6.618616580963134766e-01 7.280882000923156738e-01 6.583228707313537598e-01 7.718071341514587402e-01
8.351959586143493652e-01 7.353405952453613281e-01 8.248993158340454102e-01 8.191411495208740234e-01
9.082308411598205566e-01 7.743201851844787598e-01 9.080696105957031250e-01 7.913354635238647461e-01
9.252223372459411621e-01 8.230332732200622559e-01 9.643723368644714355e-01 9.045149087905883789e-01
9.652446508407592773e-01 9.300642013549804688e-01 9.792038202285766602e-01 9.467319250106811523e-01
9.599282145500183105e-01 8.729115724563598633e-01 9.768699407577514648e-01 9.045910239219665527e-01
9.577136635780334473e-01 9.270991086959838867e-01 9.844963550567626953e-01 9.213076233863830566e-01
9.699685573577880859e-01 8.668258786201477051e-01 9.638164043426513672e-01 8.958281278610229492e-01
9.686972498893737793e-01 8.385609388351440430e-01 9.699104428291320801e-01 9.405942559242248535e-01
9.374469518661499023e-01 8.245103359222412109e-01 9.437421560287475586e-01 8.485742807388305664e-01
9.424143433570861816e-01 8.571012616157531738e-01 9.434762597084045410e-01 9.050751924514770508e-01
9.258460998535156250e-01 8.702960610389709473e-01 9.421588182449340820e-01 9.250892996788024902e-01
9.036777019500732422e-01 8.405590653419494629e-01 9.570320844650268555e-01 9.657617807388305664e-01
8.714420795440673828e-01 8.139220476150512695e-01 9.234846830368041992e-01 9.147309660911560059e-01
6.987403035163879395e-01 7.421560883522033691e-01 9.183971285820007324e-01 8.486131429672241211e-01
7.358055710792541504e-01 7.832037806510925293e-01 9.288275241851806641e-01 7.916551828384399414e-01
7.722156643867492676e-01 7.377890944480895996e-01 9.445891380310058594e-01 7.371778488159179688e-01
8.020063042640686035e-01 8.048767447471618652e-01 9.624609947204589844e-01 8.539883494377136230e-01
8.020343780517578125e-01 8.183698654174804688e-01 9.637863039970397949e-01 8.850079178810119629e-01
7.638776302337646484e-01 7.741140723228454590e-01 9.469109177589416504e-01 8.528427481651306152e-01
7.760602235794067383e-01 8.288824558258056641e-01 9.624001383781433105e-01 8.920595645904541016e-01
7.483844161033630371e-01 8.078525662422180176e-01 9.542784094810485840e-01 8.783312439918518066e-01
7.971758842468261719e-01 8.002858161926269531e-01 9.615039825439453125e-01 8.510287404060363770e-01
7.497290968894958496e-01 7.429155707359313965e-01 9.267075061798095703e-01 8.101259469985961914e-01
7.406957745552062988e-01 7.416357994079589844e-01 8.787139058113098145e-01 7.912238836288452148e-01
7.251393795013427734e-01 7.461530566215515137e-01 8.815345764160156250e-01 7.469787597656250000e-01
7.210105657577514648e-01 7.651191353797912598e-01 8.745639324188232422e-01 7.130137085914611816e-01
7.109517455101013184e-01 7.231405377388000488e-01 8.263680934906005859e-01 7.766991853713989258e-01
7.560710310935974121e-01 7.418329119682312012e-01 8.178513646125793457e-01 6.331464648246765137e-01
6.726751327514648438e-01 6.943628787994384766e-01 6.040153503417968750e-01 6.104683279991149902e-01
6.819664239883422852e-01 7.455742359161376953e-01 5.579606294631958008e-01 5.375747084617614746e-01
5.987114906311035156e-01 7.761175632476806641e-01 5.245724320411682129e-01 4.658021330833435059e-01
5.454523563385009766e-01 8.247618079185485840e-01 4.794037044048309326e-01 4.424803555011749268e-01
6.540121436119079590e-01 7.463132143020629883e-01 5.152076482772827148e-01 5.092038512229919434e-01
5.977172851562500000e-01 7.395724058151245117e-01 6.200420856475830078e-01 5.555997490882873535e-01
6.139534711837768555e-01 7.109093666076660156e-01 7.280759811401367188e-01 5.750107169151306152e-01
6.726444363594055176e-01 7.687492966651916504e-01 8.025712370872497559e-01 5.729511976242065430e-01
6.957406997680664062e-01 7.646496891975402832e-01 8.082601428031921387e-01 6.275748014450073242e-01
7.619577646255493164e-01 8.205059170722961426e-01 8.353833556175231934e-01 7.072865366935729980e-01
7.922822833061218262e-01 8.121652603149414062e-01 8.834233283996582031e-01 8.340368866920471191e-01
8.194056749343872070e-01 8.370354771614074707e-01 8.405551910400390625e-01 7.821167707443237305e-01
7.721533775329589844e-01 8.288570046424865723e-01 8.773779273033142090e-01 8.625294566154479980e-01
8.725166320800781250e-01 8.754058480262756348e-01 9.452862143516540527e-01 8.753365874290466309e-01
8.598915934562683105e-01 9.011684060096740723e-01 9.695439934730529785e-01 9.157499074935913086e-01
8.151875138282775879e-01 8.520848155021667480e-01 9.439572095870971680e-01 8.933937549591064453e-01
8.322088122367858887e-01 8.411589860916137695e-01 9.362299442291259766e-01 8.880459070205688477e-01
8.189761638641357422e-01 8.976538181304931641e-01 9.609178304672241211e-01 9.218819737434387207e-01
8.040193319320678711e-01 8.869811296463012695e-01 9.483526945114135742e-01 8.726138472557067871e-01
7.974281907081604004e-01 8.208362460136413574e-01 9.719874858856201172e-01 9.028139710426330566e-01
8.770809173583984375e-01 7.897084951400756836e-01 9.635189771652221680e-01 8.165282607078552246e-01
8.213624954223632812e-01 7.906213402748107910e-01 9.689587354660034180e-01 9.088876843452453613e-01
9.214406609535217285e-01 8.780040740966796875e-01 9.773818254470825195e-01 9.037871360778808594e-01
9.063864946365356445e-01 8.021267652511596680e-01 9.685030579566955566e-01 8.976656198501586914e-01
8.883858323097229004e-01 7.018488645553588867e-01 9.652647376060485840e-01 8.941851854324340820e-01
7.494608163833618164e-01 6.886709928512573242e-01 9.542959928512573242e-01 8.194689154624938965e-01
7.374081611633300781e-01 7.768623828887939453e-01 9.740045070648193359e-01 8.466417193412780762e-01
8.267492651939392090e-01 7.362583875656127930e-01 9.839636683464050293e-01 9.426781535148620605e-01
8.012357950210571289e-01 7.292876839637756348e-01 9.708935022354125977e-01 8.824673295021057129e-01
7.770418524742126465e-01 7.576850652694702148e-01 9.719939231872558594e-01 9.205766320228576660e-01
7.992366552352905273e-01 8.534594774246215820e-01 9.637801051139831543e-01 9.170513749122619629e-01
7.944378852844238281e-01 8.607952594757080078e-01 9.743939042091369629e-01 9.351085424423217773e-01
6.786758303642272949e-01 8.415433168411254883e-01 9.077692031860351562e-01 8.364875912666320801e-01
7.899464964866638184e-01 8.854437470436096191e-01 9.288296699523925781e-01 8.507398366928100586e-01
7.762615084648132324e-01 8.924092650413513184e-01 8.902074098587036133e-01 8.321089148521423340e-01
7.811615467071533203e-01 7.971739172935485840e-01 9.088661074638366699e-01 8.266497850418090820e-01
7.515905499458312988e-01 7.869610190391540527e-01 8.495296239852905273e-01 8.086302876472473145e-01
8.079653382301330566e-01 8.230587840080261230e-01 8.834692835807800293e-01 8.339830040931701660e-01
8.395269513130187988e-01 8.610204458236694336e-01 8.953768014907836914e-01 8.371168375015258789e-01
7.554796934127807617e-01 8.070726990699768066e-01 8.575302362442016602e-01 7.397828698158264160e-01
6.452680230140686035e-01 5.910497903823852539e-01 6.639082431793212891e-01 5.975634455680847168e-01
5.205327272415161133e-01 5.103538632392883301e-01 6.881259679794311523e-01 5.349964499473571777e-01
5.420454144477844238e-01 5.837512612342834473e-01 5.184360742568969727e-01 4.098207652568817139e-01
5.153563618659973145e-01 5.085776448249816895e-01 4.784858822822570801e-01 4.441511332988739014e-01
3.338792324066162109e-01 5.205945968627929688e-01 4.168275594711303711e-01 3.869366347789764404e-01
5.411341190338134766e-01 4.559053778648376465e-01 4.945701956748962402e-01 4.319908916950225830e-01
7.407655715942382812e-01 6.296723484992980957e-01 8.959577679634094238e-01 6.666095852851867676e-01
8.028771877288818359e-01 7.425728440284729004e-01 8.787202239036560059e-01 7.596863508224487305e-01
8.046953678131103516e-01 8.046423196792602539e-01 9.402965903282165527e-01 7.275708913803100586e-01
8.216680288314819336e-01 7.960380911827087402e-01 9.568623304367065430e-01 7.940056920051574707e-01
8.681524991989135742e-01 7.918407917022705078e-01 9.712537527084350586e-01 8.316523432731628418e-01
8.111839294433593750e-01 8.875007033348083496e-01 9.696594476699829102e-01 9.043089747428894043e-01
8.489041924476623535e-01 7.997344136238098145e-01 9.631316661834716797e-01 8.997918367385864258e-01
8.677967786788940430e-01 8.589763045310974121e-01 9.749448895454406738e-01 9.056963920593261719e-01
8.466678261756896973e-01 8.412275910377502441e-01 9.692369103431701660e-01 9.027976393699645996e-01
8.409261703491210938e-01 8.669459223747253418e-01 9.647080302238464355e-01 8.157529830932617188e-01
8.676450252532958984e-01 8.805345892906188965e-01 9.435576796531677246e-01 8.819816112518310547e-01
8.505123853683471680e-01 8.795276284217834473e-01 9.171488285064697266e-01 8.325304985046386719e-01
8.494434356689453125e-01 9.099605679512023926e-01 9.542362689971923828e-01 8.781739473342895508e-01
8.513917326927185059e-01 8.921983838081359863e-01 9.360049366950988770e-01 8.060521483421325684e-01
8.392572402954101562e-01 8.439819216728210449e-01 9.407591223716735840e-01 8.575978279113769531e-01
7.991990447044372559e-01 8.500283956527709961e-01 9.258724451065063477e-01 8.428234457969665527e-01
8.142861127853393555e-01 8.343135118484497070e-01 9.372113943099975586e-01 8.363994359970092773e-01
8.352391123771667480e-01 8.735587000846862793e-01 9.616297483444213867e-01 8.111787438392639160e-01
8.307006359100341797e-01 8.389142155647277832e-01 9.625180959701538086e-01 8.785246014595031738e-01
8.147855997085571289e-01 8.112640380859375000e-01 9.528757929801940918e-01 8.717880845069885254e-01
8.117691278457641602e-01 8.009273409843444824e-01 9.279049634933471680e-01 8.205304145812988281e-01
8.807088136672973633e-01 8.439801335334777832e-01 9.541098475456237793e-01 8.663419485092163086e-01
8.714218139648437500e-01 8.108170032501220703e-01 9.346762299537658691e-01 7.969937324523925781e-01
8.242122530937194824e-01 7.559677958488464355e-01 9.237059354782104492e-01 7.947419881820678711e-01
8.421879410743713379e-01 8.726345300674438477e-01 9.187549948692321777e-01 7.847817540168762207e-01
8.365276455879211426e-01 8.514183759689331055e-01 9.368542432785034180e-01 7.827899456024169922e-01
8.561996817588806152e-01 8.537208437919616699e-01 9.705091118812561035e-01 8.735778331756591797e-01
8.524580001831054688e-01 8.240092396736145020e-01 9.663191437721252441e-01 8.295173048973083496e-01
9.129982590675354004e-01 8.302220702171325684e-01 9.799523949623107910e-01 9.205352663993835449e-01
9.378675222396850586e-01 8.534895181655883789e-01 9.899195432662963867e-01 9.590062499046325684e-01
9.276558160781860352e-01 8.724700808525085449e-01 9.924908280372619629e-01 9.335607290267944336e-01
9.367122054100036621e-01 8.317081332206726074e-01 9.896129965782165527e-01 9.331198930740356445e-01
9.497782588005065918e-01 8.800902366638183594e-01 9.900953769683837891e-01 9.660400748252868652e-01
9.278600215911865234e-01 8.607721924781799316e-01 9.825252294540405273e-01 9.361568689346313477e-01
9.250981807708740234e-01 8.652256727218627930e-01 9.850753545761108398e-01 9.322230219841003418e-01
9.364326596260070801e-01 8.406318426132202148e-01 9.619571566581726074e-01 9.174063801765441895e-01
9.614961743354797363e-01 8.660363554954528809e-01 9.806120991706848145e-01 9.658132791519165039e-01
9.547843337059020996e-01 8.603509664535522461e-01 9.657738208770751953e-01 9.433130025863647461e-01
9.049203395843505859e-01 8.394241333007812500e-01 9.713871479034423828e-01 9.324210286140441895e-01
9.150609374046325684e-01 7.873035669326782227e-01 9.757482409477233887e-01 9.446981549263000488e-01
9.150736331939697266e-01 6.605502963066101074e-01 9.660073518753051758e-01 8.945801854133605957e-01
8.337432742118835449e-01 7.340738773345947266e-01 9.596816301345825195e-01 8.811978697776794434e-01
8.914430141448974609e-01 6.092054247856140137e-01 9.539296030998229980e-01 8.694385290145874023e-01
9.021158218383789062e-01 7.570796608924865723e-01 9.799380898475646973e-01 8.932209610939025879e-01
8.849939703941345215e-01 7.234436869621276855e-01 9.571224451065063477e-01 7.837347984313964844e-01
8.913776278495788574e-01 7.467790842056274414e-01 9.759485721588134766e-01 9.097221493721008301e-01
8.956329822540283203e-01 7.523726820945739746e-01 9.754060506820678711e-01 9.284585118293762207e-01
8.562180399894714355e-01 7.405529022216796875e-01 9.731412529945373535e-01 8.888707756996154785e-01
8.604138493537902832e-01 6.977822780609130859e-01 9.401486515998840332e-01 8.703258633613586426e-01
8.475725054740905762e-01 7.510594725608825684e-01 9.262949824333190918e-01 8.836342692375183105e-01
8.312280774116516113e-01 7.284470200538635254e-01 8.971562981605529785e-01 8.419568538665771484e-01
8.286594748497009277e-01 7.375777959823608398e-01 8.286592364311218262e-01 8.622120618820190430e-01
8.138200640678405762e-01 7.478265762329101562e-01 8.266304135322570801e-01 8.590371012687683105e-01
7.983091473579406738e-01 7.823613286018371582e-01 8.265389800071716309e-01 8.520256876945495605e-01
8.048720955848693848e-01 7.710354924201965332e-01 8.085947632789611816e-01 8.016929030418395996e-01
7.914427518844604492e-01 6.439641714096069336e-01 7.726305723190307617e-01 7.710503339767456055e-01
6.002895236015319824e-01 6.140807867050170898e-01 7.437851428985595703e-01 7.088884711265563965e-01
6.972901225090026855e-01 7.154867649078369141e-01 7.757527232170104980e-01 6.810570359230041504e-01
5.521283149719238281e-01 6.271027326583862305e-01 7.365359067916870117e-01 6.779444813728332520e-01
6.409223079681396484e-01 6.458615064620971680e-01 8.368180990219116211e-01 6.223165392875671387e-01
7.686011195182800293e-01 6.878197789192199707e-01 9.356113672256469727e-01 8.096456527709960938e-01
7.883929014205932617e-01 7.587717771530151367e-01 9.516221284866333008e-01 7.936736345291137695e-01
8.350248336791992188e-01 7.037720084190368652e-01 9.838797450065612793e-01 8.610234856605529785e-01
7.846398353576660156e-01 6.890906691551208496e-01 9.826831817626953125e-01 8.478846549987792969e-01
8.218250274658203125e-01 7.008985877037048340e-01 9.699487686157226562e-01 9.032106995582580566e-01
8.227332830429077148e-01 7.723233699798583984e-01 9.772275090217590332e-01 9.112685322761535645e-01
7.954044938087463379e-01 7.467240691184997559e-01 9.389702677726745605e-01 8.809609413146972656e-01
8.304882049560546875e-01 7.541686296463012695e-01 9.526252150535583496e-01 8.534140586853027344e-01
9.164448976516723633e-01 8.519493937492370605e-01 9.530478715896606445e-01 9.281414151191711426e-01
8.581608533859252930e-01 8.542721867561340332e-01 9.572201371192932129e-01 9.070852994918823242e-01
8.294392824172973633e-01 8.008116483688354492e-01 9.014826416969299316e-01 8.478913307189941406e-01
8.468726277351379395e-01 7.403283119201660156e-01 9.199529290199279785e-01 8.689718246459960938e-01
8.075973391532897949e-01 7.974472641944885254e-01 9.115756154060363770e-01 8.126498460769653320e-01
8.236136436462402344e-01 7.388746142387390137e-01 9.164656400680541992e-01 8.447136282920837402e-01
8.879170417785644531e-01 8.007146716117858887e-01 9.538728594779968262e-01 8.940218687057495117e-01
8.756532073020935059e-01 8.365911841392517090e-01 9.670119285583496094e-01 8.952642083168029785e-01
8.490571379661560059e-01 8.197522759437561035e-01 9.287222027778625488e-01 8.379458189010620117e-01
8.550327420234680176e-01 8.354465961456298828e-01 9.419590830802917480e-01 8.619692325592041016e-01
8.855278491973876953e-01 8.218446969985961914e-01 9.683883786201477051e-01 9.033647179603576660e-01
8.676221966743469238e-01 8.523094654083251953e-01 9.406704902648925781e-01 8.415812253952026367e-01
8.417909741401672363e-01 7.777560949325561523e-01 9.128872156143188477e-01 8.068627715110778809e-01
8.295604586601257324e-01 8.313717246055603027e-01 9.311900734901428223e-01 8.256065249443054199e-01
8.602528572082519531e-01 8.111069798469543457e-01 9.602912664413452148e-01 8.734086751937866211e-01
8.280871510505676270e-01 7.913731932640075684e-01 9.091473221778869629e-01 7.970614433288574219e-01
8.184537887573242188e-01 7.763114571571350098e-01 9.036805629730224609e-01 8.256908655166625977e-01
8.330561518669128418e-01 7.950263023376464844e-01 9.216609597206115723e-01 8.078470826148986816e-01
8.144490122795104980e-01 7.622085809707641602e-01 8.801879882812500000e-01 7.799782156944274902e-01
7.830849289894104004e-01 7.393683195114135742e-01 8.791594505310058594e-01 7.238152027130126953e-01
7.641305327415466309e-01 7.629305124282836914e-01 8.332217931747436523e-01 6.867960691452026367e-01
7.243198156356811523e-01 7.352334260940551758e-01 8.865749239921569824e-01 6.921156644821166992e-01
6.384320855140686035e-01 7.506647706031799316e-01 8.163780570030212402e-01 6.335112452507019043e-01
5.788683891296386719e-01 6.348084807395935059e-01 7.831883430480957031e-01 5.848264694213867188e-01
4.952664971351623535e-01 6.664347052574157715e-01 6.252296566963195801e-01 4.774202406406402588e-01
6.498205065727233887e-01 7.114778161048889160e-01 7.573836445808410645e-01 5.667705535888671875e-01
7.024042010307312012e-01 7.370372414588928223e-01 8.805642127990722656e-01 6.905081272125244141e-01
5.968238711357116699e-01 7.302686572074890137e-01 8.405348062515258789e-01 7.362878918647766113e-01
7.335406541824340820e-01 7.802762985229492188e-01 9.105039834976196289e-01 7.761331200599670410e-01
8.742151260375976562e-01 7.804050445556640625e-01 9.555554389953613281e-01 8.929480910301208496e-01
8.575859069824218750e-01 7.907081246376037598e-01 9.747788906097412109e-01 8.731624484062194824e-01
9.460701346397399902e-01 8.053587675094604492e-01 9.863907098770141602e-01 9.355731606483459473e-01
9.704288244247436523e-01 7.936065793037414551e-01 9.801651239395141602e-01 9.283627867698669434e-01
9.657475948333740234e-01 8.019844293594360352e-01 9.891777038574218750e-01 9.306260943412780762e-01
9.607976675033569336e-01 7.982974052429199219e-01 9.822465181350708008e-01 9.143300652503967285e-01
9.580013155937194824e-01 8.650139570236206055e-01 9.841306805610656738e-01 9.565167427062988281e-01
9.471476078033447266e-01 9.198916554450988770e-01 9.894711971282958984e-01 9.549657106399536133e-01
9.337702393531799316e-01 8.897089958190917969e-01 9.784602522850036621e-01 9.481655955314636230e-01
8.860012888908386230e-01 9.198122620582580566e-01 9.751535058021545410e-01 9.451551437377929688e-01
8.883191347122192383e-01 8.578392863273620605e-01 9.601555466651916504e-01 9.169108867645263672e-01
8.315099477767944336e-01 7.686241269111633301e-01 9.496000409126281738e-01 8.144217729568481445e-01
8.117617368698120117e-01 7.208338975906372070e-01 8.896186947822570801e-01 8.133723139762878418e-01
8.002712130546569824e-01 7.808531522750854492e-01 9.070994257926940918e-01 8.215681314468383789e-01
8.100022673606872559e-01 7.815672159194946289e-01 9.318852424621582031e-01 8.314769268035888672e-01
7.536572217941284180e-01 6.104652285575866699e-01 8.958767056465148926e-01 6.959620118141174316e-01
8.256797194480895996e-01 7.163146734237670898e-01 9.228351116180419922e-01 7.601107358932495117e-01
8.223245739936828613e-01 7.508156299591064453e-01 9.028573036193847656e-01 8.619640469551086426e-01
9.363101720809936523e-01 8.759438991546630859e-01 9.607941508293151855e-01 9.493279457092285156e-01
9.322409629821777344e-01 8.678576350212097168e-01 9.834479093551635742e-01 9.590305685997009277e-01
9.329026341438293457e-01 9.180150032043457031e-01 9.711145758628845215e-01 9.661404490470886230e-01
9.366738200187683105e-01 8.242369294166564941e-01 9.852324724197387695e-01 9.552459716796875000e-01
9.268893599510192871e-01 8.322114944458007812e-01 9.769915938377380371e-01 9.582462310791015625e-01
9.425058364868164062e-01 8.170089125633239746e-01 9.819794893264770508e-01 9.779788851737976074e-01
9.633903503417968750e-01 8.397780060768127441e-01 9.801243543624877930e-01 9.812109470367431641e-01
9.280259013175964355e-01 8.359345197677612305e-01 9.779503941535949707e-01 9.702808856964111328e-01
9.194228649139404297e-01 7.815928459167480469e-01 9.779812693595886230e-01 9.659716486930847168e-01
9.476586580276489258e-01 8.328731060028076172e-01 9.858936071395874023e-01 9.789106249809265137e-01
9.372352361679077148e-01 8.103258013725280762e-01 9.854537248611450195e-01 9.637288451194763184e-01
8.748158812522888184e-01 7.724736332893371582e-01 9.622797369956970215e-01 9.306299686431884766e-01
8.227588534355163574e-01 8.132500648498535156e-01 9.638747572898864746e-01 8.914235830307006836e-01
8.725053668022155762e-01 8.310633301734924316e-01 9.539659619331359863e-01 9.225426912307739258e-01
8.514921069145202637e-01 8.116934299468994141e-01 9.623844027519226074e-01 8.783728480339050293e-01
7.999731302261352539e-01 7.463918924331665039e-01 8.948065042495727539e-01 8.151220083236694336e-01
7.835693955421447754e-01 7.292928099632263184e-01 8.093163967132568359e-01 7.132724523544311523e-01
8.508130908012390137e-01 6.685308218002319336e-01 8.163682222366333008e-01 6.722496747970581055e-01
6.775422692298889160e-01 5.358160138130187988e-01 7.242084145545959473e-01 5.586764216423034668e-01
7.490961551666259766e-01 4.979031085968017578e-01 7.946190834045410156e-01 5.727856159210205078e-01
8.817459344863891602e-01 6.290997862815856934e-01 8.047997951507568359e-01 7.623531818389892578e-01
9.197890758514404297e-01 6.168889999389648438e-01 9.267936944961547852e-01 7.985250353813171387e-01
9.463462233543395996e-01 7.841530442237854004e-01 9.576970338821411133e-01 9.345472455024719238e-01
9.529358744621276855e-01 7.095296382904052734e-01 9.477472901344299316e-01 9.330142736434936523e-01
9.469960927963256836e-01 7.177802324295043945e-01 9.710134863853454590e-01 9.516426324844360352e-01
9.618248343467712402e-01 7.978268861770629883e-01 9.470856189727783203e-01 9.349533319473266602e-01
9.755606651306152344e-01 8.683885931968688965e-01 9.547320604324340820e-01 9.494127035140991211e-01
9.643564820289611816e-01 8.436813354492187500e-01 9.434635639190673828e-01 9.222294092178344727e-01
9.242972731590270996e-01 7.999042868614196777e-01 8.547012209892272949e-01 8.271970152854919434e-01
7.427403926849365234e-01 8.213267922401428223e-01 5.823310613632202148e-01 5.369311571121215820e-01
7.616047263145446777e-01 6.832296848297119141e-01 4.209643006324768066e-01 4.915328621864318848e-01
7.978168725967407227e-01 7.965774536132812500e-01 4.850646555423736572e-01 4.420374333858489990e-01
8.185843229293823242e-01 7.968384623527526855e-01 4.878710508346557617e-01 4.287798702716827393e-01
8.497520685195922852e-01 7.968131303787231445e-01 5.120790004730224609e-01 4.989683628082275391e-01
8.636385798454284668e-01 8.465296030044555664e-01 7.575460076332092285e-01 6.227297186851501465e-01
8.741652965545654297e-01 9.334723353385925293e-01 9.383919835090637207e-01 7.566639184951782227e-01
9.107944369316101074e-01 9.228143692016601562e-01 9.701809883117675781e-01 8.584083318710327148e-01
8.997650742530822754e-01 9.457130432128906250e-01 9.256654381752014160e-01 8.708791136741638184e-01
8.092462420463562012e-01 8.534516692161560059e-01 8.897889256477355957e-01 8.204280138015747070e-01
7.562630176544189453e-01 8.536652922630310059e-01 9.228270053863525391e-01 7.933427691459655762e-01
8.144237995147705078e-01 8.494294285774230957e-01 9.199227094650268555e-01 8.497458100318908691e-01
8.423323631286621094e-01 8.289858102798461914e-01 9.358569383621215820e-01 8.289855122566223145e-01
7.975380420684814453e-01 8.397016525268554688e-01 8.864765763282775879e-01 8.345775008201599121e-01
7.630286216735839844e-01 7.656826972961425781e-01 8.894430994987487793e-01 7.293013334274291992e-01
7.819014787673950195e-01 8.239530324935913086e-01 9.238799214363098145e-01 7.701253890991210938e-01
8.247523307800292969e-01 8.022668361663818359e-01 9.237934350967407227e-01 7.101362943649291992e-01
8.112963438034057617e-01 8.203678131103515625e-01 8.995758891105651855e-01 7.122848629951477051e-01
7.609258890151977539e-01 7.700357437133789062e-01 8.583211898803710938e-01 6.608188748359680176e-01
6.398879885673522949e-01 7.875164747238159180e-01 9.155737161636352539e-01 6.795654892921447754e-01
6.234284043312072754e-01 6.882409453392028809e-01 7.074349522590637207e-01 5.817751884460449219e-01
4.894418120384216309e-01 5.813393592834472656e-01 5.886963009834289551e-01 4.841312468051910400e-01
4.363397061824798584e-01 4.760513901710510254e-01 4.728192687034606934e-01 3.851251006126403809e-01
4.643314480781555176e-01 5.568249225616455078e-01 5.964528322219848633e-01 4.026152789592742920e-01
5.497729182243347168e-01 6.264275908470153809e-01 6.045688986778259277e-01 4.089304506778717041e-01
5.844082832336425781e-01 7.354176640510559082e-01 7.021070718765258789e-01 3.712732493877410889e-01
6.455227136611938477e-01 7.147895693778991699e-01 8.095159530639648438e-01 5.996297597885131836e-01
8.283196687698364258e-01 7.138307690620422363e-01 9.071785211563110352e-01 7.214269638061523438e-01
9.342249631881713867e-01 8.261700868606567383e-01 9.087930917739868164e-01 7.669567465782165527e-01
9.477422833442687988e-01 8.809292316436767578e-01 9.500375986099243164e-01 8.878368735313415527e-01
9.706446528434753418e-01 8.846096992492675781e-01 8.921800851821899414e-01 8.825126886367797852e-01
9.683871269226074219e-01 8.942596316337585449e-01 9.299128651618957520e-01 9.297760725021362305e-01
9.706298112869262695e-01 8.972745537757873535e-01 8.265582919120788574e-01 9.094173312187194824e-01
9.527133703231811523e-01 9.107090830802917480e-01 9.076777696609497070e-01 9.284605979919433594e-01
9.582749009132385254e-01 8.512014150619506836e-01 8.455511331558227539e-01 8.915980458259582520e-01
9.800106287002563477e-01 8.898943066596984863e-01 8.804978728294372559e-01 9.358412623405456543e-01
9.731956720352172852e-01 8.746821880340576172e-01 9.209136366844177246e-01 9.497255086898803711e-01
9.590529799461364746e-01 8.355503678321838379e-01 8.921518921852111816e-01 8.882723450660705566e-01
9.624824523925781250e-01 9.067513346672058105e-01 9.244738221168518066e-01 9.109066128730773926e-01
9.772337675094604492e-01 9.382632374763488770e-01 9.428092837333679199e-01 9.508147835731506348e-01
9.575182795524597168e-01 9.588161706924438477e-01 9.534947276115417480e-01 9.292663335800170898e-01
9.359555244445800781e-01 8.985844850540161133e-01 9.402659535408020020e-01 8.376330137252807617e-01
9.320032596588134766e-01 9.323208332061767578e-01 9.634152650833129883e-01 8.397399783134460449e-01
9.246022105216979980e-01 9.139393568038940430e-01 9.772229790687561035e-01 8.026427626609802246e-01
9.393378496170043945e-01 8.949127793312072754e-01 9.750431180000305176e-01 8.114488124847412109e-01
9.142903089523315430e-01 9.168989062309265137e-01 9.731822609901428223e-01 8.900559544563293457e-01
9.044483304023742676e-01 8.834296464920043945e-01 9.618072509765625000e-01 8.537734746932983398e-01
8.424327969551086426e-01 8.654822707176208496e-01 9.758105278015136719e-01 7.834358215332031250e-01
8.415966033935546875e-01 8.588151931762695312e-01 9.628493189811706543e-01 7.518383860588073730e-01
7.839863300323486328e-01 8.260965943336486816e-01 9.480499029159545898e-01 5.575777292251586914e-01
7.916028499603271484e-01 7.956633567810058594e-01 9.393795728683471680e-01 4.615160524845123291e-01
6.694183349609375000e-01 6.695442199707031250e-01 9.273522496223449707e-01 3.829293847084045410e-01
6.301181316375732422e-01 6.451536417007446289e-01 9.180948734283447266e-01 4.515104293823242188e-01
6.075709462165832520e-01 5.910497903823852539e-01 8.781801462173461914e-01 3.781313598155975342e-01
6.447517275810241699e-01 7.514376640319824219e-01 8.747439980506896973e-01 5.150631070137023926e-01
6.731230616569519043e-01 6.666682362556457520e-01 7.971678972244262695e-01 4.544405937194824219e-01
5.420707464218139648e-01 6.453787684440612793e-01 6.542566418647766113e-01 4.844332039356231689e-01
7.759922146797180176e-01 7.598425149917602539e-01 6.040002703666687012e-01 5.536012053489685059e-01
6.913351416587829590e-01 7.815092206001281738e-01 7.294356822967529297e-01 5.773960351943969727e-01
5.985296368598937988e-01 7.708574533462524414e-01 7.067321538925170898e-01 6.096355915069580078e-01
7.843499183654785156e-01 7.544532418251037598e-01 8.480653762817382812e-01 7.894022464752197266e-01
8.566696643829345703e-01 7.705764174461364746e-01 8.709046840667724609e-01 8.757275342941284180e-01
8.696135282516479492e-01 8.778885006904602051e-01 9.097489714622497559e-01 8.001212477684020996e-01
8.785144090652465820e-01 9.167681932449340820e-01 9.495341181755065918e-01 8.834870457649230957e-01
8.493179678916931152e-01 9.067064523696899414e-01 9.382555484771728516e-01 8.500910997390747070e-01
8.259313106536865234e-01 8.395775556564331055e-01 8.474705815315246582e-01 6.829166412353515625e-01
8.405755758285522461e-01 8.552237153053283691e-01 8.583132624626159668e-01 7.574613690376281738e-01
8.802607059478759766e-01 8.664458990097045898e-01 8.875117897987365723e-01 8.027870059013366699e-01
8.331803679466247559e-01 7.743929028511047363e-01 9.113418459892272949e-01 8.214121460914611816e-01
8.148628473281860352e-01 7.795373797416687012e-01 8.676683306694030762e-01 7.559430599212646484e-01
7.624391317367553711e-01 8.260436058044433594e-01 9.392489194869995117e-01 8.261261582374572754e-01
7.194780707359313965e-01 8.005614876747131348e-01 8.921024799346923828e-01 8.170260190963745117e-01
7.748118042945861816e-01 8.811555504798889160e-01 9.527941942214965820e-01 8.699390292167663574e-01
9.038659334182739258e-01 8.908812999725341797e-01 9.733302593231201172e-01 9.326196908950805664e-01
9.027271866798400879e-01 8.874940276145935059e-01 9.725213050842285156e-01 9.440540075302124023e-01
8.780339956283569336e-01 8.661726117134094238e-01 9.477858543395996094e-01 9.213878512382507324e-01
8.886941671371459961e-01 8.584713935852050781e-01 9.579110145568847656e-01 9.435348510742187500e-01
9.045711159706115723e-01 8.687911629676818848e-01 9.742028117179870605e-01 9.571636319160461426e-01
8.846628665924072266e-01 9.001073241233825684e-01 9.802390933036804199e-01 9.613443613052368164e-01
8.532837629318237305e-01 8.827971816062927246e-01 9.655639529228210449e-01 9.382029771804809570e-01
8.588449954986572266e-01 9.112254977226257324e-01 9.674296975135803223e-01 9.502135515213012695e-01
8.580651283264160156e-01 9.141229391098022461e-01 9.786054491996765137e-01 9.556180238723754883e-01
8.441188335418701172e-01 8.539757728576660156e-01 9.437157511711120605e-01 9.152877926826477051e-01
8.223981857299804688e-01 7.755753993988037109e-01 9.400414228439331055e-01 8.701539039611816406e-01
7.666506171226501465e-01 8.003923296928405762e-01 9.076817035675048828e-01 8.733505606651306152e-01
6.699400544166564941e-01 7.492037415504455566e-01 8.513747453689575195e-01 7.265533208847045898e-01
6.438313126564025879e-01 7.497438192367553711e-01 8.233742713928222656e-01 5.980278849601745605e-01
4.736853837966918945e-01 3.584015071392059326e-01 4.642957746982574463e-01 5.185488462448120117e-01
