# Supplementary material for: Estimating local protein model quality: prospects for molecular replacement
Source: Acta Crystallogr D Struct Biol. 2020 Mar 3;76(Pt 3):285–90. doi: 10.1107/S2059798320000972 (PMC7057213; doi:10.1107/S2059798320000972)
Supplement: Supplementary file 1 [file d-76-00285-sup1.zip › models/1ak1.2hre_A.B99990001.pdb]

EXPDTA    THEORETICAL MODEL, MODELLER 9.23 2019/11/15 15:30:31
REMARK   6 MODELLER OBJECTIVE FUNCTION:      1807.7563
REMARK   6 MODELLER BEST TEMPLATE % SEQ ID:  25.806
REMARK   6 SEQUENCE: 1ak1/1ak1.2hre_A
REMARK   6 ALIGNMENT: 1ak1/1ak1.2hre_A.ali
REMARK   6 SCRIPT: ./make_models.py
REMARK   6 TEMPLATE: 2hre 65:A - 390:A MODELS 2: - 309: AT 25.8%
ATOM      1  N   MET     1      20.924   7.845 -38.770  1.00112.22           N
ATOM      2  CA  MET     1      21.474   7.373 -40.061  1.00112.22           C
ATOM      3  CB  MET     1      22.649   6.412 -39.817  1.00112.22           C
ATOM      4  CG  MET     1      23.537   6.206 -41.047  1.00112.22           C
ATOM      5  SD  MET     1      22.703   5.483 -42.490  1.00112.22           S
ATOM      6  CE  MET     1      24.195   5.470 -43.526  1.00112.22           C
ATOM      7  C   MET     1      20.390   6.633 -40.765  1.00112.22           C
ATOM      8  O   MET     1      19.691   7.186 -41.612  1.00112.22           O
ATOM      9  N   SER     2      20.219   5.347 -40.412  1.00 33.68           N
ATOM     10  CA  SER     2      19.170   4.572 -40.997  1.00 33.68           C
ATOM     11  CB  SER     2      19.285   3.066 -40.705  1.00 33.68           C
ATOM     12  OG  SER     2      19.191   2.832 -39.307  1.00 33.68           O
ATOM     13  C   SER     2      17.903   5.066 -40.386  1.00 33.68           C
ATOM     14  O   SER     2      17.926   5.761 -39.371  1.00 33.68           O
ATOM     15  N   ARG     3      16.751   4.733 -40.994  1.00108.53           N
ATOM     16  CA  ARG     3      15.537   5.239 -40.434  1.00108.53           C
ATOM     17  CB  ARG     3      14.273   4.941 -41.251  1.00108.53           C
ATOM     18  CG  ARG     3      13.087   5.807 -40.822  1.00108.53           C
ATOM     19  CD  ARG     3      11.730   5.186 -41.142  1.00108.53           C
ATOM     20  NE  ARG     3      11.346   4.385 -39.946  1.00108.53           N
ATOM     21  CZ  ARG     3      10.719   3.183 -40.091  1.00108.53           C
ATOM     22  NH1 ARG     3      10.440   2.702 -41.337  1.00108.53           N
ATOM     23  NH2 ARG     3      10.378   2.458 -38.986  1.00108.53           N
ATOM     24  C   ARG     3      15.359   4.582 -39.109  1.00108.53           C
ATOM     25  O   ARG     3      15.758   3.435 -38.912  1.00108.53           O
ATOM     26  N   LYS     4      14.759   5.316 -38.154  1.00 78.52           N
ATOM     27  CA  LYS     4      14.578   4.793 -36.833  1.00 78.52           C
ATOM     28  CB  LYS     4      14.316   5.914 -35.818  1.00 78.52           C
ATOM     29  CG  LYS     4      15.449   6.941 -35.812  1.00 78.52           C
ATOM     30  CD  LYS     4      15.048   8.285 -35.207  1.00 78.52           C
ATOM     31  CE  LYS     4      16.129   9.364 -35.321  1.00 78.52           C
ATOM     32  NZ  LYS     4      16.080  10.003 -36.656  1.00 78.52           N
ATOM     33  C   LYS     4      13.391   3.886 -36.860  1.00 78.52           C
ATOM     34  O   LYS     4      12.272   4.320 -37.126  1.00 78.52           O
ATOM     35  N   LYS     5      13.628   2.576 -36.652  1.00121.23           N
ATOM     36  CA  LYS     5      12.558   1.621 -36.654  1.00121.23           C
ATOM     37  CB  LYS     5      13.026   0.176 -36.887  1.00121.23           C
ATOM     38  CG  LYS     5      11.872  -0.723 -37.334  1.00121.23           C
ATOM     39  CD  LYS     5      11.296  -0.314 -38.694  1.00121.23           C
ATOM     40  CE  LYS     5      10.087  -1.141 -39.138  1.00121.23           C
ATOM     41  NZ  LYS     5      10.518  -2.499 -39.536  1.00121.23           N
ATOM     42  C   LYS     5      11.743   1.661 -35.392  1.00121.23           C
ATOM     43  O   LYS     5      10.514   1.667 -35.452  1.00121.23           O
ATOM     44  N   MET     6      12.393   1.703 -34.207  1.00 79.96           N
ATOM     45  CA  MET     6      11.612   1.629 -33.001  1.00 79.96           C
ATOM     46  CB  MET     6      11.864   0.366 -32.160  1.00 79.96           C
ATOM     47  CG  MET     6      11.322  -0.906 -32.817  1.00 79.96           C
ATOM     48  SD  MET     6      11.489  -2.415 -31.816  1.00 79.96           S
ATOM     49  CE  MET     6      10.328  -1.894 -30.520  1.00 79.96           C
ATOM     50  C   MET     6      11.870   2.816 -32.135  1.00 79.96           C
ATOM     51  O   MET     6      13.009   3.243 -31.946  1.00 79.96           O
ATOM     52  N   GLY     7      10.784   3.366 -31.558  1.00 33.30           N
ATOM     53  CA  GLY     7      10.923   4.534 -30.743  1.00 33.30           C
ATOM     54  C   GLY     7      10.479   4.224 -29.349  1.00 33.30           C
ATOM     55  O   GLY     7       9.456   3.580 -29.120  1.00 33.30           O
ATOM     56  N   LEU     8      11.265   4.701 -28.368  1.00118.64           N
ATOM     57  CA  LEU     8      10.944   4.518 -26.984  1.00118.64           C
ATOM     58  CB  LEU     8      12.119   3.880 -26.207  1.00118.64           C
ATOM     59  CG  LEU     8      12.030   3.838 -24.666  1.00118.64           C
ATOM     60  CD1 LEU     8      13.078   2.870 -24.094  1.00118.64           C
ATOM     61  CD2 LEU     8      12.231   5.235 -24.048  1.00118.64           C
ATOM     62  C   LEU     8      10.641   5.870 -26.427  1.00118.64           C
ATOM     63  O   LEU     8      11.523   6.724 -26.350  1.00118.64           O
ATOM     64  N   LEU     9       9.377   6.101 -26.010  1.00153.43           N
ATOM     65  CA  LEU     9       9.050   7.381 -25.444  1.00153.43           C
ATOM     66  CB  LEU     9       7.581   7.816 -25.512  1.00153.43           C
ATOM     67  CG  LEU     9       7.017   7.960 -26.912  1.00153.43           C
ATOM     68  CD1 LEU     9       7.023   6.592 -27.593  1.00153.43           C
ATOM     69  CD2 LEU     9       5.628   8.618 -26.891  1.00153.43           C
ATOM     70  C   LEU     9       9.238   7.266 -23.978  1.00153.43           C
ATOM     71  O   LEU     9       8.584   6.467 -23.312  1.00153.43           O
ATOM     72  N   VAL    10      10.124   8.099 -23.425  1.00116.76           N
ATOM     73  CA  VAL    10      10.312   8.081 -22.011  1.00116.76           C
ATOM     74  CB  VAL    10      11.703   8.473 -21.599  1.00116.76           C
ATOM     75  CG1 VAL    10      12.688   7.400 -22.097  1.00116.76           C
ATOM     76  CG2 VAL    10      11.995   9.878 -22.155  1.00116.76           C
ATOM     77  C   VAL    10       9.353   9.081 -21.451  1.00116.76           C
ATOM     78  O   VAL    10       9.280  10.216 -21.919  1.00116.76           O
ATOM     79  N   MET    11       8.574   8.672 -20.429  1.00112.50           N
ATOM     80  CA  MET    11       7.611   9.573 -19.861  1.00112.50           C
ATOM     81  CB  MET    11       6.200   8.991 -19.742  1.00112.50           C
ATOM     82  CG  MET    11       5.596   8.629 -21.088  1.00112.50           C
ATOM     83  SD  MET    11       6.228   7.095 -21.816  1.00112.50           S
ATOM     84  CE  MET    11       5.358   6.015 -20.646  1.00112.50           C
ATOM     85  C   MET    11       8.015   9.921 -18.468  1.00112.50           C
ATOM     86  O   MET    11       8.378   9.065 -17.661  1.00112.50           O
ATOM     87  N   ALA    12       7.943  11.228 -18.165  1.00 50.32           N
ATOM     88  CA  ALA    12       8.249  11.741 -16.868  1.00 50.32           C
ATOM     89  CB  ALA    12       9.741  12.052 -16.660  1.00 50.32           C
ATOM     90  C   ALA    12       7.509  13.032 -16.763  1.00 50.32           C
ATOM     91  O   ALA    12       6.943  13.526 -17.739  1.00 50.32           O
ATOM     92  N   TYR    13       7.464  13.582 -15.541  1.00178.29           N
ATOM     93  CA  TYR    13       6.751  14.789 -15.251  1.00178.29           C
ATOM     94  CB  TYR    13       6.847  15.113 -13.757  1.00178.29           C
ATOM     95  CG  TYR    13       6.731  13.812 -13.037  1.00178.29           C
ATOM     96  CD1 TYR    13       7.873  13.081 -12.794  1.00178.29           C
ATOM     97  CD2 TYR    13       5.519  13.312 -12.620  1.00178.29           C
ATOM     98  CE1 TYR    13       7.819  11.876 -12.137  1.00178.29           C
ATOM     99  CE2 TYR    13       5.458  12.104 -11.962  1.00178.29           C
ATOM    100  CZ  TYR    13       6.606  11.387 -11.719  1.00178.29           C
ATOM    101  OH  TYR    13       6.541  10.150 -11.045  1.00178.29           O
ATOM    102  C   TYR    13       7.434  15.918 -15.948  1.00178.29           C
ATOM    103  O   TYR    13       6.805  16.738 -16.618  1.00178.29           O
ATOM    104  N   GLY    14       8.770  15.971 -15.803  1.00 43.25           N
ATOM    105  CA  GLY    14       9.508  17.060 -16.361  1.00 43.25           C
ATOM    106  C   GLY    14       9.463  18.138 -15.335  1.00 43.25           C
ATOM    107  O   GLY    14       8.666  18.093 -14.398  1.00 43.25           O
ATOM    108  N   THR    15      10.329  19.150 -15.491  1.00152.67           N
ATOM    109  CA  THR    15      10.381  20.173 -14.499  1.00152.67           C
ATOM    110  CB  THR    15      11.259  19.737 -13.381  1.00152.67           C
ATOM    111  OG1 THR    15      11.569  20.816 -12.513  1.00152.67           O
ATOM    112  CG2 THR    15      12.499  19.088 -14.016  1.00152.67           C
ATOM    113  C   THR    15      10.929  21.421 -15.110  1.00152.67           C
ATOM    114  O   THR    15      11.596  21.400 -16.143  1.00152.67           O
ATOM    115  N   PRO    16      10.668  22.518 -14.453  1.00101.86           N
ATOM    116  CA  PRO    16      11.074  23.795 -14.969  1.00101.86           C
ATOM    117  CD  PRO    16       9.506  22.623 -13.586  1.00101.86           C
ATOM    118  CB  PRO    16      10.399  24.835 -14.082  1.00101.86           C
ATOM    119  CG  PRO    16       9.128  24.115 -13.592  1.00101.86           C
ATOM    120  C   PRO    16      12.550  23.954 -15.097  1.00101.86           C
ATOM    121  O   PRO    16      13.280  23.659 -14.150  1.00101.86           O
ATOM    122  N   TYR    17      12.997  24.391 -16.290  1.00115.40           N
ATOM    123  CA  TYR    17      14.376  24.683 -16.524  1.00115.40           C
ATOM    124  CB  TYR    17      14.720  25.042 -17.981  1.00115.40           C
ATOM    125  CG  TYR    17      14.481  23.895 -18.900  1.00115.40           C
ATOM    126  CD1 TYR    17      15.479  22.984 -19.159  1.00115.40           C
ATOM    127  CD2 TYR    17      13.260  23.739 -19.512  1.00115.40           C
ATOM    128  CE1 TYR    17      15.260  21.931 -20.015  1.00115.40           C
ATOM    129  CE2 TYR    17      13.034  22.689 -20.368  1.00115.40           C
ATOM    130  CZ  TYR    17      14.037  21.784 -20.622  1.00115.40           C
ATOM    131  OH  TYR    17      13.812  20.704 -21.501  1.00115.40           O
ATOM    132  C   TYR    17      14.694  25.930 -15.770  1.00115.40           C
ATOM    133  O   TYR    17      15.723  26.025 -15.120  1.00115.40           O
ATOM    134  N   LYS    18      13.810  26.941 -15.838  1.00132.71           N
ATOM    135  CA  LYS    18      14.108  28.217 -15.246  1.00132.71           C
ATOM    136  CB  LYS    18      14.164  29.328 -16.325  1.00132.71           C
ATOM    137  CG  LYS    18      14.822  30.669 -15.956  1.00132.71           C
ATOM    138  CD  LYS    18      13.982  31.614 -15.095  1.00132.71           C
ATOM    139  CE  LYS    18      14.709  32.902 -14.703  1.00132.71           C
ATOM    140  NZ  LYS    18      13.822  33.748 -13.875  1.00132.71           N
ATOM    141  C   LYS    18      13.023  28.519 -14.259  1.00132.71           C
ATOM    142  O   LYS    18      11.978  27.874 -14.255  1.00132.71           O
ATOM    143  N   GLU    19      13.268  29.509 -13.382  1.00 92.71           N
ATOM    144  CA  GLU    19      12.372  29.926 -12.342  1.00 92.71           C
ATOM    145  CB  GLU    19      12.982  31.049 -11.482  1.00 92.71           C
ATOM    146  CG  GLU    19      12.165  31.420 -10.243  1.00 92.71           C
ATOM    147  CD  GLU    19      12.920  32.518  -9.504  1.00 92.71           C
ATOM    148  OE1 GLU    19      13.399  33.466 -10.182  1.00 92.71           O
ATOM    149  OE2 GLU    19      13.031  32.420  -8.253  1.00 92.71           O
ATOM    150  C   GLU    19      11.109  30.439 -12.957  1.00 92.71           C
ATOM    151  O   GLU    19      10.026  30.251 -12.405  1.00 92.71           O
ATOM    152  N   GLU    20      11.208  31.118 -14.113  1.00109.16           N
ATOM    153  CA  GLU    20      10.027  31.635 -14.744  1.00109.16           C
ATOM    154  CB  GLU    20      10.280  32.567 -15.941  1.00109.16           C
ATOM    155  CG  GLU    20      10.479  34.024 -15.521  1.00109.16           C
ATOM    156  CD  GLU    20       9.112  34.542 -15.084  1.00109.16           C
ATOM    157  OE1 GLU    20       8.164  34.473 -15.911  1.00109.16           O
ATOM    158  OE2 GLU    20       8.994  35.002 -13.917  1.00109.16           O
ATOM    159  C   GLU    20       9.144  30.521 -15.193  1.00109.16           C
ATOM    160  O   GLU    20       7.930  30.694 -15.265  1.00109.16           O
ATOM    161  N   ASP    21       9.733  29.364 -15.534  1.00 82.01           N
ATOM    162  CA  ASP    21       9.021  28.216 -16.024  1.00 82.01           C
ATOM    163  CB  ASP    21       9.957  27.150 -16.616  1.00 82.01           C
ATOM    164  CG  ASP    21      10.465  27.712 -17.938  1.00 82.01           C
ATOM    165  OD1 ASP    21       9.873  28.716 -18.417  1.00 82.01           O
ATOM    166  OD2 ASP    21      11.445  27.144 -18.491  1.00 82.01           O
ATOM    167  C   ASP    21       8.156  27.589 -14.961  1.00 82.01           C
ATOM    168  O   ASP    21       7.260  26.812 -15.283  1.00 82.01           O
ATOM    169  N   ILE    22       8.405  27.870 -13.668  1.00175.38           N
ATOM    170  CA  ILE    22       7.700  27.186 -12.617  1.00175.38           C
ATOM    171  CB  ILE    22       8.213  27.583 -11.250  1.00175.38           C
ATOM    172  CG1 ILE    22       7.732  26.624 -10.142  1.00175.38           C
ATOM    173  CG2 ILE    22       7.864  29.061 -11.002  1.00175.38           C
ATOM    174  CD1 ILE    22       6.233  26.666  -9.847  1.00175.38           C
ATOM    175  C   ILE    22       6.213  27.407 -12.691  1.00175.38           C
ATOM    176  O   ILE    22       5.446  26.444 -12.656  1.00175.38           O
ATOM    177  N   GLU    23       5.751  28.663 -12.826  1.00 78.28           N
ATOM    178  CA  GLU    23       4.337  28.900 -12.791  1.00 78.28           C
ATOM    179  CB  GLU    23       3.965  30.392 -12.839  1.00 78.28           C
ATOM    180  CG  GLU    23       2.455  30.623 -12.730  1.00 78.28           C
ATOM    181  CD  GLU    23       2.200  32.120 -12.634  1.00 78.28           C
ATOM    182  OE1 GLU    23       3.111  32.846 -12.157  1.00 78.28           O
ATOM    183  OE2 GLU    23       1.087  32.557 -13.033  1.00 78.28           O
ATOM    184  C   GLU    23       3.670  28.236 -13.953  1.00 78.28           C
ATOM    185  O   GLU    23       2.671  27.554 -13.751  1.00 78.28           O
ATOM    186  N   ARG    24       4.218  28.383 -15.181  1.00 98.36           N
ATOM    187  CA  ARG    24       3.642  27.855 -16.396  1.00 98.36           C
ATOM    188  CB  ARG    24       4.462  28.204 -17.650  1.00 98.36           C
ATOM    189  CG  ARG    24       4.549  29.704 -17.946  1.00 98.36           C
ATOM    190  CD  ARG    24       3.317  30.280 -18.651  1.00 98.36           C
ATOM    191  NE  ARG    24       3.569  31.734 -18.865  1.00 98.36           N
ATOM    192  CZ  ARG    24       2.538  32.576 -19.166  1.00 98.36           C
ATOM    193  NH1 ARG    24       1.263  32.099 -19.251  1.00 98.36           N
ATOM    194  NH2 ARG    24       2.785  33.901 -19.379  1.00 98.36           N
ATOM    195  C   ARG    24       3.607  26.364 -16.308  1.00 98.36           C
ATOM    196  O   ARG    24       2.659  25.715 -16.746  1.00 98.36           O
ATOM    197  N   TYR    25       4.662  25.775 -15.736  1.00 76.55           N
ATOM    198  CA  TYR    25       4.707  24.357 -15.588  1.00 76.55           C
ATOM    199  CB  TYR    25       5.986  23.951 -14.836  1.00 76.55           C
ATOM    200  CG  TYR    25       6.002  22.501 -14.504  1.00 76.55           C
ATOM    201  CD1 TYR    25       6.352  21.556 -15.440  1.00 76.55           C
ATOM    202  CD2 TYR    25       5.688  22.096 -13.227  1.00 76.55           C
ATOM    203  CE1 TYR    25       6.374  20.222 -15.107  1.00 76.55           C
ATOM    204  CE2 TYR    25       5.710  20.766 -12.889  1.00 76.55           C
ATOM    205  CZ  TYR    25       6.053  19.827 -13.829  1.00 76.55           C
ATOM    206  OH  TYR    25       6.077  18.459 -13.484  1.00 76.55           O
ATOM    207  C   TYR    25       3.515  24.028 -14.752  1.00 76.55           C
ATOM    208  O   TYR    25       2.738  23.126 -15.059  1.00 76.55           O
ATOM    209  N   TYR    26       3.322  24.812 -13.680  1.00165.91           N
ATOM    210  CA  TYR    26       2.220  24.625 -12.792  1.00165.91           C
ATOM    211  CB  TYR    26       2.347  25.384 -11.462  1.00165.91           C
ATOM    212  CG  TYR    26       3.179  24.496 -10.600  1.00165.91           C
ATOM    213  CD1 TYR    26       4.546  24.416 -10.739  1.00165.91           C
ATOM    214  CD2 TYR    26       2.560  23.724  -9.644  1.00165.91           C
ATOM    215  CE1 TYR    26       5.278  23.579  -9.928  1.00165.91           C
ATOM    216  CE2 TYR    26       3.285  22.887  -8.830  1.00165.91           C
ATOM    217  CZ  TYR    26       4.650  22.817  -8.974  1.00165.91           C
ATOM    218  OH  TYR    26       5.407  21.961  -8.145  1.00165.91           O
ATOM    219  C   TYR    26       0.890  24.904 -13.443  1.00165.91           C
ATOM    220  O   TYR    26      -0.105  24.262 -13.120  1.00165.91           O
ATOM    221  N   THR    27       0.781  25.883 -14.352  1.00121.89           N
ATOM    222  CA  THR    27      -0.516  26.141 -14.903  1.00121.89           C
ATOM    223  CB  THR    27      -0.558  27.333 -15.822  1.00121.89           C
ATOM    224  OG1 THR    27      -1.901  27.611 -16.193  1.00121.89           O
ATOM    225  CG2 THR    27       0.299  27.065 -17.069  1.00121.89           C
ATOM    226  C   THR    27      -0.988  24.931 -15.649  1.00121.89           C
ATOM    227  O   THR    27      -2.126  24.495 -15.474  1.00121.89           O
ATOM    228  N   HIS    28      -0.124  24.332 -16.491  1.00103.68           N
ATOM    229  CA  HIS    28      -0.582  23.199 -17.237  1.00103.68           C
ATOM    230  ND1 HIS    28      -1.487  21.920 -19.821  1.00103.68           N
ATOM    231  CG  HIS    28      -0.260  21.719 -19.229  1.00103.68           C
ATOM    232  CB  HIS    28       0.393  22.721 -18.325  1.00103.68           C
ATOM    233  NE2 HIS    28      -0.782  19.921 -20.488  1.00103.68           N
ATOM    234  CD2 HIS    28       0.158  20.492 -19.648  1.00103.68           C
ATOM    235  CE1 HIS    28      -1.751  20.815 -20.562  1.00103.68           C
ATOM    236  C   HIS    28      -0.848  22.079 -16.288  1.00103.68           C
ATOM    237  O   HIS    28      -1.851  21.376 -16.404  1.00103.68           O
ATOM    238  N   ILE    29       0.042  21.905 -15.295  1.00115.04           N
ATOM    239  CA  ILE    29      -0.113  20.823 -14.371  1.00115.04           C
ATOM    240  CB  ILE    29       1.022  20.677 -13.391  1.00115.04           C
ATOM    241  CG1 ILE    29       0.946  19.308 -12.694  1.00115.04           C
ATOM    242  CG2 ILE    29       0.999  21.861 -12.414  1.00115.04           C
ATOM    243  CD1 ILE    29       2.208  18.949 -11.908  1.00115.04           C
ATOM    244  C   ILE    29      -1.390  20.977 -13.595  1.00115.04           C
ATOM    245  O   ILE    29      -2.104  20.002 -13.377  1.00115.04           O
ATOM    246  N   ARG    30      -1.727  22.206 -13.165  1.00137.36           N
ATOM    247  CA  ARG    30      -2.888  22.440 -12.348  1.00137.36           C
ATOM    248  CB  ARG    30      -3.037  23.917 -11.937  1.00137.36           C
ATOM    249  CG  ARG    30      -4.181  24.166 -10.953  1.00137.36           C
ATOM    250  CD  ARG    30      -4.380  25.642 -10.601  1.00137.36           C
ATOM    251  NE  ARG    30      -5.056  26.294 -11.760  1.00137.36           N
ATOM    252  CZ  ARG    30      -4.315  26.816 -12.781  1.00137.36           C
ATOM    253  NH1 ARG    30      -2.955  26.700 -12.767  1.00137.36           N
ATOM    254  NH2 ARG    30      -4.933  27.458 -13.814  1.00137.36           N
ATOM    255  C   ARG    30      -4.111  22.068 -13.110  1.00137.36           C
ATOM    256  O   ARG    30      -5.078  21.570 -12.537  1.00137.36           O
ATOM    257  N   ARG    31      -4.120  22.323 -14.428  1.00 42.48           N
ATOM    258  CA  ARG    31      -5.309  22.006 -15.151  1.00 42.48           C
ATOM    259  CB  ARG    31      -5.281  22.434 -16.626  1.00 42.48           C
ATOM    260  CG  ARG    31      -6.653  22.283 -17.286  1.00 42.48           C
ATOM    261  CD  ARG    31      -6.730  22.840 -18.708  1.00 42.48           C
ATOM    262  NE  ARG    31      -8.152  22.742 -19.143  1.00 42.48           N
ATOM    263  CZ  ARG    31      -8.594  21.625 -19.795  1.00 42.48           C
ATOM    264  NH1 ARG    31      -7.732  20.602 -20.059  1.00 42.48           N
ATOM    265  NH2 ARG    31      -9.899  21.537 -20.184  1.00 42.48           N
ATOM    266  C   ARG    31      -5.527  20.527 -15.104  1.00 42.48           C
ATOM    267  O   ARG    31      -6.656  20.067 -14.939  1.00 42.48           O
ATOM    268  N   GLY    32      -4.443  19.736 -15.226  1.00 45.75           N
ATOM    269  CA  GLY    32      -4.589  18.310 -15.287  1.00 45.75           C
ATOM    270  C   GLY    32      -5.252  17.779 -14.049  1.00 45.75           C
ATOM    271  O   GLY    32      -4.724  17.863 -12.941  1.00 45.75           O
ATOM    272  N   ARG    33      -6.429  17.153 -14.241  1.00107.40           N
ATOM    273  CA  ARG    33      -7.184  16.552 -13.180  1.00107.40           C
ATOM    274  CB  ARG    33      -8.526  15.972 -13.657  1.00107.40           C
ATOM    275  CG  ARG    33      -9.221  15.134 -12.582  1.00107.40           C
ATOM    276  CD  ARG    33     -10.467  14.395 -13.073  1.00107.40           C
ATOM    277  NE  ARG    33     -11.555  15.399 -13.239  1.00107.40           N
ATOM    278  CZ  ARG    33     -12.756  15.017 -13.767  1.00107.40           C
ATOM    279  NH1 ARG    33     -12.936  13.733 -14.189  1.00107.40           N
ATOM    280  NH2 ARG    33     -13.773  15.920 -13.870  1.00107.40           N
ATOM    281  C   ARG    33      -6.388  15.405 -12.646  1.00107.40           C
ATOM    282  O   ARG    33      -6.399  15.122 -11.449  1.00107.40           O
ATOM    283  N   LYS    34      -5.660  14.727 -13.549  1.00137.98           N
ATOM    284  CA  LYS    34      -4.918  13.533 -13.253  1.00137.98           C
ATOM    285  CB  LYS    34      -4.197  12.932 -14.475  1.00137.98           C
ATOM    286  CG  LYS    34      -5.123  12.320 -15.530  1.00137.98           C
ATOM    287  CD  LYS    34      -5.823  13.334 -16.437  1.00137.98           C
ATOM    288  CE  LYS    34      -5.063  13.594 -17.741  1.00137.98           C
ATOM    289  NZ  LYS    34      -5.856  14.475 -18.627  1.00137.98           N
ATOM    290  C   LYS    34      -3.853  13.737 -12.201  1.00137.98           C
ATOM    291  O   LYS    34      -3.589  12.812 -11.435  1.00137.98           O
ATOM    292  N   PRO    35      -3.202  14.867 -12.137  1.00265.14           N
ATOM    293  CA  PRO    35      -2.114  15.035 -11.189  1.00265.14           C
ATOM    294  CD  PRO    35      -2.876  15.514 -13.403  1.00265.14           C
ATOM    295  CB  PRO    35      -1.144  16.040 -11.809  1.00265.14           C
ATOM    296  CG  PRO    35      -1.401  15.926 -13.316  1.00265.14           C
ATOM    297  C   PRO    35      -2.396  15.381  -9.744  1.00265.14           C
ATOM    298  O   PRO    35      -3.109  14.624  -9.082  1.00265.14           O
ATOM    299  N   GLU    36      -1.685  16.438  -9.237  1.00225.79           N
ATOM    300  CA  GLU    36      -1.632  16.945  -7.869  1.00225.79           C
ATOM    301  CB  GLU    36      -0.462  16.262  -7.121  1.00225.79           C
ATOM    302  CG  GLU    36       0.924  16.706  -7.589  1.00225.79           C
ATOM    303  CD  GLU    36       1.950  15.947  -6.759  1.00225.79           C
ATOM    304  OE1 GLU    36       1.553  14.958  -6.089  1.00225.79           O
ATOM    305  OE2 GLU    36       3.145  16.345  -6.789  1.00225.79           O
ATOM    306  C   GLU    36      -1.442  18.513  -7.852  1.00225.79           C
ATOM    307  O   GLU    36      -1.805  19.141  -8.840  1.00225.79           O
ATOM    308  N   PRO    37      -0.953  19.180  -6.759  1.00366.22           N
ATOM    309  CA  PRO    37      -0.882  20.657  -6.566  1.00366.22           C
ATOM    310  CD  PRO    37      -1.412  18.584  -5.502  1.00366.22           C
ATOM    311  CB  PRO    37      -1.199  20.921  -5.094  1.00366.22           C
ATOM    312  CG  PRO    37      -1.980  19.700  -4.630  1.00366.22           C
ATOM    313  C   PRO    37       0.144  21.698  -6.934  1.00366.22           C
ATOM    314  O   PRO    37       1.175  21.439  -7.556  1.00366.22           O
ATOM    315  N   GLU    38      -0.189  22.923  -6.431  1.00256.40           N
ATOM    316  CA  GLU    38       0.448  24.205  -6.604  1.00256.40           C
ATOM    317  CB  GLU    38      -0.558  25.366  -6.520  1.00256.40           C
ATOM    318  CG  GLU    38       0.067  26.749  -6.708  1.00256.40           C
ATOM    319  CD  GLU    38       0.168  27.017  -8.202  1.00256.40           C
ATOM    320  OE1 GLU    38      -0.104  26.071  -8.989  1.00256.40           O
ATOM    321  OE2 GLU    38       0.511  28.170  -8.576  1.00256.40           O
ATOM    322  C   GLU    38       1.513  24.491  -5.582  1.00256.40           C
ATOM    323  O   GLU    38       1.285  25.134  -4.559  1.00256.40           O
ATOM    324  N   MET    39       2.721  23.999  -5.881  1.00120.27           N
ATOM    325  CA  MET    39       3.979  24.167  -5.215  1.00120.27           C
ATOM    326  CB  MET    39       4.955  23.028  -5.552  1.00120.27           C
ATOM    327  CG  MET    39       4.596  21.711  -4.858  1.00120.27           C
ATOM    328  SD  MET    39       5.656  20.293  -5.275  1.00120.27           S
ATOM    329  CE  MET    39       4.626  19.723  -6.658  1.00120.27           C
ATOM    330  C   MET    39       4.635  25.494  -5.544  1.00120.27           C
ATOM    331  O   MET    39       5.566  25.916  -4.864  1.00120.27           O
ATOM    332  N   LEU    40       4.158  26.205  -6.582  1.00204.08           N
ATOM    333  CA  LEU    40       4.876  27.243  -7.290  1.00204.08           C
ATOM    334  CB  LEU    40       3.908  27.991  -8.238  1.00204.08           C
ATOM    335  CG  LEU    40       4.468  28.993  -9.281  1.00204.08           C
ATOM    336  CD1 LEU    40       3.298  29.580 -10.085  1.00204.08           C
ATOM    337  CD2 LEU    40       5.345  30.116  -8.699  1.00204.08           C
ATOM    338  C   LEU    40       5.587  28.264  -6.447  1.00204.08           C
ATOM    339  O   LEU    40       6.781  28.471  -6.667  1.00204.08           O
ATOM    340  N   GLN    41       4.943  28.933  -5.475  1.00 68.08           N
ATOM    341  CA  GLN    41       5.667  30.020  -4.866  1.00 68.08           C
ATOM    342  CB  GLN    41       4.817  30.803  -3.852  1.00 68.08           C
ATOM    343  CG  GLN    41       3.669  31.578  -4.501  1.00 68.08           C
ATOM    344  CD  GLN    41       2.905  32.304  -3.403  1.00 68.08           C
ATOM    345  OE1 GLN    41       3.105  32.050  -2.216  1.00 68.08           O
ATOM    346  NE2 GLN    41       1.998  33.233  -3.808  1.00 68.08           N
ATOM    347  C   GLN    41       6.888  29.541  -4.151  1.00 68.08           C
ATOM    348  O   GLN    41       7.991  30.039  -4.378  1.00 68.08           O
ATOM    349  N   ASP    42       6.732  28.519  -3.300  1.00 78.91           N
ATOM    350  CA  ASP    42       7.854  28.075  -2.535  1.00 78.91           C
ATOM    351  CB  ASP    42       7.476  26.983  -1.518  1.00 78.91           C
ATOM    352  CG  ASP    42       8.630  26.807  -0.541  1.00 78.91           C
ATOM    353  OD1 ASP    42       9.712  27.406  -0.784  1.00 78.91           O
ATOM    354  OD2 ASP    42       8.442  26.072   0.465  1.00 78.91           O
ATOM    355  C   ASP    42       8.849  27.511  -3.485  1.00 78.91           C
ATOM    356  O   ASP    42      10.058  27.661  -3.311  1.00 78.91           O
ATOM    357  N   LEU    43       8.341  26.857  -4.542  1.00138.74           N
ATOM    358  CA  LEU    43       9.192  26.191  -5.473  1.00138.74           C
ATOM    359  CB  LEU    43       8.468  25.233  -6.424  1.00138.74           C
ATOM    360  CG  LEU    43       8.257  23.868  -5.743  1.00138.74           C
ATOM    361  CD1 LEU    43       7.489  24.011  -4.420  1.00138.74           C
ATOM    362  CD2 LEU    43       7.654  22.838  -6.712  1.00138.74           C
ATOM    363  C   LEU    43      10.100  27.095  -6.227  1.00138.74           C
ATOM    364  O   LEU    43      11.232  26.707  -6.508  1.00138.74           O
ATOM    365  N   LYS    44       9.661  28.310  -6.586  1.00 90.40           N
ATOM    366  CA  LYS    44      10.564  29.126  -7.344  1.00 90.40           C
ATOM    367  CB  LYS    44       9.945  30.469  -7.770  1.00 90.40           C
ATOM    368  CG  LYS    44       9.480  31.362  -6.619  1.00 90.40           C
ATOM    369  CD  LYS    44       9.047  32.755  -7.086  1.00 90.40           C
ATOM    370  CE  LYS    44       8.524  33.654  -5.964  1.00 90.40           C
ATOM    371  NZ  LYS    44       8.129  34.971  -6.514  1.00 90.40           N
ATOM    372  C   LYS    44      11.792  29.379  -6.522  1.00 90.40           C
ATOM    373  O   LYS    44      12.917  29.268  -7.012  1.00 90.40           O
ATOM    374  N   ASP    45      11.613  29.671  -5.224  1.00 77.91           N
ATOM    375  CA  ASP    45      12.758  29.946  -4.407  1.00 77.91           C
ATOM    376  CB  ASP    45      12.392  30.367  -2.975  1.00 77.91           C
ATOM    377  CG  ASP    45      13.652  30.907  -2.312  1.00 77.91           C
ATOM    378  OD1 ASP    45      14.715  30.929  -2.989  1.00 77.91           O
ATOM    379  OD2 ASP    45      13.568  31.315  -1.123  1.00 77.91           O
ATOM    380  C   ASP    45      13.597  28.710  -4.320  1.00 77.91           C
ATOM    381  O   ASP    45      14.826  28.774  -4.328  1.00 77.91           O
ATOM    382  N   ARG    46      12.940  27.542  -4.251  1.00137.19           N
ATOM    383  CA  ARG    46      13.606  26.282  -4.095  1.00137.19           C
ATOM    384  CB  ARG    46      12.588  25.132  -4.000  1.00137.19           C
ATOM    385  CG  ARG    46      13.178  23.775  -3.627  1.00137.19           C
ATOM    386  CD  ARG    46      12.117  22.682  -3.486  1.00137.19           C
ATOM    387  NE  ARG    46      11.179  23.118  -2.412  1.00137.19           N
ATOM    388  CZ  ARG    46      10.187  22.284  -1.982  1.00137.19           C
ATOM    389  NH1 ARG    46      10.062  21.036  -2.519  1.00137.19           N
ATOM    390  NH2 ARG    46       9.320  22.697  -1.012  1.00137.19           N
ATOM    391  C   ARG    46      14.500  26.032  -5.272  1.00137.19           C
ATOM    392  O   ARG    46      15.624  25.560  -5.112  1.00137.19           O
ATOM    393  N   TYR    47      14.034  26.356  -6.492  1.00147.64           N
ATOM    394  CA  TYR    47      14.827  26.130  -7.668  1.00147.64           C
ATOM    395  CB  TYR    47      14.162  26.516  -9.000  1.00147.64           C
ATOM    396  CG  TYR    47      13.157  25.482  -9.360  1.00147.64           C
ATOM    397  CD1 TYR    47      13.573  24.313  -9.954  1.00147.64           C
ATOM    398  CD2 TYR    47      11.820  25.668  -9.098  1.00147.64           C
ATOM    399  CE1 TYR    47      12.664  23.342 -10.297  1.00147.64           C
ATOM    400  CE2 TYR    47      10.907  24.700  -9.441  1.00147.64           C
ATOM    401  CZ  TYR    47      11.328  23.538 -10.043  1.00147.64           C
ATOM    402  OH  TYR    47      10.389  22.544 -10.392  1.00147.64           O
ATOM    403  C   TYR    47      16.061  26.952  -7.570  1.00147.64           C
ATOM    404  O   TYR    47      17.120  26.528  -8.019  1.00147.64           O
ATOM    405  N   GLU    48      15.957  28.166  -7.007  1.00 44.65           N
ATOM    406  CA  GLU    48      17.093  29.037  -6.947  1.00 44.65           C
ATOM    407  CB  GLU    48      16.778  30.388  -6.282  1.00 44.65           C
ATOM    408  CG  GLU    48      17.917  31.401  -6.406  1.00 44.65           C
ATOM    409  CD  GLU    48      17.484  32.682  -5.710  1.00 44.65           C
ATOM    410  OE1 GLU    48      17.449  32.682  -4.450  1.00 44.65           O
ATOM    411  OE2 GLU    48      17.184  33.676  -6.424  1.00 44.65           O
ATOM    412  C   GLU    48      18.188  28.402  -6.140  1.00 44.65           C
ATOM    413  O   GLU    48      19.354  28.457  -6.524  1.00 44.65           O
ATOM    414  N   ALA    49      17.849  27.764  -5.005  1.00 51.46           N
ATOM    415  CA  ALA    49      18.868  27.210  -4.151  1.00 51.46           C
ATOM    416  CB  ALA    49      18.289  26.566  -2.879  1.00 51.46           C
ATOM    417  C   ALA    49      19.635  26.151  -4.890  1.00 51.46           C
ATOM    418  O   ALA    49      20.847  26.006  -4.735  1.00 51.46           O
ATOM    419  N   ILE    50      18.902  25.358  -5.677  1.00262.66           N
ATOM    420  CA  ILE    50      19.316  24.255  -6.493  1.00262.66           C
ATOM    421  CB  ILE    50      18.187  23.256  -6.680  1.00262.66           C
ATOM    422  CG1 ILE    50      18.564  22.059  -7.558  1.00262.66           C
ATOM    423  CG2 ILE    50      16.899  23.980  -7.076  1.00262.66           C
ATOM    424  CD1 ILE    50      18.561  22.349  -9.055  1.00262.66           C
ATOM    425  C   ILE    50      20.103  24.637  -7.724  1.00262.66           C
ATOM    426  O   ILE    50      20.766  23.781  -8.307  1.00262.66           O
ATOM    427  N   GLY    51      20.036  25.898  -8.203  1.00 50.67           N
ATOM    428  CA  GLY    51      20.802  26.210  -9.383  1.00 50.67           C
ATOM    429  C   GLY    51      19.961  27.011 -10.321  1.00 50.67           C
ATOM    430  O   GLY    51      20.471  27.581 -11.285  1.00 50.67           O
ATOM    431  N   GLY    52      18.650  27.088 -10.039  1.00 43.38           N
ATOM    432  CA  GLY    52      17.733  27.882 -10.801  1.00 43.38           C
ATOM    433  C   GLY    52      17.051  27.018 -11.801  1.00 43.38           C
ATOM    434  O   GLY    52      16.356  27.520 -12.684  1.00 43.38           O
ATOM    435  N   ILE    53      17.233  25.688 -11.702  1.00166.34           N
ATOM    436  CA  ILE    53      16.689  24.891 -12.759  1.00166.34           C
ATOM    437  CB  ILE    53      17.715  24.676 -13.846  1.00166.34           C
ATOM    438  CG1 ILE    53      18.818  23.741 -13.326  1.00166.34           C
ATOM    439  CG2 ILE    53      18.312  26.033 -14.273  1.00166.34           C
ATOM    440  CD1 ILE    53      19.729  23.208 -14.432  1.00166.34           C
ATOM    441  C   ILE    53      16.527  23.493 -12.262  1.00166.34           C
ATOM    442  O   ILE    53      17.106  23.114 -11.251  1.00166.34           O
ATOM    443  N   SER    54      15.759  22.660 -12.989  1.00 88.07           N
ATOM    444  CA  SER    54      15.757  21.281 -12.600  1.00 88.07           C
ATOM    445  CB  SER    54      14.362  20.678 -12.426  1.00 88.07           C
ATOM    446  OG  SER    54      14.471  19.311 -12.055  1.00 88.07           O
ATOM    447  C   SER    54      16.530  20.510 -13.636  1.00 88.07           C
ATOM    448  O   SER    54      16.444  20.765 -14.836  1.00 88.07           O
ATOM    449  N   PRO    55      17.346  19.613 -13.137  1.00168.63           N
ATOM    450  CA  PRO    55      18.207  18.758 -13.932  1.00168.63           C
ATOM    451  CD  PRO    55      17.868  19.790 -11.792  1.00168.63           C
ATOM    452  CB  PRO    55      19.335  18.306 -13.000  1.00168.63           C
ATOM    453  CG  PRO    55      18.821  18.606 -11.583  1.00168.63           C
ATOM    454  C   PRO    55      17.527  17.596 -14.593  1.00168.63           C
ATOM    455  O   PRO    55      18.207  16.834 -15.281  1.00168.63           O
ATOM    456  N   LEU    56      16.204  17.442 -14.434  1.00119.87           N
ATOM    457  CA  LEU    56      15.541  16.246 -14.876  1.00119.87           C
ATOM    458  CB  LEU    56      14.011  16.331 -14.669  1.00119.87           C
ATOM    459  CG  LEU    56      13.196  15.062 -15.016  1.00119.87           C
ATOM    460  CD1 LEU    56      13.146  14.772 -16.525  1.00119.87           C
ATOM    461  CD2 LEU    56      13.670  13.857 -14.190  1.00119.87           C
ATOM    462  C   LEU    56      15.816  15.990 -16.329  1.00119.87           C
ATOM    463  O   LEU    56      16.078  14.851 -16.713  1.00119.87           O
ATOM    464  N   ALA    57      15.781  17.025 -17.184  1.00 38.72           N
ATOM    465  CA  ALA    57      15.963  16.786 -18.590  1.00 38.72           C
ATOM    466  CB  ALA    57      15.813  18.062 -19.433  1.00 38.72           C
ATOM    467  C   ALA    57      17.324  16.220 -18.870  1.00 38.72           C
ATOM    468  O   ALA    57      17.460  15.277 -19.648  1.00 38.72           O
ATOM    469  N   GLN    58      18.379  16.762 -18.237  1.00 79.33           N
ATOM    470  CA  GLN    58      19.699  16.299 -18.560  1.00 79.33           C
ATOM    471  CB  GLN    58      20.804  17.081 -17.837  1.00 79.33           C
ATOM    472  CG  GLN    58      20.769  16.921 -16.318  1.00 79.33           C
ATOM    473  CD  GLN    58      21.913  17.744 -15.748  1.00 79.33           C
ATOM    474  OE1 GLN    58      21.921  18.082 -14.566  1.00 79.33           O
ATOM    475  NE2 GLN    58      22.903  18.088 -16.615  1.00 79.33           N
ATOM    476  C   GLN    58      19.844  14.857 -18.181  1.00 79.33           C
ATOM    477  O   GLN    58      20.417  14.071 -18.935  1.00 79.33           O
ATOM    478  N   ILE    59      19.317  14.465 -17.006  1.00 88.61           N
ATOM    479  CA  ILE    59      19.470  13.116 -16.534  1.00 88.61           C
ATOM    480  CB  ILE    59      18.857  12.889 -15.180  1.00 88.61           C
ATOM    481  CG1 ILE    59      19.503  13.800 -14.121  1.00 88.61           C
ATOM    482  CG2 ILE    59      18.982  11.390 -14.858  1.00 88.61           C
ATOM    483  CD1 ILE    59      20.998  13.550 -13.921  1.00 88.61           C
ATOM    484  C   ILE    59      18.773  12.183 -17.470  1.00 88.61           C
ATOM    485  O   ILE    59      19.299  11.124 -17.808  1.00 88.61           O
ATOM    486  N   THR    60      17.563  12.563 -17.917  1.00110.82           N
ATOM    487  CA  THR    60      16.761  11.701 -18.738  1.00110.82           C
ATOM    488  CB  THR    60      15.393  12.259 -19.022  1.00110.82           C
ATOM    489  OG1 THR    60      14.556  11.240 -19.543  1.00110.82           O
ATOM    490  CG2 THR    60      15.504  13.400 -20.043  1.00110.82           C
ATOM    491  C   THR    60      17.451  11.435 -20.041  1.00110.82           C
ATOM    492  O   THR    60      17.377  10.331 -20.578  1.00110.82           O
ATOM    493  N   GLU    61      18.124  12.454 -20.598  1.00 80.73           N
ATOM    494  CA  GLU    61      18.780  12.310 -21.866  1.00 80.73           C
ATOM    495  CB  GLU    61      19.370  13.648 -22.338  1.00 80.73           C
ATOM    496  CG  GLU    61      19.982  13.621 -23.736  1.00 80.73           C
ATOM    497  CD  GLU    61      20.416  15.045 -24.047  1.00 80.73           C
ATOM    498  OE1 GLU    61      19.523  15.933 -24.093  1.00 80.73           O
ATOM    499  OE2 GLU    61      21.642  15.264 -24.232  1.00 80.73           O
ATOM    500  C   GLU    61      19.891  11.308 -21.760  1.00 80.73           C
ATOM    501  O   GLU    61      20.003  10.404 -22.586  1.00 80.73           O
ATOM    502  N   GLN    62      20.718  11.408 -20.704  1.00 81.40           N
ATOM    503  CA  GLN    62      21.848  10.533 -20.580  1.00 81.40           C
ATOM    504  CB  GLN    62      22.695  10.826 -19.331  1.00 81.40           C
ATOM    505  CG  GLN    62      23.879   9.871 -19.175  1.00 81.40           C
ATOM    506  CD  GLN    62      24.699  10.338 -17.984  1.00 81.40           C
ATOM    507  OE1 GLN    62      25.147   9.537 -17.166  1.00 81.40           O
ATOM    508  NE2 GLN    62      24.914  11.678 -17.892  1.00 81.40           N
ATOM    509  C   GLN    62      21.367   9.125 -20.475  1.00 81.40           C
ATOM    510  O   GLN    62      21.957   8.204 -21.038  1.00 81.40           O
ATOM    511  N   GLN    63      20.267   8.929 -19.738  1.00120.88           N
ATOM    512  CA  GLN    63      19.731   7.624 -19.501  1.00120.88           C
ATOM    513  CB  GLN    63      18.525   7.751 -18.558  1.00120.88           C
ATOM    514  CG  GLN    63      17.929   6.456 -18.030  1.00120.88           C
ATOM    515  CD  GLN    63      16.956   6.896 -16.944  1.00120.88           C
ATOM    516  OE1 GLN    63      15.761   7.057 -17.187  1.00120.88           O
ATOM    517  NE2 GLN    63      17.491   7.137 -15.717  1.00120.88           N
ATOM    518  C   GLN    63      19.287   7.006 -20.799  1.00120.88           C
ATOM    519  O   GLN    63      19.598   5.850 -21.081  1.00120.88           O
ATOM    520  N   ALA    64      18.563   7.774 -21.637  1.00 38.56           N
ATOM    521  CA  ALA    64      18.019   7.252 -22.863  1.00 38.56           C
ATOM    522  CB  ALA    64      17.107   8.261 -23.581  1.00 38.56           C
ATOM    523  C   ALA    64      19.095   6.866 -23.828  1.00 38.56           C
ATOM    524  O   ALA    64      19.027   5.807 -24.452  1.00 38.56           O
ATOM    525  N   HIS    65      20.132   7.711 -23.970  1.00 30.02           N
ATOM    526  CA  HIS    65      21.141   7.437 -24.951  1.00 30.02           C
ATOM    527  ND1 HIS    65      21.249   9.992 -26.889  1.00 30.02           N
ATOM    528  CG  HIS    65      21.656   9.816 -25.586  1.00 30.02           C
ATOM    529  CB  HIS    65      22.214   8.532 -25.051  1.00 30.02           C
ATOM    530  NE2 HIS    65      20.909  11.928 -25.849  1.00 30.02           N
ATOM    531  CD2 HIS    65      21.441  11.007 -24.964  1.00 30.02           C
ATOM    532  CE1 HIS    65      20.812  11.273 -26.992  1.00 30.02           C
ATOM    533  C   HIS    65      21.811   6.154 -24.604  1.00 30.02           C
ATOM    534  O   HIS    65      22.102   5.338 -25.476  1.00 30.02           O
ATOM    535  N   ASN    66      22.069   5.942 -23.305  1.00 31.92           N
ATOM    536  CA  ASN    66      22.713   4.738 -22.883  1.00 31.92           C
ATOM    537  CB  ASN    66      22.941   4.708 -21.364  1.00 31.92           C
ATOM    538  CG  ASN    66      24.032   5.715 -21.029  1.00 31.92           C
ATOM    539  OD1 ASN    66      24.051   6.828 -21.552  1.00 31.92           O
ATOM    540  ND2 ASN    66      24.975   5.310 -20.136  1.00 31.92           N
ATOM    541  C   ASN    66      21.817   3.595 -23.236  1.00 31.92           C
ATOM    542  O   ASN    66      22.280   2.541 -23.669  1.00 31.92           O
ATOM    543  N   LEU    67      20.496   3.786 -23.066  1.00154.55           N
ATOM    544  CA  LEU    67      19.556   2.736 -23.321  1.00154.55           C
ATOM    545  CB  LEU    67      18.107   3.178 -23.082  1.00154.55           C
ATOM    546  CG  LEU    67      17.868   3.757 -21.682  1.00154.55           C
ATOM    547  CD1 LEU    67      16.371   4.019 -21.454  1.00154.55           C
ATOM    548  CD2 LEU    67      18.534   2.896 -20.598  1.00154.55           C
ATOM    549  C   LEU    67      19.619   2.356 -24.767  1.00154.55           C
ATOM    550  O   LEU    67      19.755   1.181 -25.103  1.00154.55           O
ATOM    551  N   GLU    68      19.581   3.358 -25.664  1.00100.89           N
ATOM    552  CA  GLU    68      19.515   3.090 -27.070  1.00100.89           C
ATOM    553  CB  GLU    68      19.428   4.369 -27.929  1.00100.89           C
ATOM    554  CG  GLU    68      20.601   5.342 -27.772  1.00100.89           C
ATOM    555  CD  GLU    68      21.740   4.916 -28.690  1.00100.89           C
ATOM    556  OE1 GLU    68      21.534   3.977 -29.505  1.00100.89           O
ATOM    557  OE2 GLU    68      22.835   5.532 -28.592  1.00100.89           O
ATOM    558  C   GLU    68      20.719   2.316 -27.480  1.00100.89           C
ATOM    559  O   GLU    68      20.617   1.375 -28.264  1.00100.89           O
ATOM    560  N   GLN    69      21.895   2.663 -26.934  1.00 71.73           N
ATOM    561  CA  GLN    69      23.086   1.992 -27.354  1.00 71.73           C
ATOM    562  CB  GLN    69      24.337   2.526 -26.632  1.00 71.73           C
ATOM    563  CG  GLN    69      25.658   2.029 -27.219  1.00 71.73           C
ATOM    564  CD  GLN    69      26.781   2.800 -26.537  1.00 71.73           C
ATOM    565  OE1 GLN    69      27.026   2.641 -25.343  1.00 71.73           O
ATOM    566  NE2 GLN    69      27.478   3.669 -27.317  1.00 71.73           N
ATOM    567  C   GLN    69      22.927   0.536 -27.042  1.00 71.73           C
ATOM    568  O   GLN    69      23.252  -0.323 -27.860  1.00 71.73           O
ATOM    569  N   HIS    70      22.402   0.222 -25.846  1.00 68.81           N
ATOM    570  CA  HIS    70      22.197  -1.143 -25.447  1.00 68.81           C
ATOM    571  ND1 HIS    70      23.566   0.158 -22.916  1.00 68.81           N
ATOM    572  CG  HIS    70      22.866  -1.026 -23.007  1.00 68.81           C
ATOM    573  CB  HIS    70      21.754  -1.275 -23.981  1.00 68.81           C
ATOM    574  NE2 HIS    70      24.409  -1.202 -21.371  1.00 68.81           N
ATOM    575  CD2 HIS    70      23.394  -1.844 -22.058  1.00 68.81           C
ATOM    576  CE1 HIS    70      24.475  -0.004 -21.924  1.00 68.81           C
ATOM    577  C   HIS    70      21.142  -1.785 -26.296  1.00 68.81           C
ATOM    578  O   HIS    70      21.287  -2.940 -26.692  1.00 68.81           O
ATOM    579  N   LEU    71      20.048  -1.056 -26.600  1.00101.13           N
ATOM    580  CA  LEU    71      18.968  -1.626 -27.358  1.00101.13           C
ATOM    581  CB  LEU    71      17.797  -0.646 -27.578  1.00101.13           C
ATOM    582  CG  LEU    71      16.764  -0.550 -26.435  1.00101.13           C
ATOM    583  CD1 LEU    71      15.943  -1.842 -26.351  1.00101.13           C
ATOM    584  CD2 LEU    71      17.382  -0.172 -25.084  1.00101.13           C
ATOM    585  C   LEU    71      19.465  -2.034 -28.702  1.00101.13           C
ATOM    586  O   LEU    71      19.165  -3.127 -29.178  1.00101.13           O
ATOM    587  N   ASN    72      20.269  -1.173 -29.343  1.00 58.74           N
ATOM    588  CA  ASN    72      20.735  -1.515 -30.650  1.00 58.74           C
ATOM    589  CB  ASN    72      21.635  -0.437 -31.266  1.00 58.74           C
ATOM    590  CG  ASN    72      20.736   0.750 -31.566  1.00 58.74           C
ATOM    591  OD1 ASN    72      21.072   1.892 -31.258  1.00 58.74           O
ATOM    592  ND2 ASN    72      19.554   0.473 -32.178  1.00 58.74           N
ATOM    593  C   ASN    72      21.530  -2.766 -30.517  1.00 58.74           C
ATOM    594  O   ASN    72      21.482  -3.642 -31.376  1.00 58.74           O
ATOM    595  N   GLU    73      22.288  -2.880 -29.416  1.00105.38           N
ATOM    596  CA  GLU    73      23.110  -4.033 -29.232  1.00105.38           C
ATOM    597  CB  GLU    73      23.982  -3.922 -27.972  1.00105.38           C
ATOM    598  CG  GLU    73      25.001  -2.789 -28.081  1.00105.38           C
ATOM    599  CD  GLU    73      25.940  -3.140 -29.225  1.00105.38           C
ATOM    600  OE1 GLU    73      25.926  -4.324 -29.655  1.00105.38           O
ATOM    601  OE2 GLU    73      26.679  -2.231 -29.687  1.00105.38           O
ATOM    602  C   GLU    73      22.260  -5.257 -29.105  1.00105.38           C
ATOM    603  O   GLU    73      22.502  -6.246 -29.796  1.00105.38           O
ATOM    604  N   ILE    74      21.224  -5.243 -28.240  1.00237.95           N
ATOM    605  CA  ILE    74      20.484  -6.466 -28.144  1.00237.95           C
ATOM    606  CB  ILE    74      20.375  -7.000 -26.744  1.00237.95           C
ATOM    607  CG1 ILE    74      21.771  -7.319 -26.182  1.00237.95           C
ATOM    608  CG2 ILE    74      19.448  -8.228 -26.786  1.00237.95           C
ATOM    609  CD1 ILE    74      22.498  -8.417 -26.958  1.00237.95           C
ATOM    610  C   ILE    74      19.092  -6.267 -28.645  1.00237.95           C
ATOM    611  O   ILE    74      18.173  -6.044 -27.863  1.00237.95           O
ATOM    612  N   GLN    75      18.891  -6.362 -29.971  1.00173.75           N
ATOM    613  CA  GLN    75      17.555  -6.318 -30.491  1.00173.75           C
ATOM    614  CB  GLN    75      16.722  -5.121 -30.002  1.00173.75           C
ATOM    615  CG  GLN    75      15.243  -5.235 -30.376  1.00173.75           C
ATOM    616  CD  GLN    75      14.622  -6.317 -29.502  1.00173.75           C
ATOM    617  OE1 GLN    75      14.451  -6.140 -28.297  1.00173.75           O
ATOM    618  NE2 GLN    75      14.277  -7.476 -30.125  1.00173.75           N
ATOM    619  C   GLN    75      17.632  -6.220 -31.982  1.00173.75           C
ATOM    620  O   GLN    75      18.470  -5.495 -32.517  1.00173.75           O
ATOM    621  N   ASP    76      16.748  -6.953 -32.694  1.00146.52           N
ATOM    622  CA  ASP    76      16.703  -6.880 -34.128  1.00146.52           C
ATOM    623  CB  ASP    76      16.336  -8.219 -34.794  1.00146.52           C
ATOM    624  CG  ASP    76      14.954  -8.664 -34.324  1.00146.52           C
ATOM    625  OD1 ASP    76      14.523  -8.231 -33.222  1.00146.52           O
ATOM    626  OD2 ASP    76      14.314  -9.457 -35.064  1.00146.52           O
ATOM    627  C   ASP    76      15.630  -5.899 -34.446  1.00146.52           C
ATOM    628  O   ASP    76      14.924  -6.002 -35.447  1.00146.52           O
ATOM    629  N   GLU    77      15.504  -4.912 -33.549  1.00141.28           N
ATOM    630  CA  GLU    77      14.569  -3.833 -33.587  1.00141.28           C
ATOM    631  CB  GLU    77      14.453  -3.095 -32.249  1.00141.28           C
ATOM    632  CG  GLU    77      15.762  -2.471 -31.772  1.00141.28           C
ATOM    633  CD  GLU    77      15.457  -1.783 -30.453  1.00141.28           C
ATOM    634  OE1 GLU    77      14.281  -1.863 -30.009  1.00141.28           O
ATOM    635  OE2 GLU    77      16.390  -1.168 -29.874  1.00141.28           O
ATOM    636  C   GLU    77      14.972  -2.839 -34.621  1.00141.28           C
ATOM    637  O   GLU    77      14.163  -1.981 -34.966  1.00141.28           O
ATOM    638  N   ILE    78      16.246  -2.869 -35.080  1.00170.79           N
ATOM    639  CA  ILE    78      16.684  -1.854 -35.999  1.00170.79           C
ATOM    640  CB  ILE    78      15.736  -1.594 -37.156  1.00170.79           C
ATOM    641  CG1 ILE    78      15.605  -2.865 -38.012  1.00170.79           C
ATOM    642  CG2 ILE    78      16.237  -0.411 -37.996  1.00170.79           C
ATOM    643  CD1 ILE    78      14.861  -4.008 -37.328  1.00170.79           C
ATOM    644  C   ILE    78      16.904  -0.659 -35.122  1.00170.79           C
ATOM    645  O   ILE    78      16.598  -0.739 -33.934  1.00170.79           O
ATOM    646  N   THR    79      17.534   0.419 -35.645  1.00110.68           N
ATOM    647  CA  THR    79      17.884   1.595 -34.889  1.00110.68           C
ATOM    648  CB  THR    79      18.176   2.786 -35.756  1.00110.68           C
ATOM    649  OG1 THR    79      19.235   2.493 -36.656  1.00110.68           O
ATOM    650  CG2 THR    79      18.564   3.964 -34.847  1.00110.68           C
ATOM    651  C   THR    79      16.767   1.970 -33.966  1.00110.68           C
ATOM    652  O   THR    79      15.591   1.929 -34.326  1.00110.68           O
ATOM    653  N   PHE    80      17.134   2.304 -32.713  1.00 98.52           N
ATOM    654  CA  PHE    80      16.170   2.602 -31.697  1.00 98.52           C
ATOM    655  CB  PHE    80      16.403   1.705 -30.466  1.00 98.52           C
ATOM    656  CG  PHE    80      15.169   1.613 -29.644  1.00 98.52           C
ATOM    657  CD1 PHE    80      14.092   0.887 -30.102  1.00 98.52           C
ATOM    658  CD2 PHE    80      15.098   2.206 -28.407  1.00 98.52           C
ATOM    659  CE1 PHE    80      12.946   0.776 -29.354  1.00 98.52           C
ATOM    660  CE2 PHE    80      13.954   2.095 -27.657  1.00 98.52           C
ATOM    661  CZ  PHE    80      12.875   1.385 -28.126  1.00 98.52           C
ATOM    662  C   PHE    80      16.401   4.035 -31.323  1.00 98.52           C
ATOM    663  O   PHE    80      17.546   4.474 -31.232  1.00 98.52           O
ATOM    664  N   LYS    81      15.319   4.819 -31.139  1.00 51.97           N
ATOM    665  CA  LYS    81      15.494   6.204 -30.785  1.00 51.97           C
ATOM    666  CB  LYS    81      15.036   7.193 -31.870  1.00 51.97           C
ATOM    667  CG  LYS    81      15.230   8.663 -31.475  1.00 51.97           C
ATOM    668  CD  LYS    81      14.925   9.651 -32.606  1.00 51.97           C
ATOM    669  CE  LYS    81      15.103  11.129 -32.246  1.00 51.97           C
ATOM    670  NZ  LYS    81      14.777  11.971 -33.421  1.00 51.97           N
ATOM    671  C   LYS    81      14.656   6.496 -29.582  1.00 51.97           C
ATOM    672  O   LYS    81      13.488   6.115 -29.519  1.00 51.97           O
ATOM    673  N   ALA    82      15.250   7.175 -28.579  1.00 42.78           N
ATOM    674  CA  ALA    82      14.524   7.534 -27.394  1.00 42.78           C
ATOM    675  CB  ALA    82      15.415   7.652 -26.146  1.00 42.78           C
ATOM    676  C   ALA    82      13.870   8.866 -27.612  1.00 42.78           C
ATOM    677  O   ALA    82      14.387   9.706 -28.347  1.00 42.78           O
ATOM    678  N   TYR    83      12.701   9.089 -26.974  1.00 70.69           N
ATOM    679  CA  TYR    83      12.021  10.351 -27.088  1.00 70.69           C
ATOM    680  CB  TYR    83      10.726  10.277 -27.910  1.00 70.69           C
ATOM    681  CG  TYR    83      11.106   9.949 -29.308  1.00 70.69           C
ATOM    682  CD1 TYR    83      11.367   8.649 -29.667  1.00 70.69           C
ATOM    683  CD2 TYR    83      11.196  10.940 -30.259  1.00 70.69           C
ATOM    684  CE1 TYR    83      11.721   8.343 -30.958  1.00 70.69           C
ATOM    685  CE2 TYR    83      11.549  10.640 -31.553  1.00 70.69           C
ATOM    686  CZ  TYR    83      11.812   9.338 -31.901  1.00 70.69           C
ATOM    687  OH  TYR    83      12.177   9.011 -33.222  1.00 70.69           O
ATOM    688  C   TYR    83      11.617  10.785 -25.715  1.00 70.69           C
ATOM    689  O   TYR    83      11.161   9.973 -24.913  1.00 70.69           O
ATOM    690  N   ILE    84      11.743  12.091 -25.406  1.00 49.70           N
ATOM    691  CA  ILE    84      11.382  12.550 -24.095  1.00 49.70           C
ATOM    692  CB  ILE    84      12.284  13.636 -23.587  1.00 49.70           C
ATOM    693  CG1 ILE    84      13.722  13.109 -23.443  1.00 49.70           C
ATOM    694  CG2 ILE    84      11.692  14.191 -22.282  1.00 49.70           C
ATOM    695  CD1 ILE    84      14.754  14.206 -23.188  1.00 49.70           C
ATOM    696  C   ILE    84       9.996  13.110 -24.153  1.00 49.70           C
ATOM    697  O   ILE    84       9.704  13.991 -24.960  1.00 49.70           O
ATOM    698  N   GLY    85       9.095  12.598 -23.286  1.00 44.93           N
ATOM    699  CA  GLY    85       7.748  13.097 -23.267  1.00 44.93           C
ATOM    700  C   GLY    85       7.467  13.581 -21.883  1.00 44.93           C
ATOM    701  O   GLY    85       7.087  12.815 -20.999  1.00 44.93           O
ATOM    702  N   LEU    86       7.597  14.905 -21.688  1.00 54.93           N
ATOM    703  CA  LEU    86       7.406  15.504 -20.402  1.00 54.93           C
ATOM    704  CB  LEU    86       8.244  16.779 -20.207  1.00 54.93           C
ATOM    705  CG  LEU    86       9.761  16.548 -20.335  1.00 54.93           C
ATOM    706  CD1 LEU    86      10.544  17.856 -20.128  1.00 54.93           C
ATOM    707  CD2 LEU    86      10.236  15.409 -19.419  1.00 54.93           C
ATOM    708  C   LEU    86       5.969  15.909 -20.298  1.00 54.93           C
ATOM    709  O   LEU    86       5.373  16.399 -21.254  1.00 54.93           O
ATOM    710  N   LYS    87       5.388  15.698 -19.104  1.00217.55           N
ATOM    711  CA  LYS    87       4.011  15.967 -18.803  1.00217.55           C
ATOM    712  CB  LYS    87       3.683  15.633 -17.336  1.00217.55           C
ATOM    713  CG  LYS    87       3.726  14.152 -16.963  1.00217.55           C
ATOM    714  CD  LYS    87       2.553  13.338 -17.508  1.00217.55           C
ATOM    715  CE  LYS    87       2.571  13.153 -19.021  1.00217.55           C
ATOM    716  NZ  LYS    87       3.776  12.392 -19.404  1.00217.55           N
ATOM    717  C   LYS    87       3.685  17.431 -18.926  1.00217.55           C
ATOM    718  O   LYS    87       2.660  17.786 -19.508  1.00217.55           O
ATOM    719  N   HIS    88       4.518  18.338 -18.369  1.00172.75           N
ATOM    720  CA  HIS    88       4.064  19.705 -18.416  1.00172.75           C
ATOM    721  ND1 HIS    88       2.460  18.392 -15.654  1.00172.75           N
ATOM    722  CG  HIS    88       2.369  19.430 -16.553  1.00172.75           C
ATOM    723  CB  HIS    88       3.548  20.209 -17.059  1.00172.75           C
ATOM    724  NE2 HIS    88       0.303  18.620 -16.144  1.00172.75           N
ATOM    725  CD2 HIS    88       1.044  19.556 -16.843  1.00172.75           C
ATOM    726  CE1 HIS    88       1.196  17.944 -15.444  1.00172.75           C
ATOM    727  C   HIS    88       5.144  20.652 -18.840  1.00172.75           C
ATOM    728  O   HIS    88       5.062  21.842 -18.538  1.00172.75           O
ATOM    729  N   ILE    89       6.189  20.173 -19.538  1.00186.99           N
ATOM    730  CA  ILE    89       7.177  21.096 -20.026  1.00186.99           C
ATOM    731  CB  ILE    89       8.439  21.123 -19.217  1.00186.99           C
ATOM    732  CG1 ILE    89       8.153  21.613 -17.789  1.00186.99           C
ATOM    733  CG2 ILE    89       9.457  21.994 -19.972  1.00186.99           C
ATOM    734  CD1 ILE    89       7.611  23.041 -17.743  1.00186.99           C
ATOM    735  C   ILE    89       7.562  20.648 -21.398  1.00186.99           C
ATOM    736  O   ILE    89       7.763  19.457 -21.628  1.00186.99           O
ATOM    737  N   GLU    90       7.688  21.578 -22.364  1.00100.32           N
ATOM    738  CA  GLU    90       8.106  21.079 -23.641  1.00100.32           C
ATOM    739  CB  GLU    90       8.108  22.095 -24.796  1.00100.32           C
ATOM    740  CG  GLU    90       8.464  21.426 -26.130  1.00100.32           C
ATOM    741  CD  GLU    90       8.499  22.478 -27.229  1.00100.32           C
ATOM    742  OE1 GLU    90       8.906  23.633 -26.933  1.00100.32           O
ATOM    743  OE2 GLU    90       8.132  22.136 -28.385  1.00100.32           O
ATOM    744  C   GLU    90       9.517  20.630 -23.447  1.00100.32           C
ATOM    745  O   GLU    90      10.273  21.317 -22.760  1.00100.32           O
ATOM    746  N   PRO    91       9.938  19.529 -24.025  1.00 96.52           N
ATOM    747  CA  PRO    91       9.100  18.720 -24.875  1.00 96.52           C
ATOM    748  CD  PRO    91      11.336  19.439 -24.416  1.00 96.52           C
ATOM    749  CB  PRO    91      10.041  17.800 -25.651  1.00 96.52           C
ATOM    750  CG  PRO    91      11.360  18.589 -25.697  1.00 96.52           C
ATOM    751  C   PRO    91       7.976  17.983 -24.217  1.00 96.52           C
ATOM    752  O   PRO    91       8.223  17.136 -23.359  1.00 96.52           O
ATOM    753  N   PHE    92       6.745  18.216 -24.710  1.00112.47           N
ATOM    754  CA  PHE    92       5.533  17.640 -24.203  1.00112.47           C
ATOM    755  CB  PHE    92       4.288  18.488 -24.515  1.00112.47           C
ATOM    756  CG  PHE    92       4.362  19.748 -23.722  1.00112.47           C
ATOM    757  CD1 PHE    92       3.861  19.787 -22.442  1.00112.47           C
ATOM    758  CD2 PHE    92       4.926  20.886 -24.251  1.00112.47           C
ATOM    759  CE1 PHE    92       3.920  20.943 -21.698  1.00112.47           C
ATOM    760  CE2 PHE    92       4.989  22.045 -23.511  1.00112.47           C
ATOM    761  CZ  PHE    92       4.486  22.075 -22.233  1.00112.47           C
ATOM    762  C   PHE    92       5.312  16.303 -24.836  1.00112.47           C
ATOM    763  O   PHE    92       5.976  15.931 -25.800  1.00112.47           O
ATOM    764  N   ILE    93       4.366  15.534 -24.263  1.00 92.59           N
ATOM    765  CA  ILE    93       4.018  14.231 -24.744  1.00 92.59           C
ATOM    766  CB  ILE    93       2.951  13.586 -23.912  1.00 92.59           C
ATOM    767  CG1 ILE    93       3.420  13.450 -22.454  1.00 92.59           C
ATOM    768  CG2 ILE    93       2.592  12.244 -24.567  1.00 92.59           C
ATOM    769  CD1 ILE    93       4.679  12.599 -22.299  1.00 92.59           C
ATOM    770  C   ILE    93       3.473  14.372 -26.131  1.00 92.59           C
ATOM    771  O   ILE    93       3.801  13.592 -27.022  1.00 92.59           O
ATOM    772  N   GLU    94       2.611  15.380 -26.348  1.00119.19           N
ATOM    773  CA  GLU    94       2.007  15.568 -27.634  1.00119.19           C
ATOM    774  CB  GLU    94       0.901  16.641 -27.631  1.00119.19           C
ATOM    775  CG  GLU    94       1.284  17.951 -26.943  1.00119.19           C
ATOM    776  CD  GLU    94       1.005  17.785 -25.452  1.00119.19           C
ATOM    777  OE1 GLU    94       0.730  16.631 -25.024  1.00119.19           O
ATOM    778  OE2 GLU    94       1.060  18.810 -24.723  1.00119.19           O
ATOM    779  C   GLU    94       3.049  15.921 -28.648  1.00119.19           C
ATOM    780  O   GLU    94       2.986  15.461 -29.787  1.00119.19           O
ATOM    781  N   ASP    95       4.038  16.753 -28.271  1.00 37.64           N
ATOM    782  CA  ASP    95       5.055  17.142 -29.205  1.00 37.64           C
ATOM    783  CB  ASP    95       6.024  18.191 -28.634  1.00 37.64           C
ATOM    784  CG  ASP    95       5.299  19.527 -28.575  1.00 37.64           C
ATOM    785  OD1 ASP    95       4.407  19.752 -29.437  1.00 37.64           O
ATOM    786  OD2 ASP    95       5.630  20.342 -27.673  1.00 37.64           O
ATOM    787  C   ASP    95       5.867  15.943 -29.582  1.00 37.64           C
ATOM    788  O   ASP    95       6.228  15.775 -30.746  1.00 37.64           O
ATOM    789  N   ALA    96       6.177  15.077 -28.600  1.00 32.35           N
ATOM    790  CA  ALA    96       7.000  13.926 -28.847  1.00 32.35           C
ATOM    791  CB  ALA    96       7.264  13.100 -27.575  1.00 32.35           C
ATOM    792  C   ALA    96       6.301  13.029 -29.812  1.00 32.35           C
ATOM    793  O   ALA    96       6.911  12.489 -30.735  1.00 32.35           O
ATOM    794  N   VAL    97       4.985  12.854 -29.621  1.00 39.58           N
ATOM    795  CA  VAL    97       4.247  11.979 -30.474  1.00 39.58           C
ATOM    796  CB  VAL    97       2.796  11.901 -30.104  1.00 39.58           C
ATOM    797  CG1 VAL    97       2.068  11.036 -31.147  1.00 39.58           C
ATOM    798  CG2 VAL    97       2.689  11.366 -28.666  1.00 39.58           C
ATOM    799  C   VAL    97       4.327  12.507 -31.869  1.00 39.58           C
ATOM    800  O   VAL    97       4.599  11.765 -32.811  1.00 39.58           O
ATOM    801  N   ALA    98       4.140  13.826 -32.034  1.00 29.45           N
ATOM    802  CA  ALA    98       4.132  14.390 -33.351  1.00 29.45           C
ATOM    803  CB  ALA    98       3.949  15.918 -33.343  1.00 29.45           C
ATOM    804  C   ALA    98       5.453  14.100 -33.988  1.00 29.45           C
ATOM    805  O   ALA    98       5.519  13.765 -35.169  1.00 29.45           O
ATOM    806  N   GLU    99       6.546  14.219 -33.212  1.00 82.01           N
ATOM    807  CA  GLU    99       7.869  14.016 -33.730  1.00 82.01           C
ATOM    808  CB  GLU    99       8.967  14.343 -32.705  1.00 82.01           C
ATOM    809  CG  GLU    99      10.368  13.960 -33.187  1.00 82.01           C
ATOM    810  CD  GLU    99      10.688  14.792 -34.419  1.00 82.01           C
ATOM    811  OE1 GLU    99       9.894  15.718 -34.731  1.00 82.01           O
ATOM    812  OE2 GLU    99      11.728  14.507 -35.071  1.00 82.01           O
ATOM    813  C   GLU    99       8.074  12.596 -34.161  1.00 82.01           C
ATOM    814  O   GLU    99       8.670  12.341 -35.205  1.00 82.01           O
ATOM    815  N   MET   100       7.596  11.627 -33.363  1.00104.51           N
ATOM    816  CA  MET   100       7.811  10.245 -33.686  1.00104.51           C
ATOM    817  CB  MET   100       7.371   9.293 -32.573  1.00104.51           C
ATOM    818  CG  MET   100       8.369   9.297 -31.418  1.00104.51           C
ATOM    819  SD  MET   100       7.830   8.359 -29.970  1.00104.51           S
ATOM    820  CE  MET   100       6.836   9.742 -29.348  1.00104.51           C
ATOM    821  C   MET   100       7.089   9.888 -34.945  1.00104.51           C
ATOM    822  O   MET   100       7.595   9.118 -35.759  1.00104.51           O
ATOM    823  N   HIS   101       5.881  10.444 -35.138  1.00 72.12           N
ATOM    824  CA  HIS   101       5.105  10.146 -36.304  1.00 72.12           C
ATOM    825  ND1 HIS   101       2.154   9.239 -37.506  1.00 72.12           N
ATOM    826  CG  HIS   101       2.879  10.411 -37.467  1.00 72.12           C
ATOM    827  CB  HIS   101       3.729  10.832 -36.304  1.00 72.12           C
ATOM    828  NE2 HIS   101       1.791  10.276 -39.439  1.00 72.12           N
ATOM    829  CD2 HIS   101       2.646  11.030 -38.656  1.00 72.12           C
ATOM    830  CE1 HIS   101       1.523   9.210 -38.707  1.00 72.12           C
ATOM    831  C   HIS   101       5.854  10.627 -37.504  1.00 72.12           C
ATOM    832  O   HIS   101       5.828  10.000 -38.561  1.00 72.12           O
ATOM    833  N   LYS   102       6.554  11.764 -37.362  1.00120.68           N
ATOM    834  CA  LYS   102       7.276  12.347 -38.455  1.00120.68           C
ATOM    835  CB  LYS   102       8.021  13.632 -38.049  1.00120.68           C
ATOM    836  CG  LYS   102       7.089  14.723 -37.518  1.00120.68           C
ATOM    837  CD  LYS   102       6.025  15.166 -38.523  1.00120.68           C
ATOM    838  CE  LYS   102       4.956  16.079 -37.919  1.00120.68           C
ATOM    839  NZ  LYS   102       4.073  15.304 -37.019  1.00120.68           N
ATOM    840  C   LYS   102       8.309  11.362 -38.907  1.00120.68           C
ATOM    841  O   LYS   102       8.621  11.271 -40.093  1.00120.68           O
ATOM    842  N   ASP   103       8.870  10.609 -37.947  1.00 73.32           N
ATOM    843  CA  ASP   103       9.935   9.667 -38.152  1.00 73.32           C
ATOM    844  CB  ASP   103      10.532   9.182 -36.822  1.00 73.32           C
ATOM    845  CG  ASP   103      11.202  10.399 -36.193  1.00 73.32           C
ATOM    846  OD1 ASP   103      11.825  11.186 -36.954  1.00 73.32           O
ATOM    847  OD2 ASP   103      11.082  10.574 -34.952  1.00 73.32           O
ATOM    848  C   ASP   103       9.484   8.482 -38.958  1.00 73.32           C
ATOM    849  O   ASP   103      10.309   7.817 -39.584  1.00 73.32           O
ATOM    850  N   GLY   104       8.181   8.136 -38.936  1.00 29.03           N
ATOM    851  CA  GLY   104       7.751   7.016 -39.727  1.00 29.03           C
ATOM    852  C   GLY   104       8.130   5.770 -39.002  1.00 29.03           C
ATOM    853  O   GLY   104       8.428   4.743 -39.611  1.00 29.03           O
ATOM    854  N   ILE   105       8.123   5.842 -37.661  1.00 65.25           N
ATOM    855  CA  ILE   105       8.500   4.735 -36.839  1.00 65.25           C
ATOM    856  CB  ILE   105       8.662   5.123 -35.402  1.00 65.25           C
ATOM    857  CG1 ILE   105       9.664   6.281 -35.273  1.00 65.25           C
ATOM    858  CG2 ILE   105       9.098   3.870 -34.631  1.00 65.25           C
ATOM    859  CD1 ILE   105       9.626   6.971 -33.910  1.00 65.25           C
ATOM    860  C   ILE   105       7.410   3.715 -36.916  1.00 65.25           C
ATOM    861  O   ILE   105       6.226   4.043 -36.946  1.00 65.25           O
ATOM    862  N   THR   106       7.801   2.439 -37.071  1.00116.57           N
ATOM    863  CA  THR   106       6.863   1.357 -37.087  1.00116.57           C
ATOM    864  CB  THR   106       7.447   0.091 -37.643  1.00116.57           C
ATOM    865  OG1 THR   106       6.426  -0.882 -37.816  1.00116.57           O
ATOM    866  CG2 THR   106       8.526  -0.431 -36.679  1.00116.57           C
ATOM    867  C   THR   106       6.375   1.067 -35.700  1.00116.57           C
ATOM    868  O   THR   106       5.205   0.745 -35.505  1.00116.57           O
ATOM    869  N   GLU   107       7.268   1.168 -34.692  1.00 84.78           N
ATOM    870  CA  GLU   107       6.899   0.757 -33.364  1.00 84.78           C
ATOM    871  CB  GLU   107       7.739  -0.436 -32.875  1.00 84.78           C
ATOM    872  CG  GLU   107       7.167  -1.162 -31.658  1.00 84.78           C
ATOM    873  CD  GLU   107       6.198  -2.215 -32.176  1.00 84.78           C
ATOM    874  OE1 GLU   107       5.048  -1.843 -32.530  1.00 84.78           O
ATOM    875  OE2 GLU   107       6.603  -3.406 -32.235  1.00 84.78           O
ATOM    876  C   GLU   107       7.135   1.871 -32.389  1.00 84.78           C
ATOM    877  O   GLU   107       8.163   2.545 -32.428  1.00 84.78           O
ATOM    878  N   ALA   108       6.172   2.088 -31.470  1.00 44.52           N
ATOM    879  CA  ALA   108       6.350   3.101 -30.467  1.00 44.52           C
ATOM    880  CB  ALA   108       5.379   4.287 -30.604  1.00 44.52           C
ATOM    881  C   ALA   108       6.091   2.467 -29.136  1.00 44.52           C
ATOM    882  O   ALA   108       5.124   1.725 -28.966  1.00 44.52           O
ATOM    883  N   VAL   109       6.957   2.747 -28.140  1.00105.72           N
ATOM    884  CA  VAL   109       6.746   2.141 -26.857  1.00105.72           C
ATOM    885  CB  VAL   109       7.835   1.182 -26.475  1.00105.72           C
ATOM    886  CG1 VAL   109       7.810   0.009 -27.468  1.00105.72           C
ATOM    887  CG2 VAL   109       9.177   1.933 -26.458  1.00105.72           C
ATOM    888  C   VAL   109       6.671   3.201 -25.804  1.00105.72           C
ATOM    889  O   VAL   109       7.583   4.009 -25.634  1.00105.72           O
ATOM    890  N   SER   110       5.571   3.204 -25.028  1.00 91.07           N
ATOM    891  CA  SER   110       5.448   4.193 -23.998  1.00 91.07           C
ATOM    892  CB  SER   110       3.988   4.497 -23.616  1.00 91.07           C
ATOM    893  OG  SER   110       3.293   5.036 -24.730  1.00 91.07           O
ATOM    894  C   SER   110       6.109   3.614 -22.792  1.00 91.07           C
ATOM    895  O   SER   110       5.584   2.693 -22.167  1.00 91.07           O
ATOM    896  N   ILE   111       7.294   4.146 -22.434  1.00111.42           N
ATOM    897  CA  ILE   111       7.968   3.607 -21.290  1.00111.42           C
ATOM    898  CB  ILE   111       9.368   3.142 -21.588  1.00111.42           C
ATOM    899  CG1 ILE   111       9.984   2.470 -20.351  1.00111.42           C
ATOM    900  CG2 ILE   111      10.180   4.314 -22.153  1.00111.42           C
ATOM    901  CD1 ILE   111      11.284   1.727 -20.652  1.00111.42           C
ATOM    902  C   ILE   111       8.000   4.630 -20.191  1.00111.42           C
ATOM    903  O   ILE   111       8.734   5.615 -20.236  1.00111.42           O
ATOM    904  N   VAL   112       7.207   4.396 -19.131  1.00 57.75           N
ATOM    905  CA  VAL   112       7.139   5.335 -18.047  1.00 57.75           C
ATOM    906  CB  VAL   112       5.999   5.097 -17.104  1.00 57.75           C
ATOM    907  CG1 VAL   112       6.153   6.070 -15.924  1.00 57.75           C
ATOM    908  CG2 VAL   112       4.677   5.254 -17.872  1.00 57.75           C
ATOM    909  C   VAL   112       8.397   5.272 -17.233  1.00 57.75           C
ATOM    910  O   VAL   112       8.962   4.207 -16.990  1.00 57.75           O
ATOM    911  N   LEU   113       8.881   6.468 -16.846  1.00 85.44           N
ATOM    912  CA  LEU   113      10.025   6.718 -16.017  1.00 85.44           C
ATOM    913  CB  LEU   113      10.535   8.165 -16.116  1.00 85.44           C
ATOM    914  CG  LEU   113      11.105   8.498 -17.506  1.00 85.44           C
ATOM    915  CD1 LEU   113      11.676   9.924 -17.557  1.00 85.44           C
ATOM    916  CD2 LEU   113      12.116   7.430 -17.956  1.00 85.44           C
ATOM    917  C   LEU   113       9.729   6.428 -14.583  1.00 85.44           C
ATOM    918  O   LEU   113      10.660   6.293 -13.791  1.00 85.44           O
ATOM    919  N   ALA   114       8.438   6.441 -14.186  1.00 58.59           N
ATOM    920  CA  ALA   114       8.102   6.196 -12.807  1.00 58.59           C
ATOM    921  CB  ALA   114       6.774   6.841 -12.374  1.00 58.59           C
ATOM    922  C   ALA   114       7.969   4.716 -12.610  1.00 58.59           C
ATOM    923  O   ALA   114       7.079   4.076 -13.165  1.00 58.59           O
ATOM    924  N   PRO   115       8.825   4.150 -11.802  1.00 74.97           N
ATOM    925  CA  PRO   115       8.799   2.730 -11.596  1.00 74.97           C
ATOM    926  CD  PRO   115      10.132   4.719 -11.520  1.00 74.97           C
ATOM    927  CB  PRO   115      10.064   2.397 -10.810  1.00 74.97           C
ATOM    928  CG  PRO   115      11.040   3.519 -11.205  1.00 74.97           C
ATOM    929  C   PRO   115       7.549   2.260 -10.928  1.00 74.97           C
ATOM    930  O   PRO   115       7.125   1.137 -11.198  1.00 74.97           O
ATOM    931  N   HIS   116       6.947   3.095 -10.059  1.00 66.31           N
ATOM    932  CA  HIS   116       5.774   2.690  -9.339  1.00 66.31           C
ATOM    933  ND1 HIS   116       8.058   3.930  -7.078  1.00 66.31           N
ATOM    934  CG  HIS   116       7.083   2.963  -7.163  1.00 66.31           C
ATOM    935  CB  HIS   116       5.778   3.166  -7.876  1.00 66.31           C
ATOM    936  NE2 HIS   116       8.822   2.163  -5.969  1.00 66.31           N
ATOM    937  CD2 HIS   116       7.566   1.887  -6.481  1.00 66.31           C
ATOM    938  CE1 HIS   116       9.076   3.400  -6.353  1.00 66.31           C
ATOM    939  C   HIS   116       4.628   3.408  -9.980  1.00 66.31           C
ATOM    940  O   HIS   116       4.729   4.601 -10.257  1.00 66.31           O
ATOM    941  N   PHE   117       3.507   2.694 -10.214  1.00156.88           N
ATOM    942  CA  PHE   117       2.341   3.205 -10.889  1.00156.88           C
ATOM    943  CB  PHE   117       1.415   2.062 -11.354  1.00156.88           C
ATOM    944  CG  PHE   117       0.202   2.600 -12.037  1.00156.88           C
ATOM    945  CD1 PHE   117      -0.893   2.999 -11.304  1.00156.88           C
ATOM    946  CD2 PHE   117       0.151   2.698 -13.407  1.00156.88           C
ATOM    947  CE1 PHE   117      -2.014   3.495 -11.928  1.00156.88           C
ATOM    948  CE2 PHE   117      -0.967   3.194 -14.038  1.00156.88           C
ATOM    949  CZ  PHE   117      -2.053   3.594 -13.297  1.00156.88           C
ATOM    950  C   PHE   117       1.516   4.081  -9.991  1.00156.88           C
ATOM    951  O   PHE   117       1.212   3.736  -8.850  1.00156.88           O
ATOM    952  N   SER   118       1.114   5.252 -10.520  1.00 65.83           N
ATOM    953  CA  SER   118       0.224   6.146  -9.841  1.00 65.83           C
ATOM    954  CB  SER   118       0.932   7.312  -9.127  1.00 65.83           C
ATOM    955  OG  SER   118      -0.029   8.143  -8.494  1.00 65.83           O
ATOM    956  C   SER   118      -0.616   6.742 -10.921  1.00 65.83           C
ATOM    957  O   SER   118      -0.158   6.918 -12.047  1.00 65.83           O
ATOM    958  N   THR   119      -1.887   7.041 -10.614  1.00110.46           N
ATOM    959  CA  THR   119      -2.768   7.660 -11.559  1.00110.46           C
ATOM    960  CB  THR   119      -4.170   7.804 -11.045  1.00110.46           C
ATOM    961  OG1 THR   119      -4.724   6.526 -10.771  1.00110.46           O
ATOM    962  CG2 THR   119      -5.018   8.551 -12.088  1.00110.46           C
ATOM    963  C   THR   119      -2.237   9.032 -11.782  1.00110.46           C
ATOM    964  O   THR   119      -2.380   9.617 -12.853  1.00110.46           O
ATOM    965  N   PHE   120      -1.631   9.589 -10.726  1.00130.77           N
ATOM    966  CA  PHE   120      -1.078  10.903 -10.757  1.00130.77           C
ATOM    967  CB  PHE   120      -0.425  11.248  -9.407  1.00130.77           C
ATOM    968  CG  PHE   120       0.491  12.401  -9.608  1.00130.77           C
ATOM    969  CD1 PHE   120       0.022  13.690  -9.599  1.00130.77           C
ATOM    970  CD2 PHE   120       1.837  12.181  -9.800  1.00130.77           C
ATOM    971  CE1 PHE   120       0.881  14.746  -9.789  1.00130.77           C
ATOM    972  CE2 PHE   120       2.701  13.233  -9.988  1.00130.77           C
ATOM    973  CZ  PHE   120       2.222  14.520  -9.984  1.00130.77           C
ATOM    974  C   PHE   120      -0.008  10.998 -11.800  1.00130.77           C
ATOM    975  O   PHE   120      -0.014  11.938 -12.590  1.00130.77           O
ATOM    976  N   SER   121       0.983  10.083 -11.766  1.00135.89           N
ATOM    977  CA  SER   121       2.097  10.109 -12.681  1.00135.89           C
ATOM    978  CB  SER   121       3.321   9.372 -12.122  1.00135.89           C
ATOM    979  OG  SER   121       3.711   9.951 -10.890  1.00135.89           O
ATOM    980  C   SER   121       1.862   9.488 -14.026  1.00135.89           C
ATOM    981  O   SER   121       1.563  10.145 -15.021  1.00135.89           O
ATOM    982  N   VAL   122       2.012   8.147 -14.054  1.00115.53           N
ATOM    983  CA  VAL   122       1.986   7.356 -15.253  1.00115.53           C
ATOM    984  CB  VAL   122       2.234   5.899 -14.970  1.00115.53           C
ATOM    985  CG1 VAL   122       3.652   5.748 -14.402  1.00115.53           C
ATOM    986  CG2 VAL   122       1.169   5.393 -13.988  1.00115.53           C
ATOM    987  C   VAL   122       0.642   7.477 -15.883  1.00115.53           C
ATOM    988  O   VAL   122       0.528   7.614 -17.101  1.00115.53           O
ATOM    989  N   GLN   123      -0.421   7.452 -15.064  1.00 96.94           N
ATOM    990  CA  GLN   123      -1.732   7.480 -15.627  1.00 96.94           C
ATOM    991  CB  GLN   123      -2.872   7.273 -14.614  1.00 96.94           C
ATOM    992  CG  GLN   123      -4.241   7.239 -15.300  1.00 96.94           C
ATOM    993  CD  GLN   123      -5.259   6.657 -14.333  1.00 96.94           C
ATOM    994  OE1 GLN   123      -4.897   6.065 -13.317  1.00 96.94           O
ATOM    995  NE2 GLN   123      -6.569   6.821 -14.657  1.00 96.94           N
ATOM    996  C   GLN   123      -1.937   8.773 -16.344  1.00 96.94           C
ATOM    997  O   GLN   123      -2.638   8.815 -17.351  1.00 96.94           O
ATOM    998  N   SER   124      -1.364   9.878 -15.834  1.00 97.93           N
ATOM    999  CA  SER   124      -1.541  11.146 -16.485  1.00 97.93           C
ATOM   1000  CB  SER   124      -1.010  12.341 -15.668  1.00 97.93           C
ATOM   1001  OG  SER   124       0.409  12.355 -15.655  1.00 97.93           O
ATOM   1002  C   SER   124      -0.824  11.149 -17.801  1.00 97.93           C
ATOM   1003  O   SER   124      -1.334  11.677 -18.788  1.00 97.93           O
ATOM   1004  N   TYR   125       0.390  10.566 -17.848  1.00169.39           N
ATOM   1005  CA  TYR   125       1.142  10.519 -19.070  1.00169.39           C
ATOM   1006  CB  TYR   125       2.504   9.813 -18.955  1.00169.39           C
ATOM   1007  CG  TYR   125       2.797   9.356 -20.350  1.00169.39           C
ATOM   1008  CD1 TYR   125       3.134  10.257 -21.334  1.00169.39           C
ATOM   1009  CD2 TYR   125       2.732   8.017 -20.679  1.00169.39           C
ATOM   1010  CE1 TYR   125       3.388   9.836 -22.620  1.00169.39           C
ATOM   1011  CE2 TYR   125       2.984   7.589 -21.962  1.00169.39           C
ATOM   1012  CZ  TYR   125       3.314   8.499 -22.938  1.00169.39           C
ATOM   1013  OH  TYR   125       3.575   8.060 -24.255  1.00169.39           O
ATOM   1014  C   TYR   125       0.408   9.717 -20.081  1.00169.39           C
ATOM   1015  O   TYR   125       0.308  10.116 -21.238  1.00169.39           O
ATOM   1016  N   ASN   126      -0.102   8.547 -19.659  1.00 45.83           N
ATOM   1017  CA  ASN   126      -0.736   7.625 -20.554  1.00 45.83           C
ATOM   1018  CB  ASN   126      -1.194   6.330 -19.858  1.00 45.83           C
ATOM   1019  CG  ASN   126       0.036   5.543 -19.423  1.00 45.83           C
ATOM   1020  OD1 ASN   126       0.954   5.311 -20.208  1.00 45.83           O
ATOM   1021  ND2 ASN   126       0.057   5.118 -18.131  1.00 45.83           N
ATOM   1022  C   ASN   126      -1.955   8.247 -21.149  1.00 45.83           C
ATOM   1023  O   ASN   126      -2.161   8.172 -22.357  1.00 45.83           O
ATOM   1024  N   LYS   127      -2.784   8.911 -20.324  1.00118.05           N
ATOM   1025  CA  LYS   127      -4.004   9.461 -20.837  1.00118.05           C
ATOM   1026  CB  LYS   127      -4.834  10.210 -19.781  1.00118.05           C
ATOM   1027  CG  LYS   127      -5.530   9.276 -18.792  1.00118.05           C
ATOM   1028  CD  LYS   127      -6.492   8.304 -19.479  1.00118.05           C
ATOM   1029  CE  LYS   127      -7.586   9.006 -20.287  1.00118.05           C
ATOM   1030  NZ  LYS   127      -8.380   8.012 -21.042  1.00118.05           N
ATOM   1031  C   LYS   127      -3.650  10.437 -21.904  1.00118.05           C
ATOM   1032  O   LYS   127      -4.318  10.519 -22.933  1.00118.05           O
ATOM   1033  N   ARG   128      -2.565  11.195 -21.686  1.00103.85           N
ATOM   1034  CA  ARG   128      -2.189  12.192 -22.635  1.00103.85           C
ATOM   1035  CB  ARG   128      -1.030  13.066 -22.120  1.00103.85           C
ATOM   1036  CG  ARG   128      -1.562  14.010 -21.034  1.00103.85           C
ATOM   1037  CD  ARG   128      -0.532  14.872 -20.301  1.00103.85           C
ATOM   1038  NE  ARG   128      -1.305  15.829 -19.452  1.00103.85           N
ATOM   1039  CZ  ARG   128      -1.294  15.737 -18.087  1.00103.85           C
ATOM   1040  NH1 ARG   128      -0.525  14.795 -17.470  1.00103.85           N
ATOM   1041  NH2 ARG   128      -2.052  16.591 -17.339  1.00103.85           N
ATOM   1042  C   ARG   128      -1.873  11.543 -23.943  1.00103.85           C
ATOM   1043  O   ARG   128      -2.292  12.023 -24.996  1.00103.85           O
ATOM   1044  N   ALA   129      -1.147  10.414 -23.916  1.00 39.72           N
ATOM   1045  CA  ALA   129      -0.827   9.746 -25.140  1.00 39.72           C
ATOM   1046  CB  ALA   129       0.077   8.518 -24.934  1.00 39.72           C
ATOM   1047  C   ALA   129      -2.095   9.270 -25.769  1.00 39.72           C
ATOM   1048  O   ALA   129      -2.270   9.374 -26.980  1.00 39.72           O
ATOM   1049  N   LYS   130      -3.022   8.753 -24.942  1.00135.65           N
ATOM   1050  CA  LYS   130      -4.248   8.173 -25.410  1.00135.65           C
ATOM   1051  CB  LYS   130      -5.112   7.666 -24.242  1.00135.65           C
ATOM   1052  CG  LYS   130      -6.155   6.616 -24.625  1.00135.65           C
ATOM   1053  CD  LYS   130      -5.537   5.260 -24.974  1.00135.65           C
ATOM   1054  CE  LYS   130      -4.638   4.688 -23.872  1.00135.65           C
ATOM   1055  NZ  LYS   130      -5.456   4.237 -22.724  1.00135.65           N
ATOM   1056  C   LYS   130      -5.033   9.216 -26.134  1.00135.65           C
ATOM   1057  O   LYS   130      -5.561   8.970 -27.218  1.00135.65           O
ATOM   1058  N   GLU   131      -5.108  10.427 -25.557  1.00 70.70           N
ATOM   1059  CA  GLU   131      -5.896  11.474 -26.133  1.00 70.70           C
ATOM   1060  CB  GLU   131      -5.900  12.740 -25.259  1.00 70.70           C
ATOM   1061  CG  GLU   131      -6.889  13.814 -25.710  1.00 70.70           C
ATOM   1062  CD  GLU   131      -6.850  14.920 -24.666  1.00 70.70           C
ATOM   1063  OE1 GLU   131      -6.075  14.771 -23.684  1.00 70.70           O
ATOM   1064  OE2 GLU   131      -7.594  15.924 -24.831  1.00 70.70           O
ATOM   1065  C   GLU   131      -5.331  11.823 -27.471  1.00 70.70           C
ATOM   1066  O   GLU   131      -6.064  12.008 -28.441  1.00 70.70           O
ATOM   1067  N   GLU   132      -3.994  11.890 -27.568  1.00 81.14           N
ATOM   1068  CA  GLU   132      -3.393  12.279 -28.809  1.00 81.14           C
ATOM   1069  CB  GLU   132      -1.857  12.285 -28.723  1.00 81.14           C
ATOM   1070  CG  GLU   132      -1.164  12.907 -29.936  1.00 81.14           C
ATOM   1071  CD  GLU   132      -1.106  14.413 -29.716  1.00 81.14           C
ATOM   1072  OE1 GLU   132      -2.175  15.009 -29.423  1.00 81.14           O
ATOM   1073  OE2 GLU   132       0.011  14.986 -29.828  1.00 81.14           O
ATOM   1074  C   GLU   132      -3.775  11.273 -29.862  1.00 81.14           C
ATOM   1075  O   GLU   132      -4.131  11.636 -30.981  1.00 81.14           O
ATOM   1076  N   ALA   133      -3.708   9.979 -29.491  1.00 76.54           N
ATOM   1077  CA  ALA   133      -3.918   8.790 -30.277  1.00 76.54           C
ATOM   1078  CB  ALA   133      -3.527   7.509 -29.519  1.00 76.54           C
ATOM   1079  C   ALA   133      -5.315   8.603 -30.742  1.00 76.54           C
ATOM   1080  O   ALA   133      -5.519   8.049 -31.823  1.00 76.54           O
ATOM   1081  N   GLU   134      -6.299   9.038 -29.935  1.00 77.19           N
ATOM   1082  CA  GLU   134      -7.674   8.780 -30.235  1.00 77.19           C
ATOM   1083  CB  GLU   134      -8.644   9.447 -29.244  1.00 77.19           C
ATOM   1084  CG  GLU   134      -8.502  10.965 -29.145  1.00 77.19           C
ATOM   1085  CD  GLU   134      -9.412  11.424 -28.017  1.00 77.19           C
ATOM   1086  OE1 GLU   134     -10.092  10.546 -27.421  1.00 77.19           O
ATOM   1087  OE2 GLU   134      -9.436  12.651 -27.731  1.00 77.19           O
ATOM   1088  C   GLU   134      -7.923   9.295 -31.605  1.00 77.19           C
ATOM   1089  O   GLU   134      -8.700   8.716 -32.362  1.00 77.19           O
ATOM   1090  N   LYS   135      -7.255  10.398 -31.974  1.00160.87           N
ATOM   1091  CA  LYS   135      -7.450  10.823 -33.322  1.00160.87           C
ATOM   1092  CB  LYS   135      -6.746  12.156 -33.617  1.00160.87           C
ATOM   1093  CG  LYS   135      -7.454  13.313 -32.910  1.00160.87           C
ATOM   1094  CD  LYS   135      -7.428  13.186 -31.385  1.00160.87           C
ATOM   1095  CE  LYS   135      -8.400  14.125 -30.666  1.00160.87           C
ATOM   1096  NZ  LYS   135      -8.015  15.534 -30.894  1.00160.87           N
ATOM   1097  C   LYS   135      -6.950   9.753 -34.267  1.00160.87           C
ATOM   1098  O   LYS   135      -7.743   9.238 -35.052  1.00160.87           O
ATOM   1099  N   LEU   136      -5.651   9.351 -34.195  1.00321.21           N
ATOM   1100  CA  LEU   136      -5.119   8.318 -35.071  1.00321.21           C
ATOM   1101  CB  LEU   136      -5.027   8.686 -36.571  1.00321.21           C
ATOM   1102  CG  LEU   136      -6.358   8.720 -37.348  1.00321.21           C
ATOM   1103  CD1 LEU   136      -6.132   9.056 -38.831  1.00321.21           C
ATOM   1104  CD2 LEU   136      -7.154   7.419 -37.152  1.00321.21           C
ATOM   1105  C   LEU   136      -3.700   7.973 -34.671  1.00321.21           C
ATOM   1106  O   LEU   136      -3.106   8.653 -33.836  1.00321.21           O
ATOM   1107  N   GLY   137      -3.117   6.889 -35.256  1.00143.25           N
ATOM   1108  CA  GLY   137      -1.747   6.538 -34.955  1.00143.25           C
ATOM   1109  C   GLY   137      -1.189   5.650 -36.033  1.00143.25           C
ATOM   1110  O   GLY   137      -1.704   4.565 -36.301  1.00143.25           O
ATOM   1111  N   GLY   138      -0.101   6.130 -36.673  1.00 68.28           N
ATOM   1112  CA  GLY   138       0.669   5.482 -37.701  1.00 68.28           C
ATOM   1113  C   GLY   138       1.481   4.365 -37.119  1.00 68.28           C
ATOM   1114  O   GLY   138       1.897   3.448 -37.824  1.00 68.28           O
ATOM   1115  N   LEU   139       1.805   4.467 -35.820  1.00126.52           N
ATOM   1116  CA  LEU   139       2.724   3.566 -35.184  1.00126.52           C
ATOM   1117  CB  LEU   139       3.440   4.215 -33.980  1.00126.52           C
ATOM   1118  CG  LEU   139       3.956   5.663 -34.152  1.00126.52           C
ATOM   1119  CD1 LEU   139       5.032   5.798 -35.232  1.00126.52           C
ATOM   1120  CD2 LEU   139       2.796   6.655 -34.334  1.00126.52           C
ATOM   1121  C   LEU   139       1.964   2.455 -34.532  1.00126.52           C
ATOM   1122  O   LEU   139       0.749   2.519 -34.362  1.00126.52           O
ATOM   1123  N   THR   140       2.694   1.388 -34.149  1.00 46.06           N
ATOM   1124  CA  THR   140       2.117   0.330 -33.374  1.00 46.06           C
ATOM   1125  CB  THR   140       2.688  -1.023 -33.675  1.00 46.06           C
ATOM   1126  OG1 THR   140       2.486  -1.341 -35.043  1.00 46.06           O
ATOM   1127  CG2 THR   140       1.997  -2.063 -32.777  1.00 46.06           C
ATOM   1128  C   THR   140       2.484   0.688 -31.970  1.00 46.06           C
ATOM   1129  O   THR   140       3.579   1.190 -31.727  1.00 46.06           O
ATOM   1130  N   ILE   141       1.581   0.462 -30.998  1.00153.43           N
ATOM   1131  CA  ILE   141       1.901   0.952 -29.690  1.00153.43           C
ATOM   1132  CB  ILE   141       0.948   2.005 -29.201  1.00153.43           C
ATOM   1133  CG1 ILE   141      -0.465   1.424 -29.001  1.00153.43           C
ATOM   1134  CG2 ILE   141       0.995   3.169 -30.205  1.00153.43           C
ATOM   1135  CD1 ILE   141      -1.114   0.902 -30.282  1.00153.43           C
ATOM   1136  C   ILE   141       1.866  -0.148 -28.682  1.00153.43           C
ATOM   1137  O   ILE   141       1.048  -1.062 -28.757  1.00153.43           O
ATOM   1138  N   THR   142       2.809  -0.078 -27.721  1.00112.18           N
ATOM   1139  CA  THR   142       2.897  -0.986 -26.614  1.00112.18           C
ATOM   1140  CB  THR   142       3.932  -2.055 -26.799  1.00112.18           C
ATOM   1141  OG1 THR   142       5.223  -1.469 -26.889  1.00112.18           O
ATOM   1142  CG2 THR   142       3.615  -2.836 -28.085  1.00112.18           C
ATOM   1143  C   THR   142       3.351  -0.146 -25.462  1.00112.18           C
ATOM   1144  O   THR   142       3.852   0.958 -25.667  1.00112.18           O
ATOM   1145  N   SER   143       3.179  -0.612 -24.207  1.00 57.24           N
ATOM   1146  CA  SER   143       3.650   0.261 -23.172  1.00 57.24           C
ATOM   1147  CB  SER   143       2.576   1.211 -22.622  1.00 57.24           C
ATOM   1148  OG  SER   143       1.650   0.484 -21.829  1.00 57.24           O
ATOM   1149  C   SER   143       4.154  -0.514 -22.001  1.00 57.24           C
ATOM   1150  O   SER   143       3.615  -1.557 -21.633  1.00 57.24           O
ATOM   1151  N   VAL   144       5.234   0.012 -21.391  1.00 59.29           N
ATOM   1152  CA  VAL   144       5.751  -0.523 -20.170  1.00 59.29           C
ATOM   1153  CB  VAL   144       7.244  -0.429 -20.064  1.00 59.29           C
ATOM   1154  CG1 VAL   144       7.676  -0.986 -18.697  1.00 59.29           C
ATOM   1155  CG2 VAL   144       7.870  -1.142 -21.270  1.00 59.29           C
ATOM   1156  C   VAL   144       5.199   0.411 -19.144  1.00 59.29           C
ATOM   1157  O   VAL   144       5.764   1.474 -18.893  1.00 59.29           O
ATOM   1158  N   GLU   145       4.060   0.024 -18.545  1.00102.39           N
ATOM   1159  CA  GLU   145       3.314   0.812 -17.603  1.00102.39           C
ATOM   1160  CB  GLU   145       1.987   0.134 -17.219  1.00102.39           C
ATOM   1161  CG  GLU   145       0.984  -0.001 -18.365  1.00102.39           C
ATOM   1162  CD  GLU   145       0.240   1.320 -18.485  1.00102.39           C
ATOM   1163  OE1 GLU   145       0.618   2.272 -17.752  1.00102.39           O
ATOM   1164  OE2 GLU   145      -0.719   1.395 -19.299  1.00102.39           O
ATOM   1165  C   GLU   145       4.061   0.989 -16.318  1.00102.39           C
ATOM   1166  O   GLU   145       3.997   2.054 -15.703  1.00102.39           O
ATOM   1167  N   SER   146       4.748  -0.065 -15.839  1.00 66.12           N
ATOM   1168  CA  SER   146       5.409   0.080 -14.573  1.00 66.12           C
ATOM   1169  CB  SER   146       4.451  -0.033 -13.372  1.00 66.12           C
ATOM   1170  OG  SER   146       3.501   1.022 -13.390  1.00 66.12           O
ATOM   1171  C   SER   146       6.421  -1.012 -14.425  1.00 66.12           C
ATOM   1172  O   SER   146       6.403  -2.005 -15.151  1.00 66.12           O
ATOM   1173  N   TRP   147       7.371  -0.820 -13.487  1.00198.96           N
ATOM   1174  CA  TRP   147       8.367  -1.813 -13.206  1.00198.96           C
ATOM   1175  CB  TRP   147       9.514  -1.736 -14.231  1.00198.96           C
ATOM   1176  CG  TRP   147       9.903  -0.314 -14.557  1.00198.96           C
ATOM   1177  CD2 TRP   147      11.070   0.380 -14.084  1.00198.96           C
ATOM   1178  CD1 TRP   147       9.245   0.554 -15.379  1.00198.96           C
ATOM   1179  NE1 TRP   147       9.914   1.751 -15.433  1.00198.96           N
ATOM   1180  CE2 TRP   147      11.044   1.657 -14.648  1.00198.96           C
ATOM   1181  CE3 TRP   147      12.082  -0.012 -13.256  1.00198.96           C
ATOM   1182  CZ2 TRP   147      12.031   2.565 -14.387  1.00198.96           C
ATOM   1183  CZ3 TRP   147      13.075   0.908 -12.996  1.00198.96           C
ATOM   1184  CH2 TRP   147      13.051   2.172 -13.549  1.00198.96           C
ATOM   1185  C   TRP   147       8.868  -1.599 -11.808  1.00198.96           C
ATOM   1186  O   TRP   147      10.033  -1.264 -11.591  1.00198.96           O
ATOM   1187  N   TYR   148       8.000  -1.885 -10.816  1.00177.60           N
ATOM   1188  CA  TYR   148       8.282  -1.644  -9.429  1.00177.60           C
ATOM   1189  CB  TYR   148       7.061  -1.898  -8.524  1.00177.60           C
ATOM   1190  CG  TYR   148       6.461  -3.214  -8.886  1.00177.60           C
ATOM   1191  CD1 TYR   148       6.915  -4.390  -8.333  1.00177.60           C
ATOM   1192  CD2 TYR   148       5.428  -3.262  -9.794  1.00177.60           C
ATOM   1193  CE1 TYR   148       6.342  -5.591  -8.684  1.00177.60           C
ATOM   1194  CE2 TYR   148       4.852  -4.458 -10.149  1.00177.60           C
ATOM   1195  CZ  TYR   148       5.309  -5.627  -9.592  1.00177.60           C
ATOM   1196  OH  TYR   148       4.720  -6.858  -9.953  1.00177.60           O
ATOM   1197  C   TYR   148       9.443  -2.455  -8.950  1.00177.60           C
ATOM   1198  O   TYR   148      10.296  -1.933  -8.233  1.00177.60           O
ATOM   1199  N   ASP   149       9.529  -3.749  -9.314  1.00120.45           N
ATOM   1200  CA  ASP   149      10.642  -4.475  -8.772  1.00120.45           C
ATOM   1201  CB  ASP   149      10.234  -5.649  -7.868  1.00120.45           C
ATOM   1202  CG  ASP   149       9.804  -5.083  -6.525  1.00120.45           C
ATOM   1203  OD1 ASP   149       9.985  -3.854  -6.312  1.00120.45           O
ATOM   1204  OD2 ASP   149       9.300  -5.877  -5.687  1.00120.45           O
ATOM   1205  C   ASP   149      11.503  -5.056  -9.846  1.00120.45           C
ATOM   1206  O   ASP   149      11.886  -6.222  -9.751  1.00120.45           O
ATOM   1207  N   GLU   150      11.882  -4.273 -10.872  1.00 89.63           N
ATOM   1208  CA  GLU   150      12.756  -4.858 -11.845  1.00 89.63           C
ATOM   1209  CB  GLU   150      13.111  -3.902 -12.995  1.00 89.63           C
ATOM   1210  CG  GLU   150      13.706  -4.607 -14.213  1.00 89.63           C
ATOM   1211  CD  GLU   150      12.536  -5.093 -15.057  1.00 89.63           C
ATOM   1212  OE1 GLU   150      11.470  -4.422 -15.022  1.00 89.63           O
ATOM   1213  OE2 GLU   150      12.689  -6.136 -15.744  1.00 89.63           O
ATOM   1214  C   GLU   150      14.020  -5.161 -11.105  1.00 89.63           C
ATOM   1215  O   GLU   150      14.570  -4.306 -10.415  1.00 89.63           O
ATOM   1216  N   PRO   151      14.492  -6.366 -11.244  1.00143.10           N
ATOM   1217  CA  PRO   151      15.642  -6.819 -10.508  1.00143.10           C
ATOM   1218  CD  PRO   151      14.280  -7.130 -12.462  1.00143.10           C
ATOM   1219  CB  PRO   151      15.960  -8.199 -11.081  1.00143.10           C
ATOM   1220  CG  PRO   151      15.479  -8.090 -12.540  1.00143.10           C
ATOM   1221  C   PRO   151      16.800  -5.884 -10.673  1.00143.10           C
ATOM   1222  O   PRO   151      17.563  -5.716  -9.724  1.00143.10           O
ATOM   1223  N   LYS   152      16.976  -5.303 -11.873  1.00 89.27           N
ATOM   1224  CA  LYS   152      18.067  -4.406 -12.139  1.00 89.27           C
ATOM   1225  CB  LYS   152      18.162  -4.017 -13.627  1.00 89.27           C
ATOM   1226  CG  LYS   152      18.543  -5.167 -14.563  1.00 89.27           C
ATOM   1227  CD  LYS   152      19.934  -5.745 -14.299  1.00 89.27           C
ATOM   1228  CE  LYS   152      20.306  -6.893 -15.240  1.00 89.27           C
ATOM   1229  NZ  LYS   152      21.706  -7.306 -14.998  1.00 89.27           N
ATOM   1230  C   LYS   152      17.884  -3.134 -11.370  1.00 89.27           C
ATOM   1231  O   LYS   152      18.848  -2.536 -10.897  1.00 89.27           O
ATOM   1232  N   PHE   153      16.630  -2.662 -11.264  1.00 44.08           N
ATOM   1233  CA  PHE   153      16.344  -1.432 -10.583  1.00 44.08           C
ATOM   1234  CB  PHE   153      14.845  -1.086 -10.675  1.00 44.08           C
ATOM   1235  CG  PHE   153      14.583   0.225 -10.015  1.00 44.08           C
ATOM   1236  CD1 PHE   153      14.869   1.400 -10.669  1.00 44.08           C
ATOM   1237  CD2 PHE   153      14.029   0.282  -8.756  1.00 44.08           C
ATOM   1238  CE1 PHE   153      14.624   2.615 -10.074  1.00 44.08           C
ATOM   1239  CE2 PHE   153      13.781   1.494  -8.154  1.00 44.08           C
ATOM   1240  CZ  PHE   153      14.080   2.663  -8.813  1.00 44.08           C
ATOM   1241  C   PHE   153      16.698  -1.609  -9.140  1.00 44.08           C
ATOM   1242  O   PHE   153      17.359  -0.767  -8.533  1.00 44.08           O
ATOM   1243  N   VAL   154      16.278  -2.749  -8.564  1.00 33.64           N
ATOM   1244  CA  VAL   154      16.486  -3.027  -7.174  1.00 33.64           C
ATOM   1245  CB  VAL   154      15.856  -4.315  -6.748  1.00 33.64           C
ATOM   1246  CG1 VAL   154      16.257  -4.601  -5.291  1.00 33.64           C
ATOM   1247  CG2 VAL   154      14.339  -4.192  -6.966  1.00 33.64           C
ATOM   1248  C   VAL   154      17.947  -3.108  -6.874  1.00 33.64           C
ATOM   1249  O   VAL   154      18.398  -2.622  -5.838  1.00 33.64           O
ATOM   1250  N   THR   155      18.733  -3.724  -7.776  1.00 94.92           N
ATOM   1251  CA  THR   155      20.132  -3.891  -7.514  1.00 94.92           C
ATOM   1252  CB  THR   155      20.857  -4.685  -8.561  1.00 94.92           C
ATOM   1253  OG1 THR   155      22.137  -5.064  -8.075  1.00 94.92           O
ATOM   1254  CG2 THR   155      21.014  -3.825  -9.823  1.00 94.92           C
ATOM   1255  C   THR   155      20.771  -2.540  -7.425  1.00 94.92           C
ATOM   1256  O   THR   155      21.681  -2.333  -6.624  1.00 94.92           O
ATOM   1257  N   TYR   156      20.312  -1.579  -8.247  1.00 93.81           N
ATOM   1258  CA  TYR   156      20.894  -0.266  -8.247  1.00 93.81           C
ATOM   1259  CB  TYR   156      20.234   0.680  -9.262  1.00 93.81           C
ATOM   1260  CG  TYR   156      20.800   2.032  -9.008  1.00 93.81           C
ATOM   1261  CD1 TYR   156      22.028   2.385  -9.512  1.00 93.81           C
ATOM   1262  CD2 TYR   156      20.096   2.948  -8.262  1.00 93.81           C
ATOM   1263  CE1 TYR   156      22.554   3.633  -9.278  1.00 93.81           C
ATOM   1264  CE2 TYR   156      20.614   4.198  -8.023  1.00 93.81           C
ATOM   1265  CZ  TYR   156      21.844   4.540  -8.531  1.00 93.81           C
ATOM   1266  OH  TYR   156      22.377   5.823  -8.286  1.00 93.81           O
ATOM   1267  C   TYR   156      20.722   0.365  -6.903  1.00 93.81           C
ATOM   1268  O   TYR   156      21.661   0.950  -6.365  1.00 93.81           O
ATOM   1269  N   TRP   157      19.513   0.288  -6.321  1.00 76.60           N
ATOM   1270  CA  TRP   157      19.340   0.907  -5.041  1.00 76.60           C
ATOM   1271  CB  TRP   157      17.881   1.083  -4.594  1.00 76.60           C
ATOM   1272  CG  TRP   157      17.313   2.338  -5.207  1.00 76.60           C
ATOM   1273  CD2 TRP   157      17.874   3.623  -4.913  1.00 76.60           C
ATOM   1274  CD1 TRP   157      16.324   2.541  -6.123  1.00 76.60           C
ATOM   1275  NE1 TRP   157      16.231   3.886  -6.415  1.00 76.60           N
ATOM   1276  CE2 TRP   157      17.183   4.560  -5.677  1.00 76.60           C
ATOM   1277  CE3 TRP   157      18.892   3.989  -4.078  1.00 76.60           C
ATOM   1278  CZ2 TRP   157      17.502   5.887  -5.619  1.00 76.60           C
ATOM   1279  CZ3 TRP   157      19.206   5.328  -4.012  1.00 76.60           C
ATOM   1280  CH2 TRP   157      18.524   6.256  -4.769  1.00 76.60           C
ATOM   1281  C   TRP   157      20.131   0.206  -3.988  1.00 76.60           C
ATOM   1282  O   TRP   157      20.758   0.856  -3.154  1.00 76.60           O
ATOM   1283  N   VAL   158      20.142  -1.138  -4.000  1.00 34.75           N
ATOM   1284  CA  VAL   158      20.856  -1.861  -2.988  1.00 34.75           C
ATOM   1285  CB  VAL   158      20.753  -3.349  -3.152  1.00 34.75           C
ATOM   1286  CG1 VAL   158      21.622  -4.033  -2.082  1.00 34.75           C
ATOM   1287  CG2 VAL   158      19.269  -3.740  -3.085  1.00 34.75           C
ATOM   1288  C   VAL   158      22.307  -1.504  -3.089  1.00 34.75           C
ATOM   1289  O   VAL   158      22.987  -1.305  -2.086  1.00 34.75           O
ATOM   1290  N   ASP   159      22.834  -1.417  -4.318  1.00 37.45           N
ATOM   1291  CA  ASP   159      24.229  -1.126  -4.469  1.00 37.45           C
ATOM   1292  CB  ASP   159      24.663  -1.142  -5.942  1.00 37.45           C
ATOM   1293  CG  ASP   159      24.518  -2.580  -6.423  1.00 37.45           C
ATOM   1294  OD1 ASP   159      24.754  -3.503  -5.598  1.00 37.45           O
ATOM   1295  OD2 ASP   159      24.153  -2.775  -7.612  1.00 37.45           O
ATOM   1296  C   ASP   159      24.503   0.236  -3.912  1.00 37.45           C
ATOM   1297  O   ASP   159      25.446   0.427  -3.145  1.00 37.45           O
ATOM   1298  N   ARG   160      23.648   1.217  -4.259  1.00 97.58           N
ATOM   1299  CA  ARG   160      23.840   2.571  -3.830  1.00 97.58           C
ATOM   1300  CB  ARG   160      22.845   3.561  -4.457  1.00 97.58           C
ATOM   1301  CG  ARG   160      23.138   3.793  -5.939  1.00 97.58           C
ATOM   1302  CD  ARG   160      24.478   4.498  -6.168  1.00 97.58           C
ATOM   1303  NE  ARG   160      24.734   4.537  -7.635  1.00 97.58           N
ATOM   1304  CZ  ARG   160      25.910   5.048  -8.108  1.00 97.58           C
ATOM   1305  NH1 ARG   160      26.845   5.519  -7.235  1.00 97.58           N
ATOM   1306  NH2 ARG   160      26.153   5.080  -9.452  1.00 97.58           N
ATOM   1307  C   ARG   160      23.722   2.631  -2.343  1.00 97.58           C
ATOM   1308  O   ARG   160      24.392   3.441  -1.705  1.00 97.58           O
ATOM   1309  N   VAL   161      22.842   1.801  -1.750  1.00 98.78           N
ATOM   1310  CA  VAL   161      22.684   1.823  -0.326  1.00 98.78           C
ATOM   1311  CB  VAL   161      21.505   1.047   0.208  1.00 98.78           C
ATOM   1312  CG1 VAL   161      21.811  -0.458   0.220  1.00 98.78           C
ATOM   1313  CG2 VAL   161      21.168   1.601   1.602  1.00 98.78           C
ATOM   1314  C   VAL   161      23.930   1.300   0.332  1.00 98.78           C
ATOM   1315  O   VAL   161      24.269   1.717   1.437  1.00 98.78           O
ATOM   1316  N   LYS   162      24.628   0.334  -0.303  1.00 83.35           N
ATOM   1317  CA  LYS   162      25.807  -0.230   0.302  1.00 83.35           C
ATOM   1318  CB  LYS   162      26.420  -1.418  -0.455  1.00 83.35           C
ATOM   1319  CG  LYS   162      27.659  -1.927   0.284  1.00 83.35           C
ATOM   1320  CD  LYS   162      28.229  -3.252  -0.215  1.00 83.35           C
ATOM   1321  CE  LYS   162      29.495  -3.656   0.545  1.00 83.35           C
ATOM   1322  NZ  LYS   162      30.019  -4.939   0.030  1.00 83.35           N
ATOM   1323  C   LYS   162      26.907   0.779   0.424  1.00 83.35           C
ATOM   1324  O   LYS   162      27.587   0.828   1.446  1.00 83.35           O
ATOM   1325  N   GLU   163      27.129   1.604  -0.617  1.00 74.92           N
ATOM   1326  CA  GLU   163      28.218   2.541  -0.597  1.00 74.92           C
ATOM   1327  CB  GLU   163      28.369   3.318  -1.921  1.00 74.92           C
ATOM   1328  CG  GLU   163      27.145   4.158  -2.296  1.00 74.92           C
ATOM   1329  CD  GLU   163      27.437   4.871  -3.611  1.00 74.92           C
ATOM   1330  OE1 GLU   163      28.582   4.738  -4.121  1.00 74.92           O
ATOM   1331  OE2 GLU   163      26.515   5.562  -4.123  1.00 74.92           O
ATOM   1332  C   GLU   163      27.991   3.536   0.499  1.00 74.92           C
ATOM   1333  O   GLU   163      28.933   3.936   1.181  1.00 74.92           O
ATOM   1334  N   THR   164      26.728   3.967   0.688  1.00103.15           N
ATOM   1335  CA  THR   164      26.385   4.949   1.681  1.00103.15           C
ATOM   1336  CB  THR   164      24.940   5.355   1.623  1.00103.15           C
ATOM   1337  OG1 THR   164      24.105   4.247   1.918  1.00103.15           O
ATOM   1338  CG2 THR   164      24.634   5.884   0.211  1.00103.15           C
ATOM   1339  C   THR   164      26.643   4.406   3.055  1.00103.15           C
ATOM   1340  O   THR   164      27.203   5.097   3.905  1.00103.15           O
ATOM   1341  N   TYR   165      26.271   3.132   3.293  1.00126.32           N
ATOM   1342  CA  TYR   165      26.463   2.500   4.571  1.00126.32           C
ATOM   1343  CB  TYR   165      26.117   0.998   4.590  1.00126.32           C
ATOM   1344  CG  TYR   165      24.687   0.810   4.932  1.00126.32           C
ATOM   1345  CD1 TYR   165      23.670   1.077   4.045  1.00126.32           C
ATOM   1346  CD2 TYR   165      24.389   0.332   6.185  1.00126.32           C
ATOM   1347  CE1 TYR   165      22.363   0.877   4.426  1.00126.32           C
ATOM   1348  CE2 TYR   165      23.091   0.130   6.570  1.00126.32           C
ATOM   1349  CZ  TYR   165      22.081   0.406   5.688  1.00126.32           C
ATOM   1350  OH  TYR   165      20.754   0.194   6.101  1.00126.32           O
ATOM   1351  C   TYR   165      27.908   2.550   4.916  1.00126.32           C
ATOM   1352  O   TYR   165      28.270   2.789   6.066  1.00126.32           O
ATOM   1353  N   ALA   166      28.767   2.334   3.910  1.00 45.78           N
ATOM   1354  CA  ALA   166      30.181   2.261   4.112  1.00 45.78           C
ATOM   1355  CB  ALA   166      30.953   2.044   2.801  1.00 45.78           C
ATOM   1356  C   ALA   166      30.673   3.543   4.715  1.00 45.78           C
ATOM   1357  O   ALA   166      31.616   3.535   5.503  1.00 45.78           O
ATOM   1358  N   SER   167      30.068   4.681   4.333  1.00 56.35           N
ATOM   1359  CA  SER   167      30.493   5.989   4.756  1.00 56.35           C
ATOM   1360  CB  SER   167      29.820   7.108   3.945  1.00 56.35           C
ATOM   1361  OG  SER   167      30.191   7.006   2.578  1.00 56.35           O
ATOM   1362  C   SER   167      30.205   6.262   6.206  1.00 56.35           C
ATOM   1363  O   SER   167      30.753   7.208   6.768  1.00 56.35           O
ATOM   1364  N   MET   168      29.320   5.489   6.860  1.00 89.01           N
ATOM   1365  CA  MET   168      29.021   5.783   8.233  1.00 89.01           C
ATOM   1366  CB  MET   168      27.636   5.283   8.675  1.00 89.01           C
ATOM   1367  CG  MET   168      26.500   6.023   7.963  1.00 89.01           C
ATOM   1368  SD  MET   168      24.827   5.468   8.400  1.00 89.01           S
ATOM   1369  CE  MET   168      24.003   6.653   7.298  1.00 89.01           C
ATOM   1370  C   MET   168      30.074   5.181   9.110  1.00 89.01           C
ATOM   1371  O   MET   168      30.870   4.351   8.677  1.00 89.01           O
ATOM   1372  N   PRO   169      30.110   5.581  10.354  1.00 79.11           N
ATOM   1373  CA  PRO   169      31.114   5.050  11.228  1.00 79.11           C
ATOM   1374  CD  PRO   169      29.686   6.911  10.753  1.00 79.11           C
ATOM   1375  CB  PRO   169      30.979   5.837  12.527  1.00 79.11           C
ATOM   1376  CG  PRO   169      30.466   7.211  12.047  1.00 79.11           C
ATOM   1377  C   PRO   169      30.920   3.576  11.325  1.00 79.11           C
ATOM   1378  O   PRO   169      29.782   3.112  11.316  1.00 79.11           O
ATOM   1379  N   GLU   170      32.026   2.827  11.446  1.00 75.83           N
ATOM   1380  CA  GLU   170      31.989   1.399  11.353  1.00 75.83           C
ATOM   1381  CB  GLU   170      33.363   0.770  11.643  1.00 75.83           C
ATOM   1382  CG  GLU   170      34.463   1.151  10.650  1.00 75.83           C
ATOM   1383  CD  GLU   170      35.799   0.710  11.240  1.00 75.83           C
ATOM   1384  OE1 GLU   170      35.861   0.500  12.481  1.00 75.83           O
ATOM   1385  OE2 GLU   170      36.778   0.582  10.457  1.00 75.83           O
ATOM   1386  C   GLU   170      31.062   0.822  12.374  1.00 75.83           C
ATOM   1387  O   GLU   170      30.212  -0.002  12.042  1.00 75.83           O
ATOM   1388  N   ASP   171      31.191   1.235  13.646  1.00105.68           N
ATOM   1389  CA  ASP   171      30.379   0.625  14.660  1.00105.68           C
ATOM   1390  CB  ASP   171      30.793   0.970  16.105  1.00105.68           C
ATOM   1391  CG  ASP   171      30.539   2.444  16.376  1.00105.68           C
ATOM   1392  OD1 ASP   171      30.844   3.275  15.480  1.00105.68           O
ATOM   1393  OD2 ASP   171      30.023   2.756  17.482  1.00105.68           O
ATOM   1394  C   ASP   171      28.944   1.016  14.486  1.00105.68           C
ATOM   1395  O   ASP   171      28.048   0.225  14.773  1.00105.68           O
ATOM   1396  N   GLU   172      28.709   2.260  14.024  1.00106.74           N
ATOM   1397  CA  GLU   172      27.419   2.886  13.898  1.00106.74           C
ATOM   1398  CB  GLU   172      27.510   4.405  13.676  1.00106.74           C
ATOM   1399  CG  GLU   172      26.172   5.118  13.884  1.00106.74           C
ATOM   1400  CD  GLU   172      26.395   6.622  13.779  1.00106.74           C
ATOM   1401  OE1 GLU   172      27.404   7.032  13.146  1.00106.74           O
ATOM   1402  OE2 GLU   172      25.555   7.381  14.332  1.00106.74           O
ATOM   1403  C   GLU   172      26.569   2.312  12.797  1.00106.74           C
ATOM   1404  O   GLU   172      25.348   2.462  12.825  1.00106.74           O
ATOM   1405  N   ARG   173      27.170   1.660  11.785  1.00185.06           N
ATOM   1406  CA  ARG   173      26.424   1.274  10.615  1.00185.06           C
ATOM   1407  CB  ARG   173      27.246   0.532   9.542  1.00185.06           C
ATOM   1408  CG  ARG   173      27.898  -0.773  10.005  1.00185.06           C
ATOM   1409  CD  ARG   173      28.242  -1.720   8.851  1.00185.06           C
ATOM   1410  NE  ARG   173      28.405  -0.896   7.619  1.00185.06           N
ATOM   1411  CZ  ARG   173      28.683  -1.492   6.421  1.00185.06           C
ATOM   1412  NH1 ARG   173      28.845  -2.844   6.349  1.00185.06           N
ATOM   1413  NH2 ARG   173      28.804  -0.732   5.293  1.00185.06           N
ATOM   1414  C   ARG   173      25.234   0.410  10.925  1.00185.06           C
ATOM   1415  O   ARG   173      24.165   0.609  10.350  1.00185.06           O
ATOM   1416  N   GLU   174      25.360  -0.557  11.845  1.00 93.56           N
ATOM   1417  CA  GLU   174      24.279  -1.467  12.099  1.00 93.56           C
ATOM   1418  CB  GLU   174      24.650  -2.530  13.151  1.00 93.56           C
ATOM   1419  CG  GLU   174      23.653  -3.686  13.253  1.00 93.56           C
ATOM   1420  CD  GLU   174      24.235  -4.716  14.213  1.00 93.56           C
ATOM   1421  OE1 GLU   174      24.636  -4.316  15.338  1.00 93.56           O
ATOM   1422  OE2 GLU   174      24.294  -5.915  13.831  1.00 93.56           O
ATOM   1423  C   GLU   174      23.083  -0.705  12.585  1.00 93.56           C
ATOM   1424  O   GLU   174      21.949  -1.096  12.318  1.00 93.56           O
ATOM   1425  N   ASN   175      23.320   0.378  13.348  1.00 63.93           N
ATOM   1426  CA  ASN   175      22.314   1.215  13.943  1.00 63.93           C
ATOM   1427  CB  ASN   175      22.890   2.141  15.024  1.00 63.93           C
ATOM   1428  CG  ASN   175      23.282   1.258  16.200  1.00 63.93           C
ATOM   1429  OD1 ASN   175      22.468   0.497  16.721  1.00 63.93           O
ATOM   1430  ND2 ASN   175      24.570   1.352  16.623  1.00 63.93           N
ATOM   1431  C   ASN   175      21.594   2.064  12.935  1.00 63.93           C
ATOM   1432  O   ASN   175      20.437   2.424  13.149  1.00 63.93           O
ATOM   1433  N   ALA   176      22.259   2.434  11.824  1.00 53.73           N
ATOM   1434  CA  ALA   176      21.666   3.336  10.876  1.00 53.73           C
ATOM   1435  CB  ALA   176      22.523   3.548   9.618  1.00 53.73           C
ATOM   1436  C   ALA   176      20.334   2.819  10.438  1.00 53.73           C
ATOM   1437  O   ALA   176      20.169   1.634  10.154  1.00 53.73           O
ATOM   1438  N   MET   177      19.336   3.726  10.381  1.00 86.93           N
ATOM   1439  CA  MET   177      18.026   3.328   9.963  1.00 86.93           C
ATOM   1440  CB  MET   177      16.890   3.924  10.813  1.00 86.93           C
ATOM   1441  CG  MET   177      15.499   3.475  10.359  1.00 86.93           C
ATOM   1442  SD  MET   177      14.126   4.136  11.349  1.00 86.93           S
ATOM   1443  CE  MET   177      14.409   3.022  12.755  1.00 86.93           C
ATOM   1444  C   MET   177      17.855   3.827   8.566  1.00 86.93           C
ATOM   1445  O   MET   177      18.227   4.957   8.250  1.00 86.93           O
ATOM   1446  N   LEU   178      17.291   2.979   7.685  1.00 61.61           N
ATOM   1447  CA  LEU   178      17.119   3.369   6.316  1.00 61.61           C
ATOM   1448  CB  LEU   178      17.191   2.222   5.297  1.00 61.61           C
ATOM   1449  CG  LEU   178      18.585   1.617   5.132  1.00 61.61           C
ATOM   1450  CD1 LEU   178      18.583   0.485   4.091  1.00 61.61           C
ATOM   1451  CD2 LEU   178      19.633   2.703   4.843  1.00 61.61           C
ATOM   1452  C   LEU   178      15.753   3.921   6.142  1.00 61.61           C
ATOM   1453  O   LEU   178      14.755   3.262   6.438  1.00 61.61           O
ATOM   1454  N   ILE   179      15.673   5.160   5.627  1.00 99.05           N
ATOM   1455  CA  ILE   179      14.372   5.698   5.410  1.00 99.05           C
ATOM   1456  CB  ILE   179      14.157   7.057   6.004  1.00 99.05           C
ATOM   1457  CG1 ILE   179      14.338   6.994   7.530  1.00 99.05           C
ATOM   1458  CG2 ILE   179      12.757   7.531   5.570  1.00 99.05           C
ATOM   1459  CD1 ILE   179      13.360   6.046   8.220  1.00 99.05           C
ATOM   1460  C   ILE   179      14.174   5.810   3.940  1.00 99.05           C
ATOM   1461  O   ILE   179      14.870   6.552   3.249  1.00 99.05           O
ATOM   1462  N   VAL   180      13.202   5.035   3.432  1.00 60.60           N
ATOM   1463  CA  VAL   180      12.837   5.081   2.051  1.00 60.60           C
ATOM   1464  CB  VAL   180      12.067   3.863   1.637  1.00 60.60           C
ATOM   1465  CG1 VAL   180      11.414   4.119   0.271  1.00 60.60           C
ATOM   1466  CG2 VAL   180      13.014   2.653   1.676  1.00 60.60           C
ATOM   1467  C   VAL   180      11.890   6.224   1.961  1.00 60.60           C
ATOM   1468  O   VAL   180      10.847   6.215   2.613  1.00 60.60           O
ATOM   1469  N   SER   181      12.232   7.260   1.169  1.00109.83           N
ATOM   1470  CA  SER   181      11.296   8.338   1.110  1.00109.83           C
ATOM   1471  CB  SER   181      11.883   9.716   1.475  1.00109.83           C
ATOM   1472  OG  SER   181      12.808  10.154   0.493  1.00109.83           O
ATOM   1473  C   SER   181      10.734   8.406  -0.274  1.00109.83           C
ATOM   1474  O   SER   181      11.385   8.854  -1.216  1.00109.83           O
ATOM   1475  N   ALA   182       9.487   7.925  -0.422  1.00 46.86           N
ATOM   1476  CA  ALA   182       8.805   7.978  -1.679  1.00 46.86           C
ATOM   1477  CB  ALA   182       7.795   6.836  -1.883  1.00 46.86           C
ATOM   1478  C   ALA   182       8.050   9.263  -1.715  1.00 46.86           C
ATOM   1479  O   ALA   182       7.730   9.841  -0.677  1.00 46.86           O
ATOM   1480  N   HIS   183       7.739   9.752  -2.928  1.00 67.15           N
ATOM   1481  CA  HIS   183       6.978  10.962  -3.011  1.00 67.15           C
ATOM   1482  ND1 HIS   183       4.979  13.240  -4.357  1.00 67.15           N
ATOM   1483  CG  HIS   183       6.265  12.827  -4.622  1.00 67.15           C
ATOM   1484  CB  HIS   183       6.755  11.416  -4.467  1.00 67.15           C
ATOM   1485  NE2 HIS   183       6.094  15.038  -5.045  1.00 67.15           N
ATOM   1486  CD2 HIS   183       6.933  13.936  -5.043  1.00 67.15           C
ATOM   1487  CE1 HIS   183       4.933  14.570  -4.626  1.00 67.15           C
ATOM   1488  C   HIS   183       5.648  10.635  -2.402  1.00 67.15           C
ATOM   1489  O   HIS   183       5.157   9.515  -2.538  1.00 67.15           O
ATOM   1490  N   SER   184       5.044  11.595  -1.674  1.00 52.97           N
ATOM   1491  CA  SER   184       3.786  11.347  -1.023  1.00 52.97           C
ATOM   1492  CB  SER   184       3.551  12.247   0.206  1.00 52.97           C
ATOM   1493  OG  SER   184       2.296  11.948   0.799  1.00 52.97           O
ATOM   1494  C   SER   184       2.682  11.613  -1.999  1.00 52.97           C
ATOM   1495  O   SER   184       2.921  12.112  -3.096  1.00 52.97           O
ATOM   1496  N   LEU   185       1.434  11.244  -1.634  1.00 76.86           N
ATOM   1497  CA  LEU   185       0.305  11.467  -2.497  1.00 76.86           C
ATOM   1498  CB  LEU   185      -0.174  10.203  -3.238  1.00 76.86           C
ATOM   1499  CG  LEU   185       0.806   9.690  -4.312  1.00 76.86           C
ATOM   1500  CD1 LEU   185       0.267   8.429  -5.007  1.00 76.86           C
ATOM   1501  CD2 LEU   185       1.158  10.798  -5.320  1.00 76.86           C
ATOM   1502  C   LEU   185      -0.831  11.951  -1.656  1.00 76.86           C
ATOM   1503  O   LEU   185      -0.970  11.580  -0.491  1.00 76.86           O
ATOM   1504  N   PRO   186      -1.674  12.767  -2.227  1.00 80.59           N
ATOM   1505  CA  PRO   186      -2.785  13.256  -1.473  1.00 80.59           C
ATOM   1506  CD  PRO   186      -1.262  13.701  -3.262  1.00 80.59           C
ATOM   1507  CB  PRO   186      -3.412  14.356  -2.323  1.00 80.59           C
ATOM   1508  CG  PRO   186      -2.220  14.899  -3.134  1.00 80.59           C
ATOM   1509  C   PRO   186      -3.677  12.107  -1.165  1.00 80.59           C
ATOM   1510  O   PRO   186      -3.691  11.134  -1.917  1.00 80.59           O
ATOM   1511  N   GLU   187      -4.415  12.203  -0.051  1.00109.27           N
ATOM   1512  CA  GLU   187      -5.296  11.167   0.392  1.00109.27           C
ATOM   1513  CB  GLU   187      -5.977  11.528   1.723  1.00109.27           C
ATOM   1514  CG  GLU   187      -6.961  10.475   2.232  1.00109.27           C
ATOM   1515  CD  GLU   187      -8.336  10.815   1.674  1.00109.27           C
ATOM   1516  OE1 GLU   187      -8.443  11.828   0.931  1.00109.27           O
ATOM   1517  OE2 GLU   187      -9.302  10.072   1.993  1.00109.27           O
ATOM   1518  C   GLU   187      -6.352  10.994  -0.644  1.00109.27           C
ATOM   1519  O   GLU   187      -6.919   9.913  -0.791  1.00109.27           O
ATOM   1520  N   LYS   188      -6.662  12.076  -1.377  1.00 67.48           N
ATOM   1521  CA  LYS   188      -7.694  11.999  -2.364  1.00 67.48           C
ATOM   1522  CB  LYS   188      -7.900  13.327  -3.117  1.00 67.48           C
ATOM   1523  CG  LYS   188      -8.441  14.453  -2.233  1.00 67.48           C
ATOM   1524  CD  LYS   188      -8.343  15.840  -2.873  1.00 67.48           C
ATOM   1525  CE  LYS   188      -6.914  16.380  -2.960  1.00 67.48           C
ATOM   1526  NZ  LYS   188      -6.913  17.686  -3.656  1.00 67.48           N
ATOM   1527  C   LYS   188      -7.318  10.963  -3.374  1.00 67.48           C
ATOM   1528  O   LYS   188      -8.161  10.173  -3.792  1.00 67.48           O
ATOM   1529  N   ILE   189      -6.048  10.958  -3.823  1.00 59.13           N
ATOM   1530  CA  ILE   189      -5.618   9.990  -4.796  1.00 59.13           C
ATOM   1531  CB  ILE   189      -4.278  10.317  -5.395  1.00 59.13           C
ATOM   1532  CG1 ILE   189      -4.387  11.590  -6.253  1.00 59.13           C
ATOM   1533  CG2 ILE   189      -3.770   9.084  -6.162  1.00 59.13           C
ATOM   1534  CD1 ILE   189      -3.043  12.128  -6.742  1.00 59.13           C
ATOM   1535  C   ILE   189      -5.545   8.608  -4.207  1.00 59.13           C
ATOM   1536  O   ILE   189      -6.062   7.648  -4.775  1.00 59.13           O
ATOM   1537  N   LYS   190      -4.928   8.472  -3.023  1.00132.05           N
ATOM   1538  CA  LYS   190      -4.728   7.181  -2.426  1.00132.05           C
ATOM   1539  CB  LYS   190      -4.055   7.265  -1.050  1.00132.05           C
ATOM   1540  CG  LYS   190      -3.843   5.896  -0.408  1.00132.05           C
ATOM   1541  CD  LYS   190      -3.166   5.963   0.961  1.00132.05           C
ATOM   1542  CE  LYS   190      -4.105   6.440   2.070  1.00132.05           C
ATOM   1543  NZ  LYS   190      -5.214   5.473   2.237  1.00132.05           N
ATOM   1544  C   LYS   190      -6.053   6.533  -2.194  1.00132.05           C
ATOM   1545  O   LYS   190      -6.220   5.333  -2.407  1.00132.05           O
ATOM   1546  N   GLU   191      -7.039   7.333  -1.767  1.00116.81           N
ATOM   1547  CA  GLU   191      -8.331   6.829  -1.408  1.00116.81           C
ATOM   1548  CB  GLU   191      -9.270   7.913  -0.860  1.00116.81           C
ATOM   1549  CG  GLU   191     -10.493   7.329  -0.153  1.00116.81           C
ATOM   1550  CD  GLU   191      -9.984   6.572   1.067  1.00116.81           C
ATOM   1551  OE1 GLU   191      -9.313   5.524   0.870  1.00116.81           O
ATOM   1552  OE2 GLU   191     -10.253   7.031   2.209  1.00116.81           O
ATOM   1553  C   GLU   191      -8.992   6.201  -2.593  1.00116.81           C
ATOM   1554  O   GLU   191      -9.769   5.262  -2.433  1.00116.81           O
ATOM   1555  N   PHE   192      -8.720   6.701  -3.814  1.00185.21           N
ATOM   1556  CA  PHE   192      -9.394   6.160  -4.959  1.00185.21           C
ATOM   1557  CB  PHE   192      -9.357   6.978  -6.277  1.00185.21           C
ATOM   1558  CG  PHE   192      -8.020   7.045  -6.927  1.00185.21           C
ATOM   1559  CD1 PHE   192      -7.433   5.915  -7.447  1.00185.21           C
ATOM   1560  CD2 PHE   192      -7.388   8.255  -7.088  1.00185.21           C
ATOM   1561  CE1 PHE   192      -6.207   5.983  -8.065  1.00185.21           C
ATOM   1562  CE2 PHE   192      -6.163   8.327  -7.706  1.00185.21           C
ATOM   1563  CZ  PHE   192      -5.565   7.190  -8.191  1.00185.21           C
ATOM   1564  C   PHE   192      -8.955   4.749  -5.209  1.00185.21           C
ATOM   1565  O   PHE   192      -9.675   3.991  -5.854  1.00185.21           O
ATOM   1566  N   GLY   193      -7.766   4.336  -4.728  1.00 38.14           N
ATOM   1567  CA  GLY   193      -7.377   2.983  -5.006  1.00 38.14           C
ATOM   1568  C   GLY   193      -6.167   3.002  -5.878  1.00 38.14           C
ATOM   1569  O   GLY   193      -5.889   2.050  -6.606  1.00 38.14           O
ATOM   1570  N   ASP   194      -5.415   4.114  -5.815  1.00 60.38           N
ATOM   1571  CA  ASP   194      -4.216   4.267  -6.582  1.00 60.38           C
ATOM   1572  CB  ASP   194      -3.489   5.586  -6.274  1.00 60.38           C
ATOM   1573  CG  ASP   194      -2.449   5.814  -7.354  1.00 60.38           C
ATOM   1574  OD1 ASP   194      -2.836   5.749  -8.550  1.00 60.38           O
ATOM   1575  OD2 ASP   194      -1.259   6.038  -7.005  1.00 60.38           O
ATOM   1576  C   ASP   194      -3.280   3.146  -6.220  1.00 60.38           C
ATOM   1577  O   ASP   194      -3.152   2.767  -5.057  1.00 60.38           O
ATOM   1578  N   PRO   195      -2.663   2.585  -7.232  1.00 84.54           N
ATOM   1579  CA  PRO   195      -1.734   1.490  -7.058  1.00 84.54           C
ATOM   1580  CD  PRO   195      -3.363   2.492  -8.504  1.00 84.54           C
ATOM   1581  CB  PRO   195      -1.598   0.835  -8.430  1.00 84.54           C
ATOM   1582  CG  PRO   195      -2.930   1.155  -9.124  1.00 84.54           C
ATOM   1583  C   PRO   195      -0.398   1.853  -6.478  1.00 84.54           C
ATOM   1584  O   PRO   195       0.334   0.946  -6.085  1.00 84.54           O
ATOM   1585  N   TYR   196      -0.062   3.151  -6.406  1.00 85.02           N
ATOM   1586  CA  TYR   196       1.266   3.593  -6.079  1.00 85.02           C
ATOM   1587  CB  TYR   196       1.345   5.132  -6.136  1.00 85.02           C
ATOM   1588  CG  TYR   196       2.728   5.605  -5.848  1.00 85.02           C
ATOM   1589  CD1 TYR   196       3.695   5.574  -6.827  1.00 85.02           C
ATOM   1590  CD2 TYR   196       3.050   6.103  -4.607  1.00 85.02           C
ATOM   1591  CE1 TYR   196       4.969   6.021  -6.564  1.00 85.02           C
ATOM   1592  CE2 TYR   196       4.322   6.550  -4.340  1.00 85.02           C
ATOM   1593  CZ  TYR   196       5.285   6.508  -5.320  1.00 85.02           C
ATOM   1594  OH  TYR   196       6.592   6.967  -5.051  1.00 85.02           O
ATOM   1595  C   TYR   196       1.753   3.127  -4.729  1.00 85.02           C
ATOM   1596  O   TYR   196       2.837   2.545  -4.664  1.00 85.02           O
ATOM   1597  N   PRO   197       1.038   3.284  -3.649  1.00 79.75           N
ATOM   1598  CA  PRO   197       1.608   2.929  -2.374  1.00 79.75           C
ATOM   1599  CD  PRO   197       0.035   4.329  -3.524  1.00 79.75           C
ATOM   1600  CB  PRO   197       0.606   3.417  -1.333  1.00 79.75           C
ATOM   1601  CG  PRO   197      -0.052   4.633  -2.016  1.00 79.75           C
ATOM   1602  C   PRO   197       2.009   1.495  -2.232  1.00 79.75           C
ATOM   1603  O   PRO   197       3.017   1.231  -1.576  1.00 79.75           O
ATOM   1604  N   ASP   198       1.245   0.554  -2.814  1.00 35.73           N
ATOM   1605  CA  ASP   198       1.587  -0.831  -2.665  1.00 35.73           C
ATOM   1606  CB  ASP   198       0.498  -1.789  -3.184  1.00 35.73           C
ATOM   1607  CG  ASP   198      -0.644  -1.788  -2.173  1.00 35.73           C
ATOM   1608  OD1 ASP   198      -0.515  -1.078  -1.141  1.00 35.73           O
ATOM   1609  OD2 ASP   198      -1.654  -2.503  -2.412  1.00 35.73           O
ATOM   1610  C   ASP   198       2.863  -1.132  -3.390  1.00 35.73           C
ATOM   1611  O   ASP   198       3.717  -1.849  -2.871  1.00 35.73           O
ATOM   1612  N   GLN   199       3.028  -0.589  -4.612  1.00 42.38           N
ATOM   1613  CA  GLN   199       4.180  -0.889  -5.420  1.00 42.38           C
ATOM   1614  CB  GLN   199       4.064  -0.364  -6.858  1.00 42.38           C
ATOM   1615  CG  GLN   199       2.961  -1.065  -7.652  1.00 42.38           C
ATOM   1616  CD  GLN   199       2.955  -0.491  -9.061  1.00 42.38           C
ATOM   1617  OE1 GLN   199       4.002  -0.336  -9.687  1.00 42.38           O
ATOM   1618  NE2 GLN   199       1.742  -0.162  -9.576  1.00 42.38           N
ATOM   1619  C   GLN   199       5.426  -0.324  -4.813  1.00 42.38           C
ATOM   1620  O   GLN   199       6.479  -0.959  -4.856  1.00 42.38           O
ATOM   1621  N   LEU   200       5.344   0.888  -4.235  1.00 93.05           N
ATOM   1622  CA  LEU   200       6.502   1.495  -3.646  1.00 93.05           C
ATOM   1623  CB  LEU   200       6.190   2.880  -3.035  1.00 93.05           C
ATOM   1624  CG  LEU   200       7.391   3.597  -2.378  1.00 93.05           C
ATOM   1625  CD1 LEU   200       7.827   2.940  -1.058  1.00 93.05           C
ATOM   1626  CD2 LEU   200       8.552   3.737  -3.377  1.00 93.05           C
ATOM   1627  C   LEU   200       6.920   0.572  -2.552  1.00 93.05           C
ATOM   1628  O   LEU   200       8.105   0.326  -2.336  1.00 93.05           O
ATOM   1629  N   HIS   201       5.918   0.017  -1.850  1.00 67.46           N
ATOM   1630  CA  HIS   201       6.136  -0.895  -0.772  1.00 67.46           C
ATOM   1631  ND1 HIS   201       5.212  -3.537   1.122  1.00 67.46           N
ATOM   1632  CG  HIS   201       4.907  -2.196   1.069  1.00 67.46           C
ATOM   1633  CB  HIS   201       4.798  -1.398  -0.196  1.00 67.46           C
ATOM   1634  NE2 HIS   201       4.890  -2.877   3.221  1.00 67.46           N
ATOM   1635  CD2 HIS   201       4.715  -1.808   2.360  1.00 67.46           C
ATOM   1636  CE1 HIS   201       5.187  -3.894   2.432  1.00 67.46           C
ATOM   1637  C   HIS   201       6.861  -2.071  -1.341  1.00 67.46           C
ATOM   1638  O   HIS   201       7.800  -2.592  -0.741  1.00 67.46           O
ATOM   1639  N   GLU   202       6.436  -2.508  -2.540  1.00 93.87           N
ATOM   1640  CA  GLU   202       7.015  -3.649  -3.188  1.00 93.87           C
ATOM   1641  CB  GLU   202       6.327  -3.949  -4.533  1.00 93.87           C
ATOM   1642  CG  GLU   202       6.669  -5.308  -5.145  1.00 93.87           C
ATOM   1643  CD  GLU   202       5.778  -6.351  -4.489  1.00 93.87           C
ATOM   1644  OE1 GLU   202       5.119  -6.006  -3.472  1.00 93.87           O
ATOM   1645  OE2 GLU   202       5.739  -7.504  -4.997  1.00 93.87           O
ATOM   1646  C   GLU   202       8.451  -3.355  -3.479  1.00 93.87           C
ATOM   1647  O   GLU   202       9.325  -4.180  -3.218  1.00 93.87           O
ATOM   1648  N   SER   203       8.735  -2.149  -4.008  1.00 27.79           N
ATOM   1649  CA  SER   203      10.086  -1.812  -4.344  1.00 27.79           C
ATOM   1650  CB  SER   203      10.213  -0.415  -4.976  1.00 27.79           C
ATOM   1651  OG  SER   203       9.539  -0.387  -6.225  1.00 27.79           O
ATOM   1652  C   SER   203      10.887  -1.832  -3.083  1.00 27.79           C
ATOM   1653  O   SER   203      11.990  -2.375  -3.045  1.00 27.79           O
ATOM   1654  N   ALA   204      10.324  -1.273  -1.998  1.00 32.13           N
ATOM   1655  CA  ALA   204      11.036  -1.198  -0.757  1.00 32.13           C
ATOM   1656  CB  ALA   204      10.226  -0.512   0.357  1.00 32.13           C
ATOM   1657  C   ALA   204      11.349  -2.580  -0.284  1.00 32.13           C
ATOM   1658  O   ALA   204      12.445  -2.842   0.209  1.00 32.13           O
ATOM   1659  N   LYS   205      10.390  -3.510  -0.423  1.00 61.93           N
ATOM   1660  CA  LYS   205      10.608  -4.835   0.078  1.00 61.93           C
ATOM   1661  CB  LYS   205       9.381  -5.749  -0.040  1.00 61.93           C
ATOM   1662  CG  LYS   205       9.668  -7.148   0.507  1.00 61.93           C
ATOM   1663  CD  LYS   205       8.426  -8.010   0.727  1.00 61.93           C
ATOM   1664  CE  LYS   205       8.752  -9.437   1.176  1.00 61.93           C
ATOM   1665  NZ  LYS   205       9.416  -9.420   2.501  1.00 61.93           N
ATOM   1666  C   LYS   205      11.725  -5.524  -0.642  1.00 61.93           C
ATOM   1667  O   LYS   205      12.558  -6.173  -0.011  1.00 61.93           O
ATOM   1668  N   LEU   206      11.783  -5.406  -1.982  1.00 81.71           N
ATOM   1669  CA  LEU   206      12.759  -6.151  -2.724  1.00 81.71           C
ATOM   1670  CB  LEU   206      12.562  -6.007  -4.247  1.00 81.71           C
ATOM   1671  CG  LEU   206      13.311  -7.047  -5.113  1.00 81.71           C
ATOM   1672  CD1 LEU   206      13.036  -6.808  -6.604  1.00 81.71           C
ATOM   1673  CD2 LEU   206      14.815  -7.130  -4.805  1.00 81.71           C
ATOM   1674  C   LEU   206      14.131  -5.681  -2.343  1.00 81.71           C
ATOM   1675  O   LEU   206      15.029  -6.492  -2.115  1.00 81.71           O
ATOM   1676  N   ILE   207      14.328  -4.355  -2.227  1.00 79.84           N
ATOM   1677  CA  ILE   207      15.643  -3.860  -1.932  1.00 79.84           C
ATOM   1678  CB  ILE   207      15.720  -2.357  -1.902  1.00 79.84           C
ATOM   1679  CG1 ILE   207      17.184  -1.893  -1.794  1.00 79.84           C
ATOM   1680  CG2 ILE   207      14.801  -1.836  -0.784  1.00 79.84           C
ATOM   1681  CD1 ILE   207      17.373  -0.401  -2.067  1.00 79.84           C
ATOM   1682  C   ILE   207      16.074  -4.389  -0.601  1.00 79.84           C
ATOM   1683  O   ILE   207      17.214  -4.821  -0.440  1.00 79.84           O
ATOM   1684  N   ALA   208      15.161  -4.382   0.386  1.00 37.59           N
ATOM   1685  CA  ALA   208      15.482  -4.823   1.712  1.00 37.59           C
ATOM   1686  CB  ALA   208      14.302  -4.678   2.689  1.00 37.59           C
ATOM   1687  C   ALA   208      15.859  -6.263   1.685  1.00 37.59           C
ATOM   1688  O   ALA   208      16.804  -6.663   2.358  1.00 37.59           O
ATOM   1689  N   GLU   209      15.136  -7.092   0.913  1.00 70.69           N
ATOM   1690  CA  GLU   209      15.482  -8.480   0.904  1.00 70.69           C
ATOM   1691  CB  GLU   209      14.515  -9.364   0.100  1.00 70.69           C
ATOM   1692  CG  GLU   209      14.807 -10.855   0.278  1.00 70.69           C
ATOM   1693  CD  GLU   209      13.638 -11.646  -0.290  1.00 70.69           C
ATOM   1694  OE1 GLU   209      12.571 -11.677   0.378  1.00 70.69           O
ATOM   1695  OE2 GLU   209      13.793 -12.227  -1.398  1.00 70.69           O
ATOM   1696  C   GLU   209      16.842  -8.610   0.306  1.00 70.69           C
ATOM   1697  O   GLU   209      17.651  -9.419   0.757  1.00 70.69           O
ATOM   1698  N   GLY   210      17.135  -7.794  -0.723  1.00 17.29           N
ATOM   1699  CA  GLY   210      18.412  -7.886  -1.364  1.00 17.29           C
ATOM   1700  C   GLY   210      19.465  -7.587  -0.348  1.00 17.29           C
ATOM   1701  O   GLY   210      20.499  -8.250  -0.306  1.00 17.29           O
ATOM   1702  N   ALA   211      19.243  -6.552   0.484  1.00 33.08           N
ATOM   1703  CA  ALA   211      20.207  -6.222   1.493  1.00 33.08           C
ATOM   1704  CB  ALA   211      19.833  -4.952   2.277  1.00 33.08           C
ATOM   1705  C   ALA   211      20.263  -7.343   2.476  1.00 33.08           C
ATOM   1706  O   ALA   211      21.336  -7.808   2.854  1.00 33.08           O
ATOM   1707  N   GLY   212      19.078  -7.815   2.897  1.00 31.03           N
ATOM   1708  CA  GLY   212      18.940  -8.888   3.829  1.00 31.03           C
ATOM   1709  C   GLY   212      18.626  -8.313   5.177  1.00 31.03           C
ATOM   1710  O   GLY   212      17.813  -8.876   5.909  1.00 31.03           O
ATOM   1711  N   VAL   213      19.239  -7.162   5.533  1.00 87.69           N
ATOM   1712  CA  VAL   213      19.024  -6.621   6.854  1.00 87.69           C
ATOM   1713  CB  VAL   213      19.910  -7.279   7.897  1.00 87.69           C
ATOM   1714  CG1 VAL   213      19.647  -6.675   9.286  1.00 87.69           C
ATOM   1715  CG2 VAL   213      19.721  -8.804   7.867  1.00 87.69           C
ATOM   1716  C   VAL   213      19.409  -5.151   6.857  1.00 87.69           C
ATOM   1717  O   VAL   213      20.144  -4.703   5.977  1.00 87.69           O
ATOM   1718  N   SER   214      18.881  -4.384   7.854  1.00141.44           N
ATOM   1719  CA  SER   214      19.064  -2.997   8.202  1.00141.44           C
ATOM   1720  CB  SER   214      19.536  -2.125   7.031  1.00141.44           C
ATOM   1721  OG  SER   214      18.542  -2.088   6.018  1.00141.44           O
ATOM   1722  C   SER   214      17.675  -2.558   8.562  1.00141.44           C
ATOM   1723  O   SER   214      16.725  -2.905   7.868  1.00141.44           O
ATOM   1724  N   GLU   215      17.495  -1.783   9.647  1.00 43.71           N
ATOM   1725  CA  GLU   215      16.154  -1.408  10.001  1.00 43.71           C
ATOM   1726  CB  GLU   215      16.055  -0.791  11.408  1.00 43.71           C
ATOM   1727  CG  GLU   215      16.382  -1.797  12.519  1.00 43.71           C
ATOM   1728  CD  GLU   215      16.291  -1.105  13.874  1.00 43.71           C
ATOM   1729  OE1 GLU   215      15.457  -0.172  14.015  1.00 43.71           O
ATOM   1730  OE2 GLU   215      17.059  -1.506  14.791  1.00 43.71           O
ATOM   1731  C   GLU   215      15.698  -0.402   8.992  1.00 43.71           C
ATOM   1732  O   GLU   215      16.458   0.484   8.605  1.00 43.71           O
ATOM   1733  N   TYR   216      14.439  -0.523   8.521  1.00 56.84           N
ATOM   1734  CA  TYR   216      13.971   0.387   7.516  1.00 56.84           C
ATOM   1735  CB  TYR   216      14.047  -0.212   6.101  1.00 56.84           C
ATOM   1736  CG  TYR   216      13.349  -1.527   6.166  1.00 56.84           C
ATOM   1737  CD1 TYR   216      11.979  -1.614   6.073  1.00 56.84           C
ATOM   1738  CD2 TYR   216      14.081  -2.681   6.328  1.00 56.84           C
ATOM   1739  CE1 TYR   216      11.354  -2.838   6.140  1.00 56.84           C
ATOM   1740  CE2 TYR   216      13.462  -3.906   6.396  1.00 56.84           C
ATOM   1741  CZ  TYR   216      12.094  -3.986   6.302  1.00 56.84           C
ATOM   1742  OH  TYR   216      11.455  -5.242   6.374  1.00 56.84           O
ATOM   1743  C   TYR   216      12.545   0.751   7.785  1.00 56.84           C
ATOM   1744  O   TYR   216      11.819   0.029   8.467  1.00 56.84           O
ATOM   1745  N   ALA   217      12.123   1.919   7.261  1.00 31.79           N
ATOM   1746  CA  ALA   217      10.767   2.368   7.396  1.00 31.79           C
ATOM   1747  CB  ALA   217      10.559   3.362   8.552  1.00 31.79           C
ATOM   1748  C   ALA   217      10.434   3.087   6.125  1.00 31.79           C
ATOM   1749  O   ALA   217      11.319   3.626   5.461  1.00 31.79           O
ATOM   1750  N   VAL   218       9.142   3.103   5.739  1.00 98.75           N
ATOM   1751  CA  VAL   218       8.779   3.776   4.525  1.00 98.75           C
ATOM   1752  CB  VAL   218       7.864   2.968   3.647  1.00 98.75           C
ATOM   1753  CG1 VAL   218       8.615   1.697   3.216  1.00 98.75           C
ATOM   1754  CG2 VAL   218       6.558   2.674   4.403  1.00 98.75           C
ATOM   1755  C   VAL   218       8.085   5.050   4.900  1.00 98.75           C
ATOM   1756  O   VAL   218       7.115   5.046   5.657  1.00 98.75           O
ATOM   1757  N   GLY   219       8.574   6.187   4.366  1.00 28.88           N
ATOM   1758  CA  GLY   219       8.000   7.457   4.707  1.00 28.88           C
ATOM   1759  C   GLY   219       7.705   8.179   3.434  1.00 28.88           C
ATOM   1760  O   GLY   219       8.186   7.797   2.368  1.00 28.88           O
ATOM   1761  N   TRP   220       6.914   9.271   3.523  1.00 80.29           N
ATOM   1762  CA  TRP   220       6.495   9.947   2.329  1.00 80.29           C
ATOM   1763  CB  TRP   220       4.973   9.860   2.173  1.00 80.29           C
ATOM   1764  CG  TRP   220       4.518   8.423   2.234  1.00 80.29           C
ATOM   1765  CD2 TRP   220       4.298   7.571   1.100  1.00 80.29           C
ATOM   1766  CD1 TRP   220       4.262   7.666   3.341  1.00 80.29           C
ATOM   1767  NE1 TRP   220       3.908   6.394   2.969  1.00 80.29           N
ATOM   1768  CE2 TRP   220       3.923   6.321   1.593  1.00 80.29           C
ATOM   1769  CE3 TRP   220       4.406   7.809  -0.239  1.00 80.29           C
ATOM   1770  CZ2 TRP   220       3.647   5.285   0.749  1.00 80.29           C
ATOM   1771  CZ3 TRP   220       4.120   6.761  -1.087  1.00 80.29           C
ATOM   1772  CH2 TRP   220       3.748   5.525  -0.603  1.00 80.29           C
ATOM   1773  C   TRP   220       6.882  11.392   2.440  1.00 80.29           C
ATOM   1774  O   TRP   220       6.774  11.994   3.506  1.00 80.29           O
ATOM   1775  N   GLN   221       7.322  11.999   1.317  1.00 73.86           N
ATOM   1776  CA  GLN   221       7.817  13.346   1.366  1.00 73.86           C
ATOM   1777  CB  GLN   221       9.317  13.408   1.044  1.00 73.86           C
ATOM   1778  CG  GLN   221       9.607  12.930  -0.381  1.00 73.86           C
ATOM   1779  CD  GLN   221      11.103  13.003  -0.638  1.00 73.86           C
ATOM   1780  OE1 GLN   221      11.911  12.580   0.187  1.00 73.86           O
ATOM   1781  NE2 GLN   221      11.487  13.552  -1.821  1.00 73.86           N
ATOM   1782  C   GLN   221       7.132  14.206   0.343  1.00 73.86           C
ATOM   1783  O   GLN   221       6.296  13.751  -0.436  1.00 73.86           O
ATOM   1784  N   SER   222       7.510  15.502   0.359  1.00117.33           N
ATOM   1785  CA  SER   222       7.102  16.537  -0.553  1.00117.33           C
ATOM   1786  CB  SER   222       7.660  16.333  -1.970  1.00117.33           C
ATOM   1787  OG  SER   222       7.248  15.074  -2.476  1.00117.33           O
ATOM   1788  C   SER   222       5.626  16.762  -0.630  1.00117.33           C
ATOM   1789  O   SER   222       5.076  16.946  -1.716  1.00117.33           O
ATOM   1790  N   GLU   223       4.949  16.816   0.529  1.00 38.34           N
ATOM   1791  CA  GLU   223       3.545  17.112   0.537  1.00 38.34           C
ATOM   1792  CB  GLU   223       2.982  17.174   1.964  1.00 38.34           C
ATOM   1793  CG  GLU   223       1.490  17.474   2.049  1.00 38.34           C
ATOM   1794  CD  GLU   223       1.135  17.504   3.527  1.00 38.34           C
ATOM   1795  OE1 GLU   223       2.064  17.331   4.361  1.00 38.34           O
ATOM   1796  OE2 GLU   223      -0.068  17.703   3.844  1.00 38.34           O
ATOM   1797  C   GLU   223       3.402  18.472  -0.082  1.00 38.34           C
ATOM   1798  O   GLU   223       4.282  19.318   0.071  1.00 38.34           O
ATOM   1799  N   GLY   224       2.294  18.725  -0.813  1.00 76.08           N
ATOM   1800  CA  GLY   224       2.192  19.991  -1.482  1.00 76.08           C
ATOM   1801  C   GLY   224       1.018  20.758  -0.976  1.00 76.08           C
ATOM   1802  O   GLY   224      -0.108  20.261  -0.943  1.00 76.08           O
ATOM   1803  N   ASN   225       1.301  22.011  -0.547  1.00173.71           N
ATOM   1804  CA  ASN   225       0.388  23.012  -0.055  1.00173.71           C
ATOM   1805  CB  ASN   225      -0.777  23.309  -1.017  1.00173.71           C
ATOM   1806  CG  ASN   225      -0.247  24.119  -2.189  1.00173.71           C
ATOM   1807  OD1 ASN   225       0.771  24.801  -2.078  1.00173.71           O
ATOM   1808  ND2 ASN   225      -0.962  24.054  -3.344  1.00173.71           N
ATOM   1809  C   ASN   225      -0.210  22.560   1.235  1.00173.71           C
ATOM   1810  O   ASN   225      -0.910  23.316   1.908  1.00173.71           O
ATOM   1811  N   THR   226       0.051  21.296   1.596  1.00205.63           N
ATOM   1812  CA  THR   226      -0.422  20.672   2.787  1.00205.63           C
ATOM   1813  CB  THR   226       0.348  21.077   4.017  1.00205.63           C
ATOM   1814  OG1 THR   226       0.033  20.221   5.106  1.00205.63           O
ATOM   1815  CG2 THR   226      -0.004  22.529   4.372  1.00205.63           C
ATOM   1816  C   THR   226      -1.884  20.943   3.015  1.00205.63           C
ATOM   1817  O   THR   226      -2.306  20.751   4.154  1.00205.63           O
ATOM   1818  N   PRO   227      -2.700  21.349   2.056  1.00165.83           N
ATOM   1819  CA  PRO   227      -4.060  21.680   2.388  1.00165.83           C
ATOM   1820  CD  PRO   227      -2.635  20.838   0.689  1.00165.83           C
ATOM   1821  CB  PRO   227      -4.717  22.036   1.061  1.00165.83           C
ATOM   1822  CG  PRO   227      -4.030  21.071   0.077  1.00165.83           C
ATOM   1823  C   PRO   227      -4.765  20.516   3.004  1.00165.83           C
ATOM   1824  O   PRO   227      -5.306  20.647   4.101  1.00165.83           O
ATOM   1825  N   ASP   228      -4.748  19.364   2.310  1.00 44.68           N
ATOM   1826  CA  ASP   228      -5.442  18.201   2.766  1.00 44.68           C
ATOM   1827  CB  ASP   228      -6.148  17.429   1.638  1.00 44.68           C
ATOM   1828  CG  ASP   228      -7.259  18.307   1.074  1.00 44.68           C
ATOM   1829  OD1 ASP   228      -7.428  19.449   1.577  1.00 44.68           O
ATOM   1830  OD2 ASP   228      -7.949  17.848   0.124  1.00 44.68           O
ATOM   1831  C   ASP   228      -4.457  17.268   3.375  1.00 44.68           C
ATOM   1832  O   ASP   228      -3.260  17.532   3.468  1.00 44.68           O
ATOM   1833  N   PRO   229      -4.997  16.166   3.802  1.00 62.39           N
ATOM   1834  CA  PRO   229      -4.173  15.143   4.371  1.00 62.39           C
ATOM   1835  CD  PRO   229      -6.314  16.204   4.417  1.00 62.39           C
ATOM   1836  CB  PRO   229      -5.114  14.230   5.154  1.00 62.39           C
ATOM   1837  CG  PRO   229      -6.277  15.158   5.543  1.00 62.39           C
ATOM   1838  C   PRO   229      -3.412  14.442   3.296  1.00 62.39           C
ATOM   1839  O   PRO   229      -3.875  14.391   2.156  1.00 62.39           O
ATOM   1840  N   TRP   230      -2.233  13.904   3.646  1.00 75.89           N
ATOM   1841  CA  TRP   230      -1.428  13.186   2.709  1.00 75.89           C
ATOM   1842  CB  TRP   230      -0.147  13.940   2.318  1.00 75.89           C
ATOM   1843  CG  TRP   230      -0.436  15.126   1.428  1.00 75.89           C
ATOM   1844  CD2 TRP   230       0.071  15.282   0.092  1.00 75.89           C
ATOM   1845  CD1 TRP   230      -1.171  16.244   1.695  1.00 75.89           C
ATOM   1846  NE1 TRP   230      -1.171  17.078   0.602  1.00 75.89           N
ATOM   1847  CE2 TRP   230      -0.406  16.502  -0.389  1.00 75.89           C
ATOM   1848  CE3 TRP   230       0.870  14.477  -0.667  1.00 75.89           C
ATOM   1849  CZ2 TRP   230      -0.084  16.940  -1.641  1.00 75.89           C
ATOM   1850  CZ3 TRP   230       1.187  14.919  -1.933  1.00 75.89           C
ATOM   1851  CH2 TRP   230       0.719  16.126  -2.410  1.00 75.89           C
ATOM   1852  C   TRP   230      -1.080  11.891   3.370  1.00 75.89           C
ATOM   1853  O   TRP   230      -1.364  11.693   4.550  1.00 75.89           O
ATOM   1854  N   LEU   231      -0.490  10.954   2.607  1.00 70.80           N
ATOM   1855  CA  LEU   231      -0.235   9.637   3.119  1.00 70.80           C
ATOM   1856  CB  LEU   231      -0.126   8.570   2.015  1.00 70.80           C
ATOM   1857  CG  LEU   231       0.182   7.162   2.557  1.00 70.80           C
ATOM   1858  CD1 LEU   231      -0.944   6.655   3.471  1.00 70.80           C
ATOM   1859  CD2 LEU   231       0.514   6.184   1.418  1.00 70.80           C
ATOM   1860  C   LEU   231       1.014   9.536   3.942  1.00 70.80           C
ATOM   1861  O   LEU   231       1.983  10.270   3.758  1.00 70.80           O
ATOM   1862  N   GLY   232       0.958   8.623   4.935  1.00 47.17           N
ATOM   1863  CA  GLY   232       2.069   8.178   5.732  1.00 47.17           C
ATOM   1864  C   GLY   232       2.718   9.313   6.451  1.00 47.17           C
ATOM   1865  O   GLY   232       2.409  10.486   6.255  1.00 47.17           O
ATOM   1866  N   PRO   233       3.676   8.952   7.264  1.00 62.03           N
ATOM   1867  CA  PRO   233       4.393   9.958   7.987  1.00 62.03           C
ATOM   1868  CD  PRO   233       3.579   7.713   8.020  1.00 62.03           C
ATOM   1869  CB  PRO   233       5.161   9.228   9.083  1.00 62.03           C
ATOM   1870  CG  PRO   233       4.286   7.992   9.360  1.00 62.03           C
ATOM   1871  C   PRO   233       5.242  10.729   7.042  1.00 62.03           C
ATOM   1872  O   PRO   233       5.728  10.155   6.068  1.00 62.03           O
ATOM   1873  N   ASP   234       5.419  12.034   7.303  1.00 30.78           N
ATOM   1874  CA  ASP   234       6.237  12.822   6.437  1.00 30.78           C
ATOM   1875  CB  ASP   234       6.081  14.337   6.650  1.00 30.78           C
ATOM   1876  CG  ASP   234       4.702  14.743   6.153  1.00 30.78           C
ATOM   1877  OD1 ASP   234       4.318  14.294   5.040  1.00 30.78           O
ATOM   1878  OD2 ASP   234       4.016  15.516   6.875  1.00 30.78           O
ATOM   1879  C   ASP   234       7.650  12.466   6.743  1.00 30.78           C
ATOM   1880  O   ASP   234       7.968  12.018   7.843  1.00 30.78           O
ATOM   1881  N   VAL   235       8.531  12.638   5.744  1.00 91.86           N
ATOM   1882  CA  VAL   235       9.921  12.336   5.898  1.00 91.86           C
ATOM   1883  CB  VAL   235      10.689  12.508   4.615  1.00 91.86           C
ATOM   1884  CG1 VAL   235      10.523  13.954   4.116  1.00 91.86           C
ATOM   1885  CG2 VAL   235      12.152  12.124   4.874  1.00 91.86           C
ATOM   1886  C   VAL   235      10.523  13.256   6.913  1.00 91.86           C
ATOM   1887  O   VAL   235      11.288  12.824   7.774  1.00 91.86           O
ATOM   1888  N   GLN   236      10.173  14.556   6.852  1.00 36.81           N
ATOM   1889  CA  GLN   236      10.793  15.521   7.715  1.00 36.81           C
ATOM   1890  CB  GLN   236      10.276  16.951   7.488  1.00 36.81           C
ATOM   1891  CG  GLN   236      10.595  17.517   6.105  1.00 36.81           C
ATOM   1892  CD  GLN   236      10.023  18.925   6.042  1.00 36.81           C
ATOM   1893  OE1 GLN   236       9.762  19.551   7.069  1.00 36.81           O
ATOM   1894  NE2 GLN   236       9.821  19.441   4.800  1.00 36.81           N
ATOM   1895  C   GLN   236      10.491  15.183   9.134  1.00 36.81           C
ATOM   1896  O   GLN   236      11.379  15.197   9.984  1.00 36.81           O
ATOM   1897  N   ASP   237       9.221  14.857   9.426  1.00 32.82           N
ATOM   1898  CA  ASP   237       8.854  14.553  10.775  1.00 32.82           C
ATOM   1899  CB  ASP   237       7.347  14.305  10.942  1.00 32.82           C
ATOM   1900  CG  ASP   237       6.649  15.651  10.832  1.00 32.82           C
ATOM   1901  OD1 ASP   237       7.095  16.605  11.523  1.00 32.82           O
ATOM   1902  OD2 ASP   237       5.668  15.746  10.047  1.00 32.82           O
ATOM   1903  C   ASP   237       9.570  13.312  11.187  1.00 32.82           C
ATOM   1904  O   ASP   237      10.026  13.196  12.322  1.00 32.82           O
ATOM   1905  N   LEU   238       9.695  12.346  10.262  1.00 86.23           N
ATOM   1906  CA  LEU   238      10.312  11.099  10.599  1.00 86.23           C
ATOM   1907  CB  LEU   238      10.320  10.100   9.432  1.00 86.23           C
ATOM   1908  CG  LEU   238       8.918   9.675   8.960  1.00 86.23           C
ATOM   1909  CD1 LEU   238       9.013   8.629   7.840  1.00 86.23           C
ATOM   1910  CD2 LEU   238       8.039   9.208  10.130  1.00 86.23           C
ATOM   1911  C   LEU   238      11.741  11.336  10.970  1.00 86.23           C
ATOM   1912  O   LEU   238      12.241  10.774  11.942  1.00 86.23           O
ATOM   1913  N   THR   239      12.451  12.180  10.203  1.00107.70           N
ATOM   1914  CA  THR   239      13.839  12.389  10.500  1.00107.70           C
ATOM   1915  CB  THR   239      14.513  13.327   9.541  1.00107.70           C
ATOM   1916  OG1 THR   239      13.919  14.614   9.621  1.00107.70           O
ATOM   1917  CG2 THR   239      14.391  12.767   8.113  1.00107.70           C
ATOM   1918  C   THR   239      13.947  13.021  11.847  1.00107.70           C
ATOM   1919  O   THR   239      14.775  12.625  12.667  1.00107.70           O
ATOM   1920  N   ARG   240      13.101  14.032  12.108  1.00118.86           N
ATOM   1921  CA  ARG   240      13.183  14.746  13.346  1.00118.86           C
ATOM   1922  CB  ARG   240      12.164  15.892  13.443  1.00118.86           C
ATOM   1923  CG  ARG   240      12.310  16.698  14.735  1.00118.86           C
ATOM   1924  CD  ARG   240      11.028  17.405  15.179  1.00118.86           C
ATOM   1925  NE  ARG   240      10.374  16.520  16.185  1.00118.86           N
ATOM   1926  CZ  ARG   240      10.724  16.616  17.501  1.00118.86           C
ATOM   1927  NH1 ARG   240      11.633  17.553  17.899  1.00118.86           N
ATOM   1928  NH2 ARG   240      10.168  15.774  18.421  1.00118.86           N
ATOM   1929  C   ARG   240      12.867  13.833  14.482  1.00118.86           C
ATOM   1930  O   ARG   240      13.592  13.780  15.475  1.00118.86           O
ATOM   1931  N   ASP   241      11.773  13.067  14.347  1.00 36.65           N
ATOM   1932  CA  ASP   241      11.308  12.261  15.433  1.00 36.65           C
ATOM   1933  CB  ASP   241       9.994  11.538  15.110  1.00 36.65           C
ATOM   1934  CG  ASP   241       8.914  12.600  14.962  1.00 36.65           C
ATOM   1935  OD1 ASP   241       9.270  13.809  14.967  1.00 36.65           O
ATOM   1936  OD2 ASP   241       7.719  12.218  14.844  1.00 36.65           O
ATOM   1937  C   ASP   241      12.323  11.228  15.776  1.00 36.65           C
ATOM   1938  O   ASP   241      12.635  11.028  16.949  1.00 36.65           O
ATOM   1939  N   LEU   242      12.886  10.552  14.761  1.00 93.77           N
ATOM   1940  CA  LEU   242      13.810   9.502  15.060  1.00 93.77           C
ATOM   1941  CB  LEU   242      14.328   8.783  13.808  1.00 93.77           C
ATOM   1942  CG  LEU   242      13.391   7.713  13.213  1.00 93.77           C
ATOM   1943  CD1 LEU   242      13.400   6.436  14.067  1.00 93.77           C
ATOM   1944  CD2 LEU   242      11.974   8.252  12.976  1.00 93.77           C
ATOM   1945  C   LEU   242      14.999  10.043  15.779  1.00 93.77           C
ATOM   1946  O   LEU   242      15.390   9.511  16.817  1.00 93.77           O
ATOM   1947  N   PHE   243      15.622  11.117  15.265  1.00 67.93           N
ATOM   1948  CA  PHE   243      16.807  11.516  15.958  1.00 67.93           C
ATOM   1949  CB  PHE   243      17.630  12.601  15.250  1.00 67.93           C
ATOM   1950  CG  PHE   243      18.767  12.878  16.175  1.00 67.93           C
ATOM   1951  CD1 PHE   243      19.864  12.049  16.212  1.00 67.93           C
ATOM   1952  CD2 PHE   243      18.729  13.967  17.015  1.00 67.93           C
ATOM   1953  CE1 PHE   243      20.910  12.301  17.068  1.00 67.93           C
ATOM   1954  CE2 PHE   243      19.773  14.223  17.871  1.00 67.93           C
ATOM   1955  CZ  PHE   243      20.866  13.392  17.902  1.00 67.93           C
ATOM   1956  C   PHE   243      16.515  12.037  17.322  1.00 67.93           C
ATOM   1957  O   PHE   243      17.023  11.518  18.314  1.00 67.93           O
ATOM   1958  N   GLU   244      15.672  13.077  17.416  1.00 70.17           N
ATOM   1959  CA  GLU   244      15.525  13.687  18.699  1.00 70.17           C
ATOM   1960  CB  GLU   244      14.809  15.045  18.605  1.00 70.17           C
ATOM   1961  CG  GLU   244      15.666  16.091  17.883  1.00 70.17           C
ATOM   1962  CD  GLU   244      14.828  17.336  17.633  1.00 70.17           C
ATOM   1963  OE1 GLU   244      14.675  18.147  18.584  1.00 70.17           O
ATOM   1964  OE2 GLU   244      14.329  17.492  16.486  1.00 70.17           O
ATOM   1965  C   GLU   244      14.802  12.804  19.665  1.00 70.17           C
ATOM   1966  O   GLU   244      15.332  12.468  20.722  1.00 70.17           O
ATOM   1967  N   GLN   245      13.574  12.379  19.326  1.00 81.52           N
ATOM   1968  CA  GLN   245      12.853  11.607  20.293  1.00 81.52           C
ATOM   1969  CB  GLN   245      11.376  11.421  19.914  1.00 81.52           C
ATOM   1970  CG  GLN   245      10.598  10.601  20.943  1.00 81.52           C
ATOM   1971  CD  GLN   245       9.160  10.481  20.464  1.00 81.52           C
ATOM   1972  OE1 GLN   245       8.472  11.482  20.270  1.00 81.52           O
ATOM   1973  NE2 GLN   245       8.692   9.220  20.262  1.00 81.52           N
ATOM   1974  C   GLN   245      13.437  10.242  20.438  1.00 81.52           C
ATOM   1975  O   GLN   245      13.770   9.804  21.538  1.00 81.52           O
ATOM   1976  N   LYS   246      13.592   9.546  19.300  1.00 89.90           N
ATOM   1977  CA  LYS   246      14.008   8.176  19.308  1.00 89.90           C
ATOM   1978  CB  LYS   246      13.697   7.454  17.990  1.00 89.90           C
ATOM   1979  CG  LYS   246      12.200   7.158  17.867  1.00 89.90           C
ATOM   1980  CD  LYS   246      11.742   6.703  16.483  1.00 89.90           C
ATOM   1981  CE  LYS   246      10.266   6.305  16.433  1.00 89.90           C
ATOM   1982  NZ  LYS   246      10.039   5.121  17.293  1.00 89.90           N
ATOM   1983  C   LYS   246      15.447   7.997  19.671  1.00 89.90           C
ATOM   1984  O   LYS   246      15.788   7.063  20.394  1.00 89.90           O
ATOM   1985  N   GLY   247      16.342   8.891  19.210  1.00 31.34           N
ATOM   1986  CA  GLY   247      17.725   8.668  19.513  1.00 31.34           C
ATOM   1987  C   GLY   247      18.360   7.922  18.379  1.00 31.34           C
ATOM   1988  O   GLY   247      19.416   7.312  18.542  1.00 31.34           O
ATOM   1989  N   TYR   248      17.727   7.947  17.189  1.00108.83           N
ATOM   1990  CA  TYR   248      18.319   7.305  16.052  1.00108.83           C
ATOM   1991  CB  TYR   248      17.283   6.730  15.076  1.00108.83           C
ATOM   1992  CG  TYR   248      16.630   5.558  15.716  1.00108.83           C
ATOM   1993  CD1 TYR   248      15.723   5.724  16.734  1.00108.83           C
ATOM   1994  CD2 TYR   248      16.918   4.288  15.277  1.00108.83           C
ATOM   1995  CE1 TYR   248      15.120   4.635  17.317  1.00108.83           C
ATOM   1996  CE2 TYR   248      16.320   3.194  15.852  1.00108.83           C
ATOM   1997  CZ  TYR   248      15.420   3.369  16.875  1.00108.83           C
ATOM   1998  OH  TYR   248      14.805   2.249  17.469  1.00108.83           O
ATOM   1999  C   TYR   248      19.065   8.379  15.325  1.00108.83           C
ATOM   2000  O   TYR   248      18.501   9.140  14.540  1.00108.83           O
ATOM   2001  N   GLN   249      20.372   8.467  15.629  1.00 72.78           N
ATOM   2002  CA  GLN   249      21.300   9.438  15.128  1.00 72.78           C
ATOM   2003  CB  GLN   249      22.621   9.433  15.915  1.00 72.78           C
ATOM   2004  CG  GLN   249      22.470   9.807  17.392  1.00 72.78           C
ATOM   2005  CD  GLN   249      23.852   9.753  18.030  1.00 72.78           C
ATOM   2006  OE1 GLN   249      24.859   9.602  17.341  1.00 72.78           O
ATOM   2007  NE2 GLN   249      23.904   9.876  19.384  1.00 72.78           N
ATOM   2008  C   GLN   249      21.664   9.209  13.694  1.00 72.78           C
ATOM   2009  O   GLN   249      21.901  10.169  12.964  1.00 72.78           O
ATOM   2010  N   ALA   250      21.775   7.942  13.246  1.00 55.97           N
ATOM   2011  CA  ALA   250      22.253   7.765  11.900  1.00 55.97           C
ATOM   2012  CB  ALA   250      23.368   6.712  11.774  1.00 55.97           C
ATOM   2013  C   ALA   250      21.135   7.340  11.006  1.00 55.97           C
ATOM   2014  O   ALA   250      20.488   6.317  11.227  1.00 55.97           O
ATOM   2015  N   PHE   251      20.911   8.127   9.934  1.00 76.78           N
ATOM   2016  CA  PHE   251      19.861   7.838   9.004  1.00 76.78           C
ATOM   2017  CB  PHE   251      18.665   8.797   9.077  1.00 76.78           C
ATOM   2018  CG  PHE   251      17.779   8.262  10.139  1.00 76.78           C
ATOM   2019  CD1 PHE   251      18.032   8.508  11.464  1.00 76.78           C
ATOM   2020  CD2 PHE   251      16.689   7.501   9.785  1.00 76.78           C
ATOM   2021  CE1 PHE   251      17.194   7.992  12.420  1.00 76.78           C
ATOM   2022  CE2 PHE   251      15.849   6.984  10.738  1.00 76.78           C
ATOM   2023  CZ  PHE   251      16.108   7.230  12.062  1.00 76.78           C
ATOM   2024  C   PHE   251      20.365   7.880   7.603  1.00 76.78           C
ATOM   2025  O   PHE   251      21.198   8.706   7.236  1.00 76.78           O
ATOM   2026  N   VAL   252      19.838   6.950   6.783  1.00 57.55           N
ATOM   2027  CA  VAL   252      20.163   6.873   5.394  1.00 57.55           C
ATOM   2028  CB  VAL   252      20.653   5.509   5.001  1.00 57.55           C
ATOM   2029  CG1 VAL   252      20.833   5.459   3.479  1.00 57.55           C
ATOM   2030  CG2 VAL   252      21.932   5.193   5.792  1.00 57.55           C
ATOM   2031  C   VAL   252      18.872   7.093   4.670  1.00 57.55           C
ATOM   2032  O   VAL   252      17.876   6.430   4.950  1.00 57.55           O
ATOM   2033  N   TYR   253      18.846   8.032   3.707  1.00132.16           N
ATOM   2034  CA  TYR   253      17.611   8.257   3.009  1.00132.16           C
ATOM   2035  CB  TYR   253      17.085   9.695   3.083  1.00132.16           C
ATOM   2036  CG  TYR   253      16.304   9.770   4.350  1.00132.16           C
ATOM   2037  CD1 TYR   253      16.894   9.615   5.584  1.00132.16           C
ATOM   2038  CD2 TYR   253      14.953  10.009   4.285  1.00132.16           C
ATOM   2039  CE1 TYR   253      16.146   9.693   6.735  1.00132.16           C
ATOM   2040  CE2 TYR   253      14.203  10.088   5.431  1.00132.16           C
ATOM   2041  CZ  TYR   253      14.795   9.929   6.658  1.00132.16           C
ATOM   2042  OH  TYR   253      14.013  10.012   7.829  1.00132.16           O
ATOM   2043  C   TYR   253      17.743   7.819   1.590  1.00132.16           C
ATOM   2044  O   TYR   253      18.788   7.995   0.974  1.00132.16           O
ATOM   2045  N   VAL   254      16.682   7.176   1.051  1.00 69.17           N
ATOM   2046  CA  VAL   254      16.764   6.674  -0.295  1.00 69.17           C
ATOM   2047  CB  VAL   254      16.762   5.172  -0.346  1.00 69.17           C
ATOM   2048  CG1 VAL   254      16.781   4.721  -1.817  1.00 69.17           C
ATOM   2049  CG2 VAL   254      17.947   4.654   0.489  1.00 69.17           C
ATOM   2050  C   VAL   254      15.594   7.147  -1.116  1.00 69.17           C
ATOM   2051  O   VAL   254      14.440   6.905  -0.757  1.00 69.17           O
ATOM   2052  N   PRO   255      15.867   7.852  -2.200  1.00161.18           N
ATOM   2053  CA  PRO   255      14.799   8.237  -3.092  1.00161.18           C
ATOM   2054  CD  PRO   255      16.925   8.851  -2.169  1.00161.18           C
ATOM   2055  CB  PRO   255      15.361   9.358  -3.964  1.00161.18           C
ATOM   2056  CG  PRO   255      16.434  10.003  -3.064  1.00161.18           C
ATOM   2057  C   PRO   255      14.282   7.045  -3.841  1.00161.18           C
ATOM   2058  O   PRO   255      14.620   6.870  -5.011  1.00161.18           O
ATOM   2059  N   VAL   256      13.376   6.271  -3.224  1.00 82.25           N
ATOM   2060  CA  VAL   256      12.938   5.041  -3.820  1.00 82.25           C
ATOM   2061  CB  VAL   256      12.240   4.125  -2.864  1.00 82.25           C
ATOM   2062  CG1 VAL   256      11.574   2.990  -3.660  1.00 82.25           C
ATOM   2063  CG2 VAL   256      13.317   3.595  -1.898  1.00 82.25           C
ATOM   2064  C   VAL   256      12.104   5.237  -5.054  1.00 82.25           C
ATOM   2065  O   VAL   256      12.118   4.398  -5.952  1.00 82.25           O
ATOM   2066  N   GLY   257      11.281   6.296  -5.078  1.00 86.30           N
ATOM   2067  CA  GLY   257      10.397   6.648  -6.159  1.00 86.30           C
ATOM   2068  C   GLY   257      11.067   7.282  -7.353  1.00 86.30           C
ATOM   2069  O   GLY   257      10.477   7.276  -8.430  1.00 86.30           O
ATOM   2070  N   PHE   258      12.248   7.928  -7.201  1.00158.87           N
ATOM   2071  CA  PHE   258      12.749   8.746  -8.285  1.00158.87           C
ATOM   2072  CB  PHE   258      13.284  10.113  -7.820  1.00158.87           C
ATOM   2073  CG  PHE   258      12.226  10.822  -7.045  1.00158.87           C
ATOM   2074  CD1 PHE   258      11.143  11.391  -7.675  1.00158.87           C
ATOM   2075  CD2 PHE   258      12.312  10.897  -5.672  1.00158.87           C
ATOM   2076  CE1 PHE   258      10.173  12.039  -6.946  1.00158.87           C
ATOM   2077  CE2 PHE   258      11.347  11.544  -4.937  1.00158.87           C
ATOM   2078  CZ  PHE   258      10.275  12.118  -5.577  1.00158.87           C
ATOM   2079  C   PHE   258      13.884   8.113  -9.051  1.00158.87           C
ATOM   2080  O   PHE   258      14.591   7.235  -8.559  1.00158.87           O
ATOM   2081  N   VAL   259      13.971   8.484 -10.352  1.00148.78           N
ATOM   2082  CA  VAL   259      14.976   8.126 -11.326  1.00148.78           C
ATOM   2083  CB  VAL   259      14.444   8.121 -12.730  1.00148.78           C
ATOM   2084  CG1 VAL   259      14.033   9.554 -13.109  1.00148.78           C
ATOM   2085  CG2 VAL   259      15.517   7.528 -13.657  1.00148.78           C
ATOM   2086  C   VAL   259      16.196   9.010 -11.335  1.00148.78           C
ATOM   2087  O   VAL   259      17.266   8.578 -11.765  1.00148.78           O
ATOM   2088  N   ALA   260      16.066  10.301 -10.962  1.00 53.88           N
ATOM   2089  CA  ALA   260      17.196  11.182 -11.105  1.00 53.88           C
ATOM   2090  CB  ALA   260      17.276  11.843 -12.492  1.00 53.88           C
ATOM   2091  C   ALA   260      17.086  12.281 -10.100  1.00 53.88           C
ATOM   2092  O   ALA   260      16.095  12.379  -9.380  1.00 53.88           O
ATOM   2093  N   ASP   261      18.142  13.119 -10.004  1.00 60.52           N
ATOM   2094  CA  ASP   261      18.142  14.219  -9.084  1.00 60.52           C
ATOM   2095  CB  ASP   261      19.531  14.834  -8.823  1.00 60.52           C
ATOM   2096  CG  ASP   261      20.289  13.969  -7.822  1.00 60.52           C
ATOM   2097  OD1 ASP   261      19.709  13.667  -6.745  1.00 60.52           O
ATOM   2098  OD2 ASP   261      21.458  13.602  -8.116  1.00 60.52           O
ATOM   2099  C   ASP   261      17.262  15.301  -9.615  1.00 60.52           C
ATOM   2100  O   ASP   261      17.047  15.438 -10.819  1.00 60.52           O
ATOM   2101  N   HIS   262      16.707  16.093  -8.683  1.00 79.17           N
ATOM   2102  CA  HIS   262      15.853  17.185  -9.020  1.00 79.17           C
ATOM   2103  ND1 HIS   262      13.226  15.416  -8.047  1.00 79.17           N
ATOM   2104  CG  HIS   262      13.934  15.510  -9.225  1.00 79.17           C
ATOM   2105  CB  HIS   262      14.562  16.768  -9.747  1.00 79.17           C
ATOM   2106  NE2 HIS   262      13.205  13.391  -8.965  1.00 79.17           N
ATOM   2107  CD2 HIS   262      13.911  14.265  -9.772  1.00 79.17           C
ATOM   2108  CE1 HIS   262      12.814  14.128  -7.942  1.00 79.17           C
ATOM   2109  C   HIS   262      15.511  17.861  -7.736  1.00 79.17           C
ATOM   2110  O   HIS   262      16.203  17.694  -6.734  1.00 79.17           O
ATOM   2111  N   LEU   263      14.408  18.626  -7.727  1.00177.63           N
ATOM   2112  CA  LEU   263      14.073  19.384  -6.562  1.00177.63           C
ATOM   2113  CB  LEU   263      12.727  20.120  -6.665  1.00177.63           C
ATOM   2114  CG  LEU   263      12.657  21.263  -7.683  1.00177.63           C
ATOM   2115  CD1 LEU   263      11.303  21.976  -7.554  1.00177.63           C
ATOM   2116  CD2 LEU   263      13.850  22.222  -7.547  1.00177.63           C
ATOM   2117  C   LEU   263      13.915  18.458  -5.400  1.00177.63           C
ATOM   2118  O   LEU   263      14.365  18.754  -4.294  1.00177.63           O
ATOM   2119  N   GLU   264      13.289  17.291  -5.617  1.00115.79           N
ATOM   2120  CA  GLU   264      13.001  16.450  -4.494  1.00115.79           C
ATOM   2121  CB  GLU   264      12.269  15.145  -4.869  1.00115.79           C
ATOM   2122  CG  GLU   264      10.756  15.292  -5.070  1.00115.79           C
ATOM   2123  CD  GLU   264      10.477  16.032  -6.371  1.00115.79           C
ATOM   2124  OE1 GLU   264      10.494  17.291  -6.352  1.00115.79           O
ATOM   2125  OE2 GLU   264      10.235  15.346  -7.400  1.00115.79           O
ATOM   2126  C   GLU   264      14.249  16.068  -3.756  1.00115.79           C
ATOM   2127  O   GLU   264      14.251  16.071  -2.527  1.00115.79           O
ATOM   2128  N   VAL   265      15.306  15.626  -4.462  1.00 80.64           N
ATOM   2129  CA  VAL   265      16.522  15.248  -3.788  1.00 80.64           C
ATOM   2130  CB  VAL   265      17.333  14.294  -4.603  1.00 80.64           C
ATOM   2131  CG1 VAL   265      18.686  14.114  -3.909  1.00 80.64           C
ATOM   2132  CG2 VAL   265      16.531  12.993  -4.772  1.00 80.64           C
ATOM   2133  C   VAL   265      17.426  16.392  -3.455  1.00 80.64           C
ATOM   2134  O   VAL   265      17.811  16.595  -2.305  1.00 80.64           O
ATOM   2135  N   LEU   266      17.763  17.199  -4.476  1.00 79.68           N
ATOM   2136  CA  LEU   266      18.792  18.177  -4.296  1.00 79.68           C
ATOM   2137  CB  LEU   266      19.117  18.939  -5.594  1.00 79.68           C
ATOM   2138  CG  LEU   266      19.697  18.025  -6.692  1.00 79.68           C
ATOM   2139  CD1 LEU   266      20.081  18.826  -7.946  1.00 79.68           C
ATOM   2140  CD2 LEU   266      20.855  17.170  -6.153  1.00 79.68           C
ATOM   2141  C   LEU   266      18.396  19.169  -3.257  1.00 79.68           C
ATOM   2142  O   LEU   266      19.215  19.551  -2.426  1.00 79.68           O
ATOM   2143  N   TYR   267      17.169  19.703  -3.345  1.00 96.74           N
ATOM   2144  CA  TYR   267      16.744  20.663  -2.372  1.00 96.74           C
ATOM   2145  CB  TYR   267      15.660  21.582  -2.963  1.00 96.74           C
ATOM   2146  CG  TYR   267      15.359  22.666  -1.989  1.00 96.74           C
ATOM   2147  CD1 TYR   267      16.106  23.822  -1.978  1.00 96.74           C
ATOM   2148  CD2 TYR   267      14.323  22.533  -1.093  1.00 96.74           C
ATOM   2149  CE1 TYR   267      15.825  24.826  -1.082  1.00 96.74           C
ATOM   2150  CE2 TYR   267      14.038  23.534  -0.194  1.00 96.74           C
ATOM   2151  CZ  TYR   267      14.790  24.683  -0.188  1.00 96.74           C
ATOM   2152  OH  TYR   267      14.502  25.714   0.732  1.00 96.74           O
ATOM   2153  C   TYR   267      16.219  20.064  -1.094  1.00 96.74           C
ATOM   2154  O   TYR   267      16.722  20.345  -0.006  1.00 96.74           O
ATOM   2155  N   ASP   268      15.199  19.184  -1.209  1.00 79.27           N
ATOM   2156  CA  ASP   268      14.480  18.715  -0.053  1.00 79.27           C
ATOM   2157  CB  ASP   268      13.258  17.847  -0.415  1.00 79.27           C
ATOM   2158  CG  ASP   268      12.156  18.735  -0.972  1.00 79.27           C
ATOM   2159  OD1 ASP   268      11.923  19.829  -0.391  1.00 79.27           O
ATOM   2160  OD2 ASP   268      11.536  18.333  -1.992  1.00 79.27           O
ATOM   2161  C   ASP   268      15.308  17.875   0.853  1.00 79.27           C
ATOM   2162  O   ASP   268      15.519  18.222   2.013  1.00 79.27           O
ATOM   2163  N   ASN   269      15.795  16.736   0.333  1.00 55.73           N
ATOM   2164  CA  ASN   269      16.522  15.819   1.154  1.00 55.73           C
ATOM   2165  CB  ASN   269      16.793  14.473   0.457  1.00 55.73           C
ATOM   2166  CG  ASN   269      15.485  13.700   0.370  1.00 55.73           C
ATOM   2167  OD1 ASN   269      14.652  13.761   1.274  1.00 55.73           O
ATOM   2168  ND2 ASN   269      15.296  12.948  -0.747  1.00 55.73           N
ATOM   2169  C   ASN   269      17.849  16.390   1.513  1.00 55.73           C
ATOM   2170  O   ASN   269      18.242  16.391   2.677  1.00 55.73           O
ATOM   2171  N   ASP   270      18.589  16.874   0.501  1.00 74.61           N
ATOM   2172  CA  ASP   270      19.912  17.341   0.767  1.00 74.61           C
ATOM   2173  CB  ASP   270      20.703  17.603  -0.526  1.00 74.61           C
ATOM   2174  CG  ASP   270      20.991  16.251  -1.169  1.00 74.61           C
ATOM   2175  OD1 ASP   270      21.036  15.241  -0.419  1.00 74.61           O
ATOM   2176  OD2 ASP   270      21.168  16.207  -2.416  1.00 74.61           O
ATOM   2177  C   ASP   270      19.919  18.605   1.570  1.00 74.61           C
ATOM   2178  O   ASP   270      20.532  18.672   2.630  1.00 74.61           O
ATOM   2179  N   TYR   271      19.254  19.660   1.071  1.00174.78           N
ATOM   2180  CA  TYR   271      19.317  20.936   1.723  1.00174.78           C
ATOM   2181  CB  TYR   271      18.761  22.024   0.787  1.00174.78           C
ATOM   2182  CG  TYR   271      18.940  23.385   1.360  1.00174.78           C
ATOM   2183  CD1 TYR   271      20.112  24.073   1.143  1.00174.78           C
ATOM   2184  CD2 TYR   271      17.942  23.978   2.097  1.00174.78           C
ATOM   2185  CE1 TYR   271      20.286  25.337   1.655  1.00174.78           C
ATOM   2186  CE2 TYR   271      18.112  25.242   2.612  1.00174.78           C
ATOM   2187  CZ  TYR   271      19.286  25.924   2.390  1.00174.78           C
ATOM   2188  OH  TYR   271      19.462  27.222   2.913  1.00174.78           O
ATOM   2189  C   TYR   271      18.511  20.979   2.982  1.00174.78           C
ATOM   2190  O   TYR   271      19.036  21.224   4.066  1.00174.78           O
ATOM   2191  N   GLU   272      17.199  20.702   2.854  1.00 67.33           N
ATOM   2192  CA  GLU   272      16.287  20.882   3.946  1.00 67.33           C
ATOM   2193  CB  GLU   272      14.827  20.782   3.472  1.00 67.33           C
ATOM   2194  CG  GLU   272      13.787  21.229   4.499  1.00 67.33           C
ATOM   2195  CD  GLU   272      12.433  21.178   3.806  1.00 67.33           C
ATOM   2196  OE1 GLU   272      12.127  20.126   3.183  1.00 67.33           O
ATOM   2197  OE2 GLU   272      11.693  22.195   3.879  1.00 67.33           O
ATOM   2198  C   GLU   272      16.485  19.877   5.033  1.00 67.33           C
ATOM   2199  O   GLU   272      16.695  20.230   6.190  1.00 67.33           O
ATOM   2200  N   CYS   273      16.421  18.583   4.684  1.00 52.30           N
ATOM   2201  CA  CYS   273      16.507  17.557   5.681  1.00 52.30           C
ATOM   2202  CB  CYS   273      16.138  16.169   5.133  1.00 52.30           C
ATOM   2203  SG  CYS   273      14.402  16.088   4.600  1.00 52.30           S
ATOM   2204  C   CYS   273      17.879  17.470   6.247  1.00 52.30           C
ATOM   2205  O   CYS   273      18.055  17.426   7.463  1.00 52.30           O
ATOM   2206  N   LYS   274      18.902  17.464   5.376  1.00113.86           N
ATOM   2207  CA  LYS   274      20.223  17.306   5.896  1.00113.86           C
ATOM   2208  CB  LYS   274      21.342  17.288   4.842  1.00113.86           C
ATOM   2209  CG  LYS   274      22.740  17.112   5.447  1.00113.86           C
ATOM   2210  CD  LYS   274      23.841  16.838   4.418  1.00113.86           C
ATOM   2211  CE  LYS   274      24.480  18.103   3.839  1.00113.86           C
ATOM   2212  NZ  LYS   274      25.472  17.741   2.801  1.00113.86           N
ATOM   2213  C   LYS   274      20.500  18.472   6.790  1.00113.86           C
ATOM   2214  O   LYS   274      21.113  18.302   7.840  1.00113.86           O
ATOM   2215  N   VAL   275      20.064  19.687   6.393  1.00 94.97           N
ATOM   2216  CA  VAL   275      20.317  20.859   7.187  1.00 94.97           C
ATOM   2217  CB  VAL   275      19.948  22.163   6.528  1.00 94.97           C
ATOM   2218  CG1 VAL   275      18.421  22.330   6.499  1.00 94.97           C
ATOM   2219  CG2 VAL   275      20.667  23.295   7.281  1.00 94.97           C
ATOM   2220  C   VAL   275      19.571  20.771   8.487  1.00 94.97           C
ATOM   2221  O   VAL   275      20.110  21.115   9.538  1.00 94.97           O
ATOM   2222  N   VAL   276      18.310  20.288   8.450  1.00 50.32           N
ATOM   2223  CA  VAL   276      17.493  20.171   9.626  1.00 50.32           C
ATOM   2224  CB  VAL   276      16.116  19.632   9.363  1.00 50.32           C
ATOM   2225  CG1 VAL   276      15.442  19.347  10.716  1.00 50.32           C
ATOM   2226  CG2 VAL   276      15.342  20.668   8.532  1.00 50.32           C
ATOM   2227  C   VAL   276      18.195  19.230  10.535  1.00 50.32           C
ATOM   2228  O   VAL   276      18.081  19.312  11.757  1.00 50.32           O
ATOM   2229  N   THR   277      18.947  18.301   9.934  1.00 41.25           N
ATOM   2230  CA  THR   277      19.676  17.332  10.682  1.00 41.25           C
ATOM   2231  CB  THR   277      20.443  16.392   9.804  1.00 41.25           C
ATOM   2232  OG1 THR   277      19.564  15.723   8.910  1.00 41.25           O
ATOM   2233  CG2 THR   277      21.139  15.368  10.709  1.00 41.25           C
ATOM   2234  C   THR   277      20.651  18.066  11.548  1.00 41.25           C
ATOM   2235  O   THR   277      20.941  17.646  12.666  1.00 41.25           O
ATOM   2236  N   ASP   278      21.193  19.194  11.061  1.00 71.08           N
ATOM   2237  CA  ASP   278      22.158  19.894  11.854  1.00 71.08           C
ATOM   2238  CB  ASP   278      22.676  21.172  11.173  1.00 71.08           C
ATOM   2239  CG  ASP   278      23.897  21.650  11.946  1.00 71.08           C
ATOM   2240  OD1 ASP   278      24.513  20.813  12.659  1.00 71.08           O
ATOM   2241  OD2 ASP   278      24.227  22.861  11.837  1.00 71.08           O
ATOM   2242  C   ASP   278      21.506  20.298  13.142  1.00 71.08           C
ATOM   2243  O   ASP   278      22.094  20.151  14.213  1.00 71.08           O
ATOM   2244  N   ASP   279      20.260  20.804  13.073  1.00 75.60           N
ATOM   2245  CA  ASP   279      19.589  21.253  14.258  1.00 75.60           C
ATOM   2246  CB  ASP   279      18.207  21.862  13.970  1.00 75.60           C
ATOM   2247  CG  ASP   279      17.667  22.435  15.272  1.00 75.60           C
ATOM   2248  OD1 ASP   279      18.460  22.556  16.244  1.00 75.60           O
ATOM   2249  OD2 ASP   279      16.449  22.755  15.314  1.00 75.60           O
ATOM   2250  C   ASP   279      19.378  20.087  15.170  1.00 75.60           C
ATOM   2251  O   ASP   279      19.619  20.180  16.372  1.00 75.60           O
ATOM   2252  N   ILE   280      18.938  18.945  14.610  1.00107.71           N
ATOM   2253  CA  ILE   280      18.666  17.788  15.412  1.00107.71           C
ATOM   2254  CB  ILE   280      18.017  16.645  14.673  1.00107.71           C
ATOM   2255  CG1 ILE   280      18.931  16.044  13.598  1.00107.71           C
ATOM   2256  CG2 ILE   280      16.685  17.166  14.110  1.00107.71           C
ATOM   2257  CD1 ILE   280      18.382  14.749  13.000  1.00107.71           C
ATOM   2258  C   ILE   280      19.950  17.329  16.022  1.00107.71           C
ATOM   2259  O   ILE   280      19.963  16.866  17.161  1.00107.71           O
ATOM   2260  N   GLY   281      21.071  17.453  15.283  1.00 34.33           N
ATOM   2261  CA  GLY   281      22.329  17.045  15.839  1.00 34.33           C
ATOM   2262  C   GLY   281      22.553  15.606  15.522  1.00 34.33           C
ATOM   2263  O   GLY   281      23.094  14.855  16.332  1.00 34.33           O
ATOM   2264  N   ALA   282      22.128  15.181  14.320  1.00 72.54           N
ATOM   2265  CA  ALA   282      22.309  13.812  13.951  1.00 72.54           C
ATOM   2266  CB  ALA   282      20.995  13.084  13.613  1.00 72.54           C
ATOM   2267  C   ALA   282      23.165  13.769  12.726  1.00 72.54           C
ATOM   2268  O   ALA   282      23.426  14.796  12.101  1.00 72.54           O
ATOM   2269  N   SER   283      23.691  12.572  12.397  1.00184.73           N
ATOM   2270  CA  SER   283      24.445  12.410  11.186  1.00184.73           C
ATOM   2271  CB  SER   283      25.613  11.418  11.307  1.00184.73           C
ATOM   2272  OG  SER   283      25.114  10.108  11.540  1.00184.73           O
ATOM   2273  C   SER   283      23.467  11.825  10.205  1.00184.73           C
ATOM   2274  O   SER   283      22.618  11.030  10.596  1.00184.73           O
ATOM   2275  N   TYR   284      23.538  12.222   8.913  1.00103.73           N
ATOM   2276  CA  TYR   284      22.561  11.809   7.933  1.00103.73           C
ATOM   2277  CB  TYR   284      21.454  12.869   7.823  1.00103.73           C
ATOM   2278  CG  TYR   284      20.703  12.684   6.557  1.00103.73           C
ATOM   2279  CD1 TYR   284      19.660  11.796   6.467  1.00103.73           C
ATOM   2280  CD2 TYR   284      21.056  13.424   5.452  1.00103.73           C
ATOM   2281  CE1 TYR   284      18.984  11.660   5.279  1.00103.73           C
ATOM   2282  CE2 TYR   284      20.382  13.288   4.264  1.00103.73           C
ATOM   2283  CZ  TYR   284      19.340  12.401   4.180  1.00103.73           C
ATOM   2284  OH  TYR   284      18.639  12.254   2.965  1.00103.73           O
ATOM   2285  C   TYR   284      23.203  11.699   6.581  1.00103.73           C
ATOM   2286  O   TYR   284      23.992  12.560   6.197  1.00103.73           O
ATOM   2287  N   TYR   285      22.860  10.646   5.804  1.00 55.84           N
ATOM   2288  CA  TYR   285      23.422  10.505   4.486  1.00 55.84           C
ATOM   2289  CB  TYR   285      24.559   9.473   4.421  1.00 55.84           C
ATOM   2290  CG  TYR   285      25.685   9.976   5.256  1.00 55.84           C
ATOM   2291  CD1 TYR   285      25.651   9.843   6.624  1.00 55.84           C
ATOM   2292  CD2 TYR   285      26.777  10.575   4.669  1.00 55.84           C
ATOM   2293  CE1 TYR   285      26.692  10.303   7.395  1.00 55.84           C
ATOM   2294  CE2 TYR   285      27.821  11.036   5.435  1.00 55.84           C
ATOM   2295  CZ  TYR   285      27.778  10.900   6.802  1.00 55.84           C
ATOM   2296  OH  TYR   285      28.847  11.371   7.594  1.00 55.84           O
ATOM   2297  C   TYR   285      22.350  10.021   3.555  1.00 55.84           C
ATOM   2298  O   TYR   285      21.356   9.444   3.993  1.00 55.84           O
ATOM   2299  N   ARG   286      22.505  10.264   2.232  1.00172.81           N
ATOM   2300  CA  ARG   286      21.514   9.740   1.332  1.00172.81           C
ATOM   2301  CB  ARG   286      20.539  10.776   0.750  1.00172.81           C
ATOM   2302  CG  ARG   286      21.201  11.887  -0.062  1.00172.81           C
ATOM   2303  CD  ARG   286      20.214  12.675  -0.925  1.00172.81           C
ATOM   2304  NE  ARG   286      19.923  11.849  -2.128  1.00172.81           N
ATOM   2305  CZ  ARG   286      20.652  12.028  -3.268  1.00172.81           C
ATOM   2306  NH1 ARG   286      21.579  13.026  -3.337  1.00172.81           N
ATOM   2307  NH2 ARG   286      20.424  11.230  -4.353  1.00172.81           N
ATOM   2308  C   ARG   286      22.181   9.048   0.179  1.00172.81           C
ATOM   2309  O   ARG   286      23.155   9.531  -0.397  1.00172.81           O
ATOM   2310  N   PRO   287      21.662   7.896  -0.158  1.00141.26           N
ATOM   2311  CA  PRO   287      22.180   7.218  -1.310  1.00141.26           C
ATOM   2312  CD  PRO   287      21.374   6.932   0.891  1.00141.26           C
ATOM   2313  CB  PRO   287      21.614   5.806  -1.257  1.00141.26           C
ATOM   2314  CG  PRO   287      21.552   5.539   0.258  1.00141.26           C
ATOM   2315  C   PRO   287      21.926   7.985  -2.565  1.00141.26           C
ATOM   2316  O   PRO   287      20.897   8.649  -2.678  1.00141.26           O
ATOM   2317  N   GLU   288      22.863   7.887  -3.526  1.00 65.93           N
ATOM   2318  CA  GLU   288      22.825   8.660  -4.733  1.00 65.93           C
ATOM   2319  CB  GLU   288      24.087   8.524  -5.594  1.00 65.93           C
ATOM   2320  CG  GLU   288      25.336   9.178  -5.019  1.00 65.93           C
ATOM   2321  CD  GLU   288      26.457   8.926  -6.018  1.00 65.93           C
ATOM   2322  OE1 GLU   288      26.171   8.908  -7.245  1.00 65.93           O
ATOM   2323  OE2 GLU   288      27.616   8.741  -5.562  1.00 65.93           O
ATOM   2324  C   GLU   288      21.707   8.233  -5.622  1.00 65.93           C
ATOM   2325  O   GLU   288      21.235   7.098  -5.572  1.00 65.93           O
ATOM   2326  N   MET   289      21.260   9.183  -6.470  1.00120.79           N
ATOM   2327  CA  MET   289      20.214   8.947  -7.425  1.00120.79           C
ATOM   2328  CB  MET   289      19.617  10.229  -8.031  1.00120.79           C
ATOM   2329  CG  MET   289      18.830  11.087  -7.042  1.00120.79           C
ATOM   2330  SD  MET   289      17.252  10.365  -6.506  1.00120.79           S
ATOM   2331  CE  MET   289      18.011   9.077  -5.477  1.00120.79           C
ATOM   2332  C   MET   289      20.789   8.169  -8.562  1.00120.79           C
ATOM   2333  O   MET   289      21.958   8.316  -8.917  1.00120.79           O
ATOM   2334  N   PRO   290      19.949   7.358  -9.150  1.00161.51           N
ATOM   2335  CA  PRO   290      20.306   6.482 -10.233  1.00161.51           C
ATOM   2336  CD  PRO   290      18.512   7.468  -8.970  1.00161.51           C
ATOM   2337  CB  PRO   290      18.989   5.945 -10.794  1.00161.51           C
ATOM   2338  CG  PRO   290      17.948   6.235  -9.696  1.00161.51           C
ATOM   2339  C   PRO   290      21.070   7.231 -11.274  1.00161.51           C
ATOM   2340  O   PRO   290      22.125   6.748 -11.683  1.00161.51           O
ATOM   2341  N   ASN   291      20.551   8.403 -11.695  1.00111.79           N
ATOM   2342  CA  ASN   291      21.177   9.285 -12.641  1.00111.79           C
ATOM   2343  CB  ASN   291      22.210  10.222 -11.991  1.00111.79           C
ATOM   2344  CG  ASN   291      21.470  11.160 -11.051  1.00111.79           C
ATOM   2345  OD1 ASN   291      20.419  11.698 -11.396  1.00111.79           O
ATOM   2346  ND2 ASN   291      22.025  11.361  -9.825  1.00111.79           N
ATOM   2347  C   ASN   291      21.871   8.526 -13.729  1.00111.79           C
ATOM   2348  O   ASN   291      21.266   7.786 -14.503  1.00111.79           O
ATOM   2349  N   ALA   292      23.192   8.762 -13.794  1.00 79.11           N
ATOM   2350  CA  ALA   292      24.182   8.286 -14.717  1.00 79.11           C
ATOM   2351  CB  ALA   292      25.550   8.953 -14.503  1.00 79.11           C
ATOM   2352  C   ALA   292      24.419   6.805 -14.652  1.00 79.11           C
ATOM   2353  O   ALA   292      24.901   6.248 -15.636  1.00 79.11           O
ATOM   2354  N   LYS   293      24.173   6.142 -13.497  1.00108.69           N
ATOM   2355  CA  LYS   293      24.574   4.761 -13.352  1.00108.69           C
ATOM   2356  CB  LYS   293      24.142   4.072 -12.050  1.00108.69           C
ATOM   2357  CG  LYS   293      24.742   2.666 -11.954  1.00108.69           C
ATOM   2358  CD  LYS   293      24.766   2.068 -10.546  1.00108.69           C
ATOM   2359  CE  LYS   293      25.369   0.662 -10.497  1.00108.69           C
ATOM   2360  NZ  LYS   293      25.477   0.197  -9.096  1.00108.69           N
ATOM   2361  C   LYS   293      24.122   3.909 -14.499  1.00108.69           C
ATOM   2362  O   LYS   293      22.959   3.855 -14.895  1.00108.69           O
ATOM   2363  N   PRO   294      25.122   3.264 -15.038  1.00 68.41           N
ATOM   2364  CA  PRO   294      24.962   2.404 -16.179  1.00 68.41           C
ATOM   2365  CD  PRO   294      26.472   3.794 -14.937  1.00 68.41           C
ATOM   2366  CB  PRO   294      26.379   2.066 -16.640  1.00 68.41           C
ATOM   2367  CG  PRO   294      27.211   3.277 -16.181  1.00 68.41           C
ATOM   2368  C   PRO   294      24.122   1.207 -15.867  1.00 68.41           C
ATOM   2369  O   PRO   294      23.529   0.631 -16.774  1.00 68.41           O
ATOM   2370  N   GLU   295      24.054   0.791 -14.599  1.00 94.25           N
ATOM   2371  CA  GLU   295      23.244  -0.348 -14.291  1.00 94.25           C
ATOM   2372  CB  GLU   295      23.292  -0.741 -12.803  1.00 94.25           C
ATOM   2373  CG  GLU   295      24.483  -1.617 -12.417  1.00 94.25           C
ATOM   2374  CD  GLU   295      24.052  -3.058 -12.657  1.00 94.25           C
ATOM   2375  OE1 GLU   295      22.908  -3.251 -13.150  1.00 94.25           O
ATOM   2376  OE2 GLU   295      24.849  -3.982 -12.346  1.00 94.25           O
ATOM   2377  C   GLU   295      21.829   0.001 -14.603  1.00 94.25           C
ATOM   2378  O   GLU   295      21.034  -0.858 -14.980  1.00 94.25           O
ATOM   2379  N   PHE   296      21.474   1.279 -14.391  1.00 92.11           N
ATOM   2380  CA  PHE   296      20.146   1.765 -14.613  1.00 92.11           C
ATOM   2381  CB  PHE   296      19.952   3.182 -14.042  1.00 92.11           C
ATOM   2382  CG  PHE   296      18.497   3.502 -14.048  1.00 92.11           C
ATOM   2383  CD1 PHE   296      17.692   3.094 -13.010  1.00 92.11           C
ATOM   2384  CD2 PHE   296      17.929   4.197 -15.086  1.00 92.11           C
ATOM   2385  CE1 PHE   296      16.346   3.380 -12.996  1.00 92.11           C
ATOM   2386  CE2 PHE   296      16.583   4.485 -15.077  1.00 92.11           C
ATOM   2387  CZ  PHE   296      15.785   4.081 -14.035  1.00 92.11           C
ATOM   2388  C   PHE   296      19.841   1.773 -16.080  1.00 92.11           C
ATOM   2389  O   PHE   296      18.727   1.449 -16.489  1.00 92.11           O
ATOM   2390  N   ILE   297      20.815   2.174 -16.919  1.00 94.02           N
ATOM   2391  CA  ILE   297      20.568   2.205 -18.332  1.00 94.02           C
ATOM   2392  CB  ILE   297      21.686   2.797 -19.146  1.00 94.02           C
ATOM   2393  CG1 ILE   297      22.938   1.914 -19.094  1.00 94.02           C
ATOM   2394  CG2 ILE   297      21.910   4.231 -18.639  1.00 94.02           C
ATOM   2395  CD1 ILE   297      24.057   2.331 -20.043  1.00 94.02           C
ATOM   2396  C   ILE   297      20.376   0.796 -18.773  1.00 94.02           C
ATOM   2397  O   ILE   297      19.510   0.498 -19.594  1.00 94.02           O
ATOM   2398  N   ASP   298      21.181  -0.120 -18.208  1.00 70.96           N
ATOM   2399  CA  ASP   298      21.114  -1.495 -18.592  1.00 70.96           C
ATOM   2400  CB  ASP   298      22.045  -2.385 -17.752  1.00 70.96           C
ATOM   2401  CG  ASP   298      22.054  -3.775 -18.370  1.00 70.96           C
ATOM   2402  OD1 ASP   298      21.386  -3.951 -19.423  1.00 70.96           O
ATOM   2403  OD2 ASP   298      22.727  -4.676 -17.802  1.00 70.96           O
ATOM   2404  C   ASP   298      19.717  -1.957 -18.343  1.00 70.96           C
ATOM   2405  O   ASP   298      19.136  -2.678 -19.151  1.00 70.96           O
ATOM   2406  N   ALA   299      19.147  -1.531 -17.203  1.00 35.23           N
ATOM   2407  CA  ALA   299      17.834  -1.928 -16.799  1.00 35.23           C
ATOM   2408  CB  ALA   299      17.460  -1.387 -15.409  1.00 35.23           C
ATOM   2409  C   ALA   299      16.807  -1.434 -17.766  1.00 35.23           C
ATOM   2410  O   ALA   299      15.878  -2.163 -18.107  1.00 35.23           O
ATOM   2411  N   LEU   300      16.934  -0.181 -18.240  1.00 66.56           N
ATOM   2412  CA  LEU   300      15.903   0.318 -19.101  1.00 66.56           C
ATOM   2413  CB  LEU   300      16.056   1.810 -19.435  1.00 66.56           C
ATOM   2414  CG  LEU   300      15.903   2.707 -18.188  1.00 66.56           C
ATOM   2415  CD1 LEU   300      15.965   4.200 -18.544  1.00 66.56           C
ATOM   2416  CD2 LEU   300      14.642   2.346 -17.385  1.00 66.56           C
ATOM   2417  C   LEU   300      15.871  -0.496 -20.358  1.00 66.56           C
ATOM   2418  O   LEU   300      14.809  -0.940 -20.791  1.00 66.56           O
ATOM   2419  N   ALA   301      17.047  -0.760 -20.952  1.00 32.23           N
ATOM   2420  CA  ALA   301      17.100  -1.497 -22.183  1.00 32.23           C
ATOM   2421  CB  ALA   301      18.530  -1.642 -22.729  1.00 32.23           C
ATOM   2422  C   ALA   301      16.560  -2.874 -21.969  1.00 32.23           C
ATOM   2423  O   ALA   301      15.802  -3.386 -22.793  1.00 32.23           O
ATOM   2424  N   THR   302      16.916  -3.507 -20.836  1.00 29.97           N
ATOM   2425  CA  THR   302      16.496  -4.857 -20.598  1.00 29.97           C
ATOM   2426  CB  THR   302      17.003  -5.417 -19.299  1.00 29.97           C
ATOM   2427  OG1 THR   302      16.485  -4.678 -18.204  1.00 29.97           O
ATOM   2428  CG2 THR   302      18.540  -5.357 -19.302  1.00 29.97           C
ATOM   2429  C   THR   302      15.003  -4.897 -20.554  1.00 29.97           C
ATOM   2430  O   THR   302      14.390  -5.808 -21.108  1.00 29.97           O
ATOM   2431  N   VAL   303      14.377  -3.903 -19.896  1.00 31.21           N
ATOM   2432  CA  VAL   303      12.948  -3.902 -19.774  1.00 31.21           C
ATOM   2433  CB  VAL   303      12.436  -2.736 -18.979  1.00 31.21           C
ATOM   2434  CG1 VAL   303      10.900  -2.800 -18.948  1.00 31.21           C
ATOM   2435  CG2 VAL   303      13.085  -2.772 -17.586  1.00 31.21           C
ATOM   2436  C   VAL   303      12.356  -3.818 -21.142  1.00 31.21           C
ATOM   2437  O   VAL   303      11.450  -4.577 -21.474  1.00 31.21           O
ATOM   2438  N   VAL   304      12.882  -2.903 -21.978  1.00 40.15           N
ATOM   2439  CA  VAL   304      12.380  -2.698 -23.306  1.00 40.15           C
ATOM   2440  CB  VAL   304      13.124  -1.612 -24.031  1.00 40.15           C
ATOM   2441  CG1 VAL   304      12.628  -1.545 -25.485  1.00 40.15           C
ATOM   2442  CG2 VAL   304      12.948  -0.297 -23.251  1.00 40.15           C
ATOM   2443  C   VAL   304      12.555  -3.960 -24.091  1.00 40.15           C
ATOM   2444  O   VAL   304      11.645  -4.385 -24.798  1.00 40.15           O
ATOM   2445  N   LEU   305      13.728  -4.608 -23.964  1.00 97.71           N
ATOM   2446  CA  LEU   305      14.036  -5.784 -24.728  1.00 97.71           C
ATOM   2447  CB  LEU   305      15.438  -6.318 -24.365  1.00 97.71           C
ATOM   2448  CG  LEU   305      16.018  -7.476 -25.211  1.00 97.71           C
ATOM   2449  CD1 LEU   305      17.413  -7.852 -24.686  1.00 97.71           C
ATOM   2450  CD2 LEU   305      15.101  -8.707 -25.296  1.00 97.71           C
ATOM   2451  C   LEU   305      13.034  -6.837 -24.381  1.00 97.71           C
ATOM   2452  O   LEU   305      12.430  -7.450 -25.261  1.00 97.71           O
ATOM   2453  N   LYS   306      12.815  -7.054 -23.075  1.00 57.85           N
ATOM   2454  CA  LYS   306      11.906  -8.065 -22.630  1.00 57.85           C
ATOM   2455  CB  LYS   306      11.912  -8.245 -21.101  1.00 57.85           C
ATOM   2456  CG  LYS   306      13.167  -8.964 -20.599  1.00 57.85           C
ATOM   2457  CD  LYS   306      13.373  -8.907 -19.084  1.00 57.85           C
ATOM   2458  CE  LYS   306      14.227  -7.723 -18.628  1.00 57.85           C
ATOM   2459  NZ  LYS   306      14.415  -7.773 -17.162  1.00 57.85           N
ATOM   2460  C   LYS   306      10.530  -7.694 -23.075  1.00 57.85           C
ATOM   2461  O   LYS   306       9.711  -8.560 -23.378  1.00 57.85           O
ATOM   2462  N   LYS   307      10.247  -6.382 -23.144  1.00138.46           N
ATOM   2463  CA  LYS   307       8.926  -5.940 -23.476  1.00138.46           C
ATOM   2464  CB  LYS   307       8.786  -4.412 -23.561  1.00138.46           C
ATOM   2465  CG  LYS   307       8.973  -3.701 -22.223  1.00138.46           C
ATOM   2466  CD  LYS   307       7.988  -4.143 -21.142  1.00138.46           C
ATOM   2467  CE  LYS   307       6.534  -3.841 -21.498  1.00138.46           C
ATOM   2468  NZ  LYS   307       6.048  -4.826 -22.489  1.00138.46           N
ATOM   2469  C   LYS   307       8.532  -6.468 -24.811  1.00138.46           C
ATOM   2470  O   LYS   307       7.400  -6.928 -24.961  1.00138.46           O
ATOM   2471  N   LEU   308       9.437  -6.430 -25.815  1.00 99.74           N
ATOM   2472  CA  LEU   308       9.013  -6.883 -27.110  1.00 99.74           C
ATOM   2473  CB  LEU   308      10.108  -6.831 -28.192  1.00 99.74           C
ATOM   2474  CG  LEU   308      10.506  -5.408 -28.627  1.00 99.74           C
ATOM   2475  CD1 LEU   308      11.148  -4.627 -27.477  1.00 99.74           C
ATOM   2476  CD2 LEU   308      11.387  -5.431 -29.887  1.00 99.74           C
ATOM   2477  C   LEU   308       8.594  -8.310 -26.987  1.00 99.74           C
ATOM   2478  O   LEU   308       7.462  -8.646 -27.330  1.00 99.74           O
ATOM   2479  N   GLY   309       9.487  -9.164 -26.447  1.00 81.12           N
ATOM   2480  CA  GLY   309       9.170 -10.547 -26.226  1.00 81.12           C
ATOM   2481  C   GLY   309       8.612 -11.110 -27.492  1.00 81.12           C
ATOM   2482  O   GLY   309       9.124 -10.859 -28.582  1.00 81.12           O
ATOM   2483  N   ARG   310       7.524 -11.893 -27.362  1.00136.04           N
ATOM   2484  CA  ARG   310       6.853 -12.426 -28.509  1.00136.04           C
ATOM   2485  CB  ARG   310       6.930 -13.959 -28.625  1.00136.04           C
ATOM   2486  CG  ARG   310       6.143 -14.527 -29.812  1.00136.04           C
ATOM   2487  CD  ARG   310       6.689 -14.139 -31.190  1.00136.04           C
ATOM   2488  NE  ARG   310       6.518 -12.665 -31.343  1.00136.04           N
ATOM   2489  CZ  ARG   310       6.143 -12.134 -32.543  1.00136.04           C
ATOM   2490  NH1 ARG   310       5.892 -12.959 -33.601  1.00136.04           N
ATOM   2491  NH2 ARG   310       6.013 -10.782 -32.685  1.00136.04           N
ATOM   2492  C   ARG   310       5.380 -12.065 -28.354  1.00136.04           C
ATOM   2493  O   ARG   310       4.848 -11.331 -29.229  1.00136.04           O
ATOM   2494  OXT ARG   310       4.767 -12.525 -27.354  1.00136.04           O
TER    2495      ARG   310
END
