# Supplementary material for: Estimating local protein model quality: prospects for molecular replacement
Source: Acta Crystallogr D Struct Biol. 2020 Mar 3;76(Pt 3):285–90. doi: 10.1107/S2059798320000972 (PMC7057213; doi:10.1107/S2059798320000972)
Supplement: Supplementary file 1 [file d-76-00285-sup1.zip › models/1ak1.2hre_A.B99990001.pdb.proq3.sscore.local]

ProQ2 ProQRosCen ProQRosFA ProQ3
0.7943107 0.84882198 0.90104317 0.81058784
0.84574713 0.86615881 0.94200688 0.86796121
0.70667973 0.72485623 0.94324138 0.83877751
0.78901404 0.75444033 1.0631393 0.91806037
0.86613112 0.74445828 1.1487618 1.0037129
1.0097775 0.78759155 1.2462659 1.1165867
1.1238723 0.86978492 1.3682371 1.2183865
1.2338045 0.97945453 1.4246265 1.3118854
1.2281153 0.94643768 1.3945194 1.2999533
1.2598306 1.0046696 1.4249243 1.3358193
1.1915443 0.95437759 1.3565845 1.2711354
1.1272499 0.96656315 1.3184396 1.239829
1.0899771 0.98392797 1.2743611 1.2073549
1.0427406 0.99112355 1.2319356 1.1438321
0.99318382 1.0074665 1.1622546 1.097034
0.91741203 0.91226042 1.121021 1.0429187
0.84631885 0.93937553 1.0461473 1.0084824
0.77951937 0.85328859 0.95728636 0.94879577
0.80166815 0.88651478 0.93283076 0.96396482
0.82118369 0.97868765 0.96242996 0.97214097
0.82521373 1.0289176 1.0208368 0.99641043
0.79728625 0.99188273 0.99855452 0.97871994
0.76008145 0.95554648 1.0024765 0.94292035
0.78594289 1.0151555 1.0401705 0.96450026
0.78596756 1.0106184 1.0729969 0.97813087
0.80078074 0.97472992 1.0594785 0.97415507
0.74444122 0.86392452 0.93345098 0.89191733
0.71033265 0.83807103 0.88384622 0.84986459
0.71723463 0.84427217 0.836239 0.82387403
0.66863926 0.79055513 0.7778827 0.76092485
0.64970099 0.79729861 0.71625903 0.72531471
0.67908559 0.83388728 0.65951186 0.68377903
0.64106872 0.81017737 0.5875037 0.62639144
0.58924241 0.75925486 0.54919288 0.5745173
0.62312837 0.75117033 0.53620172 0.57897354
0.65236206 0.77456067 0.55962982 0.59631946
0.59348928 0.75210194 0.57954971 0.59374725
0.56747597 0.75364676 0.60304905 0.60421408
0.62059608 0.77734676 0.66179789 0.68162142
0.66051477 0.77584286 0.64631986 0.68309646
0.68068109 0.86092822 0.69933312 0.72676167
0.67441834 0.89156974 0.76811572 0.77682935
0.66889926 0.88127823 0.77119699 0.79660218
0.64069009 0.85336646 0.78795155 0.81704089
0.66102923 0.90040342 0.81592931 0.81407357
0.77045796 1.0577768 0.94856418 0.94033619
0.82069313 1.0819385 0.98442785 0.96966261
0.81183693 1.0237407 0.92901489 0.93450958
0.71817786 0.89417653 0.87520332 0.85156198
0.77122713 0.9790939 0.9308146 0.89887055
0.82010751 1.051367 1.0227783 0.95764438
0.75812169 0.94586315 1.023045 0.91444668
0.76719989 0.84304394 1.0200776 0.91386745
0.84295552 0.90418473 1.1038108 1.0080298
0.87912029 0.92885815 1.1539269 1.0309116
0.89579624 0.83711579 1.1287728 1.0766979
0.8210279 0.75253834 1.0191895 0.97465247
0.78449997 0.70605685 1.0164661 0.95839309
0.82002752 0.80132743 1.0880121 1.0042989
0.82592174 0.76726752 1.0501488 0.99400992
0.78603854 0.72732095 1.0580846 0.98152348
0.74552663 0.75815627 1.0301661 0.9547015
0.77255843 0.79570075 1.0821929 0.9904782
0.78471735 0.79530105 1.0753275 0.98576182
0.73342133 0.74926163 1.0102139 0.92428894
0.73615347 0.82193842 1.0388918 0.94366065
0.7459718 0.83038528 1.0184057 0.96621896
0.70197911 0.79922724 0.96418692 0.91187461
0.66508777 0.75430902 0.90782012 0.8574121
0.67486541 0.75882647 0.89117774 0.8397611
0.74097776 0.77053402 0.88203104 0.87284242
0.76363413 0.71943144 0.84476595 0.85640242
0.68203388 0.57411728 0.74291488 0.73267295
0.61686398 0.49237916 0.69257554 0.66832438
0.66434692 0.5239493 0.66454453 0.65271817
0.61371857 0.49266464 0.69344209 0.63799171
0.63651381 0.51440104 0.77138162 0.66189403
0.68593177 0.49243847 0.7976239 0.7234998
0.72366768 0.55964871 0.94925755 0.79837569
0.80097615 0.61480467 1.0295759 0.92885746
0.88111304 0.73117785 1.1531688 1.0458547
1.0001016 0.79630557 1.1878577 1.1455627
1.0061529 0.77360553 1.2657729 1.1409889
1.0299953 0.85867155 1.3192569 1.2059633
0.96630008 0.83711694 1.2751164 1.1102197
0.95247807 0.84625263 1.2783861 1.0974045
0.91752337 0.83865327 1.2698366 1.0397455
0.88632084 0.92072228 1.2626936 1.0416868
0.85075044 0.90729547 1.2119385 1.0131939
0.9003582 0.93890906 1.1621416 1.0165737
0.91853068 0.98668699 1.1796546 1.0509356
0.9365083 1.031695 1.181856 1.0707403
0.8898649 0.96930107 1.1190757 1.0477766
0.86857233 0.99193565 1.0634418 1.0153566
0.77926322 1.0069331 1.0498183 0.97454475
0.76002968 1.0184953 1.0890206 0.99429698
0.76680446 0.94017873 1.0388518 0.98713196
0.7661394 0.96065313 1.0446977 0.97987144
0.81832337 0.99889293 1.0381425 1.0006194
0.87890505 1.0176535 1.0786021 1.0718154
0.88446874 1.0147573 1.1088018 1.0902439
0.83885694 0.93946405 1.0848454 1.0587297
0.88351501 1.0280657 1.1379923 1.1016148
0.9123403 1.0610416 1.1762023 1.0955041
0.95580105 0.99526913 1.2613441 1.1353447
0.95717222 0.89276417 1.2597918 1.1395743
1.0478032 0.91139764 1.3604795 1.2168851
1.1266666 0.9119477 1.4354222 1.2778116
1.1794366 0.94165784 1.4426724 1.3188624
1.1602893 0.89718219 1.4342898 1.3056687
1.1176974 0.92377746 1.4230459 1.2905968
1.0453041 0.8993629 1.3840856 1.2302446
1.0051057 0.96077742 1.4054057 1.2314088
1.0166195 0.99281424 1.3463774 1.1954084
0.98856163 1.0178256 1.3589154 1.1894342
0.9760115 0.96461588 1.2902504 1.1550982
0.96076328 0.90518436 1.2650517 1.1225161
0.94856426 0.83140915 1.1479426 1.0694277
0.97591478 0.78647307 1.0988115 1.0581688
0.96728549 0.77115527 1.0709826 1.0261695
0.96825344 0.83030039 1.0647563 1.0258756
0.96993698 0.77936346 1.0143008 0.97365138
0.86146691 0.6958727 0.94513508 0.88630365
0.9174811 0.82719772 0.97875485 0.914781
0.87929272 0.79632011 0.97935955 0.91431702
0.84631065 0.7755087 0.93821614 0.86405107
0.7279636 0.64425616 0.84666881 0.77164448
0.71897937 0.69051599 0.8415958 0.76425049
0.6833077 0.70581896 0.803129 0.73663873
0.66051888 0.68067153 0.75133491 0.70896973
0.6521481 0.66861431 0.70906485 0.66652447
0.64333775 0.67551378 0.67388791 0.6528536
0.69626204 0.64960375 0.62830064 0.67809211
0.60539035 0.58318388 0.56410906 0.60275424
0.55591469 0.54422661 0.5430438 0.57068819
0.61361065 0.54542896 0.51439196 0.58165651
0.61622372 0.56563027 0.55951579 0.60177385
0.66427328 0.5815748 0.64436407 0.65730202
0.71302982 0.6138958 0.718425 0.73086895
0.75324344 0.60357966 0.80325451 0.7811906
0.79565215 0.58196061 0.82566824 0.79850707
0.89701865 0.58909559 0.92878651 0.88757231
0.8830231 0.6680064 0.93836591 0.91860848
0.8659191 0.69432462 0.99362868 0.9223948
0.80913502 0.69244872 0.98792331 0.90120826
0.86469703 0.8062728 1.1203546 0.98136151
0.85339508 0.83659624 1.1659465 1.0269897
0.84044959 0.83264343 1.1715086 1.0107539
0.79668162 0.76743315 1.1210601 0.97289618
0.8957283 0.87282372 1.1652047 1.0679311
0.90272789 0.86889914 1.1784922 1.0817413
0.95831782 0.94708921 1.2409388 1.1417324
0.95659807 0.93515707 1.2026335 1.1492333
0.99983262 1.0093565 1.2445033 1.203246
0.96309212 0.96025362 1.2398593 1.1982166
0.93802577 1.0086429 1.2622289 1.2100049
0.98977838 1.024697 1.2775813 1.2521494
0.99433854 1.0649717 1.2562927 1.2580555
0.96456899 1.0591309 1.2237056 1.2180842
0.95717923 1.0626171 1.2130927 1.2057489
0.95277923 1.0554952 1.1798269 1.1769641
0.91556569 1.014772 1.1139386 1.1093278
0.88830218 0.97647247 1.0828023 1.0764067
0.89349471 0.9700861 1.0446362 1.0553276
0.83965091 0.97019467 0.99332845 1.0119338
0.76149281 0.9426479 0.93006091 0.91967248
0.76468965 0.94058619 0.87888487 0.89880138
0.82914265 0.96081155 0.89420449 0.93481748
0.81739978 0.95201112 0.82904485 0.8832811
0.73138177 0.91678471 0.78280045 0.79582042
0.74240615 0.8851743 0.71751229 0.74060281
0.83123475 0.89194261 0.76247027 0.81330696
0.76663926 0.87328482 0.83676362 0.84804298
0.72169724 0.87028218 0.82635866 0.83260828
0.75245781 0.8136119 0.92773473 0.89352177
0.85896208 0.8603988 1.0377901 1.0101133
0.96830738 0.9197426 1.1963191 1.1258702
1.0457644 1.0002634 1.3146598 1.2309466
1.1624247 1.0440043 1.3998194 1.2921584
1.1842401 1.0496651 1.4715921 1.3422462
1.2114654 1.0905045 1.455298 1.3854522
1.1732089 1.1106732 1.4907641 1.3880737
1.1357588 1.1346349 1.4803305 1.3528179
1.1272659 1.1340213 1.4468741 1.3122664
1.0730042 1.0809003 1.4035398 1.2694498
0.94786814 0.95739215 1.3001312 1.1533042
0.92407588 0.95484145 1.2482536 1.0938268
0.8408596 0.8160779 1.0704272 0.96458393
0.83097221 0.78790529 1.0823816 0.95613532
0.77362206 0.7207903 1.0258372 0.90184084
0.66561848 0.65246304 0.95196053 0.81028134
0.58352433 0.63354062 0.98042763 0.78601623
0.66846858 0.72376831 0.99259418 0.84273477
0.77853256 0.82262745 1.1691783 0.96755567
0.83177667 0.97394175 1.2616503 1.035766
0.88839911 0.91390991 1.2482335 1.1081327
0.89334079 0.8966834 1.200087 1.067951
0.85770628 0.82754191 1.1974773 1.0647942
0.89394186 0.88020239 1.2248425 1.1070083
0.91603279 0.89817326 1.1853015 1.1133829
0.87002641 0.85432752 1.1650464 1.1003899
0.88658187 0.91452616 1.1529598 1.0950109
0.89026245 0.9380849 1.1690373 1.1082008
0.866972 0.9336721 1.1498865 1.1002278
0.81077109 0.86190784 1.0668702 1.0185752
0.80076999 0.88476742 1.0602845 0.99621683
0.84708266 0.89637438 1.0275706 1.0035183
0.81328954 0.87480634 0.98711311 0.93821292
0.78586474 0.82204537 0.90621786 0.87171025
0.68816961 0.74724967 0.85515918 0.76953157
0.66488847 0.71786185 0.84645715 0.76037979
0.6265685 0.70754866 0.79720395 0.69332411
0.64036081 0.6704159 0.81697175 0.70633308
0.69239495 0.63938844 0.78034692 0.73658316
0.81232844 0.68800705 0.93133595 0.87933372
0.87172083 0.74468 1.0197575 0.96594749
0.9583961 0.7777185 1.0407655 0.96503445
0.94109674 0.73045795 1.0049511 0.97279743
0.99367286 0.84858816 1.0711965 0.98067635
0.99107134 0.9562121 1.1225993 1.0148512
0.9510006 0.96069268 1.0752494 0.94069004
0.84352341 0.87852375 0.87948727 0.80152836
0.72346674 0.83178719 0.75895204 0.67665795
0.64118966 0.757702 0.64011546 0.59730064
0.61331055 0.76456351 0.67195293 0.59412839
0.58594899 0.72922123 0.62097302 0.54844814
0.61828381 0.81319491 0.63702478 0.57063153
0.71942258 0.90630886 0.74171174 0.66872132
0.81523701 1.0889869 0.92012151 0.79224882
0.79667418 1.1080797 1.0052924 0.86303591
0.80604904 1.1562782 1.0449664 0.89944736
0.7728934 1.0937628 0.94804764 0.86036404
0.77194269 1.1301666 1.0587592 0.9328353
0.8061173 1.0661702 1.0658657 1.0049927
0.78106426 0.98099759 1.0447626 0.98216787
0.79879967 0.96672909 0.97064018 0.95971845
0.7178203 0.94161328 0.96495263 0.90539395
0.723813 0.92995474 1.0403356 0.96089684
0.71848747 0.8828061 1.0285842 0.93248035
0.75244494 0.87372087 1.0862275 0.95189059
0.776821 0.86752963 1.0629991 0.92637704
0.80467519 0.87205524 1.0877999 0.95162214
0.80799196 0.80620413 1.1062934 0.95913829
0.7810321 0.76208664 1.0706445 0.92496026
0.76569062 0.72530514 1.0224663 0.90773597
0.76465907 0.7947338 1.088324 0.93684579
0.78818661 0.81239984 1.1362177 0.95742758
0.88058495 0.84327098 1.2369363 1.039214
0.88340311 0.81037659 1.243007 1.0862255
0.96490121 0.85657622 1.3240683 1.1461706
1.0568819 0.91845881 1.3816779 1.259504
1.147093 0.93246713 1.4415131 1.3288724
1.0896924 0.90236023 1.3907221 1.2839195
1.0715882 0.99117733 1.4272897 1.3297644
1.0472749 0.99006802 1.3689101 1.2853119
1.0490191 1.0664558 1.4093837 1.3356655
0.98688221 1.0609091 1.3709459 1.2626192
0.99163835 1.0987156 1.4162331 1.3149755
0.94263969 1.0387105 1.3722334 1.2517464
0.90778587 0.95843086 1.3215034 1.2001467
0.98538956 1.0939688 1.4161646 1.2579837
1.0216081 1.0490053 1.3816366 1.2665143
1.0291536 1.1170443 1.4299576 1.2706045
0.96107963 1.0086536 1.2761941 1.1410519
0.9538051 1.0411344 1.2934072 1.0994095
0.90905312 1.0134936 1.2921099 1.0664469
0.94847237 1.0469102 1.3098548 1.0904227
0.89602763 1.0429029 1.2450534 1.0398098
0.88671924 0.98082305 1.1548323 0.96083863
0.8100589 0.89895602 1.0938373 0.90342732
0.79352995 0.93239832 1.1336312 0.91238214
0.7473711 0.89187386 1.0911349 0.86746882
0.80235854 0.88167911 1.0372887 0.87567518
0.71698484 0.84530546 0.94550785 0.79512787
0.62330002 0.76085608 0.95713142 0.74497674
0.64644177 0.7726451 0.92876411 0.78321922
0.67957939 0.77300589 0.93688511 0.79964591
0.68634151 0.81012342 0.89300953 0.7864884
0.61867461 0.72479853 0.84298732 0.72857894
0.67144948 0.74846792 0.99262176 0.85240172
0.71727848 0.75213519 1.0281668 0.87612874
0.7351153 0.71088663 1.006577 0.8590921
0.7588599 0.70815047 0.97889163 0.88147124
0.7770052 0.72845143 1.0147812 0.92543703
0.86128093 0.89076146 1.074098 0.97647523
0.81253012 0.85084163 1.0357225 0.95866193
0.79461434 0.8831425 1.0268725 0.91043799
0.67944904 0.82886291 0.89782155 0.83956915
0.73023749 0.83224398 0.94982105 0.88453602
0.80030035 0.91438574 1.0459466 0.95450945
0.76782982 0.94522701 0.99678531 0.93334203
0.77786318 0.91838774 0.92876287 0.87543302
0.80527075 0.99216709 0.9744722 0.95511397
0.81998918 0.9906275 0.97190615 0.94242812
0.88300903 1.0443936 1.0281603 1.0042508
0.88627341 1.0444732 1.0785161 1.0433835
0.88701327 1.0534253 1.0735866 1.028687
0.85752473 0.9789214 1.0797615 1.0606135
0.88663297 0.96074169 1.1235197 1.1002637
0.91784074 1.0053196 1.1506098 1.1460713
0.93317177 0.99557094 1.145088 1.1484163
0.90115414 0.95563228 1.0918084 1.0770221
0.91704061 1.0111122 1.1135644 1.093593
0.90614563 0.93669548 1.0999384 1.0789788
0.89732119 0.90465204 1.0654535 1.0432998
0.77625694 0.81593889 0.9985046 0.90436717
0.7268497 0.77721201 0.95214586 0.83183207
0.61737727 0.76597295 0.89346634 0.77441887
0.59542539 0.7439798 0.86161772 0.69724162
0.53232392 0.69921673 0.76122158 0.62711911
