# Supplementary material for: Estimating local protein model quality: prospects for molecular replacement
Source: Acta Crystallogr D Struct Biol. 2020 Mar 3;76(Pt 3):285–90. doi: 10.1107/S2059798320000972 (PMC7057213; doi:10.1107/S2059798320000972)
Supplement: Supplementary file 1 [file d-76-00285-sup1.zip › models/1ak1.2hre_A.B99990001.pdb.proq3d.sscore.local]

ProQ2D ProQRosCenD ProQRosFAD ProQ3D
3.714882135391235352e-01 4.142554402351379395e-01 5.291491150856018066e-01 4.507862925529479980e-01
4.414323568344116211e-01 7.402074337005615234e-01 6.573884487152099609e-01 4.489687681198120117e-01
4.985966980457305908e-01 6.712199449539184570e-01 8.449996113777160645e-01 5.057914853096008301e-01
7.264326810836791992e-01 8.118354678153991699e-01 9.059274196624755859e-01 8.374527096748352051e-01
9.003478884696960449e-01 7.913534641265869141e-01 9.546566605567932129e-01 8.064013123512268066e-01
9.468750953674316406e-01 7.914447784423828125e-01 9.656792283058166504e-01 8.598930835723876953e-01
9.699937701225280762e-01 8.362984061241149902e-01 9.821177124977111816e-01 9.554765224456787109e-01
9.815027713775634766e-01 9.417859315872192383e-01 9.873210191726684570e-01 9.619321227073669434e-01
9.817985892295837402e-01 9.237607717514038086e-01 9.833515286445617676e-01 9.473716020584106445e-01
9.833796620368957520e-01 9.572121500968933105e-01 9.898867011070251465e-01 9.671754837036132812e-01
9.858457446098327637e-01 8.984352350234985352e-01 9.766507744789123535e-01 9.600830078125000000e-01
9.759800434112548828e-01 8.911651372909545898e-01 9.808938503265380859e-01 9.668542146682739258e-01
9.498783946037292480e-01 8.683366775512695312e-01 9.601299166679382324e-01 9.036518335342407227e-01
9.555969834327697754e-01 8.826221823692321777e-01 9.566309452056884766e-01 9.192597866058349609e-01
9.445714950561523438e-01 8.871961236000061035e-01 9.422079920768737793e-01 9.359605312347412109e-01
9.168131947517395020e-01 8.700182437896728516e-01 9.682106375694274902e-01 9.783893823623657227e-01
8.557191491127014160e-01 8.388482332229614258e-01 9.356544613838195801e-01 9.260838031768798828e-01
6.329998373985290527e-01 7.622392773628234863e-01 9.165508747100830078e-01 7.612190246582031250e-01
6.753292679786682129e-01 8.202703595161437988e-01 9.159111976623535156e-01 7.559487223625183105e-01
7.652112841606140137e-01 7.986412048339843750e-01 9.150770306587219238e-01 7.762263417243957520e-01
8.093731999397277832e-01 8.563609719276428223e-01 9.509754776954650879e-01 8.589327931404113770e-01
8.237115144729614258e-01 8.468546271324157715e-01 9.489948749542236328e-01 9.100085496902465820e-01
7.726487517356872559e-01 8.154332637786865234e-01 9.521166086196899414e-01 8.926305174827575684e-01
7.768809199333190918e-01 8.181233406066894531e-01 9.597799181938171387e-01 9.034208059310913086e-01
8.472753167152404785e-01 8.298774361610412598e-01 9.646092057228088379e-01 9.181784987449645996e-01
9.133930206298828125e-01 8.164706230163574219e-01 9.633056521415710449e-01 8.965023159980773926e-01
7.721220254898071289e-01 7.570794224739074707e-01 9.325132966041564941e-01 8.561327457427978516e-01
7.466199994087219238e-01 7.665743827819824219e-01 9.024132490158081055e-01 8.245241641998291016e-01
7.314578294754028320e-01 7.783507108688354492e-01 9.118170142173767090e-01 7.590074539184570312e-01
6.870060563087463379e-01 7.920224070549011230e-01 9.179930090904235840e-01 7.244758009910583496e-01
6.589069366455078125e-01 6.202278733253479004e-01 8.524401783943176270e-01 7.485187649726867676e-01
6.942002773284912109e-01 7.920351028442382812e-01 8.769693374633789062e-01 6.564717292785644531e-01
6.064028739929199219e-01 7.171602845191955566e-01 6.334177851676940918e-01 5.287572145462036133e-01
5.699805617332458496e-01 7.512204647064208984e-01 5.474085807800292969e-01 4.764619469642639160e-01
5.143126249313354492e-01 6.484798789024353027e-01 4.969903826713562012e-01 4.412889778614044189e-01
5.114493370056152344e-01 7.732387781143188477e-01 5.042690634727478027e-01 4.372624754905700684e-01
6.537507176399230957e-01 7.849287390708923340e-01 6.876098513603210449e-01 5.591145753860473633e-01
5.838199257850646973e-01 7.534790635108947754e-01 6.690586805343627930e-01 5.880475640296936035e-01
5.855966210365295410e-01 8.198816776275634766e-01 7.840766310691833496e-01 6.617680788040161133e-01
6.894214153289794922e-01 8.416074514389038086e-01 7.902559041976928711e-01 5.868825316429138184e-01
6.274664402008056641e-01 8.210868835449218750e-01 7.957046627998352051e-01 6.359496712684631348e-01
6.249611973762512207e-01 8.941223025321960449e-01 8.592049479484558105e-01 7.671210765838623047e-01
6.854969263076782227e-01 8.924071788787841797e-01 9.147596955299377441e-01 7.989022135734558105e-01
7.375661134719848633e-01 9.076817035675048828e-01 9.162996411323547363e-01 7.849701642990112305e-01
6.790597438812255859e-01 9.049264788627624512e-01 9.235657453536987305e-01 8.650850653648376465e-01
7.794353961944580078e-01 9.436490535736083984e-01 9.638796448707580566e-01 8.633484840393066406e-01
7.896860837936401367e-01 9.496495723724365234e-01 9.713728427886962891e-01 8.948671221733093262e-01
8.232766389846801758e-01 9.131878018379211426e-01 9.457876682281494141e-01 8.961462378501892090e-01
7.924091219902038574e-01 8.768289685249328613e-01 9.421641826629638672e-01 8.929883837699890137e-01
8.054969310760498047e-01 9.213945269584655762e-01 9.337335228919982910e-01 9.025923013687133789e-01
8.295968770980834961e-01 9.290423989295959473e-01 9.622402191162109375e-01 8.922048211097717285e-01
8.644144535064697266e-01 8.635860681533813477e-01 9.760203361511230469e-01 9.065195918083190918e-01
8.772698044776916504e-01 8.398933410644531250e-01 9.733066558837890625e-01 8.688440918922424316e-01
8.779265284538269043e-01 8.425397276878356934e-01 9.786909818649291992e-01 9.394596219062805176e-01
9.326354265213012695e-01 8.908972144126892090e-01 9.876838326454162598e-01 9.341956377029418945e-01
9.258903264999389648e-01 8.490709066390991211e-01 9.774253964424133301e-01 9.367325901985168457e-01
9.218167662620544434e-01 7.523233890533447266e-01 9.777827858924865723e-01 8.849000930786132812e-01
8.660628795623779297e-01 7.778041958808898926e-01 9.759889245033264160e-01 9.003021717071533203e-01
8.943721652030944824e-01 8.061695098876953125e-01 9.859198331832885742e-01 9.178276658058166504e-01
9.418069720268249512e-01 8.238893151283264160e-01 9.937385320663452148e-01 9.697028994560241699e-01
9.303204417228698730e-01 8.193361163139343262e-01 9.901301264762878418e-01 9.501635432243347168e-01
9.047001600265502930e-01 8.594880700111389160e-01 9.918375611305236816e-01 9.542770981788635254e-01
9.200221896171569824e-01 9.115296006202697754e-01 9.909199476242065430e-01 9.611663222312927246e-01
9.048734903335571289e-01 8.964922428131103516e-01 9.918137788772583008e-01 9.713972806930541992e-01
8.313031792640686035e-01 8.508733510971069336e-01 9.817104935646057129e-01 9.317277669906616211e-01
8.921760916709899902e-01 8.796221613883972168e-01 9.740042686462402344e-01 9.304391741752624512e-01
8.931977748870849609e-01 8.897532820701599121e-01 9.798220992088317871e-01 9.222920536994934082e-01
8.466990590095520020e-01 8.527474403381347656e-01 9.712638854980468750e-01 8.957667946815490723e-01
8.098558187484741211e-01 7.919383049011230469e-01 9.569388031959533691e-01 8.889583945274353027e-01
8.307187557220458984e-01 8.161365985870361328e-01 9.654268026351928711e-01 8.949984908103942871e-01
8.693743348121643066e-01 8.510915637016296387e-01 9.672306776046752930e-01 8.853035569190979004e-01
7.707942724227905273e-01 8.184432387351989746e-01 9.301881790161132812e-01 7.739011049270629883e-01
6.573166251182556152e-01 5.098950862884521484e-01 7.678170204162597656e-01 6.061927676200866699e-01
5.106288194656372070e-01 4.425815641880035400e-01 6.333908438682556152e-01 4.687032103538513184e-01
4.837091565132141113e-01 4.122286736965179443e-01 4.570475518703460693e-01 3.770824670791625977e-01
5.637909173965454102e-01 3.786373734474182129e-01 4.983849525451660156e-01 4.202035665512084961e-01
4.691468179225921631e-01 4.114234447479248047e-01 4.925403892993927002e-01 4.309899806976318359e-01
6.498044729232788086e-01 4.178949594497680664e-01 6.751554608345031738e-01 4.545091390609741211e-01
8.563216328620910645e-01 5.704200267791748047e-01 9.683493375778198242e-01 7.414735555648803711e-01
8.916859626770019531e-01 7.166822552680969238e-01 9.630879759788513184e-01 8.275417685508728027e-01
8.805897235870361328e-01 8.237227797508239746e-01 9.828420281410217285e-01 8.612668514251708984e-01
9.084100127220153809e-01 8.436171412467956543e-01 9.845396876335144043e-01 9.253022670745849609e-01
9.198183417320251465e-01 8.309133648872375488e-01 9.929982423782348633e-01 9.300102591514587402e-01
8.956552147865295410e-01 8.783202767372131348e-01 9.925813674926757812e-01 9.556716084480285645e-01
9.113351106643676758e-01 7.964779138565063477e-01 9.920383691787719727e-01 9.606677293777465820e-01
9.199678301811218262e-01 8.743906021118164062e-01 9.917072653770446777e-01 9.464477896690368652e-01
8.895033597946166992e-01 8.234413862228393555e-01 9.899555444717407227e-01 9.393548369407653809e-01
8.681694269180297852e-01 8.708357810974121094e-01 9.863454699516296387e-01 8.696718811988830566e-01
8.417856693267822266e-01 8.768261671066284180e-01 9.916962981224060059e-01 9.253670573234558105e-01
7.997017502784729004e-01 8.865811824798583984e-01 9.647452831268310547e-01 9.043591022491455078e-01
8.112883567810058594e-01 9.208354949951171875e-01 9.789448976516723633e-01 9.035956859588623047e-01
8.395876884460449219e-01 9.164821505546569824e-01 9.786258935928344727e-01 8.973231315612792969e-01
8.674326539039611816e-01 8.932891488075256348e-01 9.816522002220153809e-01 9.137033224105834961e-01
7.875925898551940918e-01 8.855604529380798340e-01 9.717653393745422363e-01 8.569898009300231934e-01
7.862061858177185059e-01 8.761463761329650879e-01 9.772170186042785645e-01 8.791863322257995605e-01
7.942094206809997559e-01 9.023771286010742188e-01 9.874463081359863281e-01 8.898438811302185059e-01
8.095935583114624023e-01 8.722663521766662598e-01 9.862231612205505371e-01 9.173598289489746094e-01
8.221738934516906738e-01 8.654693365097045898e-01 9.823012351989746094e-01 9.262696504592895508e-01
8.235022425651550293e-01 8.612225055694580078e-01 9.741861820220947266e-01 9.033899307250976562e-01
8.705670237541198730e-01 8.904993534088134766e-01 9.837554693222045898e-01 9.452890753746032715e-01
8.921982645988464355e-01 8.630014657974243164e-01 9.746754765510559082e-01 8.747012615203857422e-01
8.286920785903930664e-01 8.073187470436096191e-01 9.616469740867614746e-01 8.454269170761108398e-01
8.471612930297851562e-01 8.968865871429443359e-01 9.490010142326354980e-01 8.172769546508789062e-01
8.508349657058715820e-01 8.776289224624633789e-01 9.624682068824768066e-01 8.644855618476867676e-01
8.691258430480957031e-01 8.992751836776733398e-01 9.877638220787048340e-01 9.245209693908691406e-01
9.028379917144775391e-01 8.363076448440551758e-01 9.856435060501098633e-01 8.947762846946716309e-01
9.456433057785034180e-01 8.431453108787536621e-01 9.908124804496765137e-01 9.542192220687866211e-01
9.595493674278259277e-01 8.134585022926330566e-01 9.959473013877868652e-01 9.544372558593750000e-01
9.584413170814514160e-01 8.742290735244750977e-01 9.957001209259033203e-01 9.449548721313476562e-01
9.629118442535400391e-01 8.406821489334106445e-01 9.931641221046447754e-01 9.469233155250549316e-01
9.747322201728820801e-01 9.037620425224304199e-01 9.926756024360656738e-01 9.652901887893676758e-01
9.495273828506469727e-01 8.788399100303649902e-01 9.861313104629516602e-01 9.349343776702880859e-01
9.399734735488891602e-01 8.983225822448730469e-01 9.831069707870483398e-01 9.343101978302001953e-01
9.479551911354064941e-01 8.622006773948669434e-01 9.624797701835632324e-01 8.982638716697692871e-01
9.633510112762451172e-01 8.896998763084411621e-01 9.797126054763793945e-01 9.645720124244689941e-01
9.506240487098693848e-01 8.902939558029174805e-01 9.698918461799621582e-01 9.433178901672363281e-01
9.192136526107788086e-01 8.677105903625488281e-01 9.657804965972900391e-01 9.192769527435302734e-01
9.383743405342102051e-01 8.507135510444641113e-01 9.694799184799194336e-01 9.187963604927062988e-01
9.301745295524597168e-01 8.155025243759155273e-01 9.534584879875183105e-01 8.995695114135742188e-01
9.016363024711608887e-01 8.323106765747070312e-01 9.454792737960815430e-01 8.750844001770019531e-01
9.303292632102966309e-01 7.302082777023315430e-01 9.562590122222900391e-01 8.980525135993957520e-01
9.273533821105957031e-01 8.669517040252685547e-01 9.547415971755981445e-01 8.482102751731872559e-01
9.079250097274780273e-01 8.318232297897338867e-01 9.223687648773193359e-01 7.952479720115661621e-01
9.194420576095581055e-01 8.339685797691345215e-01 9.587156772613525391e-01 8.873270750045776367e-01
9.340335130691528320e-01 8.497985005378723145e-01 9.753450155258178711e-01 9.306442737579345703e-01
8.743893504142761230e-01 7.877317070960998535e-01 9.622530937194824219e-01 8.406193852424621582e-01
8.571540713310241699e-01 7.615171074867248535e-01 9.096447229385375977e-01 7.808070182800292969e-01
8.168500661849975586e-01 8.022741079330444336e-01 8.932997584342956543e-01 7.761764526367187500e-01
8.146440386772155762e-01 7.742776870727539062e-01 8.838105201721191406e-01 6.826509237289428711e-01
8.025667071342468262e-01 7.625469565391540527e-01 7.917571067810058594e-01 6.470583081245422363e-01
7.898041605949401855e-01 7.323117852210998535e-01 7.973431944847106934e-01 6.027141213417053223e-01
7.720611691474914551e-01 7.719618082046508789e-01 7.542200684547424316e-01 5.823053121566772461e-01
7.749330401420593262e-01 6.616995334625244141e-01 6.946687698364257812e-01 5.920733213424682617e-01
7.136805057525634766e-01 4.732106924057006836e-01 5.615874528884887695e-01 5.207884311676025391e-01
5.561065673828125000e-01 5.094790458679199219e-01 5.342808961868286133e-01 5.341267585754394531e-01
6.919939517974853516e-01 5.159900784492492676e-01 5.199355483055114746e-01 4.647853076457977295e-01
6.054516434669494629e-01 5.277205109596252441e-01 5.435053110122680664e-01 4.777223169803619385e-01
6.040533781051635742e-01 6.975194215774536133e-01 7.740226387977600098e-01 4.928039312362670898e-01
7.306340336799621582e-01 7.184199094772338867e-01 9.234725832939147949e-01 7.255666851997375488e-01
7.245577573776245117e-01 7.375873923301696777e-01 9.676143527030944824e-01 7.652288079261779785e-01
7.614040374755859375e-01 6.721025109291076660e-01 9.827817082405090332e-01 7.990390062332153320e-01
6.903340220451354980e-01 7.246648073196411133e-01 9.869488477706909180e-01 7.796913981437683105e-01
7.759983539581298828e-01 7.569289207458496094e-01 9.785656332969665527e-01 8.823980689048767090e-01
7.776154875755310059e-01 8.057101964950561523e-01 9.837186932563781738e-01 8.560919761657714844e-01
7.628619074821472168e-01 8.119143247604370117e-01 9.519923329353332520e-01 8.763517141342163086e-01
8.343206644058227539e-01 7.869306206703186035e-01 9.744613766670227051e-01 8.752965927124023438e-01
9.187511801719665527e-01 8.646267652511596680e-01 9.773543477058410645e-01 9.555034041404724121e-01
8.752274513244628906e-01 8.922672867774963379e-01 9.784643650054931641e-01 9.527071118354797363e-01
8.349907994270324707e-01 8.190805912017822266e-01 9.620558023452758789e-01 9.085643887519836426e-01
7.898032069206237793e-01 8.288406729698181152e-01 9.865737557411193848e-01 9.541633129119873047e-01
8.263357877731323242e-01 8.285310268402099609e-01 9.820094108581542969e-01 9.434154629707336426e-01
8.419849276542663574e-01 8.509584665298461914e-01 9.881337285041809082e-01 9.581540226936340332e-01
9.369559884071350098e-01 8.317357897758483887e-01 9.918546676635742188e-01 9.743262529373168945e-01
9.296507835388183594e-01 9.107789993286132812e-01 9.936873316764831543e-01 9.789295792579650879e-01
8.812090754508972168e-01 8.980404734611511230e-01 9.946525096893310547e-01 9.722393155097961426e-01
8.922163844108581543e-01 9.140194058418273926e-01 9.925218224525451660e-01 9.759957194328308105e-01
9.196231365203857422e-01 9.140899181365966797e-01 9.954670667648315430e-01 9.815492033958435059e-01
8.844299912452697754e-01 9.349920153617858887e-01 9.954468607902526855e-01 9.763259291648864746e-01
8.486207723617553711e-01 9.413256049156188965e-01 9.931093454360961914e-01 9.740858078002929688e-01
8.498215675354003906e-01 9.357547163963317871e-01 9.906456470489501953e-01 9.805362224578857422e-01
8.586963415145874023e-01 9.296636581420898438e-01 9.935753941535949707e-01 9.786449670791625977e-01
8.192478418350219727e-01 9.055901169776916504e-01 9.863731861114501953e-01 9.620437622070312500e-01
8.026292920112609863e-01 8.780863285064697266e-01 9.817618131637573242e-01 9.569684863090515137e-01
8.391848802566528320e-01 8.737781047821044922e-01 9.848682284355163574e-01 9.611489176750183105e-01
8.257250785827636719e-01 8.502392768859863281e-01 9.730076193809509277e-01 9.325528740882873535e-01
8.371236920356750488e-01 8.200016021728515625e-01 9.676277637481689453e-01 9.100562334060668945e-01
8.168456554412841797e-01 8.248125910758972168e-01 9.361444711685180664e-01 8.437988758087158203e-01
7.795959711074829102e-01 8.300519585609436035e-01 9.628509879112243652e-01 8.179885149002075195e-01
6.796439290046691895e-01 8.376402854919433594e-01 8.873550295829772949e-01 7.653479576110839844e-01
7.501408457756042480e-01 7.895631790161132812e-01 7.533524632453918457e-01 6.689882278442382812e-01
7.211567163467407227e-01 8.000664710998535156e-01 6.071981191635131836e-01 5.536566972732543945e-01
8.043843507766723633e-01 7.868467569351196289e-01 7.364123463630676270e-01 6.451455950736999512e-01
8.360365033149719238e-01 7.954248189926147461e-01 8.642915487289428711e-01 7.705440521240234375e-01
7.326483130455017090e-01 7.237562537193298340e-01 8.140031099319458008e-01 6.738505363464355469e-01
6.464481949806213379e-01 7.323319315910339355e-01 8.917877078056335449e-01 6.882413625717163086e-01
7.993401288986206055e-01 8.033797740936279297e-01 9.670698046684265137e-01 9.139575958251953125e-01
9.017311334609985352e-01 8.113721609115600586e-01 9.821536540985107422e-01 8.931318521499633789e-01
9.486351609230041504e-01 8.748524188995361328e-01 9.910996556282043457e-01 9.636861085891723633e-01
9.670960903167724609e-01 8.734465837478637695e-01 9.937672615051269531e-01 9.727392792701721191e-01
9.740013480186462402e-01 8.864365816116333008e-01 9.959129691123962402e-01 9.757871627807617188e-01
9.619008302688598633e-01 8.906785845756530762e-01 9.938071370124816895e-01 9.694902896881103516e-01
9.711552858352661133e-01 9.198648333549499512e-01 9.940071105957031250e-01 9.903913736343383789e-01
9.732269644737243652e-01 9.613344073295593262e-01 9.954413175582885742e-01 9.909980297088623047e-01
9.586617946624755859e-01 9.142510294914245605e-01 9.936090707778930664e-01 9.822142720222473145e-01
9.281141757965087891e-01 9.290369153022766113e-01 9.866238832473754883e-01 9.664438366889953613e-01
9.322516322135925293e-01 9.245355725288391113e-01 9.824635982513427734e-01 9.744601249694824219e-01
8.593662381172180176e-01 8.383964896202087402e-01 9.775874018669128418e-01 8.993974328041076660e-01
7.533368468284606934e-01 7.872653007507324219e-01 9.584549665451049805e-01 8.439508080482482910e-01
8.454095721244812012e-01 8.439477682113647461e-01 9.782180190086364746e-01 9.069007635116577148e-01
8.221066594123840332e-01 7.933678030967712402e-01 9.594637751579284668e-01 8.824552297592163086e-01
8.336420059204101562e-01 6.004012227058410645e-01 9.420666694641113281e-01 8.078975081443786621e-01
7.507104277610778809e-01 7.034814953804016113e-01 9.510502815246582031e-01 8.651224374771118164e-01
8.425070047378540039e-01 7.380710244178771973e-01 9.300404787063598633e-01 8.918078541755676270e-01
9.417857527732849121e-01 7.871918678283691406e-01 9.625547528266906738e-01 9.596367478370666504e-01
9.279883503913879395e-01 8.437920212745666504e-01 9.779714941978454590e-01 9.349597096443176270e-01
9.301790595054626465e-01 9.030143618583679199e-01 9.783453345298767090e-01 9.759121537208557129e-01
9.178439378738403320e-01 8.315147757530212402e-01 9.835138320922851562e-01 9.648849964141845703e-01
9.245982170104980469e-01 8.372676372528076172e-01 9.843394756317138672e-01 9.673577547073364258e-01
9.516628384590148926e-01 8.471589684486389160e-01 9.885089993476867676e-01 9.853817224502563477e-01
9.671607613563537598e-01 8.748288750648498535e-01 9.882642030715942383e-01 9.855234622955322266e-01
9.192175269126892090e-01 8.637782931327819824e-01 9.865108728408813477e-01 9.749207496643066406e-01
9.280274510383605957e-01 8.364272713661193848e-01 9.856973886489868164e-01 9.713122248649597168e-01
9.526982307434082031e-01 8.694470524787902832e-01 9.892637133598327637e-01 9.856876730918884277e-01
9.376475811004638672e-01 8.576481938362121582e-01 9.900903701782226562e-01 9.725358486175537109e-01
8.772446513175964355e-01 8.148782849311828613e-01 9.759846925735473633e-01 9.414455890655517578e-01
8.409108519554138184e-01 8.410271406173706055e-01 9.814479947090148926e-01 9.238652586936950684e-01
8.790156245231628418e-01 8.577008843421936035e-01 9.760029911994934082e-01 9.418795108795166016e-01
8.520343303680419922e-01 8.529526591300964355e-01 9.769424200057983398e-01 9.036922454833984375e-01
7.886561155319213867e-01 7.916264533996582031e-01 9.523299336433410645e-01 8.310792446136474609e-01
8.289630413055419922e-01 7.642236351966857910e-01 8.968278765678405762e-01 7.535437941551208496e-01
8.405795097351074219e-01 6.894415616989135742e-01 8.923593759536743164e-01 7.525871992111206055e-01
7.425436377525329590e-01 5.809834003448486328e-01 8.135406374931335449e-01 6.255746483802795410e-01
6.175344586372375488e-01 5.197308659553527832e-01 8.547366857528686523e-01 5.576556921005249023e-01
7.667555212974548340e-01 6.358119249343872070e-01 8.668240904808044434e-01 7.289486527442932129e-01
8.580253124237060547e-01 6.633954048156738281e-01 9.600873589515686035e-01 7.938765883445739746e-01
9.146262407302856445e-01 8.216943740844726562e-01 9.786762595176696777e-01 9.454395174980163574e-01
9.172788858413696289e-01 7.677871584892272949e-01 9.887642860412597656e-01 9.463483691215515137e-01
9.251443147659301758e-01 7.719032764434814453e-01 9.930902123451232910e-01 9.724785685539245605e-01
9.540588259696960449e-01 8.642483353614807129e-01 9.882808327674865723e-01 9.569071531295776367e-01
9.593670964241027832e-01 8.712383508682250977e-01 9.834899902343750000e-01 9.473520517349243164e-01
9.672449827194213867e-01 8.642895817756652832e-01 9.803886413574218750e-01 9.444985389709472656e-01
9.391040802001953125e-01 8.518069982528686523e-01 9.469298124313354492e-01 9.151162505149841309e-01
8.715172410011291504e-01 7.777881026268005371e-01 9.020515680313110352e-01 8.122934699058532715e-01
9.053143262863159180e-01 6.744552254676818848e-01 5.803612470626831055e-01 6.187895536422729492e-01
8.707574009895324707e-01 6.983711123466491699e-01 6.564688086509704590e-01 5.804914236068725586e-01
7.916857004165649414e-01 6.534528732299804688e-01 5.420439243316650391e-01 4.857383370399475098e-01
8.100311160087585449e-01 7.114008069038391113e-01 5.570215582847595215e-01 4.810428619384765625e-01
7.930997610092163086e-01 8.582063913345336914e-01 7.249135375022888184e-01 5.868428945541381836e-01
8.019061684608459473e-01 9.300724267959594727e-01 9.560431241989135742e-01 8.229772448539733887e-01
9.353218674659729004e-01 8.975204229354858398e-01 9.747188687324523926e-01 8.747061491012573242e-01
8.485321998596191406e-01 9.378083944320678711e-01 9.731010794639587402e-01 8.645339012145996094e-01
6.881219744682312012e-01 8.666508197784423828e-01 9.288604855537414551e-01 7.519025802612304688e-01
7.254872918128967285e-01 8.735676407814025879e-01 9.634804725646972656e-01 8.234015703201293945e-01
7.709004282951354980e-01 8.740039467811584473e-01 9.491729140281677246e-01 8.209597468376159668e-01
7.737747430801391602e-01 8.416405916213989258e-01 9.761856198310852051e-01 8.077577352523803711e-01
6.198725104331970215e-01 8.477017283439636230e-01 9.492928981781005859e-01 8.291250467300415039e-01
6.144985556602478027e-01 8.497281670570373535e-01 9.696859717369079590e-01 7.789461612701416016e-01
6.565033197402954102e-01 8.741844892501831055e-01 9.782441854476928711e-01 8.456833362579345703e-01
6.995186209678649902e-01 8.583813309669494629e-01 9.843627214431762695e-01 8.600094914436340332e-01
7.987782955169677734e-01 8.522976040840148926e-01 9.753324389457702637e-01 8.525968194007873535e-01
8.119159936904907227e-01 8.285428881645202637e-01 9.688294529914855957e-01 8.296406865119934082e-01
8.244388103485107422e-01 8.600887656211853027e-01 9.697685837745666504e-01 8.160493373870849609e-01
8.126751780509948730e-01 8.204094767570495605e-01 9.724933505058288574e-01 7.629962563514709473e-01
7.757242918014526367e-01 7.081517577171325684e-01 9.652330875396728516e-01 6.526389122009277344e-01
7.237687110900878906e-01 6.707640886306762695e-01 9.288926124572753906e-01 5.540180802345275879e-01
7.525635957717895508e-01 7.333461046218872070e-01 9.259442090988159180e-01 5.922870635986328125e-01
7.289085388183593750e-01 7.774166464805603027e-01 9.578876495361328125e-01 6.329447627067565918e-01
7.944049239158630371e-01 8.149555325508117676e-01 9.646651744842529297e-01 6.054226160049438477e-01
8.119536042213439941e-01 7.776198387145996094e-01 9.592173695564270020e-01 6.792244315147399902e-01
9.352636337280273438e-01 8.433656096458435059e-01 9.853854775428771973e-01 8.922758102416992188e-01
9.425428509712219238e-01 9.095442295074462891e-01 9.800277352333068848e-01 8.671988844871520996e-01
9.679564833641052246e-01 9.346728920936584473e-01 9.907943606376647949e-01 9.374491572380065918e-01
9.739138484001159668e-01 9.402351975440979004e-01 9.766339659690856934e-01 9.236860275268554688e-01
9.676611423492431641e-01 9.462804794311523438e-01 9.766517281532287598e-01 9.606835246086120605e-01
9.786983132362365723e-01 9.460096359252929688e-01 9.626376032829284668e-01 9.465859532356262207e-01
9.631516933441162109e-01 9.539982676506042480e-01 9.775546789169311523e-01 9.665865302085876465e-01
9.678562879562377930e-01 9.259000420570373535e-01 9.589014649391174316e-01 9.574659466743469238e-01
9.802262783050537109e-01 9.340099096298217773e-01 9.698762297630310059e-01 9.719138741493225098e-01
9.755253791809082031e-01 9.141485095024108887e-01 9.750846028327941895e-01 9.815183281898498535e-01
9.629560708999633789e-01 8.783768415451049805e-01 9.750705361366271973e-01 9.537653923034667969e-01
9.536142349243164062e-01 9.208020567893981934e-01 9.770071506500244141e-01 9.567848443984985352e-01
9.755301475524902344e-01 9.386530518531799316e-01 9.762671589851379395e-01 9.786583185195922852e-01
9.616559743881225586e-01 9.599446654319763184e-01 9.890869855880737305e-01 9.784638285636901855e-01
9.404476881027221680e-01 9.151520133018493652e-01 9.865710139274597168e-01 9.420102834701538086e-01
9.386938214302062988e-01 9.407272338867187500e-01 9.906978011131286621e-01 9.354904890060424805e-01
9.185547232627868652e-01 9.215541481971740723e-01 9.922549724578857422e-01 9.147545099258422852e-01
9.425238370895385742e-01 9.222519397735595703e-01 9.908459782600402832e-01 9.014202952384948730e-01
9.296250939369201660e-01 9.531531929969787598e-01 9.892927408218383789e-01 9.316526651382446289e-01
9.259895682334899902e-01 9.082626104354858398e-01 9.820616841316223145e-01 9.043332338333129883e-01
8.101819753646850586e-01 8.966047167778015137e-01 9.795194864273071289e-01 8.274655938148498535e-01
7.762751579284667969e-01 8.943746089935302734e-01 9.693481326103210449e-01 8.240389823913574219e-01
7.442465424537658691e-01 9.000477790832519531e-01 9.597759842872619629e-01 7.790144085884094238e-01
8.328847885131835938e-01 9.024283289909362793e-01 9.692029953002929688e-01 7.295683026313781738e-01
7.384068965911865234e-01 8.463122248649597168e-01 9.396421313285827637e-01 6.444520354270935059e-01
6.418756246566772461e-01 7.359809875488281250e-01 9.247672557830810547e-01 6.771923303604125977e-01
6.744483113288879395e-01 7.982854843139648438e-01 9.165087938308715820e-01 5.996348857879638672e-01
7.500588297843933105e-01 7.911991477012634277e-01 9.460289478302001953e-01 6.607604026794433594e-01
8.090804219245910645e-01 7.860277295112609863e-01 9.140808582305908203e-01 6.141874790191650391e-01
7.977621555328369141e-01 7.303109765052795410e-01 8.742076158523559570e-01 5.988016724586486816e-01
8.305258154869079590e-01 8.135908842086791992e-01 9.186052680015563965e-01 7.341800332069396973e-01
7.837243080139160156e-01 7.005211114883422852e-01 9.420561790466308594e-01 7.430276274681091309e-01
8.573079109191894531e-01 7.452867627143859863e-01 9.557049274444580078e-01 8.528588414192199707e-01
8.248012661933898926e-01 7.316282391548156738e-01 9.589358568191528320e-01 8.059335947036743164e-01
9.099739193916320801e-01 7.511663436889648438e-01 9.617060422897338867e-01 8.932827115058898926e-01
8.523582220077514648e-01 8.701375722885131836e-01 9.651185870170593262e-01 7.519400715827941895e-01
8.750741481781005859e-01 8.726291060447692871e-01 9.707167744636535645e-01 9.015966653823852539e-01
8.602538704872131348e-01 8.690334558486938477e-01 9.555032849311828613e-01 8.527094125747680664e-01
8.371202349662780762e-01 8.333129286766052246e-01 9.067061543464660645e-01 8.059905171394348145e-01
8.553946614265441895e-01 8.609978556632995605e-01 9.468233585357666016e-01 8.745189905166625977e-01
8.692615032196044922e-01 8.893120884895324707e-01 9.510134458541870117e-01 8.757707476615905762e-01
8.671609163284301758e-01 8.400580286979675293e-01 9.553981423377990723e-01 9.081315398216247559e-01
8.371056318283081055e-01 8.675423860549926758e-01 9.208584427833557129e-01 8.572255969047546387e-01
8.040632009506225586e-01 9.137982726097106934e-01 9.534528851509094238e-01 8.881225585937500000e-01
7.379125952720642090e-01 8.990621566772460938e-01 9.261572360992431641e-01 8.914871811866760254e-01
7.810737490653991699e-01 9.063749313354492188e-01 9.694217443466186523e-01 9.195479154586791992e-01
8.966315984725952148e-01 9.328540563583374023e-01 9.831241369247436523e-01 9.619085192680358887e-01
8.835440278053283691e-01 9.329455494880676270e-01 9.726550579071044922e-01 9.550032019615173340e-01
8.589616417884826660e-01 9.151672720909118652e-01 9.620243310928344727e-01 9.379988312721252441e-01
8.739697337150573730e-01 8.785100579261779785e-01 9.819061756134033203e-01 9.647828936576843262e-01
9.103655815124511719e-01 9.036523103713989258e-01 9.837136268615722656e-01 9.606905579566955566e-01
8.870677947998046875e-01 9.103673100471496582e-01 9.886196851730346680e-01 9.657326936721801758e-01
8.410814404487609863e-01 8.835297822952270508e-01 9.811580777168273926e-01 9.551464319229125977e-01
8.292703032493591309e-01 9.104816317558288574e-01 9.852114915847778320e-01 9.608722925186157227e-01
8.523537516593933105e-01 8.969977498054504395e-01 9.913614392280578613e-01 9.677159786224365234e-01
8.376067280769348145e-01 8.677067756652832031e-01 9.744505286216735840e-01 9.232617020606994629e-01
7.989044785499572754e-01 7.955127358436584473e-01 9.733781814575195312e-01 8.576867580413818359e-01
7.279555797576904297e-01 8.140920400619506836e-01 9.512389302253723145e-01 8.217791318893432617e-01
6.480857729911804199e-01 7.594720721244812012e-01 9.007035493850708008e-01 7.552042603492736816e-01
5.941941142082214355e-01 7.802093625068664551e-01 8.370627164840698242e-01 5.456045866012573242e-01
4.040323495864868164e-01 4.165500104427337646e-01 4.522022306919097900e-01 4.671313762664794922e-01
