# Supplementary material for: Estimating local protein model quality: prospects for molecular replacement
Source: Acta Crystallogr D Struct Biol. 2020 Mar 3;76(Pt 3):285–90. doi: 10.1107/S2059798320000972 (PMC7057213; doi:10.1107/S2059798320000972)
Supplement: Supplementary file 1 [file d-76-00285-sup1.zip › models/1at0.2in8_A.B99990001.pdb]

EXPDTA    THEORETICAL MODEL, MODELLER 9.23 2019/11/15 00:15:53
REMARK   6 MODELLER OBJECTIVE FUNCTION:       891.2426
REMARK   6 MODELLER BEST TEMPLATE % SEQ ID:  23.913
REMARK   6 SEQUENCE: 1at0/1at0.2in8_A
REMARK   6 ALIGNMENT: 1at0/1at0.2in8_A.ali
REMARK   6 SCRIPT: ./make_models.py
REMARK   6 TEMPLATE: 2in8 1:A - 439:A MODELS 1: - 142: AT 23.9%
ATOM      1  N   CYS     1       2.441   2.130   5.872  1.00 47.33           N
ATOM      2  CA  CYS     1       1.953   0.740   5.861  1.00 47.33           C
ATOM      3  CB  CYS     1       2.131   0.137   4.464  1.00 47.33           C
ATOM      4  SG  CYS     1       1.260   1.091   3.186  1.00 47.33           S
ATOM      5  C   CYS     1       2.659  -0.096   6.883  1.00 47.33           C
ATOM      6  O   CYS     1       3.681   0.310   7.433  1.00 47.33           O
ATOM      7  N   PHE     2       2.116  -1.303   7.149  1.00 69.95           N
ATOM      8  CA  PHE     2       2.591  -2.166   8.197  1.00 69.95           C
ATOM      9  CB  PHE     2       1.573  -3.244   8.605  1.00 69.95           C
ATOM     10  CG  PHE     2       0.291  -2.571   8.950  1.00 69.95           C
ATOM     11  CD1 PHE     2      -0.600  -2.253   7.951  1.00 69.95           C
ATOM     12  CD2 PHE     2      -0.025  -2.267  10.253  1.00 69.95           C
ATOM     13  CE1 PHE     2      -1.791  -1.632   8.243  1.00 69.95           C
ATOM     14  CE2 PHE     2      -1.215  -1.645  10.551  1.00 69.95           C
ATOM     15  CZ  PHE     2      -2.098  -1.327   9.547  1.00 69.95           C
ATOM     16  C   PHE     2       3.782  -2.932   7.728  1.00 69.95           C
ATOM     17  O   PHE     2       3.881  -3.293   6.556  1.00 69.95           O
ATOM     18  N   THR     3       4.719  -3.222   8.655  1.00110.00           N
ATOM     19  CA  THR     3       5.880  -3.965   8.263  1.00110.00           C
ATOM     20  CB  THR     3       7.066  -3.751   9.145  1.00110.00           C
ATOM     21  OG1 THR     3       8.257  -3.972   8.411  1.00110.00           O
ATOM     22  CG2 THR     3       6.995  -4.779  10.279  1.00110.00           C
ATOM     23  C   THR     3       5.517  -5.418   8.352  1.00110.00           C
ATOM     24  O   THR     3       4.420  -5.751   8.804  1.00110.00           O
ATOM     25  N   PRO     4       6.380  -6.312   7.935  1.00171.04           N
ATOM     26  CA  PRO     4       6.049  -7.698   8.019  1.00171.04           C
ATOM     27  CD  PRO     4       7.202  -6.081   6.776  1.00171.04           C
ATOM     28  CB  PRO     4       7.000  -8.455   7.099  1.00171.04           C
ATOM     29  CG  PRO     4       7.330  -7.414   6.029  1.00171.04           C
ATOM     30  C   PRO     4       6.114  -8.152   9.424  1.00171.04           C
ATOM     31  O   PRO     4       6.761  -7.511  10.251  1.00171.04           O
ATOM     32  N   GLU     5       5.467  -9.292   9.689  1.00284.09           N
ATOM     33  CA  GLU     5       5.382  -9.849  10.999  1.00284.09           C
ATOM     34  CB  GLU     5       6.731  -9.819  11.744  1.00284.09           C
ATOM     35  CG  GLU     5       6.678 -10.429  13.148  1.00284.09           C
ATOM     36  CD  GLU     5       6.348 -11.904  12.983  1.00284.09           C
ATOM     37  OE1 GLU     5       5.136 -12.228  12.854  1.00284.09           O
ATOM     38  OE2 GLU     5       7.303 -12.725  12.978  1.00284.09           O
ATOM     39  C   GLU     5       4.385  -9.064  11.787  1.00284.09           C
ATOM     40  O   GLU     5       4.180  -9.320  12.970  1.00284.09           O
ATOM     41  N   SER     6       3.680  -8.112  11.149  1.00 75.48           N
ATOM     42  CA  SER     6       2.655  -7.464  11.910  1.00 75.48           C
ATOM     43  CB  SER     6       2.047  -6.242  11.202  1.00 75.48           C
ATOM     44  OG  SER     6       3.034  -5.230  11.061  1.00 75.48           O
ATOM     45  C   SER     6       1.591  -8.507  12.061  1.00 75.48           C
ATOM     46  O   SER     6       1.389  -9.317  11.161  1.00 75.48           O
ATOM     47  N   THR     7       0.874  -8.534  13.200  1.00110.19           N
ATOM     48  CA  THR     7      -0.098  -9.577  13.361  1.00110.19           C
ATOM     49  CB  THR     7       0.027 -10.303  14.669  1.00110.19           C
ATOM     50  OG1 THR     7      -0.856 -11.414  14.705  1.00110.19           O
ATOM     51  CG2 THR     7      -0.281  -9.321  15.811  1.00110.19           C
ATOM     52  C   THR     7      -1.462  -8.971  13.291  1.00110.19           C
ATOM     53  O   THR     7      -1.728  -7.933  13.892  1.00110.19           O
ATOM     54  N   ALA     8      -2.366  -9.617  12.528  1.00 50.92           N
ATOM     55  CA  ALA     8      -3.699  -9.114  12.384  1.00 50.92           C
ATOM     56  CB  ALA     8      -4.068  -8.761  10.934  1.00 50.92           C
ATOM     57  C   ALA     8      -4.641 -10.176  12.838  1.00 50.92           C
ATOM     58  O   ALA     8      -4.426 -11.366  12.614  1.00 50.92           O
ATOM     59  N   LEU     9      -5.727  -9.757  13.511  1.00107.71           N
ATOM     60  CA  LEU     9      -6.671 -10.729  13.965  1.00107.71           C
ATOM     61  CB  LEU     9      -7.154 -10.506  15.408  1.00107.71           C
ATOM     62  CG  LEU     9      -6.031 -10.655  16.451  1.00107.71           C
ATOM     63  CD1 LEU     9      -4.954  -9.574  16.270  1.00107.71           C
ATOM     64  CD2 LEU     9      -6.603 -10.697  17.876  1.00107.71           C
ATOM     65  C   LEU     9      -7.851 -10.686  13.056  1.00107.71           C
ATOM     66  O   LEU     9      -8.204  -9.643  12.505  1.00107.71           O
ATOM     67  N   LEU    10      -8.460 -11.865  12.842  1.00141.18           N
ATOM     68  CA  LEU    10      -9.630 -11.963  12.029  1.00141.18           C
ATOM     69  CB  LEU    10      -9.544 -13.121  11.008  1.00141.18           C
ATOM     70  CG  LEU    10     -10.638 -13.204   9.911  1.00141.18           C
ATOM     71  CD1 LEU    10     -12.002 -13.684  10.431  1.00141.18           C
ATOM     72  CD2 LEU    10     -10.724 -11.898   9.105  1.00141.18           C
ATOM     73  C   LEU    10     -10.715 -12.225  13.018  1.00141.18           C
ATOM     74  O   LEU    10     -10.451 -12.673  14.133  1.00141.18           O
ATOM     75  N   GLU    11     -11.967 -11.946  12.638  1.00 99.74           N
ATOM     76  CA  GLU    11     -13.084 -12.097  13.517  1.00 99.74           C
ATOM     77  CB  GLU    11     -14.417 -11.879  12.783  1.00 99.74           C
ATOM     78  CG  GLU    11     -14.649 -12.900  11.662  1.00 99.74           C
ATOM     79  CD  GLU    11     -15.913 -12.537  10.887  1.00 99.74           C
ATOM     80  OE1 GLU    11     -16.879 -12.020  11.509  1.00 99.74           O
ATOM     81  OE2 GLU    11     -15.925 -12.779   9.649  1.00 99.74           O
ATOM     82  C   GLU    11     -13.095 -13.510  14.005  1.00 99.74           C
ATOM     83  O   GLU    11     -13.388 -13.748  15.175  1.00 99.74           O
ATOM     84  N   SER    12     -12.761 -14.483  13.131  1.00 85.96           N
ATOM     85  CA  SER    12     -12.786 -15.871  13.508  1.00 85.96           C
ATOM     86  CB  SER    12     -12.415 -16.832  12.368  1.00 85.96           C
ATOM     87  OG  SER    12     -13.436 -16.828  11.383  1.00 85.96           O
ATOM     88  C   SER    12     -11.808 -16.083  14.618  1.00 85.96           C
ATOM     89  O   SER    12     -11.983 -16.976  15.444  1.00 85.96           O
ATOM     90  N   GLY    13     -10.753 -15.253  14.691  1.00 39.85           N
ATOM     91  CA  GLY    13      -9.840 -15.443  15.776  1.00 39.85           C
ATOM     92  C   GLY    13      -8.524 -15.936  15.274  1.00 39.85           C
ATOM     93  O   GLY    13      -7.545 -15.946  16.019  1.00 39.85           O
ATOM     94  N   VAL    14      -8.450 -16.356  14.000  1.00100.99           N
ATOM     95  CA  VAL    14      -7.175 -16.795  13.523  1.00100.99           C
ATOM     96  CB  VAL    14      -7.228 -17.382  12.141  1.00100.99           C
ATOM     97  CG1 VAL    14      -8.103 -18.647  12.179  1.00100.99           C
ATOM     98  CG2 VAL    14      -7.736 -16.302  11.170  1.00100.99           C
ATOM     99  C   VAL    14      -6.309 -15.575  13.487  1.00100.99           C
ATOM    100  O   VAL    14      -6.741 -14.514  13.038  1.00100.99           O
ATOM    101  N   ARG    15      -5.059 -15.692  13.983  1.00 92.90           N
ATOM    102  CA  ARG    15      -4.155 -14.575  14.008  1.00 92.90           C
ATOM    103  CB  ARG    15      -3.243 -14.568  15.250  1.00 92.90           C
ATOM    104  CG  ARG    15      -4.008 -14.572  16.580  1.00 92.90           C
ATOM    105  CD  ARG    15      -3.100 -14.566  17.813  1.00 92.90           C
ATOM    106  NE  ARG    15      -3.982 -14.567  19.013  1.00 92.90           N
ATOM    107  CZ  ARG    15      -4.426 -15.746  19.540  1.00 92.90           C
ATOM    108  NH1 ARG    15      -4.042 -16.931  18.984  1.00 92.90           N
ATOM    109  NH2 ARG    15      -5.248 -15.737  20.630  1.00 92.90           N
ATOM    110  C   ARG    15      -3.273 -14.752  12.814  1.00 92.90           C
ATOM    111  O   ARG    15      -2.826 -15.862  12.526  1.00 92.90           O
ATOM    112  N   LYS    16      -3.001 -13.663  12.070  1.00149.57           N
ATOM    113  CA  LYS    16      -2.235 -13.852  10.871  1.00149.57           C
ATOM    114  CB  LYS    16      -3.125 -13.839   9.616  1.00149.57           C
ATOM    115  CG  LYS    16      -2.409 -14.242   8.328  1.00149.57           C
ATOM    116  CD  LYS    16      -3.375 -14.547   7.182  1.00149.57           C
ATOM    117  CE  LYS    16      -4.305 -15.728   7.470  1.00149.57           C
ATOM    118  NZ  LYS    16      -3.521 -16.977   7.565  1.00149.57           N
ATOM    119  C   LYS    16      -1.237 -12.750  10.710  1.00149.57           C
ATOM    120  O   LYS    16      -1.485 -11.601  11.067  1.00149.57           O
ATOM    121  N   PRO    17      -0.082 -13.099  10.203  1.00140.48           N
ATOM    122  CA  PRO    17       0.880 -12.072   9.902  1.00140.48           C
ATOM    123  CD  PRO    17       0.564 -14.311  10.680  1.00140.48           C
ATOM    124  CB  PRO    17       2.248 -12.746   9.882  1.00140.48           C
ATOM    125  CG  PRO    17       2.055 -13.957  10.812  1.00140.48           C
ATOM    126  C   PRO    17       0.478 -11.417   8.615  1.00140.48           C
ATOM    127  O   PRO    17      -0.175 -12.064   7.800  1.00140.48           O
ATOM    128  N   LEU    18       0.861 -10.142   8.410  1.00178.86           N
ATOM    129  CA  LEU    18       0.445  -9.386   7.259  1.00178.86           C
ATOM    130  CB  LEU    18       0.761  -7.882   7.351  1.00178.86           C
ATOM    131  CG  LEU    18      -0.220  -7.114   8.265  1.00178.86           C
ATOM    132  CD1 LEU    18      -1.621  -7.040   7.637  1.00178.86           C
ATOM    133  CD2 LEU    18      -0.266  -7.711   9.679  1.00178.86           C
ATOM    134  C   LEU    18       0.999  -9.926   5.975  1.00178.86           C
ATOM    135  O   LEU    18       0.345  -9.833   4.938  1.00178.86           O
ATOM    136  N   GLY    19       2.221 -10.483   5.973  1.00 53.19           N
ATOM    137  CA  GLY    19       2.735 -10.961   4.718  1.00 53.19           C
ATOM    138  C   GLY    19       1.817 -12.023   4.180  1.00 53.19           C
ATOM    139  O   GLY    19       1.546 -12.073   2.980  1.00 53.19           O
ATOM    140  N   GLU    20       1.339 -12.928   5.057  1.00 96.61           N
ATOM    141  CA  GLU    20       0.423 -13.973   4.669  1.00 96.61           C
ATOM    142  CB  GLU    20       0.172 -15.037   5.749  1.00 96.61           C
ATOM    143  CG  GLU    20       1.340 -15.999   5.968  1.00 96.61           C
ATOM    144  CD  GLU    20       2.344 -15.314   6.876  1.00 96.61           C
ATOM    145  OE1 GLU    20       1.889 -14.681   7.864  1.00 96.61           O
ATOM    146  OE2 GLU    20       3.569 -15.406   6.595  1.00 96.61           O
ATOM    147  C   GLU    20      -0.907 -13.358   4.369  1.00 96.61           C
ATOM    148  O   GLU    20      -1.681 -13.849   3.556  1.00 96.61           O
ATOM    149  N   LEU    21      -1.217 -12.246   5.041  1.00150.49           N
ATOM    150  CA  LEU    21      -2.478 -11.586   4.900  1.00150.49           C
ATOM    151  CB  LEU    21      -2.457 -10.297   5.746  1.00150.49           C
ATOM    152  CG  LEU    21      -3.754  -9.483   5.793  1.00150.49           C
ATOM    153  CD1 LEU    21      -4.090  -8.864   4.431  1.00150.49           C
ATOM    154  CD2 LEU    21      -4.890 -10.316   6.396  1.00150.49           C
ATOM    155  C   LEU    21      -2.616 -11.229   3.463  1.00150.49           C
ATOM    156  O   LEU    21      -3.701 -11.322   2.889  1.00150.49           O
ATOM    157  N   SER    22      -1.498 -10.811   2.848  1.00 90.20           N
ATOM    158  CA  SER    22      -1.516 -10.497   1.459  1.00 90.20           C
ATOM    159  CB  SER    22      -0.120 -10.178   0.904  1.00 90.20           C
ATOM    160  OG  SER    22      -0.200  -9.987  -0.499  1.00 90.20           O
ATOM    161  C   SER    22      -2.010 -11.725   0.771  1.00 90.20           C
ATOM    162  O   SER    22      -2.918 -11.651  -0.055  1.00 90.20           O
ATOM    163  N   ILE    23      -1.465 -12.908   1.117  1.00128.19           N
ATOM    164  CA  ILE    23      -1.973 -14.054   0.416  1.00128.19           C
ATOM    165  CB  ILE    23      -1.250 -15.365   0.629  1.00128.19           C
ATOM    166  CG1 ILE    23      -1.569 -16.281  -0.562  1.00128.19           C
ATOM    167  CG2 ILE    23      -1.680 -16.031   1.945  1.00128.19           C
ATOM    168  CD1 ILE    23      -0.740 -17.560  -0.588  1.00128.19           C
ATOM    169  C   ILE    23      -3.431 -14.254   0.760  1.00128.19           C
ATOM    170  O   ILE    23      -4.248 -14.495  -0.128  1.00128.19           O
ATOM    171  N   GLY    24      -3.818 -14.155   2.054  1.00136.52           N
ATOM    172  CA  GLY    24      -5.217 -14.312   2.386  1.00136.52           C
ATOM    173  C   GLY    24      -5.580 -13.252   3.394  1.00136.52           C
ATOM    174  O   GLY    24      -5.293 -13.384   4.581  1.00136.52           O
ATOM    175  N   ASP    25      -6.313 -12.211   2.942  1.00167.72           N
ATOM    176  CA  ASP    25      -6.617 -11.013   3.692  1.00167.72           C
ATOM    177  CB  ASP    25      -7.240  -9.926   2.799  1.00167.72           C
ATOM    178  CG  ASP    25      -6.267  -9.604   1.669  1.00167.72           C
ATOM    179  OD1 ASP    25      -5.206  -8.980   1.932  1.00167.72           O
ATOM    180  OD2 ASP    25      -6.587  -9.989   0.512  1.00167.72           O
ATOM    181  C   ASP    25      -7.590 -11.284   4.818  1.00167.72           C
ATOM    182  O   ASP    25      -8.261 -12.314   4.824  1.00167.72           O
ATOM    183  N   ARG    26      -7.649 -10.366   5.829  1.00223.32           N
ATOM    184  CA  ARG    26      -8.543 -10.478   6.975  1.00223.32           C
ATOM    185  CB  ARG    26      -8.019 -11.474   8.022  1.00223.32           C
ATOM    186  CG  ARG    26      -7.814 -12.889   7.481  1.00223.32           C
ATOM    187  CD  ARG    26      -9.113 -13.661   7.252  1.00223.32           C
ATOM    188  NE  ARG    26      -8.748 -14.991   6.687  1.00223.32           N
ATOM    189  CZ  ARG    26      -9.698 -15.966   6.578  1.00223.32           C
ATOM    190  NH1 ARG    26     -10.971 -15.721   7.003  1.00223.32           N
ATOM    191  NH2 ARG    26      -9.378 -17.182   6.045  1.00223.32           N
ATOM    192  C   ARG    26      -8.630  -9.126   7.698  1.00223.32           C
ATOM    193  O   ARG    26      -7.722  -8.313   7.528  1.00223.32           O
ATOM    194  N   VAL    27      -9.713  -8.814   8.502  1.00179.08           N
ATOM    195  CA  VAL    27      -9.663  -7.564   9.256  1.00179.08           C
ATOM    196  CB  VAL    27      -9.502  -6.377   8.340  1.00179.08           C
ATOM    197  CG1 VAL    27     -10.497  -6.516   7.182  1.00179.08           C
ATOM    198  CG2 VAL    27      -9.710  -5.077   9.133  1.00179.08           C
ATOM    199  C   VAL    27     -10.824  -7.289  10.206  1.00179.08           C
ATOM    200  O   VAL    27     -11.971  -7.660   9.963  1.00179.08           O
ATOM    201  N   LEU    28     -10.509  -6.619  11.353  1.00131.83           N
ATOM    202  CA  LEU    28     -11.456  -6.055  12.289  1.00131.83           C
ATOM    203  CB  LEU    28     -11.239  -6.428  13.769  1.00131.83           C
ATOM    204  CG  LEU    28     -11.612  -7.889  14.098  1.00131.83           C
ATOM    205  CD1 LEU    28     -10.685  -8.890  13.389  1.00131.83           C
ATOM    206  CD2 LEU    28     -11.731  -8.100  15.622  1.00131.83           C
ATOM    207  C   LEU    28     -11.250  -4.580  12.125  1.00131.83           C
ATOM    208  O   LEU    28     -10.132  -4.085  12.233  1.00131.83           O
ATOM    209  N   SER    29     -12.329  -3.825  11.845  1.00 79.43           N
ATOM    210  CA  SER    29     -12.132  -2.442  11.529  1.00 79.43           C
ATOM    211  CB  SER    29     -12.526  -2.125  10.079  1.00 79.43           C
ATOM    212  OG  SER    29     -12.321  -0.750   9.808  1.00 79.43           O
ATOM    213  C   SER    29     -12.954  -1.588  12.436  1.00 79.43           C
ATOM    214  O   SER    29     -13.912  -2.051  13.050  1.00 79.43           O
ATOM    215  N   MET    30     -12.568  -0.300  12.557  1.00 96.43           N
ATOM    216  CA  MET    30     -13.303   0.587  13.412  1.00 96.43           C
ATOM    217  CB  MET    30     -12.463   1.254  14.512  1.00 96.43           C
ATOM    218  CG  MET    30     -11.249   2.026  14.002  1.00 96.43           C
ATOM    219  SD  MET    30     -10.468   3.049  15.279  1.00 96.43           S
ATOM    220  CE  MET    30     -10.353   1.682  16.471  1.00 96.43           C
ATOM    221  C   MET    30     -13.926   1.670  12.591  1.00 96.43           C
ATOM    222  O   MET    30     -13.374   2.113  11.585  1.00 96.43           O
ATOM    223  N   THR    31     -15.131   2.101  13.018  1.00 52.75           N
ATOM    224  CA  THR    31     -15.879   3.132  12.360  1.00 52.75           C
ATOM    225  CB  THR    31     -17.363   2.883  12.481  1.00 52.75           C
ATOM    226  OG1 THR    31     -17.653   1.576  12.007  1.00 52.75           O
ATOM    227  CG2 THR    31     -18.160   3.886  11.628  1.00 52.75           C
ATOM    228  C   THR    31     -15.504   4.421  13.040  1.00 52.75           C
ATOM    229  O   THR    31     -14.609   4.442  13.883  1.00 52.75           O
ATOM    230  N   ALA    32     -16.128   5.545  12.629  1.00 35.50           N
ATOM    231  CA  ALA    32     -15.890   6.846  13.194  1.00 35.50           C
ATOM    232  CB  ALA    32     -16.626   7.962  12.432  1.00 35.50           C
ATOM    233  C   ALA    32     -16.365   6.899  14.618  1.00 35.50           C
ATOM    234  O   ALA    32     -15.679   7.422  15.495  1.00 35.50           O
ATOM    235  N   ASN    33     -17.546   6.314  14.891  1.00 62.14           N
ATOM    236  CA  ASN    33     -18.150   6.401  16.189  1.00 62.14           C
ATOM    237  CB  ASN    33     -19.571   5.809  16.275  1.00 62.14           C
ATOM    238  CG  ASN    33     -19.531   4.327  15.964  1.00 62.14           C
ATOM    239  OD1 ASN    33     -18.809   3.888  15.071  1.00 62.14           O
ATOM    240  ND2 ASN    33     -20.333   3.530  16.719  1.00 62.14           N
ATOM    241  C   ASN    33     -17.261   5.742  17.190  1.00 62.14           C
ATOM    242  O   ASN    33     -17.357   6.013  18.384  1.00 62.14           O
ATOM    243  N   GLY    34     -16.366   4.848  16.737  1.00 41.00           N
ATOM    244  CA  GLY    34     -15.507   4.210  17.687  1.00 41.00           C
ATOM    245  C   GLY    34     -16.018   2.828  17.943  1.00 41.00           C
ATOM    246  O   GLY    34     -15.646   2.195  18.929  1.00 41.00           O
ATOM    247  N   GLN    35     -16.902   2.330  17.057  1.00122.33           N
ATOM    248  CA  GLN    35     -17.413   0.996  17.191  1.00122.33           C
ATOM    249  CB  GLN    35     -18.882   0.864  16.748  1.00122.33           C
ATOM    250  CG  GLN    35     -19.594  -0.394  17.253  1.00122.33           C
ATOM    251  CD  GLN    35     -19.962  -0.153  18.714  1.00122.33           C
ATOM    252  OE1 GLN    35     -19.115  -0.230  19.600  1.00122.33           O
ATOM    253  NE2 GLN    35     -21.257   0.171  18.976  1.00122.33           N
ATOM    254  C   GLN    35     -16.579   0.127  16.297  1.00122.33           C
ATOM    255  O   GLN    35     -15.995   0.607  15.326  1.00122.33           O
ATOM    256  N   ALA    36     -16.489  -1.183  16.614  1.00 45.22           N
ATOM    257  CA  ALA    36     -15.666  -2.069  15.835  1.00 45.22           C
ATOM    258  CB  ALA    36     -14.746  -2.958  16.689  1.00 45.22           C
ATOM    259  C   ALA    36     -16.550  -2.981  15.039  1.00 45.22           C
ATOM    260  O   ALA    36     -17.615  -3.392  15.491  1.00 45.22           O
ATOM    261  N   VAL    37     -16.123  -3.307  13.801  1.00 49.54           N
ATOM    262  CA  VAL    37     -16.914  -4.168  12.973  1.00 49.54           C
ATOM    263  CB  VAL    37     -17.771  -3.396  12.005  1.00 49.54           C
ATOM    264  CG1 VAL    37     -18.594  -4.356  11.130  1.00 49.54           C
ATOM    265  CG2 VAL    37     -18.636  -2.423  12.822  1.00 49.54           C
ATOM    266  C   VAL    37     -15.969  -5.033  12.194  1.00 49.54           C
ATOM    267  O   VAL    37     -14.769  -4.749  12.113  1.00 49.54           O
ATOM    268  N   TYR    38     -16.477  -6.138  11.623  1.00114.10           N
ATOM    269  CA  TYR    38     -15.670  -7.010  10.829  1.00114.10           C
ATOM    270  CB  TYR    38     -16.119  -8.479  10.934  1.00114.10           C
ATOM    271  CG  TYR    38     -15.288  -9.314  10.028  1.00114.10           C
ATOM    272  CD1 TYR    38     -14.023  -9.705  10.400  1.00114.10           C
ATOM    273  CD2 TYR    38     -15.792  -9.713   8.812  1.00114.10           C
ATOM    274  CE1 TYR    38     -13.269 -10.487   9.556  1.00114.10           C
ATOM    275  CE2 TYR    38     -15.040 -10.493   7.968  1.00114.10           C
ATOM    276  CZ  TYR    38     -13.774 -10.876   8.338  1.00114.10           C
ATOM    277  OH  TYR    38     -12.999 -11.678   7.473  1.00114.10           O
ATOM    278  C   TYR    38     -15.871  -6.560   9.422  1.00114.10           C
ATOM    279  O   TYR    38     -17.001  -6.486   8.944  1.00114.10           O
ATOM    280  N   SER    39     -14.770  -6.225   8.723  1.00 93.18           N
ATOM    281  CA  SER    39     -14.893  -5.739   7.384  1.00 93.18           C
ATOM    282  CB  SER    39     -14.366  -4.303   7.209  1.00 93.18           C
ATOM    283  OG  SER    39     -15.144  -3.396   7.975  1.00 93.18           O
ATOM    284  C   SER    39     -14.072  -6.620   6.505  1.00 93.18           C
ATOM    285  O   SER    39     -13.115  -7.255   6.955  1.00 93.18           O
ATOM    286  N   GLU    40     -14.463  -6.703   5.220  1.00 99.16           N
ATOM    287  CA  GLU    40     -13.746  -7.514   4.284  1.00 99.16           C
ATOM    288  CB  GLU    40     -14.633  -8.072   3.156  1.00 99.16           C
ATOM    289  CG  GLU    40     -15.692  -9.066   3.645  1.00 99.16           C
ATOM    290  CD  GLU    40     -16.811  -8.286   4.315  1.00 99.16           C
ATOM    291  OE1 GLU    40     -17.145  -7.180   3.812  1.00 99.16           O
ATOM    292  OE2 GLU    40     -17.343  -8.787   5.342  1.00 99.16           O
ATOM    293  C   GLU    40     -12.684  -6.667   3.656  1.00 99.16           C
ATOM    294  O   GLU    40     -12.846  -5.458   3.497  1.00 99.16           O
ATOM    295  N   VAL    41     -11.554  -7.296   3.280  1.00 75.59           N
ATOM    296  CA  VAL    41     -10.483  -6.565   2.671  1.00 75.59           C
ATOM    297  CB  VAL    41      -9.124  -7.075   3.058  1.00 75.59           C
ATOM    298  CG1 VAL    41      -8.060  -6.312   2.255  1.00 75.59           C
ATOM    299  CG2 VAL    41      -8.967  -6.935   4.580  1.00 75.59           C
ATOM    300  C   VAL    41     -10.635  -6.732   1.193  1.00 75.59           C
ATOM    301  O   VAL    41     -10.646  -7.850   0.680  1.00 75.59           O
ATOM    302  N   ILE    42     -10.831  -5.613   0.473  1.00 97.09           N
ATOM    303  CA  ILE    42     -10.958  -5.696  -0.950  1.00 97.09           C
ATOM    304  CB  ILE    42     -11.523  -4.449  -1.563  1.00 97.09           C
ATOM    305  CG1 ILE    42     -12.983  -4.244  -1.108  1.00 97.09           C
ATOM    306  CG2 ILE    42     -11.373  -4.577  -3.089  1.00 97.09           C
ATOM    307  CD1 ILE    42     -13.139  -3.963   0.387  1.00 97.09           C
ATOM    308  C   ILE    42      -9.638  -6.001  -1.594  1.00 97.09           C
ATOM    309  O   ILE    42      -9.557  -6.885  -2.446  1.00 97.09           O
ATOM    310  N   LEU    43      -8.554  -5.295  -1.203  1.00110.16           N
ATOM    311  CA  LEU    43      -7.315  -5.520  -1.899  1.00110.16           C
ATOM    312  CB  LEU    43      -6.969  -4.404  -2.895  1.00110.16           C
ATOM    313  CG  LEU    43      -7.998  -4.278  -4.030  1.00110.16           C
ATOM    314  CD1 LEU    43      -7.582  -3.196  -5.041  1.00110.16           C
ATOM    315  CD2 LEU    43      -8.262  -5.646  -4.679  1.00110.16           C
ATOM    316  C   LEU    43      -6.168  -5.631  -0.944  1.00110.16           C
ATOM    317  O   LEU    43      -6.211  -5.136   0.181  1.00110.16           O
ATOM    318  N   PHE    44      -5.101  -6.319  -1.394  1.00102.33           N
ATOM    319  CA  PHE    44      -3.917  -6.493  -0.606  1.00102.33           C
ATOM    320  CB  PHE    44      -3.688  -7.953  -0.196  1.00102.33           C
ATOM    321  CG  PHE    44      -3.569  -8.728  -1.461  1.00102.33           C
ATOM    322  CD1 PHE    44      -4.694  -9.169  -2.117  1.00102.33           C
ATOM    323  CD2 PHE    44      -2.335  -9.010  -1.994  1.00102.33           C
ATOM    324  CE1 PHE    44      -4.593  -9.883  -3.287  1.00102.33           C
ATOM    325  CE2 PHE    44      -2.227  -9.723  -3.163  1.00102.33           C
ATOM    326  CZ  PHE    44      -3.355 -10.162  -3.810  1.00102.33           C
ATOM    327  C   PHE    44      -2.764  -6.082  -1.457  1.00102.33           C
ATOM    328  O   PHE    44      -2.783  -6.269  -2.672  1.00102.33           O
ATOM    329  N   MET    45      -1.726  -5.480  -0.848  1.00 74.24           N
ATOM    330  CA  MET    45      -0.631  -5.105  -1.686  1.00 74.24           C
ATOM    331  CB  MET    45      -0.726  -3.676  -2.245  1.00 74.24           C
ATOM    332  CG  MET    45      -1.880  -3.455  -3.221  1.00 74.24           C
ATOM    333  SD  MET    45      -1.981  -1.765  -3.882  1.00 74.24           S
ATOM    334  CE  MET    45      -0.506  -1.924  -4.930  1.00 74.24           C
ATOM    335  C   MET    45       0.635  -5.152  -0.908  1.00 74.24           C
ATOM    336  O   MET    45       0.646  -5.082   0.320  1.00 74.24           O
ATOM    337  N   ASP    46       1.753  -5.299  -1.636  1.00110.26           N
ATOM    338  CA  ASP    46       3.023  -5.195  -0.999  1.00110.26           C
ATOM    339  CB  ASP    46       4.201  -5.696  -1.857  1.00110.26           C
ATOM    340  CG  ASP    46       4.150  -7.216  -1.930  1.00110.26           C
ATOM    341  OD1 ASP    46       3.333  -7.814  -1.182  1.00110.26           O
ATOM    342  OD2 ASP    46       4.935  -7.798  -2.729  1.00110.26           O
ATOM    343  C   ASP    46       3.206  -3.723  -0.859  1.00110.26           C
ATOM    344  O   ASP    46       2.415  -2.943  -1.388  1.00110.26           O
ATOM    345  N   ARG    47       4.262  -3.284  -0.155  1.00291.24           N
ATOM    346  CA  ARG    47       4.450  -1.868  -0.053  1.00291.24           C
ATOM    347  CB  ARG    47       5.428  -1.425   1.057  1.00291.24           C
ATOM    348  CG  ARG    47       5.518   0.099   1.237  1.00291.24           C
ATOM    349  CD  ARG    47       4.181   0.785   1.545  1.00291.24           C
ATOM    350  NE  ARG    47       4.412   2.257   1.459  1.00291.24           N
ATOM    351  CZ  ARG    47       3.541   3.054   0.770  1.00291.24           C
ATOM    352  NH1 ARG    47       2.431   2.515   0.189  1.00291.24           N
ATOM    353  NH2 ARG    47       3.792   4.391   0.658  1.00291.24           N
ATOM    354  C   ARG    47       4.948  -1.444  -1.394  1.00291.24           C
ATOM    355  O   ARG    47       5.018  -2.271  -2.296  1.00291.24           O
ATOM    356  N   ASN    48       5.292  -0.151  -1.552  1.00186.67           N
ATOM    357  CA  ASN    48       5.653   0.468  -2.796  1.00186.67           C
ATOM    358  CB  ASN    48       6.036   1.951  -2.656  1.00186.67           C
ATOM    359  CG  ASN    48       7.304   2.041  -1.821  1.00186.67           C
ATOM    360  OD1 ASN    48       7.362   1.569  -0.686  1.00186.67           O
ATOM    361  ND2 ASN    48       8.357   2.668  -2.408  1.00186.67           N
ATOM    362  C   ASN    48       6.788  -0.241  -3.465  1.00186.67           C
ATOM    363  O   ASN    48       7.205  -1.325  -3.059  1.00186.67           O
ATOM    364  N   LEU    49       7.340   0.405  -4.515  1.00 79.40           N
ATOM    365  CA  LEU    49       8.292  -0.182  -5.416  1.00 79.40           C
ATOM    366  CB  LEU    49       8.931   0.862  -6.348  1.00 79.40           C
ATOM    367  CG  LEU    49       7.903   1.633  -7.198  1.00 79.40           C
ATOM    368  CD1 LEU    49       8.584   2.656  -8.122  1.00 79.40           C
ATOM    369  CD2 LEU    49       6.971   0.675  -7.958  1.00 79.40           C
ATOM    370  C   LEU    49       9.381  -0.771  -4.594  1.00 79.40           C
ATOM    371  O   LEU    49       9.846  -1.874  -4.870  1.00 79.40           O
ATOM    372  N   GLU    50       9.825  -0.061  -3.548  1.00210.59           N
ATOM    373  CA  GLU    50      10.742  -0.747  -2.699  1.00210.59           C
ATOM    374  CB  GLU    50      11.781   0.181  -2.046  1.00210.59           C
ATOM    375  CG  GLU    50      12.981  -0.558  -1.454  1.00210.59           C
ATOM    376  CD  GLU    50      14.039   0.485  -1.130  1.00210.59           C
ATOM    377  OE1 GLU    50      13.677   1.526  -0.520  1.00210.59           O
ATOM    378  OE2 GLU    50      15.228   0.248  -1.472  1.00210.59           O
ATOM    379  C   GLU    50       9.865  -1.336  -1.641  1.00210.59           C
ATOM    380  O   GLU    50       9.219  -0.606  -0.892  1.00210.59           O
ATOM    381  N   GLN    51       9.802  -2.680  -1.563  1.00154.06           N
ATOM    382  CA  GLN    51       8.951  -3.325  -0.616  1.00154.06           C
ATOM    383  CB  GLN    51       9.068  -4.857  -0.655  1.00154.06           C
ATOM    384  CG  GLN    51       8.626  -5.480  -1.982  1.00154.06           C
ATOM    385  CD  GLN    51       9.744  -5.317  -3.004  1.00154.06           C
ATOM    386  OE1 GLN    51       9.530  -5.493  -4.202  1.00154.06           O
ATOM    387  NE2 GLN    51      10.974  -4.983  -2.529  1.00154.06           N
ATOM    388  C   GLN    51       9.416  -2.876   0.721  1.00154.06           C
ATOM    389  O   GLN    51       8.614  -2.595   1.610  1.00154.06           O
ATOM    390  N   MET    52      10.745  -2.778   0.893  1.00137.11           N
ATOM    391  CA  MET    52      11.230  -2.369   2.173  1.00137.11           C
ATOM    392  CB  MET    52      12.696  -2.757   2.460  1.00137.11           C
ATOM    393  CG  MET    52      13.764  -1.973   1.683  1.00137.11           C
ATOM    394  SD  MET    52      14.108  -0.286   2.282  1.00137.11           S
ATOM    395  CE  MET    52      15.616  -0.036   1.301  1.00137.11           C
ATOM    396  C   MET    52      11.107  -0.890   2.296  1.00137.11           C
ATOM    397  O   MET    52      11.263  -0.149   1.327  1.00137.11           O
ATOM    398  N   GLN    53      10.805  -0.431   3.523  1.00119.69           N
ATOM    399  CA  GLN    53      10.713   0.967   3.799  1.00119.69           C
ATOM    400  CB  GLN    53       9.297   1.547   3.656  1.00119.69           C
ATOM    401  CG  GLN    53       9.293   3.076   3.692  1.00119.69           C
ATOM    402  CD  GLN    53       9.978   3.534   2.412  1.00119.69           C
ATOM    403  OE1 GLN    53      10.274   2.726   1.533  1.00119.69           O
ATOM    404  NE2 GLN    53      10.243   4.862   2.299  1.00119.69           N
ATOM    405  C   GLN    53      11.119   1.143   5.226  1.00119.69           C
ATOM    406  O   GLN    53      11.373   0.172   5.939  1.00119.69           O
ATOM    407  N   ASN    54      11.219   2.409   5.671  1.00 85.25           N
ATOM    408  CA  ASN    54      11.579   2.697   7.027  1.00 85.25           C
ATOM    409  CB  ASN    54      12.038   4.155   7.192  1.00 85.25           C
ATOM    410  CG  ASN    54      12.848   4.284   8.465  1.00 85.25           C
ATOM    411  OD1 ASN    54      13.523   3.343   8.880  1.00 85.25           O
ATOM    412  ND2 ASN    54      12.783   5.489   9.095  1.00 85.25           N
ATOM    413  C   ASN    54      10.345   2.500   7.858  1.00 85.25           C
ATOM    414  O   ASN    54       9.256   2.923   7.472  1.00 85.25           O
ATOM    415  N   PHE    55      10.476   1.830   9.021  1.00154.33           N
ATOM    416  CA  PHE    55       9.338   1.638   9.875  1.00154.33           C
ATOM    417  CB  PHE    55       8.785   0.195   9.874  1.00154.33           C
ATOM    418  CG  PHE    55       9.843  -0.732  10.365  1.00154.33           C
ATOM    419  CD1 PHE    55      10.060  -0.912  11.714  1.00154.33           C
ATOM    420  CD2 PHE    55      10.606  -1.437   9.463  1.00154.33           C
ATOM    421  CE1 PHE    55      11.036  -1.769  12.157  1.00154.33           C
ATOM    422  CE2 PHE    55      11.585  -2.295   9.903  1.00154.33           C
ATOM    423  CZ  PHE    55      11.801  -2.457  11.247  1.00154.33           C
ATOM    424  C   PHE    55       9.776   1.973  11.264  1.00154.33           C
ATOM    425  O   PHE    55      10.916   1.708  11.635  1.00154.33           O
ATOM    426  N   VAL    56       8.877   2.557  12.079  1.00 90.17           N
ATOM    427  CA  VAL    56       9.233   2.895  13.428  1.00 90.17           C
ATOM    428  CB  VAL    56       8.877   4.299  13.817  1.00 90.17           C
ATOM    429  CG1 VAL    56       7.351   4.471  13.731  1.00 90.17           C
ATOM    430  CG2 VAL    56       9.459   4.559  15.214  1.00 90.17           C
ATOM    431  C   VAL    56       8.477   1.972  14.331  1.00 90.17           C
ATOM    432  O   VAL    56       7.464   1.401  13.930  1.00 90.17           O
ATOM    433  N   GLN    57       8.965   1.771  15.576  1.00 93.96           N
ATOM    434  CA  GLN    57       8.265   0.849  16.426  1.00 93.96           C
ATOM    435  CB  GLN    57       9.145  -0.293  16.973  1.00 93.96           C
ATOM    436  CG  GLN    57      10.248   0.152  17.934  1.00 93.96           C
ATOM    437  CD  GLN    57      11.072  -1.083  18.278  1.00 93.96           C
ATOM    438  OE1 GLN    57      11.596  -1.757  17.391  1.00 93.96           O
ATOM    439  NE2 GLN    57      11.192  -1.396  19.597  1.00 93.96           N
ATOM    440  C   GLN    57       7.650   1.581  17.579  1.00 93.96           C
ATOM    441  O   GLN    57       8.237   2.493  18.160  1.00 93.96           O
ATOM    442  N   LEU    58       6.405   1.191  17.917  1.00 62.96           N
ATOM    443  CA  LEU    58       5.704   1.804  19.009  1.00 62.96           C
ATOM    444  CB  LEU    58       4.304   2.286  18.610  1.00 62.96           C
ATOM    445  CG  LEU    58       4.297   3.258  17.418  1.00 62.96           C
ATOM    446  CD1 LEU    58       2.864   3.693  17.076  1.00 62.96           C
ATOM    447  CD2 LEU    58       5.250   4.445  17.639  1.00 62.96           C
ATOM    448  C   LEU    58       5.487   0.728  20.022  1.00 62.96           C
ATOM    449  O   LEU    58       4.746  -0.222  19.770  1.00 62.96           O
ATOM    450  N   HIS    59       6.106   0.855  21.211  1.00 79.25           N
ATOM    451  CA  HIS    59       5.933  -0.187  22.184  1.00 79.25           C
ATOM    452  ND1 HIS    59       6.547  -2.011  24.929  1.00 79.25           N
ATOM    453  CG  HIS    59       7.165  -1.757  23.723  1.00 79.25           C
ATOM    454  CB  HIS    59       7.187  -0.425  23.043  1.00 79.25           C
ATOM    455  NE2 HIS    59       7.432  -3.935  24.247  1.00 79.25           N
ATOM    456  CD2 HIS    59       7.698  -2.942  23.323  1.00 79.25           C
ATOM    457  CE1 HIS    59       6.737  -3.327  25.194  1.00 79.25           C
ATOM    458  C   HIS    59       4.808   0.232  23.079  1.00 79.25           C
ATOM    459  O   HIS    59       4.870   1.269  23.737  1.00 79.25           O
ATOM    460  N   THR    60       3.725  -0.568  23.102  1.00 56.30           N
ATOM    461  CA  THR    60       2.560  -0.214  23.858  1.00 56.30           C
ATOM    462  CB  THR    60       1.300  -0.542  23.104  1.00 56.30           C
ATOM    463  OG1 THR    60       1.334   0.095  21.835  1.00 56.30           O
ATOM    464  CG2 THR    60       0.073  -0.042  23.889  1.00 56.30           C
ATOM    465  C   THR    60       2.554  -0.948  25.161  1.00 56.30           C
ATOM    466  O   THR    60       3.235  -1.961  25.319  1.00 56.30           O
ATOM    467  N   ASP    61       1.746  -0.438  26.120  1.00102.81           N
ATOM    468  CA  ASP    61       1.588  -1.035  27.412  1.00102.81           C
ATOM    469  CB  ASP    61       0.440  -0.416  28.227  1.00102.81           C
ATOM    470  CG  ASP    61       0.419  -1.096  29.587  1.00102.81           C
ATOM    471  OD1 ASP    61       1.473  -1.676  29.961  1.00102.81           O
ATOM    472  OD2 ASP    61      -0.640  -1.047  30.267  1.00102.81           O
ATOM    473  C   ASP    61       1.242  -2.445  27.119  1.00102.81           C
ATOM    474  O   ASP    61       0.455  -2.733  26.220  1.00102.81           O
ATOM    475  N   GLY    62       1.832  -3.372  27.882  1.00112.13           N
ATOM    476  CA  GLY    62       1.724  -4.724  27.456  1.00112.13           C
ATOM    477  C   GLY    62       2.947  -4.878  26.612  1.00112.13           C
ATOM    478  O   GLY    62       3.833  -4.033  26.641  1.00112.13           O
ATOM    479  N   GLY    63       3.090  -6.014  25.932  1.00133.65           N
ATOM    480  CA  GLY    63       4.211  -6.297  25.080  1.00133.65           C
ATOM    481  C   GLY    63       4.150  -5.668  23.721  1.00133.65           C
ATOM    482  O   GLY    63       5.179  -5.329  23.141  1.00133.65           O
ATOM    483  N   ALA    64       2.935  -5.520  23.167  1.00 63.15           N
ATOM    484  CA  ALA    64       2.756  -5.222  21.772  1.00 63.15           C
ATOM    485  CB  ALA    64       1.293  -4.939  21.397  1.00 63.15           C
ATOM    486  C   ALA    64       3.579  -4.076  21.279  1.00 63.15           C
ATOM    487  O   ALA    64       3.718  -3.043  21.932  1.00 63.15           O
ATOM    488  N   VAL    65       4.167  -4.276  20.076  1.00101.13           N
ATOM    489  CA  VAL    65       4.918  -3.262  19.399  1.00101.13           C
ATOM    490  CB  VAL    65       6.394  -3.551  19.320  1.00101.13           C
ATOM    491  CG1 VAL    65       6.620  -4.854  18.532  1.00101.13           C
ATOM    492  CG2 VAL    65       7.096  -2.329  18.709  1.00101.13           C
ATOM    493  C   VAL    65       4.377  -3.170  18.000  1.00101.13           C
ATOM    494  O   VAL    65       4.273  -4.168  17.288  1.00101.13           O
ATOM    495  N   LEU    66       4.015  -1.943  17.578  1.00 74.54           N
ATOM    496  CA  LEU    66       3.473  -1.678  16.274  1.00 74.54           C
ATOM    497  CB  LEU    66       2.399  -0.565  16.323  1.00 74.54           C
ATOM    498  CG  LEU    66       1.876  -0.041  14.965  1.00 74.54           C
ATOM    499  CD1 LEU    66       1.020  -1.069  14.218  1.00 74.54           C
ATOM    500  CD2 LEU    66       1.145   1.301  15.131  1.00 74.54           C
ATOM    501  C   LEU    66       4.614  -1.167  15.454  1.00 74.54           C
ATOM    502  O   LEU    66       5.282  -0.207  15.834  1.00 74.54           O
ATOM    503  N   THR    67       4.866  -1.816  14.303  1.00137.50           N
ATOM    504  CA  THR    67       5.942  -1.455  13.426  1.00137.50           C
ATOM    505  CB  THR    67       6.786  -2.658  13.138  1.00137.50           C
ATOM    506  OG1 THR    67       7.735  -2.398  12.113  1.00137.50           O
ATOM    507  CG2 THR    67       5.837  -3.818  12.792  1.00137.50           C
ATOM    508  C   THR    67       5.337  -0.949  12.159  1.00137.50           C
ATOM    509  O   THR    67       4.786  -1.719  11.372  1.00137.50           O
ATOM    510  N   VAL    68       5.422   0.378  11.920  1.00 62.74           N
ATOM    511  CA  VAL    68       4.787   0.857  10.731  1.00 62.74           C
ATOM    512  CB  VAL    68       3.369   1.286  10.986  1.00 62.74           C
ATOM    513  CG1 VAL    68       2.695   1.575   9.643  1.00 62.74           C
ATOM    514  CG2 VAL    68       2.651   0.203  11.808  1.00 62.74           C
ATOM    515  C   VAL    68       5.572   2.037  10.223  1.00 62.74           C
ATOM    516  O   VAL    68       6.486   2.520  10.889  1.00 62.74           O
ATOM    517  N   THR    69       5.256   2.513   9.000  1.00 50.85           N
ATOM    518  CA  THR    69       5.906   3.657   8.433  1.00 50.85           C
ATOM    519  CB  THR    69       5.567   3.846   6.981  1.00 50.85           C
ATOM    520  OG1 THR    69       4.167   4.039   6.827  1.00 50.85           O
ATOM    521  CG2 THR    69       6.015   2.599   6.200  1.00 50.85           C
ATOM    522  C   THR    69       5.426   4.855   9.204  1.00 50.85           C
ATOM    523  O   THR    69       4.308   4.882   9.708  1.00 50.85           O
ATOM    524  N   PRO    70       6.270   5.847   9.305  1.00 72.10           N
ATOM    525  CA  PRO    70       5.985   7.035  10.071  1.00 72.10           C
ATOM    526  CD  PRO    70       7.294   6.074   8.300  1.00 72.10           C
ATOM    527  CB  PRO    70       7.167   7.965   9.816  1.00 72.10           C
ATOM    528  CG  PRO    70       7.618   7.577   8.393  1.00 72.10           C
ATOM    529  C   PRO    70       4.706   7.677   9.619  1.00 72.10           C
ATOM    530  O   PRO    70       4.076   8.365  10.419  1.00 72.10           O
ATOM    531  N   ALA    71       4.350   7.508   8.333  1.00 48.63           N
ATOM    532  CA  ALA    71       3.176   8.068   7.720  1.00 48.63           C
ATOM    533  CB  ALA    71       3.135   7.838   6.201  1.00 48.63           C
ATOM    534  C   ALA    71       1.928   7.468   8.287  1.00 48.63           C
ATOM    535  O   ALA    71       0.907   8.146   8.386  1.00 48.63           O
ATOM    536  N   HIS    72       1.984   6.172   8.651  1.00112.68           N
ATOM    537  CA  HIS    72       0.847   5.403   9.077  1.00112.68           C
ATOM    538  ND1 HIS    72       0.178   2.100  10.890  1.00112.68           N
ATOM    539  CG  HIS    72       0.132   3.141   9.993  1.00112.68           C
ATOM    540  CB  HIS    72       1.250   4.116   9.798  1.00112.68           C
ATOM    541  NE2 HIS    72      -1.768   1.935   9.830  1.00112.68           N
ATOM    542  CD2 HIS    72      -1.064   3.027   9.354  1.00112.68           C
ATOM    543  CE1 HIS    72      -0.980   1.411  10.751  1.00112.68           C
ATOM    544  C   HIS    72       0.033   6.167  10.069  1.00112.68           C
ATOM    545  O   HIS    72       0.555   6.744  11.021  1.00112.68           O
ATOM    546  N   LEU    73      -1.299   6.158   9.874  1.00147.32           N
ATOM    547  CA  LEU    73      -2.180   6.879  10.743  1.00147.32           C
ATOM    548  CB  LEU    73      -3.370   7.492   9.984  1.00147.32           C
ATOM    549  CG  LEU    73      -4.251   8.429  10.827  1.00147.32           C
ATOM    550  CD1 LEU    73      -3.476   9.696  11.222  1.00147.32           C
ATOM    551  CD2 LEU    73      -5.579   8.736  10.119  1.00147.32           C
ATOM    552  C   LEU    73      -2.728   5.909  11.742  1.00147.32           C
ATOM    553  O   LEU    73      -3.181   4.823  11.383  1.00147.32           O
ATOM    554  N   VAL    74      -2.671   6.274  13.040  1.00118.65           N
ATOM    555  CA  VAL    74      -3.189   5.419  14.071  1.00118.65           C
ATOM    556  CB  VAL    74      -2.160   4.895  15.020  1.00118.65           C
ATOM    557  CG1 VAL    74      -1.310   3.837  14.314  1.00118.65           C
ATOM    558  CG2 VAL    74      -1.340   6.090  15.526  1.00118.65           C
ATOM    559  C   VAL    74      -4.164   6.191  14.897  1.00118.65           C
ATOM    560  O   VAL    74      -4.051   7.406  15.051  1.00118.65           O
ATOM    561  N   SER    75      -5.176   5.478  15.434  1.00 90.50           N
ATOM    562  CA  SER    75      -6.162   6.101  16.264  1.00 90.50           C
ATOM    563  CB  SER    75      -7.418   5.237  16.457  1.00 90.50           C
ATOM    564  OG  SER    75      -8.101   5.092  15.221  1.00 90.50           O
ATOM    565  C   SER    75      -5.548   6.319  17.609  1.00 90.50           C
ATOM    566  O   SER    75      -4.912   5.422  18.161  1.00 90.50           O
ATOM    567  N   VAL    76      -5.756   7.526  18.174  1.00 63.98           N
ATOM    568  CA  VAL    76      -5.188   7.912  19.436  1.00 63.98           C
ATOM    569  CB  VAL    76      -3.985   8.802  19.242  1.00 63.98           C
ATOM    570  CG1 VAL    76      -3.464   9.326  20.591  1.00 63.98           C
ATOM    571  CG2 VAL    76      -2.939   8.003  18.442  1.00 63.98           C
ATOM    572  C   VAL    76      -6.250   8.683  20.156  1.00 63.98           C
ATOM    573  O   VAL    76      -7.254   9.057  19.552  1.00 63.98           O
ATOM    574  N   TRP    77      -6.108   8.904  21.481  1.00199.75           N
ATOM    575  CA  TRP    77      -7.144   9.702  22.066  1.00199.75           C
ATOM    576  CB  TRP    77      -7.556   9.316  23.506  1.00199.75           C
ATOM    577  CG  TRP    77      -6.518   9.429  24.604  1.00199.75           C
ATOM    578  CD2 TRP    77      -6.861   9.675  25.978  1.00199.75           C
ATOM    579  CD1 TRP    77      -5.157   9.352  24.552  1.00199.75           C
ATOM    580  NE1 TRP    77      -4.630   9.531  25.811  1.00199.75           N
ATOM    581  CE2 TRP    77      -5.666   9.734  26.700  1.00199.75           C
ATOM    582  CE3 TRP    77      -8.073   9.838  26.590  1.00199.75           C
ATOM    583  CZ2 TRP    77      -5.665   9.954  28.050  1.00199.75           C
ATOM    584  CZ3 TRP    77      -8.068  10.064  27.949  1.00199.75           C
ATOM    585  CH2 TRP    77      -6.888  10.120  28.664  1.00199.75           C
ATOM    586  C   TRP    77      -6.676  11.122  22.066  1.00199.75           C
ATOM    587  O   TRP    77      -6.430  11.724  23.112  1.00199.75           O
ATOM    588  N   GLN    78      -6.611  11.723  20.864  1.00260.68           N
ATOM    589  CA  GLN    78      -6.118  13.065  20.773  1.00260.68           C
ATOM    590  CB  GLN    78      -5.342  13.354  19.480  1.00260.68           C
ATOM    591  CG  GLN    78      -4.815  14.785  19.389  1.00260.68           C
ATOM    592  CD  GLN    78      -4.229  14.960  17.997  1.00260.68           C
ATOM    593  OE1 GLN    78      -3.531  14.082  17.493  1.00260.68           O
ATOM    594  NE2 GLN    78      -4.520  16.121  17.352  1.00260.68           N
ATOM    595  C   GLN    78      -7.274  14.001  20.823  1.00260.68           C
ATOM    596  O   GLN    78      -8.326  13.775  20.220  1.00260.68           O
ATOM    597  N   PRO    79      -7.073  15.040  21.586  1.00115.13           N
ATOM    598  CA  PRO    79      -8.066  16.061  21.777  1.00115.13           C
ATOM    599  CD  PRO    79      -6.151  14.965  22.707  1.00115.13           C
ATOM    600  CB  PRO    79      -7.751  16.723  23.121  1.00115.13           C
ATOM    601  CG  PRO    79      -6.295  16.320  23.414  1.00115.13           C
ATOM    602  C   PRO    79      -8.110  17.051  20.661  1.00115.13           C
ATOM    603  O   PRO    79      -7.146  17.169  19.906  1.00115.13           O
ATOM    604  N   GLU    80      -9.249  17.757  20.548  1.00264.79           N
ATOM    605  CA  GLU    80      -9.464  18.817  19.611  1.00264.79           C
ATOM    606  CB  GLU    80      -9.574  18.372  18.136  1.00264.79           C
ATOM    607  CG  GLU    80      -9.602  19.554  17.152  1.00264.79           C
ATOM    608  CD  GLU    80      -9.786  19.038  15.727  1.00264.79           C
ATOM    609  OE1 GLU    80      -9.931  17.798  15.556  1.00264.79           O
ATOM    610  OE2 GLU    80      -9.786  19.884  14.790  1.00264.79           O
ATOM    611  C   GLU    80     -10.789  19.369  20.013  1.00264.79           C
ATOM    612  O   GLU    80     -11.340  18.964  21.036  1.00264.79           O
ATOM    613  N   SER    81     -11.330  20.327  19.238  1.00117.81           N
ATOM    614  CA  SER    81     -12.646  20.794  19.535  1.00117.81           C
ATOM    615  CB  SER    81     -13.161  21.802  18.497  1.00117.81           C
ATOM    616  OG  SER    81     -12.316  22.941  18.475  1.00117.81           O
ATOM    617  C   SER    81     -13.469  19.561  19.409  1.00117.81           C
ATOM    618  O   SER    81     -14.437  19.349  20.135  1.00117.81           O
ATOM    619  N   GLN    82     -13.051  18.699  18.466  1.00194.95           N
ATOM    620  CA  GLN    82     -13.651  17.425  18.228  1.00194.95           C
ATOM    621  CB  GLN    82     -13.901  17.145  16.741  1.00194.95           C
ATOM    622  CG  GLN    82     -14.962  18.043  16.108  1.00194.95           C
ATOM    623  CD  GLN    82     -14.893  17.799  14.608  1.00194.95           C
ATOM    624  OE1 GLN    82     -15.661  18.361  13.829  1.00194.95           O
ATOM    625  NE2 GLN    82     -13.930  16.935  14.191  1.00194.95           N
ATOM    626  C   GLN    82     -12.631  16.437  18.677  1.00194.95           C
ATOM    627  O   GLN    82     -11.597  16.813  19.226  1.00194.95           O
ATOM    628  N   LYS    83     -12.909  15.136  18.486  1.00240.08           N
ATOM    629  CA  LYS    83     -11.931  14.174  18.886  1.00240.08           C
ATOM    630  CB  LYS    83     -12.550  12.817  19.270  1.00240.08           C
ATOM    631  CG  LYS    83     -13.694  12.900  20.287  1.00240.08           C
ATOM    632  CD  LYS    83     -13.322  13.444  21.667  1.00240.08           C
ATOM    633  CE  LYS    83     -13.294  12.378  22.766  1.00240.08           C
ATOM    634  NZ  LYS    83     -13.268  13.021  24.101  1.00240.08           N
ATOM    635  C   LYS    83     -11.095  13.926  17.672  1.00240.08           C
ATOM    636  O   LYS    83     -11.580  13.381  16.682  1.00240.08           O
ATOM    637  N   LEU    84      -9.810  14.333  17.699  1.00241.27           N
ATOM    638  CA  LEU    84      -9.006  14.066  16.543  1.00241.27           C
ATOM    639  CB  LEU    84      -8.040  15.206  16.167  1.00241.27           C
ATOM    640  CG  LEU    84      -7.241  14.943  14.874  1.00241.27           C
ATOM    641  CD1 LEU    84      -8.174  14.879  13.651  1.00241.27           C
ATOM    642  CD2 LEU    84      -6.102  15.961  14.699  1.00241.27           C
ATOM    643  C   LEU    84      -8.183  12.874  16.885  1.00241.27           C
ATOM    644  O   LEU    84      -7.066  12.990  17.382  1.00241.27           O
ATOM    645  N   THR    85      -8.747  11.688  16.615  1.00121.54           N
ATOM    646  CA  THR    85      -8.153  10.428  16.912  1.00121.54           C
ATOM    647  CB  THR    85      -9.103   9.301  16.632  1.00121.54           C
ATOM    648  OG1 THR    85     -10.283   9.443  17.410  1.00121.54           O
ATOM    649  CG2 THR    85      -8.405   7.972  16.958  1.00121.54           C
ATOM    650  C   THR    85      -6.941  10.188  16.072  1.00121.54           C
ATOM    651  O   THR    85      -5.909   9.741  16.567  1.00121.54           O
ATOM    652  N   PHE    86      -7.030  10.506  14.772  1.00125.31           N
ATOM    653  CA  PHE    86      -6.005  10.126  13.846  1.00125.31           C
ATOM    654  CB  PHE    86      -6.387  10.449  12.398  1.00125.31           C
ATOM    655  CG  PHE    86      -7.749   9.888  12.197  1.00125.31           C
ATOM    656  CD1 PHE    86      -7.943   8.555  11.915  1.00125.31           C
ATOM    657  CD2 PHE    86      -8.845  10.716  12.297  1.00125.31           C
ATOM    658  CE1 PHE    86      -9.212   8.057  11.737  1.00125.31           C
ATOM    659  CE2 PHE    86     -10.116  10.226  12.120  1.00125.31           C
ATOM    660  CZ  PHE    86     -10.298   8.894  11.838  1.00125.31           C
ATOM    661  C   PHE    86      -4.751  10.886  14.125  1.00125.31           C
ATOM    662  O   PHE    86      -4.780  12.070  14.455  1.00125.31           O
ATOM    663  N   VAL    87      -3.605  10.185  14.011  1.00 42.21           N
ATOM    664  CA  VAL    87      -2.320  10.799  14.172  1.00 42.21           C
ATOM    665  CB  VAL    87      -1.824  10.784  15.593  1.00 42.21           C
ATOM    666  CG1 VAL    87      -0.386  11.336  15.617  1.00 42.21           C
ATOM    667  CG2 VAL    87      -2.804  11.585  16.471  1.00 42.21           C
ATOM    668  C   VAL    87      -1.350   9.995  13.359  1.00 42.21           C
ATOM    669  O   VAL    87      -1.559   8.805  13.129  1.00 42.21           O
ATOM    670  N   PHE    88      -0.264  10.644  12.884  1.00 66.47           N
ATOM    671  CA  PHE    88       0.770   9.952  12.166  1.00 66.47           C
ATOM    672  CB  PHE    88       1.781  10.880  11.472  1.00 66.47           C
ATOM    673  CG  PHE    88       1.242  11.352  10.172  1.00 66.47           C
ATOM    674  CD1 PHE    88       0.233  12.284  10.105  1.00 66.47           C
ATOM    675  CD2 PHE    88       1.785  10.860   9.008  1.00 66.47           C
ATOM    676  CE1 PHE    88      -0.237  12.706   8.883  1.00 66.47           C
ATOM    677  CE2 PHE    88       1.319  11.280   7.785  1.00 66.47           C
ATOM    678  CZ  PHE    88       0.302  12.200   7.724  1.00 66.47           C
ATOM    679  C   PHE    88       1.544   9.176  13.175  1.00 66.47           C
ATOM    680  O   PHE    88       1.698   9.609  14.313  1.00 66.47           O
ATOM    681  N   ALA    89       2.050   7.996  12.785  1.00 37.02           N
ATOM    682  CA  ALA    89       2.790   7.175  13.696  1.00 37.02           C
ATOM    683  CB  ALA    89       3.219   5.836  13.077  1.00 37.02           C
ATOM    684  C   ALA    89       4.033   7.901  14.121  1.00 37.02           C
ATOM    685  O   ALA    89       4.442   7.811  15.277  1.00 37.02           O
ATOM    686  N   ASP    90       4.676   8.641  13.196  1.00101.93           N
ATOM    687  CA  ASP    90       5.912   9.306  13.509  1.00101.93           C
ATOM    688  CB  ASP    90       6.595   9.981  12.303  1.00101.93           C
ATOM    689  CG  ASP    90       5.745  11.138  11.804  1.00101.93           C
ATOM    690  OD1 ASP    90       4.495  11.010  11.800  1.00101.93           O
ATOM    691  OD2 ASP    90       6.346  12.176  11.418  1.00101.93           O
ATOM    692  C   ASP    90       5.680  10.360  14.550  1.00101.93           C
ATOM    693  O   ASP    90       6.580  10.687  15.322  1.00101.93           O
ATOM    694  N   ARG    91       4.476  10.955  14.560  1.00118.25           N
ATOM    695  CA  ARG    91       4.108  12.004  15.472  1.00118.25           C
ATOM    696  CB  ARG    91       2.717  12.571  15.145  1.00118.25           C
ATOM    697  CG  ARG    91       2.251  13.690  16.073  1.00118.25           C
ATOM    698  CD  ARG    91       0.929  14.320  15.631  1.00118.25           C
ATOM    699  NE  ARG    91       1.178  14.961  14.311  1.00118.25           N
ATOM    700  CZ  ARG    91       1.775  16.188  14.272  1.00118.25           C
ATOM    701  NH1 ARG    91       2.107  16.816  15.436  1.00118.25           N
ATOM    702  NH2 ARG    91       2.032  16.787  13.073  1.00118.25           N
ATOM    703  C   ARG    91       4.070  11.501  16.887  1.00118.25           C
ATOM    704  O   ARG    91       4.442  12.214  17.818  1.00118.25           O
ATOM    705  N   ILE    92       3.615  10.251  17.079  1.00 80.69           N
ATOM    706  CA  ILE    92       3.399   9.677  18.379  1.00 80.69           C
ATOM    707  CB  ILE    92       2.913   8.256  18.340  1.00 80.69           C
ATOM    708  CG1 ILE    92       1.540   8.172  17.649  1.00 80.69           C
ATOM    709  CG2 ILE    92       2.921   7.721  19.782  1.00 80.69           C
ATOM    710  CD1 ILE    92       1.105   6.743  17.325  1.00 80.69           C
ATOM    711  C   ILE    92       4.638   9.709  19.210  1.00 80.69           C
ATOM    712  O   ILE    92       5.749   9.442  18.751  1.00 80.69           O
ATOM    713  N   GLU    93       4.446  10.061  20.495  1.00 84.59           N
ATOM    714  CA  GLU    93       5.535  10.162  21.411  1.00 84.59           C
ATOM    715  CB  GLU    93       5.759  11.599  21.916  1.00 84.59           C
ATOM    716  CG  GLU    93       6.003  12.625  20.804  1.00 84.59           C
ATOM    717  CD  GLU    93       7.385  12.411  20.205  1.00 84.59           C
ATOM    718  OE1 GLU    93       8.127  11.523  20.703  1.00 84.59           O
ATOM    719  OE2 GLU    93       7.717  13.147  19.236  1.00 84.59           O
ATOM    720  C   GLU    93       5.163   9.346  22.603  1.00 84.59           C
ATOM    721  O   GLU    93       4.035   8.874  22.730  1.00 84.59           O
ATOM    722  N   GLU    94       6.131   9.159  23.513  1.00 94.15           N
ATOM    723  CA  GLU    94       5.893   8.411  24.706  1.00 94.15           C
ATOM    724  CB  GLU    94       7.109   8.430  25.644  1.00 94.15           C
ATOM    725  CG  GLU    94       7.493   9.863  26.023  1.00 94.15           C
ATOM    726  CD  GLU    94       8.763   9.850  26.864  1.00 94.15           C
ATOM    727  OE1 GLU    94       9.039   8.815  27.526  1.00 94.15           O
ATOM    728  OE2 GLU    94       9.474  10.892  26.855  1.00 94.15           O
ATOM    729  C   GLU    94       4.773   9.097  25.418  1.00 94.15           C
ATOM    730  O   GLU    94       4.613  10.312  25.320  1.00 94.15           O
ATOM    731  N   LYS    95       3.973   8.305  26.158  1.00124.39           N
ATOM    732  CA  LYS    95       2.865   8.773  26.942  1.00124.39           C
ATOM    733  CB  LYS    95       3.185  10.078  27.692  1.00124.39           C
ATOM    734  CG  LYS    95       4.119   9.870  28.881  1.00124.39           C
ATOM    735  CD  LYS    95       3.514   8.918  29.912  1.00124.39           C
ATOM    736  CE  LYS    95       4.421   8.606  31.103  1.00124.39           C
ATOM    737  NZ  LYS    95       3.784   7.582  31.961  1.00124.39           N
ATOM    738  C   LYS    95       1.643   9.031  26.115  1.00124.39           C
ATOM    739  O   LYS    95       0.590   9.333  26.675  1.00124.39           O
ATOM    740  N   ASN    96       1.695   8.887  24.780  1.00 58.26           N
ATOM    741  CA  ASN    96       0.453   9.063  24.079  1.00 58.26           C
ATOM    742  CB  ASN    96       0.593   9.444  22.593  1.00 58.26           C
ATOM    743  CG  ASN    96       0.935  10.925  22.512  1.00 58.26           C
ATOM    744  OD1 ASN    96       0.379  11.745  23.242  1.00 58.26           O
ATOM    745  ND2 ASN    96       1.872  11.285  21.594  1.00 58.26           N
ATOM    746  C   ASN    96      -0.267   7.755  24.143  1.00 58.26           C
ATOM    747  O   ASN    96       0.362   6.700  24.190  1.00 58.26           O
ATOM    748  N   GLN    97      -1.615   7.787  24.162  1.00 55.09           N
ATOM    749  CA  GLN    97      -2.344   6.555  24.239  1.00 55.09           C
ATOM    750  CB  GLN    97      -3.486   6.549  25.269  1.00 55.09           C
ATOM    751  CG  GLN    97      -3.000   6.557  26.716  1.00 55.09           C
ATOM    752  CD  GLN    97      -4.228   6.530  27.614  1.00 55.09           C
ATOM    753  OE1 GLN    97      -4.120   6.347  28.825  1.00 55.09           O
ATOM    754  NE2 GLN    97      -5.433   6.702  27.006  1.00 55.09           N
ATOM    755  C   GLN    97      -2.953   6.270  22.908  1.00 55.09           C
ATOM    756  O   GLN    97      -3.513   7.153  22.259  1.00 55.09           O
ATOM    757  N   VAL    98      -2.855   4.999  22.475  1.00102.48           N
ATOM    758  CA  VAL    98      -3.389   4.608  21.205  1.00102.48           C
ATOM    759  CB  VAL    98      -2.405   3.874  20.334  1.00102.48           C
ATOM    760  CG1 VAL    98      -1.258   4.833  19.979  1.00102.48           C
ATOM    761  CG2 VAL    98      -1.942   2.598  21.061  1.00102.48           C
ATOM    762  C   VAL    98      -4.531   3.683  21.464  1.00102.48           C
ATOM    763  O   VAL    98      -4.580   3.027  22.502  1.00102.48           O
ATOM    764  N   LEU    99      -5.510   3.636  20.537  1.00 93.04           N
ATOM    765  CA  LEU    99      -6.633   2.762  20.731  1.00 93.04           C
ATOM    766  CB  LEU    99      -7.867   3.133  19.888  1.00 93.04           C
ATOM    767  CG  LEU    99      -8.458   4.501  20.278  1.00 93.04           C
ATOM    768  CD1 LEU    99      -8.930   4.495  21.742  1.00 93.04           C
ATOM    769  CD2 LEU    99      -7.483   5.646  19.957  1.00 93.04           C
ATOM    770  C   LEU    99      -6.226   1.353  20.424  1.00 93.04           C
ATOM    771  O   LEU    99      -5.515   1.086  19.454  1.00 93.04           O
ATOM    772  N   VAL   100      -6.683   0.406  21.271  1.00103.62           N
ATOM    773  CA  VAL   100      -6.333  -0.975  21.094  1.00103.62           C
ATOM    774  CB  VAL   100      -5.305  -1.455  22.080  1.00103.62           C
ATOM    775  CG1 VAL   100      -4.006  -0.657  21.879  1.00103.62           C
ATOM    776  CG2 VAL   100      -5.887  -1.330  23.495  1.00103.62           C
ATOM    777  C   VAL   100      -7.568  -1.803  21.297  1.00103.62           C
ATOM    778  O   VAL   100      -8.519  -1.372  21.947  1.00103.62           O
ATOM    779  N   ARG   101      -7.591  -3.026  20.724  1.00 66.88           N
ATOM    780  CA  ARG   101      -8.736  -3.872  20.908  1.00 66.88           C
ATOM    781  CB  ARG   101      -9.173  -4.624  19.634  1.00 66.88           C
ATOM    782  CG  ARG   101     -10.341  -5.586  19.866  1.00 66.88           C
ATOM    783  CD  ARG   101     -10.946  -6.172  18.587  1.00 66.88           C
ATOM    784  NE  ARG   101     -11.831  -7.292  19.013  1.00 66.88           N
ATOM    785  CZ  ARG   101     -11.306  -8.549  19.114  1.00 66.88           C
ATOM    786  NH1 ARG   101     -10.026  -8.782  18.706  1.00 66.88           N
ATOM    787  NH2 ARG   101     -12.054  -9.565  19.632  1.00 66.88           N
ATOM    788  C   ARG   101      -8.384  -4.884  21.952  1.00 66.88           C
ATOM    789  O   ARG   101      -7.385  -5.591  21.839  1.00 66.88           O
ATOM    790  N   ASP   102      -9.204  -4.961  23.021  1.00 87.46           N
ATOM    791  CA  ASP   102      -8.921  -5.888  24.076  1.00 87.46           C
ATOM    792  CB  ASP   102      -9.750  -5.633  25.346  1.00 87.46           C
ATOM    793  CG  ASP   102      -9.300  -6.586  26.441  1.00 87.46           C
ATOM    794  OD1 ASP   102      -9.716  -7.774  26.404  1.00 87.46           O
ATOM    795  OD2 ASP   102      -8.547  -6.134  27.342  1.00 87.46           O
ATOM    796  C   ASP   102      -9.198  -7.257  23.554  1.00 87.46           C
ATOM    797  O   ASP   102     -10.220  -7.505  22.917  1.00 87.46           O
ATOM    798  N   VAL   103      -8.272  -8.191  23.824  1.00 60.19           N
ATOM    799  CA  VAL   103      -8.405  -9.517  23.311  1.00 60.19           C
ATOM    800  CB  VAL   103      -7.255 -10.392  23.696  1.00 60.19           C
ATOM    801  CG1 VAL   103      -7.559 -11.827  23.239  1.00 60.19           C
ATOM    802  CG2 VAL   103      -5.971  -9.795  23.099  1.00 60.19           C
ATOM    803  C   VAL   103      -9.640 -10.166  23.845  1.00 60.19           C
ATOM    804  O   VAL   103     -10.401 -10.766  23.086  1.00 60.19           O
ATOM    805  N   GLU   104      -9.850 -10.094  25.173  1.00105.46           N
ATOM    806  CA  GLU   104     -10.980 -10.769  25.746  1.00105.46           C
ATOM    807  CB  GLU   104     -10.938 -10.808  27.279  1.00105.46           C
ATOM    808  CG  GLU   104     -12.085 -11.621  27.884  1.00105.46           C
ATOM    809  CD  GLU   104     -11.949 -11.573  29.399  1.00105.46           C
ATOM    810  OE1 GLU   104     -12.436 -10.583  30.001  1.00105.46           O
ATOM    811  OE2 GLU   104     -11.358 -12.529  29.974  1.00105.46           O
ATOM    812  C   GLU   104     -12.277 -10.116  25.385  1.00105.46           C
ATOM    813  O   GLU   104     -13.173 -10.753  24.833  1.00105.46           O
ATOM    814  N   THR   105     -12.403  -8.811  25.692  1.00114.72           N
ATOM    815  CA  THR   105     -13.648  -8.129  25.483  1.00114.72           C
ATOM    816  CB  THR   105     -13.701  -6.779  26.139  1.00114.72           C
ATOM    817  OG1 THR   105     -14.993  -6.218  25.990  1.00114.72           O
ATOM    818  CG2 THR   105     -12.672  -5.853  25.493  1.00114.72           C
ATOM    819  C   THR   105     -13.902  -7.947  24.026  1.00114.72           C
ATOM    820  O   THR   105     -15.028  -8.110  23.556  1.00114.72           O
ATOM    821  N   GLY   106     -12.853  -7.593  23.268  1.00 34.72           N
ATOM    822  CA  GLY   106     -13.035  -7.361  21.870  1.00 34.72           C
ATOM    823  C   GLY   106     -13.429  -5.928  21.736  1.00 34.72           C
ATOM    824  O   GLY   106     -13.611  -5.425  20.629  1.00 34.72           O
ATOM    825  N   GLU   107     -13.578  -5.245  22.889  1.00 50.35           N
ATOM    826  CA  GLU   107     -13.967  -3.866  22.927  1.00 50.35           C
ATOM    827  CB  GLU   107     -14.743  -3.478  24.197  1.00 50.35           C
ATOM    828  CG  GLU   107     -16.105  -4.167  24.298  1.00 50.35           C
ATOM    829  CD  GLU   107     -16.784  -3.691  25.573  1.00 50.35           C
ATOM    830  OE1 GLU   107     -16.099  -3.612  26.628  1.00 50.35           O
ATOM    831  OE2 GLU   107     -18.005  -3.387  25.498  1.00 50.35           O
ATOM    832  C   GLU   107     -12.748  -3.001  22.854  1.00 50.35           C
ATOM    833  O   GLU   107     -11.637  -3.445  23.142  1.00 50.35           O
ATOM    834  N   LEU   108     -12.938  -1.731  22.429  1.00167.04           N
ATOM    835  CA  LEU   108     -11.857  -0.787  22.324  1.00167.04           C
ATOM    836  CB  LEU   108     -12.086   0.372  21.336  1.00167.04           C
ATOM    837  CG  LEU   108     -11.754   0.038  19.875  1.00167.04           C
ATOM    838  CD1 LEU   108     -10.236  -0.116  19.686  1.00167.04           C
ATOM    839  CD2 LEU   108     -12.536  -1.184  19.378  1.00167.04           C
ATOM    840  C   LEU   108     -11.531  -0.148  23.637  1.00167.04           C
ATOM    841  O   LEU   108     -12.398   0.067  24.483  1.00167.04           O
ATOM    842  N   ARG   109     -10.228   0.164  23.821  1.00136.68           N
ATOM    843  CA  ARG   109      -9.739   0.844  24.986  1.00136.68           C
ATOM    844  CB  ARG   109      -9.465  -0.080  26.184  1.00136.68           C
ATOM    845  CG  ARG   109      -8.413  -1.156  25.908  1.00136.68           C
ATOM    846  CD  ARG   109      -8.091  -2.002  27.138  1.00136.68           C
ATOM    847  NE  ARG   109      -9.375  -2.590  27.605  1.00136.68           N
ATOM    848  CZ  ARG   109      -9.380  -3.471  28.647  1.00136.68           C
ATOM    849  NH1 ARG   109      -8.208  -3.819  29.253  1.00136.68           N
ATOM    850  NH2 ARG   109     -10.561  -4.002  29.076  1.00136.68           N
ATOM    851  C   ARG   109      -8.426   1.474  24.613  1.00136.68           C
ATOM    852  O   ARG   109      -7.812   1.092  23.615  1.00136.68           O
ATOM    853  N   PRO   110      -8.021   2.488  25.335  1.00149.80           N
ATOM    854  CA  PRO   110      -6.734   3.099  25.066  1.00149.80           C
ATOM    855  CD  PRO   110      -9.021   3.495  25.656  1.00149.80           C
ATOM    856  CB  PRO   110      -6.877   4.578  25.415  1.00149.80           C
ATOM    857  CG  PRO   110      -8.384   4.846  25.302  1.00149.80           C
ATOM    858  C   PRO   110      -5.579   2.479  25.807  1.00149.80           C
ATOM    859  O   PRO   110      -5.786   1.959  26.902  1.00149.80           O
ATOM    860  N   GLN   111      -4.345   2.564  25.258  1.00 97.85           N
ATOM    861  CA  GLN   111      -3.208   2.020  25.945  1.00 97.85           C
ATOM    862  CB  GLN   111      -2.876   0.605  25.437  1.00 97.85           C
ATOM    863  CG  GLN   111      -1.999  -0.237  26.360  1.00 97.85           C
ATOM    864  CD  GLN   111      -2.279  -1.691  25.992  1.00 97.85           C
ATOM    865  OE1 GLN   111      -2.689  -1.993  24.873  1.00 97.85           O
ATOM    866  NE2 GLN   111      -2.085  -2.616  26.969  1.00 97.85           N
ATOM    867  C   GLN   111      -2.066   2.970  25.706  1.00 97.85           C
ATOM    868  O   GLN   111      -1.931   3.532  24.623  1.00 97.85           O
ATOM    869  N   ARG   112      -1.219   3.185  26.737  1.00100.34           N
ATOM    870  CA  ARG   112      -0.148   4.146  26.669  1.00100.34           C
ATOM    871  CB  ARG   112       0.384   4.552  28.057  1.00100.34           C
ATOM    872  CG  ARG   112      -0.652   5.234  28.956  1.00100.34           C
ATOM    873  CD  ARG   112      -0.128   5.505  30.369  1.00100.34           C
ATOM    874  NE  ARG   112       0.255   4.185  30.955  1.00100.34           N
ATOM    875  CZ  ARG   112       0.276   4.008  32.309  1.00100.34           C
ATOM    876  NH1 ARG   112      -0.086   5.032  33.137  1.00100.34           N
ATOM    877  NH2 ARG   112       0.650   2.807  32.842  1.00100.34           N
ATOM    878  C   ARG   112       1.012   3.591  25.899  1.00100.34           C
ATOM    879  O   ARG   112       1.286   2.392  25.935  1.00100.34           O
ATOM    880  N   VAL   113       1.733   4.472  25.170  1.00102.80           N
ATOM    881  CA  VAL   113       2.885   4.001  24.459  1.00102.80           C
ATOM    882  CB  VAL   113       3.169   4.732  23.179  1.00102.80           C
ATOM    883  CG1 VAL   113       3.399   6.222  23.475  1.00102.80           C
ATOM    884  CG2 VAL   113       4.366   4.045  22.503  1.00102.80           C
ATOM    885  C   VAL   113       4.058   4.146  25.374  1.00102.80           C
ATOM    886  O   VAL   113       4.376   5.239  25.840  1.00102.80           O
ATOM    887  N   VAL   114       4.699   3.006  25.693  1.00107.27           N
ATOM    888  CA  VAL   114       5.819   2.964  26.591  1.00107.27           C
ATOM    889  CB  VAL   114       6.203   1.566  27.006  1.00107.27           C
ATOM    890  CG1 VAL   114       5.022   0.938  27.764  1.00107.27           C
ATOM    891  CG2 VAL   114       6.645   0.759  25.775  1.00107.27           C
ATOM    892  C   VAL   114       7.028   3.601  25.980  1.00107.27           C
ATOM    893  O   VAL   114       7.725   4.370  26.640  1.00107.27           O
ATOM    894  N   LYS   115       7.327   3.291  24.703  1.00106.63           N
ATOM    895  CA  LYS   115       8.521   3.858  24.147  1.00106.63           C
ATOM    896  CB  LYS   115       9.796   3.087  24.529  1.00106.63           C
ATOM    897  CG  LYS   115      11.091   3.814  24.160  1.00106.63           C
ATOM    898  CD  LYS   115      11.403   5.005  25.068  1.00106.63           C
ATOM    899  CE  LYS   115      12.258   4.623  26.280  1.00106.63           C
ATOM    900  NZ  LYS   115      12.606   5.826  27.069  1.00106.63           N
ATOM    901  C   LYS   115       8.427   3.814  22.658  1.00106.63           C
ATOM    902  O   LYS   115       7.683   3.013  22.096  1.00106.63           O
ATOM    903  N   VAL   116       9.188   4.696  21.977  1.00 39.44           N
ATOM    904  CA  VAL   116       9.173   4.687  20.545  1.00 39.44           C
ATOM    905  CB  VAL   116       8.953   6.035  19.926  1.00 39.44           C
ATOM    906  CG1 VAL   116       9.042   5.872  18.402  1.00 39.44           C
ATOM    907  CG2 VAL   116       7.595   6.585  20.400  1.00 39.44           C
ATOM    908  C   VAL   116      10.516   4.191  20.109  1.00 39.44           C
ATOM    909  O   VAL   116      11.548   4.716  20.523  1.00 39.44           O
ATOM    910  N   GLY   117      10.525   3.141  19.264  1.00 30.04           N
ATOM    911  CA  GLY   117      11.751   2.542  18.827  1.00 30.04           C
ATOM    912  C   GLY   117      12.271   3.239  17.612  1.00 30.04           C
ATOM    913  O   GLY   117      11.545   3.929  16.896  1.00 30.04           O
ATOM    914  N   SER   118      13.570   3.007  17.332  1.00 28.43           N
ATOM    915  CA  SER   118      14.232   3.605  16.213  1.00 28.43           C
ATOM    916  CB  SER   118      15.766   3.512  16.289  1.00 28.43           C
ATOM    917  OG  SER   118      16.178   2.154  16.259  1.00 28.43           O
ATOM    918  C   SER   118      13.778   2.903  14.978  1.00 28.43           C
ATOM    919  O   SER   118      13.236   1.800  15.030  1.00 28.43           O
ATOM    920  N   VAL   119      14.000   3.552  13.822  1.00103.18           N
ATOM    921  CA  VAL   119      13.548   3.056  12.557  1.00103.18           C
ATOM    922  CB  VAL   119      13.510   4.123  11.506  1.00103.18           C
ATOM    923  CG1 VAL   119      12.506   5.203  11.938  1.00103.18           C
ATOM    924  CG2 VAL   119      14.935   4.659  11.288  1.00103.18           C
ATOM    925  C   VAL   119      14.460   1.979  12.074  1.00103.18           C
ATOM    926  O   VAL   119      15.659   1.993  12.347  1.00103.18           O
ATOM    927  N   ARG   120      13.886   0.997  11.350  1.00163.46           N
ATOM    928  CA  ARG   120      14.657  -0.072  10.786  1.00163.46           C
ATOM    929  CB  ARG   120      14.633  -1.367  11.616  1.00163.46           C
ATOM    930  CG  ARG   120      15.683  -2.381  11.161  1.00163.46           C
ATOM    931  CD  ARG   120      15.654  -3.709  11.919  1.00163.46           C
ATOM    932  NE  ARG   120      14.678  -4.601  11.227  1.00163.46           N
ATOM    933  CZ  ARG   120      13.451  -4.845  11.773  1.00163.46           C
ATOM    934  NH1 ARG   120      13.130  -4.302  12.982  1.00163.46           N
ATOM    935  NH2 ARG   120      12.536  -5.603  11.098  1.00163.46           N
ATOM    936  C   ARG   120      14.059  -0.388   9.449  1.00163.46           C
ATOM    937  O   ARG   120      12.924  -0.011   9.162  1.00163.46           O
ATOM    938  N   SER   121      14.829  -1.066   8.577  1.00 76.48           N
ATOM    939  CA  SER   121      14.311  -1.405   7.285  1.00 76.48           C
ATOM    940  CB  SER   121      15.405  -1.622   6.230  1.00 76.48           C
ATOM    941  OG  SER   121      14.810  -1.951   4.985  1.00 76.48           O
ATOM    942  C   SER   121      13.534  -2.676   7.395  1.00 76.48           C
ATOM    943  O   SER   121      13.831  -3.528   8.230  1.00 76.48           O
ATOM    944  N   LYS   122      12.487  -2.820   6.553  1.00148.81           N
ATOM    945  CA  LYS   122      11.728  -4.037   6.539  1.00148.81           C
ATOM    946  CB  LYS   122      10.960  -4.304   7.842  1.00148.81           C
ATOM    947  CG  LYS   122      10.366  -5.713   7.957  1.00148.81           C
ATOM    948  CD  LYS   122      11.382  -6.822   8.235  1.00148.81           C
ATOM    949  CE  LYS   122      11.614  -7.755   7.046  1.00148.81           C
ATOM    950  NZ  LYS   122      12.493  -8.873   7.454  1.00148.81           N
ATOM    951  C   LYS   122      10.737  -3.936   5.424  1.00148.81           C
ATOM    952  O   LYS   122      10.427  -2.846   4.943  1.00148.81           O
ATOM    953  N   GLY   123      10.158  -5.075   5.002  1.00 61.14           N
ATOM    954  CA  GLY   123       9.217  -5.021   3.922  1.00 61.14           C
ATOM    955  C   GLY   123       8.043  -4.234   4.409  1.00 61.14           C
ATOM    956  O   GLY   123       8.020  -3.759   5.546  1.00 61.14           O
ATOM    957  N   VAL   124       7.055  -3.985   3.551  1.00 65.21           N
ATOM    958  CA  VAL   124       5.928  -3.302   4.108  1.00 65.21           C
ATOM    959  CB  VAL   124       6.000  -1.813   3.944  1.00 65.21           C
ATOM    960  CG1 VAL   124       4.740  -1.200   4.554  1.00 65.21           C
ATOM    961  CG2 VAL   124       7.311  -1.302   4.554  1.00 65.21           C
ATOM    962  C   VAL   124       4.741  -3.804   3.356  1.00 65.21           C
ATOM    963  O   VAL   124       4.867  -4.243   2.210  1.00 65.21           O
ATOM    964  N   VAL   125       3.552  -3.773   3.995  1.00 57.27           N
ATOM    965  CA  VAL   125       2.366  -4.258   3.351  1.00 57.27           C
ATOM    966  CB  VAL   125       1.980  -5.639   3.809  1.00 57.27           C
ATOM    967  CG1 VAL   125       0.701  -6.092   3.078  1.00 57.27           C
ATOM    968  CG2 VAL   125       3.186  -6.570   3.594  1.00 57.27           C
ATOM    969  C   VAL   125       1.234  -3.344   3.709  1.00 57.27           C
ATOM    970  O   VAL   125       1.305  -2.613   4.695  1.00 57.27           O
ATOM    971  N   ALA   126       0.169  -3.325   2.877  1.00 65.91           N
ATOM    972  CA  ALA   126      -0.984  -2.537   3.213  1.00 65.91           C
ATOM    973  CB  ALA   126      -0.930  -1.094   2.681  1.00 65.91           C
ATOM    974  C   ALA   126      -2.190  -3.186   2.609  1.00 65.91           C
ATOM    975  O   ALA   126      -2.163  -3.665   1.477  1.00 65.91           O
ATOM    976  N   PRO   127      -3.221  -3.288   3.405  1.00186.63           N
ATOM    977  CA  PRO   127      -4.460  -3.795   2.867  1.00186.63           C
ATOM    978  CD  PRO   127      -2.954  -3.857   4.717  1.00186.63           C
ATOM    979  CB  PRO   127      -5.064  -4.714   3.926  1.00186.63           C
ATOM    980  CG  PRO   127      -3.879  -5.075   4.832  1.00186.63           C
ATOM    981  C   PRO   127      -5.390  -2.672   2.554  1.00186.63           C
ATOM    982  O   PRO   127      -5.114  -1.537   2.940  1.00186.63           O
ATOM    983  N   LEU   128      -6.502  -2.968   1.856  1.00 62.72           N
ATOM    984  CA  LEU   128      -7.522  -1.984   1.674  1.00 62.72           C
ATOM    985  CB  LEU   128      -7.862  -1.688   0.204  1.00 62.72           C
ATOM    986  CG  LEU   128      -6.696  -1.001  -0.529  1.00 62.72           C
ATOM    987  CD1 LEU   128      -7.058  -0.652  -1.980  1.00 62.72           C
ATOM    988  CD2 LEU   128      -6.185   0.206   0.273  1.00 62.72           C
ATOM    989  C   LEU   128      -8.719  -2.562   2.350  1.00 62.72           C
ATOM    990  O   LEU   128      -9.245  -3.592   1.928  1.00 62.72           O
ATOM    991  N   THR   129      -9.171  -1.909   3.437  1.00124.89           N
ATOM    992  CA  THR   129     -10.269  -2.423   4.192  1.00124.89           C
ATOM    993  CB  THR   129     -10.022  -2.412   5.674  1.00124.89           C
ATOM    994  OG1 THR   129      -9.826  -1.084   6.134  1.00124.89           O
ATOM    995  CG2 THR   129      -8.766  -3.250   5.968  1.00124.89           C
ATOM    996  C   THR   129     -11.436  -1.553   3.893  1.00124.89           C
ATOM    997  O   THR   129     -11.277  -0.371   3.595  1.00124.89           O
ATOM    998  N   ARG   130     -12.650  -2.128   3.957  1.00165.07           N
ATOM    999  CA  ARG   130     -13.807  -1.385   3.563  1.00165.07           C
ATOM   1000  CB  ARG   130     -15.103  -2.193   3.714  1.00165.07           C
ATOM   1001  CG  ARG   130     -16.313  -1.491   3.103  1.00165.07           C
ATOM   1002  CD  ARG   130     -17.610  -2.289   3.216  1.00165.07           C
ATOM   1003  NE  ARG   130     -18.637  -1.553   2.433  1.00165.07           N
ATOM   1004  CZ  ARG   130     -19.451  -2.243   1.585  1.00165.07           C
ATOM   1005  NH1 ARG   130     -19.320  -3.598   1.474  1.00165.07           N
ATOM   1006  NH2 ARG   130     -20.381  -1.579   0.839  1.00165.07           N
ATOM   1007  C   ARG   130     -13.926  -0.157   4.412  1.00165.07           C
ATOM   1008  O   ARG   130     -14.097   0.939   3.890  1.00165.07           O
ATOM   1009  N   GLU   131     -13.838  -0.290   5.747  1.00107.97           N
ATOM   1010  CA  GLU   131     -13.918   0.856   6.609  1.00107.97           C
ATOM   1011  CB  GLU   131     -14.099   0.491   8.084  1.00107.97           C
ATOM   1012  CG  GLU   131     -15.417  -0.239   8.351  1.00107.97           C
ATOM   1013  CD  GLU   131     -16.547   0.733   8.052  1.00107.97           C
ATOM   1014  OE1 GLU   131     -16.470   1.887   8.554  1.00107.97           O
ATOM   1015  OE2 GLU   131     -17.499   0.336   7.327  1.00107.97           O
ATOM   1016  C   GLU   131     -12.660   1.639   6.437  1.00107.97           C
ATOM   1017  O   GLU   131     -12.646   2.855   6.621  1.00107.97           O
ATOM   1018  N   GLY   132     -11.556   0.948   6.101  1.00 27.20           N
ATOM   1019  CA  GLY   132     -10.325   1.643   5.881  1.00 27.20           C
ATOM   1020  C   GLY   132      -9.463   1.538   7.095  1.00 27.20           C
ATOM   1021  O   GLY   132      -8.363   2.089   7.123  1.00 27.20           O
ATOM   1022  N   THR   133      -9.930   0.836   8.143  1.00 47.76           N
ATOM   1023  CA  THR   133      -9.084   0.718   9.294  1.00 47.76           C
ATOM   1024  CB  THR   133      -9.552   1.527  10.471  1.00 47.76           C
ATOM   1025  OG1 THR   133     -10.810   1.061  10.928  1.00 47.76           O
ATOM   1026  CG2 THR   133      -9.674   2.998  10.031  1.00 47.76           C
ATOM   1027  C   THR   133      -9.033  -0.724   9.694  1.00 47.76           C
ATOM   1028  O   THR   133      -9.890  -1.517   9.308  1.00 47.76           O
ATOM   1029  N   ILE   134      -7.982  -1.111  10.448  1.00127.61           N
ATOM   1030  CA  ILE   134      -7.823  -2.477  10.860  1.00127.61           C
ATOM   1031  CB  ILE   134      -7.011  -3.277   9.881  1.00127.61           C
ATOM   1032  CG1 ILE   134      -7.006  -4.768  10.254  1.00127.61           C
ATOM   1033  CG2 ILE   134      -5.610  -2.649   9.798  1.00127.61           C
ATOM   1034  CD1 ILE   134      -6.484  -5.677   9.142  1.00127.61           C
ATOM   1035  C   ILE   134      -7.096  -2.502  12.167  1.00127.61           C
ATOM   1036  O   ILE   134      -6.531  -1.499  12.599  1.00127.61           O
ATOM   1037  N   VAL   135      -7.116  -3.664  12.850  1.00 52.65           N
ATOM   1038  CA  VAL   135      -6.410  -3.777  14.088  1.00 52.65           C
ATOM   1039  CB  VAL   135      -7.226  -4.453  15.153  1.00 52.65           C
ATOM   1040  CG1 VAL   135      -6.355  -4.641  16.403  1.00 52.65           C
ATOM   1041  CG2 VAL   135      -8.488  -3.608  15.403  1.00 52.65           C
ATOM   1042  C   VAL   135      -5.179  -4.597  13.821  1.00 52.65           C
ATOM   1043  O   VAL   135      -5.259  -5.753  13.405  1.00 52.65           O
ATOM   1044  N   VAL   136      -3.991  -3.996  14.040  1.00 49.28           N
ATOM   1045  CA  VAL   136      -2.760  -4.704  13.841  1.00 49.28           C
ATOM   1046  CB  VAL   136      -1.879  -4.092  12.794  1.00 49.28           C
ATOM   1047  CG1 VAL   136      -0.569  -4.892  12.728  1.00 49.28           C
ATOM   1048  CG2 VAL   136      -2.657  -4.073  11.469  1.00 49.28           C
ATOM   1049  C   VAL   136      -2.027  -4.672  15.141  1.00 49.28           C
ATOM   1050  O   VAL   136      -1.925  -3.624  15.779  1.00 49.28           O
ATOM   1051  N   ASN   137      -1.517  -5.845  15.563  1.00129.48           N
ATOM   1052  CA  ASN   137      -0.844  -6.001  16.820  1.00129.48           C
ATOM   1053  CB  ASN   137       0.609  -5.478  16.875  1.00129.48           C
ATOM   1054  CG  ASN   137       0.672  -3.995  16.558  1.00129.48           C
ATOM   1055  OD1 ASN   137       0.274  -3.145  17.353  1.00129.48           O
ATOM   1056  ND2 ASN   137       1.214  -3.682  15.351  1.00129.48           N
ATOM   1057  C   ASN   137      -1.699  -5.382  17.875  1.00129.48           C
ATOM   1058  O   ASN   137      -1.209  -4.771  18.822  1.00129.48           O
ATOM   1059  N   SER   138      -3.024  -5.585  17.718  1.00100.18           N
ATOM   1060  CA  SER   138      -4.062  -5.151  18.612  1.00100.18           C
ATOM   1061  CB  SER   138      -3.854  -5.659  20.050  1.00100.18           C
ATOM   1062  OG  SER   138      -4.973  -5.327  20.859  1.00100.18           O
ATOM   1063  C   SER   138      -4.191  -3.657  18.645  1.00100.18           C
ATOM   1064  O   SER   138      -4.849  -3.115  19.536  1.00100.18           O
ATOM   1065  N   VAL   139      -3.623  -2.944  17.656  1.00 39.60           N
ATOM   1066  CA  VAL   139      -3.735  -1.513  17.665  1.00 39.60           C
ATOM   1067  CB  VAL   139      -2.417  -0.816  17.497  1.00 39.60           C
ATOM   1068  CG1 VAL   139      -2.664   0.700  17.444  1.00 39.60           C
ATOM   1069  CG2 VAL   139      -1.477  -1.263  18.630  1.00 39.60           C
ATOM   1070  C   VAL   139      -4.592  -1.113  16.507  1.00 39.60           C
ATOM   1071  O   VAL   139      -4.486  -1.677  15.419  1.00 39.60           O
ATOM   1072  N   ALA   140      -5.491  -0.132  16.725  1.00 43.30           N
ATOM   1073  CA  ALA   140      -6.338   0.326  15.663  1.00 43.30           C
ATOM   1074  CB  ALA   140      -7.459   1.256  16.149  1.00 43.30           C
ATOM   1075  C   ALA   140      -5.476   1.109  14.737  1.00 43.30           C
ATOM   1076  O   ALA   140      -4.688   1.950  15.172  1.00 43.30           O
ATOM   1077  N   ALA   141      -5.633   0.873  13.423  1.00 42.41           N
ATOM   1078  CA  ALA   141      -4.789   1.538  12.484  1.00 42.41           C
ATOM   1079  CB  ALA   141      -3.617   0.667  12.023  1.00 42.41           C
ATOM   1080  C   ALA   141      -5.604   1.849  11.281  1.00 42.41           C
ATOM   1081  O   ALA   141      -6.695   1.312  11.094  1.00 42.41           O
ATOM   1082  N   SER   142      -5.087   2.750  10.432  1.00 53.11           N
ATOM   1083  CA  SER   142      -5.840   3.104   9.277  1.00 53.11           C
ATOM   1084  CB  SER   142      -6.261   4.583   9.249  1.00 53.11           C
ATOM   1085  OG  SER   142      -5.127   5.417   9.067  1.00 53.11           O
ATOM   1086  C   SER   142      -4.988   2.875   8.084  1.00 53.11           C
ATOM   1087  O   SER   142      -3.801   2.569   8.191  1.00 53.11           O
ATOM   1088  N   CYS   143      -5.614   2.941   6.900  1.00 88.57           N
ATOM   1089  CA  CYS   143      -4.859   2.873   5.693  1.00 88.57           C
ATOM   1090  CB  CYS   143      -5.680   2.439   4.470  1.00 88.57           C
ATOM   1091  SG  CYS   143      -4.682   2.375   2.955  1.00 88.57           S
ATOM   1092  C   CYS   143      -4.411   4.272   5.468  1.00 88.57           C
ATOM   1093  O   CYS   143      -4.951   5.201   6.070  1.00 88.57           O
ATOM   1094  N   TYR   144      -3.392   4.484   4.618  1.00259.12           N
ATOM   1095  CA  TYR   144      -3.018   5.851   4.437  1.00259.12           C
ATOM   1096  CB  TYR   144      -1.497   6.097   4.373  1.00259.12           C
ATOM   1097  CG  TYR   144      -1.295   7.571   4.506  1.00259.12           C
ATOM   1098  CD1 TYR   144      -1.357   8.407   3.414  1.00259.12           C
ATOM   1099  CD2 TYR   144      -1.048   8.118   5.745  1.00259.12           C
ATOM   1100  CE1 TYR   144      -1.172   9.764   3.565  1.00259.12           C
ATOM   1101  CE2 TYR   144      -0.862   9.472   5.903  1.00259.12           C
ATOM   1102  CZ  TYR   144      -0.926  10.298   4.809  1.00259.12           C
ATOM   1103  OH  TYR   144      -0.737  11.688   4.963  1.00259.12           O
ATOM   1104  C   TYR   144      -3.607   6.249   3.131  1.00259.12           C
ATOM   1105  O   TYR   144      -3.088   5.910   2.067  1.00259.12           O
ATOM   1106  N   ALA   145      -4.730   6.985   3.192  1.00 26.73           N
ATOM   1107  CA  ALA   145      -5.409   7.377   1.998  1.00 26.73           C
ATOM   1108  CB  ALA   145      -6.875   7.773   2.242  1.00 26.73           C
ATOM   1109  C   ALA   145      -4.680   8.586   1.446  1.00 26.73           C
ATOM   1110  O   ALA   145      -5.084   9.080   0.362  1.00 26.73           O
ATOM   1111  OXT ALA   145      -3.706   9.034   2.110  1.00 26.73           O
TER    1112      ALA   145
END
