# Supplementary material for: Estimating local protein model quality: prospects for molecular replacement
Source: Acta Crystallogr D Struct Biol. 2020 Mar 3;76(Pt 3):285–90. doi: 10.1107/S2059798320000972 (PMC7057213; doi:10.1107/S2059798320000972)
Supplement: Supplementary file 1 [file d-76-00285-sup1.zip › models/1at0.2in8_A.B99990001.pdb.proq3.sscore.local]

ProQ2 ProQRosCen ProQRosFA ProQ3
0.62365621 0.80230217 1.2198932 0.85110367
0.73014787 0.86514215 1.2054742 0.93235247
0.65560706 0.71451976 1.0482161 0.84971854
0.59928498 0.58975657 0.93008599 0.75620247
0.59589169 0.5355231 0.84172787 0.72742688
0.68333741 0.52693119 0.8982821 0.80223284
0.72597886 0.6002991 0.9559179 0.86886939
0.70596184 0.60117088 0.9583687 0.84632317
0.66270217 0.57504761 0.87147104 0.80335465
0.58912307 0.56185974 0.80488511 0.75399169
0.49078754 0.61886316 0.77285752 0.71421952
0.52453982 0.70853447 0.76938989 0.72202939
0.48904723 0.69417962 0.763582 0.7144655
0.49597797 0.68478321 0.77939002 0.67517456
0.49349985 0.60860404 0.73086851 0.67480232
0.56217122 0.63811669 0.82777275 0.73378237
0.63330586 0.71465057 0.84640567 0.77541451
0.637382 0.68675236 0.83883726 0.75527044
0.63190951 0.72290272 0.74335917 0.71676431
0.58495126 0.74723142 0.77749849 0.687948
0.60341922 0.69510383 0.71314075 0.67884271
0.58062089 0.67003255 0.6733841 0.64599245
0.55962299 0.65690952 0.66963383 0.61847967
0.62346303 0.72705707 0.71329465 0.63842805
0.61149678 0.70276349 0.79039691 0.6644952
0.61925965 0.65849144 0.79686719 0.70350278
0.65654478 0.61745482 0.84696523 0.76790588
0.7008338 0.65720785 0.89024498 0.83899199
0.60958791 0.58125981 0.80742408 0.78265412
0.57351166 0.57963559 0.76947566 0.79893153
0.48031935 0.56765863 0.72528428 0.73193818
0.40131274 0.56252063 0.63645273 0.64071766
0.357708 0.61081542 0.63778459 0.59401688
0.45224782 0.57536523 0.64194468 0.62808262
0.49130613 0.55504213 0.72791498 0.69082358
0.49317288 0.47429214 0.68458949 0.6613861
0.55313864 0.53289929 0.78871259 0.72978
0.6138949 0.54529994 0.85181543 0.76639079
0.64206522 0.56527101 0.86949296 0.79779511
0.62811718 0.49110908 0.83390794 0.78413039
0.63999215 0.4903626 0.85962388 0.77973025
0.62602518 0.4244688 0.8092965 0.73185228
0.67903578 0.43663773 0.84502852 0.74912347
0.65667003 0.41870305 0.80891863 0.73207693
0.66099178 0.48528067 0.8589164 0.70808837
0.54624717 0.42115758 0.72537813 0.59647011
0.51538694 0.37149936 0.66873554 0.52562173
0.39651402 0.35595745 0.54301308 0.44622577
0.29526259 0.34560238 0.51588994 0.40597082
0.33410815 0.33835615 0.52158049 0.44488829
0.40736918 0.38064352 0.60558377 0.53414826
0.50383661 0.4020146 0.62782818 0.62086504
0.58020734 0.49011474 0.76103107 0.71585299
0.71053998 0.61186069 0.91808946 0.83839958
0.82561365 0.70137835 1.0514753 0.95966125
0.83132131 0.76381806 1.1095564 0.9893713
0.816504 0.7347531 1.1425065 0.98092718
0.81291864 0.76958712 1.1310779 0.99809583
0.76974244 0.82966753 1.1190225 0.97062556
0.67843374 0.77543714 1.0276793 0.91142437
0.62249939 0.76705692 0.91190968 0.83091689
0.55051589 0.75299399 0.7776527 0.73156675
0.58706214 0.75244788 0.82548225 0.79303245
0.69669123 0.74023609 0.93777948 0.91059974
0.79943796 0.75326454 1.0074425 0.98634489
0.87109777 0.78876562 1.1181583 1.0638547
0.87408164 0.77385202 1.1252885 1.0606672
0.8715333 0.83562223 1.2490653 1.0929873
0.843596 0.87106924 1.2228087 1.1236191
0.74537434 0.83125579 1.1827728 1.0190861
0.80569881 0.93133786 1.1904007 1.0715041
0.90865192 0.96765359 1.2202561 1.1224314
0.98984744 0.99877063 1.2592619 1.1714754
0.94498576 0.88716589 1.2154888 1.1369548
0.93970537 0.79515519 1.1288227 1.0443234
0.85602927 0.70104872 1.0208475 0.96375285
0.7725028 0.5760413 0.85589811 0.84349088
0.66672263 0.5401658 0.77055885 0.76367137
0.57875115 0.42873576 0.628453 0.64742056
0.50707524 0.4138341 0.54890867 0.54145231
0.56365643 0.39694342 0.47154497 0.54143407
0.57063229 0.37207594 0.50543899 0.55255745
0.62805022 0.36992986 0.55990271 0.63816373
0.69849675 0.39412829 0.60883796 0.71013953
0.75855473 0.44966024 0.68798861 0.75075377
0.71615414 0.50798474 0.73134309 0.75043978
0.70293934 0.61261033 0.80462788 0.79460236
0.7332812 0.75060434 0.92001646 0.87387583
0.6607618 0.71913979 0.88061178 0.81325826
0.56772795 0.70092351 0.81488089 0.75441301
0.49717129 0.63614485 0.80502047 0.73906503
0.53788075 0.63961352 0.85941989 0.79811118
0.53598387 0.5939522 0.83002078 0.77940368
0.5767164 0.64308043 0.88373633 0.79667968
0.65734718 0.69314881 0.92460999 0.8440204
0.72596443 0.70428729 1.0273749 0.94412667
0.8177102 0.70346865 1.0871164 1.0191555
0.87280796 0.71031684 1.1012448 1.0518353
0.93387286 0.71073254 1.0821554 1.0486357
0.84326942 0.66641366 1.0692023 0.99902009
0.74621239 0.62141119 1.0096312 0.92939639
0.67702502 0.57110932 0.89833519 0.87474267
0.62983386 0.56644758 0.84319957 0.82445429
0.50952998 0.56345879 0.77704216 0.74157778
0.54057454 0.59867099 0.80599871 0.77684713
0.59827049 0.63294082 0.85477004 0.8303421
0.63231488 0.70025642 0.9320319 0.87158739
0.7131418 0.77081708 0.99512269 0.95050532
0.74460536 0.74777929 1.0596534 0.97145273
0.76504254 0.78368547 1.0818431 1.0072365
0.74291439 0.78338645 1.1238724 0.97559975
0.75254346 0.85425355 1.1226745 0.99531717
0.79326721 0.84601866 1.1729429 0.99042495
0.78065031 0.77785784 1.1200123 0.95952803
0.76034017 0.7325838 1.1222281 0.95191306
0.74262771 0.67942377 1.0503398 0.91966774
0.73443578 0.6733843 0.96843281 0.85652842
0.66316335 0.5644682 0.87702747 0.7702444
0.65281186 0.52740343 0.86712122 0.75260249
0.63600144 0.54230694 0.87231514 0.74602751
0.64326956 0.54291548 0.85649037 0.73457708
0.63783822 0.6353886 0.91247026 0.72705274
0.75016373 0.66197593 0.96984315 0.82551539
0.82669534 0.72742336 1.0967307 0.90032864
0.85354542 0.74956042 1.0921195 0.95482453
0.91456638 0.83661165 1.2003612 0.99615006
0.91311693 0.77252142 1.1254856 0.99406236
0.89007106 0.81681962 1.1650748 1.0148318
0.79944971 0.73832388 1.0723868 0.98897539
0.75828402 0.79746392 1.0723344 0.97192631
0.74945367 0.8356583 1.0355144 0.9832915
0.79936337 0.88728462 1.144841 1.0537195
0.87985851 0.87340768 1.1961323 1.1443625
0.93674291 0.84622819 1.2151415 1.1806046
0.9744975 0.88735873 1.241962 1.2096151
0.9499146 0.89469176 1.2854088 1.1964934
0.91296699 0.88298586 1.2177292 1.1565428
0.89676414 0.88229379 1.2615053 1.1561266
0.91012359 0.85380324 1.2797207 1.1737793
0.9543436 0.83581273 1.2337649 1.1580858
0.94696828 0.91081031 1.277302 1.1747966
0.90740912 0.99088561 1.337413 1.148849
0.86312285 1.0372174 1.3174689 1.1047466
0.80803213 1.0384435 1.2430163 1.0356985
0.66329056 0.83748929 1.0292459 0.87441966
