# Supplementary material for: Estimating local protein model quality: prospects for molecular replacement
Source: Acta Crystallogr D Struct Biol. 2020 Mar 3;76(Pt 3):285–90. doi: 10.1107/S2059798320000972 (PMC7057213; doi:10.1107/S2059798320000972)
Supplement: Supplementary file 1 [file d-76-00285-sup1.zip › models/1at0.2in8_A.B99990001.pdb.proq3d.sscore.local]

ProQ2D ProQRosCenD ProQRosFAD ProQ3D
8.474444746971130371e-01 5.809319019317626953e-01 9.115701913833618164e-01 9.390625357627868652e-01
8.493360877037048340e-01 7.300089597702026367e-01 9.681239128112792969e-01 9.234934449195861816e-01
8.977556228637695312e-01 6.315824985504150391e-01 9.372574687004089355e-01 8.880227208137512207e-01
7.905291318893432617e-01 6.158456206321716309e-01 9.114733338356018066e-01 8.392617702484130859e-01
6.860563158988952637e-01 5.255592465400695801e-01 8.812218308448791504e-01 8.192515969276428223e-01
8.463146090507507324e-01 6.405853033065795898e-01 9.195272326469421387e-01 9.296065568923950195e-01
7.997635006904602051e-01 6.084806323051452637e-01 9.467831850051879883e-01 9.060843586921691895e-01
8.039592504501342773e-01 6.959949135780334473e-01 9.350087642669677734e-01 8.199118971824645996e-01
7.053775191307067871e-01 6.665332317352294922e-01 9.255932569503784180e-01 8.856577873229980469e-01
6.412872672080993652e-01 6.442424058914184570e-01 8.924460411071777344e-01 8.465281724929809570e-01
6.750745773315429688e-01 6.568301916122436523e-01 8.484545350074768066e-01 8.257113695144653320e-01
6.937867403030395508e-01 6.529048085212707520e-01 8.868808746337890625e-01 8.610017895698547363e-01
4.750009477138519287e-01 6.577166914939880371e-01 8.701496124267578125e-01 8.646070957183837891e-01
4.595079421997070312e-01 6.770794987678527832e-01 9.096140265464782715e-01 8.160012364387512207e-01
5.020911693572998047e-01 5.590920448303222656e-01 8.701733946800231934e-01 7.264496088027954102e-01
5.164359807968139648e-01 7.021490335464477539e-01 9.210572242736816406e-01 9.081409573554992676e-01
8.097416758537292480e-01 7.358124256134033203e-01 9.184939265251159668e-01 8.571600317955017090e-01
6.997699141502380371e-01 7.149251103401184082e-01 9.257988929748535156e-01 9.070392251014709473e-01
6.921847462654113770e-01 7.482692599296569824e-01 8.951329588890075684e-01 7.939693927764892578e-01
5.870504975318908691e-01 7.147398591041564941e-01 8.812507390975952148e-01 7.558555006980895996e-01
5.419464111328125000e-01 7.764325737953186035e-01 8.709622025489807129e-01 7.942596077919006348e-01
5.495195388793945312e-01 7.588465213775634766e-01 7.997186779975891113e-01 7.018783688545227051e-01
4.420242905616760254e-01 6.262884736061096191e-01 7.881134152412414551e-01 5.960754752159118652e-01
6.081977486610412598e-01 6.660586595535278320e-01 8.175572752952575684e-01 6.200186610221862793e-01
6.004609465599060059e-01 7.036174535751342773e-01 8.583400845527648926e-01 6.522824764251708984e-01
8.162652850151062012e-01 7.471950650215148926e-01 9.017654061317443848e-01 7.877647876739501953e-01
8.657507300376892090e-01 6.565333008766174316e-01 9.132834672927856445e-01 9.262557029724121094e-01
8.739663958549499512e-01 7.720509171485900879e-01 9.536243677139282227e-01 9.585074782371520996e-01
8.310192823410034180e-01 6.996534466743469238e-01 9.083883762359619141e-01 9.548830986022949219e-01
6.931915879249572754e-01 7.160507440567016602e-01 9.216803312301635742e-01 9.272291660308837891e-01
4.708520472049713135e-01 6.222291588783264160e-01 8.145628571510314941e-01 8.803793787956237793e-01
3.836982548236846924e-01 5.554667115211486816e-01 8.209552168846130371e-01 8.525116443634033203e-01
4.238537251949310303e-01 5.479714870452880859e-01 8.799977302551269531e-01 8.638469576835632324e-01
4.864079952239990234e-01 5.595242977142333984e-01 8.515185117721557617e-01 8.827873468399047852e-01
5.904093980789184570e-01 5.043069124221801758e-01 9.277573823928833008e-01 9.241674542427062988e-01
4.974538385868072510e-01 5.705863237380981445e-01 8.906428813934326172e-01 9.467008113861083984e-01
6.977675557136535645e-01 6.135051250457763672e-01 9.524054527282714844e-01 9.425192475318908691e-01
8.511570692062377930e-01 5.261235237121582031e-01 9.456134438514709473e-01 9.421431422233581543e-01
8.487272262573242188e-01 5.309882760047912598e-01 9.446642398834228516e-01 9.233134388923645020e-01
8.500804901123046875e-01 4.765552580356597900e-01 9.425478577613830566e-01 9.371798634529113770e-01
8.504289984703063965e-01 4.892863631248474121e-01 9.619908332824707031e-01 9.597036242485046387e-01
8.276474475860595703e-01 2.821505069732666016e-01 9.514517784118652344e-01 9.683073163032531738e-01
7.404989600181579590e-01 4.690407514572143555e-01 9.491024613380432129e-01 8.962727189064025879e-01
8.089379668235778809e-01 4.912203848361968994e-01 9.493246674537658691e-01 9.338083863258361816e-01
6.820282936096191406e-01 4.845377206802368164e-01 9.481855630874633789e-01 7.045930027961730957e-01
7.248737215995788574e-01 3.861107528209686279e-01 9.107981920242309570e-01 7.486293315887451172e-01
5.637010931968688965e-01 2.734417915344238281e-01 9.144061803817749023e-01 7.286018133163452148e-01
4.998622834682464600e-01 3.675822019577026367e-01 4.722668528556823730e-01 5.096898674964904785e-01
2.857761085033416748e-01 2.748064100742340088e-01 3.984368741512298584e-01 4.666516184806823730e-01
3.477831780910491943e-01 3.014924526214599609e-01 3.777086436748504639e-01 4.459619224071502686e-01
3.577321171760559082e-01 2.166456133127212524e-01 4.489992856979370117e-01 4.516296088695526123e-01
4.547607600688934326e-01 2.646196484565734863e-01 5.616437196731567383e-01 6.148815155029296875e-01
6.390709877014160156e-01 4.550785124301910400e-01 8.559341430664062500e-01 7.802246809005737305e-01
8.074176907539367676e-01 6.224950551986694336e-01 9.546976089477539062e-01 9.185544848442077637e-01
9.335783123970031738e-01 7.544103860855102539e-01 9.507116675376892090e-01 9.587918519973754883e-01
8.849463462829589844e-01 7.819991111755371094e-01 9.664794802665710449e-01 9.724675416946411133e-01
8.626821041107177734e-01 7.814535498619079590e-01 9.615896344184875488e-01 9.487716555595397949e-01
9.122865200042724609e-01 8.660672903060913086e-01 9.516977071762084961e-01 9.581886529922485352e-01
8.508502840995788574e-01 8.583662509918212891e-01 9.480044841766357422e-01 9.085416793823242188e-01
8.541402816772460938e-01 7.959545254707336426e-01 9.398669600486755371e-01 9.035159349441528320e-01
7.814039587974548340e-01 7.752293348312377930e-01 9.229963421821594238e-01 8.647899627685546875e-01
5.673370361328125000e-01 7.787987589836120605e-01 6.685526371002197266e-01 7.835574746131896973e-01
4.654368758201599121e-01 7.732610702514648438e-01 7.195733785629272461e-01 6.765468716621398926e-01
5.935347080230712891e-01 7.312319278717041016e-01 9.057989120483398438e-01 8.099548220634460449e-01
8.768098354339599609e-01 7.655412554740905762e-01 9.422279000282287598e-01 9.221709966659545898e-01
9.195173978805541992e-01 8.585738539695739746e-01 9.634097218513488770e-01 9.528822898864746094e-01
8.936167359352111816e-01 8.395035266876220703e-01 9.447199702262878418e-01 9.441682100296020508e-01
9.166101217269897461e-01 7.790362834930419922e-01 9.707055091857910156e-01 9.703735709190368652e-01
8.661043643951416016e-01 8.255788087844848633e-01 9.691166877746582031e-01 9.638106822967529297e-01
8.172531127929687500e-01 7.787603735923767090e-01 9.624572396278381348e-01 9.361013174057006836e-01
8.110100626945495605e-01 6.124971508979797363e-01 9.399375319480895996e-01 9.682421684265136719e-01
9.332900643348693848e-01 8.127581477165222168e-01 9.430463910102844238e-01 9.812760353088378906e-01
9.130576848983764648e-01 8.625164628028869629e-01 9.721000194549560547e-01 9.837298989295959473e-01
8.817039132118225098e-01 8.488790988922119141e-01 9.770367741584777832e-01 9.782538414001464844e-01
8.797836899757385254e-01 8.306475877761840820e-01 9.668006300926208496e-01 9.708964824676513672e-01
7.907876372337341309e-01 7.512961626052856445e-01 9.357640147209167480e-01 9.401426315307617188e-01
7.539480328559875488e-01 5.691544413566589355e-01 8.909881711006164551e-01 8.734950423240661621e-01
6.336399912834167480e-01 5.673623085021972656e-01 7.695260643959045410e-01 8.437498807907104492e-01
3.782844841480255127e-01 4.559938609600067139e-01 5.730832219123840332e-01 6.543296575546264648e-01
3.177918493747711182e-01 3.631933927536010742e-01 3.285177350044250488e-01 4.014879167079925537e-01
3.279340863227844238e-01 2.475640326738357544e-01 3.157352805137634277e-01 3.518052697181701660e-01
2.960314452648162842e-01 3.053633272647857666e-01 3.170601129531860352e-01 3.452405035495758057e-01
3.901083767414093018e-01 3.433736562728881836e-01 4.860365688800811768e-01 4.223901629447937012e-01
6.333428025245666504e-01 2.978923916816711426e-01 6.281428337097167969e-01 7.814704179763793945e-01
7.676423788070678711e-01 4.097011089324951172e-01 8.578301668167114258e-01 8.986843228340148926e-01
6.374958753585815430e-01 4.275930523872375488e-01 8.918870687484741211e-01 8.392812609672546387e-01
7.571462392807006836e-01 6.905214786529541016e-01 9.177163243293762207e-01 9.245329499244689941e-01
7.839502692222595215e-01 7.064135670661926270e-01 9.115713834762573242e-01 9.274222254753112793e-01
8.092380166053771973e-01 6.578415036201477051e-01 9.380049109458923340e-01 9.287139773368835449e-01
7.229044437408447266e-01 6.736857891082763672e-01 9.015153050422668457e-01 8.696523308753967285e-01
6.753072142601013184e-01 6.835776567459106445e-01 8.974148035049438477e-01 8.595439791679382324e-01
7.166771292686462402e-01 6.835374236106872559e-01 9.586210250854492188e-01 9.363445639610290527e-01
7.470969557762145996e-01 5.654108524322509766e-01 9.072201848030090332e-01 8.360438942909240723e-01
7.489892840385437012e-01 6.279072761535644531e-01 9.170126318931579590e-01 8.113088607788085938e-01
7.007112503051757812e-01 5.698840618133544922e-01 9.172511100769042969e-01 7.392594814300537109e-01
7.849180698394775391e-01 7.104854583740234375e-01 9.365186095237731934e-01 9.009103775024414062e-01
8.316941857337951660e-01 7.027738690376281738e-01 9.520733952522277832e-01 9.433931112289428711e-01
8.827084302902221680e-01 7.958168983459472656e-01 9.575117230415344238e-01 9.795834422111511230e-01
8.578943014144897461e-01 7.395870089530944824e-01 9.662148952484130859e-01 9.444379210472106934e-01
8.544417023658752441e-01 6.904261112213134766e-01 9.605176448822021484e-01 9.444284439086914062e-01
8.181893229484558105e-01 6.155478358268737793e-01 9.664838314056396484e-01 9.120723009109497070e-01
7.241651415824890137e-01 5.106400251388549805e-01 9.415287971496582031e-01 8.340142369270324707e-01
5.786252617835998535e-01 5.556414723396301270e-01 9.048718214035034180e-01 6.526578664779663086e-01
5.261216759681701660e-01 5.870450735092163086e-01 8.079134225845336914e-01 6.181235313415527344e-01
5.141857266426086426e-01 6.382226347923278809e-01 8.281907439231872559e-01 6.168441772460937500e-01
5.084902048110961914e-01 5.351653099060058594e-01 9.067119359970092773e-01 5.648497939109802246e-01
8.240460753440856934e-01 6.569983959197998047e-01 9.474118351936340332e-01 8.154903650283813477e-01
8.649994134902954102e-01 8.109962940216064453e-01 9.751535058021545410e-01 9.418724775314331055e-01
8.737741112709045410e-01 8.028431534767150879e-01 9.652125239372253418e-01 9.412783980369567871e-01
8.645808696746826172e-01 8.353415727615356445e-01 9.534605741500854492e-01 9.526990056037902832e-01
8.410544395446777344e-01 7.916838526725769043e-01 9.655520319938659668e-01 9.079836010932922363e-01
8.223744034767150879e-01 7.957749962806701660e-01 9.720025062561035156e-01 8.518105149269104004e-01
8.880587220191955566e-01 8.506630659103393555e-01 9.685243368148803711e-01 9.611067771911621094e-01
8.663305044174194336e-01 8.013808727264404297e-01 9.807223677635192871e-01 9.357666373252868652e-01
8.609585165977478027e-01 7.159777283668518066e-01 9.800231456756591797e-01 9.034640789031982422e-01
8.755764365196228027e-01 7.142873406410217285e-01 9.735244512557983398e-01 9.363337755203247070e-01
8.657550215721130371e-01 7.342041134834289551e-01 9.330071806907653809e-01 8.225462436676025391e-01
8.250603675842285156e-01 7.093423604965209961e-01 8.442493081092834473e-01 7.478988170623779297e-01
7.558241486549377441e-01 6.185039281845092773e-01 8.788805603981018066e-01 7.014628052711486816e-01
7.285479903221130371e-01 6.314842104911804199e-01 8.399477005004882812e-01 6.202038526535034180e-01
7.550660371780395508e-01 5.458828806877136230e-01 8.607689142227172852e-01 5.866359472274780273e-01
8.448230624198913574e-01 5.782670378684997559e-01 9.529308080673217773e-01 7.392891049385070801e-01
8.363007307052612305e-01 6.386043429374694824e-01 9.042394161224365234e-01 8.855862021446228027e-01
8.561778664588928223e-01 7.690158486366271973e-01 9.590249061584472656e-01 8.999190330505371094e-01
8.573535680770874023e-01 7.555423378944396973e-01 9.705184102058410645e-01 9.454208016395568848e-01
8.847070932388305664e-01 7.670324444770812988e-01 9.785777330398559570e-01 9.708380699157714844e-01
8.983464241027832031e-01 8.499817252159118652e-01 9.731190204620361328e-01 9.718731045722961426e-01
8.914061784744262695e-01 7.910094261169433594e-01 9.745964407920837402e-01 9.477500915527343750e-01
8.629893660545349121e-01 7.982921004295349121e-01 9.505702853202819824e-01 9.479407072067260742e-01
7.741557955741882324e-01 7.489941716194152832e-01 9.489069581031799316e-01 9.034589529037475586e-01
8.457773327827453613e-01 7.380003333091735840e-01 8.675953745841979980e-01 9.285322427749633789e-01
8.374077081680297852e-01 7.935035228729248047e-01 9.744141697883605957e-01 9.632013440132141113e-01
8.968161940574645996e-01 8.216764330863952637e-01 9.696357846260070801e-01 9.801739454269409180e-01
8.840356469154357910e-01 8.303114175796508789e-01 9.835476279258728027e-01 9.845440983772277832e-01
9.397145509719848633e-01 8.441078662872314453e-01 9.854099750518798828e-01 9.914886951446533203e-01
9.577978253364562988e-01 8.673682212829589844e-01 9.804060459136962891e-01 9.882559180259704590e-01
8.635939359664916992e-01 8.481658697128295898e-01 9.595841765403747559e-01 9.694176912307739258e-01
8.047292828559875488e-01 8.320946097373962402e-01 9.796930551528930664e-01 9.567860364913940430e-01
7.747529149055480957e-01 8.536018133163452148e-01 9.830678105354309082e-01 9.897719025611877441e-01
8.465858101844787598e-01 8.220431804656982422e-01 9.813721179962158203e-01 9.880208373069763184e-01
9.651026725769042969e-01 8.710831403732299805e-01 9.817216396331787109e-01 9.768462777137756348e-01
9.600571393966674805e-01 8.090186119079589844e-01 9.770926237106323242e-01 9.632523059844970703e-01
9.138998389244079590e-01 8.155366182327270508e-01 9.518847465515136719e-01 9.407455325126647949e-01
7.403360009193420410e-01 8.477829694747924805e-01 9.192253351211547852e-01 8.413175940513610840e-01
5.582302808761596680e-01 5.511133074760437012e-01 7.487260103225708008e-01 6.564093232154846191e-01
