# Supplementary material for: Estimating local protein model quality: prospects for molecular replacement
Source: Acta Crystallogr D Struct Biol. 2020 Mar 3;76(Pt 3):285–90. doi: 10.1107/S2059798320000972 (PMC7057213; doi:10.1107/S2059798320000972)
Supplement: Supplementary file 1 [file d-76-00285-sup1.zip › models/1axb.1pio_A.B99990001.pdb]

EXPDTA    THEORETICAL MODEL, MODELLER 9.23 2019/11/15 00:26:17
REMARK   6 MODELLER OBJECTIVE FUNCTION:      1653.2463
REMARK   6 MODELLER BEST TEMPLATE % SEQ ID:  30.588
REMARK   6 SEQUENCE: 1axb/1axb.1pio_A
REMARK   6 ALIGNMENT: 1axb/1axb.1pio_A.ali
REMARK   6 SCRIPT: ./make_models.py
REMARK   6 TEMPLATE: 1pio 32:A - 290:A MODELS 7: - 263: AT 30.6%
ATOM      1  N   HIS     1      48.309  49.334  48.872  1.00 62.02           N
ATOM      2  CA  HIS     1      47.217  48.877  49.761  1.00 62.02           C
ATOM      3  ND1 HIS     1      44.220  47.082  49.800  1.00 62.02           N
ATOM      4  CG  HIS     1      44.711  48.370  49.801  1.00 62.02           C
ATOM      5  CB  HIS     1      45.888  48.819  48.983  1.00 62.02           C
ATOM      6  NE2 HIS     1      42.935  48.247  51.189  1.00 62.02           N
ATOM      7  CD2 HIS     1      43.915  49.068  50.656  1.00 62.02           C
ATOM      8  CE1 HIS     1      43.158  47.065  50.645  1.00 62.02           C
ATOM      9  C   HIS     1      47.515  47.520  50.299  1.00 62.02           C
ATOM     10  O   HIS     1      47.761  46.574  49.554  1.00 62.02           O
ATOM     11  N   PRO     2      47.527  47.413  51.595  1.00151.42           N
ATOM     12  CA  PRO     2      47.748  46.122  52.169  1.00151.42           C
ATOM     13  CD  PRO     2      48.035  48.483  52.439  1.00151.42           C
ATOM     14  CB  PRO     2      48.046  46.370  53.645  1.00151.42           C
ATOM     15  CG  PRO     2      48.667  47.780  53.653  1.00151.42           C
ATOM     16  C   PRO     2      46.506  45.347  51.914  1.00151.42           C
ATOM     17  O   PRO     2      45.436  45.951  51.899  1.00151.42           O
ATOM     18  N   GLU     3      46.601  44.026  51.696  1.00229.27           N
ATOM     19  CA  GLU     3      45.378  43.331  51.455  1.00229.27           C
ATOM     20  CB  GLU     3      45.491  42.185  50.439  1.00229.27           C
ATOM     21  CG  GLU     3      46.444  41.067  50.863  1.00229.27           C
ATOM     22  CD  GLU     3      46.441  40.022  49.757  1.00229.27           C
ATOM     23  OE1 GLU     3      45.658  40.197  48.785  1.00229.27           O
ATOM     24  OE2 GLU     3      47.221  39.038  49.864  1.00229.27           O
ATOM     25  C   GLU     3      44.968  42.739  52.752  1.00229.27           C
ATOM     26  O   GLU     3      45.726  42.003  53.382  1.00229.27           O
ATOM     27  N   THR     4      43.746  43.073  53.196  1.00240.62           N
ATOM     28  CA  THR     4      43.295  42.518  54.427  1.00240.62           C
ATOM     29  CB  THR     4      42.588  43.509  55.302  1.00240.62           C
ATOM     30  OG1 THR     4      41.427  44.012  54.657  1.00240.62           O
ATOM     31  CG2 THR     4      43.564  44.656  55.608  1.00240.62           C
ATOM     32  C   THR     4      42.337  41.440  54.074  1.00240.62           C
ATOM     33  O   THR     4      41.257  41.693  53.542  1.00240.62           O
ATOM     34  N   LEU     5      42.731  40.186  54.348  1.00192.97           N
ATOM     35  CA  LEU     5      41.840  39.114  54.054  1.00192.97           C
ATOM     36  CB  LEU     5      42.490  37.728  54.188  1.00192.97           C
ATOM     37  CG  LEU     5      43.704  37.538  53.257  1.00192.97           C
ATOM     38  CD1 LEU     5      44.301  36.129  53.394  1.00192.97           C
ATOM     39  CD2 LEU     5      43.361  37.904  51.804  1.00192.97           C
ATOM     40  C   LEU     5      40.771  39.228  55.079  1.00192.97           C
ATOM     41  O   LEU     5      41.047  39.514  56.242  1.00192.97           O
ATOM     42  N   VAL     6      39.506  39.031  54.677  1.00129.17           N
ATOM     43  CA  VAL     6      38.483  39.199  55.658  1.00129.17           C
ATOM     44  CB  VAL     6      37.712  40.475  55.494  1.00129.17           C
ATOM     45  CG1 VAL     6      37.015  40.445  54.123  1.00129.17           C
ATOM     46  CG2 VAL     6      36.743  40.625  56.680  1.00129.17           C
ATOM     47  C   VAL     6      37.513  38.077  55.541  1.00129.17           C
ATOM     48  O   VAL     6      37.375  37.450  54.492  1.00129.17           O
ATOM     49  N   LYS     7      36.834  37.787  56.664  1.00248.82           N
ATOM     50  CA  LYS     7      35.800  36.801  56.716  1.00248.82           C
ATOM     51  CB  LYS     7      35.891  35.920  57.976  1.00248.82           C
ATOM     52  CG  LYS     7      34.833  34.818  58.090  1.00248.82           C
ATOM     53  CD  LYS     7      35.073  33.611  57.179  1.00248.82           C
ATOM     54  CE  LYS     7      34.499  33.763  55.770  1.00248.82           C
ATOM     55  NZ  LYS     7      34.781  32.546  54.976  1.00248.82           N
ATOM     56  C   LYS     7      34.543  37.602  56.824  1.00248.82           C
ATOM     57  O   LYS     7      34.549  38.692  57.391  1.00248.82           O
ATOM     58  N   VAL     8      33.430  37.122  56.247  1.00114.17           N
ATOM     59  CA  VAL     8      32.217  37.877  56.374  1.00114.17           C
ATOM     60  CB  VAL     8      31.080  37.308  55.575  1.00114.17           C
ATOM     61  CG1 VAL     8      31.466  37.351  54.086  1.00114.17           C
ATOM     62  CG2 VAL     8      30.742  35.900  56.094  1.00114.17           C
ATOM     63  C   VAL     8      31.822  37.860  57.817  1.00114.17           C
ATOM     64  O   VAL     8      31.360  38.862  58.361  1.00114.17           O
ATOM     65  N   LYS     9      32.025  36.703  58.476  1.00 95.87           N
ATOM     66  CA  LYS     9      31.602  36.507  59.832  1.00 95.87           C
ATOM     67  CB  LYS     9      31.939  35.103  60.370  1.00 95.87           C
ATOM     68  CG  LYS     9      31.493  34.884  61.821  1.00 95.87           C
ATOM     69  CD  LYS     9      31.616  33.436  62.304  1.00 95.87           C
ATOM     70  CE  LYS     9      32.986  33.100  62.900  1.00 95.87           C
ATOM     71  NZ  LYS     9      33.020  31.682  63.325  1.00 95.87           N
ATOM     72  C   LYS     9      32.277  37.477  60.747  1.00 95.87           C
ATOM     73  O   LYS     9      31.612  38.124  61.555  1.00 95.87           O
ATOM     74  N   ASP    10      33.611  37.626  60.637  1.00107.62           N
ATOM     75  CA  ASP    10      34.271  38.473  61.585  1.00107.62           C
ATOM     76  CB  ASP    10      35.816  38.360  61.638  1.00107.62           C
ATOM     77  CG  ASP    10      36.519  38.895  60.401  1.00107.62           C
ATOM     78  OD1 ASP    10      35.843  39.368  59.455  1.00107.62           O
ATOM     79  OD2 ASP    10      37.778  38.841  60.401  1.00107.62           O
ATOM     80  C   ASP    10      33.844  39.883  61.357  1.00107.62           C
ATOM     81  O   ASP    10      33.829  40.691  62.284  1.00107.62           O
ATOM     82  N   ALA    11      33.457  40.210  60.110  1.00 32.42           N
ATOM     83  CA  ALA    11      33.058  41.543  59.782  1.00 32.42           C
ATOM     84  CB  ALA    11      32.606  41.687  58.320  1.00 32.42           C
ATOM     85  C   ALA    11      31.895  41.894  60.649  1.00 32.42           C
ATOM     86  O   ALA    11      31.793  43.024  61.126  1.00 32.42           O
ATOM     87  N   GLU    12      30.979  40.931  60.861  1.00 38.74           N
ATOM     88  CA  GLU    12      29.817  41.165  61.669  1.00 38.74           C
ATOM     89  CB  GLU    12      28.805  40.004  61.640  1.00 38.74           C
ATOM     90  CG  GLU    12      28.093  39.858  60.292  1.00 38.74           C
ATOM     91  CD  GLU    12      27.062  38.743  60.405  1.00 38.74           C
ATOM     92  OE1 GLU    12      27.424  37.646  60.907  1.00 38.74           O
ATOM     93  OE2 GLU    12      25.895  38.978  59.992  1.00 38.74           O
ATOM     94  C   GLU    12      30.218  41.383  63.094  1.00 38.74           C
ATOM     95  O   GLU    12      29.638  42.216  63.782  1.00 38.74           O
ATOM     96  N   ASP    13      31.209  40.626  63.595  1.00 36.30           N
ATOM     97  CA  ASP    13      31.582  40.795  64.968  1.00 36.30           C
ATOM     98  CB  ASP    13      32.674  39.807  65.406  1.00 36.30           C
ATOM     99  CG  ASP    13      32.037  38.431  65.509  1.00 36.30           C
ATOM    100  OD1 ASP    13      31.048  38.293  66.277  1.00 36.30           O
ATOM    101  OD2 ASP    13      32.522  37.503  64.810  1.00 36.30           O
ATOM    102  C   ASP    13      32.126  42.172  65.164  1.00 36.30           C
ATOM    103  O   ASP    13      31.719  42.881  66.082  1.00 36.30           O
ATOM    104  N   GLN    14      33.049  42.601  64.283  1.00 80.90           N
ATOM    105  CA  GLN    14      33.679  43.874  64.479  1.00 80.90           C
ATOM    106  CB  GLN    14      34.793  44.144  63.450  1.00 80.90           C
ATOM    107  CG  GLN    14      35.489  45.493  63.637  1.00 80.90           C
ATOM    108  CD  GLN    14      36.411  45.378  64.843  1.00 80.90           C
ATOM    109  OE1 GLN    14      37.317  44.546  64.870  1.00 80.90           O
ATOM    110  NE2 GLN    14      36.167  46.233  65.872  1.00 80.90           N
ATOM    111  C   GLN    14      32.675  44.975  64.348  1.00 80.90           C
ATOM    112  O   GLN    14      32.611  45.880  65.179  1.00 80.90           O
ATOM    113  N   LEU    15      31.869  44.909  63.278  1.00 74.32           N
ATOM    114  CA  LEU    15      30.901  45.903  62.911  1.00 74.32           C
ATOM    115  CB  LEU    15      30.490  45.735  61.446  1.00 74.32           C
ATOM    116  CG  LEU    15      31.737  45.830  60.544  1.00 74.32           C
ATOM    117  CD1 LEU    15      31.396  45.672  59.060  1.00 74.32           C
ATOM    118  CD2 LEU    15      32.539  47.109  60.839  1.00 74.32           C
ATOM    119  C   LEU    15      29.696  45.899  63.803  1.00 74.32           C
ATOM    120  O   LEU    15      29.058  46.934  63.984  1.00 74.32           O
ATOM    121  N   GLY    16      29.308  44.735  64.350  1.00 26.67           N
ATOM    122  CA  GLY    16      28.146  44.713  65.189  1.00 26.67           C
ATOM    123  C   GLY    16      26.953  44.930  64.311  1.00 26.67           C
ATOM    124  O   GLY    16      26.023  45.651  64.673  1.00 26.67           O
ATOM    125  N   ALA    17      26.964  44.313  63.115  1.00 53.99           N
ATOM    126  CA  ALA    17      25.894  44.459  62.169  1.00 53.99           C
ATOM    127  CB  ALA    17      26.277  45.306  60.943  1.00 53.99           C
ATOM    128  C   ALA    17      25.561  43.089  61.665  1.00 53.99           C
ATOM    129  O   ALA    17      26.102  42.096  62.148  1.00 53.99           O
ATOM    130  N   ARG    18      24.602  43.005  60.721  1.00145.82           N
ATOM    131  CA  ARG    18      24.204  41.755  60.134  1.00145.82           C
ATOM    132  CB  ARG    18      22.690  41.489  60.207  1.00145.82           C
ATOM    133  CG  ARG    18      22.101  41.494  61.619  1.00145.82           C
ATOM    134  CD  ARG    18      22.654  40.407  62.541  1.00145.82           C
ATOM    135  NE  ARG    18      23.920  40.930  63.126  1.00145.82           N
ATOM    136  CZ  ARG    18      24.163  40.792  64.462  1.00145.82           C
ATOM    137  NH1 ARG    18      23.250  40.163  65.256  1.00145.82           N
ATOM    138  NH2 ARG    18      25.313  41.288  65.005  1.00145.82           N
ATOM    139  C   ARG    18      24.522  41.862  58.677  1.00145.82           C
ATOM    140  O   ARG    18      24.452  42.949  58.106  1.00145.82           O
ATOM    141  N   VAL    19      24.888  40.738  58.026  1.00107.32           N
ATOM    142  CA  VAL    19      25.234  40.835  56.638  1.00107.32           C
ATOM    143  CB  VAL    19      26.687  40.578  56.375  1.00107.32           C
ATOM    144  CG1 VAL    19      27.498  41.687  57.064  1.00107.32           C
ATOM    145  CG2 VAL    19      27.040  39.165  56.857  1.00107.32           C
ATOM    146  C   VAL    19      24.439  39.861  55.828  1.00107.32           C
ATOM    147  O   VAL    19      24.253  38.704  56.205  1.00107.32           O
ATOM    148  N   GLY    20      23.947  40.339  54.667  1.00 41.82           N
ATOM    149  CA  GLY    20      23.210  39.528  53.742  1.00 41.82           C
ATOM    150  C   GLY    20      23.889  39.723  52.424  1.00 41.82           C
ATOM    151  O   GLY    20      23.894  40.826  51.878  1.00 41.82           O
ATOM    152  N   TYR    21      24.471  38.641  51.867  1.00158.29           N
ATOM    153  CA  TYR    21      25.205  38.796  50.647  1.00158.29           C
ATOM    154  CB  TYR    21      26.725  38.662  50.853  1.00158.29           C
ATOM    155  CG  TYR    21      27.410  39.006  49.577  1.00158.29           C
ATOM    156  CD1 TYR    21      27.681  40.321  49.279  1.00158.29           C
ATOM    157  CD2 TYR    21      27.784  38.025  48.685  1.00158.29           C
ATOM    158  CE1 TYR    21      28.313  40.656  48.109  1.00158.29           C
ATOM    159  CE2 TYR    21      28.418  38.355  47.509  1.00158.29           C
ATOM    160  CZ  TYR    21      28.684  39.674  47.223  1.00158.29           C
ATOM    161  OH  TYR    21      29.335  40.028  46.021  1.00158.29           O
ATOM    162  C   TYR    21      24.784  37.749  49.662  1.00158.29           C
ATOM    163  O   TYR    21      24.369  36.650  50.028  1.00158.29           O
ATOM    164  N   ILE    22      24.822  38.118  48.364  1.00155.83           N
ATOM    165  CA  ILE    22      24.546  37.203  47.297  1.00155.83           C
ATOM    166  CB  ILE    22      23.073  37.112  47.012  1.00155.83           C
ATOM    167  CG1 ILE    22      22.788  36.011  45.983  1.00155.83           C
ATOM    168  CG2 ILE    22      22.555  38.518  46.671  1.00155.83           C
ATOM    169  CD1 ILE    22      23.029  34.612  46.549  1.00155.83           C
ATOM    170  C   ILE    22      25.285  37.697  46.084  1.00155.83           C
ATOM    171  O   ILE    22      25.041  38.798  45.591  1.00155.83           O
ATOM    172  N   GLU    23      26.226  36.890  45.560  1.00 89.35           N
ATOM    173  CA  GLU    23      26.952  37.306  44.397  1.00 89.35           C
ATOM    174  CB  GLU    23      28.450  37.545  44.668  1.00 89.35           C
ATOM    175  CG  GLU    23      29.200  38.222  43.520  1.00 89.35           C
ATOM    176  CD  GLU    23      30.617  38.509  43.996  1.00 89.35           C
ATOM    177  OE1 GLU    23      31.135  37.710  44.822  1.00 89.35           O
ATOM    178  OE2 GLU    23      31.197  39.530  43.540  1.00 89.35           O
ATOM    179  C   GLU    23      26.818  36.202  43.408  1.00 89.35           C
ATOM    180  O   GLU    23      27.062  35.035  43.719  1.00 89.35           O
ATOM    181  N   LEU    24      26.390  36.559  42.184  1.00114.64           N
ATOM    182  CA  LEU    24      26.214  35.581  41.160  1.00114.64           C
ATOM    183  CB  LEU    24      24.743  35.457  40.718  1.00114.64           C
ATOM    184  CG  LEU    24      24.468  34.423  39.610  1.00114.64           C
ATOM    185  CD1 LEU    24      24.923  34.937  38.235  1.00114.64           C
ATOM    186  CD2 LEU    24      25.070  33.054  39.961  1.00114.64           C
ATOM    187  C   LEU    24      27.039  36.002  39.993  1.00114.64           C
ATOM    188  O   LEU    24      26.886  37.103  39.466  1.00114.64           O
ATOM    189  N   ASP    25      27.970  35.129  39.575  1.00 54.64           N
ATOM    190  CA  ASP    25      28.760  35.456  38.433  1.00 54.64           C
ATOM    191  CB  ASP    25      30.063  34.645  38.341  1.00 54.64           C
ATOM    192  CG  ASP    25      30.893  35.167  37.172  1.00 54.64           C
ATOM    193  OD1 ASP    25      30.376  36.027  36.409  1.00 54.64           O
ATOM    194  OD2 ASP    25      32.056  34.707  37.030  1.00 54.64           O
ATOM    195  C   ASP    25      27.915  35.145  37.245  1.00 54.64           C
ATOM    196  O   ASP    25      27.364  34.052  37.132  1.00 54.64           O
ATOM    197  N   LEU    26      27.751  36.135  36.352  1.00 60.90           N
ATOM    198  CA  LEU    26      26.967  35.943  35.169  1.00 60.90           C
ATOM    199  CB  LEU    26      26.757  37.255  34.392  1.00 60.90           C
ATOM    200  CG  LEU    26      25.772  38.222  35.072  1.00 60.90           C
ATOM    201  CD1 LEU    26      26.173  38.513  36.525  1.00 60.90           C
ATOM    202  CD2 LEU    26      25.613  39.511  34.249  1.00 60.90           C
ATOM    203  C   LEU    26      27.663  34.974  34.271  1.00 60.90           C
ATOM    204  O   LEU    26      27.025  34.102  33.682  1.00 60.90           O
ATOM    205  N   ASN    27      28.993  35.131  34.108  1.00 89.87           N
ATOM    206  CA  ASN    27      29.715  34.267  33.219  1.00 89.87           C
ATOM    207  CB  ASN    27      31.134  34.775  32.932  1.00 89.87           C
ATOM    208  CG  ASN    27      31.684  33.976  31.762  1.00 89.87           C
ATOM    209  OD1 ASN    27      31.190  34.077  30.639  1.00 89.87           O
ATOM    210  ND2 ASN    27      32.740  33.164  32.031  1.00 89.87           N
ATOM    211  C   ASN    27      29.838  32.878  33.768  1.00 89.87           C
ATOM    212  O   ASN    27      29.372  31.922  33.149  1.00 89.87           O
ATOM    213  N   SER    28      30.444  32.732  34.966  1.00 35.77           N
ATOM    214  CA  SER    28      30.662  31.425  35.523  1.00 35.77           C
ATOM    215  CB  SER    28      31.550  31.433  36.783  1.00 35.77           C
ATOM    216  OG  SER    28      30.861  32.022  37.875  1.00 35.77           O
ATOM    217  C   SER    28      29.340  30.860  35.908  1.00 35.77           C
ATOM    218  O   SER    28      29.080  29.672  35.727  1.00 35.77           O
ATOM    219  N   GLY    29      28.460  31.723  36.444  1.00 21.40           N
ATOM    220  CA  GLY    29      27.175  31.271  36.872  1.00 21.40           C
ATOM    221  C   GLY    29      27.330  30.751  38.257  1.00 21.40           C
ATOM    222  O   GLY    29      26.432  30.104  38.795  1.00 21.40           O
ATOM    223  N   LYS    30      28.489  31.018  38.883  1.00140.62           N
ATOM    224  CA  LYS    30      28.644  30.500  40.203  1.00140.62           C
ATOM    225  CB  LYS    30      30.092  30.146  40.578  1.00140.62           C
ATOM    226  CG  LYS    30      30.659  28.982  39.766  1.00140.62           C
ATOM    227  CD  LYS    30      32.159  28.755  39.971  1.00140.62           C
ATOM    228  CE  LYS    30      33.010  30.008  39.747  1.00140.62           C
ATOM    229  NZ  LYS    30      33.193  30.737  41.023  1.00140.62           N
ATOM    230  C   LYS    30      28.164  31.524  41.168  1.00140.62           C
ATOM    231  O   LYS    30      28.641  32.661  41.194  1.00140.62           O
ATOM    232  N   ILE    31      27.144  31.151  41.958  1.00139.82           N
ATOM    233  CA  ILE    31      26.718  32.023  42.999  1.00139.82           C
ATOM    234  CB  ILE    31      25.235  32.281  42.956  1.00139.82           C
ATOM    235  CG1 ILE    31      24.828  33.349  43.980  1.00139.82           C
ATOM    236  CG2 ILE    31      24.488  30.941  43.069  1.00139.82           C
ATOM    237  CD1 ILE    31      23.429  33.907  43.723  1.00139.82           C
ATOM    238  C   ILE    31      27.106  31.315  44.243  1.00139.82           C
ATOM    239  O   ILE    31      26.301  31.011  45.120  1.00139.82           O
ATOM    240  N   LEU    32      28.406  31.019  44.328  1.00121.07           N
ATOM    241  CA  LEU    32      28.905  30.381  45.492  1.00121.07           C
ATOM    242  CB  LEU    32      30.361  29.911  45.325  1.00121.07           C
ATOM    243  CG  LEU    32      30.864  28.980  46.447  1.00121.07           C
ATOM    244  CD1 LEU    32      30.918  29.684  47.814  1.00121.07           C
ATOM    245  CD2 LEU    32      30.058  27.670  46.473  1.00121.07           C
ATOM    246  C   LEU    32      28.841  31.431  46.543  1.00121.07           C
ATOM    247  O   LEU    32      28.602  31.151  47.718  1.00121.07           O
ATOM    248  N   GLU    33      29.018  32.699  46.119  1.00137.62           N
ATOM    249  CA  GLU    33      29.151  33.725  47.096  1.00137.62           C
ATOM    250  CB  GLU    33      29.690  35.041  46.512  1.00137.62           C
ATOM    251  CG  GLU    33      31.162  34.963  46.103  1.00137.62           C
ATOM    252  CD  GLU    33      31.295  33.931  44.992  1.00137.62           C
ATOM    253  OE1 GLU    33      30.997  34.278  43.818  1.00137.62           O
ATOM    254  OE2 GLU    33      31.684  32.776  45.309  1.00137.62           O
ATOM    255  C   GLU    33      27.826  34.001  47.707  1.00137.62           C
ATOM    256  O   GLU    33      26.980  34.668  47.114  1.00137.62           O
ATOM    257  N   SER    34      27.607  33.474  48.927  1.00 88.07           N
ATOM    258  CA  SER    34      26.377  33.792  49.581  1.00 88.07           C
ATOM    259  CB  SER    34      25.213  32.869  49.181  1.00 88.07           C
ATOM    260  OG  SER    34      24.942  32.995  47.793  1.00 88.07           O
ATOM    261  C   SER    34      26.563  33.636  51.056  1.00 88.07           C
ATOM    262  O   SER    34      27.032  32.603  51.531  1.00 88.07           O
ATOM    263  N   PHE    35      26.209  34.689  51.817  1.00 68.21           N
ATOM    264  CA  PHE    35      26.207  34.617  53.248  1.00 68.21           C
ATOM    265  CB  PHE    35      27.368  35.369  53.922  1.00 68.21           C
ATOM    266  CG  PHE    35      27.192  35.238  55.396  1.00 68.21           C
ATOM    267  CD1 PHE    35      27.446  34.050  56.044  1.00 68.21           C
ATOM    268  CD2 PHE    35      26.783  36.323  56.136  1.00 68.21           C
ATOM    269  CE1 PHE    35      27.278  33.950  57.406  1.00 68.21           C
ATOM    270  CE2 PHE    35      26.615  36.232  57.496  1.00 68.21           C
ATOM    271  CZ  PHE    35      26.864  35.040  58.134  1.00 68.21           C
ATOM    272  C   PHE    35      24.913  35.240  53.674  1.00 68.21           C
ATOM    273  O   PHE    35      24.625  36.386  53.337  1.00 68.21           O
ATOM    274  N   ARG    36      24.099  34.477  54.427  1.00139.28           N
ATOM    275  CA  ARG    36      22.791  34.887  54.872  1.00139.28           C
ATOM    276  CB  ARG    36      22.829  36.053  55.878  1.00139.28           C
ATOM    277  CG  ARG    36      23.601  35.719  57.157  1.00139.28           C
ATOM    278  CD  ARG    36      23.383  36.716  58.298  1.00139.28           C
ATOM    279  NE  ARG    36      22.161  36.290  59.038  1.00139.28           N
ATOM    280  CZ  ARG    36      22.257  35.369  60.041  1.00139.28           C
ATOM    281  NH1 ARG    36      23.474  34.853  60.384  1.00139.28           N
ATOM    282  NH2 ARG    36      21.133  34.965  60.702  1.00139.28           N
ATOM    283  C   ARG    36      21.911  35.295  53.712  1.00139.28           C
ATOM    284  O   ARG    36      21.006  36.106  53.914  1.00139.28           O
ATOM    285  N   PRO    37      22.073  34.785  52.514  1.00 94.58           N
ATOM    286  CA  PRO    37      21.283  35.247  51.404  1.00 94.58           C
ATOM    287  CD  PRO    37      22.526  33.417  52.282  1.00 94.58           C
ATOM    288  CB  PRO    37      21.834  34.477  50.221  1.00 94.58           C
ATOM    289  CG  PRO    37      22.143  33.099  50.830  1.00 94.58           C
ATOM    290  C   PRO    37      19.823  34.934  51.605  1.00 94.58           C
ATOM    291  O   PRO    37      18.995  35.473  50.872  1.00 94.58           O
ATOM    292  N   GLU    38      19.509  33.987  52.508  1.00144.34           N
ATOM    293  CA  GLU    38      18.186  33.529  52.837  1.00144.34           C
ATOM    294  CB  GLU    38      18.173  32.149  53.520  1.00144.34           C
ATOM    295  CG  GLU    38      18.997  32.074  54.807  1.00144.34           C
ATOM    296  CD  GLU    38      20.438  31.762  54.429  1.00144.34           C
ATOM    297  OE1 GLU    38      20.677  31.439  53.235  1.00144.34           O
ATOM    298  OE2 GLU    38      21.318  31.834  55.328  1.00144.34           O
ATOM    299  C   GLU    38      17.414  34.482  53.709  1.00144.34           C
ATOM    300  O   GLU    38      16.191  34.383  53.791  1.00144.34           O
ATOM    301  N   GLU    39      18.101  35.374  54.450  1.00 88.89           N
ATOM    302  CA  GLU    39      17.433  36.213  55.411  1.00 88.89           C
ATOM    303  CB  GLU    39      18.369  36.744  56.511  1.00 88.89           C
ATOM    304  CG  GLU    39      18.863  35.643  57.452  1.00 88.89           C
ATOM    305  CD  GLU    39      17.653  35.084  58.190  1.00 88.89           C
ATOM    306  OE1 GLU    39      16.525  35.583  57.933  1.00 88.89           O
ATOM    307  OE2 GLU    39      17.839  34.152  59.017  1.00 88.89           O
ATOM    308  C   GLU    39      16.742  37.383  54.775  1.00 88.89           C
ATOM    309  O   GLU    39      17.113  37.856  53.703  1.00 88.89           O
ATOM    310  N   ARG    40      15.671  37.858  55.450  1.00108.24           N
ATOM    311  CA  ARG    40      14.897  38.979  54.995  1.00108.24           C
ATOM    312  CB  ARG    40      13.446  38.964  55.508  1.00108.24           C
ATOM    313  CG  ARG    40      12.579  37.847  54.929  1.00108.24           C
ATOM    314  CD  ARG    40      11.765  38.301  53.719  1.00108.24           C
ATOM    315  NE  ARG    40      10.887  37.172  53.313  1.00108.24           N
ATOM    316  CZ  ARG    40       9.792  37.429  52.541  1.00108.24           C
ATOM    317  NH1 ARG    40       9.529  38.708  52.144  1.00108.24           N
ATOM    318  NH2 ARG    40       8.963  36.414  52.165  1.00108.24           N
ATOM    319  C   ARG    40      15.513  40.238  55.525  1.00108.24           C
ATOM    320  O   ARG    40      15.846  40.327  56.706  1.00108.24           O
ATOM    321  N   PHE    41      15.664  41.250  54.645  1.00 86.77           N
ATOM    322  CA  PHE    41      16.208  42.533  54.998  1.00 86.77           C
ATOM    323  CB  PHE    41      17.668  42.737  54.535  1.00 86.77           C
ATOM    324  CG  PHE    41      18.602  41.832  55.270  1.00 86.77           C
ATOM    325  CD1 PHE    41      18.764  40.520  54.885  1.00 86.77           C
ATOM    326  CD2 PHE    41      19.339  42.306  56.333  1.00 86.77           C
ATOM    327  CE1 PHE    41      19.634  39.692  55.556  1.00 86.77           C
ATOM    328  CE2 PHE    41      20.209  41.480  57.008  1.00 86.77           C
ATOM    329  CZ  PHE    41      20.356  40.170  56.623  1.00 86.77           C
ATOM    330  C   PHE    41      15.424  43.558  54.226  1.00 86.77           C
ATOM    331  O   PHE    41      14.829  43.251  53.194  1.00 86.77           O
ATOM    332  N   PRO    42      15.363  44.767  54.716  1.00168.59           N
ATOM    333  CA  PRO    42      14.693  45.796  53.958  1.00168.59           C
ATOM    334  CD  PRO    42      15.216  44.964  56.146  1.00168.59           C
ATOM    335  CB  PRO    42      14.380  46.912  54.946  1.00168.59           C
ATOM    336  CG  PRO    42      14.272  46.165  56.289  1.00168.59           C
ATOM    337  C   PRO    42      15.558  46.201  52.799  1.00168.59           C
ATOM    338  O   PRO    42      16.684  46.638  53.032  1.00168.59           O
ATOM    339  N   MET    43      15.057  46.094  51.550  1.00127.78           N
ATOM    340  CA  MET    43      15.837  46.429  50.385  1.00127.78           C
ATOM    341  CB  MET    43      15.197  46.015  49.052  1.00127.78           C
ATOM    342  CG  MET    43      14.875  44.534  48.957  1.00127.78           C
ATOM    343  SD  MET    43      13.434  44.066  49.951  1.00127.78           S
ATOM    344  CE  MET    43      12.230  44.894  48.872  1.00127.78           C
ATOM    345  C   MET    43      16.052  47.911  50.260  1.00127.78           C
ATOM    346  O   MET    43      17.073  48.343  49.728  1.00127.78           O
ATOM    347  N   MET    44      15.048  48.718  50.663  1.00191.76           N
ATOM    348  CA  MET    44      15.080  50.157  50.573  1.00191.76           C
ATOM    349  CB  MET    44      16.163  50.937  51.362  1.00191.76           C
ATOM    350  CG  MET    44      17.640  50.614  51.131  1.00191.76           C
ATOM    351  SD  MET    44      18.255  49.254  52.163  1.00191.76           S
ATOM    352  CE  MET    44      17.576  50.025  53.657  1.00191.76           C
ATOM    353  C   MET    44      15.034  50.608  49.142  1.00191.76           C
ATOM    354  O   MET    44      14.515  49.916  48.270  1.00191.76           O
ATOM    355  N   SER    45      15.595  51.804  48.880  1.00 86.48           N
ATOM    356  CA  SER    45      15.531  52.512  47.630  1.00 86.48           C
ATOM    357  CB  SER    45      16.199  53.894  47.697  1.00 86.48           C
ATOM    358  OG  SER    45      15.523  54.706  48.647  1.00 86.48           O
ATOM    359  C   SER    45      16.186  51.753  46.519  1.00 86.48           C
ATOM    360  O   SER    45      16.187  52.209  45.377  1.00 86.48           O
ATOM    361  N   THR    46      16.769  50.586  46.824  1.00131.45           N
ATOM    362  CA  THR    46      17.410  49.742  45.855  1.00131.45           C
ATOM    363  CB  THR    46      17.980  48.516  46.489  1.00131.45           C
ATOM    364  OG1 THR    46      18.917  48.860  47.498  1.00131.45           O
ATOM    365  CG2 THR    46      18.641  47.680  45.392  1.00131.45           C
ATOM    366  C   THR    46      16.346  49.259  44.919  1.00131.45           C
ATOM    367  O   THR    46      16.606  48.911  43.768  1.00131.45           O
ATOM    368  N   PHE    47      15.101  49.246  45.418  1.00132.17           N
ATOM    369  CA  PHE    47      13.954  48.711  44.753  1.00132.17           C
ATOM    370  CB  PHE    47      12.673  48.912  45.572  1.00132.17           C
ATOM    371  CG  PHE    47      11.677  47.983  44.987  1.00132.17           C
ATOM    372  CD1 PHE    47      10.960  48.347  43.876  1.00132.17           C
ATOM    373  CD2 PHE    47      11.483  46.736  45.535  1.00132.17           C
ATOM    374  CE1 PHE    47      10.048  47.479  43.336  1.00132.17           C
ATOM    375  CE2 PHE    47      10.567  45.866  44.994  1.00132.17           C
ATOM    376  CZ  PHE    47       9.845  46.239  43.889  1.00132.17           C
ATOM    377  C   PHE    47      13.779  49.399  43.428  1.00132.17           C
ATOM    378  O   PHE    47      13.292  48.801  42.469  1.00132.17           O
ATOM    379  N   LYS    48      14.195  50.674  43.341  1.00117.16           N
ATOM    380  CA  LYS    48      14.037  51.518  42.187  1.00117.16           C
ATOM    381  CB  LYS    48      14.673  52.902  42.391  1.00117.16           C
ATOM    382  CG  LYS    48      14.030  53.692  43.535  1.00117.16           C
ATOM    383  CD  LYS    48      14.860  54.897  43.983  1.00117.16           C
ATOM    384  CE  LYS    48      14.328  55.609  45.231  1.00117.16           C
ATOM    385  NZ  LYS    48      13.232  56.531  44.865  1.00117.16           N
ATOM    386  C   LYS    48      14.660  50.880  40.979  1.00117.16           C
ATOM    387  O   LYS    48      14.374  51.295  39.857  1.00117.16           O
ATOM    388  N   VAL    49      15.618  49.948  41.153  1.00 46.59           N
ATOM    389  CA  VAL    49      16.141  49.263  40.002  1.00 46.59           C
ATOM    390  CB  VAL    49      17.276  48.341  40.342  1.00 46.59           C
ATOM    391  CG1 VAL    49      17.698  47.574  39.077  1.00 46.59           C
ATOM    392  CG2 VAL    49      18.402  49.177  40.968  1.00 46.59           C
ATOM    393  C   VAL    49      15.042  48.424  39.418  1.00 46.59           C
ATOM    394  O   VAL    49      14.770  48.476  38.218  1.00 46.59           O
ATOM    395  N   LEU    50      14.357  47.641  40.278  1.00 59.68           N
ATOM    396  CA  LEU    50      13.326  46.751  39.830  1.00 59.68           C
ATOM    397  CB  LEU    50      12.756  45.847  40.928  1.00 59.68           C
ATOM    398  CG  LEU    50      13.761  44.804  41.433  1.00 59.68           C
ATOM    399  CD1 LEU    50      13.071  43.787  42.350  1.00 59.68           C
ATOM    400  CD2 LEU    50      14.522  44.147  40.270  1.00 59.68           C
ATOM    401  C   LEU    50      12.177  47.514  39.249  1.00 59.68           C
ATOM    402  O   LEU    50      11.656  47.140  38.200  1.00 59.68           O
ATOM    403  N   LEU    51      11.752  48.612  39.902  1.00130.14           N
ATOM    404  CA  LEU    51      10.589  49.320  39.443  1.00130.14           C
ATOM    405  CB  LEU    51      10.196  50.493  40.358  1.00130.14           C
ATOM    406  CG  LEU    51       8.907  51.205  39.904  1.00130.14           C
ATOM    407  CD1 LEU    51       7.701  50.250  39.959  1.00130.14           C
ATOM    408  CD2 LEU    51       8.668  52.505  40.690  1.00130.14           C
ATOM    409  C   LEU    51      10.829  49.865  38.065  1.00130.14           C
ATOM    410  O   LEU    51       9.973  49.745  37.191  1.00130.14           O
ATOM    411  N   CYS    52      11.997  50.497  37.841  1.00 92.70           N
ATOM    412  CA  CYS    52      12.359  51.082  36.577  1.00 92.70           C
ATOM    413  CB  CYS    52      13.608  51.980  36.660  1.00 92.70           C
ATOM    414  SG  CYS    52      14.071  52.677  35.047  1.00 92.70           S
ATOM    415  C   CYS    52      12.641  50.031  35.543  1.00 92.70           C
ATOM    416  O   CYS    52      12.434  50.264  34.354  1.00 92.70           O
ATOM    417  N   GLY    53      13.190  48.867  35.940  1.00 28.39           N
ATOM    418  CA  GLY    53      13.477  47.870  34.950  1.00 28.39           C
ATOM    419  C   GLY    53      12.176  47.430  34.350  1.00 28.39           C
ATOM    420  O   GLY    53      12.050  47.297  33.134  1.00 28.39           O
ATOM    421  N   ALA    54      11.160  47.220  35.209  1.00 39.53           N
ATOM    422  CA  ALA    54       9.873  46.735  34.795  1.00 39.53           C
ATOM    423  CB  ALA    54       8.901  46.544  35.973  1.00 39.53           C
ATOM    424  C   ALA    54       9.234  47.691  33.829  1.00 39.53           C
ATOM    425  O   ALA    54       8.665  47.269  32.825  1.00 39.53           O
ATOM    426  N   VAL    55       9.312  49.009  34.082  1.00108.11           N
ATOM    427  CA  VAL    55       8.673  49.947  33.197  1.00108.11           C
ATOM    428  CB  VAL    55       8.800  51.371  33.636  1.00108.11           C
ATOM    429  CG1 VAL    55       8.129  51.498  35.009  1.00108.11           C
ATOM    430  CG2 VAL    55      10.279  51.784  33.604  1.00108.11           C
ATOM    431  C   VAL    55       9.310  49.839  31.849  1.00108.11           C
ATOM    432  O   VAL    55       8.652  49.987  30.820  1.00108.11           O
ATOM    433  N   LEU    56      10.625  49.580  31.825  1.00 77.17           N
ATOM    434  CA  LEU    56      11.372  49.489  30.606  1.00 77.17           C
ATOM    435  CB  LEU    56      12.882  49.347  30.850  1.00 77.17           C
ATOM    436  CG  LEU    56      13.497  50.628  31.447  1.00 77.17           C
ATOM    437  CD1 LEU    56      15.005  50.465  31.691  1.00 77.17           C
ATOM    438  CD2 LEU    56      13.173  51.859  30.577  1.00 77.17           C
ATOM    439  C   LEU    56      10.882  48.321  29.810  1.00 77.17           C
ATOM    440  O   LEU    56      11.031  48.297  28.590  1.00 77.17           O
ATOM    441  N   SER    57      10.348  47.283  30.480  1.00 46.29           N
ATOM    442  CA  SER    57       9.844  46.150  29.761  1.00 46.29           C
ATOM    443  CB  SER    57       9.299  45.056  30.698  1.00 46.29           C
ATOM    444  OG  SER    57      10.344  44.535  31.507  1.00 46.29           O
ATOM    445  C   SER    57       8.711  46.587  28.870  1.00 46.29           C
ATOM    446  O   SER    57       8.696  46.290  27.676  1.00 46.29           O
ATOM    447  N   ARG    58       7.708  47.277  29.449  1.00142.95           N
ATOM    448  CA  ARG    58       6.538  47.717  28.731  1.00142.95           C
ATOM    449  CB  ARG    58       5.418  48.207  29.667  1.00142.95           C
ATOM    450  CG  ARG    58       4.674  47.087  30.398  1.00142.95           C
ATOM    451  CD  ARG    58       3.395  46.652  29.678  1.00142.95           C
ATOM    452  NE  ARG    58       2.661  45.722  30.579  1.00142.95           N
ATOM    453  CZ  ARG    58       1.388  45.342  30.263  1.00142.95           C
ATOM    454  NH1 ARG    58       0.832  45.755  29.088  1.00142.95           N
ATOM    455  NH2 ARG    58       0.673  44.559  31.123  1.00142.95           N
ATOM    456  C   ARG    58       6.808  48.829  27.758  1.00142.95           C
ATOM    457  O   ARG    58       6.356  48.771  26.616  1.00142.95           O
ATOM    458  N   ILE    59       7.574  49.862  28.161  1.00105.78           N
ATOM    459  CA  ILE    59       7.723  51.012  27.311  1.00105.78           C
ATOM    460  CB  ILE    59       7.917  52.291  28.074  1.00105.78           C
ATOM    461  CG1 ILE    59       6.677  52.611  28.924  1.00105.78           C
ATOM    462  CG2 ILE    59       8.271  53.391  27.061  1.00105.78           C
ATOM    463  CD1 ILE    59       5.418  52.830  28.088  1.00105.78           C
ATOM    464  C   ILE    59       8.943  50.837  26.472  1.00105.78           C
ATOM    465  O   ILE    59      10.051  50.700  26.986  1.00105.78           O
ATOM    466  N   ASP    60       8.769  50.849  25.136  1.00 50.12           N
ATOM    467  CA  ASP    60       9.919  50.667  24.307  1.00 50.12           C
ATOM    468  CB  ASP    60       9.607  50.333  22.840  1.00 50.12           C
ATOM    469  CG  ASP    60       9.041  48.920  22.826  1.00 50.12           C
ATOM    470  OD1 ASP    60       8.254  48.593  23.753  1.00 50.12           O
ATOM    471  OD2 ASP    60       9.406  48.143  21.904  1.00 50.12           O
ATOM    472  C   ASP    60      10.723  51.915  24.376  1.00 50.12           C
ATOM    473  O   ASP    60      10.213  52.975  24.743  1.00 50.12           O
ATOM    474  N   ALA    61      12.025  51.804  24.042  1.00 62.78           N
ATOM    475  CA  ALA    61      12.874  52.949  24.123  1.00 62.78           C
ATOM    476  CB  ALA    61      14.309  52.680  23.639  1.00 62.78           C
ATOM    477  C   ALA    61      12.265  53.928  23.206  1.00 62.78           C
ATOM    478  O   ALA    61      12.089  55.080  23.599  1.00 62.78           O
ATOM    479  N   GLY    62      11.917  53.436  21.989  1.00167.99           N
ATOM    480  CA  GLY    62      11.202  54.136  20.963  1.00167.99           C
ATOM    481  C   GLY    62      11.678  55.527  20.974  1.00167.99           C
ATOM    482  O   GLY    62      12.750  55.856  20.472  1.00167.99           O
ATOM    483  N   GLN    63      10.855  56.373  21.606  1.00296.88           N
ATOM    484  CA  GLN    63      11.193  57.744  21.739  1.00296.88           C
ATOM    485  CB  GLN    63      11.703  58.384  20.442  1.00296.88           C
ATOM    486  CG  GLN    63      12.010  59.872  20.607  1.00296.88           C
ATOM    487  CD  GLN    63      12.050  60.486  19.219  1.00296.88           C
ATOM    488  OE1 GLN    63      12.791  60.042  18.344  1.00296.88           O
ATOM    489  NE2 GLN    63      11.206  61.532  19.007  1.00296.88           N
ATOM    490  C   GLN    63       9.921  58.435  21.999  1.00296.88           C
ATOM    491  O   GLN    63       9.817  59.252  22.897  1.00296.88           O
ATOM    492  N   GLU    64       8.914  58.126  21.170  1.00106.50           N
ATOM    493  CA  GLU    64       7.672  58.798  21.331  1.00106.50           C
ATOM    494  CB  GLU    64       6.626  58.283  20.331  1.00106.50           C
ATOM    495  CG  GLU    64       5.337  59.099  20.278  1.00106.50           C
ATOM    496  CD  GLU    64       4.444  58.438  19.239  1.00106.50           C
ATOM    497  OE1 GLU    64       4.704  57.251  18.907  1.00106.50           O
ATOM    498  OE2 GLU    64       3.491  59.111  18.764  1.00106.50           O
ATOM    499  C   GLU    64       7.182  58.491  22.704  1.00106.50           C
ATOM    500  O   GLU    64       6.815  59.398  23.446  1.00106.50           O
ATOM    501  N   GLN    65       7.157  57.193  23.067  1.00 51.60           N
ATOM    502  CA  GLN    65       6.682  56.771  24.355  1.00 51.60           C
ATOM    503  CB  GLN    65       6.241  55.302  24.363  1.00 51.60           C
ATOM    504  CG  GLN    65       5.056  55.111  23.412  1.00 51.60           C
ATOM    505  CD  GLN    65       4.448  53.734  23.613  1.00 51.60           C
ATOM    506  OE1 GLN    65       5.133  52.717  23.540  1.00 51.60           O
ATOM    507  NE2 GLN    65       3.112  53.700  23.866  1.00 51.60           N
ATOM    508  C   GLN    65       7.655  57.043  25.468  1.00 51.60           C
ATOM    509  O   GLN    65       7.242  57.485  26.539  1.00 51.60           O
ATOM    510  N   LEU    66       8.969  56.799  25.266  1.00153.81           N
ATOM    511  CA  LEU    66       9.885  57.055  26.346  1.00153.81           C
ATOM    512  CB  LEU    66      11.344  56.701  26.013  1.00153.81           C
ATOM    513  CG  LEU    66      12.270  56.817  27.237  1.00153.81           C
ATOM    514  CD1 LEU    66      11.835  55.847  28.348  1.00153.81           C
ATOM    515  CD2 LEU    66      13.745  56.640  26.851  1.00153.81           C
ATOM    516  C   LEU    66       9.785  58.523  26.577  1.00153.81           C
ATOM    517  O   LEU    66       9.854  59.017  27.699  1.00153.81           O
ATOM    518  N   GLY    67       9.617  59.230  25.456  1.00 55.35           N
ATOM    519  CA  GLY    67       9.438  60.634  25.227  1.00 55.35           C
ATOM    520  C   GLY    67       8.112  61.049  25.773  1.00 55.35           C
ATOM    521  O   GLY    67       7.867  62.238  25.971  1.00 55.35           O
ATOM    522  N   ARG    68       7.193  60.076  25.935  1.00191.10           N
ATOM    523  CA  ARG    68       5.862  60.357  26.387  1.00191.10           C
ATOM    524  CB  ARG    68       5.034  59.112  26.746  1.00191.10           C
ATOM    525  CG  ARG    68       4.345  58.460  25.548  1.00191.10           C
ATOM    526  CD  ARG    68       2.838  58.734  25.513  1.00191.10           C
ATOM    527  NE  ARG    68       2.633  60.180  25.810  1.00191.10           N
ATOM    528  CZ  ARG    68       2.642  61.097  24.798  1.00191.10           C
ATOM    529  NH1 ARG    68       2.781  60.685  23.505  1.00191.10           N
ATOM    530  NH2 ARG    68       2.511  62.427  25.082  1.00191.10           N
ATOM    531  C   ARG    68       5.939  61.203  27.605  1.00191.10           C
ATOM    532  O   ARG    68       6.907  61.154  28.360  1.00191.10           O
ATOM    533  N   ARG    69       4.904  62.038  27.794  1.00109.25           N
ATOM    534  CA  ARG    69       4.930  62.978  28.869  1.00109.25           C
ATOM    535  CB  ARG    69       4.575  64.398  28.400  1.00109.25           C
ATOM    536  CG  ARG    69       5.383  64.828  27.173  1.00109.25           C
ATOM    537  CD  ARG    69       6.768  65.390  27.491  1.00109.25           C
ATOM    538  NE  ARG    69       6.585  66.789  27.967  1.00109.25           N
ATOM    539  CZ  ARG    69       6.627  67.822  27.073  1.00109.25           C
ATOM    540  NH1 ARG    69       6.818  67.568  25.746  1.00109.25           N
ATOM    541  NH2 ARG    69       6.495  69.108  27.508  1.00109.25           N
ATOM    542  C   ARG    69       3.898  62.577  29.872  1.00109.25           C
ATOM    543  O   ARG    69       2.861  62.011  29.530  1.00109.25           O
ATOM    544  N   ILE    70       4.197  62.845  31.158  1.00150.76           N
ATOM    545  CA  ILE    70       3.304  62.575  32.246  1.00150.76           C
ATOM    546  CB  ILE    70       3.833  61.551  33.207  1.00150.76           C
ATOM    547  CG1 ILE    70       2.755  61.152  34.227  1.00150.76           C
ATOM    548  CG2 ILE    70       5.114  62.117  33.842  1.00150.76           C
ATOM    549  CD1 ILE    70       1.578  60.403  33.605  1.00150.76           C
ATOM    550  C   ILE    70       3.174  63.863  32.995  1.00150.76           C
ATOM    551  O   ILE    70       4.133  64.627  33.092  1.00150.76           O
ATOM    552  N   HIS    71       1.974  64.146  33.539  1.00 46.17           N
ATOM    553  CA  HIS    71       1.755  65.393  34.215  1.00 46.17           C
ATOM    554  ND1 HIS    71       0.177  68.403  34.110  1.00 46.17           N
ATOM    555  CG  HIS    71       0.019  67.189  34.741  1.00 46.17           C
ATOM    556  CB  HIS    71       0.293  65.861  34.102  1.00 46.17           C
ATOM    557  NE2 HIS    71      -0.560  68.844  36.161  1.00 46.17           N
ATOM    558  CD2 HIS    71      -0.430  67.477  35.994  1.00 46.17           C
ATOM    559  CE1 HIS    71      -0.184  69.358  35.004  1.00 46.17           C
ATOM    560  C   HIS    71       2.070  65.221  35.672  1.00 46.17           C
ATOM    561  O   HIS    71       1.414  64.461  36.382  1.00 46.17           O
ATOM    562  N   TYR    72       3.093  65.958  36.145  1.00106.60           N
ATOM    563  CA  TYR    72       3.562  65.946  37.505  1.00106.60           C
ATOM    564  CB  TYR    72       4.956  66.589  37.591  1.00106.60           C
ATOM    565  CG  TYR    72       5.491  66.536  38.975  1.00106.60           C
ATOM    566  CD1 TYR    72       5.111  67.451  39.931  1.00106.60           C
ATOM    567  CD2 TYR    72       6.388  65.552  39.304  1.00106.60           C
ATOM    568  CE1 TYR    72       5.623  67.382  41.206  1.00106.60           C
ATOM    569  CE2 TYR    72       6.901  65.484  40.572  1.00106.60           C
ATOM    570  CZ  TYR    72       6.526  66.396  41.524  1.00106.60           C
ATOM    571  OH  TYR    72       7.062  66.315  42.827  1.00106.60           O
ATOM    572  C   TYR    72       2.634  66.837  38.279  1.00106.60           C
ATOM    573  O   TYR    72       2.368  67.963  37.863  1.00106.60           O
ATOM    574  N   SER    73       2.120  66.368  39.437  1.00 79.66           N
ATOM    575  CA  SER    73       1.170  67.175  40.156  1.00 79.66           C
ATOM    576  CB  SER    73      -0.257  66.598  40.151  1.00 79.66           C
ATOM    577  OG  SER    73      -0.762  66.554  38.824  1.00 79.66           O
ATOM    578  C   SER    73       1.586  67.290  41.590  1.00 79.66           C
ATOM    579  O   SER    73       2.530  66.642  42.036  1.00 79.66           O
ATOM    580  N   GLN    74       0.858  68.137  42.351  1.00 67.30           N
ATOM    581  CA  GLN    74       1.159  68.430  43.726  1.00 67.30           C
ATOM    582  CB  GLN    74       0.196  69.451  44.357  1.00 67.30           C
ATOM    583  CG  GLN    74       0.196  70.824  43.687  1.00 67.30           C
ATOM    584  CD  GLN    74      -0.810  70.784  42.547  1.00 67.30           C
ATOM    585  OE1 GLN    74      -1.746  69.986  42.558  1.00 67.30           O
ATOM    586  NE2 GLN    74      -0.616  71.669  41.533  1.00 67.30           N
ATOM    587  C   GLN    74       1.051  67.191  44.559  1.00 67.30           C
ATOM    588  O   GLN    74       1.878  66.958  45.438  1.00 67.30           O
ATOM    589  N   ASN    75       0.027  66.359  44.306  1.00 57.23           N
ATOM    590  CA  ASN    75      -0.180  65.172  45.087  1.00 57.23           C
ATOM    591  CB  ASN    75      -1.473  64.429  44.710  1.00 57.23           C
ATOM    592  CG  ASN    75      -2.631  65.293  45.192  1.00 57.23           C
ATOM    593  OD1 ASN    75      -3.669  65.387  44.541  1.00 57.23           O
ATOM    594  ND2 ASN    75      -2.450  65.940  46.376  1.00 57.23           N
ATOM    595  C   ASN    75       0.983  64.253  44.883  1.00 57.23           C
ATOM    596  O   ASN    75       1.349  63.484  45.770  1.00 57.23           O
ATOM    597  N   ASP    76       1.582  64.316  43.683  1.00 58.27           N
ATOM    598  CA  ASP    76       2.686  63.495  43.275  1.00 58.27           C
ATOM    599  CB  ASP    76       3.047  63.680  41.792  1.00 58.27           C
ATOM    600  CG  ASP    76       1.938  63.047  40.963  1.00 58.27           C
ATOM    601  OD1 ASP    76       1.136  62.272  41.548  1.00 58.27           O
ATOM    602  OD2 ASP    76       1.878  63.328  39.736  1.00 58.27           O
ATOM    603  C   ASP    76       3.907  63.819  44.083  1.00 58.27           C
ATOM    604  O   ASP    76       4.843  63.024  44.128  1.00 58.27           O
ATOM    605  N   LEU    77       3.968  65.021  44.686  1.00138.44           N
ATOM    606  CA  LEU    77       5.136  65.437  45.415  1.00138.44           C
ATOM    607  CB  LEU    77       5.095  66.932  45.776  1.00138.44           C
ATOM    608  CG  LEU    77       6.319  67.431  46.564  1.00138.44           C
ATOM    609  CD1 LEU    77       7.605  67.329  45.728  1.00138.44           C
ATOM    610  CD2 LEU    77       6.080  68.840  47.130  1.00138.44           C
ATOM    611  C   LEU    77       5.312  64.665  46.692  1.00138.44           C
ATOM    612  O   LEU    77       4.367  64.461  47.457  1.00138.44           O
ATOM    613  N   VAL    78       6.570  64.234  46.942  1.00 47.39           N
ATOM    614  CA  VAL    78       6.954  63.523  48.127  1.00 47.39           C
ATOM    615  CB  VAL    78       7.135  62.046  47.913  1.00 47.39           C
ATOM    616  CG1 VAL    78       5.759  61.402  47.667  1.00 47.39           C
ATOM    617  CG2 VAL    78       8.102  61.848  46.734  1.00 47.39           C
ATOM    618  C   VAL    78       8.272  64.084  48.565  1.00 47.39           C
ATOM    619  O   VAL    78       8.961  64.753  47.798  1.00 47.39           O
ATOM    620  N   GLU    79       8.652  63.813  49.830  1.00115.24           N
ATOM    621  CA  GLU    79       9.868  64.297  50.427  1.00115.24           C
ATOM    622  CB  GLU    79      10.049  63.758  51.863  1.00115.24           C
ATOM    623  CG  GLU    79      11.168  64.403  52.683  1.00115.24           C
ATOM    624  CD  GLU    79      10.564  65.516  53.532  1.00115.24           C
ATOM    625  OE1 GLU    79       9.876  66.405  52.962  1.00115.24           O
ATOM    626  OE2 GLU    79      10.783  65.485  54.772  1.00115.24           O
ATOM    627  C   GLU    79      11.019  63.788  49.611  1.00115.24           C
ATOM    628  O   GLU    79      10.924  62.732  48.991  1.00115.24           O
ATOM    629  N   TYR    80      12.140  64.542  49.605  1.00 80.28           N
ATOM    630  CA  TYR    80      13.361  64.192  48.925  1.00 80.28           C
ATOM    631  CB  TYR    80      14.097  63.004  49.573  1.00 80.28           C
ATOM    632  CG  TYR    80      14.758  63.496  50.814  1.00 80.28           C
ATOM    633  CD1 TYR    80      16.030  64.017  50.749  1.00 80.28           C
ATOM    634  CD2 TYR    80      14.122  63.446  52.033  1.00 80.28           C
ATOM    635  CE1 TYR    80      16.658  64.478  51.881  1.00 80.28           C
ATOM    636  CE2 TYR    80      14.746  63.906  53.169  1.00 80.28           C
ATOM    637  CZ  TYR    80      16.016  64.423  53.094  1.00 80.28           C
ATOM    638  OH  TYR    80      16.657  64.896  54.258  1.00 80.28           O
ATOM    639  C   TYR    80      13.215  63.903  47.458  1.00 80.28           C
ATOM    640  O   TYR    80      13.445  62.776  47.018  1.00 80.28           O
ATOM    641  N   SER    81      12.814  64.908  46.650  1.00 78.77           N
ATOM    642  CA  SER    81      12.797  64.698  45.229  1.00 78.77           C
ATOM    643  CB  SER    81      11.374  64.614  44.668  1.00 78.77           C
ATOM    644  OG  SER    81      10.730  63.436  45.129  1.00 78.77           O
ATOM    645  C   SER    81      13.458  65.880  44.581  1.00 78.77           C
ATOM    646  O   SER    81      12.788  66.742  44.023  1.00 78.77           O
ATOM    647  N   PRO    82      14.765  65.892  44.571  1.00 93.30           N
ATOM    648  CA  PRO    82      15.517  67.026  44.101  1.00 93.30           C
ATOM    649  CD  PRO    82      15.537  64.661  44.525  1.00 93.30           C
ATOM    650  CB  PRO    82      16.973  66.557  44.061  1.00 93.30           C
ATOM    651  CG  PRO    82      16.853  65.041  43.824  1.00 93.30           C
ATOM    652  C   PRO    82      15.077  67.586  42.777  1.00 93.30           C
ATOM    653  O   PRO    82      14.925  68.804  42.695  1.00 93.30           O
ATOM    654  N   VAL    83      14.959  66.747  41.724  1.00127.84           N
ATOM    655  CA  VAL    83      14.556  67.186  40.409  1.00127.84           C
ATOM    656  CB  VAL    83      14.982  66.228  39.334  1.00127.84           C
ATOM    657  CG1 VAL    83      16.519  66.218  39.273  1.00127.84           C
ATOM    658  CG2 VAL    83      14.359  64.850  39.621  1.00127.84           C
ATOM    659  C   VAL    83      13.076  67.411  40.243  1.00127.84           C
ATOM    660  O   VAL    83      12.646  68.479  39.809  1.00127.84           O
ATOM    661  N   THR    84      12.249  66.420  40.639  1.00131.28           N
ATOM    662  CA  THR    84      10.838  66.417  40.359  1.00131.28           C
ATOM    663  CB  THR    84      10.122  65.177  40.811  1.00131.28           C
ATOM    664  OG1 THR    84      10.144  65.083  42.225  1.00131.28           O
ATOM    665  CG2 THR    84      10.816  63.955  40.187  1.00131.28           C
ATOM    666  C   THR    84      10.198  67.579  41.035  1.00131.28           C
ATOM    667  O   THR    84       9.160  68.065  40.590  1.00131.28           O
ATOM    668  N   GLU    85      10.791  68.044  42.145  1.00109.77           N
ATOM    669  CA  GLU    85      10.238  69.144  42.882  1.00109.77           C
ATOM    670  CB  GLU    85      11.108  69.546  44.079  1.00109.77           C
ATOM    671  CG  GLU    85      11.055  68.509  45.196  1.00109.77           C
ATOM    672  CD  GLU    85      12.155  68.817  46.199  1.00109.77           C
ATOM    673  OE1 GLU    85      13.330  68.951  45.766  1.00109.77           O
ATOM    674  OE2 GLU    85      11.835  68.920  47.414  1.00109.77           O
ATOM    675  C   GLU    85      10.136  70.317  41.959  1.00109.77           C
ATOM    676  O   GLU    85       9.235  71.145  42.084  1.00109.77           O
ATOM    677  N   LYS    86      11.076  70.410  41.008  1.00119.92           N
ATOM    678  CA  LYS    86      11.136  71.469  40.042  1.00119.92           C
ATOM    679  CB  LYS    86      12.284  71.262  39.040  1.00119.92           C
ATOM    680  CG  LYS    86      13.697  71.436  39.596  1.00119.92           C
ATOM    681  CD  LYS    86      14.031  72.882  39.957  1.00119.92           C
ATOM    682  CE  LYS    86      15.527  73.122  40.174  1.00119.92           C
ATOM    683  NZ  LYS    86      15.817  74.575  40.183  1.00119.92           N
ATOM    684  C   LYS    86       9.896  71.457  39.199  1.00119.92           C
ATOM    685  O   LYS    86       9.403  72.516  38.812  1.00119.92           O
ATOM    686  N   HIS    87       9.365  70.259  38.873  1.00150.72           N
ATOM    687  CA  HIS    87       8.307  70.211  37.905  1.00150.72           C
ATOM    688  ND1 HIS    87      11.085  68.963  36.756  1.00150.72           N
ATOM    689  CG  HIS    87       9.865  69.252  36.184  1.00150.72           C
ATOM    690  CB  HIS    87       8.548  69.085  36.889  1.00150.72           C
ATOM    691  NE2 HIS    87      11.507  69.703  34.702  1.00150.72           N
ATOM    692  CD2 HIS    87      10.142  69.702  34.930  1.00150.72           C
ATOM    693  CE1 HIS    87      12.031  69.251  35.827  1.00150.72           C
ATOM    694  C   HIS    87       6.954  70.020  38.529  1.00150.72           C
ATOM    695  O   HIS    87       6.157  69.204  38.067  1.00150.72           O
ATOM    696  N   LEU    88       6.628  70.807  39.568  1.00 78.93           N
ATOM    697  CA  LEU    88       5.320  70.728  40.148  1.00 78.93           C
ATOM    698  CB  LEU    88       5.223  71.524  41.461  1.00 78.93           C
ATOM    699  CG  LEU    88       3.842  71.485  42.138  1.00 78.93           C
ATOM    700  CD1 LEU    88       3.500  70.072  42.636  1.00 78.93           C
ATOM    701  CD2 LEU    88       3.734  72.554  43.236  1.00 78.93           C
ATOM    702  C   LEU    88       4.379  71.365  39.166  1.00 78.93           C
ATOM    703  O   LEU    88       4.613  72.484  38.713  1.00 78.93           O
ATOM    704  N   THR    89       3.266  70.674  38.846  1.00127.86           N
ATOM    705  CA  THR    89       2.276  71.161  37.919  1.00127.86           C
ATOM    706  CB  THR    89       1.707  72.495  38.348  1.00127.86           C
ATOM    707  OG1 THR    89       1.224  72.402  39.681  1.00127.86           O
ATOM    708  CG2 THR    89       0.527  72.888  37.435  1.00127.86           C
ATOM    709  C   THR    89       2.908  71.285  36.554  1.00127.86           C
ATOM    710  O   THR    89       2.522  72.125  35.743  1.00127.86           O
ATOM    711  N   ASP    90       3.905  70.426  36.254  1.00 66.11           N
ATOM    712  CA  ASP    90       4.553  70.458  34.969  1.00 66.11           C
ATOM    713  CB  ASP    90       6.053  70.797  35.030  1.00 66.11           C
ATOM    714  CG  ASP    90       6.216  72.281  35.313  1.00 66.11           C
ATOM    715  OD1 ASP    90       5.492  73.090  34.675  1.00 66.11           O
ATOM    716  OD2 ASP    90       7.068  72.627  36.174  1.00 66.11           O
ATOM    717  C   ASP    90       4.473  69.087  34.378  1.00 66.11           C
ATOM    718  O   ASP    90       3.895  68.175  34.967  1.00 66.11           O
ATOM    719  N   GLY    91       5.053  68.923  33.170  1.00 26.10           N
ATOM    720  CA  GLY    91       5.082  67.652  32.504  1.00 26.10           C
ATOM    721  C   GLY    91       6.514  67.218  32.452  1.00 26.10           C
ATOM    722  O   GLY    91       7.421  68.017  32.677  1.00 26.10           O
ATOM    723  N   MET    92       6.752  65.919  32.181  1.00 49.31           N
ATOM    724  CA  MET    92       8.094  65.421  32.108  1.00 49.31           C
ATOM    725  CB  MET    92       8.655  65.056  33.495  1.00 49.31           C
ATOM    726  CG  MET    92       8.707  66.252  34.453  1.00 49.31           C
ATOM    727  SD  MET    92       9.208  65.865  36.158  1.00 49.31           S
ATOM    728  CE  MET    92      10.967  65.639  35.774  1.00 49.31           C
ATOM    729  C   MET    92       8.029  64.163  31.300  1.00 49.31           C
ATOM    730  O   MET    92       7.002  63.488  31.290  1.00 49.31           O
ATOM    731  N   THR    93       9.126  63.823  30.593  1.00 33.42           N
ATOM    732  CA  THR    93       9.145  62.627  29.797  1.00 33.42           C
ATOM    733  CB  THR    93      10.129  62.677  28.664  1.00 33.42           C
ATOM    734  OG1 THR    93      11.447  62.853  29.164  1.00 33.42           O
ATOM    735  CG2 THR    93       9.755  63.846  27.740  1.00 33.42           C
ATOM    736  C   THR    93       9.534  61.490  30.687  1.00 33.42           C
ATOM    737  O   THR    93      10.010  61.692  31.802  1.00 33.42           O
ATOM    738  N   VAL    94       9.303  60.252  30.209  1.00 44.89           N
ATOM    739  CA  VAL    94       9.604  59.063  30.953  1.00 44.89           C
ATOM    740  CB  VAL    94       9.151  57.825  30.239  1.00 44.89           C
ATOM    741  CG1 VAL    94       9.593  56.604  31.062  1.00 44.89           C
ATOM    742  CG2 VAL    94       7.632  57.921  30.013  1.00 44.89           C
ATOM    743  C   VAL    94      11.082  58.951  31.142  1.00 44.89           C
ATOM    744  O   VAL    94      11.558  58.607  32.223  1.00 44.89           O
ATOM    745  N   ARG    95      11.855  59.260  30.088  1.00124.66           N
ATOM    746  CA  ARG    95      13.276  59.089  30.167  1.00124.66           C
ATOM    747  CB  ARG    95      13.981  59.516  28.868  1.00124.66           C
ATOM    748  CG  ARG    95      15.459  59.127  28.808  1.00124.66           C
ATOM    749  CD  ARG    95      16.164  59.559  27.519  1.00124.66           C
ATOM    750  NE  ARG    95      15.487  58.872  26.383  1.00124.66           N
ATOM    751  CZ  ARG    95      14.414  59.460  25.781  1.00124.66           C
ATOM    752  NH1 ARG    95      14.011  60.701  26.181  1.00124.66           N
ATOM    753  NH2 ARG    95      13.749  58.806  24.785  1.00124.66           N
ATOM    754  C   ARG    95      13.800  59.943  31.287  1.00124.66           C
ATOM    755  O   ARG    95      14.597  59.492  32.107  1.00124.66           O
ATOM    756  N   GLU    96      13.343  61.204  31.373  1.00106.12           N
ATOM    757  CA  GLU    96      13.821  62.088  32.401  1.00106.12           C
ATOM    758  CB  GLU    96      13.255  63.514  32.288  1.00106.12           C
ATOM    759  CG  GLU    96      13.770  64.456  33.381  1.00106.12           C
ATOM    760  CD  GLU    96      15.203  64.833  33.032  1.00106.12           C
ATOM    761  OE1 GLU    96      15.619  64.539  31.881  1.00106.12           O
ATOM    762  OE2 GLU    96      15.901  65.415  33.905  1.00106.12           O
ATOM    763  C   GLU    96      13.394  61.568  33.735  1.00106.12           C
ATOM    764  O   GLU    96      14.127  61.677  34.718  1.00106.12           O
ATOM    765  N   LEU    97      12.178  61.000  33.798  1.00106.78           N
ATOM    766  CA  LEU    97      11.625  60.518  35.030  1.00106.78           C
ATOM    767  CB  LEU    97      10.191  59.975  34.830  1.00106.78           C
ATOM    768  CG  LEU    97       9.470  59.436  36.086  1.00106.78           C
ATOM    769  CD1 LEU    97      10.067  58.122  36.612  1.00106.78           C
ATOM    770  CD2 LEU    97       9.354  60.527  37.158  1.00106.78           C
ATOM    771  C   LEU    97      12.489  59.402  35.539  1.00106.78           C
ATOM    772  O   LEU    97      12.777  59.330  36.733  1.00106.78           O
ATOM    773  N   CYS    98      12.909  58.489  34.639  1.00103.98           N
ATOM    774  CA  CYS    98      13.714  57.362  35.031  1.00103.98           C
ATOM    775  CB  CYS    98      13.818  56.248  33.969  1.00103.98           C
ATOM    776  SG  CYS    98      14.825  56.673  32.521  1.00103.98           S
ATOM    777  C   CYS    98      15.100  57.794  35.413  1.00103.98           C
ATOM    778  O   CYS    98      15.767  57.129  36.205  1.00103.98           O
ATOM    779  N   SER    99      15.606  58.885  34.811  1.00 74.58           N
ATOM    780  CA  SER    99      16.932  59.334  35.135  1.00 74.58           C
ATOM    781  CB  SER    99      17.401  60.502  34.249  1.00 74.58           C
ATOM    782  OG  SER    99      17.477  60.089  32.893  1.00 74.58           O
ATOM    783  C   SER    99      16.954  59.825  36.547  1.00 74.58           C
ATOM    784  O   SER    99      17.910  59.587  37.283  1.00 74.58           O
ATOM    785  N   ALA   100      15.890  60.539  36.958  1.00 33.36           N
ATOM    786  CA  ALA   100      15.826  61.114  38.268  1.00 33.36           C
ATOM    787  CB  ALA   100      14.561  61.962  38.487  1.00 33.36           C
ATOM    788  C   ALA   100      15.811  60.028  39.287  1.00 33.36           C
ATOM    789  O   ALA   100      16.457  60.129  40.330  1.00 33.36           O
ATOM    790  N   ALA   101      15.055  58.951  39.013  1.00 41.00           N
ATOM    791  CA  ALA   101      14.951  57.911  39.986  1.00 41.00           C
ATOM    792  CB  ALA   101      14.038  56.762  39.526  1.00 41.00           C
ATOM    793  C   ALA   101      16.306  57.326  40.220  1.00 41.00           C
ATOM    794  O   ALA   101      16.745  57.193  41.360  1.00 41.00           O
ATOM    795  N   ILE   102      17.010  56.967  39.133  1.00110.62           N
ATOM    796  CA  ILE   102      18.285  56.324  39.258  1.00110.62           C
ATOM    797  CB  ILE   102      18.705  55.668  37.975  1.00110.62           C
ATOM    798  CG1 ILE   102      19.946  54.791  38.204  1.00110.62           C
ATOM    799  CG2 ILE   102      18.862  56.758  36.901  1.00110.62           C
ATOM    800  CD1 ILE   102      20.195  53.775  37.089  1.00110.62           C
ATOM    801  C   ILE   102      19.385  57.236  39.724  1.00110.62           C
ATOM    802  O   ILE   102      20.119  56.903  40.653  1.00110.62           O
ATOM    803  N   THR   103      19.562  58.407  39.084  1.00 63.70           N
ATOM    804  CA  THR   103      20.668  59.232  39.479  1.00 63.70           C
ATOM    805  CB  THR   103      20.854  60.410  38.570  1.00 63.70           C
ATOM    806  OG1 THR   103      21.065  59.971  37.237  1.00 63.70           O
ATOM    807  CG2 THR   103      22.061  61.229  39.061  1.00 63.70           C
ATOM    808  C   THR   103      20.439  59.779  40.853  1.00 63.70           C
ATOM    809  O   THR   103      21.272  59.653  41.748  1.00 63.70           O
ATOM    810  N   MET   104      19.293  60.461  40.999  1.00151.41           N
ATOM    811  CA  MET   104      18.820  61.158  42.160  1.00151.41           C
ATOM    812  CB  MET   104      17.749  62.205  41.804  1.00151.41           C
ATOM    813  CG  MET   104      18.262  63.355  40.933  1.00151.41           C
ATOM    814  SD  MET   104      18.636  62.908  39.209  1.00151.41           S
ATOM    815  CE  MET   104      19.259  64.550  38.741  1.00151.41           C
ATOM    816  C   MET   104      18.225  60.297  43.236  1.00151.41           C
ATOM    817  O   MET   104      18.260  60.670  44.407  1.00151.41           O
ATOM    818  N   SER   105      17.634  59.141  42.879  1.00 66.35           N
ATOM    819  CA  SER   105      16.866  58.401  43.844  1.00 66.35           C
ATOM    820  CB  SER   105      17.626  58.105  45.149  1.00 66.35           C
ATOM    821  OG  SER   105      16.798  57.374  46.041  1.00 66.35           O
ATOM    822  C   SER   105      15.679  59.253  44.179  1.00 66.35           C
ATOM    823  O   SER   105      15.162  59.228  45.295  1.00 66.35           O
ATOM    824  N   ASP   106      15.213  60.030  43.178  1.00 59.21           N
ATOM    825  CA  ASP   106      14.082  60.903  43.306  1.00 59.21           C
ATOM    826  CB  ASP   106      13.798  61.665  42.000  1.00 59.21           C
ATOM    827  CG  ASP   106      12.766  62.746  42.255  1.00 59.21           C
ATOM    828  OD1 ASP   106      11.706  62.430  42.856  1.00 59.21           O
ATOM    829  OD2 ASP   106      13.032  63.909  41.852  1.00 59.21           O
ATOM    830  C   ASP   106      12.897  60.052  43.626  1.00 59.21           C
ATOM    831  O   ASP   106      12.622  59.065  42.947  1.00 59.21           O
ATOM    832  N   ASN   107      12.194  60.409  44.717  1.00 72.01           N
ATOM    833  CA  ASN   107      11.062  59.671  45.193  1.00 72.01           C
ATOM    834  CB  ASN   107      10.715  60.043  46.640  1.00 72.01           C
ATOM    835  CG  ASN   107      11.937  59.666  47.471  1.00 72.01           C
ATOM    836  OD1 ASN   107      12.557  58.630  47.249  1.00 72.01           O
ATOM    837  ND2 ASN   107      12.316  60.539  48.441  1.00 72.01           N
ATOM    838  C   ASN   107       9.863  59.885  44.328  1.00 72.01           C
ATOM    839  O   ASN   107       9.100  58.950  44.085  1.00 72.01           O
ATOM    840  N   THR   108       9.655  61.128  43.851  1.00 49.78           N
ATOM    841  CA  THR   108       8.483  61.411  43.075  1.00 49.78           C
ATOM    842  CB  THR   108       8.309  62.851  42.735  1.00 49.78           C
ATOM    843  OG1 THR   108       8.311  63.643  43.913  1.00 49.78           O
ATOM    844  CG2 THR   108       6.938  62.957  42.055  1.00 49.78           C
ATOM    845  C   THR   108       8.554  60.645  41.791  1.00 49.78           C
ATOM    846  O   THR   108       7.543  60.155  41.291  1.00 49.78           O
ATOM    847  N   ALA   109       9.763  60.535  41.210  1.00 40.85           N
ATOM    848  CA  ALA   109       9.947  59.850  39.963  1.00 40.85           C
ATOM    849  CB  ALA   109      11.400  59.924  39.459  1.00 40.85           C
ATOM    850  C   ALA   109       9.597  58.398  40.110  1.00 40.85           C
ATOM    851  O   ALA   109       9.009  57.807  39.206  1.00 40.85           O
ATOM    852  N   ALA   110       9.997  57.774  41.235  1.00 48.38           N
ATOM    853  CA  ALA   110       9.752  56.374  41.456  1.00 48.38           C
ATOM    854  CB  ALA   110      10.456  55.846  42.717  1.00 48.38           C
ATOM    855  C   ALA   110       8.288  56.083  41.615  1.00 48.38           C
ATOM    856  O   ALA   110       7.764  55.148  41.012  1.00 48.38           O
ATOM    857  N   ASN   111       7.574  56.879  42.433  1.00118.59           N
ATOM    858  CA  ASN   111       6.196  56.548  42.647  1.00118.59           C
ATOM    859  CB  ASN   111       5.538  57.190  43.894  1.00118.59           C
ATOM    860  CG  ASN   111       5.655  58.701  43.915  1.00118.59           C
ATOM    861  OD1 ASN   111       6.660  59.266  43.495  1.00118.59           O
ATOM    862  ND2 ASN   111       4.614  59.381  44.463  1.00118.59           N
ATOM    863  C   ASN   111       5.402  56.758  41.398  1.00118.59           C
ATOM    864  O   ASN   111       4.458  56.018  41.130  1.00118.59           O
ATOM    865  N   LEU   112       5.767  57.769  40.591  1.00123.82           N
ATOM    866  CA  LEU   112       5.065  58.046  39.371  1.00123.82           C
ATOM    867  CB  LEU   112       5.618  59.297  38.662  1.00123.82           C
ATOM    868  CG  LEU   112       4.767  59.824  37.487  1.00123.82           C
ATOM    869  CD1 LEU   112       4.680  58.822  36.323  1.00123.82           C
ATOM    870  CD2 LEU   112       3.392  60.301  37.983  1.00123.82           C
ATOM    871  C   LEU   112       5.264  56.878  38.458  1.00123.82           C
ATOM    872  O   LEU   112       4.350  56.462  37.749  1.00123.82           O
ATOM    873  N   LEU   113       6.488  56.324  38.450  1.00121.78           N
ATOM    874  CA  LEU   113       6.835  55.230  37.593  1.00121.78           C
ATOM    875  CB  LEU   113       8.321  54.868  37.716  1.00121.78           C
ATOM    876  CG  LEU   113       8.782  53.827  36.692  1.00121.78           C
ATOM    877  CD1 LEU   113       8.656  54.386  35.266  1.00121.78           C
ATOM    878  CD2 LEU   113      10.197  53.323  37.010  1.00121.78           C
ATOM    879  C   LEU   113       6.019  54.036  37.990  1.00121.78           C
ATOM    880  O   LEU   113       5.587  53.251  37.147  1.00121.78           O
ATOM    881  N   LEU   114       5.811  53.861  39.307  1.00 96.46           N
ATOM    882  CA  LEU   114       5.069  52.755  39.842  1.00 96.46           C
ATOM    883  CB  LEU   114       5.209  52.719  41.384  1.00 96.46           C
ATOM    884  CG  LEU   114       4.484  51.594  42.146  1.00 96.46           C
ATOM    885  CD1 LEU   114       4.916  51.580  43.619  1.00 96.46           C
ATOM    886  CD2 LEU   114       2.962  51.733  42.042  1.00 96.46           C
ATOM    887  C   LEU   114       3.636  52.865  39.412  1.00 96.46           C
ATOM    888  O   LEU   114       3.006  51.868  39.058  1.00 96.46           O
ATOM    889  N   THR   115       3.081  54.092  39.421  1.00 28.16           N
ATOM    890  CA  THR   115       1.708  54.306  39.057  1.00 28.16           C
ATOM    891  CB  THR   115       1.293  55.739  39.217  1.00 28.16           C
ATOM    892  OG1 THR   115       1.474  56.154  40.563  1.00 28.16           O
ATOM    893  CG2 THR   115      -0.186  55.869  38.820  1.00 28.16           C
ATOM    894  C   THR   115       1.508  53.938  37.615  1.00 28.16           C
ATOM    895  O   THR   115       0.507  53.316  37.261  1.00 28.16           O
ATOM    896  N   THR   116       2.467  54.302  36.739  1.00112.25           N
ATOM    897  CA  THR   116       2.331  54.037  35.331  1.00112.25           C
ATOM    898  CB  THR   116       3.473  54.544  34.497  1.00112.25           C
ATOM    899  OG1 THR   116       4.670  53.854  34.817  1.00112.25           O
ATOM    900  CG2 THR   116       3.647  56.047  34.755  1.00112.25           C
ATOM    901  C   THR   116       2.282  52.558  35.147  1.00112.25           C
ATOM    902  O   THR   116       1.623  52.053  34.240  1.00112.25           O
ATOM    903  N   ILE   117       3.021  51.836  36.005  1.00 99.25           N
ATOM    904  CA  ILE   117       3.087  50.406  35.996  1.00 99.25           C
ATOM    905  CB  ILE   117       4.027  49.855  37.031  1.00 99.25           C
ATOM    906  CG1 ILE   117       5.470  50.230  36.677  1.00 99.25           C
ATOM    907  CG2 ILE   117       3.815  48.334  37.117  1.00 99.25           C
ATOM    908  CD1 ILE   117       5.912  49.586  35.365  1.00 99.25           C
ATOM    909  C   ILE   117       1.725  49.874  36.293  1.00 99.25           C
ATOM    910  O   ILE   117       1.334  48.838  35.757  1.00 99.25           O
ATOM    911  N   GLY   118       0.952  50.577  37.145  1.00 31.94           N
ATOM    912  CA  GLY   118      -0.339  50.063  37.498  1.00 31.94           C
ATOM    913  C   GLY   118      -0.433  49.949  38.987  1.00 31.94           C
ATOM    914  O   GLY   118      -1.465  49.540  39.517  1.00 31.94           O
ATOM    915  N   GLY   119       0.642  50.317  39.709  1.00 35.78           N
ATOM    916  CA  GLY   119       0.560  50.302  41.140  1.00 35.78           C
ATOM    917  C   GLY   119       1.396  49.191  41.678  1.00 35.78           C
ATOM    918  O   GLY   119       1.788  48.264  40.968  1.00 35.78           O
ATOM    919  N   PRO   120       1.658  49.279  42.955  1.00 83.96           N
ATOM    920  CA  PRO   120       2.487  48.321  43.635  1.00 83.96           C
ATOM    921  CD  PRO   120       0.765  49.972  43.870  1.00 83.96           C
ATOM    922  CB  PRO   120       2.407  48.695  45.113  1.00 83.96           C
ATOM    923  CG  PRO   120       1.001  49.308  45.237  1.00 83.96           C
ATOM    924  C   PRO   120       1.912  46.965  43.386  1.00 83.96           C
ATOM    925  O   PRO   120       2.645  45.980  43.444  1.00 83.96           O
ATOM    926  N   LYS   121       0.598  46.902  43.125  1.00105.38           N
ATOM    927  CA  LYS   121      -0.120  45.683  42.909  1.00105.38           C
ATOM    928  CB  LYS   121      -1.571  46.001  42.535  1.00105.38           C
ATOM    929  CG  LYS   121      -2.247  46.905  43.561  1.00105.38           C
ATOM    930  CD  LYS   121      -3.400  47.715  42.974  1.00105.38           C
ATOM    931  CE  LYS   121      -2.935  48.929  42.166  1.00105.38           C
ATOM    932  NZ  LYS   121      -2.328  49.931  43.070  1.00105.38           N
ATOM    933  C   LYS   121       0.475  44.977  41.728  1.00105.38           C
ATOM    934  O   LYS   121       0.758  43.781  41.783  1.00105.38           O
ATOM    935  N   GLU   122       0.677  45.718  40.622  1.00 65.80           N
ATOM    936  CA  GLU   122       1.182  45.162  39.396  1.00 65.80           C
ATOM    937  CB  GLU   122       1.168  46.180  38.243  1.00 65.80           C
ATOM    938  CG  GLU   122      -0.236  46.516  37.741  1.00 65.80           C
ATOM    939  CD  GLU   122      -0.707  45.361  36.868  1.00 65.80           C
ATOM    940  OE1 GLU   122       0.147  44.512  36.496  1.00 65.80           O
ATOM    941  OE2 GLU   122      -1.928  45.312  36.561  1.00 65.80           O
ATOM    942  C   GLU   122       2.597  44.723  39.569  1.00 65.80           C
ATOM    943  O   GLU   122       2.987  43.637  39.145  1.00 65.80           O
ATOM    944  N   LEU   123       3.397  45.562  40.242  1.00 95.56           N
ATOM    945  CA  LEU   123       4.795  45.303  40.399  1.00 95.56           C
ATOM    946  CB  LEU   123       5.432  46.439  41.212  1.00 95.56           C
ATOM    947  CG  LEU   123       6.954  46.406  41.394  1.00 95.56           C
ATOM    948  CD1 LEU   123       7.381  47.676  42.135  1.00 95.56           C
ATOM    949  CD2 LEU   123       7.449  45.128  42.091  1.00 95.56           C
ATOM    950  C   LEU   123       4.912  44.001  41.124  1.00 95.56           C
ATOM    951  O   LEU   123       5.750  43.165  40.787  1.00 95.56           O
ATOM    952  N   THR   124       4.044  43.784  42.127  1.00 32.58           N
ATOM    953  CA  THR   124       4.111  42.598  42.928  1.00 32.58           C
ATOM    954  CB  THR   124       3.087  42.587  44.022  1.00 32.58           C
ATOM    955  OG1 THR   124       3.260  43.725  44.853  1.00 32.58           O
ATOM    956  CG2 THR   124       3.260  41.301  44.850  1.00 32.58           C
ATOM    957  C   THR   124       3.875  41.375  42.090  1.00 32.58           C
ATOM    958  O   THR   124       4.623  40.404  42.192  1.00 32.58           O
ATOM    959  N   ALA   125       2.837  41.392  41.232  1.00 29.93           N
ATOM    960  CA  ALA   125       2.483  40.238  40.446  1.00 29.93           C
ATOM    961  CB  ALA   125       1.197  40.444  39.630  1.00 29.93           C
ATOM    962  C   ALA   125       3.578  39.907  39.485  1.00 29.93           C
ATOM    963  O   ALA   125       3.887  38.738  39.256  1.00 29.93           O
ATOM    964  N   PHE   126       4.208  40.943  38.906  1.00 44.13           N
ATOM    965  CA  PHE   126       5.220  40.756  37.906  1.00 44.13           C
ATOM    966  CB  PHE   126       5.806  42.093  37.413  1.00 44.13           C
ATOM    967  CG  PHE   126       6.651  41.838  36.212  1.00 44.13           C
ATOM    968  CD1 PHE   126       7.948  41.403  36.344  1.00 44.13           C
ATOM    969  CD2 PHE   126       6.144  42.049  34.951  1.00 44.13           C
ATOM    970  CE1 PHE   126       8.728  41.178  35.235  1.00 44.13           C
ATOM    971  CE2 PHE   126       6.919  41.826  33.837  1.00 44.13           C
ATOM    972  CZ  PHE   126       8.213  41.383  33.977  1.00 44.13           C
ATOM    973  C   PHE   126       6.320  39.963  38.525  1.00 44.13           C
ATOM    974  O   PHE   126       6.912  39.094  37.887  1.00 44.13           O
ATOM    975  N   LEU   127       6.629  40.249  39.801  1.00 44.02           N
ATOM    976  CA  LEU   127       7.667  39.510  40.456  1.00 44.02           C
ATOM    977  CB  LEU   127       7.850  39.933  41.924  1.00 44.02           C
ATOM    978  CG  LEU   127       8.353  41.378  42.106  1.00 44.02           C
ATOM    979  CD1 LEU   127       8.514  41.727  43.594  1.00 44.02           C
ATOM    980  CD2 LEU   127       9.649  41.623  41.315  1.00 44.02           C
ATOM    981  C   LEU   127       7.244  38.078  40.446  1.00 44.02           C
ATOM    982  O   LEU   127       8.028  37.192  40.109  1.00 44.02           O
ATOM    983  N   HIS   128       5.962  37.822  40.763  1.00 36.77           N
ATOM    984  CA  HIS   128       5.478  36.475  40.832  1.00 36.77           C
ATOM    985  ND1 HIS   128       4.199  35.895  43.794  1.00 36.77           N
ATOM    986  CG  HIS   128       3.890  36.751  42.761  1.00 36.77           C
ATOM    987  CB  HIS   128       4.019  36.387  41.309  1.00 36.77           C
ATOM    988  NE2 HIS   128       3.544  37.803  44.730  1.00 36.77           N
ATOM    989  CD2 HIS   128       3.490  37.913  43.351  1.00 36.77           C
ATOM    990  CE1 HIS   128       3.975  36.574  44.948  1.00 36.77           C
ATOM    991  C   HIS   128       5.609  35.828  39.486  1.00 36.77           C
ATOM    992  O   HIS   128       6.024  34.673  39.401  1.00 36.77           O
ATOM    993  N   ASN   129       5.283  36.551  38.396  1.00 27.71           N
ATOM    994  CA  ASN   129       5.390  35.984  37.078  1.00 27.71           C
ATOM    995  CB  ASN   129       4.992  36.958  35.955  1.00 27.71           C
ATOM    996  CG  ASN   129       3.482  37.148  35.973  1.00 27.71           C
ATOM    997  OD1 ASN   129       2.733  36.252  36.360  1.00 27.71           O
ATOM    998  ND2 ASN   129       3.024  38.349  35.529  1.00 27.71           N
ATOM    999  C   ASN   129       6.828  35.651  36.860  1.00 27.71           C
ATOM   1000  O   ASN   129       7.168  34.624  36.275  1.00 27.71           O
ATOM   1001  N   MET   130       7.705  36.525  37.376  1.00113.26           N
ATOM   1002  CA  MET   130       9.123  36.378  37.274  1.00113.26           C
ATOM   1003  CB  MET   130       9.900  37.522  37.948  1.00113.26           C
ATOM   1004  CG  MET   130       9.825  38.843  37.185  1.00113.26           C
ATOM   1005  SD  MET   130      10.685  38.811  35.585  1.00113.26           S
ATOM   1006  CE  MET   130      12.341  38.605  36.301  1.00113.26           C
ATOM   1007  C   MET   130       9.468  35.119  37.993  1.00113.26           C
ATOM   1008  O   MET   130      10.476  34.481  37.691  1.00113.26           O
ATOM   1009  N   GLY   131       8.631  34.733  38.977  1.00 31.93           N
ATOM   1010  CA  GLY   131       8.917  33.553  39.737  1.00 31.93           C
ATOM   1011  C   GLY   131       9.592  33.986  40.994  1.00 31.93           C
ATOM   1012  O   GLY   131      10.445  33.281  41.530  1.00 31.93           O
ATOM   1013  N   ASP   132       9.243  35.200  41.470  1.00 62.33           N
ATOM   1014  CA  ASP   132       9.812  35.726  42.683  1.00 62.33           C
ATOM   1015  CB  ASP   132      10.397  37.141  42.494  1.00 62.33           C
ATOM   1016  CG  ASP   132      11.051  37.654  43.779  1.00 62.33           C
ATOM   1017  OD1 ASP   132      10.943  36.986  44.841  1.00 62.33           O
ATOM   1018  OD2 ASP   132      11.670  38.749  43.703  1.00 62.33           O
ATOM   1019  C   ASP   132       8.732  35.822  43.722  1.00 62.33           C
ATOM   1020  O   ASP   132       7.957  36.776  43.753  1.00 62.33           O
ATOM   1021  N   HIS   133       8.636  34.788  44.574  1.00109.35           N
ATOM   1022  CA  HIS   133       7.694  34.709  45.655  1.00109.35           C
ATOM   1023  ND1 HIS   133       8.015  31.466  44.431  1.00109.35           N
ATOM   1024  CG  HIS   133       7.130  32.327  45.040  1.00109.35           C
ATOM   1025  CB  HIS   133       7.510  33.266  46.147  1.00109.35           C
ATOM   1026  NE2 HIS   133       6.049  31.162  43.438  1.00109.35           N
ATOM   1027  CD2 HIS   133       5.933  32.130  44.420  1.00109.35           C
ATOM   1028  CE1 HIS   133       7.317  30.793  43.482  1.00109.35           C
ATOM   1029  C   HIS   133       8.121  35.543  46.841  1.00109.35           C
ATOM   1030  O   HIS   133       7.286  35.944  47.649  1.00109.35           O
ATOM   1031  N   VAL   134       9.447  35.718  47.027  1.00 74.63           N
ATOM   1032  CA  VAL   134      10.045  36.335  48.191  1.00 74.63           C
ATOM   1033  CB  VAL   134      11.517  36.067  48.255  1.00 74.63           C
ATOM   1034  CG1 VAL   134      12.090  36.770  49.496  1.00 74.63           C
ATOM   1035  CG2 VAL   134      11.734  34.546  48.221  1.00 74.63           C
ATOM   1036  C   VAL   134       9.881  37.827  48.351  1.00 74.63           C
ATOM   1037  O   VAL   134       9.435  38.290  49.401  1.00 74.63           O
ATOM   1038  N   THR   135      10.230  38.634  47.326  1.00 59.49           N
ATOM   1039  CA  THR   135      10.232  40.062  47.505  1.00 59.49           C
ATOM   1040  CB  THR   135      10.649  40.799  46.265  1.00 59.49           C
ATOM   1041  OG1 THR   135      11.945  40.379  45.865  1.00 59.49           O
ATOM   1042  CG2 THR   135      10.651  42.308  46.560  1.00 59.49           C
ATOM   1043  C   THR   135       8.840  40.480  47.853  1.00 59.49           C
ATOM   1044  O   THR   135       7.885  39.915  47.328  1.00 59.49           O
ATOM   1045  N   ARG   136       8.666  41.447  48.786  1.00170.14           N
ATOM   1046  CA  ARG   136       7.301  41.808  49.044  1.00170.14           C
ATOM   1047  CB  ARG   136       6.722  41.230  50.353  1.00170.14           C
ATOM   1048  CG  ARG   136       7.433  41.649  51.640  1.00170.14           C
ATOM   1049  CD  ARG   136       6.773  41.050  52.885  1.00170.14           C
ATOM   1050  NE  ARG   136       6.970  39.575  52.832  1.00170.14           N
ATOM   1051  CZ  ARG   136       6.067  38.730  53.414  1.00170.14           C
ATOM   1052  NH1 ARG   136       4.959  39.229  54.034  1.00170.14           N
ATOM   1053  NH2 ARG   136       6.270  37.380  53.372  1.00170.14           N
ATOM   1054  C   ARG   136       7.119  43.296  49.045  1.00170.14           C
ATOM   1055  O   ARG   136       7.159  43.945  50.089  1.00170.14           O
ATOM   1056  N   LEU   137       6.856  43.879  47.859  1.00144.96           N
ATOM   1057  CA  LEU   137       6.644  45.293  47.797  1.00144.96           C
ATOM   1058  CB  LEU   137       6.666  45.854  46.366  1.00144.96           C
ATOM   1059  CG  LEU   137       6.484  47.380  46.311  1.00144.96           C
ATOM   1060  CD1 LEU   137       7.659  48.097  46.995  1.00144.96           C
ATOM   1061  CD2 LEU   137       6.243  47.867  44.875  1.00144.96           C
ATOM   1062  C   LEU   137       5.295  45.546  48.384  1.00144.96           C
ATOM   1063  O   LEU   137       4.306  44.934  47.977  1.00144.96           O
ATOM   1064  N   ASP   138       5.234  46.460  49.374  1.00103.17           N
ATOM   1065  CA  ASP   138       3.986  46.730  50.021  1.00103.17           C
ATOM   1066  CB  ASP   138       3.950  46.201  51.465  1.00103.17           C
ATOM   1067  CG  ASP   138       3.970  44.678  51.401  1.00103.17           C
ATOM   1068  OD1 ASP   138       3.661  44.126  50.310  1.00103.17           O
ATOM   1069  OD2 ASP   138       4.300  44.047  52.440  1.00103.17           O
ATOM   1070  C   ASP   138       3.783  48.214  50.095  1.00103.17           C
ATOM   1071  O   ASP   138       2.645  48.682  50.101  1.00103.17           O
ATOM   1072  N   ARG   139       4.874  49.009  50.134  1.00135.43           N
ATOM   1073  CA  ARG   139       4.663  50.422  50.285  1.00135.43           C
ATOM   1074  CB  ARG   139       5.207  51.003  51.595  1.00135.43           C
ATOM   1075  CG  ARG   139       4.729  50.294  52.857  1.00135.43           C
ATOM   1076  CD  ARG   139       5.396  50.867  54.105  1.00135.43           C
ATOM   1077  NE  ARG   139       5.377  49.806  55.142  1.00135.43           N
ATOM   1078  CZ  ARG   139       6.528  49.532  55.822  1.00135.43           C
ATOM   1079  NH1 ARG   139       7.649  50.280  55.603  1.00135.43           N
ATOM   1080  NH2 ARG   139       6.562  48.497  56.707  1.00135.43           N
ATOM   1081  C   ARG   139       5.400  51.160  49.214  1.00135.43           C
ATOM   1082  O   ARG   139       6.207  50.595  48.477  1.00135.43           O
ATOM   1083  N   TRP   140       5.093  52.470  49.117  1.00118.38           N
ATOM   1084  CA  TRP   140       5.694  53.394  48.200  1.00118.38           C
ATOM   1085  CB  TRP   140       4.797  54.600  47.846  1.00118.38           C
ATOM   1086  CG  TRP   140       3.503  54.315  47.121  1.00118.38           C
ATOM   1087  CD2 TRP   140       2.263  53.998  47.775  1.00118.38           C
ATOM   1088  CD1 TRP   140       3.242  54.331  45.783  1.00118.38           C
ATOM   1089  NE1 TRP   140       1.916  54.043  45.560  1.00118.38           N
ATOM   1090  CE2 TRP   140       1.302  53.835  46.778  1.00118.38           C
ATOM   1091  CE3 TRP   140       1.951  53.857  49.098  1.00118.38           C
ATOM   1092  CZ2 TRP   140       0.007  53.529  47.090  1.00118.38           C
ATOM   1093  CZ3 TRP   140       0.645  53.544  49.408  1.00118.38           C
ATOM   1094  CH2 TRP   140      -0.308  53.383  48.424  1.00118.38           C
ATOM   1095  C   TRP   140       6.835  54.028  48.926  1.00118.38           C
ATOM   1096  O   TRP   140       7.037  53.811  50.119  1.00118.38           O
ATOM   1097  N   GLU   141       7.650  54.795  48.187  1.00187.09           N
ATOM   1098  CA  GLU   141       8.674  55.585  48.797  1.00187.09           C
ATOM   1099  CB  GLU   141       9.691  56.073  47.752  1.00187.09           C
ATOM   1100  CG  GLU   141      10.971  56.673  48.321  1.00187.09           C
ATOM   1101  CD  GLU   141      11.983  55.571  48.583  1.00187.09           C
ATOM   1102  OE1 GLU   141      12.707  55.191  47.625  1.00187.09           O
ATOM   1103  OE2 GLU   141      12.049  55.096  49.747  1.00187.09           O
ATOM   1104  C   GLU   141       7.934  56.781  49.301  1.00187.09           C
ATOM   1105  O   GLU   141       6.950  57.152  48.661  1.00187.09           O
ATOM   1106  N   PRO   142       8.288  57.442  50.377  1.00103.17           N
ATOM   1107  CA  PRO   142       9.366  57.061  51.264  1.00103.17           C
ATOM   1108  CD  PRO   142       8.172  58.889  50.286  1.00103.17           C
ATOM   1109  CB  PRO   142       9.818  58.346  51.959  1.00103.17           C
ATOM   1110  CG  PRO   142       9.410  59.462  50.988  1.00103.17           C
ATOM   1111  C   PRO   142       9.030  55.989  52.269  1.00103.17           C
ATOM   1112  O   PRO   142       9.937  55.538  52.967  1.00103.17           O
ATOM   1113  N   GLU   143       7.763  55.548  52.366  1.00112.94           N
ATOM   1114  CA  GLU   143       7.344  54.679  53.439  1.00112.94           C
ATOM   1115  CB  GLU   143       5.854  54.295  53.388  1.00112.94           C
ATOM   1116  CG  GLU   143       4.901  55.386  53.879  1.00112.94           C
ATOM   1117  CD  GLU   143       4.807  56.466  52.813  1.00112.94           C
ATOM   1118  OE1 GLU   143       5.776  57.256  52.673  1.00112.94           O
ATOM   1119  OE2 GLU   143       3.756  56.517  52.122  1.00112.94           O
ATOM   1120  C   GLU   143       8.114  53.395  53.490  1.00112.94           C
ATOM   1121  O   GLU   143       8.318  52.844  54.571  1.00112.94           O
ATOM   1122  N   LEU   144       8.582  52.874  52.346  1.00210.18           N
ATOM   1123  CA  LEU   144       9.215  51.582  52.359  1.00210.18           C
ATOM   1124  CB  LEU   144       9.616  51.020  50.973  1.00210.18           C
ATOM   1125  CG  LEU   144      10.636  51.832  50.150  1.00210.18           C
ATOM   1126  CD1 LEU   144      10.071  53.201  49.788  1.00210.18           C
ATOM   1127  CD2 LEU   144      12.028  51.899  50.794  1.00210.18           C
ATOM   1128  C   LEU   144      10.427  51.580  53.247  1.00210.18           C
ATOM   1129  O   LEU   144      10.897  50.516  53.645  1.00210.18           O
ATOM   1130  N   ASN   145      11.012  52.762  53.513  1.00 94.02           N
ATOM   1131  CA  ASN   145      12.205  52.907  54.310  1.00 94.02           C
ATOM   1132  CB  ASN   145      12.786  54.328  54.261  1.00 94.02           C
ATOM   1133  CG  ASN   145      13.245  54.569  52.833  1.00 94.02           C
ATOM   1134  OD1 ASN   145      13.969  53.758  52.260  1.00 94.02           O
ATOM   1135  ND2 ASN   145      12.803  55.706  52.230  1.00 94.02           N
ATOM   1136  C   ASN   145      12.005  52.572  55.758  1.00 94.02           C
ATOM   1137  O   ASN   145      12.947  52.153  56.429  1.00 94.02           O
ATOM   1138  N   GLU   146      10.810  52.802  56.322  1.00116.77           N
ATOM   1139  CA  GLU   146      10.701  52.484  57.714  1.00116.77           C
ATOM   1140  CB  GLU   146       9.349  52.844  58.349  1.00116.77           C
ATOM   1141  CG  GLU   146       9.296  52.483  59.835  1.00116.77           C
ATOM   1142  CD  GLU   146       7.839  52.408  60.267  1.00116.77           C
ATOM   1143  OE1 GLU   146       6.949  52.434  59.376  1.00116.77           O
ATOM   1144  OE2 GLU   146       7.600  52.314  61.500  1.00116.77           O
ATOM   1145  C   GLU   146      10.809  51.010  57.814  1.00116.77           C
ATOM   1146  O   GLU   146       9.860  50.290  57.518  1.00116.77           O
ATOM   1147  N   ALA   147      11.976  50.519  58.258  1.00 85.65           N
ATOM   1148  CA  ALA   147      12.128  49.104  58.339  1.00 85.65           C
ATOM   1149  CB  ALA   147      13.502  48.635  57.846  1.00 85.65           C
ATOM   1150  C   ALA   147      12.048  48.722  59.769  1.00 85.65           C
ATOM   1151  O   ALA   147      12.580  49.409  60.638  1.00 85.65           O
ATOM   1152  N   ILE   148      11.327  47.626  60.053  1.00111.75           N
ATOM   1153  CA  ILE   148      11.295  47.136  61.393  1.00111.75           C
ATOM   1154  CB  ILE   148       9.987  47.367  62.114  1.00111.75           C
ATOM   1155  CG1 ILE   148      10.169  47.199  63.633  1.00111.75           C
ATOM   1156  CG2 ILE   148       8.918  46.438  61.523  1.00111.75           C
ATOM   1157  CD1 ILE   148       9.007  47.758  64.456  1.00111.75           C
ATOM   1158  C   ILE   148      11.574  45.673  61.290  1.00111.75           C
ATOM   1159  O   ILE   148      10.982  44.963  60.478  1.00111.75           O
ATOM   1160  N   PRO   149      12.483  45.202  62.091  1.00 77.37           N
ATOM   1161  CA  PRO   149      12.860  43.817  62.079  1.00 77.37           C
ATOM   1162  CD  PRO   149      12.872  45.875  63.320  1.00 77.37           C
ATOM   1163  CB  PRO   149      13.862  43.671  63.225  1.00 77.37           C
ATOM   1164  CG  PRO   149      13.428  44.761  64.222  1.00 77.37           C
ATOM   1165  C   PRO   149      11.641  42.991  62.318  1.00 77.37           C
ATOM   1166  O   PRO   149      11.670  41.794  62.035  1.00 77.37           O
ATOM   1167  N   ASN   150      10.599  43.589  62.921  1.00 60.80           N
ATOM   1168  CA  ASN   150       9.381  42.891  63.198  1.00 60.80           C
ATOM   1169  CB  ASN   150       8.422  43.710  64.086  1.00 60.80           C
ATOM   1170  CG  ASN   150       9.010  43.806  65.488  1.00 60.80           C
ATOM   1171  OD1 ASN   150       9.478  44.864  65.908  1.00 60.80           O
ATOM   1172  ND2 ASN   150       8.983  42.673  66.239  1.00 60.80           N
ATOM   1173  C   ASN   150       8.642  42.575  61.929  1.00 60.80           C
ATOM   1174  O   ASN   150       8.177  41.449  61.756  1.00 60.80           O
ATOM   1175  N   ASP   151       8.515  43.555  61.004  1.00105.06           N
ATOM   1176  CA  ASP   151       7.670  43.356  59.852  1.00105.06           C
ATOM   1177  CB  ASP   151       6.953  44.640  59.375  1.00105.06           C
ATOM   1178  CG  ASP   151       7.945  45.682  58.851  1.00105.06           C
ATOM   1179  OD1 ASP   151       9.167  45.390  58.753  1.00105.06           O
ATOM   1180  OD2 ASP   151       7.476  46.811  58.553  1.00105.06           O
ATOM   1181  C   ASP   151       8.374  42.773  58.663  1.00105.06           C
ATOM   1182  O   ASP   151       9.595  42.833  58.536  1.00105.06           O
ATOM   1183  N   GLU   152       7.568  42.114  57.799  1.00109.36           N
ATOM   1184  CA  GLU   152       7.906  41.572  56.508  1.00109.36           C
ATOM   1185  CB  GLU   152       6.954  40.447  56.068  1.00109.36           C
ATOM   1186  CG  GLU   152       7.049  39.198  56.943  1.00109.36           C
ATOM   1187  CD  GLU   152       6.480  39.551  58.308  1.00109.36           C
ATOM   1188  OE1 GLU   152       5.337  40.079  58.363  1.00109.36           O
ATOM   1189  OE2 GLU   152       7.190  39.299  59.318  1.00109.36           O
ATOM   1190  C   GLU   152       7.838  42.633  55.448  1.00109.36           C
ATOM   1191  O   GLU   152       8.487  42.524  54.410  1.00109.36           O
ATOM   1192  N   ARG   153       7.013  43.676  55.664  1.00 85.89           N
ATOM   1193  CA  ARG   153       6.741  44.629  54.625  1.00 85.89           C
ATOM   1194  CB  ARG   153       5.867  45.811  55.078  1.00 85.89           C
ATOM   1195  CG  ARG   153       4.435  45.410  55.439  1.00 85.89           C
ATOM   1196  CD  ARG   153       3.559  46.595  55.844  1.00 85.89           C
ATOM   1197  NE  ARG   153       2.204  46.068  56.168  1.00 85.89           N
ATOM   1198  CZ  ARG   153       1.131  46.911  56.146  1.00 85.89           C
ATOM   1199  NH1 ARG   153       1.304  48.221  55.802  1.00 85.89           N
ATOM   1200  NH2 ARG   153      -0.113  46.445  56.462  1.00 85.89           N
ATOM   1201  C   ARG   153       7.995  45.191  54.045  1.00 85.89           C
ATOM   1202  O   ARG   153       8.895  45.648  54.750  1.00 85.89           O
ATOM   1203  N   ASP   154       8.031  45.199  52.697  1.00 89.23           N
ATOM   1204  CA  ASP   154       9.113  45.747  51.935  1.00 89.23           C
ATOM   1205  CB  ASP   154       9.348  47.225  52.288  1.00 89.23           C
ATOM   1206  CG  ASP   154       8.084  48.000  51.952  1.00 89.23           C
ATOM   1207  OD1 ASP   154       7.760  48.120  50.741  1.00 89.23           O
ATOM   1208  OD2 ASP   154       7.412  48.465  52.911  1.00 89.23           O
ATOM   1209  C   ASP   154      10.402  45.031  52.219  1.00 89.23           C
ATOM   1210  O   ASP   154      11.439  45.681  52.343  1.00 89.23           O
ATOM   1211  N   THR   155      10.391  43.681  52.308  1.00 62.23           N
ATOM   1212  CA  THR   155      11.616  42.973  52.586  1.00 62.23           C
ATOM   1213  CB  THR   155      11.620  42.210  53.880  1.00 62.23           C
ATOM   1214  OG1 THR   155      10.625  41.198  53.856  1.00 62.23           O
ATOM   1215  CG2 THR   155      11.377  43.184  55.043  1.00 62.23           C
ATOM   1216  C   THR   155      11.874  41.946  51.524  1.00 62.23           C
ATOM   1217  O   THR   155      10.998  41.620  50.724  1.00 62.23           O
ATOM   1218  N   THR   156      13.138  41.463  51.457  1.00122.34           N
ATOM   1219  CA  THR   156      13.507  40.403  50.556  1.00122.34           C
ATOM   1220  CB  THR   156      13.745  40.847  49.144  1.00122.34           C
ATOM   1221  OG1 THR   156      13.812  39.722  48.280  1.00122.34           O
ATOM   1222  CG2 THR   156      15.079  41.604  49.103  1.00122.34           C
ATOM   1223  C   THR   156      14.805  39.808  51.029  1.00122.34           C
ATOM   1224  O   THR   156      15.554  40.434  51.776  1.00122.34           O
ATOM   1225  N   MET   157      15.101  38.567  50.590  1.00 89.33           N
ATOM   1226  CA  MET   157      16.312  37.854  50.921  1.00 89.33           C
ATOM   1227  CB  MET   157      16.140  36.335  50.739  1.00 89.33           C
ATOM   1228  CG  MET   157      15.085  35.719  51.662  1.00 89.33           C
ATOM   1229  SD  MET   157      14.346  34.172  51.048  1.00 89.33           S
ATOM   1230  CE  MET   157      15.874  33.201  51.069  1.00 89.33           C
ATOM   1231  C   MET   157      17.364  38.283  49.932  1.00 89.33           C
ATOM   1232  O   MET   157      17.027  38.755  48.850  1.00 89.33           O
ATOM   1233  N   PRO   158      18.634  38.163  50.246  1.00 82.39           N
ATOM   1234  CA  PRO   158      19.649  38.539  49.295  1.00 82.39           C
ATOM   1235  CD  PRO   158      19.101  38.259  51.619  1.00 82.39           C
ATOM   1236  CB  PRO   158      20.968  38.485  50.064  1.00 82.39           C
ATOM   1237  CG  PRO   158      20.545  38.781  51.518  1.00 82.39           C
ATOM   1238  C   PRO   158      19.607  37.692  48.053  1.00 82.39           C
ATOM   1239  O   PRO   158      19.853  38.218  46.968  1.00 82.39           O
ATOM   1240  N   VAL   159      19.319  36.379  48.180  1.00 68.70           N
ATOM   1241  CA  VAL   159      19.242  35.511  47.032  1.00 68.70           C
ATOM   1242  CB  VAL   159      18.988  34.063  47.347  1.00 68.70           C
ATOM   1243  CG1 VAL   159      18.544  33.381  46.042  1.00 68.70           C
ATOM   1244  CG2 VAL   159      20.263  33.413  47.890  1.00 68.70           C
ATOM   1245  C   VAL   159      18.080  35.882  46.175  1.00 68.70           C
ATOM   1246  O   VAL   159      18.183  35.887  44.951  1.00 68.70           O
ATOM   1247  N   ALA   160      16.916  36.143  46.797  1.00 45.86           N
ATOM   1248  CA  ALA   160      15.728  36.389  46.027  1.00 45.86           C
ATOM   1249  CB  ALA   160      14.467  36.497  46.901  1.00 45.86           C
ATOM   1250  C   ALA   160      15.829  37.662  45.245  1.00 45.86           C
ATOM   1251  O   ALA   160      15.596  37.689  44.038  1.00 45.86           O
ATOM   1252  N   MET   161      16.216  38.752  45.924  1.00112.64           N
ATOM   1253  CA  MET   161      16.305  40.043  45.312  1.00112.64           C
ATOM   1254  CB  MET   161      16.699  41.131  46.327  1.00112.64           C
ATOM   1255  CG  MET   161      16.693  42.557  45.771  1.00112.64           C
ATOM   1256  SD  MET   161      15.043  43.300  45.597  1.00112.64           S
ATOM   1257  CE  MET   161      14.474  42.130  44.334  1.00112.64           C
ATOM   1258  C   MET   161      17.390  39.986  44.292  1.00112.64           C
ATOM   1259  O   MET   161      17.297  40.599  43.231  1.00112.64           O
ATOM   1260  N   ALA   162      18.462  39.243  44.618  1.00 38.06           N
ATOM   1261  CA  ALA   162      19.615  39.155  43.774  1.00 38.06           C
ATOM   1262  CB  ALA   162      20.733  38.289  44.370  1.00 38.06           C
ATOM   1263  C   ALA   162      19.256  38.540  42.462  1.00 38.06           C
ATOM   1264  O   ALA   162      19.721  38.990  41.417  1.00 38.06           O
ATOM   1265  N   THR   163      18.434  37.477  42.488  1.00 34.84           N
ATOM   1266  CA  THR   163      18.063  36.773  41.294  1.00 34.84           C
ATOM   1267  CB  THR   163      17.253  35.546  41.584  1.00 34.84           C
ATOM   1268  OG1 THR   163      17.978  34.669  42.432  1.00 34.84           O
ATOM   1269  CG2 THR   163      16.945  34.841  40.255  1.00 34.84           C
ATOM   1270  C   THR   163      17.226  37.654  40.424  1.00 34.84           C
ATOM   1271  O   THR   163      17.393  37.683  39.206  1.00 34.84           O
ATOM   1272  N   THR   164      16.308  38.418  41.041  1.00 42.39           N
ATOM   1273  CA  THR   164      15.389  39.234  40.303  1.00 42.39           C
ATOM   1274  CB  THR   164      14.438  40.001  41.174  1.00 42.39           C
ATOM   1275  OG1 THR   164      13.691  39.109  41.989  1.00 42.39           O
ATOM   1276  CG2 THR   164      13.494  40.810  40.262  1.00 42.39           C
ATOM   1277  C   THR   164      16.146  40.235  39.496  1.00 42.39           C
ATOM   1278  O   THR   164      15.792  40.509  38.351  1.00 42.39           O
ATOM   1279  N   LEU   165      17.212  40.812  40.071  1.00 52.62           N
ATOM   1280  CA  LEU   165      17.985  41.809  39.391  1.00 52.62           C
ATOM   1281  CB  LEU   165      19.179  42.294  40.227  1.00 52.62           C
ATOM   1282  CG  LEU   165      18.787  42.944  41.566  1.00 52.62           C
ATOM   1283  CD1 LEU   165      20.033  43.401  42.338  1.00 52.62           C
ATOM   1284  CD2 LEU   165      17.762  44.071  41.365  1.00 52.62           C
ATOM   1285  C   LEU   165      18.563  41.171  38.173  1.00 52.62           C
ATOM   1286  O   LEU   165      18.681  41.808  37.128  1.00 52.62           O
ATOM   1287  N   ARG   166      19.003  39.906  38.304  1.00134.35           N
ATOM   1288  CA  ARG   166      19.585  39.205  37.200  1.00134.35           C
ATOM   1289  CB  ARG   166      20.170  37.840  37.607  1.00134.35           C
ATOM   1290  CG  ARG   166      21.468  37.921  38.413  1.00134.35           C
ATOM   1291  CD  ARG   166      21.989  36.556  38.874  1.00134.35           C
ATOM   1292  NE  ARG   166      21.821  35.595  37.746  1.00134.35           N
ATOM   1293  CZ  ARG   166      20.755  34.742  37.735  1.00134.35           C
ATOM   1294  NH1 ARG   166      19.871  34.748  38.776  1.00134.35           N
ATOM   1295  NH2 ARG   166      20.579  33.874  36.696  1.00134.35           N
ATOM   1296  C   ARG   166      18.573  38.932  36.129  1.00134.35           C
ATOM   1297  O   ARG   166      18.750  39.317  34.976  1.00134.35           O
ATOM   1298  N   LYS   167      17.441  38.311  36.506  1.00127.74           N
ATOM   1299  CA  LYS   167      16.476  37.865  35.545  1.00127.74           C
ATOM   1300  CB  LYS   167      15.281  37.141  36.188  1.00127.74           C
ATOM   1301  CG  LYS   167      15.664  35.849  36.910  1.00127.74           C
ATOM   1302  CD  LYS   167      14.516  35.244  37.719  1.00127.74           C
ATOM   1303  CE  LYS   167      13.761  34.138  36.976  1.00127.74           C
ATOM   1304  NZ  LYS   167      13.114  34.683  35.762  1.00127.74           N
ATOM   1305  C   LYS   167      15.937  39.037  34.800  1.00127.74           C
ATOM   1306  O   LYS   167      15.647  38.946  33.609  1.00127.74           O
ATOM   1307  N   LEU   168      15.718  40.154  35.505  1.00167.97           N
ATOM   1308  CA  LEU   168      15.156  41.320  34.896  1.00167.97           C
ATOM   1309  CB  LEU   168      14.753  42.367  35.953  1.00167.97           C
ATOM   1310  CG  LEU   168      13.923  43.544  35.407  1.00167.97           C
ATOM   1311  CD1 LEU   168      12.525  43.078  34.972  1.00167.97           C
ATOM   1312  CD2 LEU   168      13.867  44.703  36.411  1.00167.97           C
ATOM   1313  C   LEU   168      16.115  41.994  33.948  1.00167.97           C
ATOM   1314  O   LEU   168      15.690  42.415  32.874  1.00167.97           O
ATOM   1315  N   LEU   169      17.360  42.291  34.407  1.00194.65           N
ATOM   1316  CA  LEU   169      18.389  42.937  33.616  1.00194.65           C
ATOM   1317  CB  LEU   169      19.222  43.904  34.475  1.00194.65           C
ATOM   1318  CG  LEU   169      20.318  44.653  33.696  1.00194.65           C
ATOM   1319  CD1 LEU   169      19.706  45.554  32.611  1.00194.65           C
ATOM   1320  CD2 LEU   169      21.246  45.425  34.648  1.00194.65           C
ATOM   1321  C   LEU   169      19.379  42.081  32.850  1.00194.65           C
ATOM   1322  O   LEU   169      19.492  42.172  31.631  1.00194.65           O
ATOM   1323  N   THR   170      20.158  41.215  33.540  1.00 71.05           N
ATOM   1324  CA  THR   170      21.204  40.544  32.806  1.00 71.05           C
ATOM   1325  CB  THR   170      22.071  39.671  33.666  1.00 71.05           C
ATOM   1326  OG1 THR   170      22.715  40.440  34.670  1.00 71.05           O
ATOM   1327  CG2 THR   170      23.116  38.985  32.768  1.00 71.05           C
ATOM   1328  C   THR   170      20.594  39.644  31.778  1.00 71.05           C
ATOM   1329  O   THR   170      20.799  39.801  30.575  1.00 71.05           O
ATOM   1330  N   GLY   171      19.795  38.689  32.280  1.00 78.96           N
ATOM   1331  CA  GLY   171      19.032  37.681  31.600  1.00 78.96           C
ATOM   1332  C   GLY   171      17.874  38.329  30.920  1.00 78.96           C
ATOM   1333  O   GLY   171      17.151  37.689  30.168  1.00 78.96           O
ATOM   1334  N   GLU   172      17.623  39.589  31.297  1.00161.37           N
ATOM   1335  CA  GLU   172      16.545  40.486  30.966  1.00161.37           C
ATOM   1336  CB  GLU   172      17.023  41.880  30.559  1.00161.37           C
ATOM   1337  CG  GLU   172      17.889  41.833  29.296  1.00161.37           C
ATOM   1338  CD  GLU   172      18.342  43.243  28.957  1.00161.37           C
ATOM   1339  OE1 GLU   172      18.197  44.140  29.829  1.00161.37           O
ATOM   1340  OE2 GLU   172      18.847  43.438  27.819  1.00161.37           O
ATOM   1341  C   GLU   172      15.697  40.151  29.782  1.00161.37           C
ATOM   1342  O   GLU   172      16.119  39.551  28.796  1.00161.37           O
ATOM   1343  N   LEU   173      14.411  40.525  29.959  1.00 85.09           N
ATOM   1344  CA  LEU   173      13.340  40.621  29.011  1.00 85.09           C
ATOM   1345  CB  LEU   173      11.954  40.673  29.673  1.00 85.09           C
ATOM   1346  CG  LEU   173      11.582  39.384  30.425  1.00 85.09           C
ATOM   1347  CD1 LEU   173      10.185  39.496  31.060  1.00 85.09           C
ATOM   1348  CD2 LEU   173      11.742  38.148  29.525  1.00 85.09           C
ATOM   1349  C   LEU   173      13.512  41.911  28.258  1.00 85.09           C
ATOM   1350  O   LEU   173      12.920  42.116  27.201  1.00 85.09           O
ATOM   1351  N   LEU   174      14.275  42.852  28.851  1.00 68.08           N
ATOM   1352  CA  LEU   174      14.450  44.189  28.351  1.00 68.08           C
ATOM   1353  CB  LEU   174      15.378  45.061  29.215  1.00 68.08           C
ATOM   1354  CG  LEU   174      14.881  45.324  30.644  1.00 68.08           C
ATOM   1355  CD1 LEU   174      15.862  46.236  31.401  1.00 68.08           C
ATOM   1356  CD2 LEU   174      13.438  45.849  30.650  1.00 68.08           C
ATOM   1357  C   LEU   174      15.083  44.164  27.003  1.00 68.08           C
ATOM   1358  O   LEU   174      15.622  43.152  26.560  1.00 68.08           O
ATOM   1359  N   THR   175      14.975  45.311  26.299  1.00104.17           N
ATOM   1360  CA  THR   175      15.552  45.478  24.998  1.00104.17           C
ATOM   1361  CB  THR   175      14.893  46.598  24.235  1.00104.17           C
ATOM   1362  OG1 THR   175      13.493  46.365  24.176  1.00104.17           O
ATOM   1363  CG2 THR   175      15.447  46.664  22.799  1.00104.17           C
ATOM   1364  C   THR   175      16.995  45.808  25.236  1.00104.17           C
ATOM   1365  O   THR   175      17.439  45.870  26.383  1.00104.17           O
ATOM   1366  N   LEU   176      17.794  45.914  24.155  1.00 51.08           N
ATOM   1367  CA  LEU   176      19.172  46.290  24.262  1.00 51.08           C
ATOM   1368  CB  LEU   176      19.959  46.051  22.963  1.00 51.08           C
ATOM   1369  CG  LEU   176      20.059  44.562  22.579  1.00 51.08           C
ATOM   1370  CD1 LEU   176      20.898  44.361  21.306  1.00 51.08           C
ATOM   1371  CD2 LEU   176      20.548  43.711  23.762  1.00 51.08           C
ATOM   1372  C   LEU   176      19.282  47.748  24.611  1.00 51.08           C
ATOM   1373  O   LEU   176      20.122  48.131  25.422  1.00 51.08           O
ATOM   1374  N   ALA   177      18.449  48.601  23.977  1.00 38.34           N
ATOM   1375  CA  ALA   177      18.509  50.026  24.165  1.00 38.34           C
ATOM   1376  CB  ALA   177      17.554  50.779  23.224  1.00 38.34           C
ATOM   1377  C   ALA   177      18.139  50.417  25.564  1.00 38.34           C
ATOM   1378  O   ALA   177      18.827  51.219  26.195  1.00 38.34           O
ATOM   1379  N   SER   178      17.036  49.857  26.093  1.00 38.75           N
ATOM   1380  CA  SER   178      16.594  50.226  27.407  1.00 38.75           C
ATOM   1381  CB  SER   178      15.265  49.557  27.800  1.00 38.75           C
ATOM   1382  OG  SER   178      14.220  50.004  26.949  1.00 38.75           O
ATOM   1383  C   SER   178      17.616  49.782  28.403  1.00 38.75           C
ATOM   1384  O   SER   178      18.002  50.537  29.294  1.00 38.75           O
ATOM   1385  N   ARG   179      18.116  48.546  28.237  1.00 72.61           N
ATOM   1386  CA  ARG   179      19.038  47.970  29.169  1.00 72.61           C
ATOM   1387  CB  ARG   179      19.518  46.585  28.710  1.00 72.61           C
ATOM   1388  CG  ARG   179      20.595  45.962  29.595  1.00 72.61           C
ATOM   1389  CD  ARG   179      21.187  44.695  28.978  1.00 72.61           C
ATOM   1390  NE  ARG   179      22.251  44.185  29.887  1.00 72.61           N
ATOM   1391  CZ  ARG   179      22.747  42.929  29.692  1.00 72.61           C
ATOM   1392  NH1 ARG   179      22.257  42.159  28.677  1.00 72.61           N
ATOM   1393  NH2 ARG   179      23.723  42.434  30.507  1.00 72.61           N
ATOM   1394  C   ARG   179      20.235  48.857  29.263  1.00 72.61           C
ATOM   1395  O   ARG   179      20.694  49.176  30.358  1.00 72.61           O
ATOM   1396  N   GLN   180      20.756  49.308  28.110  1.00 49.25           N
ATOM   1397  CA  GLN   180      21.934  50.122  28.118  1.00 49.25           C
ATOM   1398  CB  GLN   180      22.522  50.396  26.722  1.00 49.25           C
ATOM   1399  CG  GLN   180      23.872  51.110  26.798  1.00 49.25           C
ATOM   1400  CD  GLN   180      24.513  51.064  25.422  1.00 49.25           C
ATOM   1401  OE1 GLN   180      23.832  50.919  24.409  1.00 49.25           O
ATOM   1402  NE2 GLN   180      25.868  51.174  25.386  1.00 49.25           N
ATOM   1403  C   GLN   180      21.625  51.425  28.783  1.00 49.25           C
ATOM   1404  O   GLN   180      22.494  52.007  29.426  1.00 49.25           O
ATOM   1405  N   GLN   181      20.391  51.941  28.625  1.00 48.32           N
ATOM   1406  CA  GLN   181      20.078  53.196  29.245  1.00 48.32           C
ATOM   1407  CB  GLN   181      18.652  53.681  28.936  1.00 48.32           C
ATOM   1408  CG  GLN   181      18.321  55.013  29.612  1.00 48.32           C
ATOM   1409  CD  GLN   181      16.904  55.405  29.227  1.00 48.32           C
ATOM   1410  OE1 GLN   181      15.954  55.185  29.977  1.00 48.32           O
ATOM   1411  NE2 GLN   181      16.759  56.006  28.016  1.00 48.32           N
ATOM   1412  C   GLN   181      20.162  53.038  30.729  1.00 48.32           C
ATOM   1413  O   GLN   181      20.847  53.802  31.408  1.00 48.32           O
ATOM   1414  N   LEU   182      19.519  51.983  31.265  1.00115.20           N
ATOM   1415  CA  LEU   182      19.438  51.802  32.684  1.00115.20           C
ATOM   1416  CB  LEU   182      18.639  50.531  33.032  1.00115.20           C
ATOM   1417  CG  LEU   182      18.246  50.370  34.512  1.00115.20           C
ATOM   1418  CD1 LEU   182      19.469  50.243  35.430  1.00115.20           C
ATOM   1419  CD2 LEU   182      17.268  51.475  34.943  1.00115.20           C
ATOM   1420  C   LEU   182      20.830  51.666  33.234  1.00115.20           C
ATOM   1421  O   LEU   182      21.190  52.330  34.206  1.00115.20           O
ATOM   1422  N   ILE   183      21.678  50.852  32.580  1.00 94.57           N
ATOM   1423  CA  ILE   183      23.001  50.572  33.067  1.00 94.57           C
ATOM   1424  CB  ILE   183      23.770  49.608  32.205  1.00 94.57           C
ATOM   1425  CG1 ILE   183      25.028  49.132  32.949  1.00 94.57           C
ATOM   1426  CG2 ILE   183      24.074  50.278  30.856  1.00 94.57           C
ATOM   1427  CD1 ILE   183      25.711  47.935  32.289  1.00 94.57           C
ATOM   1428  C   ILE   183      23.793  51.834  33.144  1.00 94.57           C
ATOM   1429  O   ILE   183      24.594  52.014  34.059  1.00 94.57           O
ATOM   1430  N   ASP   184      23.614  52.736  32.166  1.00 33.80           N
ATOM   1431  CA  ASP   184      24.387  53.940  32.156  1.00 33.80           C
ATOM   1432  CB  ASP   184      24.037  54.856  30.973  1.00 33.80           C
ATOM   1433  CG  ASP   184      24.441  54.151  29.685  1.00 33.80           C
ATOM   1434  OD1 ASP   184      25.041  53.046  29.762  1.00 33.80           O
ATOM   1435  OD2 ASP   184      24.141  54.711  28.599  1.00 33.80           O
ATOM   1436  C   ASP   184      24.084  54.713  33.397  1.00 33.80           C
ATOM   1437  O   ASP   184      24.986  55.213  34.067  1.00 33.80           O
ATOM   1438  N   TRP   185      22.791  54.817  33.748  1.00158.45           N
ATOM   1439  CA  TRP   185      22.433  55.616  34.879  1.00158.45           C
ATOM   1440  CB  TRP   185      20.917  55.759  35.039  1.00158.45           C
ATOM   1441  CG  TRP   185      20.308  56.493  33.877  1.00158.45           C
ATOM   1442  CD2 TRP   185      20.722  57.806  33.472  1.00158.45           C
ATOM   1443  CD1 TRP   185      19.368  56.084  32.979  1.00158.45           C
ATOM   1444  NE1 TRP   185      19.165  57.065  32.038  1.00158.45           N
ATOM   1445  CE2 TRP   185      19.996  58.128  32.327  1.00158.45           C
ATOM   1446  CE3 TRP   185      21.641  58.664  34.002  1.00158.45           C
ATOM   1447  CZ2 TRP   185      20.178  59.323  31.694  1.00158.45           C
ATOM   1448  CZ3 TRP   185      21.816  59.873  33.368  1.00158.45           C
ATOM   1449  CH2 TRP   185      21.097  60.194  32.235  1.00158.45           C
ATOM   1450  C   TRP   185      23.028  55.004  36.107  1.00158.45           C
ATOM   1451  O   TRP   185      23.652  55.695  36.910  1.00158.45           O
ATOM   1452  N   MET   186      22.912  53.672  36.248  1.00 58.84           N
ATOM   1453  CA  MET   186      23.415  52.982  37.404  1.00 58.84           C
ATOM   1454  CB  MET   186      23.132  51.470  37.391  1.00 58.84           C
ATOM   1455  CG  MET   186      21.648  51.120  37.513  1.00 58.84           C
ATOM   1456  SD  MET   186      21.321  49.342  37.710  1.00 58.84           S
ATOM   1457  CE  MET   186      21.872  49.284  39.439  1.00 58.84           C
ATOM   1458  C   MET   186      24.901  53.165  37.468  1.00 58.84           C
ATOM   1459  O   MET   186      25.494  53.112  38.545  1.00 58.84           O
ATOM   1460  N   GLU   187      25.556  53.288  36.300  1.00 45.76           N
ATOM   1461  CA  GLU   187      26.977  53.498  36.252  1.00 45.76           C
ATOM   1462  CB  GLU   187      27.507  53.412  34.810  1.00 45.76           C
ATOM   1463  CG  GLU   187      29.015  53.627  34.690  1.00 45.76           C
ATOM   1464  CD  GLU   187      29.405  53.494  33.224  1.00 45.76           C
ATOM   1465  OE1 GLU   187      28.905  52.546  32.562  1.00 45.76           O
ATOM   1466  OE2 GLU   187      30.213  54.336  32.748  1.00 45.76           O
ATOM   1467  C   GLU   187      27.342  54.858  36.791  1.00 45.76           C
ATOM   1468  O   GLU   187      28.290  54.997  37.562  1.00 45.76           O
ATOM   1469  N   ALA   188      26.592  55.897  36.373  1.00 63.12           N
ATOM   1470  CA  ALA   188      26.808  57.292  36.677  1.00 63.12           C
ATOM   1471  CB  ALA   188      25.914  58.220  35.837  1.00 63.12           C
ATOM   1472  C   ALA   188      26.569  57.641  38.117  1.00 63.12           C
ATOM   1473  O   ALA   188      27.204  58.552  38.646  1.00 63.12           O
ATOM   1474  N   ASP   189      25.613  56.961  38.774  1.00 80.23           N
ATOM   1475  CA  ASP   189      25.167  57.285  40.107  1.00 80.23           C
ATOM   1476  CB  ASP   189      24.197  56.213  40.650  1.00 80.23           C
ATOM   1477  CG  ASP   189      23.735  56.571  42.054  1.00 80.23           C
ATOM   1478  OD1 ASP   189      24.593  56.533  42.972  1.00 80.23           O
ATOM   1479  OD2 ASP   189      22.525  56.870  42.234  1.00 80.23           O
ATOM   1480  C   ASP   189      26.325  57.451  41.062  1.00 80.23           C
ATOM   1481  O   ASP   189      27.063  56.513  41.355  1.00 80.23           O
ATOM   1482  N   LYS   190      26.473  58.690  41.585  1.00115.18           N
ATOM   1483  CA  LYS   190      27.494  59.176  42.484  1.00115.18           C
ATOM   1484  CB  LYS   190      27.473  60.706  42.665  1.00115.18           C
ATOM   1485  CG  LYS   190      27.693  61.519  41.390  1.00115.18           C
ATOM   1486  CD  LYS   190      26.475  61.538  40.467  1.00115.18           C
ATOM   1487  CE  LYS   190      26.620  62.502  39.290  1.00115.18           C
ATOM   1488  NZ  LYS   190      25.289  62.811  38.724  1.00115.18           N
ATOM   1489  C   LYS   190      27.350  58.624  43.876  1.00115.18           C
ATOM   1490  O   LYS   190      28.317  58.598  44.632  1.00115.18           O
ATOM   1491  N   VAL   191      26.129  58.211  44.258  1.00 76.40           N
ATOM   1492  CA  VAL   191      25.741  57.848  45.602  1.00 76.40           C
ATOM   1493  CB  VAL   191      24.303  57.427  45.691  1.00 76.40           C
ATOM   1494  CG1 VAL   191      23.995  57.028  47.145  1.00 76.40           C
ATOM   1495  CG2 VAL   191      23.417  58.561  45.151  1.00 76.40           C
ATOM   1496  C   VAL   191      26.539  56.713  46.202  1.00 76.40           C
ATOM   1497  O   VAL   191      26.703  56.658  47.418  1.00 76.40           O
ATOM   1498  N   ALA   192      26.978  55.753  45.374  1.00 94.86           N
ATOM   1499  CA  ALA   192      27.663  54.513  45.664  1.00 94.86           C
ATOM   1500  CB  ALA   192      27.778  53.611  44.427  1.00 94.86           C
ATOM   1501  C   ALA   192      29.068  54.612  46.177  1.00 94.86           C
ATOM   1502  O   ALA   192      29.549  53.661  46.791  1.00 94.86           O
ATOM   1503  N   GLY   193      29.784  55.714  45.919  1.00 70.25           N
ATOM   1504  CA  GLY   193      31.212  55.766  46.075  1.00 70.25           C
ATOM   1505  C   GLY   193      31.701  55.263  47.404  1.00 70.25           C
ATOM   1506  O   GLY   193      32.813  54.743  47.451  1.00 70.25           O
ATOM   1507  N   PRO   194      31.020  55.468  48.489  1.00116.40           N
ATOM   1508  CA  PRO   194      31.471  54.949  49.759  1.00116.40           C
ATOM   1509  CD  PRO   194      30.258  56.694  48.646  1.00116.40           C
ATOM   1510  CB  PRO   194      30.878  55.869  50.830  1.00116.40           C
ATOM   1511  CG  PRO   194      29.780  56.664  50.104  1.00116.40           C
ATOM   1512  C   PRO   194      31.190  53.494  50.023  1.00116.40           C
ATOM   1513  O   PRO   194      31.627  52.999  51.061  1.00116.40           O
ATOM   1514  N   LEU   195      30.449  52.794  49.144  1.00137.00           N
ATOM   1515  CA  LEU   195      30.058  51.442  49.422  1.00137.00           C
ATOM   1516  CB  LEU   195      28.570  51.181  49.140  1.00137.00           C
ATOM   1517  CG  LEU   195      27.640  52.104  49.951  1.00137.00           C
ATOM   1518  CD1 LEU   195      27.746  53.561  49.471  1.00137.00           C
ATOM   1519  CD2 LEU   195      26.196  51.579  49.975  1.00137.00           C
ATOM   1520  C   LEU   195      30.862  50.510  48.566  1.00137.00           C
ATOM   1521  O   LEU   195      32.090  50.555  48.557  1.00137.00           O
ATOM   1522  N   LEU   196      30.166  49.659  47.788  1.00159.12           N
ATOM   1523  CA  LEU   196      30.762  48.610  47.007  1.00159.12           C
ATOM   1524  CB  LEU   196      29.701  47.920  46.123  1.00159.12           C
ATOM   1525  CG  LEU   196      30.181  46.720  45.283  1.00159.12           C
ATOM   1526  CD1 LEU   196      31.096  47.156  44.131  1.00159.12           C
ATOM   1527  CD2 LEU   196      30.799  45.627  46.170  1.00159.12           C
ATOM   1528  C   LEU   196      31.840  49.183  46.133  1.00159.12           C
ATOM   1529  O   LEU   196      32.912  48.593  46.009  1.00159.12           O
ATOM   1530  N   ARG   197      31.612  50.375  45.553  1.00166.15           N
ATOM   1531  CA  ARG   197      32.539  50.983  44.636  1.00166.15           C
ATOM   1532  CB  ARG   197      32.123  52.416  44.262  1.00166.15           C
ATOM   1533  CG  ARG   197      32.940  53.044  43.133  1.00166.15           C
ATOM   1534  CD  ARG   197      32.472  52.610  41.745  1.00166.15           C
ATOM   1535  NE  ARG   197      31.000  52.840  41.703  1.00166.15           N
ATOM   1536  CZ  ARG   197      30.506  54.092  41.475  1.00166.15           C
ATOM   1537  NH1 ARG   197      31.360  55.144  41.310  1.00166.15           N
ATOM   1538  NH2 ARG   197      29.157  54.297  41.424  1.00166.15           N
ATOM   1539  C   ARG   197      33.870  51.109  45.308  1.00166.15           C
ATOM   1540  O   ARG   197      34.908  50.894  44.685  1.00166.15           O
ATOM   1541  N   SER   198      33.879  51.482  46.598  1.00 86.32           N
ATOM   1542  CA  SER   198      35.116  51.669  47.300  1.00 86.32           C
ATOM   1543  CB  SER   198      34.926  52.257  48.711  1.00 86.32           C
ATOM   1544  OG  SER   198      36.186  52.418  49.348  1.00 86.32           O
ATOM   1545  C   SER   198      35.821  50.349  47.453  1.00 86.32           C
ATOM   1546  O   SER   198      37.043  50.305  47.564  1.00 86.32           O
ATOM   1547  N   ALA   199      35.045  49.256  47.540  1.00 81.19           N
ATOM   1548  CA  ALA   199      35.474  47.895  47.756  1.00 81.19           C
ATOM   1549  CB  ALA   199      34.267  46.976  47.976  1.00 81.19           C
ATOM   1550  C   ALA   199      36.181  47.223  46.624  1.00 81.19           C
ATOM   1551  O   ALA   199      37.164  46.516  46.839  1.00 81.19           O
ATOM   1552  N   LEU   200      35.653  47.378  45.396  1.00 75.28           N
ATOM   1553  CA  LEU   200      36.111  46.608  44.274  1.00 75.28           C
ATOM   1554  CB  LEU   200      35.217  46.720  43.033  1.00 75.28           C
ATOM   1555  CG  LEU   200      33.759  46.287  43.228  1.00 75.28           C
ATOM   1556  CD1 LEU   200      33.008  46.405  41.903  1.00 75.28           C
ATOM   1557  CD2 LEU   200      33.621  44.891  43.850  1.00 75.28           C
ATOM   1558  C   LEU   200      37.442  47.090  43.824  1.00 75.28           C
ATOM   1559  O   LEU   200      37.833  48.237  44.036  1.00 75.28           O
ATOM   1560  N   PRO   201      38.130  46.220  43.143  1.00 78.99           N
ATOM   1561  CA  PRO   201      39.423  46.571  42.644  1.00 78.99           C
ATOM   1562  CD  PRO   201      37.989  44.787  43.351  1.00 78.99           C
ATOM   1563  CB  PRO   201      39.988  45.287  42.046  1.00 78.99           C
ATOM   1564  CG  PRO   201      39.330  44.182  42.898  1.00 78.99           C
ATOM   1565  C   PRO   201      39.238  47.709  41.704  1.00 78.99           C
ATOM   1566  O   PRO   201      38.143  47.880  41.171  1.00 78.99           O
ATOM   1567  N   ALA   202      40.301  48.494  41.478  1.00 40.13           N
ATOM   1568  CA  ALA   202      40.198  49.705  40.725  1.00 40.13           C
ATOM   1569  CB  ALA   202      41.558  50.404  40.542  1.00 40.13           C
ATOM   1570  C   ALA   202      39.655  49.404  39.365  1.00 40.13           C
ATOM   1571  O   ALA   202      38.876  50.188  38.828  1.00 40.13           O
ATOM   1572  N   GLY   203      40.047  48.263  38.772  1.00 36.39           N
ATOM   1573  CA  GLY   203      39.655  47.950  37.426  1.00 36.39           C
ATOM   1574  C   GLY   203      38.166  47.806  37.279  1.00 36.39           C
ATOM   1575  O   GLY   203      37.597  48.305  36.313  1.00 36.39           O
ATOM   1576  N   TRP   204      37.492  47.141  38.235  1.00 80.07           N
ATOM   1577  CA  TRP   204      36.087  46.835  38.132  1.00 80.07           C
ATOM   1578  CB  TRP   204      35.515  46.148  39.382  1.00 80.07           C
ATOM   1579  CG  TRP   204      36.002  44.758  39.689  1.00 80.07           C
ATOM   1580  CD2 TRP   204      35.266  43.571  39.357  1.00 80.07           C
ATOM   1581  CD1 TRP   204      37.124  44.351  40.346  1.00 80.07           C
ATOM   1582  NE1 TRP   204      37.135  42.980  40.446  1.00 80.07           N
ATOM   1583  CE2 TRP   204      35.997  42.489  39.840  1.00 80.07           C
ATOM   1584  CE3 TRP   204      34.078  43.404  38.707  1.00 80.07           C
ATOM   1585  CZ2 TRP   204      35.544  41.209  39.681  1.00 80.07           C
ATOM   1586  CZ3 TRP   204      33.627  42.113  38.541  1.00 80.07           C
ATOM   1587  CH2 TRP   204      34.348  41.038  39.019  1.00 80.07           C
ATOM   1588  C   TRP   204      35.262  48.076  38.033  1.00 80.07           C
ATOM   1589  O   TRP   204      35.621  49.135  38.545  1.00 80.07           O
ATOM   1590  N   PHE   205      34.106  47.970  37.343  1.00105.61           N
ATOM   1591  CA  PHE   205      33.228  49.099  37.351  1.00105.61           C
ATOM   1592  CB  PHE   205      33.101  49.834  36.015  1.00105.61           C
ATOM   1593  CG  PHE   205      32.693  51.214  36.373  1.00105.61           C
ATOM   1594  CD1 PHE   205      33.663  52.115  36.745  1.00105.61           C
ATOM   1595  CD2 PHE   205      31.377  51.607  36.352  1.00105.61           C
ATOM   1596  CE1 PHE   205      33.337  53.403  37.091  1.00105.61           C
ATOM   1597  CE2 PHE   205      31.046  52.895  36.698  1.00105.61           C
ATOM   1598  CZ  PHE   205      32.021  53.794  37.062  1.00105.61           C
ATOM   1599  C   PHE   205      31.880  48.576  37.741  1.00105.61           C
ATOM   1600  O   PHE   205      31.549  47.429  37.444  1.00105.61           O
ATOM   1601  N   ILE   206      31.068  49.389  38.451  1.00 75.32           N
ATOM   1602  CA  ILE   206      29.794  48.870  38.866  1.00 75.32           C
ATOM   1603  CB  ILE   206      29.705  48.482  40.310  1.00 75.32           C
ATOM   1604  CG1 ILE   206      30.022  49.672  41.226  1.00 75.32           C
ATOM   1605  CG2 ILE   206      30.559  47.228  40.511  1.00 75.32           C
ATOM   1606  CD1 ILE   206      29.610  49.440  42.678  1.00 75.32           C
ATOM   1607  C   ILE   206      28.664  49.807  38.591  1.00 75.32           C
ATOM   1608  O   ILE   206      28.786  51.028  38.683  1.00 75.32           O
ATOM   1609  N   ALA   207      27.510  49.212  38.219  1.00 61.99           N
ATOM   1610  CA  ALA   207      26.307  49.966  38.031  1.00 61.99           C
ATOM   1611  CB  ALA   207      25.450  49.483  36.848  1.00 61.99           C
ATOM   1612  C   ALA   207      25.534  49.708  39.283  1.00 61.99           C
ATOM   1613  O   ALA   207      25.104  48.580  39.522  1.00 61.99           O
ATOM   1614  N   ASP   208      25.319  50.748  40.117  1.00101.48           N
ATOM   1615  CA  ASP   208      24.729  50.452  41.392  1.00101.48           C
ATOM   1616  CB  ASP   208      25.658  50.712  42.585  1.00101.48           C
ATOM   1617  CG  ASP   208      25.774  52.220  42.748  1.00101.48           C
ATOM   1618  OD1 ASP   208      26.319  52.894  41.834  1.00101.48           O
ATOM   1619  OD2 ASP   208      25.275  52.720  43.790  1.00101.48           O
ATOM   1620  C   ASP   208      23.507  51.262  41.696  1.00101.48           C
ATOM   1621  O   ASP   208      23.115  52.176  40.971  1.00101.48           O
ATOM   1622  N   LYS   209      22.868  50.870  42.823  1.00131.21           N
ATOM   1623  CA  LYS   209      21.730  51.525  43.403  1.00131.21           C
ATOM   1624  CB  LYS   209      20.395  50.966  42.896  1.00131.21           C
ATOM   1625  CG  LYS   209      19.196  51.685  43.506  1.00131.21           C
ATOM   1626  CD  LYS   209      19.128  53.145  43.071  1.00131.21           C
ATOM   1627  CE  LYS   209      17.996  53.940  43.713  1.00131.21           C
ATOM   1628  NZ  LYS   209      18.005  55.327  43.198  1.00131.21           N
ATOM   1629  C   LYS   209      21.794  51.213  44.872  1.00131.21           C
ATOM   1630  O   LYS   209      21.653  50.059  45.271  1.00131.21           O
ATOM   1631  N   SER   210      22.004  52.243  45.717  1.00106.82           N
ATOM   1632  CA  SER   210      22.151  52.051  47.132  1.00106.82           C
ATOM   1633  CB  SER   210      23.177  52.998  47.775  1.00106.82           C
ATOM   1634  OG  SER   210      24.469  52.759  47.243  1.00106.82           O
ATOM   1635  C   SER   210      20.865  52.328  47.817  1.00106.82           C
ATOM   1636  O   SER   210      19.825  52.532  47.192  1.00106.82           O
ATOM   1637  N   GLY   211      20.920  52.319  49.162  1.00 48.94           N
ATOM   1638  CA  GLY   211      19.732  52.624  49.881  1.00 48.94           C
ATOM   1639  C   GLY   211      20.021  52.636  51.334  1.00 48.94           C
ATOM   1640  O   GLY   211      21.016  52.099  51.820  1.00 48.94           O
ATOM   1641  N   ALA   212      19.111  53.297  52.059  1.00 66.59           N
ATOM   1642  CA  ALA   212      19.188  53.360  53.472  1.00 66.59           C
ATOM   1643  CB  ALA   212      19.914  54.609  54.000  1.00 66.59           C
ATOM   1644  C   ALA   212      17.774  53.447  53.927  1.00 66.59           C
ATOM   1645  O   ALA   212      16.890  53.965  53.251  1.00 66.59           O
ATOM   1646  N   GLY   213      17.573  52.889  55.112  1.00101.13           N
ATOM   1647  CA  GLY   213      16.419  52.778  55.939  1.00101.13           C
ATOM   1648  C   GLY   213      17.254  52.365  57.054  1.00101.13           C
ATOM   1649  O   GLY   213      17.878  53.168  57.746  1.00101.13           O
ATOM   1650  N   GLU   214      17.281  51.069  57.273  1.00270.03           N
ATOM   1651  CA  GLU   214      18.529  50.709  57.862  1.00270.03           C
ATOM   1652  CB  GLU   214      18.430  49.591  58.911  1.00270.03           C
ATOM   1653  CG  GLU   214      17.685  50.006  60.180  1.00270.03           C
ATOM   1654  CD  GLU   214      17.664  48.809  61.119  1.00270.03           C
ATOM   1655  OE1 GLU   214      18.762  48.396  61.579  1.00270.03           O
ATOM   1656  OE2 GLU   214      16.547  48.291  61.390  1.00270.03           O
ATOM   1657  C   GLU   214      19.280  50.115  56.606  1.00270.03           C
ATOM   1658  O   GLU   214      18.575  49.262  56.089  1.00270.03           O
ATOM   1659  N   ARG   215      20.624  50.444  56.195  1.00267.17           N
ATOM   1660  CA  ARG   215      21.539  50.463  54.951  1.00267.17           C
ATOM   1661  CB  ARG   215      22.774  51.354  55.183  1.00267.17           C
ATOM   1662  CG  ARG   215      23.417  51.844  53.882  1.00267.17           C
ATOM   1663  CD  ARG   215      24.308  53.073  54.074  1.00267.17           C
ATOM   1664  NE  ARG   215      24.655  53.601  52.725  1.00267.17           N
ATOM   1665  CZ  ARG   215      24.247  54.853  52.363  1.00267.17           C
ATOM   1666  NH1 ARG   215      23.497  55.597  53.228  1.00267.17           N
ATOM   1667  NH2 ARG   215      24.590  55.362  51.143  1.00267.17           N
ATOM   1668  C   ARG   215      22.036  49.281  54.070  1.00267.17           C
ATOM   1669  O   ARG   215      22.504  48.251  54.552  1.00267.17           O
ATOM   1670  N   GLY   216      22.083  49.497  52.693  1.00 73.74           N
ATOM   1671  CA  GLY   216      22.483  48.503  51.686  1.00 73.74           C
ATOM   1672  C   GLY   216      22.970  49.102  50.368  1.00 73.74           C
ATOM   1673  O   GLY   216      23.051  50.319  50.204  1.00 73.74           O
ATOM   1674  N   SER   217      23.365  48.221  49.398  1.00111.80           N
ATOM   1675  CA  SER   217      23.791  48.617  48.068  1.00111.80           C
ATOM   1676  CB  SER   217      25.204  49.222  48.026  1.00111.80           C
ATOM   1677  OG  SER   217      26.170  48.250  48.399  1.00111.80           O
ATOM   1678  C   SER   217      23.794  47.413  47.153  1.00111.80           C
ATOM   1679  O   SER   217      24.239  46.330  47.534  1.00111.80           O
ATOM   1680  N   ARG   218      23.313  47.580  45.896  1.00166.90           N
ATOM   1681  CA  ARG   218      23.313  46.507  44.932  1.00166.90           C
ATOM   1682  CB  ARG   218      21.916  46.006  44.520  1.00166.90           C
ATOM   1683  CG  ARG   218      21.038  47.041  43.806  1.00166.90           C
ATOM   1684  CD  ARG   218      21.356  47.251  42.319  1.00166.90           C
ATOM   1685  NE  ARG   218      21.077  45.972  41.605  1.00166.90           N
ATOM   1686  CZ  ARG   218      21.734  45.680  40.445  1.00166.90           C
ATOM   1687  NH1 ARG   218      22.657  46.552  39.944  1.00166.90           N
ATOM   1688  NH2 ARG   218      21.458  44.517  39.786  1.00166.90           N
ATOM   1689  C   ARG   218      23.948  47.048  43.690  1.00166.90           C
ATOM   1690  O   ARG   218      23.849  48.241  43.408  1.00166.90           O
ATOM   1691  N   GLY   219      24.621  46.184  42.901  1.00 31.08           N
ATOM   1692  CA  GLY   219      25.226  46.695  41.707  1.00 31.08           C
ATOM   1693  C   GLY   219      25.622  45.564  40.813  1.00 31.08           C
ATOM   1694  O   GLY   219      25.659  44.403  41.220  1.00 31.08           O
ATOM   1695  N   ILE   220      25.914  45.898  39.538  1.00110.04           N
ATOM   1696  CA  ILE   220      26.401  44.920  38.614  1.00110.04           C
ATOM   1697  CB  ILE   220      25.699  44.924  37.277  1.00110.04           C
ATOM   1698  CG1 ILE   220      25.814  46.281  36.562  1.00110.04           C
ATOM   1699  CG2 ILE   220      24.250  44.471  37.514  1.00110.04           C
ATOM   1700  CD1 ILE   220      25.425  46.230  35.085  1.00110.04           C
ATOM   1701  C   ILE   220      27.851  45.242  38.440  1.00110.04           C
ATOM   1702  O   ILE   220      28.217  46.261  37.857  1.00110.04           O
ATOM   1703  N   ILE   221      28.720  44.369  38.985  1.00116.70           N
ATOM   1704  CA  ILE   221      30.136  44.589  38.946  1.00116.70           C
ATOM   1705  CB  ILE   221      30.893  43.881  40.033  1.00116.70           C
ATOM   1706  CG1 ILE   221      30.768  42.358  39.873  1.00116.70           C
ATOM   1707  CG2 ILE   221      30.380  44.407  41.384  1.00116.70           C
ATOM   1708  CD1 ILE   221      31.725  41.564  40.761  1.00116.70           C
ATOM   1709  C   ILE   221      30.623  44.060  37.649  1.00116.70           C
ATOM   1710  O   ILE   221      30.188  43.008  37.197  1.00116.70           O
ATOM   1711  N   ALA   222      31.525  44.799  36.984  1.00106.83           N
ATOM   1712  CA  ALA   222      31.927  44.319  35.699  1.00106.83           C
ATOM   1713  CB  ALA   222      30.766  44.037  34.732  1.00106.83           C
ATOM   1714  C   ALA   222      32.691  45.400  35.053  1.00106.83           C
ATOM   1715  O   ALA   222      33.554  46.027  35.669  1.00106.83           O
ATOM   1716  N   ALA   223      32.419  45.584  33.744  1.00196.14           N
ATOM   1717  CA  ALA   223      33.141  46.601  33.067  1.00196.14           C
ATOM   1718  CB  ALA   223      33.150  47.961  33.765  1.00196.14           C
ATOM   1719  C   ALA   223      34.495  46.048  33.095  1.00196.14           C
ATOM   1720  O   ALA   223      34.732  44.946  32.602  1.00196.14           O
ATOM   1721  N   LEU   224      35.442  46.805  33.654  1.00228.94           N
ATOM   1722  CA  LEU   224      36.688  46.143  33.727  1.00228.94           C
ATOM   1723  CB  LEU   224      37.880  47.109  33.872  1.00228.94           C
ATOM   1724  CG  LEU   224      39.266  46.437  33.869  1.00228.94           C
ATOM   1725  CD1 LEU   224      39.556  45.765  32.517  1.00228.94           C
ATOM   1726  CD2 LEU   224      40.366  47.432  34.277  1.00228.94           C
ATOM   1727  C   LEU   224      36.638  45.226  34.919  1.00228.94           C
ATOM   1728  O   LEU   224      37.451  45.356  35.834  1.00228.94           O
ATOM   1729  N   GLY   225      35.674  44.260  34.944  1.00 98.60           N
ATOM   1730  CA  GLY   225      35.827  43.204  35.900  1.00 98.60           C
ATOM   1731  C   GLY   225      36.969  42.531  35.232  1.00 98.60           C
ATOM   1732  O   GLY   225      37.052  42.698  34.016  1.00 98.60           O
ATOM   1733  N   PRO   226      37.835  41.786  35.865  1.00201.54           N
ATOM   1734  CA  PRO   226      38.980  41.312  35.140  1.00201.54           C
ATOM   1735  CD  PRO   226      38.102  41.899  37.289  1.00201.54           C
ATOM   1736  CB  PRO   226      39.862  40.614  36.169  1.00201.54           C
ATOM   1737  CG  PRO   226      39.548  41.389  37.467  1.00201.54           C
ATOM   1738  C   PRO   226      38.656  40.520  33.916  1.00201.54           C
ATOM   1739  O   PRO   226      38.171  39.395  34.022  1.00201.54           O
ATOM   1740  N   ASP   227      38.934  41.131  32.747  1.00227.41           N
ATOM   1741  CA  ASP   227      38.707  40.561  31.454  1.00227.41           C
ATOM   1742  CB  ASP   227      39.776  39.538  31.026  1.00227.41           C
ATOM   1743  CG  ASP   227      39.572  39.249  29.543  1.00227.41           C
ATOM   1744  OD1 ASP   227      38.656  39.871  28.940  1.00227.41           O
ATOM   1745  OD2 ASP   227      40.333  38.409  28.994  1.00227.41           O
ATOM   1746  C   ASP   227      37.372  39.895  31.446  1.00227.41           C
ATOM   1747  O   ASP   227      37.275  38.725  31.083  1.00227.41           O
ATOM   1748  N   GLY   228      36.295  40.608  31.838  1.00 62.87           N
ATOM   1749  CA  GLY   228      35.044  39.906  31.822  1.00 62.87           C
ATOM   1750  C   GLY   228      33.954  40.793  31.312  1.00 62.87           C
ATOM   1751  O   GLY   228      33.785  41.922  31.771  1.00 62.87           O
ATOM   1752  N   LYS   229      33.221  40.305  30.287  1.00119.26           N
ATOM   1753  CA  LYS   229      32.059  40.979  29.780  1.00119.26           C
ATOM   1754  CB  LYS   229      31.632  40.549  28.367  1.00119.26           C
ATOM   1755  CG  LYS   229      32.097  41.538  27.300  1.00119.26           C
ATOM   1756  CD  LYS   229      31.445  42.913  27.500  1.00119.26           C
ATOM   1757  CE  LYS   229      31.835  43.970  26.465  1.00119.26           C
ATOM   1758  NZ  LYS   229      31.085  45.224  26.716  1.00119.26           N
ATOM   1759  C   LYS   229      30.884  40.831  30.694  1.00119.26           C
ATOM   1760  O   LYS   229      30.168  41.803  30.929  1.00119.26           O
ATOM   1761  N   PRO   230      30.646  39.648  31.203  1.00101.05           N
ATOM   1762  CA  PRO   230      29.513  39.477  32.070  1.00101.05           C
ATOM   1763  CD  PRO   230      30.911  38.448  30.424  1.00101.05           C
ATOM   1764  CB  PRO   230      29.247  37.976  32.129  1.00101.05           C
ATOM   1765  CG  PRO   230      29.785  37.465  30.780  1.00101.05           C
ATOM   1766  C   PRO   230      29.791  40.093  33.395  1.00101.05           C
ATOM   1767  O   PRO   230      30.907  39.962  33.892  1.00101.05           O
ATOM   1768  N   SER   231      28.783  40.734  34.008  1.00 86.06           N
ATOM   1769  CA  SER   231      29.009  41.375  35.267  1.00 86.06           C
ATOM   1770  CB  SER   231      27.981  42.475  35.584  1.00 86.06           C
ATOM   1771  OG  SER   231      28.039  43.503  34.605  1.00 86.06           O
ATOM   1772  C   SER   231      28.873  40.333  36.320  1.00 86.06           C
ATOM   1773  O   SER   231      28.785  39.144  36.021  1.00 86.06           O
ATOM   1774  N   ARG   232      28.954  40.750  37.595  1.00142.54           N
ATOM   1775  CA  ARG   232      28.644  39.843  38.645  1.00142.54           C
ATOM   1776  CB  ARG   232      29.844  39.380  39.490  1.00142.54           C
ATOM   1777  CG  ARG   232      29.497  38.121  40.289  1.00142.54           C
ATOM   1778  CD  ARG   232      30.602  37.061  40.316  1.00142.54           C
ATOM   1779  NE  ARG   232      31.409  37.243  41.552  1.00142.54           N
ATOM   1780  CZ  ARG   232      32.545  37.995  41.527  1.00142.54           C
ATOM   1781  NH1 ARG   232      32.926  38.617  40.371  1.00142.54           N
ATOM   1782  NH2 ARG   232      33.304  38.113  42.655  1.00142.54           N
ATOM   1783  C   ARG   232      27.640  40.571  39.470  1.00142.54           C
ATOM   1784  O   ARG   232      27.861  41.713  39.878  1.00142.54           O
ATOM   1785  N   ILE   233      26.476  39.928  39.683  1.00159.96           N
ATOM   1786  CA  ILE   233      25.433  40.562  40.425  1.00159.96           C
ATOM   1787  CB  ILE   233      24.077  39.927  40.225  1.00159.96           C
ATOM   1788  CG1 ILE   233      23.998  38.481  40.751  1.00159.96           C
ATOM   1789  CG2 ILE   233      23.760  40.033  38.724  1.00159.96           C
ATOM   1790  CD1 ILE   233      23.761  38.366  42.258  1.00159.96           C
ATOM   1791  C   ILE   233      25.849  40.487  41.855  1.00159.96           C
ATOM   1792  O   ILE   233      26.271  39.438  42.342  1.00159.96           O
ATOM   1793  N   VAL   234      25.820  41.640  42.549  1.00123.98           N
ATOM   1794  CA  VAL   234      26.217  41.633  43.923  1.00123.98           C
ATOM   1795  CB  VAL   234      27.559  42.274  44.159  1.00123.98           C
ATOM   1796  CG1 VAL   234      27.591  43.668  43.504  1.00123.98           C
ATOM   1797  CG2 VAL   234      27.795  42.321  45.678  1.00123.98           C
ATOM   1798  C   VAL   234      25.210  42.379  44.732  1.00123.98           C
ATOM   1799  O   VAL   234      25.115  43.604  44.669  1.00123.98           O
ATOM   1800  N   VAL   235      24.449  41.638  45.557  1.00 55.59           N
ATOM   1801  CA  VAL   235      23.471  42.260  46.395  1.00 55.59           C
ATOM   1802  CB  VAL   235      22.137  41.573  46.351  1.00 55.59           C
ATOM   1803  CG1 VAL   235      21.171  42.313  47.289  1.00 55.59           C
ATOM   1804  CG2 VAL   235      21.661  41.529  44.889  1.00 55.59           C
ATOM   1805  C   VAL   235      23.992  42.165  47.794  1.00 55.59           C
ATOM   1806  O   VAL   235      24.190  41.071  48.320  1.00 55.59           O
ATOM   1807  N   ILE   236      24.247  43.333  48.417  1.00 76.31           N
ATOM   1808  CA  ILE   236      24.743  43.404  49.761  1.00 76.31           C
ATOM   1809  CB  ILE   236      25.982  44.237  49.862  1.00 76.31           C
ATOM   1810  CG1 ILE   236      27.179  43.534  49.199  1.00 76.31           C
ATOM   1811  CG2 ILE   236      26.160  44.628  51.331  1.00 76.31           C
ATOM   1812  CD1 ILE   236      28.405  44.433  49.034  1.00 76.31           C
ATOM   1813  C   ILE   236      23.716  44.112  50.591  1.00 76.31           C
ATOM   1814  O   ILE   236      23.478  45.306  50.412  1.00 76.31           O
ATOM   1815  N   TYR   237      23.091  43.387  51.540  1.00100.69           N
ATOM   1816  CA  TYR   237      22.139  44.005  52.419  1.00100.69           C
ATOM   1817  CB  TYR   237      20.730  43.374  52.448  1.00100.69           C
ATOM   1818  CG  TYR   237      20.015  43.643  51.170  1.00100.69           C
ATOM   1819  CD1 TYR   237      19.850  44.935  50.734  1.00100.69           C
ATOM   1820  CD2 TYR   237      19.453  42.620  50.438  1.00100.69           C
ATOM   1821  CE1 TYR   237      19.178  45.202  49.566  1.00100.69           C
ATOM   1822  CE2 TYR   237      18.777  42.880  49.268  1.00100.69           C
ATOM   1823  CZ  TYR   237      18.644  44.176  48.827  1.00100.69           C
ATOM   1824  OH  TYR   237      17.954  44.458  47.628  1.00100.69           O
ATOM   1825  C   TYR   237      22.676  43.853  53.812  1.00100.69           C
ATOM   1826  O   TYR   237      23.128  42.776  54.189  1.00100.69           O
ATOM   1827  N   THR   238      22.653  44.930  54.621  1.00150.05           N
ATOM   1828  CA  THR   238      23.177  44.841  55.960  1.00150.05           C
ATOM   1829  CB  THR   238      24.583  45.380  56.044  1.00150.05           C
ATOM   1830  OG1 THR   238      25.078  45.337  57.371  1.00150.05           O
ATOM   1831  CG2 THR   238      24.623  46.806  55.492  1.00150.05           C
ATOM   1832  C   THR   238      22.272  45.581  56.911  1.00150.05           C
ATOM   1833  O   THR   238      21.428  46.364  56.474  1.00150.05           O
ATOM   1834  N   THR   239      22.383  45.300  58.239  1.00136.84           N
ATOM   1835  CA  THR   239      21.554  45.992  59.197  1.00136.84           C
ATOM   1836  CB  THR   239      20.148  45.471  59.269  1.00136.84           C
ATOM   1837  OG1 THR   239      19.361  46.306  60.108  1.00136.84           O
ATOM   1838  CG2 THR   239      20.176  44.031  59.814  1.00136.84           C
ATOM   1839  C   THR   239      22.126  45.909  60.583  1.00136.84           C
ATOM   1840  O   THR   239      23.010  45.101  60.860  1.00136.84           O
ATOM   1841  N   GLY   240      21.589  46.744  61.503  1.00 55.66           N
ATOM   1842  CA  GLY   240      22.044  46.812  62.867  1.00 55.66           C
ATOM   1843  C   GLY   240      20.914  46.433  63.773  1.00 55.66           C
ATOM   1844  O   GLY   240      19.792  46.193  63.335  1.00 55.66           O
ATOM   1845  N   SER   241      21.215  46.353  65.083  1.00 43.32           N
ATOM   1846  CA  SER   241      20.273  45.954  66.091  1.00 43.32           C
ATOM   1847  CB  SER   241      20.939  45.734  67.459  1.00 43.32           C
ATOM   1848  OG  SER   241      21.880  44.674  67.370  1.00 43.32           O
ATOM   1849  C   SER   241      19.205  46.989  66.275  1.00 43.32           C
ATOM   1850  O   SER   241      18.036  46.645  66.444  1.00 43.32           O
ATOM   1851  N   GLN   242      19.568  48.289  66.249  1.00137.05           N
ATOM   1852  CA  GLN   242      18.563  49.281  66.517  1.00137.05           C
ATOM   1853  CB  GLN   242      18.805  50.114  67.788  1.00137.05           C
ATOM   1854  CG  GLN   242      20.114  50.900  67.780  1.00137.05           C
ATOM   1855  CD  GLN   242      21.174  49.970  68.351  1.00137.05           C
ATOM   1856  OE1 GLN   242      21.945  49.353  67.617  1.00137.05           O
ATOM   1857  NE2 GLN   242      21.196  49.846  69.705  1.00137.05           N
ATOM   1858  C   GLN   242      18.433  50.224  65.365  1.00137.05           C
ATOM   1859  O   GLN   242      19.397  50.529  64.669  1.00137.05           O
ATOM   1860  N   ALA   243      17.203  50.742  65.184  1.00 65.78           N
ATOM   1861  CA  ALA   243      16.813  51.592  64.096  1.00 65.78           C
ATOM   1862  CB  ALA   243      15.328  51.991  64.151  1.00 65.78           C
ATOM   1863  C   ALA   243      17.612  52.847  64.100  1.00 65.78           C
ATOM   1864  O   ALA   243      17.942  53.386  63.046  1.00 65.78           O
ATOM   1865  N   THR   244      17.910  53.355  65.301  1.00 77.75           N
ATOM   1866  CA  THR   244      18.597  54.595  65.507  1.00 77.75           C
ATOM   1867  CB  THR   244      18.632  54.979  66.959  1.00 77.75           C
ATOM   1868  OG1 THR   244      17.316  55.051  67.489  1.00 77.75           O
ATOM   1869  CG2 THR   244      19.326  56.347  67.083  1.00 77.75           C
ATOM   1870  C   THR   244      20.026  54.539  65.055  1.00 77.75           C
ATOM   1871  O   THR   244      20.550  55.535  64.561  1.00 77.75           O
ATOM   1872  N   MET   245      20.705  53.383  65.200  1.00271.64           N
ATOM   1873  CA  MET   245      22.128  53.384  64.990  1.00271.64           C
ATOM   1874  CB  MET   245      22.833  52.053  65.302  1.00271.64           C
ATOM   1875  CG  MET   245      22.945  51.777  66.804  1.00271.64           C
ATOM   1876  SD  MET   245      23.868  53.051  67.718  1.00271.64           S
ATOM   1877  CE  MET   245      25.448  52.760  66.867  1.00271.64           C
ATOM   1878  C   MET   245      22.505  53.829  63.617  1.00271.64           C
ATOM   1879  O   MET   245      21.745  53.715  62.657  1.00271.64           O
ATOM   1880  N   ASP   246      23.726  54.399  63.531  1.00 99.87           N
ATOM   1881  CA  ASP   246      24.271  54.902  62.308  1.00 99.87           C
ATOM   1882  CB  ASP   246      25.266  56.058  62.522  1.00 99.87           C
ATOM   1883  CG  ASP   246      25.529  56.749  61.193  1.00 99.87           C
ATOM   1884  OD1 ASP   246      25.296  56.118  60.129  1.00 99.87           O
ATOM   1885  OD2 ASP   246      25.965  57.930  61.231  1.00 99.87           O
ATOM   1886  C   ASP   246      24.990  53.767  61.655  1.00 99.87           C
ATOM   1887  O   ASP   246      25.754  53.042  62.290  1.00 99.87           O
ATOM   1888  N   GLU   247      24.726  53.574  60.350  1.00 86.92           N
ATOM   1889  CA  GLU   247      25.304  52.509  59.592  1.00 86.92           C
ATOM   1890  CB  GLU   247      24.526  52.212  58.299  1.00 86.92           C
ATOM   1891  CG  GLU   247      23.098  51.719  58.550  1.00 86.92           C
ATOM   1892  CD  GLU   247      23.198  50.320  59.135  1.00 86.92           C
ATOM   1893  OE1 GLU   247      24.227  49.646  58.865  1.00 86.92           O
ATOM   1894  OE2 GLU   247      22.255  49.909  59.861  1.00 86.92           O
ATOM   1895  C   GLU   247      26.678  52.927  59.207  1.00 86.92           C
ATOM   1896  O   GLU   247      27.022  54.102  59.305  1.00 86.92           O
ATOM   1897  N   ARG   248      27.518  51.949  58.810  1.00103.23           N
ATOM   1898  CA  ARG   248      28.841  52.275  58.375  1.00103.23           C
ATOM   1899  CB  ARG   248      29.939  51.694  59.273  1.00103.23           C
ATOM   1900  CG  ARG   248      29.909  52.256  60.695  1.00103.23           C
ATOM   1901  CD  ARG   248      30.842  51.507  61.642  1.00103.23           C
ATOM   1902  NE  ARG   248      30.519  50.067  61.458  1.00103.23           N
ATOM   1903  CZ  ARG   248      29.350  49.569  61.954  1.00103.23           C
ATOM   1904  NH1 ARG   248      28.520  50.371  62.683  1.00103.23           N
ATOM   1905  NH2 ARG   248      28.994  48.279  61.689  1.00103.23           N
ATOM   1906  C   ARG   248      29.013  51.683  57.014  1.00103.23           C
ATOM   1907  O   ARG   248      28.901  50.474  56.816  1.00103.23           O
ATOM   1908  N   ASN   249      29.323  52.554  56.042  1.00 60.06           N
ATOM   1909  CA  ASN   249      29.488  52.199  54.664  1.00 60.06           C
ATOM   1910  CB  ASN   249      29.689  53.425  53.760  1.00 60.06           C
ATOM   1911  CG  ASN   249      28.405  54.237  53.831  1.00 60.06           C
ATOM   1912  OD1 ASN   249      27.305  53.687  53.788  1.00 60.06           O
ATOM   1913  ND2 ASN   249      28.545  55.583  53.967  1.00 60.06           N
ATOM   1914  C   ASN   249      30.687  51.317  54.540  1.00 60.06           C
ATOM   1915  O   ASN   249      30.778  50.514  53.613  1.00 60.06           O
ATOM   1916  N   ARG   250      31.642  51.447  55.478  1.00149.23           N
ATOM   1917  CA  ARG   250      32.869  50.708  55.397  1.00149.23           C
ATOM   1918  CB  ARG   250      33.812  50.959  56.581  1.00149.23           C
ATOM   1919  CG  ARG   250      33.224  50.543  57.928  1.00149.23           C
ATOM   1920  CD  ARG   250      34.192  50.743  59.092  1.00149.23           C
ATOM   1921  NE  ARG   250      35.342  49.827  58.856  1.00149.23           N
ATOM   1922  CZ  ARG   250      36.485  49.950  59.590  1.00149.23           C
ATOM   1923  NH1 ARG   250      36.579  50.913  60.553  1.00149.23           N
ATOM   1924  NH2 ARG   250      37.533  49.105  59.361  1.00149.23           N
ATOM   1925  C   ARG   250      32.541  49.250  55.384  1.00149.23           C
ATOM   1926  O   ARG   250      33.178  48.471  54.681  1.00149.23           O
ATOM   1927  N   GLN   251      31.511  48.846  56.148  1.00 60.76           N
ATOM   1928  CA  GLN   251      31.122  47.467  56.235  1.00 60.76           C
ATOM   1929  CB  GLN   251      29.858  47.280  57.097  1.00 60.76           C
ATOM   1930  CG  GLN   251      29.259  45.870  57.054  1.00 60.76           C
ATOM   1931  CD  GLN   251      28.049  45.849  57.984  1.00 60.76           C
ATOM   1932  OE1 GLN   251      27.456  44.800  58.231  1.00 60.76           O
ATOM   1933  NE2 GLN   251      27.671  47.041  58.519  1.00 60.76           N
ATOM   1934  C   GLN   251      30.784  46.972  54.866  1.00 60.76           C
ATOM   1935  O   GLN   251      31.075  45.826  54.527  1.00 60.76           O
ATOM   1936  N   ILE   252      30.108  47.810  54.061  1.00 59.51           N
ATOM   1937  CA  ILE   252      29.741  47.443  52.724  1.00 59.51           C
ATOM   1938  CB  ILE   252      28.813  48.448  52.103  1.00 59.51           C
ATOM   1939  CG1 ILE   252      27.536  48.558  52.953  1.00 59.51           C
ATOM   1940  CG2 ILE   252      28.544  48.029  50.648  1.00 59.51           C
ATOM   1941  CD1 ILE   252      26.648  49.745  52.585  1.00 59.51           C
ATOM   1942  C   ILE   252      30.976  47.351  51.882  1.00 59.51           C
ATOM   1943  O   ILE   252      31.159  46.401  51.122  1.00 59.51           O
ATOM   1944  N   ALA   253      31.870  48.347  52.012  1.00 44.35           N
ATOM   1945  CA  ALA   253      33.065  48.392  51.220  1.00 44.35           C
ATOM   1946  CB  ALA   253      33.917  49.640  51.513  1.00 44.35           C
ATOM   1947  C   ALA   253      33.911  47.190  51.537  1.00 44.35           C
ATOM   1948  O   ALA   253      34.489  46.573  50.649  1.00 44.35           O
ATOM   1949  N   GLU   254      34.028  46.829  52.825  1.00 50.59           N
ATOM   1950  CA  GLU   254      34.860  45.727  53.231  1.00 50.59           C
ATOM   1951  CB  GLU   254      35.001  45.653  54.761  1.00 50.59           C
ATOM   1952  CG  GLU   254      35.696  46.883  55.351  1.00 50.59           C
ATOM   1953  CD  GLU   254      35.622  46.797  56.867  1.00 50.59           C
ATOM   1954  OE1 GLU   254      34.614  46.240  57.379  1.00 50.59           O
ATOM   1955  OE2 GLU   254      36.567  47.293  57.536  1.00 50.59           O
ATOM   1956  C   GLU   254      34.288  44.424  52.762  1.00 50.59           C
ATOM   1957  O   GLU   254      35.015  43.538  52.316  1.00 50.59           O
ATOM   1958  N   ILE   255      32.958  44.270  52.869  1.00118.52           N
ATOM   1959  CA  ILE   255      32.304  43.058  52.480  1.00118.52           C
ATOM   1960  CB  ILE   255      30.880  43.013  52.938  1.00118.52           C
ATOM   1961  CG1 ILE   255      30.056  44.153  52.345  1.00118.52           C
ATOM   1962  CG2 ILE   255      30.902  43.034  54.476  1.00118.52           C
ATOM   1963  CD1 ILE   255      28.615  44.073  52.821  1.00118.52           C
ATOM   1964  C   ILE   255      32.443  42.882  51.001  1.00118.52           C
ATOM   1965  O   ILE   255      32.559  41.758  50.512  1.00118.52           O
ATOM   1966  N   GLY   256      32.426  43.988  50.238  1.00 37.66           N
ATOM   1967  CA  GLY   256      32.550  43.874  48.813  1.00 37.66           C
ATOM   1968  C   GLY   256      33.861  43.221  48.480  1.00 37.66           C
ATOM   1969  O   GLY   256      33.916  42.358  47.610  1.00 37.66           O
ATOM   1970  N   ALA   257      34.957  43.623  49.153  1.00 40.93           N
ATOM   1971  CA  ALA   257      36.274  43.111  48.872  1.00 40.93           C
ATOM   1972  CB  ALA   257      37.367  43.821  49.686  1.00 40.93           C
ATOM   1973  C   ALA   257      36.381  41.651  49.190  1.00 40.93           C
ATOM   1974  O   ALA   257      36.996  40.892  48.444  1.00 40.93           O
ATOM   1975  N   SER   258      35.790  41.215  50.316  1.00 73.34           N
ATOM   1976  CA  SER   258      35.926  39.849  50.736  1.00 73.34           C
ATOM   1977  CB  SER   258      35.140  39.556  52.024  1.00 73.34           C
ATOM   1978  OG  SER   258      35.304  38.197  52.395  1.00 73.34           O
ATOM   1979  C   SER   258      35.381  38.952  49.667  1.00 73.34           C
ATOM   1980  O   SER   258      36.021  37.973  49.283  1.00 73.34           O
ATOM   1981  N   LEU   259      34.172  39.274  49.172  1.00162.35           N
ATOM   1982  CA  LEU   259      33.501  38.502  48.161  1.00162.35           C
ATOM   1983  CB  LEU   259      32.046  38.948  47.910  1.00162.35           C
ATOM   1984  CG  LEU   259      31.059  38.605  49.047  1.00162.35           C
ATOM   1985  CD1 LEU   259      30.875  37.086  49.187  1.00162.35           C
ATOM   1986  CD2 LEU   259      31.461  39.255  50.376  1.00162.35           C
ATOM   1987  C   LEU   259      34.222  38.584  46.845  1.00162.35           C
ATOM   1988  O   LEU   259      34.313  37.590  46.126  1.00162.35           O
ATOM   1989  N   ILE   260      34.786  39.761  46.510  1.00 74.73           N
ATOM   1990  CA  ILE   260      35.399  39.997  45.228  1.00 74.73           C
ATOM   1991  CB  ILE   260      36.111  41.322  45.118  1.00 74.73           C
ATOM   1992  CG1 ILE   260      35.144  42.509  45.177  1.00 74.73           C
ATOM   1993  CG2 ILE   260      36.950  41.299  43.830  1.00 74.73           C
ATOM   1994  CD1 ILE   260      35.858  43.835  45.444  1.00 74.73           C
ATOM   1995  C   ILE   260      36.463  38.982  44.992  1.00 74.73           C
ATOM   1996  O   ILE   260      36.687  38.571  43.856  1.00 74.73           O
ATOM   1997  N   LYS   261      37.174  38.567  46.050  1.00 91.45           N
ATOM   1998  CA  LYS   261      38.250  37.639  45.870  1.00 91.45           C
ATOM   1999  CB  LYS   261      39.001  37.320  47.170  1.00 91.45           C
ATOM   2000  CG  LYS   261      39.933  38.469  47.555  1.00 91.45           C
ATOM   2001  CD  LYS   261      40.513  38.401  48.965  1.00 91.45           C
ATOM   2002  CE  LYS   261      41.496  39.542  49.237  1.00 91.45           C
ATOM   2003  NZ  LYS   261      40.966  40.800  48.658  1.00 91.45           N
ATOM   2004  C   LYS   261      37.736  36.370  45.266  1.00 91.45           C
ATOM   2005  O   LYS   261      38.445  35.713  44.506  1.00 91.45           O
ATOM   2006  N   HIS   262      36.482  35.990  45.567  1.00 45.34           N
ATOM   2007  CA  HIS   262      35.959  34.766  45.031  1.00 45.34           C
ATOM   2008  ND1 HIS   262      34.598  32.956  47.474  1.00 45.34           N
ATOM   2009  CG  HIS   262      34.359  34.189  46.910  1.00 45.34           C
ATOM   2010  CB  HIS   262      34.506  34.482  45.445  1.00 45.34           C
ATOM   2011  NE2 HIS   262      33.985  34.306  49.133  1.00 45.34           N
ATOM   2012  CD2 HIS   262      33.987  35.002  47.937  1.00 45.34           C
ATOM   2013  CE1 HIS   262      34.359  33.081  48.804  1.00 45.34           C
ATOM   2014  C   HIS   262      36.004  34.858  43.539  1.00 45.34           C
ATOM   2015  O   HIS   262      36.201  33.851  42.862  1.00 45.34           O
ATOM   2016  N   TRP   263      35.783  36.067  42.985  1.00142.96           N
ATOM   2017  CA  TRP   263      35.882  36.267  41.566  1.00142.96           C
ATOM   2018  CB  TRP   263      35.900  37.754  41.170  1.00142.96           C
ATOM   2019  CG  TRP   263      36.454  38.008  39.788  1.00142.96           C
ATOM   2020  CD2 TRP   263      35.756  37.821  38.545  1.00142.96           C
ATOM   2021  CD1 TRP   263      37.713  38.421  39.462  1.00142.96           C
ATOM   2022  NE1 TRP   263      37.842  38.510  38.099  1.00142.96           N
ATOM   2023  CE2 TRP   263      36.647  38.141  37.520  1.00142.96           C
ATOM   2024  CE3 TRP   263      34.482  37.411  38.277  1.00142.96           C
ATOM   2025  CZ2 TRP   263      36.278  38.061  36.209  1.00142.96           C
ATOM   2026  CZ3 TRP   263      34.112  37.332  36.952  1.00142.96           C
ATOM   2027  CH2 TRP   263      34.992  37.651  35.938  1.00142.96           C
ATOM   2028  C   TRP   263      37.171  35.648  41.040  1.00142.96           C
ATOM   2029  O   TRP   263      38.263  36.172  41.381  1.00142.96           O
ATOM   2030  OXT TRP   263      37.078  34.650  40.276  1.00142.96           O
TER    2031      TRP   263
END
