# Supplementary material for: Estimating local protein model quality: prospects for molecular replacement
Source: Acta Crystallogr D Struct Biol. 2020 Mar 3;76(Pt 3):285–90. doi: 10.1107/S2059798320000972 (PMC7057213; doi:10.1107/S2059798320000972)
Supplement: Supplementary file 1 [file d-76-00285-sup1.zip › models/1axb.1pio_A.B99990001.pdb.proq3.sscore.local]

ProQ2 ProQRosCen ProQRosFA ProQ3
0.45971545 0.53467283 0.5002763 0.44880324
0.50067555 0.57427228 0.57219855 0.5498826
0.47970811 0.56961389 0.58668855 0.56758479
0.41513438 0.50686901 0.55506311 0.5388862
0.47537959 0.51755586 0.58892258 0.59577338
0.5578452 0.60269991 0.64931268 0.66343998
0.59695843 0.65102373 0.71320324 0.72235235
0.72252676 0.77512352 0.77573631 0.8194526
0.71258954 0.75823959 0.76353259 0.79340416
0.78206357 0.76228895 0.83179087 0.83712799
0.85170699 0.84088335 0.87781015 0.89616854
0.88168135 0.82168133 0.91526567 0.94724217
0.84538114 0.77395782 0.88734237 0.89999666
0.73387617 0.63763834 0.86033072 0.85073185
0.74148457 0.69518765 0.9304911 0.88026866
0.83694041 0.77975263 1.0424184 0.96599284
0.99571334 0.9444523 1.2215813 1.1431634
1.0923289 0.94661235 1.2371973 1.1932531
1.2015609 0.99671925 1.3996241 1.3252553
1.2083148 0.9681577 1.4103771 1.3176312
1.1918542 0.89826807 1.3460436 1.2851727
1.1168481 0.784574 1.3058735 1.1886997
1.0580052 0.74538813 1.1882593 1.0744327
1.0234019 0.81202011 1.2262574 1.0976035
0.97687549 0.80182814 1.1309469 1.022388
0.86334682 0.83774698 1.0942656 0.96073394
0.74377989 0.76335378 0.91515149 0.84259064
0.6721147 0.77209202 0.85654019 0.74458465
0.64103895 0.73328015 0.81271789 0.72161594
0.58805857 0.67618717 0.76995708 0.68721389
0.5671458 0.52341217 0.70493986 0.62880798
0.60633911 0.4910685 0.66859934 0.63794789
0.62904071 0.47243635 0.70145184 0.64747371
0.64755249 0.56990746 0.76448533 0.70318128
0.68452303 0.71771637 0.88105493 0.73364565
0.67515698 0.78719249 0.91029159 0.75300427
0.61964565 0.80630867 0.93190287 0.73146344
0.60641448 0.84544649 0.91672819 0.77951183
0.75134366 0.95368447 1.0875324 0.92512197
0.87818135 1.0353874 1.1148651 1.0319575
0.89908686 1.0396172 1.1739201 1.0666873
0.93415557 1.027741 1.1724663 1.1051006
0.99534134 1.0085632 1.1771607 1.1209927
1.0289762 1.0529792 1.1659617 1.158391
1.0513503 1.111327 1.2283707 1.2100996
1.1043794 1.1251918 1.2430576 1.2449691
1.1194026 1.1804963 1.2999902 1.3056525
1.065368 1.0795887 1.2629627 1.2638459
1.0354456 1.0283226 1.2423111 1.2730758
0.98118829 0.97466118 1.1944114 1.2338114
1.0148268 1.0034278 1.2527061 1.2948038
1.0417981 1.0408379 1.2148375 1.2806241
1.0473612 0.98829566 1.1689191 1.2240069
1.016393 0.99426126 1.1153638 1.206382
1.0414697 0.99742026 1.0899443 1.1897854
1.0339044 0.95171185 1.0745644 1.1623208
0.96695163 0.92456969 0.99281502 1.0761177
0.89066381 0.8255335 0.90910785 1.0038567
0.85489194 0.85978148 0.87867751 0.96753313
0.80812679 0.80973004 0.77084559 0.89178199
0.7898068 0.8068325 0.73357019 0.83927545
0.7255072 0.73917401 0.60111969 0.72114038
0.65443677 0.70444754 0.61485265 0.69751546
0.59869278 0.70630747 0.59735103 0.64840661
0.62317226 0.77912778 0.67044161 0.67702501
0.61948214 0.79582032 0.74582081 0.71212828
0.64243405 0.83855149 0.7901333 0.73056936
0.63688547 0.77696541 0.86912405 0.76063505
0.7162268 0.81439442 0.83772387 0.80918916
0.7528481 0.78200761 0.8496251 0.82145596
0.75218785 0.78432975 0.86288501 0.83345109
0.71086754 0.75618314 0.8242498 0.77796602
0.63168318 0.739024 0.77606516 0.73408533
0.53241433 0.71353096 0.77140615 0.68288718
0.52057262 0.76937941 0.77213273 0.65611603
0.57457114 0.81391365 0.80988453 0.66907557
0.56443094 0.84130315 0.84243789 0.70877783
0.50804615 0.74518278 0.82792251 0.6439451
0.49003044 0.74392621 0.75969442 0.60515581
0.50563771 0.74383943 0.77574149 0.62690146
0.64782651 0.84311485 0.83627202 0.72192812
0.59456983 0.79774568 0.84894786 0.69551402
0.63719658 0.83200174 0.87377824 0.74622769
0.56391949 0.73929421 0.78445879 0.68029846
0.57771135 0.72763857 0.78447197 0.65692473
0.61518757 0.75841149 0.82816012 0.71494265
0.65629248 0.74746688 0.85221356 0.75732734
0.72024824 0.73761227 0.89032828 0.81016608
0.75149032 0.69196994 0.85217198 0.8377589
0.80463551 0.71998451 0.93075981 0.9263022
0.91927314 0.79271427 1.0211332 1.0564131
1.0025894 0.91744799 1.1915889 1.172813
0.9757676 0.92989257 1.1920571 1.1842406
0.93250343 0.93260055 1.1907587 1.1519528
0.87600284 0.95226191 1.1341446 1.1149349
0.90182106 0.99020675 1.1774213 1.152342
1.0003003 1.1533247 1.304662 1.2710406
1.0278368 1.1298506 1.2742076 1.2679996
1.0058369 1.1237242 1.2496682 1.2087508
0.93784739 0.98966446 1.1826553 1.1427152
0.97056545 0.99360795 1.2075569 1.1657279
1.0173285 0.9954205 1.200266 1.2024956
0.98569932 0.9275598 1.1121984 1.1351241
0.96813835 0.96115702 1.1798167 1.1579938
1.0299868 1.026868 1.199605 1.1772904
1.1158865 1.1053411 1.292918 1.2766678
1.129964 1.0967916 1.3213489 1.293637
1.1013694 1.0659334 1.309819 1.2652084
1.0202779 0.96638977 1.2610544 1.2530499
1.02 1.0442464 1.2886563 1.2629309
0.99035396 1.0416455 1.26463 1.2597257
0.99402817 1.0745205 1.2714643 1.2506545
0.92719367 0.98007475 1.2033275 1.1986252
0.8963151 0.95543506 1.1853584 1.1521991
0.84587719 0.90396328 1.1226848 1.0936205
0.82077223 0.86116964 1.0822375 1.0587182
0.85712218 0.94955043 1.1195137 1.0975438
0.93677865 1.0885167 1.1658847 1.1198587
1.0019083 1.152954 1.2039993 1.1623154
0.95590493 1.0448082 1.1079528 1.1169008
0.86552533 1.0196964 1.0946924 1.0701003
0.8506726 0.94363743 1.0680925 1.06687
0.92482103 1.0128391 1.0965976 1.1220341
0.87393522 0.94892223 1.0919272 1.072648
0.8033609 1.0181702 1.1506776 1.0384612
0.77944377 0.90936543 1.0917663 1.0099992
0.81669973 1.0170926 1.1612216 1.0509831
0.81918457 0.92043904 1.0718883 1.0055427
0.7480701 0.85646299 1.0252351 0.94410773
0.68475828 0.83791828 1.0760761 0.93619934
0.77205506 0.91474423 1.1116142 0.97838958
0.75518153 0.88712348 1.1235771 0.99505033
0.66541721 0.74898406 1.0498363 0.92786588
0.67393542 0.698749 1.0921279 0.95374312
0.69794462 0.81615438 1.1372781 1.0048395
0.73871885 0.82774878 1.1573476 0.99984572
0.774064 0.93492368 1.1877979 1.0345799
0.76543414 0.92173619 1.1267698 0.98347542
0.75377396 0.93053712 1.1255728 1.0079544
0.73483386 0.91993486 1.0730785 0.95043863
0.77256577 0.91659576 1.0002417 0.92798165
0.76363419 0.92439457 0.96710733 0.90370001
0.71112999 0.87249385 0.87646839 0.81517907
0.71395432 0.88441021 0.86215337 0.82156862
0.66859258 0.88570294 0.82653874 0.77544905
0.58989571 0.84112132 0.74080319 0.66673579
0.51178571 0.75842782 0.66029458 0.61958575
0.52394731 0.7936934 0.6764069 0.62554159
0.5055669 0.83268798 0.73938259 0.62417476
0.59659331 0.95797703 0.80678691 0.68712243
0.5799452 0.93855866 0.82873328 0.71675819
0.60001763 0.97304966 0.91482801 0.75554838
0.71182265 0.98307096 1.0162 0.83913937
0.84423131 1.0064741 1.1530716 0.95724222
0.81567613 0.96905843 1.1656359 0.97495479
0.83999216 0.91893861 1.2125873 0.97789513
0.92750481 1.0374961 1.3019725 1.0628784
0.88106535 0.96115981 1.2688463 1.03808
0.84416582 0.9820177 1.2512479 1.0400775
0.84170186 0.97421258 1.2139394 1.0483972
0.8300792 0.98298119 1.2430312 1.0723271
0.75084741 0.89090516 1.1182507 0.99667343
0.71686511 0.80102804 1.0825319 0.96981277
0.74405534 0.82924893 1.1462517 0.9936854
0.77757975 0.86785767 1.1492124 1.0185813
0.77559438 0.84660046 1.1255882 0.98649685
0.77838701 0.83255744 1.0797501 0.95024764
0.8162274 0.78552792 1.0699893 0.94876085
0.82582149 0.77215068 1.0499719 0.98406422
0.80006848 0.79517151 1.020313 0.93255214
0.83355015 0.73967087 0.94840383 0.89343492
0.80077288 0.743099 0.93165503 0.85972265
0.76767513 0.73788186 0.96335746 0.8816598
0.79259244 0.73947335 0.94789262 0.88809373
0.78424348 0.75995122 0.95345797 0.8920299
0.75941992 0.68176125 0.90901362 0.85669319
0.78222599 0.74776073 0.9366079 0.87869057
0.84837558 0.81139521 1.0290342 0.95411178
0.83268171 0.84688377 1.0454358 0.98005613
0.79550846 0.85886622 1.0264921 0.94999973
0.78410024 0.87230187 1.0424589 0.9502164
0.79986437 0.89638498 1.0761408 1.0103124
0.78307721 0.86078921 1.0813314 1.0007438
0.83995315 1.039468 1.1676373 1.0391827
0.93218517 1.1092972 1.2168506 1.1059572
0.91867004 1.1188389 1.1970183 1.0750453
0.76708758 0.9311235 1.0679352 0.96210529
0.6865708 0.8542222 0.98915346 0.89064043
0.69871326 0.87923374 0.94473076 0.88417717
0.68292919 0.89025256 0.9465688 0.87927495
0.69895631 0.90272939 0.95797701 0.87737723
0.74176034 0.91200288 0.94172749 0.88025673
0.74119058 0.80731746 0.8582037 0.82795232
0.68005924 0.76344661 0.83550618 0.77940388
0.72706336 0.76116397 0.88386807 0.84948738
0.77963459 0.89737234 0.94241945 0.90940977
0.72421526 0.89375417 0.93874021 0.85199895
0.63745477 0.909672 0.92760446 0.80008533
0.59738817 0.83904329 0.94002024 0.8135691
0.6345587 0.88066307 0.95842406 0.81942982
0.57703547 0.83233857 0.89095655 0.75884005
0.59109522 0.80212887 0.8634568 0.7403513
0.676448 0.855807 0.94852283 0.78243753
0.75577041 0.80446287 1.0224002 0.90742453
0.844129 0.81377282 1.1047912 0.93756886
0.79088489 0.66774454 1.0477349 0.89690165
0.83134704 0.69453953 1.1477791 0.94534866
0.81451617 0.6756972 1.0992833 0.90599982
0.81645177 0.68000363 1.1513688 0.88946611
0.77902517 0.69024843 1.0723075 0.855094
0.69831939 0.65440491 0.99553105 0.79227636
0.63885266 0.67249717 0.92981003 0.73182736
0.54361417 0.57455485 0.88168028 0.64830105
0.55102671 0.54806271 0.89063892 0.67862934
0.62927322 0.58772203 0.98050564 0.74563071
0.6937129 0.60775769 1.1001025 0.832237
0.72089331 0.56213448 1.1407976 0.84950971
0.73407119 0.50758915 1.107347 0.8230544
0.75806511 0.58443724 1.1620762 0.84241456
0.7928931 0.63893005 1.1983905 0.90262864
0.83657242 0.63114157 1.1259669 0.90622531
0.77705493 0.59902995 1.0038062 0.84137245
0.76853212 0.57990644 0.87988377 0.77929721
0.69728003 0.63673658 0.81570019 0.73796059
0.76820361 0.79588594 0.86138259 0.79675737
0.83731417 0.84829997 0.87029531 0.81886768
0.75293767 0.70689991 0.69612656 0.68855785
0.64462994 0.66859077 0.67918574 0.67374947
0.65187612 0.68761405 0.72177353 0.70920464
0.8463497 0.84409577 0.9274304 0.86632403
0.89899789 0.8603509 1.0464989 0.96529708
1.0174889 0.89021677 1.1531424 1.0707771
0.99397253 0.83918296 1.1857918 1.0994239
1.0711568 0.86196123 1.2703519 1.1818949
1.0689527 0.8965504 1.3041127 1.2133082
1.0974667 0.97293769 1.2928486 1.2321319
1.0506799 0.91447796 1.2022189 1.1538786
0.94253265 0.91243925 1.0921778 1.0828241
0.78688594 0.78940962 0.90065077 0.92060426
0.72707973 0.81109046 0.80122925 0.837845
0.62417351 0.74870717 0.68107518 0.7279951
0.57297049 0.74519841 0.60680503 0.67175527
0.57201541 0.74379943 0.56605781 0.6138352
0.57608705 0.71396916 0.52245022 0.58897595
0.51834495 0.6530272 0.53157683 0.57407602
0.48420662 0.58687499 0.4721015 0.51095309
0.57213884 0.64217387 0.57881127 0.5851996
0.63095189 0.68837794 0.6087521 0.65110973
0.72838763 0.73613626 0.73233923 0.73301201
0.73896873 0.7416666 0.78600689 0.79882979
0.81191686 0.72726355 0.82426607 0.84622695
0.90645155 0.81021549 0.90533911 0.957122
0.92329404 0.83626905 0.94086961 0.98834613
0.93094945 0.83837139 0.949534 0.9998702
0.93510239 0.8259268 0.97412408 1.0432269
0.95465865 0.82253263 0.95744582 1.010071
0.93192168 0.85930441 0.95000289 1.0104938
0.94247081 0.85740663 0.93172222 0.96773452
0.91945596 0.90978109 0.96991823 0.99468966
0.89728463 0.91662265 0.97745972 0.95384735
0.80103695 0.9045176 0.88333467 0.85949478
0.78295386 0.99894068 0.9070383 0.84722811
0.76882992 1.0007957 0.84082127 0.81743196
