# Supplementary material for: Estimating local protein model quality: prospects for molecular replacement
Source: Acta Crystallogr D Struct Biol. 2020 Mar 3;76(Pt 3):285–90. doi: 10.1107/S2059798320000972 (PMC7057213; doi:10.1107/S2059798320000972)
Supplement: Supplementary file 1 [file d-76-00285-sup1.zip › models/1axb.1pio_A.B99990001.pdb.proq3d.sscore.local]

ProQ2D ProQRosCenD ProQRosFAD ProQ3D
4.013307392597198486e-01 2.696575522422790527e-01 5.503203272819519043e-01 3.740501105785369873e-01
3.284028768539428711e-01 3.998421430587768555e-01 6.121563911437988281e-01 3.508221507072448730e-01
3.604775965213775635e-01 4.796368181705474854e-01 6.616203188896179199e-01 3.634482622146606445e-01
2.791460454463958740e-01 4.625046551227569580e-01 6.866284608840942383e-01 3.574236929416656494e-01
3.796546757221221924e-01 4.603029489517211914e-01 6.770427227020263672e-01 5.097195506095886230e-01
5.106366276741027832e-01 5.195934176445007324e-01 7.886064052581787109e-01 7.556447982788085938e-01
5.547881126403808594e-01 5.969660282135009766e-01 7.561222314834594727e-01 6.016787886619567871e-01
7.678592801094055176e-01 8.133918046951293945e-01 8.917440772056579590e-01 9.008565545082092285e-01
8.027052879333496094e-01 7.696957588195800781e-01 8.406188488006591797e-01 7.703070640563964844e-01
8.031594753265380859e-01 7.493160367012023926e-01 8.458898067474365234e-01 8.661624193191528320e-01
8.396968245506286621e-01 7.863737940788269043e-01 8.646411299705505371e-01 8.937126994132995605e-01
8.409552574157714844e-01 7.369942665100097656e-01 8.888220191001892090e-01 8.995242714881896973e-01
8.403252363204956055e-01 7.108637094497680664e-01 8.844919204711914062e-01 7.883524894714355469e-01
7.136523723602294922e-01 6.721438765525817871e-01 8.664458394050598145e-01 6.789172887802124023e-01
8.319625854492187500e-01 7.237568497657775879e-01 9.134484529495239258e-01 7.795640230178833008e-01
8.798439502716064453e-01 7.211065292358398438e-01 8.934798240661621094e-01 7.702446579933166504e-01
9.269639253616333008e-01 8.564164042472839355e-01 9.530040025711059570e-01 9.177518486976623535e-01
9.275553822517395020e-01 8.730813860893249512e-01 9.715915918350219727e-01 8.853753209114074707e-01
9.774890542030334473e-01 9.477752447128295898e-01 9.861223101615905762e-01 9.614132046699523926e-01
9.500291347503662109e-01 8.896798491477966309e-01 9.865919947624206543e-01 9.437830448150634766e-01
9.809658527374267578e-01 8.895441889762878418e-01 9.680251479148864746e-01 9.443888664245605469e-01
9.617486000061035156e-01 7.401027679443359375e-01 9.797168374061584473e-01 9.013144969940185547e-01
9.490684270858764648e-01 7.351843714714050293e-01 9.709010124206542969e-01 8.081812858581542969e-01
9.418863058090209961e-01 7.764119505882263184e-01 9.662960171699523926e-01 7.826022505760192871e-01
9.300414323806762695e-01 8.039434552192687988e-01 9.396601319313049316e-01 8.489211201667785645e-01
8.656067252159118652e-01 7.871475815773010254e-01 9.457487463951110840e-01 7.184265255928039551e-01
8.305204510688781738e-01 7.620001435279846191e-01 8.315410614013671875e-01 5.038512945175170898e-01
7.068680524826049805e-01 7.830914258956909180e-01 8.296008110046386719e-01 5.465394258499145508e-01
5.110159516334533691e-01 6.821494698524475098e-01 8.063907623291015625e-01 4.103839695453643799e-01
4.233701229095458984e-01 6.313889622688293457e-01 8.544507622718811035e-01 4.667496681213378906e-01
4.675669670104980469e-01 5.453237891197204590e-01 7.926810383796691895e-01 4.635100066661834717e-01
6.057608723640441895e-01 3.932462632656097412e-01 7.382239103317260742e-01 5.352055430412292480e-01
6.595829725265502930e-01 4.782479107379913330e-01 8.412172794342041016e-01 4.673169851303100586e-01
7.610341310501098633e-01 5.545459985733032227e-01 8.717917799949645996e-01 7.881062626838684082e-01
7.534490823745727539e-01 8.315684199333190918e-01 9.445301294326782227e-01 7.213651537895202637e-01
7.451176643371582031e-01 8.492204546928405762e-01 9.221045970916748047e-01 7.663768529891967773e-01
7.506490349769592285e-01 8.253141045570373535e-01 9.333583712577819824e-01 8.035709261894226074e-01
7.792849540710449219e-01 8.410766720771789551e-01 8.928200006484985352e-01 7.096979618072509766e-01
8.199683427810668945e-01 8.627622723579406738e-01 9.551101326942443848e-01 8.433473110198974609e-01
8.611279129981994629e-01 8.980013728141784668e-01 9.681437015533447266e-01 8.751511573791503906e-01
9.234710931777954102e-01 9.022348523139953613e-01 9.806022644042968750e-01 9.486881494522094727e-01
8.886028528213500977e-01 9.058482646942138672e-01 9.721968173980712891e-01 9.335078597068786621e-01
9.093671441078186035e-01 8.832801580429077148e-01 9.652981758117675781e-01 9.492256641387939453e-01
9.414598941802978516e-01 8.772436976432800293e-01 9.495571255683898926e-01 9.550180435180664062e-01
9.514864683151245117e-01 9.161983728408813477e-01 9.726979136466979980e-01 9.760537147521972656e-01
9.657881855964660645e-01 9.192394614219665527e-01 9.886659383773803711e-01 9.874380230903625488e-01
9.772992730140686035e-01 9.318667054176330566e-01 9.890118837356567383e-01 9.898681640625000000e-01
9.736365079879760742e-01 8.895935416221618652e-01 9.848606586456298828e-01 9.923409223556518555e-01
9.635245800018310547e-01 9.218551516532897949e-01 9.902665019035339355e-01 9.916786551475524902e-01
9.615057706832885742e-01 9.212850332260131836e-01 9.903509020805358887e-01 9.868686795234680176e-01
9.641056656837463379e-01 9.194675087928771973e-01 9.911770820617675781e-01 9.913830161094665527e-01
9.678381085395812988e-01 9.406512975692749023e-01 9.894480705261230469e-01 9.933453798294067383e-01
9.666955471038818359e-01 9.388619661331176758e-01 9.870742559432983398e-01 9.916712045669555664e-01
9.540978670120239258e-01 9.203363060951232910e-01 9.859924912452697754e-01 9.868565201759338379e-01
9.552229046821594238e-01 8.944692611694335938e-01 9.776098132133483887e-01 9.851979613304138184e-01
9.390303492546081543e-01 8.505541086196899414e-01 9.794706702232360840e-01 9.760638475418090820e-01
9.043186306953430176e-01 8.161138892173767090e-01 9.585067033767700195e-01 9.581461548805236816e-01
8.770323991775512695e-01 7.888044714927673340e-01 9.437140226364135742e-01 9.121520519256591797e-01
7.739070057868957520e-01 7.906852960586547852e-01 9.481987357139587402e-01 8.939318060874938965e-01
7.748468518257141113e-01 7.557443380355834961e-01 8.476842045783996582e-01 7.283985018730163574e-01
7.283356189727783203e-01 7.252817153930664062e-01 8.573209643363952637e-01 7.509685158729553223e-01
6.610190868377685547e-01 6.600517034530639648e-01 4.889505505561828613e-01 5.051219463348388672e-01
5.198727846145629883e-01 6.451040506362915039e-01 5.382035374641418457e-01 5.109103322029113770e-01
4.375828206539154053e-01 5.847501754760742188e-01 5.684134960174560547e-01 4.581899642944335938e-01
6.362783312797546387e-01 7.191750407218933105e-01 8.475603461265563965e-01 6.572542190551757812e-01
6.967663764953613281e-01 7.425239682197570801e-01 9.365780949592590332e-01 7.188388705253601074e-01
6.301485300064086914e-01 7.633866667747497559e-01 9.253747463226318359e-01 6.704245209693908691e-01
6.280526518821716309e-01 7.644211053848266602e-01 9.600827693939208984e-01 7.139412760734558105e-01
7.199272513389587402e-01 7.547953128814697266e-01 9.387781620025634766e-01 7.526743412017822266e-01
7.057862281799316406e-01 7.730363011360168457e-01 9.689511060714721680e-01 9.045603871345520020e-01
8.060941100120544434e-01 7.481442689895629883e-01 9.638172984123229980e-01 8.458396792411804199e-01
8.562292456626892090e-01 8.231309056282043457e-01 9.522165656089782715e-01 8.712068200111389160e-01
7.838370203971862793e-01 7.460254430770874023e-01 9.169212579727172852e-01 8.431259989738464355e-01
7.374925017356872559e-01 7.211790084838867188e-01 9.079190492630004883e-01 7.382689118385314941e-01
6.420821547508239746e-01 7.603777050971984863e-01 8.899069428443908691e-01 6.957566142082214355e-01
7.663236856460571289e-01 8.146781325340270996e-01 9.090164303779602051e-01 7.485583424568176270e-01
7.668384313583374023e-01 8.226050734519958496e-01 9.242933988571166992e-01 7.891166210174560547e-01
8.508727550506591797e-01 7.763814926147460938e-01 9.370069503784179688e-01 8.369500637054443359e-01
7.292860150337219238e-01 5.742108821868896484e-01 8.688557744026184082e-01 7.555249333381652832e-01
8.104231357574462891e-01 6.864219903945922852e-01 8.869159221649169922e-01 7.403701543807983398e-01
8.847273588180541992e-01 7.995296716690063477e-01 9.238412380218505859e-01 7.208107709884643555e-01
8.124983310699462891e-01 7.779775261878967285e-01 9.375578761100769043e-01 8.062987327575683594e-01
8.772403001785278320e-01 8.126743435859680176e-01 9.453822374343872070e-01 8.414656519889831543e-01
7.899386286735534668e-01 8.158001899719238281e-01 9.251255989074707031e-01 7.966659665107727051e-01
7.027847766876220703e-01 7.379192709922790527e-01 9.096817970275878906e-01 6.859096288681030273e-01
8.445054888725280762e-01 7.081170082092285156e-01 9.179062843322753906e-01 7.167719006538391113e-01
8.573356866836547852e-01 7.453987598419189453e-01 9.341777563095092773e-01 8.069867491722106934e-01
8.547019958496093750e-01 7.325779795646667480e-01 9.532605409622192383e-01 7.838630676269531250e-01
8.441000580787658691e-01 6.051350831985473633e-01 9.241891503334045410e-01 7.948264479637145996e-01
8.441507816314697266e-01 6.489459872245788574e-01 9.649178385734558105e-01 8.047872185707092285e-01
9.460451602935791016e-01 7.581335902214050293e-01 9.757550358772277832e-01 9.431743621826171875e-01
9.299222230911254883e-01 8.310559391975402832e-01 9.915695786476135254e-01 9.649427533149719238e-01
9.233679175376892090e-01 8.373667597770690918e-01 9.869153499603271484e-01 9.728867411613464355e-01
9.530598521232604980e-01 8.425222039222717285e-01 9.926483035087585449e-01 9.841924905776977539e-01
9.181880950927734375e-01 8.519938588142395020e-01 9.833099246025085449e-01 9.691674113273620605e-01
9.246299266815185547e-01 8.669276833534240723e-01 9.841839075088500977e-01 9.714732170104980469e-01
9.764898419380187988e-01 9.196866154670715332e-01 9.922326803207397461e-01 9.912352561950683594e-01
9.894543886184692383e-01 9.151600003242492676e-01 9.949415326118469238e-01 9.938136339187622070e-01
9.726377725601196289e-01 8.706339001655578613e-01 9.935067892074584961e-01 9.911116957664489746e-01
9.719601273536682129e-01 8.689491152763366699e-01 9.916644096374511719e-01 9.863169789314270020e-01
9.801499247550964355e-01 9.131654500961303711e-01 9.938406944274902344e-01 9.898867011070251465e-01
9.826453924179077148e-01 9.122548699378967285e-01 9.933532476425170898e-01 9.919026494026184082e-01
9.571132063865661621e-01 8.386788964271545410e-01 9.916257262229919434e-01 9.872331619262695312e-01
9.526296257972717285e-01 8.676665425300598145e-01 9.861729741096496582e-01 9.759662747383117676e-01
9.712580442428588867e-01 8.906000256538391113e-01 9.890440702438354492e-01 9.639611840248107910e-01
9.864360690116882324e-01 9.538000822067260742e-01 9.912860989570617676e-01 9.874580502510070801e-01
9.917122125625610352e-01 9.158694148063659668e-01 9.969226717948913574e-01 9.941310286521911621e-01
9.886647462844848633e-01 9.121618270874023438e-01 9.951080679893493652e-01 9.953565001487731934e-01
9.874509572982788086e-01 8.731291890144348145e-01 9.953480362892150879e-01 9.948162436485290527e-01
9.835500717163085938e-01 9.290596842765808105e-01 9.952514171600341797e-01 9.928240776062011719e-01
9.798235893249511719e-01 9.216180443763732910e-01 9.924929738044738770e-01 9.907800555229187012e-01
9.778594970703125000e-01 9.172487854957580566e-01 9.927558302879333496e-01 9.899078607559204102e-01
9.694589376449584961e-01 9.088055491447448730e-01 9.913135170936584473e-01 9.883699417114257812e-01
9.660970568656921387e-01 8.919098377227783203e-01 9.887222051620483398e-01 9.865033626556396484e-01
8.839924335479736328e-01 8.531474471092224121e-01 9.861828088760375977e-01 9.710088968276977539e-01
8.967692255973815918e-01 7.962977290153503418e-01 9.792602658271789551e-01 9.681735634803771973e-01
8.654677271842956543e-01 7.999266386032104492e-01 9.720180630683898926e-01 9.589363932609558105e-01
8.858007788658142090e-01 8.796806335449218750e-01 9.841942191123962402e-01 9.440891742706298828e-01
9.133587479591369629e-01 9.017711281776428223e-01 9.896706938743591309e-01 9.678006768226623535e-01
9.235007762908935547e-01 8.759682178497314453e-01 9.821414947509765625e-01 9.562114477157592773e-01
8.788726925849914551e-01 8.061135411262512207e-01 9.772050976753234863e-01 9.485443234443664551e-01
8.960568308830261230e-01 8.409557938575744629e-01 9.777421355247497559e-01 9.574645161628723145e-01
9.104105234146118164e-01 9.083360433578491211e-01 9.782708287239074707e-01 9.589229226112365723e-01
9.255587458610534668e-01 8.539730310440063477e-01 9.826430082321166992e-01 9.493303894996643066e-01
8.766174912452697754e-01 8.642598390579223633e-01 9.827424287796020508e-01 9.133336544036865234e-01
8.762730956077575684e-01 7.950481772422790527e-01 9.784610867500305176e-01 8.798905611038208008e-01
8.241371512413024902e-01 8.723404407501220703e-01 9.803323745727539062e-01 8.898389339447021484e-01
7.189141511917114258e-01 8.308119177818298340e-01 9.666354060173034668e-01 8.553285002708435059e-01
7.186708450317382812e-01 8.027333617210388184e-01 9.650931358337402344e-01 8.557797074317932129e-01
6.860735416412353516e-01 8.047581911087036133e-01 9.709738492965698242e-01 8.895149230957031250e-01
7.821874022483825684e-01 8.441494107246398926e-01 9.738968610763549805e-01 8.875519037246704102e-01
7.947820425033569336e-01 7.463835477828979492e-01 9.876688122749328613e-01 9.489263892173767090e-01
7.154369950294494629e-01 6.328173279762268066e-01 9.852509498596191406e-01 9.384230971336364746e-01
7.754977345466613770e-01 7.313230037689208984e-01 9.920166730880737305e-01 9.575985074043273926e-01
8.138116598129272461e-01 8.104930520057678223e-01 9.923270344734191895e-01 9.454511404037475586e-01
8.743292689323425293e-01 8.480444550514221191e-01 9.926521182060241699e-01 9.439855813980102539e-01
8.830769658088684082e-01 9.043412804603576660e-01 9.944966435432434082e-01 9.630590081214904785e-01
8.899415731430053711e-01 8.375181555747985840e-01 9.845660328865051270e-01 9.199433922767639160e-01
8.606767058372497559e-01 8.534976840019226074e-01 9.815980195999145508e-01 9.259456992149353027e-01
9.090054035186767578e-01 8.637661337852478027e-01 9.697274565696716309e-01 9.362415075302124023e-01
8.901125788688659668e-01 8.242851495742797852e-01 9.432480931282043457e-01 9.165395498275756836e-01
8.504114151000976562e-01 8.124039173126220703e-01 9.520211815834045410e-01 8.580126762390136719e-01
7.986837625503540039e-01 7.666785717010498047e-01 9.286882877349853516e-01 8.787727355957031250e-01
7.574793696403503418e-01 8.328916430473327637e-01 9.276700615882873535e-01 8.449878096580505371e-01
7.728630900382995605e-01 8.453492522239685059e-01 8.972410559654235840e-01 8.410567045211791992e-01
8.295794725418090820e-01 7.899917364120483398e-01 8.992327451705932617e-01 7.089956998825073242e-01
6.601892709732055664e-01 7.921509146690368652e-01 7.763819098472595215e-01 6.789397001266479492e-01
6.051453948020935059e-01 7.224697470664978027e-01 8.153977394104003906e-01 5.067098736763000488e-01
5.471934676170349121e-01 8.084851503372192383e-01 8.360491394996643066e-01 6.880937814712524414e-01
6.567636132240295410e-01 8.694347143173217773e-01 8.734006285667419434e-01 7.412461042404174805e-01
7.155376672744750977e-01 8.594695925712585449e-01 8.902879953384399414e-01 8.250060081481933594e-01
7.980377674102783203e-01 9.160801172256469727e-01 8.800226449966430664e-01 7.941015958786010742e-01
9.347321391105651855e-01 8.820495605468750000e-01 9.590466022491455078e-01 9.500579833984375000e-01
9.551627635955810547e-01 8.933361768722534180e-01 9.637793302536010742e-01 9.412997961044311523e-01
9.509049654006958008e-01 8.868496417999267578e-01 9.850080013275146484e-01 9.588114619255065918e-01
8.639270663261413574e-01 9.029911160469055176e-01 9.842550754547119141e-01 9.391828179359436035e-01
9.035604000091552734e-01 9.233406782150268555e-01 9.838321208953857422e-01 9.558741450309753418e-01
9.590946435928344727e-01 8.426061272621154785e-01 9.908960461616516113e-01 9.741517901420593262e-01
8.844789266586303711e-01 9.007510542869567871e-01 9.828844070434570312e-01 9.731641411781311035e-01
9.491645693778991699e-01 8.780741691589355469e-01 9.783550500869750977e-01 9.791127443313598633e-01
9.628256559371948242e-01 8.999502062797546387e-01 9.824099540710449219e-01 9.762327671051025391e-01
9.575951099395751953e-01 8.556793332099914551e-01 9.798501729965209961e-01 9.745572805404663086e-01
8.788875341415405273e-01 8.160337209701538086e-01 9.690350294113159180e-01 9.613736271858215332e-01
9.168882369995117188e-01 8.044318556785583496e-01 9.727023243904113770e-01 9.806122183799743652e-01
9.272460937500000000e-01 8.036070466041564941e-01 9.773274660110473633e-01 9.746766090393066406e-01
9.270794391632080078e-01 8.437781929969787598e-01 9.594712257385253906e-01 9.629802107810974121e-01
9.197510480880737305e-01 7.846398353576660156e-01 9.675028920173645020e-01 9.533682465553283691e-01
9.266483187675476074e-01 8.148514628410339355e-01 9.747204780578613281e-01 9.398703575134277344e-01
8.963614702224731445e-01 7.968046665191650391e-01 9.629482626914978027e-01 9.143490791320800781e-01
8.294800519943237305e-01 7.941591143608093262e-01 9.473689198493957520e-01 8.869609832763671875e-01
8.631209135055541992e-01 7.349222302436828613e-01 9.105266928672790527e-01 8.096230626106262207e-01
8.568401336669921875e-01 7.393288612365722656e-01 9.119135737419128418e-01 6.983761787414550781e-01
7.654830217361450195e-01 6.864715814590454102e-01 9.670785069465637207e-01 7.872675657272338867e-01
8.611643314361572266e-01 8.372668027877807617e-01 9.837003350257873535e-01 9.138646721839904785e-01
8.088061213493347168e-01 8.128320574760437012e-01 9.712620973587036133e-01 8.948534131050109863e-01
7.876564860343933105e-01 6.783754825592041016e-01 9.600265026092529297e-01 9.069747924804687500e-01
7.949808835983276367e-01 8.107939362525939941e-01 9.674349427223205566e-01 9.106517434120178223e-01
8.568958044052124023e-01 8.872217535972595215e-01 9.799680709838867188e-01 9.378811717033386230e-01
8.672055006027221680e-01 8.708745241165161133e-01 9.823855757713317871e-01 9.551891684532165527e-01
8.655145764350891113e-01 8.397178053855895996e-01 9.823476076126098633e-01 9.320287108421325684e-01
8.666185140609741211e-01 8.947343826293945312e-01 9.782822728157043457e-01 9.331802129745483398e-01
8.977067470550537109e-01 8.890896439552307129e-01 9.836261868476867676e-01 9.770761132240295410e-01
9.151381254196166992e-01 9.108906388282775879e-01 9.796903133392333984e-01 9.697527885437011719e-01
7.892040610313415527e-01 9.349299073219299316e-01 9.930471777915954590e-01 9.699269533157348633e-01
9.495704770088195801e-01 9.563007354736328125e-01 9.864120483398437500e-01 9.791959524154663086e-01
9.445876479148864746e-01 9.328934550285339355e-01 9.866265654563903809e-01 9.684965014457702637e-01
8.804183006286621094e-01 8.672284483909606934e-01 9.707223773002624512e-01 9.411080479621887207e-01
8.387343287467956543e-01 8.213023543357849121e-01 9.542747139930725098e-01 9.321187138557434082e-01
8.349757194519042969e-01 8.537749648094177246e-01 9.537790417671203613e-01 9.351595044136047363e-01
8.466667532920837402e-01 8.307167887687683105e-01 9.160537123680114746e-01 8.752201795578002930e-01
8.426654338836669922e-01 8.768705129623413086e-01 9.425321817398071289e-01 9.419783353805541992e-01
8.338591456413269043e-01 8.753715157508850098e-01 9.529787898063659668e-01 9.251195788383483887e-01
8.108437061309814453e-01 7.715244889259338379e-01 9.142418503761291504e-01 8.127123713493347168e-01
8.117763400077819824e-01 7.834206223487854004e-01 9.140887260437011719e-01 8.097437024116516113e-01
8.438609242439270020e-01 7.429735064506530762e-01 8.962066173553466797e-01 8.591541051864624023e-01
7.202573418617248535e-01 8.813113570213317871e-01 9.486587643623352051e-01 8.696925044059753418e-01
7.726705074310302734e-01 8.370075225830078125e-01 9.339021444320678711e-01 8.417488336563110352e-01
8.866398930549621582e-01 8.204849958419799805e-01 9.236035346984863281e-01 8.517596721649169922e-01
8.640953898429870605e-01 7.759141325950622559e-01 9.342610836029052734e-01 8.471409082412719727e-01
8.413307070732116699e-01 7.806822657585144043e-01 8.860480785369873047e-01 7.507794499397277832e-01
8.242150545120239258e-01 7.836232781410217285e-01 6.903201937675476074e-01 6.432723999023437500e-01
8.368661403656005859e-01 7.062354087829589844e-01 6.151545643806457520e-01 6.278749108314514160e-01
9.459916353225708008e-01 7.191549539566040039e-01 8.375349640846252441e-01 8.991917967796325684e-01
9.467292428016662598e-01 8.077946305274963379e-01 9.410693049430847168e-01 9.298717975616455078e-01
9.611070752143859863e-01 6.824705004692077637e-01 9.287874698638916016e-01 9.266713261604309082e-01
9.541096091270446777e-01 6.953406333923339844e-01 9.276462793350219727e-01 8.951738476753234863e-01
9.056495428085327148e-01 8.004767894744873047e-01 9.749023914337158203e-01 9.179722666740417480e-01
9.332638978958129883e-01 8.450322151184082031e-01 9.598038792610168457e-01 8.828012347221374512e-01
9.193959236145019531e-01 7.583246231079101562e-01 9.742560982704162598e-01 9.269096255302429199e-01
9.034827947616577148e-01 7.859635949134826660e-01 9.634504318237304688e-01 9.048197865486145020e-01
8.593080639839172363e-01 7.983472347259521484e-01 9.375876784324645996e-01 9.289382696151733398e-01
7.639274001121520996e-01 7.345584034919738770e-01 7.781641483306884766e-01 7.112505435943603516e-01
6.913931369781494141e-01 5.864039659500122070e-01 6.725666522979736328e-01 6.392178535461425781e-01
7.030320763587951660e-01 6.715891957283020020e-01 6.993628144264221191e-01 6.852070689201354980e-01
8.769198060035705566e-01 7.094914913177490234e-01 8.791339993476867676e-01 8.297975659370422363e-01
9.256840348243713379e-01 7.543551921844482422e-01 9.558392763137817383e-01 8.935514092445373535e-01
9.286465048789978027e-01 7.598142623901367188e-01 9.697214961051940918e-01 9.157301187515258789e-01
9.205973148345947266e-01 6.157397627830505371e-01 9.600625634193420410e-01 8.213726282119750977e-01
8.990111947059631348e-01 7.259148955345153809e-01 9.615159034729003906e-01 9.231148958206176758e-01
9.581051468849182129e-01 8.475992679595947266e-01 9.749172329902648926e-01 9.721356630325317383e-01
9.113397598266601562e-01 7.424933314323425293e-01 9.652981758117675781e-01 9.374369978904724121e-01
8.960999250411987305e-01 6.151875257492065430e-01 9.080025553703308105e-01 8.499608039855957031e-01
8.527718782424926758e-01 5.483484864234924316e-01 7.699639797210693359e-01 8.535541296005249023e-01
8.329491019248962402e-01 5.738904476165771484e-01 7.636711001396179199e-01 6.817616224288940430e-01
6.285182237625122070e-01 7.827692031860351562e-01 7.732527852058410645e-01 6.861648559570312500e-01
6.986713409423828125e-01 7.973436117172241211e-01 7.174836397171020508e-01 6.459922790527343750e-01
7.350952029228210449e-01 6.190339922904968262e-01 4.640081226825714111e-01 3.136793673038482666e-01
5.057839751243591309e-01 6.764986515045166016e-01 5.401401519775390625e-01 4.928063154220581055e-01
4.677800536155700684e-01 5.275657176971435547e-01 5.312173366546630859e-01 4.711441099643707275e-01
7.871710658073425293e-01 7.011502981185913086e-01 7.741300463676452637e-01 6.314658522605895996e-01
8.897937536239624023e-01 8.238727450370788574e-01 8.994395136833190918e-01 9.004061818122863770e-01
8.841652274131774902e-01 8.151713609695434570e-01 9.139631390571594238e-01 8.898691534996032715e-01
8.635425567626953125e-01 8.738065958023071289e-01 9.123821854591369629e-01 8.288868665695190430e-01
8.909643888473510742e-01 8.724052906036376953e-01 9.482023715972900391e-01 8.474197983741760254e-01
8.539469838142395020e-01 8.879739046096801758e-01 9.727506041526794434e-01 9.211238026618957520e-01
9.241889715194702148e-01 8.933240175247192383e-01 9.749050140380859375e-01 9.556874632835388184e-01
9.528827667236328125e-01 8.174189329147338867e-01 9.533894658088684082e-01 9.382210373878479004e-01
9.113147854804992676e-01 8.368832468986511230e-01 9.494761824607849121e-01 9.515276551246643066e-01
8.832816481590270996e-01 7.866945862770080566e-01 9.090235829353332520e-01 9.134233593940734863e-01
7.943058609962463379e-01 7.933720350265502930e-01 7.907462716102600098e-01 8.333734273910522461e-01
5.734580755233764648e-01 7.635652422904968262e-01 6.175760030746459961e-01 6.230383515357971191e-01
4.042228758335113525e-01 7.068159580230712891e-01 4.800010621547698975e-01 4.637633860111236572e-01
4.091145098209381104e-01 6.821193099021911621e-01 4.523977041244506836e-01 4.019486606121063232e-01
3.430973887443542480e-01 6.447173357009887695e-01 4.174962937831878662e-01 4.103968143463134766e-01
3.183144330978393555e-01 6.243693232536315918e-01 4.759903848171234131e-01 4.011161625385284424e-01
2.997010648250579834e-01 5.461351275444030762e-01 4.096067249774932861e-01 3.328252732753753662e-01
3.536791205406188965e-01 6.600120067596435547e-01 6.695135235786437988e-01 4.977492690086364746e-01
6.938300132751464844e-01 7.459226250648498535e-01 7.967540025711059570e-01 7.093235850334167480e-01
8.402638435363769531e-01 7.631815671920776367e-01 9.184865355491638184e-01 8.378567695617675781e-01
8.413768410682678223e-01 7.594893574714660645e-01 9.006524682044982910e-01 8.902089595794677734e-01
8.341406583786010742e-01 8.218826055526733398e-01 8.930794596672058105e-01 9.095427393913269043e-01
8.684555292129516602e-01 8.278243541717529297e-01 9.380297660827636719e-01 9.455498456954956055e-01
8.516047000885009766e-01 8.493654131889343262e-01 9.385186433792114258e-01 9.720346927642822266e-01
8.625935316085815430e-01 8.398024439811706543e-01 9.489872455596923828e-01 9.562363028526306152e-01
8.797088265419006348e-01 8.354117870330810547e-01 9.633247852325439453e-01 9.722002148628234863e-01
8.723418116569519043e-01 8.428199291229248047e-01 9.448850154876708984e-01 9.578217864036560059e-01
8.811679482460021973e-01 8.280411362648010254e-01 9.534685015678405762e-01 9.514721035957336426e-01
8.770238757133483887e-01 8.472831249237060547e-01 9.274581670761108398e-01 9.402937889099121094e-01
8.528947830200195312e-01 8.807993531227111816e-01 9.164021611213684082e-01 9.170569777488708496e-01
8.349263072013854980e-01 8.566309213638305664e-01 9.251583814620971680e-01 8.533625602722167969e-01
8.286283016204833984e-01 8.363716602325439453e-01 8.645699024200439453e-01 7.036677598953247070e-01
6.920143961906433105e-01 8.118602037429809570e-01 8.956491947174072266e-01 7.084690928459167480e-01
5.836124420166015625e-01 6.961601972579956055e-01 6.755986809730529785e-01 6.638938188552856445e-01
