# Supplementary material for: Estimating local protein model quality: prospects for molecular replacement
Source: Acta Crystallogr D Struct Biol. 2020 Mar 3;76(Pt 3):285–90. doi: 10.1107/S2059798320000972 (PMC7057213; doi:10.1107/S2059798320000972)
Supplement: Supplementary file 1 [file d-76-00285-sup1.zip › models/1b02.1rts_A.B99990001.pdb]

EXPDTA    THEORETICAL MODEL, MODELLER 9.23 2019/11/15 01:05:44
REMARK   6 MODELLER OBJECTIVE FUNCTION:      1666.6569
REMARK   6 MODELLER BEST TEMPLATE % SEQ ID:  35.484
REMARK   6 SEQUENCE: 1b02/1b02.1rts_A
REMARK   6 ALIGNMENT: 1b02/1b02.1rts_A.ali
REMARK   6 SCRIPT: ./make_models.py
REMARK   6 TEMPLATE: 1rts 22:A - 300:A MODELS 3: - 272: AT 35.5%
ATOM      1  N   MET     1     112.613 -30.126  50.012  1.00 91.41           N
ATOM      2  CA  MET     1     112.871 -28.961  49.138  1.00 91.41           C
ATOM      3  CB  MET     1     111.767 -28.823  48.075  1.00 91.41           C
ATOM      4  CG  MET     1     111.790 -29.923  47.012  1.00 91.41           C
ATOM      5  SD  MET     1     113.222 -29.847  45.893  1.00 91.41           S
ATOM      6  CE  MET     1     112.741 -31.295  44.908  1.00 91.41           C
ATOM      7  C   MET     1     112.906 -27.698  49.929  1.00 91.41           C
ATOM      8  O   MET     1     112.791 -27.709  51.153  1.00 91.41           O
ATOM      9  N   THR     2     113.082 -26.568  49.224  1.00221.43           N
ATOM     10  CA  THR     2     113.115 -25.290  49.862  1.00221.43           C
ATOM     11  CB  THR     2     113.845 -24.254  49.061  1.00221.43           C
ATOM     12  OG1 THR     2     113.178 -24.042  47.826  1.00221.43           O
ATOM     13  CG2 THR     2     115.279 -24.747  48.806  1.00221.43           C
ATOM     14  C   THR     2     111.701 -24.835  49.977  1.00221.43           C
ATOM     15  O   THR     2     110.778 -25.511  49.527  1.00221.43           O
ATOM     16  N   GLN     3     111.495 -23.667  50.608  1.00251.94           N
ATOM     17  CA  GLN     3     110.168 -23.158  50.722  1.00251.94           C
ATOM     18  CB  GLN     3     110.148 -21.795  51.445  1.00251.94           C
ATOM     19  CG  GLN     3     108.774 -21.333  51.926  1.00251.94           C
ATOM     20  CD  GLN     3     108.401 -22.145  53.162  1.00251.94           C
ATOM     21  OE1 GLN     3     108.410 -23.375  53.145  1.00251.94           O
ATOM     22  NE2 GLN     3     108.066 -21.435  54.273  1.00251.94           N
ATOM     23  C   GLN     3     109.726 -22.954  49.307  1.00251.94           C
ATOM     24  O   GLN     3     110.335 -22.199  48.555  1.00251.94           O
ATOM     25  N   PHE     4     108.645 -23.647  48.923  1.00146.83           N
ATOM     26  CA  PHE     4     108.059 -23.685  47.614  1.00146.83           C
ATOM     27  CB  PHE     4     106.813 -24.576  47.755  1.00146.83           C
ATOM     28  CG  PHE     4     106.035 -24.771  46.514  1.00146.83           C
ATOM     29  CD1 PHE     4     106.335 -25.823  45.678  1.00146.83           C
ATOM     30  CD2 PHE     4     104.995 -23.926  46.214  1.00146.83           C
ATOM     31  CE1 PHE     4     105.604 -26.022  44.535  1.00146.83           C
ATOM     32  CE2 PHE     4     104.260 -24.118  45.074  1.00146.83           C
ATOM     33  CZ  PHE     4     104.574 -25.167  44.244  1.00146.83           C
ATOM     34  C   PHE     4     107.641 -22.289  47.251  1.00146.83           C
ATOM     35  O   PHE     4     107.985 -21.766  46.191  1.00146.83           O
ATOM     36  N   ASP     5     106.920 -21.640  48.180  1.00 91.86           N
ATOM     37  CA  ASP     5     106.350 -20.334  48.022  1.00 91.86           C
ATOM     38  CB  ASP     5     105.431 -19.934  49.191  1.00 91.86           C
ATOM     39  CG  ASP     5     104.618 -18.714  48.777  1.00 91.86           C
ATOM     40  OD1 ASP     5     104.701 -18.327  47.581  1.00 91.86           O
ATOM     41  OD2 ASP     5     103.901 -18.155  49.648  1.00 91.86           O
ATOM     42  C   ASP     5     107.430 -19.302  47.936  1.00 91.86           C
ATOM     43  O   ASP     5     107.227 -18.238  47.357  1.00 91.86           O
ATOM     44  N   LYS     6     108.616 -19.593  48.496  1.00 99.91           N
ATOM     45  CA  LYS     6     109.659 -18.612  48.593  1.00 99.91           C
ATOM     46  CB  LYS     6     110.961 -19.180  49.185  1.00 99.91           C
ATOM     47  CG  LYS     6     112.019 -18.109  49.461  1.00 99.91           C
ATOM     48  CD  LYS     6     113.119 -18.562  50.421  1.00 99.91           C
ATOM     49  CE  LYS     6     112.760 -18.382  51.899  1.00 99.91           C
ATOM     50  NZ  LYS     6     113.897 -18.805  52.745  1.00 99.91           N
ATOM     51  C   LYS     6     109.960 -18.051  47.237  1.00 99.91           C
ATOM     52  O   LYS     6     110.266 -16.867  47.114  1.00 99.91           O
ATOM     53  N   GLN     7     109.879 -18.875  46.179  1.00 54.29           N
ATOM     54  CA  GLN     7     110.185 -18.405  44.857  1.00 54.29           C
ATOM     55  CB  GLN     7     110.075 -19.534  43.822  1.00 54.29           C
ATOM     56  CG  GLN     7     111.110 -20.638  44.057  1.00 54.29           C
ATOM     57  CD  GLN     7     110.772 -21.832  43.174  1.00 54.29           C
ATOM     58  OE1 GLN     7     110.260 -22.842  43.655  1.00 54.29           O
ATOM     59  NE2 GLN     7     111.030 -21.713  41.846  1.00 54.29           N
ATOM     60  C   GLN     7     109.230 -17.306  44.481  1.00 54.29           C
ATOM     61  O   GLN     7     109.632 -16.278  43.938  1.00 54.29           O
ATOM     62  N   TYR     8     107.936 -17.495  44.789  1.00 66.83           N
ATOM     63  CA  TYR     8     106.889 -16.551  44.504  1.00 66.83           C
ATOM     64  CB  TYR     8     105.536 -17.134  44.950  1.00 66.83           C
ATOM     65  CG  TYR     8     104.477 -16.092  44.909  1.00 66.83           C
ATOM     66  CD1 TYR     8     103.807 -15.801  43.744  1.00 66.83           C
ATOM     67  CD2 TYR     8     104.151 -15.414  46.061  1.00 66.83           C
ATOM     68  CE1 TYR     8     102.825 -14.839  43.733  1.00 66.83           C
ATOM     69  CE2 TYR     8     103.173 -14.451  46.055  1.00 66.83           C
ATOM     70  CZ  TYR     8     102.508 -14.166  44.889  1.00 66.83           C
ATOM     71  OH  TYR     8     101.500 -13.179  44.881  1.00 66.83           O
ATOM     72  C   TYR     8     107.167 -15.289  45.270  1.00 66.83           C
ATOM     73  O   TYR     8     106.979 -14.182  44.768  1.00 66.83           O
ATOM     74  N   ASN     9     107.604 -15.425  46.532  1.00 81.47           N
ATOM     75  CA  ASN     9     107.918 -14.276  47.331  1.00 81.47           C
ATOM     76  CB  ASN     9     108.298 -14.627  48.777  1.00 81.47           C
ATOM     77  CG  ASN     9     108.658 -13.316  49.465  1.00 81.47           C
ATOM     78  OD1 ASN     9     107.792 -12.497  49.768  1.00 81.47           O
ATOM     79  ND2 ASN     9     109.979 -13.106  49.707  1.00 81.47           N
ATOM     80  C   ASN     9     109.093 -13.554  46.749  1.00 81.47           C
ATOM     81  O   ASN     9     109.105 -12.328  46.669  1.00 81.47           O
ATOM     82  N   SER    10     110.119 -14.301  46.314  1.00 68.09           N
ATOM     83  CA  SER    10     111.312 -13.684  45.815  1.00 68.09           C
ATOM     84  CB  SER    10     112.372 -14.719  45.403  1.00 68.09           C
ATOM     85  OG  SER    10     113.532 -14.068  44.909  1.00 68.09           O
ATOM     86  C   SER    10     110.980 -12.864  44.609  1.00 68.09           C
ATOM     87  O   SER    10     111.565 -11.802  44.404  1.00 68.09           O
ATOM     88  N   ILE    11     110.046 -13.335  43.758  1.00 97.49           N
ATOM     89  CA  ILE    11     109.749 -12.573  42.580  1.00 97.49           C
ATOM     90  CB  ILE    11     108.896 -13.279  41.556  1.00 97.49           C
ATOM     91  CG1 ILE    11     108.820 -12.446  40.265  1.00 97.49           C
ATOM     92  CG2 ILE    11     107.526 -13.599  42.156  1.00 97.49           C
ATOM     93  CD1 ILE    11     108.157 -13.192  39.109  1.00 97.49           C
ATOM     94  C   ILE    11     109.092 -11.279  42.949  1.00 97.49           C
ATOM     95  O   ILE    11     109.482 -10.223  42.455  1.00 97.49           O
ATOM     96  N   ILE    12     108.102 -11.309  43.862  1.00 97.35           N
ATOM     97  CA  ILE    12     107.427 -10.094  44.214  1.00 97.35           C
ATOM     98  CB  ILE    12     106.293 -10.303  45.187  1.00 97.35           C
ATOM     99  CG1 ILE    12     106.789 -10.869  46.526  1.00 97.35           C
ATOM    100  CG2 ILE    12     105.244 -11.193  44.495  1.00 97.35           C
ATOM    101  CD1 ILE    12     105.697 -10.957  47.593  1.00 97.35           C
ATOM    102  C   ILE    12     108.444  -9.156  44.789  1.00 97.35           C
ATOM    103  O   ILE    12     108.441  -7.960  44.502  1.00 97.35           O
ATOM    104  N   LYS    13     109.367  -9.694  45.601  1.00 42.13           N
ATOM    105  CA  LYS    13     110.399  -8.907  46.213  1.00 42.13           C
ATOM    106  CB  LYS    13     111.351  -9.793  47.041  1.00 42.13           C
ATOM    107  CG  LYS    13     112.499  -9.061  47.741  1.00 42.13           C
ATOM    108  CD  LYS    13     113.311  -9.980  48.660  1.00 42.13           C
ATOM    109  CE  LYS    13     114.587  -9.343  49.218  1.00 42.13           C
ATOM    110  NZ  LYS    13     115.461 -10.388  49.801  1.00 42.13           N
ATOM    111  C   LYS    13     111.212  -8.250  45.133  1.00 42.13           C
ATOM    112  O   LYS    13     111.539  -7.068  45.231  1.00 42.13           O
ATOM    113  N   ASP    14     111.560  -9.003  44.071  1.00 38.80           N
ATOM    114  CA  ASP    14     112.382  -8.480  43.011  1.00 38.80           C
ATOM    115  CB  ASP    14     112.882  -9.568  42.041  1.00 38.80           C
ATOM    116  CG  ASP    14     113.955 -10.376  42.766  1.00 38.80           C
ATOM    117  OD1 ASP    14     114.488  -9.866  43.788  1.00 38.80           O
ATOM    118  OD2 ASP    14     114.257 -11.510  42.307  1.00 38.80           O
ATOM    119  C   ASP    14     111.660  -7.424  42.224  1.00 38.80           C
ATOM    120  O   ASP    14     112.250  -6.412  41.849  1.00 38.80           O
ATOM    121  N   ILE    15     110.354  -7.614  41.969  1.00 56.26           N
ATOM    122  CA  ILE    15     109.615  -6.688  41.159  1.00 56.26           C
ATOM    123  CB  ILE    15     108.199  -7.134  40.973  1.00 56.26           C
ATOM    124  CG1 ILE    15     108.187  -8.506  40.276  1.00 56.26           C
ATOM    125  CG2 ILE    15     107.441  -6.042  40.202  1.00 56.26           C
ATOM    126  CD1 ILE    15     106.845  -9.223  40.380  1.00 56.26           C
ATOM    127  C   ILE    15     109.632  -5.351  41.833  1.00 56.26           C
ATOM    128  O   ILE    15     109.709  -4.317  41.169  1.00 56.26           O
ATOM    129  N   ILE    16     109.507  -5.337  43.173  1.00 41.74           N
ATOM    130  CA  ILE    16     109.542  -4.106  43.909  1.00 41.74           C
ATOM    131  CB  ILE    16     109.247  -4.303  45.365  1.00 41.74           C
ATOM    132  CG1 ILE    16     107.837  -4.879  45.561  1.00 41.74           C
ATOM    133  CG2 ILE    16     109.478  -2.961  46.078  1.00 41.74           C
ATOM    134  CD1 ILE    16     107.607  -5.424  46.969  1.00 41.74           C
ATOM    135  C   ILE    16     110.912  -3.505  43.845  1.00 41.74           C
ATOM    136  O   ILE    16     111.071  -2.324  43.539  1.00 41.74           O
ATOM    137  N   ASN    17     111.950  -4.319  44.115  1.00 87.25           N
ATOM    138  CA  ASN    17     113.274  -3.778  44.223  1.00 87.25           C
ATOM    139  CB  ASN    17     114.318  -4.825  44.654  1.00 87.25           C
ATOM    140  CG  ASN    17     115.546  -4.093  45.183  1.00 87.25           C
ATOM    141  OD1 ASN    17     115.463  -2.951  45.633  1.00 87.25           O
ATOM    142  ND2 ASN    17     116.721  -4.777  45.142  1.00 87.25           N
ATOM    143  C   ASN    17     113.728  -3.205  42.919  1.00 87.25           C
ATOM    144  O   ASN    17     114.152  -2.051  42.870  1.00 87.25           O
ATOM    145  N   ASN    18     113.644  -3.980  41.816  1.00161.89           N
ATOM    146  CA  ASN    18     114.170  -3.430  40.600  1.00161.89           C
ATOM    147  CB  ASN    18     115.451  -4.149  40.130  1.00161.89           C
ATOM    148  CG  ASN    18     115.109  -5.611  39.873  1.00161.89           C
ATOM    149  OD1 ASN    18     114.523  -6.280  40.722  1.00161.89           O
ATOM    150  ND2 ASN    18     115.474  -6.126  38.667  1.00161.89           N
ATOM    151  C   ASN    18     113.175  -3.514  39.484  1.00161.89           C
ATOM    152  O   ASN    18     113.537  -3.887  38.368  1.00161.89           O
ATOM    153  N   GLY    19     111.908  -3.133  39.735  1.00 33.83           N
ATOM    154  CA  GLY    19     110.951  -3.113  38.669  1.00 33.83           C
ATOM    155  C   GLY    19     111.047  -1.754  38.054  1.00 33.83           C
ATOM    156  O   GLY    19     111.783  -0.897  38.538  1.00 33.83           O
ATOM    157  N   ILE    20     110.294  -1.525  36.961  1.00 86.38           N
ATOM    158  CA  ILE    20     110.274  -0.246  36.316  1.00 86.38           C
ATOM    159  CB  ILE    20     110.648  -0.277  34.862  1.00 86.38           C
ATOM    160  CG1 ILE    20     112.159  -0.502  34.671  1.00 86.38           C
ATOM    161  CG2 ILE    20     110.111   1.012  34.216  1.00 86.38           C
ATOM    162  CD1 ILE    20     113.023   0.660  35.164  1.00 86.38           C
ATOM    163  C   ILE    20     108.871   0.235  36.374  1.00 86.38           C
ATOM    164  O   ILE    20     107.928  -0.525  36.158  1.00 86.38           O
ATOM    165  N   SER    21     108.693   1.525  36.698  1.00 38.42           N
ATOM    166  CA  SER    21     107.352   1.995  36.766  1.00 38.42           C
ATOM    167  CB  SER    21     107.235   3.436  37.291  1.00 38.42           C
ATOM    168  OG  SER    21     107.717   3.509  38.625  1.00 38.42           O
ATOM    169  C   SER    21     106.817   1.965  35.379  1.00 38.42           C
ATOM    170  O   SER    21     107.372   2.578  34.468  1.00 38.42           O
ATOM    171  N   ASP    22     105.728   1.210  35.180  1.00 86.76           N
ATOM    172  CA  ASP    22     105.061   1.237  33.919  1.00 86.76           C
ATOM    173  CB  ASP    22     104.565  -0.142  33.449  1.00 86.76           C
ATOM    174  CG  ASP    22     105.788  -0.994  33.128  1.00 86.76           C
ATOM    175  OD1 ASP    22     106.925  -0.464  33.239  1.00 86.76           O
ATOM    176  OD2 ASP    22     105.601  -2.187  32.765  1.00 86.76           O
ATOM    177  C   ASP    22     103.885   2.073  34.253  1.00 86.76           C
ATOM    178  O   ASP    22     102.878   1.567  34.748  1.00 86.76           O
ATOM    179  N   GLU    23     104.024   3.396  34.030  1.00296.88           N
ATOM    180  CA  GLU    23     103.023   4.310  34.477  1.00296.88           C
ATOM    181  CB  GLU    23     103.234   4.670  35.951  1.00296.88           C
ATOM    182  CG  GLU    23     104.569   5.387  36.170  1.00296.88           C
ATOM    183  CD  GLU    23     104.808   5.514  37.665  1.00296.88           C
ATOM    184  OE1 GLU    23     104.538   4.516  38.384  1.00296.88           O
ATOM    185  OE2 GLU    23     105.284   6.594  38.107  1.00296.88           O
ATOM    186  C   GLU    23     103.178   5.590  33.722  1.00296.88           C
ATOM    187  O   GLU    23     104.110   5.762  32.938  1.00296.88           O
ATOM    188  N   GLU    24     102.225   6.516  33.949  1.00328.19           N
ATOM    189  CA  GLU    24     102.229   7.828  33.370  1.00328.19           C
ATOM    190  CB  GLU    24     103.601   8.521  33.334  1.00328.19           C
ATOM    191  CG  GLU    24     103.500   9.985  32.900  1.00328.19           C
ATOM    192  CD  GLU    24     102.700  10.750  33.952  1.00328.19           C
ATOM    193  OE1 GLU    24     102.266  10.122  34.955  1.00328.19           O
ATOM    194  OE2 GLU    24     102.511  11.980  33.758  1.00328.19           O
ATOM    195  C   GLU    24     101.655   7.759  31.995  1.00328.19           C
ATOM    196  O   GLU    24     101.478   6.678  31.436  1.00328.19           O
ATOM    197  N   PHE    25     101.316   8.930  31.422  1.00214.32           N
ATOM    198  CA  PHE    25     100.711   8.938  30.123  1.00214.32           C
ATOM    199  CB  PHE    25      99.505   9.886  30.024  1.00214.32           C
ATOM    200  CG  PHE    25      98.428   9.349  30.900  1.00214.32           C
ATOM    201  CD1 PHE    25      98.512   9.477  32.268  1.00214.32           C
ATOM    202  CD2 PHE    25      97.327   8.734  30.354  1.00214.32           C
ATOM    203  CE1 PHE    25      97.516   8.985  33.078  1.00214.32           C
ATOM    204  CE2 PHE    25      96.328   8.241  31.159  1.00214.32           C
ATOM    205  CZ  PHE    25      96.422   8.366  32.525  1.00214.32           C
ATOM    206  C   PHE    25     101.714   9.422  29.127  1.00214.32           C
ATOM    207  O   PHE    25     102.343  10.463  29.308  1.00214.32           O
ATOM    208  N   ASP    26     101.901   8.637  28.050  1.00219.83           N
ATOM    209  CA  ASP    26     102.768   9.009  26.970  1.00219.83           C
ATOM    210  CB  ASP    26     104.230   8.547  27.116  1.00219.83           C
ATOM    211  CG  ASP    26     104.962   9.577  27.967  1.00219.83           C
ATOM    212  OD1 ASP    26     104.802  10.793  27.677  1.00219.83           O
ATOM    213  OD2 ASP    26     105.687   9.171  28.915  1.00219.83           O
ATOM    214  C   ASP    26     102.214   8.397  25.730  1.00219.83           C
ATOM    215  O   ASP    26     101.376   7.498  25.789  1.00219.83           O
ATOM    216  N   VAL    27     102.646   8.892  24.557  1.00140.95           N
ATOM    217  CA  VAL    27     102.141   8.286  23.365  1.00140.95           C
ATOM    218  CB  VAL    27     102.393   9.075  22.113  1.00140.95           C
ATOM    219  CG1 VAL    27     101.628  10.404  22.214  1.00140.95           C
ATOM    220  CG2 VAL    27     103.910   9.233  21.911  1.00140.95           C
ATOM    221  C   VAL    27     102.846   6.983  23.231  1.00140.95           C
ATOM    222  O   VAL    27     104.067   6.903  23.351  1.00140.95           O
ATOM    223  N   ARG    28     102.076   5.907  23.001  1.00270.67           N
ATOM    224  CA  ARG    28     102.691   4.627  22.863  1.00270.67           C
ATOM    225  CB  ARG    28     102.516   3.731  24.100  1.00270.67           C
ATOM    226  CG  ARG    28     103.257   4.244  25.337  1.00270.67           C
ATOM    227  CD  ARG    28     104.515   3.444  25.688  1.00270.67           C
ATOM    228  NE  ARG    28     105.659   3.989  24.902  1.00270.67           N
ATOM    229  CZ  ARG    28     106.916   3.933  25.432  1.00270.67           C
ATOM    230  NH1 ARG    28     107.093   3.435  26.690  1.00270.67           N
ATOM    231  NH2 ARG    28     107.993   4.365  24.710  1.00270.67           N
ATOM    232  C   ARG    28     102.024   3.948  21.717  1.00270.67           C
ATOM    233  O   ARG    28     100.900   4.284  21.347  1.00270.67           O
ATOM    234  N   THR    29     102.730   2.983  21.104  1.00135.52           N
ATOM    235  CA  THR    29     102.161   2.255  20.012  1.00135.52           C
ATOM    236  CB  THR    29     103.107   1.235  19.443  1.00135.52           C
ATOM    237  OG1 THR    29     103.391   0.235  20.411  1.00135.52           O
ATOM    238  CG2 THR    29     104.409   1.939  19.025  1.00135.52           C
ATOM    239  C   THR    29     100.999   1.507  20.569  1.00135.52           C
ATOM    240  O   THR    29      99.926   1.444  19.971  1.00135.52           O
ATOM    241  N   LYS    30     101.209   0.940  21.771  1.00188.78           N
ATOM    242  CA  LYS    30     100.246   0.134  22.458  1.00188.78           C
ATOM    243  CB  LYS    30     100.858  -1.201  22.911  1.00188.78           C
ATOM    244  CG  LYS    30     101.367  -2.056  21.746  1.00188.78           C
ATOM    245  CD  LYS    30     102.412  -3.093  22.164  1.00188.78           C
ATOM    246  CE  LYS    30     101.849  -4.247  22.994  1.00188.78           C
ATOM    247  NZ  LYS    30     102.945  -5.141  23.430  1.00188.78           N
ATOM    248  C   LYS    30      99.874   0.894  23.689  1.00188.78           C
ATOM    249  O   LYS    30     100.064   2.107  23.760  1.00188.78           O
ATOM    250  N   TRP    31      99.284   0.200  24.684  1.00228.89           N
ATOM    251  CA  TRP    31      98.966   0.859  25.916  1.00228.89           C
ATOM    252  CB  TRP    31      97.637   0.430  26.564  1.00228.89           C
ATOM    253  CG  TRP    31      96.390   1.001  25.935  1.00228.89           C
ATOM    254  CD2 TRP    31      95.920   2.334  26.185  1.00228.89           C
ATOM    255  CD1 TRP    31      95.495   0.429  25.079  1.00228.89           C
ATOM    256  NE1 TRP    31      94.485   1.319  24.792  1.00228.89           N
ATOM    257  CE2 TRP    31      94.737   2.497  25.464  1.00228.89           C
ATOM    258  CE3 TRP    31      96.433   3.342  26.951  1.00228.89           C
ATOM    259  CZ2 TRP    31      94.047   3.674  25.500  1.00228.89           C
ATOM    260  CZ3 TRP    31      95.733   4.527  26.990  1.00228.89           C
ATOM    261  CH2 TRP    31      94.563   4.688  26.277  1.00228.89           C
ATOM    262  C   TRP    31     100.037   0.537  26.903  1.00228.89           C
ATOM    263  O   TRP    31     100.571  -0.571  26.922  1.00228.89           O
ATOM    264  N   ASP    32     100.395   1.536  27.735  1.00241.08           N
ATOM    265  CA  ASP    32     101.397   1.374  28.746  1.00241.08           C
ATOM    266  CB  ASP    32     102.615   2.299  28.551  1.00241.08           C
ATOM    267  CG  ASP    32     102.164   3.756  28.567  1.00241.08           C
ATOM    268  OD1 ASP    32     101.082   4.055  27.994  1.00241.08           O
ATOM    269  OD2 ASP    32     102.905   4.588  29.154  1.00241.08           O
ATOM    270  C   ASP    32     100.767   1.685  30.069  1.00241.08           C
ATOM    271  O   ASP    32      99.579   1.994  30.135  1.00241.08           O
ATOM    272  N   SER    33     101.546   1.550  31.165  1.00207.93           N
ATOM    273  CA  SER    33     101.069   1.902  32.468  1.00207.93           C
ATOM    274  CB  SER    33     100.825   3.412  32.666  1.00207.93           C
ATOM    275  OG  SER    33      99.689   3.839  31.929  1.00207.93           O
ATOM    276  C   SER    33      99.794   1.177  32.747  1.00207.93           C
ATOM    277  O   SER    33      98.918   1.692  33.428  1.00207.93           O
ATOM    278  N   ASP    34      99.674  -0.074  32.289  1.00189.90           N
ATOM    279  CA  ASP    34      98.503  -0.868  32.535  1.00189.90           C
ATOM    280  CB  ASP    34      98.086  -0.851  34.020  1.00189.90           C
ATOM    281  CG  ASP    34      97.136  -2.012  34.260  1.00189.90           C
ATOM    282  OD1 ASP    34      97.101  -2.919  33.390  1.00189.90           O
ATOM    283  OD2 ASP    34      96.424  -1.998  35.298  1.00189.90           O
ATOM    284  C   ASP    34      97.325  -0.492  31.690  1.00189.90           C
ATOM    285  O   ASP    34      96.202  -0.916  31.952  1.00189.90           O
ATOM    286  N   GLY    35      97.498   0.339  30.650  1.00225.05           N
ATOM    287  CA  GLY    35      96.389   0.527  29.746  1.00225.05           C
ATOM    288  C   GLY    35      95.349   1.393  30.380  1.00225.05           C
ATOM    289  O   GLY    35      94.427   1.877  29.723  1.00225.05           O
ATOM    290  N   THR    36      95.489   1.611  31.692  1.00234.61           N
ATOM    291  CA  THR    36      94.602   2.405  32.463  1.00234.61           C
ATOM    292  CB  THR    36      93.822   1.621  33.476  1.00234.61           C
ATOM    293  OG1 THR    36      94.708   1.008  34.402  1.00234.61           O
ATOM    294  CG2 THR    36      92.984   0.553  32.751  1.00234.61           C
ATOM    295  C   THR    36      95.517   3.304  33.216  1.00234.61           C
ATOM    296  O   THR    36      96.723   3.322  32.996  1.00234.61           O
ATOM    297  N   PRO    37      94.930   4.109  34.029  1.00253.73           N
ATOM    298  CA  PRO    37      95.703   5.006  34.845  1.00253.73           C
ATOM    299  CD  PRO    37      93.661   4.694  33.627  1.00253.73           C
ATOM    300  CB  PRO    37      94.752   6.141  35.224  1.00253.73           C
ATOM    301  CG  PRO    37      93.711   6.154  34.094  1.00253.73           C
ATOM    302  C   PRO    37      96.319   4.367  36.049  1.00253.73           C
ATOM    303  O   PRO    37      97.024   5.068  36.771  1.00253.73           O
ATOM    304  N   ALA    38      96.078   3.062  36.287  1.00 93.13           N
ATOM    305  CA  ALA    38      96.442   2.463  37.540  1.00 93.13           C
ATOM    306  CB  ALA    38      96.084   0.966  37.590  1.00 93.13           C
ATOM    307  C   ALA    38      97.909   2.587  37.842  1.00 93.13           C
ATOM    308  O   ALA    38      98.261   3.075  38.913  1.00 93.13           O
ATOM    309  N   HIS    39      98.797   2.196  36.906  1.00223.98           N
ATOM    310  CA  HIS    39     100.231   2.253  37.069  1.00223.98           C
ATOM    311  ND1 HIS    39     100.459   5.301  36.217  1.00223.98           N
ATOM    312  CG  HIS    39     100.322   4.789  37.488  1.00223.98           C
ATOM    313  CB  HIS    39     100.778   3.424  37.915  1.00223.98           C
ATOM    314  NE2 HIS    39      99.508   6.893  37.443  1.00223.98           N
ATOM    315  CD2 HIS    39      99.738   5.775  38.223  1.00223.98           C
ATOM    316  CE1 HIS    39      99.956   6.561  36.246  1.00223.98           C
ATOM    317  C   HIS    39     100.672   0.996  37.753  1.00223.98           C
ATOM    318  O   HIS    39      99.947   0.443  38.578  1.00223.98           O
ATOM    319  N   THR    40     101.885   0.502  37.419  1.00 81.51           N
ATOM    320  CA  THR    40     102.364  -0.701  38.032  1.00 81.51           C
ATOM    321  CB  THR    40     101.967  -1.943  37.287  1.00 81.51           C
ATOM    322  OG1 THR    40     102.489  -1.911  35.967  1.00 81.51           O
ATOM    323  CG2 THR    40     100.432  -2.028  37.242  1.00 81.51           C
ATOM    324  C   THR    40     103.859  -0.658  38.042  1.00 81.51           C
ATOM    325  O   THR    40     104.467   0.283  37.535  1.00 81.51           O
ATOM    326  N   LEU    41     104.477  -1.678  38.677  1.00 70.00           N
ATOM    327  CA  LEU    41     105.898  -1.874  38.683  1.00 70.00           C
ATOM    328  CB  LEU    41     106.495  -2.091  40.086  1.00 70.00           C
ATOM    329  CG  LEU    41     106.426  -0.867  41.020  1.00 70.00           C
ATOM    330  CD1 LEU    41     107.064  -1.173  42.386  1.00 70.00           C
ATOM    331  CD2 LEU    41     107.044   0.376  40.361  1.00 70.00           C
ATOM    332  C   LEU    41     106.079  -3.164  37.948  1.00 70.00           C
ATOM    333  O   LEU    41     105.485  -4.170  38.332  1.00 70.00           O
ATOM    334  N   SER    42     106.905  -3.192  36.880  1.00114.37           N
ATOM    335  CA  SER    42     106.945  -4.413  36.127  1.00114.37           C
ATOM    336  CB  SER    42     106.311  -4.308  34.726  1.00114.37           C
ATOM    337  OG  SER    42     104.905  -4.143  34.812  1.00114.37           O
ATOM    338  C   SER    42     108.334  -4.877  35.871  1.00114.37           C
ATOM    339  O   SER    42     109.310  -4.131  35.938  1.00114.37           O
ATOM    340  N   VAL    43     108.410  -6.184  35.567  1.00116.50           N
ATOM    341  CA  VAL    43     109.612  -6.862  35.211  1.00116.50           C
ATOM    342  CB  VAL    43     110.114  -7.756  36.302  1.00116.50           C
ATOM    343  CG1 VAL    43     109.267  -9.039  36.316  1.00116.50           C
ATOM    344  CG2 VAL    43     111.616  -7.980  36.110  1.00116.50           C
ATOM    345  C   VAL    43     109.200  -7.739  34.076  1.00116.50           C
ATOM    346  O   VAL    43     108.044  -8.155  33.993  1.00116.50           O
ATOM    347  N   ILE    44     110.140  -8.056  33.172  1.00103.81           N
ATOM    348  CA  ILE    44     109.789  -8.847  32.033  1.00103.81           C
ATOM    349  CB  ILE    44     110.254  -8.253  30.735  1.00103.81           C
ATOM    350  CG1 ILE    44     109.726  -9.073  29.548  1.00103.81           C
ATOM    351  CG2 ILE    44     111.787  -8.136  30.782  1.00103.81           C
ATOM    352  CD1 ILE    44     109.947  -8.392  28.198  1.00103.81           C
ATOM    353  C   ILE    44     110.465 -10.170  32.165  1.00103.81           C
ATOM    354  O   ILE    44     111.579 -10.261  32.677  1.00103.81           O
ATOM    355  N   SER    45     109.792 -11.220  31.648  1.00121.47           N
ATOM    356  CA  SER    45     110.276 -12.572  31.665  1.00121.47           C
ATOM    357  CB  SER    45     111.381 -12.845  30.626  1.00121.47           C
ATOM    358  OG  SER    45     111.819 -14.194  30.718  1.00121.47           O
ATOM    359  C   SER    45     110.765 -13.021  33.010  1.00121.47           C
ATOM    360  O   SER    45     111.848 -12.655  33.462  1.00121.47           O
ATOM    361  N   LYS    46     109.895 -13.780  33.714  1.00120.31           N
ATOM    362  CA  LYS    46     110.193 -14.388  34.983  1.00120.31           C
ATOM    363  CB  LYS    46     109.307 -13.860  36.126  1.00120.31           C
ATOM    364  CG  LYS    46     109.662 -12.469  36.660  1.00120.31           C
ATOM    365  CD  LYS    46     110.917 -12.426  37.538  1.00120.31           C
ATOM    366  CE  LYS    46     111.158 -11.077  38.224  1.00120.31           C
ATOM    367  NZ  LYS    46     112.425 -11.113  38.990  1.00120.31           N
ATOM    368  C   LYS    46     109.863 -15.849  34.866  1.00120.31           C
ATOM    369  O   LYS    46     109.178 -16.265  33.932  1.00120.31           O
ATOM    370  N   GLN    47     110.373 -16.680  35.804  1.00 53.15           N
ATOM    371  CA  GLN    47     110.053 -18.082  35.766  1.00 53.15           C
ATOM    372  CB  GLN    47     110.933 -18.876  34.785  1.00 53.15           C
ATOM    373  CG  GLN    47     110.592 -20.365  34.706  1.00 53.15           C
ATOM    374  CD  GLN    47     111.544 -21.002  33.704  1.00 53.15           C
ATOM    375  OE1 GLN    47     111.120 -21.603  32.719  1.00 53.15           O
ATOM    376  NE2 GLN    47     112.873 -20.864  33.959  1.00 53.15           N
ATOM    377  C   GLN    47     110.255 -18.668  37.134  1.00 53.15           C
ATOM    378  O   GLN    47     111.176 -18.287  37.855  1.00 53.15           O
ATOM    379  N   MET    48     109.380 -19.621  37.526  1.00116.23           N
ATOM    380  CA  MET    48     109.476 -20.265  38.809  1.00116.23           C
ATOM    381  CB  MET    48     108.515 -19.636  39.838  1.00116.23           C
ATOM    382  CG  MET    48     108.690 -20.101  41.283  1.00116.23           C
ATOM    383  SD  MET    48     108.004 -21.740  41.656  1.00116.23           S
ATOM    384  CE  MET    48     107.873 -21.466  43.449  1.00116.23           C
ATOM    385  C   MET    48     109.098 -21.702  38.611  1.00116.23           C
ATOM    386  O   MET    48     108.257 -22.013  37.767  1.00116.23           O
ATOM    387  N   ARG    49     109.729 -22.632  39.363  1.00135.82           N
ATOM    388  CA  ARG    49     109.368 -24.012  39.198  1.00135.82           C
ATOM    389  CB  ARG    49     110.545 -24.957  38.886  1.00135.82           C
ATOM    390  CG  ARG    49     111.597 -25.020  39.991  1.00135.82           C
ATOM    391  CD  ARG    49     112.809 -25.887  39.641  1.00135.82           C
ATOM    392  NE  ARG    49     113.590 -25.173  38.591  1.00135.82           N
ATOM    393  CZ  ARG    49     113.604 -25.637  37.307  1.00135.82           C
ATOM    394  NH1 ARG    49     112.935 -26.781  36.979  1.00135.82           N
ATOM    395  NH2 ARG    49     114.314 -24.964  36.356  1.00135.82           N
ATOM    396  C   ARG    49     108.747 -24.474  40.475  1.00135.82           C
ATOM    397  O   ARG    49     109.380 -24.479  41.529  1.00135.82           O
ATOM    398  N   PHE    50     107.470 -24.887  40.393  1.00 77.40           N
ATOM    399  CA  PHE    50     106.713 -25.304  41.536  1.00 77.40           C
ATOM    400  CB  PHE    50     105.248 -24.852  41.412  1.00 77.40           C
ATOM    401  CG  PHE    50     105.209 -23.363  41.381  1.00 77.40           C
ATOM    402  CD1 PHE    50     105.132 -22.634  42.546  1.00 77.40           C
ATOM    403  CD2 PHE    50     105.252 -22.693  40.180  1.00 77.40           C
ATOM    404  CE1 PHE    50     105.091 -21.259  42.514  1.00 77.40           C
ATOM    405  CE2 PHE    50     105.210 -21.320  40.142  1.00 77.40           C
ATOM    406  CZ  PHE    50     105.135 -20.600  41.310  1.00 77.40           C
ATOM    407  C   PHE    50     106.683 -26.799  41.510  1.00 77.40           C
ATOM    408  O   PHE    50     106.280 -27.390  40.509  1.00 77.40           O
ATOM    409  N   ASP    51     107.111 -27.454  42.611  1.00 82.06           N
ATOM    410  CA  ASP    51     107.119 -28.891  42.637  1.00 82.06           C
ATOM    411  CB  ASP    51     107.996 -29.503  43.744  1.00 82.06           C
ATOM    412  CG  ASP    51     108.120 -30.994  43.451  1.00 82.06           C
ATOM    413  OD1 ASP    51     107.741 -31.401  42.320  1.00 82.06           O
ATOM    414  OD2 ASP    51     108.591 -31.748  44.346  1.00 82.06           O
ATOM    415  C   ASP    51     105.724 -29.390  42.854  1.00 82.06           C
ATOM    416  O   ASP    51     104.990 -28.891  43.705  1.00 82.06           O
ATOM    417  N   ASN    52     105.333 -30.381  42.034  1.00 93.55           N
ATOM    418  CA  ASN    52     104.065 -31.052  42.025  1.00 93.55           C
ATOM    419  CB  ASN    52     103.768 -31.728  40.677  1.00 93.55           C
ATOM    420  CG  ASN    52     103.571 -30.628  39.642  1.00 93.55           C
ATOM    421  OD1 ASN    52     103.521 -29.445  39.978  1.00 93.55           O
ATOM    422  ND2 ASN    52     103.446 -31.025  38.348  1.00 93.55           N
ATOM    423  C   ASN    52     103.960 -32.090  43.083  1.00 93.55           C
ATOM    424  O   ASN    52     102.859 -32.536  43.391  1.00 93.55           O
ATOM    425  N   SER    53     105.076 -32.621  43.600  1.00141.15           N
ATOM    426  CA  SER    53     104.794 -33.536  44.662  1.00141.15           C
ATOM    427  CB  SER    53     105.973 -34.461  45.008  1.00141.15           C
ATOM    428  OG  SER    53     105.627 -35.301  46.098  1.00141.15           O
ATOM    429  C   SER    53     104.531 -32.663  45.890  1.00141.15           C
ATOM    430  O   SER    53     105.497 -32.302  46.559  1.00141.15           O
ATOM    431  N   GLU    54     103.229 -32.330  46.203  1.00164.36           N
ATOM    432  CA  GLU    54     102.699 -31.444  47.237  1.00164.36           C
ATOM    433  CB  GLU    54     103.783 -30.674  48.016  1.00164.36           C
ATOM    434  CG  GLU    54     104.656 -29.763  47.154  1.00164.36           C
ATOM    435  CD  GLU    54     105.788 -29.259  48.036  1.00164.36           C
ATOM    436  OE1 GLU    54     106.387 -30.090  48.770  1.00164.36           O
ATOM    437  OE2 GLU    54     106.071 -28.034  47.983  1.00164.36           O
ATOM    438  C   GLU    54     101.839 -30.476  46.451  1.00164.36           C
ATOM    439  O   GLU    54     101.879 -30.523  45.226  1.00164.36           O
ATOM    440  N   VAL    55     101.008 -29.600  47.072  1.00127.03           N
ATOM    441  CA  VAL    55     100.230 -28.715  46.227  1.00127.03           C
ATOM    442  CB  VAL    55      98.740 -28.832  46.385  1.00127.03           C
ATOM    443  CG1 VAL    55      98.328 -30.252  45.965  1.00127.03           C
ATOM    444  CG2 VAL    55      98.346 -28.451  47.821  1.00127.03           C
ATOM    445  C   VAL    55     100.617 -27.284  46.493  1.00127.03           C
ATOM    446  O   VAL    55     100.814 -26.850  47.623  1.00127.03           O
ATOM    447  N   PRO    56     100.696 -26.565  45.406  1.00125.09           N
ATOM    448  CA  PRO    56     101.122 -25.184  45.327  1.00125.09           C
ATOM    449  CD  PRO    56     100.863 -27.248  44.134  1.00125.09           C
ATOM    450  CB  PRO    56     101.579 -24.959  43.884  1.00125.09           C
ATOM    451  CG  PRO    56     100.971 -26.126  43.094  1.00125.09           C
ATOM    452  C   PRO    56     100.145 -24.130  45.755  1.00125.09           C
ATOM    453  O   PRO    56     100.176 -23.059  45.149  1.00125.09           O
ATOM    454  N   ILE    57      99.208 -24.396  46.686  1.00120.11           N
ATOM    455  CA  ILE    57      98.350 -23.303  47.058  1.00120.11           C
ATOM    456  CB  ILE    57      97.018 -23.719  47.623  1.00120.11           C
ATOM    457  CG1 ILE    57      96.087 -22.499  47.731  1.00120.11           C
ATOM    458  CG2 ILE    57      97.239 -24.479  48.941  1.00120.11           C
ATOM    459  CD1 ILE    57      94.633 -22.870  48.021  1.00120.11           C
ATOM    460  C   ILE    57      99.086 -22.470  48.068  1.00120.11           C
ATOM    461  O   ILE    57      99.505 -22.956  49.117  1.00120.11           O
ATOM    462  N   LEU    58      99.250 -21.165  47.761  1.00 70.82           N
ATOM    463  CA  LEU    58     100.038 -20.264  48.560  1.00 70.82           C
ATOM    464  CB  LEU    58     100.202 -18.877  47.918  1.00 70.82           C
ATOM    465  CG  LEU    58     100.927 -18.916  46.562  1.00 70.82           C
ATOM    466  CD1 LEU    58     101.157 -17.501  46.011  1.00 70.82           C
ATOM    467  CD2 LEU    58     102.214 -19.752  46.643  1.00 70.82           C
ATOM    468  C   LEU    58      99.428 -20.054  49.919  1.00 70.82           C
ATOM    469  O   LEU    58      98.217 -19.901  50.063  1.00 70.82           O
ATOM    470  N   THR    59     100.286 -20.145  50.961  1.00 86.87           N
ATOM    471  CA  THR    59      99.965 -19.967  52.356  1.00 86.87           C
ATOM    472  CB  THR    59     100.805 -20.810  53.264  1.00 86.87           C
ATOM    473  OG1 THR    59     102.161 -20.404  53.199  1.00 86.87           O
ATOM    474  CG2 THR    59     100.664 -22.275  52.819  1.00 86.87           C
ATOM    475  C   THR    59     100.019 -18.548  52.866  1.00 86.87           C
ATOM    476  O   THR    59      99.364 -18.236  53.858  1.00 86.87           O
ATOM    477  N   THR    60     100.834 -17.664  52.251  1.00136.66           N
ATOM    478  CA  THR    60     101.058 -16.326  52.750  1.00136.66           C
ATOM    479  CB  THR    60     101.984 -15.520  51.883  1.00136.66           C
ATOM    480  OG1 THR    60     103.229 -16.179  51.715  1.00136.66           O
ATOM    481  CG2 THR    60     102.217 -14.168  52.571  1.00136.66           C
ATOM    482  C   THR    60      99.763 -15.577  52.778  1.00136.66           C
ATOM    483  O   THR    60      99.564 -14.705  53.626  1.00136.66           O
ATOM    484  N   LYS    61      98.891 -15.837  51.784  1.00182.82           N
ATOM    485  CA  LYS    61      97.580 -15.255  51.761  1.00182.82           C
ATOM    486  CB  LYS    61      97.443 -14.006  50.868  1.00182.82           C
ATOM    487  CG  LYS    61      97.676 -14.241  49.376  1.00182.82           C
ATOM    488  CD  LYS    61      99.107 -14.651  49.024  1.00182.82           C
ATOM    489  CE  LYS    61      99.245 -16.132  48.680  1.00182.82           C
ATOM    490  NZ  LYS    61      98.591 -16.402  47.381  1.00182.82           N
ATOM    491  C   LYS    61      96.665 -16.324  51.250  1.00182.82           C
ATOM    492  O   LYS    61      97.076 -17.169  50.455  1.00182.82           O
ATOM    493  N   LYS    62      95.391 -16.330  51.693  1.00106.49           N
ATOM    494  CA  LYS    62      94.542 -17.413  51.283  1.00106.49           C
ATOM    495  CB  LYS    62      93.218 -17.539  52.055  1.00106.49           C
ATOM    496  CG  LYS    62      92.152 -16.536  51.623  1.00106.49           C
ATOM    497  CD  LYS    62      90.750 -16.922  52.093  1.00106.49           C
ATOM    498  CE  LYS    62      90.540 -16.736  53.596  1.00106.49           C
ATOM    499  NZ  LYS    62      89.194 -17.213  53.974  1.00106.49           N
ATOM    500  C   LYS    62      94.201 -17.257  49.838  1.00106.49           C
ATOM    501  O   LYS    62      94.067 -16.148  49.325  1.00106.49           O
ATOM    502  N   VAL    63      94.062 -18.404  49.146  1.00 45.88           N
ATOM    503  CA  VAL    63      93.731 -18.403  47.753  1.00 45.88           C
ATOM    504  CB  VAL    63      94.603 -19.323  46.947  1.00 45.88           C
ATOM    505  CG1 VAL    63      94.146 -19.296  45.479  1.00 45.88           C
ATOM    506  CG2 VAL    63      96.067 -18.897  47.152  1.00 45.88           C
ATOM    507  C   VAL    63      92.328 -18.911  47.659  1.00 45.88           C
ATOM    508  O   VAL    63      91.919 -19.770  48.439  1.00 45.88           O
ATOM    509  N   ALA    64      91.534 -18.377  46.711  1.00 56.65           N
ATOM    510  CA  ALA    64      90.183 -18.851  46.636  1.00 56.65           C
ATOM    511  CB  ALA    64      89.243 -17.888  45.891  1.00 56.65           C
ATOM    512  C   ALA    64      90.205 -20.146  45.885  1.00 56.65           C
ATOM    513  O   ALA    64      89.987 -20.188  44.676  1.00 56.65           O
ATOM    514  N   TRP    65      90.410 -21.254  46.621  1.00 95.35           N
ATOM    515  CA  TRP    65      90.486 -22.568  46.049  1.00 95.35           C
ATOM    516  CB  TRP    65      90.938 -23.645  47.055  1.00 95.35           C
ATOM    517  CG  TRP    65      90.580 -25.078  46.708  1.00 95.35           C
ATOM    518  CD2 TRP    65      90.841 -25.750  45.464  1.00 95.35           C
ATOM    519  CD1 TRP    65      89.882 -25.963  47.477  1.00 95.35           C
ATOM    520  NE1 TRP    65      89.737 -27.157  46.815  1.00 95.35           N
ATOM    521  CE2 TRP    65      90.310 -27.038  45.568  1.00 95.35           C
ATOM    522  CE3 TRP    65      91.462 -25.332  44.322  1.00 95.35           C
ATOM    523  CZ2 TRP    65      90.398 -27.930  44.538  1.00 95.35           C
ATOM    524  CZ3 TRP    65      91.548 -26.237  43.286  1.00 95.35           C
ATOM    525  CH2 TRP    65      91.030 -27.512  43.390  1.00 95.35           C
ATOM    526  C   TRP    65      89.192 -22.985  45.436  1.00 95.35           C
ATOM    527  O   TRP    65      89.186 -23.595  44.369  1.00 95.35           O
ATOM    528  N   LYS    66      88.056 -22.666  46.075  1.00 97.80           N
ATOM    529  CA  LYS    66      86.816 -23.124  45.526  1.00 97.80           C
ATOM    530  CB  LYS    66      85.579 -22.741  46.362  1.00 97.80           C
ATOM    531  CG  LYS    66      85.317 -21.238  46.474  1.00 97.80           C
ATOM    532  CD  LYS    66      83.910 -20.912  46.978  1.00 97.80           C
ATOM    533  CE  LYS    66      83.638 -19.412  47.097  1.00 97.80           C
ATOM    534  NZ  LYS    66      83.776 -18.766  45.773  1.00 97.80           N
ATOM    535  C   LYS    66      86.654 -22.548  44.153  1.00 97.80           C
ATOM    536  O   LYS    66      86.104 -23.203  43.270  1.00 97.80           O
ATOM    537  N   THR    67      87.099 -21.291  43.945  1.00115.04           N
ATOM    538  CA  THR    67      86.954 -20.654  42.665  1.00115.04           C
ATOM    539  CB  THR    67      87.204 -19.170  42.686  1.00115.04           C
ATOM    540  OG1 THR    67      88.561 -18.883  42.981  1.00115.04           O
ATOM    541  CG2 THR    67      86.290 -18.544  43.753  1.00115.04           C
ATOM    542  C   THR    67      87.842 -21.274  41.626  1.00115.04           C
ATOM    543  O   THR    67      87.444 -21.412  40.472  1.00115.04           O
ATOM    544  N   ALA    68      89.081 -21.649  41.992  1.00 36.69           N
ATOM    545  CA  ALA    68      89.992 -22.210  41.030  1.00 36.69           C
ATOM    546  CB  ALA    68      91.385 -22.489  41.620  1.00 36.69           C
ATOM    547  C   ALA    68      89.452 -23.511  40.515  1.00 36.69           C
ATOM    548  O   ALA    68      89.582 -23.810  39.327  1.00 36.69           O
ATOM    549  N   ILE    69      88.870 -24.338  41.409  1.00128.31           N
ATOM    550  CA  ILE    69      88.366 -25.632  41.033  1.00128.31           C
ATOM    551  CB  ILE    69      88.030 -26.509  42.210  1.00128.31           C
ATOM    552  CG1 ILE    69      87.804 -27.951  41.729  1.00128.31           C
ATOM    553  CG2 ILE    69      86.838 -25.905  42.972  1.00128.31           C
ATOM    554  CD1 ILE    69      89.068 -28.600  41.167  1.00128.31           C
ATOM    555  C   ILE    69      87.152 -25.536  40.156  1.00128.31           C
ATOM    556  O   ILE    69      87.061 -26.232  39.146  1.00128.31           O
ATOM    557  N   LYS    70      86.182 -24.675  40.521  1.00 37.64           N
ATOM    558  CA  LYS    70      84.958 -24.567  39.783  1.00 37.64           C
ATOM    559  CB  LYS    70      83.950 -23.626  40.464  1.00 37.64           C
ATOM    560  CG  LYS    70      83.453 -24.146  41.816  1.00 37.64           C
ATOM    561  CD  LYS    70      82.792 -23.060  42.668  1.00 37.64           C
ATOM    562  CE  LYS    70      82.251 -23.556  44.010  1.00 37.64           C
ATOM    563  NZ  LYS    70      81.699 -22.414  44.773  1.00 37.64           N
ATOM    564  C   LYS    70      85.250 -24.036  38.416  1.00 37.64           C
ATOM    565  O   LYS    70      84.678 -24.496  37.429  1.00 37.64           O
ATOM    566  N   GLU    71      86.160 -23.048  38.328  1.00 55.40           N
ATOM    567  CA  GLU    71      86.483 -22.421  37.079  1.00 55.40           C
ATOM    568  CB  GLU    71      87.477 -21.260  37.253  1.00 55.40           C
ATOM    569  CG  GLU    71      87.597 -20.345  36.034  1.00 55.40           C
ATOM    570  CD  GLU    71      88.620 -19.274  36.381  1.00 55.40           C
ATOM    571  OE1 GLU    71      89.808 -19.646  36.576  1.00 55.40           O
ATOM    572  OE2 GLU    71      88.232 -18.078  36.460  1.00 55.40           O
ATOM    573  C   GLU    71      87.107 -23.421  36.156  1.00 55.40           C
ATOM    574  O   GLU    71      86.768 -23.485  34.976  1.00 55.40           O
ATOM    575  N   LEU    72      88.032 -24.247  36.672  1.00 57.69           N
ATOM    576  CA  LEU    72      88.729 -25.177  35.833  1.00 57.69           C
ATOM    577  CB  LEU    72      89.842 -25.921  36.585  1.00 57.69           C
ATOM    578  CG  LEU    72      90.608 -26.900  35.685  1.00 57.69           C
ATOM    579  CD1 LEU    72      91.280 -26.165  34.515  1.00 57.69           C
ATOM    580  CD2 LEU    72      91.595 -27.755  36.492  1.00 57.69           C
ATOM    581  C   LEU    72      87.769 -26.187  35.271  1.00 57.69           C
ATOM    582  O   LEU    72      87.826 -26.521  34.090  1.00 57.69           O
ATOM    583  N   LEU    73      86.836 -26.702  36.087  1.00 49.86           N
ATOM    584  CA  LEU    73      85.937 -27.691  35.565  1.00 49.86           C
ATOM    585  CB  LEU    73      84.987 -28.266  36.630  1.00 49.86           C
ATOM    586  CG  LEU    73      85.728 -29.044  37.735  1.00 49.86           C
ATOM    587  CD1 LEU    73      84.743 -29.721  38.703  1.00 49.86           C
ATOM    588  CD2 LEU    73      86.755 -30.022  37.142  1.00 49.86           C
ATOM    589  C   LEU    73      85.136 -27.041  34.490  1.00 49.86           C
ATOM    590  O   LEU    73      84.857 -27.636  33.451  1.00 49.86           O
ATOM    591  N   TRP    74      84.791 -25.766  34.713  1.00 96.87           N
ATOM    592  CA  TRP    74      83.989 -24.965  33.841  1.00 96.87           C
ATOM    593  CB  TRP    74      83.847 -23.573  34.484  1.00 96.87           C
ATOM    594  CG  TRP    74      82.855 -22.596  33.917  1.00 96.87           C
ATOM    595  CD2 TRP    74      83.169 -21.229  33.612  1.00 96.87           C
ATOM    596  CD1 TRP    74      81.515 -22.738  33.718  1.00 96.87           C
ATOM    597  NE1 TRP    74      80.971 -21.545  33.310  1.00 96.87           N
ATOM    598  CE2 TRP    74      81.976 -20.607  33.245  1.00 96.87           C
ATOM    599  CE3 TRP    74      84.353 -20.552  33.640  1.00 96.87           C
ATOM    600  CZ2 TRP    74      81.951 -19.287  32.890  1.00 96.87           C
ATOM    601  CZ3 TRP    74      84.320 -19.221  33.291  1.00 96.87           C
ATOM    602  CH2 TRP    74      83.143 -18.600  32.925  1.00 96.87           C
ATOM    603  C   TRP    74      84.693 -24.888  32.513  1.00 96.87           C
ATOM    604  O   TRP    74      84.057 -25.004  31.466  1.00 96.87           O
ATOM    605  N   ILE    75      86.029 -24.696  32.511  1.00101.44           N
ATOM    606  CA  ILE    75      86.738 -24.624  31.260  1.00101.44           C
ATOM    607  CB  ILE    75      88.186 -24.204  31.358  1.00101.44           C
ATOM    608  CG1 ILE    75      88.708 -23.796  29.972  1.00101.44           C
ATOM    609  CG2 ILE    75      89.023 -25.342  31.949  1.00101.44           C
ATOM    610  CD1 ILE    75      90.169 -23.346  29.992  1.00101.44           C
ATOM    611  C   ILE    75      86.689 -25.951  30.557  1.00101.44           C
ATOM    612  O   ILE    75      86.465 -26.007  29.350  1.00101.44           O
ATOM    613  N   TRP    76      86.869 -27.060  31.302  1.00 66.10           N
ATOM    614  CA  TRP    76      86.920 -28.386  30.744  1.00 66.10           C
ATOM    615  CB  TRP    76      87.096 -29.491  31.799  1.00 66.10           C
ATOM    616  CG  TRP    76      88.369 -29.400  32.604  1.00 66.10           C
ATOM    617  CD2 TRP    76      89.688 -29.495  32.051  1.00 66.10           C
ATOM    618  CD1 TRP    76      88.524 -29.186  33.941  1.00 66.10           C
ATOM    619  NE1 TRP    76      89.860 -29.160  34.258  1.00 66.10           N
ATOM    620  CE2 TRP    76      90.589 -29.342  33.102  1.00 66.10           C
ATOM    621  CE3 TRP    76      90.116 -29.688  30.769  1.00 66.10           C
ATOM    622  CZ2 TRP    76      91.939 -29.381  32.892  1.00 66.10           C
ATOM    623  CZ3 TRP    76      91.475 -29.732  30.560  1.00 66.10           C
ATOM    624  CH2 TRP    76      92.371 -29.581  31.600  1.00 66.10           C
ATOM    625  C   TRP    76      85.607 -28.661  30.087  1.00 66.10           C
ATOM    626  O   TRP    76      85.532 -29.368  29.083  1.00 66.10           O
ATOM    627  N   GLN    77      84.539 -28.091  30.661  1.00108.82           N
ATOM    628  CA  GLN    77      83.181 -28.247  30.235  1.00108.82           C
ATOM    629  CB  GLN    77      82.193 -27.464  31.117  1.00108.82           C
ATOM    630  CG  GLN    77      82.264 -27.855  32.595  1.00108.82           C
ATOM    631  CD  GLN    77      82.113 -29.366  32.688  1.00108.82           C
ATOM    632  OE1 GLN    77      81.581 -30.003  31.781  1.00108.82           O
ATOM    633  NE2 GLN    77      82.604 -29.964  33.807  1.00108.82           N
ATOM    634  C   GLN    77      83.068 -27.720  28.839  1.00108.82           C
ATOM    635  O   GLN    77      82.149 -28.089  28.110  1.00108.82           O
ATOM    636  N   LEU    78      84.012 -26.844  28.437  1.00115.00           N
ATOM    637  CA  LEU    78      83.974 -26.176  27.162  1.00115.00           C
ATOM    638  CB  LEU    78      83.483 -27.027  25.971  1.00115.00           C
ATOM    639  CG  LEU    78      84.344 -28.254  25.614  1.00115.00           C
ATOM    640  CD1 LEU    78      84.223 -29.357  26.675  1.00115.00           C
ATOM    641  CD2 LEU    78      84.030 -28.761  24.198  1.00115.00           C
ATOM    642  C   LEU    78      82.989 -25.084  27.306  1.00115.00           C
ATOM    643  O   LEU    78      82.583 -24.441  26.338  1.00115.00           O
ATOM    644  N   LYS    79      82.600 -24.856  28.565  1.00136.74           N
ATOM    645  CA  LYS    79      81.728 -23.791  28.908  1.00136.74           C
ATOM    646  CB  LYS    79      80.849 -24.113  30.121  1.00136.74           C
ATOM    647  CG  LYS    79      79.942 -25.306  29.827  1.00136.74           C
ATOM    648  CD  LYS    79      79.288 -25.922  31.060  1.00136.74           C
ATOM    649  CE  LYS    79      78.572 -27.237  30.750  1.00136.74           C
ATOM    650  NZ  LYS    79      77.593 -27.033  29.660  1.00136.74           N
ATOM    651  C   LYS    79      82.659 -22.693  29.249  1.00136.74           C
ATOM    652  O   LYS    79      83.695 -22.568  28.604  1.00136.74           O
ATOM    653  N   SER    80      82.293 -21.825  30.214  1.00195.50           N
ATOM    654  CA  SER    80      83.087 -20.669  30.545  1.00195.50           C
ATOM    655  CB  SER    80      84.623 -20.828  30.467  1.00195.50           C
ATOM    656  OG  SER    80      85.269 -19.583  30.697  1.00195.50           O
ATOM    657  C   SER    80      82.652 -19.619  29.598  1.00195.50           C
ATOM    658  O   SER    80      82.759 -18.423  29.865  1.00195.50           O
ATOM    659  N   ASN    81      82.111 -20.083  28.461  1.00 98.23           N
ATOM    660  CA  ASN    81      81.617 -19.209  27.473  1.00 98.23           C
ATOM    661  CB  ASN    81      80.939 -19.945  26.306  1.00 98.23           C
ATOM    662  CG  ASN    81      81.988 -20.786  25.593  1.00 98.23           C
ATOM    663  OD1 ASN    81      81.750 -21.947  25.265  1.00 98.23           O
ATOM    664  ND2 ASN    81      83.184 -20.187  25.344  1.00 98.23           N
ATOM    665  C   ASN    81      80.563 -18.446  28.183  1.00 98.23           C
ATOM    666  O   ASN    81      80.496 -17.225  28.071  1.00 98.23           O
ATOM    667  N   ASP    82      79.733 -19.164  28.967  1.00 89.97           N
ATOM    668  CA  ASP    82      78.699 -18.519  29.717  1.00 89.97           C
ATOM    669  CB  ASP    82      77.372 -19.294  29.782  1.00 89.97           C
ATOM    670  CG  ASP    82      76.650 -19.160  28.453  1.00 89.97           C
ATOM    671  OD1 ASP    82      77.215 -19.614  27.424  1.00 89.97           O
ATOM    672  OD2 ASP    82      75.514 -18.613  28.454  1.00 89.97           O
ATOM    673  C   ASP    82      79.171 -18.372  31.123  1.00 89.97           C
ATOM    674  O   ASP    82      79.422 -19.352  31.823  1.00 89.97           O
ATOM    675  N   VAL    83      79.294 -17.108  31.560  1.00102.96           N
ATOM    676  CA  VAL    83      79.731 -16.753  32.874  1.00102.96           C
ATOM    677  CB  VAL    83      79.846 -15.276  33.050  1.00102.96           C
ATOM    678  CG1 VAL    83      78.449 -14.680  32.825  1.00102.96           C
ATOM    679  CG2 VAL    83      80.423 -14.989  34.447  1.00102.96           C
ATOM    680  C   VAL    83      78.726 -17.228  33.873  1.00102.96           C
ATOM    681  O   VAL    83      79.083 -17.604  34.988  1.00102.96           O
ATOM    682  N   ASN    84      77.434 -17.225  33.498  1.00 90.91           N
ATOM    683  CA  ASN    84      76.396 -17.552  34.432  1.00 90.91           C
ATOM    684  CB  ASN    84      74.980 -17.479  33.828  1.00 90.91           C
ATOM    685  CG  ASN    84      74.876 -18.508  32.715  1.00 90.91           C
ATOM    686  OD1 ASN    84      75.834 -18.735  31.979  1.00 90.91           O
ATOM    687  ND2 ASN    84      73.685 -19.149  32.583  1.00 90.91           N
ATOM    688  C   ASN    84      76.607 -18.936  34.953  1.00 90.91           C
ATOM    689  O   ASN    84      76.346 -19.203  36.125  1.00 90.91           O
ATOM    690  N   ASP    85      77.101 -19.853  34.103  1.00 87.79           N
ATOM    691  CA  ASP    85      77.273 -21.223  34.495  1.00 87.79           C
ATOM    692  CB  ASP    85      77.849 -22.091  33.361  1.00 87.79           C
ATOM    693  CG  ASP    85      77.691 -23.560  33.732  1.00 87.79           C
ATOM    694  OD1 ASP    85      76.782 -23.874  34.546  1.00 87.79           O
ATOM    695  OD2 ASP    85      78.484 -24.389  33.211  1.00 87.79           O
ATOM    696  C   ASP    85      78.230 -21.298  35.651  1.00 87.79           C
ATOM    697  O   ASP    85      78.039 -22.109  36.556  1.00 87.79           O
ATOM    698  N   LEU    86      79.320 -20.502  35.618  1.00 66.77           N
ATOM    699  CA  LEU    86      80.292 -20.452  36.681  1.00 66.77           C
ATOM    700  CB  LEU    86      81.577 -19.687  36.313  1.00 66.77           C
ATOM    701  CG  LEU    86      82.604 -19.628  37.464  1.00 66.77           C
ATOM    702  CD1 LEU    86      83.094 -21.032  37.856  1.00 66.77           C
ATOM    703  CD2 LEU    86      83.757 -18.663  37.145  1.00 66.77           C
ATOM    704  C   LEU    86      79.732 -19.758  37.882  1.00 66.77           C
ATOM    705  O   LEU    86      80.023 -20.125  39.019  1.00 66.77           O
ATOM    706  N   ASN    87      78.930 -18.706  37.641  1.00 49.10           N
ATOM    707  CA  ASN    87      78.373 -17.867  38.664  1.00 49.10           C
ATOM    708  CB  ASN    87      77.533 -16.726  38.072  1.00 49.10           C
ATOM    709  CG  ASN    87      76.948 -15.941  39.232  1.00 49.10           C
ATOM    710  OD1 ASN    87      77.669 -15.503  40.127  1.00 49.10           O
ATOM    711  ND2 ASN    87      75.599 -15.772  39.229  1.00 49.10           N
ATOM    712  C   ASN    87      77.474 -18.656  39.558  1.00 49.10           C
ATOM    713  O   ASN    87      77.469 -18.466  40.774  1.00 49.10           O
ATOM    714  N   MET    88      76.699 -19.585  38.978  1.00110.94           N
ATOM    715  CA  MET    88      75.734 -20.307  39.750  1.00110.94           C
ATOM    716  CB  MET    88      74.871 -21.267  38.917  1.00110.94           C
ATOM    717  CG  MET    88      73.729 -21.869  39.737  1.00110.94           C
ATOM    718  SD  MET    88      72.503 -20.653  40.313  1.00110.94           S
ATOM    719  CE  MET    88      71.879 -20.201  38.668  1.00110.94           C
ATOM    720  C   MET    88      76.445 -21.093  40.800  1.00110.94           C
ATOM    721  O   MET    88      75.928 -21.287  41.898  1.00110.94           O
ATOM    722  N   MET    89      77.662 -21.556  40.474  1.00171.41           N
ATOM    723  CA  MET    89      78.467 -22.354  41.344  1.00171.41           C
ATOM    724  CB  MET    89      79.705 -22.975  40.677  1.00171.41           C
ATOM    725  CG  MET    89      80.287 -24.108  41.524  1.00171.41           C
ATOM    726  SD  MET    89      79.192 -25.551  41.690  1.00171.41           S
ATOM    727  CE  MET    89      78.123 -24.797  42.951  1.00171.41           C
ATOM    728  C   MET    89      78.892 -21.552  42.539  1.00171.41           C
ATOM    729  O   MET    89      79.290 -22.124  43.551  1.00171.41           O
ATOM    730  N   GLY    90      78.874 -20.206  42.448  1.00 36.99           N
ATOM    731  CA  GLY    90      79.266 -19.419  43.583  1.00 36.99           C
ATOM    732  C   GLY    90      80.600 -18.801  43.304  1.00 36.99           C
ATOM    733  O   GLY    90      81.257 -18.297  44.214  1.00 36.99           O
ATOM    734  N   VAL    91      81.054 -18.861  42.036  1.00 65.17           N
ATOM    735  CA  VAL    91      82.288 -18.217  41.683  1.00 65.17           C
ATOM    736  CB  VAL    91      83.227 -19.113  40.926  1.00 65.17           C
ATOM    737  CG1 VAL    91      84.485 -18.321  40.530  1.00 65.17           C
ATOM    738  CG2 VAL    91      83.528 -20.335  41.809  1.00 65.17           C
ATOM    739  C   VAL    91      81.940 -17.046  40.805  1.00 65.17           C
ATOM    740  O   VAL    91      81.506 -17.210  39.667  1.00 65.17           O
ATOM    741  N   HIS    92      82.119 -15.835  41.372  1.00118.58           N
ATOM    742  CA  HIS    92      81.817 -14.518  40.866  1.00118.58           C
ATOM    743  ND1 HIS    92      81.158 -14.449  44.223  1.00118.58           N
ATOM    744  CG  HIS    92      80.827 -13.742  43.089  1.00118.58           C
ATOM    745  CB  HIS    92      81.795 -13.456  41.979  1.00118.58           C
ATOM    746  NE2 HIS    92      79.029 -13.850  44.448  1.00118.58           N
ATOM    747  CD2 HIS    92      79.523 -13.384  43.242  1.00118.58           C
ATOM    748  CE1 HIS    92      80.047 -14.483  45.003  1.00118.58           C
ATOM    749  C   HIS    92      82.797 -13.997  39.851  1.00118.58           C
ATOM    750  O   HIS    92      82.456 -13.100  39.082  1.00118.58           O
ATOM    751  N   ILE    93      84.024 -14.547  39.800  1.00171.89           N
ATOM    752  CA  ILE    93      85.148 -13.916  39.148  1.00171.89           C
ATOM    753  CB  ILE    93      86.281 -14.880  38.967  1.00171.89           C
ATOM    754  CG1 ILE    93      86.728 -15.495  40.299  1.00171.89           C
ATOM    755  CG2 ILE    93      87.400 -14.139  38.227  1.00171.89           C
ATOM    756  CD1 ILE    93      87.634 -16.715  40.114  1.00171.89           C
ATOM    757  C   ILE    93      84.836 -13.443  37.755  1.00171.89           C
ATOM    758  O   ILE    93      85.154 -12.307  37.408  1.00171.89           O
ATOM    759  N   TRP    94      84.237 -14.296  36.912  1.00131.52           N
ATOM    760  CA  TRP    94      83.957 -13.976  35.537  1.00131.52           C
ATOM    761  CB  TRP    94      83.837 -15.205  34.629  1.00131.52           C
ATOM    762  CG  TRP    94      85.200 -15.796  34.377  1.00131.52           C
ATOM    763  CD2 TRP    94      86.229 -15.108  33.650  1.00131.52           C
ATOM    764  CD1 TRP    94      85.747 -16.974  34.799  1.00131.52           C
ATOM    765  NE1 TRP    94      87.051 -17.063  34.375  1.00131.52           N
ATOM    766  CE2 TRP    94      87.364 -15.920  33.668  1.00131.52           C
ATOM    767  CE3 TRP    94      86.230 -13.893  33.026  1.00131.52           C
ATOM    768  CZ2 TRP    94      88.520 -15.528  33.059  1.00131.52           C
ATOM    769  CZ3 TRP    94      87.396 -13.503  32.405  1.00131.52           C
ATOM    770  CH2 TRP    94      88.517 -14.307  32.421  1.00131.52           C
ATOM    771  C   TRP    94      82.791 -13.053  35.318  1.00131.52           C
ATOM    772  O   TRP    94      82.613 -12.553  34.211  1.00131.52           O
ATOM    773  N   ASP    95      81.929 -12.837  36.326  1.00 56.04           N
ATOM    774  CA  ASP    95      80.723 -12.072  36.130  1.00 56.04           C
ATOM    775  CB  ASP    95      79.899 -11.931  37.421  1.00 56.04           C
ATOM    776  CG  ASP    95      79.306 -13.295  37.739  1.00 56.04           C
ATOM    777  OD1 ASP    95      79.157 -14.104  36.785  1.00 56.04           O
ATOM    778  OD2 ASP    95      78.994 -13.550  38.933  1.00 56.04           O
ATOM    779  C   ASP    95      80.991 -10.680  35.633  1.00 56.04           C
ATOM    780  O   ASP    95      80.267 -10.191  34.766  1.00 56.04           O
ATOM    781  N   GLN    96      82.042 -10.007  36.136  1.00 87.66           N
ATOM    782  CA  GLN    96      82.281  -8.626  35.808  1.00 87.66           C
ATOM    783  CB  GLN    96      83.593  -8.135  36.446  1.00 87.66           C
ATOM    784  CG  GLN    96      83.954  -6.673  36.178  1.00 87.66           C
ATOM    785  CD  GLN    96      85.336  -6.447  36.780  1.00 87.66           C
ATOM    786  OE1 GLN    96      86.140  -7.374  36.872  1.00 87.66           O
ATOM    787  NE2 GLN    96      85.628  -5.187  37.201  1.00 87.66           N
ATOM    788  C   GLN    96      82.424  -8.482  34.324  1.00 87.66           C
ATOM    789  O   GLN    96      81.824  -7.602  33.709  1.00 87.66           O
ATOM    790  N   TRP    97      83.211  -9.379  33.713  1.00127.85           N
ATOM    791  CA  TRP    97      83.487  -9.393  32.308  1.00127.85           C
ATOM    792  CB  TRP    97      84.579 -10.410  31.943  1.00127.85           C
ATOM    793  CG  TRP    97      85.967  -9.955  32.333  1.00127.85           C
ATOM    794  CD2 TRP    97      86.477  -9.947  33.677  1.00127.85           C
ATOM    795  CD1 TRP    97      86.953  -9.438  31.545  1.00127.85           C
ATOM    796  NE1 TRP    97      88.047  -9.114  32.311  1.00127.85           N
ATOM    797  CE2 TRP    97      87.767  -9.419  33.625  1.00127.85           C
ATOM    798  CE3 TRP    97      85.916 -10.341  34.856  1.00127.85           C
ATOM    799  CZ2 TRP    97      88.519  -9.277  34.757  1.00127.85           C
ATOM    800  CZ3 TRP    97      86.678 -10.199  35.995  1.00127.85           C
ATOM    801  CH2 TRP    97      87.955  -9.677  35.948  1.00127.85           C
ATOM    802  C   TRP    97      82.242  -9.726  31.551  1.00127.85           C
ATOM    803  O   TRP    97      82.111  -9.378  30.378  1.00127.85           O
ATOM    804  N   LYS    98      81.304 -10.443  32.197  1.00243.21           N
ATOM    805  CA  LYS    98      80.141 -10.894  31.497  1.00243.21           C
ATOM    806  CB  LYS    98      79.289 -11.932  32.227  1.00243.21           C
ATOM    807  CG  LYS    98      78.299 -11.279  33.194  1.00243.21           C
ATOM    808  CD  LYS    98      77.105 -12.162  33.570  1.00243.21           C
ATOM    809  CE  LYS    98      76.008 -11.401  34.318  1.00243.21           C
ATOM    810  NZ  LYS    98      74.836 -12.276  34.546  1.00243.21           N
ATOM    811  C   LYS    98      79.195  -9.773  31.285  1.00243.21           C
ATOM    812  O   LYS    98      79.228  -8.739  31.945  1.00243.21           O
ATOM    813  N   GLN    99      78.302  -9.999  30.319  1.00156.61           N
ATOM    814  CA  GLN    99      77.280  -9.081  29.947  1.00156.61           C
ATOM    815  CB  GLN    99      77.124  -8.966  28.423  1.00156.61           C
ATOM    816  CG  GLN    99      78.377  -8.428  27.737  1.00156.61           C
ATOM    817  CD  GLN    99      78.592  -7.031  28.289  1.00156.61           C
ATOM    818  OE1 GLN    99      77.739  -6.156  28.143  1.00156.61           O
ATOM    819  NE2 GLN    99      79.751  -6.817  28.967  1.00156.61           N
ATOM    820  C   GLN    99      76.035  -9.699  30.443  1.00156.61           C
ATOM    821  O   GLN    99      76.065 -10.546  31.334  1.00156.61           O
ATOM    822  N   GLU   100      74.900  -9.263  29.887  1.00171.20           N
ATOM    823  CA  GLU   100      73.680  -9.845  30.329  1.00171.20           C
ATOM    824  CB  GLU   100      72.471  -9.343  29.530  1.00171.20           C
ATOM    825  CG  GLU   100      72.233  -7.839  29.624  1.00171.20           C
ATOM    826  CD  GLU   100      71.269  -7.487  28.502  1.00171.20           C
ATOM    827  OE1 GLU   100      71.616  -7.774  27.325  1.00171.20           O
ATOM    828  OE2 GLU   100      70.177  -6.936  28.802  1.00171.20           O
ATOM    829  C   GLU   100      73.783 -11.284  29.999  1.00171.20           C
ATOM    830  O   GLU   100      73.661 -12.161  30.849  1.00171.20           O
ATOM    831  N   ASP   101      74.140 -11.544  28.739  1.00 62.99           N
ATOM    832  CA  ASP   101      74.157 -12.878  28.253  1.00 62.99           C
ATOM    833  CB  ASP   101      74.576 -12.930  26.781  1.00 62.99           C
ATOM    834  CG  ASP   101      73.479 -12.199  26.019  1.00 62.99           C
ATOM    835  OD1 ASP   101      72.380 -12.003  26.607  1.00 62.99           O
ATOM    836  OD2 ASP   101      73.725 -11.814  24.845  1.00 62.99           O
ATOM    837  C   ASP   101      75.124 -13.647  29.077  1.00 62.99           C
ATOM    838  O   ASP   101      74.908 -14.827  29.342  1.00 62.99           O
ATOM    839  N   GLY   102      76.206 -12.990  29.531  1.00 31.83           N
ATOM    840  CA  GLY   102      77.172 -13.730  30.271  1.00 31.83           C
ATOM    841  C   GLY   102      77.971 -14.399  29.215  1.00 31.83           C
ATOM    842  O   GLY   102      78.773 -15.294  29.478  1.00 31.83           O
ATOM    843  N   THR   103      77.760 -13.945  27.965  1.00104.82           N
ATOM    844  CA  THR   103      78.440 -14.529  26.855  1.00104.82           C
ATOM    845  CB  THR   103      77.740 -14.299  25.546  1.00104.82           C
ATOM    846  OG1 THR   103      76.432 -14.848  25.589  1.00104.82           O
ATOM    847  CG2 THR   103      78.550 -14.960  24.419  1.00104.82           C
ATOM    848  C   THR   103      79.781 -13.879  26.777  1.00104.82           C
ATOM    849  O   THR   103      79.940 -12.785  26.240  1.00104.82           O
ATOM    850  N   ILE   104      80.783 -14.577  27.334  1.00107.08           N
ATOM    851  CA  ILE   104      82.156 -14.175  27.404  1.00107.08           C
ATOM    852  CB  ILE   104      82.984 -15.105  28.239  1.00107.08           C
ATOM    853  CG1 ILE   104      84.339 -14.463  28.573  1.00107.08           C
ATOM    854  CG2 ILE   104      83.089 -16.452  27.506  1.00107.08           C
ATOM    855  CD1 ILE   104      85.104 -15.214  29.661  1.00107.08           C
ATOM    856  C   ILE   104      82.748 -14.131  26.030  1.00107.08           C
ATOM    857  O   ILE   104      83.669 -13.359  25.765  1.00107.08           O
ATOM    858  N   GLY   105      82.275 -15.003  25.124  1.00 49.79           N
ATOM    859  CA  GLY   105      82.862 -15.038  23.814  1.00 49.79           C
ATOM    860  C   GLY   105      83.741 -16.247  23.769  1.00 49.79           C
ATOM    861  O   GLY   105      83.739 -17.050  24.698  1.00 49.79           O
ATOM    862  N   HIS   106      84.517 -16.406  22.676  1.00149.72           N
ATOM    863  CA  HIS   106      85.328 -17.583  22.473  1.00149.72           C
ATOM    864  ND1 HIS   106      84.462 -16.604  19.290  1.00149.72           N
ATOM    865  CG  HIS   106      84.929 -17.720  19.947  1.00149.72           C
ATOM    866  CB  HIS   106      85.930 -17.671  21.061  1.00149.72           C
ATOM    867  NE2 HIS   106      83.498 -18.361  18.325  1.00149.72           N
ATOM    868  CD2 HIS   106      84.330 -18.785  19.348  1.00149.72           C
ATOM    869  CE1 HIS   106      83.611 -17.045  18.329  1.00149.72           C
ATOM    870  C   HIS   106      86.511 -17.562  23.398  1.00149.72           C
ATOM    871  O   HIS   106      87.647 -17.361  22.969  1.00149.72           O
ATOM    872  N   ALA   107      86.270 -17.842  24.692  1.00 72.25           N
ATOM    873  CA  ALA   107      87.276 -17.853  25.717  1.00 72.25           C
ATOM    874  CB  ALA   107      86.710 -17.572  27.121  1.00 72.25           C
ATOM    875  C   ALA   107      87.949 -19.193  25.767  1.00 72.25           C
ATOM    876  O   ALA   107      87.890 -19.990  24.829  1.00 72.25           O
ATOM    877  N   TYR   108      88.610 -19.462  26.910  1.00 91.62           N
ATOM    878  CA  TYR   108      89.408 -20.635  27.153  1.00 91.62           C
ATOM    879  CB  TYR   108      89.779 -20.756  28.645  1.00 91.62           C
ATOM    880  CG  TYR   108      90.635 -19.622  29.105  1.00 91.62           C
ATOM    881  CD1 TYR   108      90.149 -18.335  29.136  1.00 91.62           C
ATOM    882  CD2 TYR   108      91.911 -19.858  29.564  1.00 91.62           C
ATOM    883  CE1 TYR   108      90.937 -17.295  29.572  1.00 91.62           C
ATOM    884  CE2 TYR   108      92.701 -18.822  30.004  1.00 91.62           C
ATOM    885  CZ  TYR   108      92.220 -17.537  30.003  1.00 91.62           C
ATOM    886  OH  TYR   108      93.034 -16.475  30.451  1.00 91.62           O
ATOM    887  C   TYR   108      88.600 -21.870  26.858  1.00 91.62           C
ATOM    888  O   TYR   108      89.068 -22.767  26.158  1.00 91.62           O
ATOM    889  N   GLY   109      87.348 -21.945  27.348  1.00 49.77           N
ATOM    890  CA  GLY   109      86.576 -23.150  27.191  1.00 49.77           C
ATOM    891  C   GLY   109      86.416 -23.478  25.738  1.00 49.77           C
ATOM    892  O   GLY   109      86.462 -24.644  25.347  1.00 49.77           O
ATOM    893  N   PHE   110      86.160 -22.457  24.906  1.00 90.41           N
ATOM    894  CA  PHE   110      85.973 -22.647  23.493  1.00 90.41           C
ATOM    895  CB  PHE   110      85.422 -21.375  22.822  1.00 90.41           C
ATOM    896  CG  PHE   110      85.403 -21.595  21.352  1.00 90.41           C
ATOM    897  CD1 PHE   110      84.377 -22.290  20.758  1.00 90.41           C
ATOM    898  CD2 PHE   110      86.416 -21.089  20.570  1.00 90.41           C
ATOM    899  CE1 PHE   110      84.379 -22.483  19.402  1.00 90.41           C
ATOM    900  CE2 PHE   110      86.421 -21.281  19.211  1.00 90.41           C
ATOM    901  CZ  PHE   110      85.396 -21.984  18.635  1.00 90.41           C
ATOM    902  C   PHE   110      87.254 -23.012  22.799  1.00 90.41           C
ATOM    903  O   PHE   110      87.277 -23.908  21.954  1.00 90.41           O
ATOM    904  N   GLN   111      88.358 -22.309  23.122  1.00 65.13           N
ATOM    905  CA  GLN   111      89.587 -22.523  22.408  1.00 65.13           C
ATOM    906  CB  GLN   111      90.662 -21.479  22.751  1.00 65.13           C
ATOM    907  CG  GLN   111      90.233 -20.052  22.400  1.00 65.13           C
ATOM    908  CD  GLN   111      89.946 -19.985  20.905  1.00 65.13           C
ATOM    909  OE1 GLN   111      90.598 -20.651  20.102  1.00 65.13           O
ATOM    910  NE2 GLN   111      88.937 -19.160  20.515  1.00 65.13           N
ATOM    911  C   GLN   111      90.149 -23.880  22.684  1.00 65.13           C
ATOM    912  O   GLN   111      90.616 -24.562  21.773  1.00 65.13           O
ATOM    913  N   LEU   112      90.128 -24.320  23.952  1.00 81.51           N
ATOM    914  CA  LEU   112      90.724 -25.591  24.224  1.00 81.51           C
ATOM    915  CB  LEU   112      90.937 -25.870  25.720  1.00 81.51           C
ATOM    916  CG  LEU   112      92.129 -25.064  26.275  1.00 81.51           C
ATOM    917  CD1 LEU   112      91.889 -23.551  26.163  1.00 81.51           C
ATOM    918  CD2 LEU   112      92.510 -25.506  27.695  1.00 81.51           C
ATOM    919  C   LEU   112      89.981 -26.721  23.569  1.00 81.51           C
ATOM    920  O   LEU   112      90.607 -27.670  23.101  1.00 81.51           O
ATOM    921  N   GLY   113      88.633 -26.703  23.603  1.00 80.61           N
ATOM    922  CA  GLY   113      87.804 -27.718  22.992  1.00 80.61           C
ATOM    923  C   GLY   113      87.658 -27.585  21.506  1.00 80.61           C
ATOM    924  O   GLY   113      87.669 -28.570  20.768  1.00 80.61           O
ATOM    925  N   LYS   114      87.450 -26.350  21.021  1.00262.72           N
ATOM    926  CA  LYS   114      87.190 -26.228  19.625  1.00262.72           C
ATOM    927  CB  LYS   114      85.699 -26.007  19.337  1.00262.72           C
ATOM    928  CG  LYS   114      84.811 -27.236  19.557  1.00262.72           C
ATOM    929  CD  LYS   114      84.569 -27.578  21.027  1.00262.72           C
ATOM    930  CE  LYS   114      83.467 -26.735  21.676  1.00262.72           C
ATOM    931  NZ  LYS   114      83.849 -25.304  21.672  1.00262.72           N
ATOM    932  C   LYS   114      87.930 -25.048  19.091  1.00262.72           C
ATOM    933  O   LYS   114      87.338 -24.020  18.769  1.00262.72           O
ATOM    934  N   LYS   115      89.231 -25.244  18.828  1.00145.59           N
ATOM    935  CA  LYS   115      90.013 -24.172  18.307  1.00145.59           C
ATOM    936  CB  LYS   115      91.516 -24.310  18.633  1.00145.59           C
ATOM    937  CG  LYS   115      92.334 -23.013  18.541  1.00145.59           C
ATOM    938  CD  LYS   115      92.502 -22.449  17.131  1.00145.59           C
ATOM    939  CE  LYS   115      93.739 -22.986  16.407  1.00145.59           C
ATOM    940  NZ  LYS   115      93.872 -22.337  15.085  1.00145.59           N
ATOM    941  C   LYS   115      89.834 -24.124  16.821  1.00145.59           C
ATOM    942  O   LYS   115      89.694 -25.148  16.154  1.00145.59           O
ATOM    943  N   ASN   116      89.846 -22.893  16.278  1.00116.99           N
ATOM    944  CA  ASN   116      89.802 -22.605  14.875  1.00116.99           C
ATOM    945  CB  ASN   116      90.849 -23.415  14.084  1.00116.99           C
ATOM    946  CG  ASN   116      91.080 -22.725  12.745  1.00116.99           C
ATOM    947  OD1 ASN   116      90.791 -21.540  12.590  1.00116.99           O
ATOM    948  ND2 ASN   116      91.609 -23.484  11.749  1.00116.99           N
ATOM    949  C   ASN   116      88.460 -22.836  14.248  1.00116.99           C
ATOM    950  O   ASN   116      88.359 -22.867  13.022  1.00116.99           O
ATOM    951  N   ARG   117      87.365 -22.976  15.015  1.00206.60           N
ATOM    952  CA  ARG   117      86.161 -23.051  14.239  1.00206.60           C
ATOM    953  CB  ARG   117      85.659 -24.451  13.852  1.00206.60           C
ATOM    954  CG  ARG   117      86.440 -25.096  12.701  1.00206.60           C
ATOM    955  CD  ARG   117      86.261 -24.381  11.356  1.00206.60           C
ATOM    956  NE  ARG   117      86.739 -25.300  10.283  1.00206.60           N
ATOM    957  CZ  ARG   117      86.450 -25.033   8.975  1.00206.60           C
ATOM    958  NH1 ARG   117      85.794 -23.884   8.639  1.00206.60           N
ATOM    959  NH2 ARG   117      86.810 -25.918   8.000  1.00206.60           N
ATOM    960  C   ARG   117      85.061 -22.309  14.905  1.00206.60           C
ATOM    961  O   ARG   117      85.255 -21.671  15.938  1.00206.60           O
ATOM    962  N   SER   118      83.915 -22.228  14.208  1.00150.99           N
ATOM    963  CA  SER   118      82.733 -21.621  14.737  1.00150.99           C
ATOM    964  CB  SER   118      81.822 -21.050  13.635  1.00150.99           C
ATOM    965  OG  SER   118      82.469 -20.000  12.936  1.00150.99           O
ATOM    966  C   SER   118      81.904 -22.598  15.552  1.00150.99           C
ATOM    967  O   SER   118      81.290 -22.187  16.534  1.00150.99           O
ATOM    968  N   LEU   119      81.851 -23.912  15.199  1.00297.04           N
ATOM    969  CA  LEU   119      80.861 -24.740  15.857  1.00297.04           C
ATOM    970  CB  LEU   119      79.658 -25.095  14.968  1.00297.04           C
ATOM    971  CG  LEU   119      78.854 -23.891  14.454  1.00297.04           C
ATOM    972  CD1 LEU   119      78.255 -23.070  15.605  1.00297.04           C
ATOM    973  CD2 LEU   119      79.682 -23.057  13.473  1.00297.04           C
ATOM    974  C   LEU   119      81.358 -26.073  16.335  1.00297.04           C
ATOM    975  O   LEU   119      82.507 -26.470  16.142  1.00297.04           O
ATOM    976  N   ASN   120      80.408 -26.812  16.959  1.00 97.15           N
ATOM    977  CA  ASN   120      80.592 -28.081  17.604  1.00 97.15           C
ATOM    978  CB  ASN   120      79.370 -28.547  18.410  1.00 97.15           C
ATOM    979  CG  ASN   120      79.177 -27.592  19.575  1.00 97.15           C
ATOM    980  OD1 ASN   120      80.110 -27.305  20.324  1.00 97.15           O
ATOM    981  ND2 ASN   120      77.928 -27.076  19.729  1.00 97.15           N
ATOM    982  C   ASN   120      80.873 -29.159  16.617  1.00 97.15           C
ATOM    983  O   ASN   120      80.450 -29.113  15.463  1.00 97.15           O
ATOM    984  N   GLY   121      81.629 -30.168  17.093  1.00 31.56           N
ATOM    985  CA  GLY   121      81.985 -31.311  16.313  1.00 31.56           C
ATOM    986  C   GLY   121      83.102 -30.872  15.443  1.00 31.56           C
ATOM    987  O   GLY   121      83.656 -31.648  14.666  1.00 31.56           O
ATOM    988  N   GLU   122      83.477 -29.591  15.588  1.00106.70           N
ATOM    989  CA  GLU   122      84.486 -29.040  14.744  1.00106.70           C
ATOM    990  CB  GLU   122      83.981 -27.874  13.879  1.00106.70           C
ATOM    991  CG  GLU   122      82.978 -28.299  12.803  1.00106.70           C
ATOM    992  CD  GLU   122      83.729 -28.516  11.496  1.00106.70           C
ATOM    993  OE1 GLU   122      84.866 -29.058  11.535  1.00106.70           O
ATOM    994  OE2 GLU   122      83.171 -28.127  10.435  1.00106.70           O
ATOM    995  C   GLU   122      85.583 -28.518  15.595  1.00106.70           C
ATOM    996  O   GLU   122      85.522 -28.552  16.824  1.00106.70           O
ATOM    997  N   LYS   123      86.649 -28.068  14.912  1.00154.75           N
ATOM    998  CA  LYS   123      87.773 -27.477  15.548  1.00154.75           C
ATOM    999  CB  LYS   123      87.437 -26.599  16.718  1.00154.75           C
ATOM   1000  CG  LYS   123      86.597 -25.350  16.480  1.00154.75           C
ATOM   1001  CD  LYS   123      85.087 -25.589  16.505  1.00154.75           C
ATOM   1002  CE  LYS   123      84.340 -24.391  17.100  1.00154.75           C
ATOM   1003  NZ  LYS   123      83.340 -24.843  18.098  1.00154.75           N
ATOM   1004  C   LYS   123      88.615 -28.555  16.117  1.00154.75           C
ATOM   1005  O   LYS   123      88.299 -29.738  16.023  1.00154.75           O
ATOM   1006  N   VAL   124      89.734 -28.153  16.739  1.00110.91           N
ATOM   1007  CA  VAL   124      90.566 -29.160  17.303  1.00110.91           C
ATOM   1008  CB  VAL   124      92.036 -28.924  17.094  1.00110.91           C
ATOM   1009  CG1 VAL   124      92.471 -27.681  17.888  1.00110.91           C
ATOM   1010  CG2 VAL   124      92.790 -30.205  17.486  1.00110.91           C
ATOM   1011  C   VAL   124      90.306 -29.215  18.773  1.00110.91           C
ATOM   1012  O   VAL   124      90.284 -28.194  19.461  1.00110.91           O
ATOM   1013  N   ASP   125      90.069 -30.437  19.287  1.00 50.23           N
ATOM   1014  CA  ASP   125      89.873 -30.617  20.693  1.00 50.23           C
ATOM   1015  CB  ASP   125      89.035 -31.866  21.031  1.00 50.23           C
ATOM   1016  CG  ASP   125      88.646 -31.825  22.504  1.00 50.23           C
ATOM   1017  OD1 ASP   125      89.208 -30.976  23.244  1.00 50.23           O
ATOM   1018  OD2 ASP   125      87.776 -32.643  22.907  1.00 50.23           O
ATOM   1019  C   ASP   125      91.250 -30.805  21.254  1.00 50.23           C
ATOM   1020  O   ASP   125      91.756 -31.923  21.346  1.00 50.23           O
ATOM   1021  N   GLN   126      91.888 -29.684  21.635  1.00 43.77           N
ATOM   1022  CA  GLN   126      93.238 -29.650  22.120  1.00 43.77           C
ATOM   1023  CB  GLN   126      93.722 -28.213  22.381  1.00 43.77           C
ATOM   1024  CG  GLN   126      93.782 -27.352  21.118  1.00 43.77           C
ATOM   1025  CD  GLN   126      94.266 -25.965  21.516  1.00 43.77           C
ATOM   1026  OE1 GLN   126      93.634 -25.278  22.317  1.00 43.77           O
ATOM   1027  NE2 GLN   126      95.423 -25.539  20.942  1.00 43.77           N
ATOM   1028  C   GLN   126      93.357 -30.392  23.413  1.00 43.77           C
ATOM   1029  O   GLN   126      94.337 -31.103  23.631  1.00 43.77           O
ATOM   1030  N   VAL   127      92.365 -30.250  24.312  1.00 37.35           N
ATOM   1031  CA  VAL   127      92.471 -30.870  25.604  1.00 37.35           C
ATOM   1032  CB  VAL   127      91.295 -30.591  26.493  1.00 37.35           C
ATOM   1033  CG1 VAL   127      91.465 -31.409  27.784  1.00 37.35           C
ATOM   1034  CG2 VAL   127      91.201 -29.072  26.724  1.00 37.35           C
ATOM   1035  C   VAL   127      92.575 -32.352  25.448  1.00 37.35           C
ATOM   1036  O   VAL   127      93.443 -32.978  26.055  1.00 37.35           O
ATOM   1037  N   ASP   128      91.698 -32.959  24.624  1.00112.37           N
ATOM   1038  CA  ASP   128      91.758 -34.384  24.481  1.00112.37           C
ATOM   1039  CB  ASP   128      90.532 -35.042  23.793  1.00112.37           C
ATOM   1040  CG  ASP   128      90.342 -34.666  22.326  1.00112.37           C
ATOM   1041  OD1 ASP   128      91.346 -34.535  21.578  1.00112.37           O
ATOM   1042  OD2 ASP   128      89.155 -34.545  21.921  1.00112.37           O
ATOM   1043  C   ASP   128      93.019 -34.755  23.769  1.00112.37           C
ATOM   1044  O   ASP   128      93.591 -35.812  24.026  1.00112.37           O
ATOM   1045  N   TYR   129      93.501 -33.866  22.879  1.00137.36           N
ATOM   1046  CA  TYR   129      94.627 -34.154  22.042  1.00137.36           C
ATOM   1047  CB  TYR   129      94.949 -32.970  21.105  1.00137.36           C
ATOM   1048  CG  TYR   129      95.972 -33.396  20.109  1.00137.36           C
ATOM   1049  CD1 TYR   129      95.595 -34.095  18.986  1.00137.36           C
ATOM   1050  CD2 TYR   129      97.301 -33.084  20.283  1.00137.36           C
ATOM   1051  CE1 TYR   129      96.530 -34.490  18.058  1.00137.36           C
ATOM   1052  CE2 TYR   129      98.241 -33.477  19.359  1.00137.36           C
ATOM   1053  CZ  TYR   129      97.856 -34.183  18.246  1.00137.36           C
ATOM   1054  OH  TYR   129      98.816 -34.590  17.295  1.00137.36           O
ATOM   1055  C   TYR   129      95.825 -34.413  22.898  1.00137.36           C
ATOM   1056  O   TYR   129      96.519 -35.412  22.718  1.00137.36           O
ATOM   1057  N   LEU   130      96.089 -33.535  23.882  1.00148.54           N
ATOM   1058  CA  LEU   130      97.257 -33.749  24.678  1.00148.54           C
ATOM   1059  CB  LEU   130      97.631 -32.639  25.652  1.00148.54           C
ATOM   1060  CG  LEU   130      98.900 -33.092  26.388  1.00148.54           C
ATOM   1061  CD1 LEU   130     100.041 -33.355  25.396  1.00148.54           C
ATOM   1062  CD2 LEU   130      99.292 -32.135  27.508  1.00148.54           C
ATOM   1063  C   LEU   130      97.131 -34.991  25.501  1.00148.54           C
ATOM   1064  O   LEU   130      98.129 -35.660  25.757  1.00148.54           O
ATOM   1065  N   LEU   131      95.913 -35.316  25.975  1.00 90.13           N
ATOM   1066  CA  LEU   131      95.750 -36.469  26.820  1.00 90.13           C
ATOM   1067  CB  LEU   131      94.277 -36.696  27.241  1.00 90.13           C
ATOM   1068  CG  LEU   131      94.003 -37.768  28.335  1.00 90.13           C
ATOM   1069  CD1 LEU   131      92.494 -37.892  28.601  1.00 90.13           C
ATOM   1070  CD2 LEU   131      94.628 -39.145  28.056  1.00 90.13           C
ATOM   1071  C   LEU   131      96.156 -37.677  26.036  1.00 90.13           C
ATOM   1072  O   LEU   131      96.865 -38.542  26.547  1.00 90.13           O
ATOM   1073  N   HIS   132      95.706 -37.765  24.770  1.00 35.88           N
ATOM   1074  CA  HIS   132      95.978 -38.932  23.982  1.00 35.88           C
ATOM   1075  ND1 HIS   132      93.028 -39.829  23.191  1.00 35.88           N
ATOM   1076  CG  HIS   132      93.821 -38.836  22.663  1.00 35.88           C
ATOM   1077  CB  HIS   132      95.317 -38.901  22.594  1.00 35.88           C
ATOM   1078  NE2 HIS   132      91.657 -38.217  22.511  1.00 35.88           N
ATOM   1079  CD2 HIS   132      92.968 -37.860  22.250  1.00 35.88           C
ATOM   1080  CE1 HIS   132      91.744 -39.407  23.076  1.00 35.88           C
ATOM   1081  C   HIS   132      97.451 -39.056  23.762  1.00 35.88           C
ATOM   1082  O   HIS   132      98.014 -40.138  23.913  1.00 35.88           O
ATOM   1083  N   GLN   133      98.115 -37.936  23.418  1.00 37.00           N
ATOM   1084  CA  GLN   133      99.517 -37.970  23.109  1.00 37.00           C
ATOM   1085  CB  GLN   133     100.082 -36.615  22.650  1.00 37.00           C
ATOM   1086  CG  GLN   133      99.563 -36.178  21.280  1.00 37.00           C
ATOM   1087  CD  GLN   133     100.326 -34.933  20.854  1.00 37.00           C
ATOM   1088  OE1 GLN   133     100.253 -33.883  21.491  1.00 37.00           O
ATOM   1089  NE2 GLN   133     101.084 -35.058  19.732  1.00 37.00           N
ATOM   1090  C   GLN   133     100.296 -38.393  24.312  1.00 37.00           C
ATOM   1091  O   GLN   133     101.246 -39.166  24.199  1.00 37.00           O
ATOM   1092  N   LEU   134      99.904 -37.919  25.507  1.00 45.00           N
ATOM   1093  CA  LEU   134     100.647 -38.248  26.687  1.00 45.00           C
ATOM   1094  CB  LEU   134     100.014 -37.672  27.966  1.00 45.00           C
ATOM   1095  CG  LEU   134      99.953 -36.134  28.010  1.00 45.00           C
ATOM   1096  CD1 LEU   134      99.309 -35.643  29.317  1.00 45.00           C
ATOM   1097  CD2 LEU   134     101.333 -35.509  27.760  1.00 45.00           C
ATOM   1098  C   LEU   134     100.628 -39.736  26.839  1.00 45.00           C
ATOM   1099  O   LEU   134     101.619 -40.347  27.239  1.00 45.00           O
ATOM   1100  N   LYS   135      99.461 -40.348  26.573  1.00142.16           N
ATOM   1101  CA  LYS   135      99.319 -41.767  26.703  1.00142.16           C
ATOM   1102  CB  LYS   135      97.850 -42.182  26.527  1.00142.16           C
ATOM   1103  CG  LYS   135      97.483 -43.546  27.111  1.00142.16           C
ATOM   1104  CD  LYS   135      97.468 -43.576  28.639  1.00142.16           C
ATOM   1105  CE  LYS   135      96.667 -44.747  29.211  1.00142.16           C
ATOM   1106  NZ  LYS   135      95.220 -44.515  29.000  1.00142.16           N
ATOM   1107  C   LYS   135     100.124 -42.483  25.650  1.00142.16           C
ATOM   1108  O   LYS   135     100.957 -43.331  25.965  1.00142.16           O
ATOM   1109  N   ASN   136      99.898 -42.138  24.363  1.00102.53           N
ATOM   1110  CA  ASN   136     100.513 -42.832  23.261  1.00102.53           C
ATOM   1111  CB  ASN   136      99.918 -42.394  21.908  1.00102.53           C
ATOM   1112  CG  ASN   136     100.235 -43.418  20.820  1.00102.53           C
ATOM   1113  OD1 ASN   136      99.627 -43.393  19.752  1.00102.53           O
ATOM   1114  ND2 ASN   136     101.191 -44.347  21.087  1.00102.53           N
ATOM   1115  C   ASN   136     101.993 -42.592  23.204  1.00102.53           C
ATOM   1116  O   ASN   136     102.770 -43.545  23.235  1.00102.53           O
ATOM   1117  N   ASN   137     102.430 -41.315  23.140  1.00 65.56           N
ATOM   1118  CA  ASN   137     103.841 -41.066  23.001  1.00 65.56           C
ATOM   1119  CB  ASN   137     104.209 -40.562  21.590  1.00 65.56           C
ATOM   1120  CG  ASN   137     105.716 -40.649  21.386  1.00 65.56           C
ATOM   1121  OD1 ASN   137     106.420 -41.330  22.129  1.00 65.56           O
ATOM   1122  ND2 ASN   137     106.228 -39.937  20.345  1.00 65.56           N
ATOM   1123  C   ASN   137     104.233 -39.986  23.961  1.00 65.56           C
ATOM   1124  O   ASN   137     103.992 -38.804  23.711  1.00 65.56           O
ATOM   1125  N   PRO   138     104.834 -40.368  25.055  1.00 67.83           N
ATOM   1126  CA  PRO   138     105.276 -39.409  26.038  1.00 67.83           C
ATOM   1127  CD  PRO   138     104.492 -41.645  25.665  1.00 67.83           C
ATOM   1128  CB  PRO   138     105.564 -40.213  27.305  1.00 67.83           C
ATOM   1129  CG  PRO   138     104.644 -41.441  27.181  1.00 67.83           C
ATOM   1130  C   PRO   138     106.451 -38.579  25.607  1.00 67.83           C
ATOM   1131  O   PRO   138     106.647 -37.500  26.164  1.00 67.83           O
ATOM   1132  N   SER   139     107.258 -39.066  24.646  1.00 80.69           N
ATOM   1133  CA  SER   139     108.463 -38.402  24.224  1.00 80.69           C
ATOM   1134  CB  SER   139     109.326 -39.292  23.308  1.00 80.69           C
ATOM   1135  OG  SER   139     110.506 -38.611  22.910  1.00 80.69           O
ATOM   1136  C   SER   139     108.143 -37.151  23.465  1.00 80.69           C
ATOM   1137  O   SER   139     108.997 -36.278  23.316  1.00 80.69           O
ATOM   1138  N   SER   140     106.896 -37.029  22.978  1.00 98.00           N
ATOM   1139  CA  SER   140     106.502 -35.954  22.110  1.00 98.00           C
ATOM   1140  CB  SER   140     105.011 -36.014  21.746  1.00 98.00           C
ATOM   1141  OG  SER   140     104.736 -37.181  20.985  1.00 98.00           O
ATOM   1142  C   SER   140     106.755 -34.603  22.718  1.00 98.00           C
ATOM   1143  O   SER   140     106.376 -34.316  23.851  1.00 98.00           O
ATOM   1144  N   ARG   141     107.464 -33.753  21.947  1.00156.60           N
ATOM   1145  CA  ARG   141     107.774 -32.377  22.235  1.00156.60           C
ATOM   1146  CB  ARG   141     109.030 -31.885  21.502  1.00156.60           C
ATOM   1147  CG  ARG   141     110.295 -32.442  22.161  1.00156.60           C
ATOM   1148  CD  ARG   141     111.612 -31.951  21.560  1.00156.60           C
ATOM   1149  NE  ARG   141     112.705 -32.395  22.474  1.00156.60           N
ATOM   1150  CZ  ARG   141     113.209 -33.661  22.388  1.00156.60           C
ATOM   1151  NH1 ARG   141     112.684 -34.547  21.492  1.00156.60           N
ATOM   1152  NH2 ARG   141     114.236 -34.042  23.203  1.00156.60           N
ATOM   1153  C   ARG   141     106.615 -31.460  21.937  1.00156.60           C
ATOM   1154  O   ARG   141     106.570 -30.331  22.421  1.00156.60           O
ATOM   1155  N   ARG   142     105.694 -31.913  21.067  1.00188.94           N
ATOM   1156  CA  ARG   142     104.569 -31.195  20.519  1.00188.94           C
ATOM   1157  CB  ARG   142     103.922 -31.908  19.317  1.00188.94           C
ATOM   1158  CG  ARG   142     103.405 -33.308  19.637  1.00188.94           C
ATOM   1159  CD  ARG   142     104.439 -34.397  19.356  1.00188.94           C
ATOM   1160  NE  ARG   142     104.512 -34.603  17.884  1.00188.94           N
ATOM   1161  CZ  ARG   142     103.767 -35.587  17.301  1.00188.94           C
ATOM   1162  NH1 ARG   142     102.965 -36.383  18.069  1.00188.94           N
ATOM   1163  NH2 ARG   142     103.826 -35.776  15.951  1.00188.94           N
ATOM   1164  C   ARG   142     103.465 -30.883  21.493  1.00188.94           C
ATOM   1165  O   ARG   142     102.632 -30.045  21.167  1.00188.94           O
ATOM   1166  N   HIS   143     103.366 -31.573  22.648  1.00116.06           N
ATOM   1167  CA  HIS   143     102.274 -31.451  23.595  1.00116.06           C
ATOM   1168  ND1 HIS   143     103.653 -33.977  26.181  1.00116.06           N
ATOM   1169  CG  HIS   143     103.034 -33.445  25.071  1.00116.06           C
ATOM   1170  CB  HIS   143     102.624 -32.007  24.990  1.00116.06           C
ATOM   1171  NE2 HIS   143     103.454 -35.631  24.711  1.00116.06           N
ATOM   1172  CD2 HIS   143     102.919 -34.470  24.183  1.00116.06           C
ATOM   1173  CE1 HIS   143     103.881 -35.286  25.913  1.00116.06           C
ATOM   1174  C   HIS   143     101.941 -30.017  23.904  1.00116.06           C
ATOM   1175  O   HIS   143     102.425 -29.484  24.900  1.00116.06           O
ATOM   1176  N   ILE   144     101.056 -29.362  23.119  1.00 57.62           N
ATOM   1177  CA  ILE   144     100.747 -27.991  23.417  1.00 57.62           C
ATOM   1178  CB  ILE   144     101.428 -27.002  22.515  1.00 57.62           C
ATOM   1179  CG1 ILE   144     102.950 -27.039  22.734  1.00 57.62           C
ATOM   1180  CG2 ILE   144     100.789 -25.623  22.756  1.00 57.62           C
ATOM   1181  CD1 ILE   144     103.745 -26.268  21.682  1.00 57.62           C
ATOM   1182  C   ILE   144      99.281 -27.754  23.274  1.00 57.62           C
ATOM   1183  O   ILE   144      98.634 -28.285  22.373  1.00 57.62           O
ATOM   1184  N   THR   145      98.718 -26.953  24.201  1.00 53.29           N
ATOM   1185  CA  THR   145      97.350 -26.545  24.099  1.00 53.29           C
ATOM   1186  CB  THR   145      96.512 -26.940  25.273  1.00 53.29           C
ATOM   1187  OG1 THR   145      96.548 -28.349  25.447  1.00 53.29           O
ATOM   1188  CG2 THR   145      95.069 -26.473  25.008  1.00 53.29           C
ATOM   1189  C   THR   145      97.391 -25.050  24.065  1.00 53.29           C
ATOM   1190  O   THR   145      97.801 -24.417  25.036  1.00 53.29           O
ATOM   1191  N   MET   146      96.968 -24.420  22.950  1.00143.73           N
ATOM   1192  CA  MET   146      97.104 -22.992  22.973  1.00143.73           C
ATOM   1193  CB  MET   146      98.094 -22.430  21.935  1.00143.73           C
ATOM   1194  CG  MET   146      97.730 -22.654  20.468  1.00143.73           C
ATOM   1195  SD  MET   146      98.957 -21.954  19.320  1.00143.73           S
ATOM   1196  CE  MET   146      98.061 -22.378  17.800  1.00143.73           C
ATOM   1197  C   MET   146      95.789 -22.300  22.836  1.00143.73           C
ATOM   1198  O   MET   146      95.025 -22.519  21.897  1.00143.73           O
ATOM   1199  N   LEU   147      95.472 -21.474  23.852  1.00188.66           N
ATOM   1200  CA  LEU   147      94.273 -20.688  23.842  1.00188.66           C
ATOM   1201  CB  LEU   147      93.709 -20.296  25.200  1.00188.66           C
ATOM   1202  CG  LEU   147      94.724 -19.655  26.123  1.00188.66           C
ATOM   1203  CD1 LEU   147      95.385 -18.403  25.519  1.00188.66           C
ATOM   1204  CD2 LEU   147      94.051 -19.382  27.466  1.00188.66           C
ATOM   1205  C   LEU   147      94.367 -19.458  22.990  1.00188.66           C
ATOM   1206  O   LEU   147      93.343 -18.888  22.625  1.00188.66           O
ATOM   1207  N   TRP   148      95.583 -18.932  22.748  1.00 87.88           N
ATOM   1208  CA  TRP   148      95.654 -17.702  22.007  1.00 87.88           C
ATOM   1209  CB  TRP   148      97.051 -17.070  22.016  1.00 87.88           C
ATOM   1210  CG  TRP   148      97.109 -15.737  21.319  1.00 87.88           C
ATOM   1211  CD2 TRP   148      97.126 -14.473  21.999  1.00 87.88           C
ATOM   1212  CD1 TRP   148      97.216 -15.462  19.988  1.00 87.88           C
ATOM   1213  NE1 TRP   148      97.278 -14.104  19.793  1.00 87.88           N
ATOM   1214  CE2 TRP   148      97.230 -13.483  21.023  1.00 87.88           C
ATOM   1215  CE3 TRP   148      97.068 -14.166  23.329  1.00 87.88           C
ATOM   1216  CZ2 TRP   148      97.274 -12.163  21.364  1.00 87.88           C
ATOM   1217  CZ3 TRP   148      97.111 -12.834  23.668  1.00 87.88           C
ATOM   1218  CH2 TRP   148      97.209 -11.851  22.703  1.00 87.88           C
ATOM   1219  C   TRP   148      95.292 -17.972  20.573  1.00 87.88           C
ATOM   1220  O   TRP   148      95.893 -18.829  19.927  1.00 87.88           O
ATOM   1221  N   ASN   149      94.288 -17.238  20.038  1.00 77.07           N
ATOM   1222  CA  ASN   149      93.860 -17.420  18.672  1.00 77.07           C
ATOM   1223  CB  ASN   149      92.506 -18.151  18.587  1.00 77.07           C
ATOM   1224  CG  ASN   149      92.138 -18.452  17.140  1.00 77.07           C
ATOM   1225  OD1 ASN   149      92.383 -17.658  16.232  1.00 77.07           O
ATOM   1226  ND2 ASN   149      91.514 -19.640  16.918  1.00 77.07           N
ATOM   1227  C   ASN   149      93.659 -16.063  18.062  1.00 77.07           C
ATOM   1228  O   ASN   149      92.653 -15.408  18.320  1.00 77.07           O
ATOM   1229  N   PRO   150      94.543 -15.664  17.190  1.00 73.47           N
ATOM   1230  CA  PRO   150      94.534 -14.340  16.621  1.00 73.47           C
ATOM   1231  CD  PRO   150      95.826 -16.330  17.040  1.00 73.47           C
ATOM   1232  CB  PRO   150      95.773 -14.278  15.729  1.00 73.47           C
ATOM   1233  CG  PRO   150      96.741 -15.293  16.367  1.00 73.47           C
ATOM   1234  C   PRO   150      93.279 -13.952  15.899  1.00 73.47           C
ATOM   1235  O   PRO   150      92.930 -12.773  15.926  1.00 73.47           O
ATOM   1236  N   ASP   151      92.613 -14.894  15.208  1.00 46.31           N
ATOM   1237  CA  ASP   151      91.433 -14.549  14.465  1.00 46.31           C
ATOM   1238  CB  ASP   151      90.962 -15.682  13.543  1.00 46.31           C
ATOM   1239  CG  ASP   151      91.981 -15.801  12.419  1.00 46.31           C
ATOM   1240  OD1 ASP   151      92.952 -14.998  12.413  1.00 46.31           O
ATOM   1241  OD2 ASP   151      91.800 -16.694  11.549  1.00 46.31           O
ATOM   1242  C   ASP   151      90.302 -14.219  15.388  1.00 46.31           C
ATOM   1243  O   ASP   151      89.556 -13.270  15.160  1.00 46.31           O
ATOM   1244  N   GLU   152      90.158 -15.023  16.454  1.00123.68           N
ATOM   1245  CA  GLU   152      89.105 -14.944  17.424  1.00123.68           C
ATOM   1246  CB  GLU   152      88.946 -16.221  18.271  1.00123.68           C
ATOM   1247  CG  GLU   152      88.054 -17.288  17.620  1.00123.68           C
ATOM   1248  CD  GLU   152      88.772 -17.966  16.462  1.00123.68           C
ATOM   1249  OE1 GLU   152      89.166 -17.252  15.502  1.00123.68           O
ATOM   1250  OE2 GLU   152      88.917 -19.217  16.516  1.00123.68           O
ATOM   1251  C   GLU   152      89.208 -13.759  18.346  1.00123.68           C
ATOM   1252  O   GLU   152      88.217 -13.407  18.983  1.00123.68           O
ATOM   1253  N   LEU   153      90.378 -13.100  18.465  1.00138.43           N
ATOM   1254  CA  LEU   153      90.515 -12.081  19.482  1.00138.43           C
ATOM   1255  CB  LEU   153      91.876 -11.354  19.565  1.00138.43           C
ATOM   1256  CG  LEU   153      92.971 -12.047  20.408  1.00138.43           C
ATOM   1257  CD1 LEU   153      92.478 -12.311  21.838  1.00138.43           C
ATOM   1258  CD2 LEU   153      93.579 -13.275  19.735  1.00138.43           C
ATOM   1259  C   LEU   153      89.467 -11.001  19.428  1.00138.43           C
ATOM   1260  O   LEU   153      89.079 -10.491  20.477  1.00138.43           O
ATOM   1261  N   ASP   154      88.972 -10.599  18.245  1.00 97.99           N
ATOM   1262  CA  ASP   154      88.031  -9.510  18.216  1.00 97.99           C
ATOM   1263  CB  ASP   154      87.577  -9.145  16.790  1.00 97.99           C
ATOM   1264  CG  ASP   154      86.872 -10.339  16.162  1.00 97.99           C
ATOM   1265  OD1 ASP   154      87.277 -11.495  16.458  1.00 97.99           O
ATOM   1266  OD2 ASP   154      85.915 -10.108  15.376  1.00 97.99           O
ATOM   1267  C   ASP   154      86.808  -9.832  19.033  1.00 97.99           C
ATOM   1268  O   ASP   154      86.222  -8.942  19.649  1.00 97.99           O
ATOM   1269  N   ALA   155      86.375 -11.106  19.023  1.00 73.59           N
ATOM   1270  CA  ALA   155      85.218 -11.615  19.714  1.00 73.59           C
ATOM   1271  CB  ALA   155      84.849 -13.044  19.282  1.00 73.59           C
ATOM   1272  C   ALA   155      85.362 -11.618  21.221  1.00 73.59           C
ATOM   1273  O   ALA   155      84.363 -11.592  21.938  1.00 73.59           O
ATOM   1274  N   MET   156      86.590 -11.726  21.761  1.00 78.42           N
ATOM   1275  CA  MET   156      86.745 -11.942  23.180  1.00 78.42           C
ATOM   1276  CB  MET   156      88.105 -12.556  23.536  1.00 78.42           C
ATOM   1277  CG  MET   156      88.345 -13.911  22.874  1.00 78.42           C
ATOM   1278  SD  MET   156      89.966 -14.642  23.245  1.00 78.42           S
ATOM   1279  CE  MET   156      89.905 -15.836  21.880  1.00 78.42           C
ATOM   1280  C   MET   156      86.605 -10.701  24.014  1.00 78.42           C
ATOM   1281  O   MET   156      87.056  -9.621  23.636  1.00 78.42           O
ATOM   1282  N   ALA   157      85.940 -10.839  25.190  1.00 49.63           N
ATOM   1283  CA  ALA   157      85.857  -9.755  26.126  1.00 49.63           C
ATOM   1284  CB  ALA   157      84.961 -10.063  27.337  1.00 49.63           C
ATOM   1285  C   ALA   157      87.240  -9.495  26.646  1.00 49.63           C
ATOM   1286  O   ALA   157      87.643  -8.342  26.790  1.00 49.63           O
ATOM   1287  N   LEU   158      87.999 -10.572  26.955  1.00 62.92           N
ATOM   1288  CA  LEU   158      89.336 -10.416  27.466  1.00 62.92           C
ATOM   1289  CB  LEU   158      89.438 -10.674  28.978  1.00 62.92           C
ATOM   1290  CG  LEU   158      90.868 -10.563  29.540  1.00 62.92           C
ATOM   1291  CD1 LEU   158      91.432  -9.138  29.413  1.00 62.92           C
ATOM   1292  CD2 LEU   158      90.931 -11.108  30.975  1.00 62.92           C
ATOM   1293  C   LEU   158      90.230 -11.409  26.785  1.00 62.92           C
ATOM   1294  O   LEU   158      89.908 -12.591  26.678  1.00 62.92           O
ATOM   1295  N   THR   159      91.402 -10.941  26.315  1.00 47.62           N
ATOM   1296  CA  THR   159      92.342 -11.787  25.635  1.00 47.62           C
ATOM   1297  CB  THR   159      93.410 -10.983  24.951  1.00 47.62           C
ATOM   1298  OG1 THR   159      92.810 -10.082  24.033  1.00 47.62           O
ATOM   1299  CG2 THR   159      94.367 -11.917  24.200  1.00 47.62           C
ATOM   1300  C   THR   159      92.989 -12.658  26.667  1.00 47.62           C
ATOM   1301  O   THR   159      93.392 -12.177  27.725  1.00 47.62           O
ATOM   1302  N   PRO   160      93.104 -13.933  26.403  1.00 84.54           N
ATOM   1303  CA  PRO   160      93.654 -14.861  27.352  1.00 84.54           C
ATOM   1304  CD  PRO   160      93.031 -14.487  25.061  1.00 84.54           C
ATOM   1305  CB  PRO   160      93.652 -16.209  26.647  1.00 84.54           C
ATOM   1306  CG  PRO   160      93.763 -15.835  25.157  1.00 84.54           C
ATOM   1307  C   PRO   160      95.009 -14.475  27.859  1.00 84.54           C
ATOM   1308  O   PRO   160      95.934 -14.279  27.070  1.00 84.54           O
ATOM   1309  N   CYS   161      95.138 -14.376  29.195  1.00 52.70           N
ATOM   1310  CA  CYS   161      96.386 -14.069  29.829  1.00 52.70           C
ATOM   1311  CB  CYS   161      96.265 -13.774  31.334  1.00 52.70           C
ATOM   1312  SG  CYS   161      95.553 -12.135  31.676  1.00 52.70           S
ATOM   1313  C   CYS   161      97.298 -15.240  29.665  1.00 52.70           C
ATOM   1314  O   CYS   161      98.515 -15.076  29.569  1.00 52.70           O
ATOM   1315  N   VAL   162      96.731 -16.464  29.672  1.00 64.38           N
ATOM   1316  CA  VAL   162      97.579 -17.610  29.535  1.00 64.38           C
ATOM   1317  CB  VAL   162      97.182 -18.754  30.415  1.00 64.38           C
ATOM   1318  CG1 VAL   162      98.110 -19.943  30.109  1.00 64.38           C
ATOM   1319  CG2 VAL   162      97.237 -18.285  31.879  1.00 64.38           C
ATOM   1320  C   VAL   162      97.503 -18.084  28.131  1.00 64.38           C
ATOM   1321  O   VAL   162      96.728 -18.978  27.820  1.00 64.38           O
ATOM   1322  N   TYR   163      98.414 -17.574  27.290  1.00167.29           N
ATOM   1323  CA  TYR   163      98.485 -17.777  25.872  1.00167.29           C
ATOM   1324  CB  TYR   163      99.773 -17.101  25.368  1.00167.29           C
ATOM   1325  CG  TYR   163     100.002 -17.216  23.902  1.00167.29           C
ATOM   1326  CD1 TYR   163     100.502 -18.382  23.363  1.00167.29           C
ATOM   1327  CD2 TYR   163      99.738 -16.159  23.067  1.00167.29           C
ATOM   1328  CE1 TYR   163     100.730 -18.488  22.010  1.00167.29           C
ATOM   1329  CE2 TYR   163      99.967 -16.261  21.715  1.00167.29           C
ATOM   1330  CZ  TYR   163     100.463 -17.424  21.183  1.00167.29           C
ATOM   1331  OH  TYR   163     100.693 -17.516  19.793  1.00167.29           O
ATOM   1332  C   TYR   163      98.586 -19.244  25.565  1.00167.29           C
ATOM   1333  O   TYR   163      97.856 -19.740  24.708  1.00167.29           O
ATOM   1334  N   GLU   164      99.478 -19.983  26.257  1.00 92.34           N
ATOM   1335  CA  GLU   164      99.650 -21.369  25.908  1.00 92.34           C
ATOM   1336  CB  GLU   164     100.599 -21.519  24.703  1.00 92.34           C
ATOM   1337  CG  GLU   164     100.854 -22.950  24.233  1.00 92.34           C
ATOM   1338  CD  GLU   164     101.826 -22.882  23.058  1.00 92.34           C
ATOM   1339  OE1 GLU   164     101.574 -22.074  22.124  1.00 92.34           O
ATOM   1340  OE2 GLU   164     102.835 -23.636  23.081  1.00 92.34           O
ATOM   1341  C   GLU   164     100.266 -22.103  27.069  1.00 92.34           C
ATOM   1342  O   GLU   164     100.825 -21.496  27.980  1.00 92.34           O
ATOM   1343  N   THR   165     100.136 -23.451  27.069  1.00107.96           N
ATOM   1344  CA  THR   165     100.739 -24.295  28.066  1.00107.96           C
ATOM   1345  CB  THR   165      99.770 -24.805  29.093  1.00107.96           C
ATOM   1346  OG1 THR   165      98.768 -25.585  28.459  1.00107.96           O
ATOM   1347  CG2 THR   165      99.131 -23.613  29.826  1.00107.96           C
ATOM   1348  C   THR   165     101.302 -25.492  27.351  1.00107.96           C
ATOM   1349  O   THR   165     100.817 -25.882  26.288  1.00107.96           O
ATOM   1350  N   GLN   166     102.362 -26.111  27.916  1.00 48.95           N
ATOM   1351  CA  GLN   166     102.960 -27.245  27.260  1.00 48.95           C
ATOM   1352  CB  GLN   166     104.328 -26.915  26.636  1.00 48.95           C
ATOM   1353  CG  GLN   166     104.996 -28.095  25.929  1.00 48.95           C
ATOM   1354  CD  GLN   166     106.327 -27.609  25.368  1.00 48.95           C
ATOM   1355  OE1 GLN   166     106.779 -28.072  24.321  1.00 48.95           O
ATOM   1356  NE2 GLN   166     106.976 -26.653  26.082  1.00 48.95           N
ATOM   1357  C   GLN   166     103.180 -28.327  28.275  1.00 48.95           C
ATOM   1358  O   GLN   166     103.561 -28.054  29.412  1.00 48.95           O
ATOM   1359  N   TRP   167     102.952 -29.600  27.883  1.00107.82           N
ATOM   1360  CA  TRP   167     103.132 -30.697  28.797  1.00107.82           C
ATOM   1361  CB  TRP   167     101.889 -31.598  28.928  1.00107.82           C
ATOM   1362  CG  TRP   167     100.809 -31.003  29.805  1.00107.82           C
ATOM   1363  CD2 TRP   167      99.881 -29.975  29.410  1.00107.82           C
ATOM   1364  CD1 TRP   167     100.523 -31.294  31.108  1.00107.82           C
ATOM   1365  NE1 TRP   167      99.475 -30.523  31.546  1.00107.82           N
ATOM   1366  CE2 TRP   167      99.069 -29.708  30.513  1.00107.82           C
ATOM   1367  CE3 TRP   167      99.720 -29.311  28.227  1.00107.82           C
ATOM   1368  CZ2 TRP   167      98.080 -28.771  30.447  1.00107.82           C
ATOM   1369  CZ3 TRP   167      98.716 -28.370  28.163  1.00107.82           C
ATOM   1370  CH2 TRP   167      97.913 -28.108  29.254  1.00107.82           C
ATOM   1371  C   TRP   167     104.317 -31.527  28.394  1.00107.82           C
ATOM   1372  O   TRP   167     104.659 -31.614  27.216  1.00107.82           O
ATOM   1373  N   TYR   168     105.010 -32.122  29.397  1.00 70.46           N
ATOM   1374  CA  TYR   168     106.175 -32.930  29.137  1.00 70.46           C
ATOM   1375  CB  TYR   168     107.491 -32.159  29.367  1.00 70.46           C
ATOM   1376  CG  TYR   168     108.649 -32.998  28.935  1.00 70.46           C
ATOM   1377  CD1 TYR   168     109.272 -33.854  29.813  1.00 70.46           C
ATOM   1378  CD2 TYR   168     109.118 -32.921  27.643  1.00 70.46           C
ATOM   1379  CE1 TYR   168     110.343 -34.620  29.409  1.00 70.46           C
ATOM   1380  CE2 TYR   168     110.186 -33.684  27.232  1.00 70.46           C
ATOM   1381  CZ  TYR   168     110.802 -34.538  28.116  1.00 70.46           C
ATOM   1382  OH  TYR   168     111.897 -35.323  27.699  1.00 70.46           O
ATOM   1383  C   TYR   168     106.141 -34.111  30.068  1.00 70.46           C
ATOM   1384  O   TYR   168     105.544 -34.041  31.142  1.00 70.46           O
ATOM   1385  N   VAL   169     106.763 -35.247  29.671  1.00 63.96           N
ATOM   1386  CA  VAL   169     106.749 -36.402  30.527  1.00 63.96           C
ATOM   1387  CB  VAL   169     105.746 -37.436  30.093  1.00 63.96           C
ATOM   1388  CG1 VAL   169     105.859 -38.657  31.020  1.00 63.96           C
ATOM   1389  CG2 VAL   169     104.348 -36.790  30.072  1.00 63.96           C
ATOM   1390  C   VAL   169     108.098 -37.056  30.538  1.00 63.96           C
ATOM   1391  O   VAL   169     108.700 -37.306  29.493  1.00 63.96           O
ATOM   1392  N   LYS   170     108.612 -37.352  31.749  1.00115.96           N
ATOM   1393  CA  LYS   170     109.868 -38.028  31.871  1.00115.96           C
ATOM   1394  CB  LYS   170     111.086 -37.090  31.757  1.00115.96           C
ATOM   1395  CG  LYS   170     111.166 -36.030  32.857  1.00115.96           C
ATOM   1396  CD  LYS   170     112.472 -35.230  32.840  1.00115.96           C
ATOM   1397  CE  LYS   170     112.508 -34.144  31.761  1.00115.96           C
ATOM   1398  NZ  LYS   170     113.762 -33.365  31.865  1.00115.96           N
ATOM   1399  C   LYS   170     109.890 -38.661  33.221  1.00115.96           C
ATOM   1400  O   LYS   170     109.342 -38.126  34.183  1.00115.96           O
ATOM   1401  N   HIS   171     110.518 -39.844  33.323  1.00 87.46           N
ATOM   1402  CA  HIS   171     110.638 -40.496  34.590  1.00 87.46           C
ATOM   1403  ND1 HIS   171     113.195 -41.093  36.595  1.00 87.46           N
ATOM   1404  CG  HIS   171     112.047 -40.344  36.722  1.00 87.46           C
ATOM   1405  CB  HIS   171     111.418 -39.610  35.579  1.00 87.46           C
ATOM   1406  NE2 HIS   171     112.603 -41.194  38.735  1.00 87.46           N
ATOM   1407  CD2 HIS   171     111.696 -40.416  38.034  1.00 87.46           C
ATOM   1408  CE1 HIS   171     113.483 -41.578  37.829  1.00 87.46           C
ATOM   1409  C   HIS   171     109.257 -40.758  35.126  1.00 87.46           C
ATOM   1410  O   HIS   171     109.041 -40.780  36.337  1.00 87.46           O
ATOM   1411  N   GLY   172     108.280 -40.967  34.220  1.00 26.10           N
ATOM   1412  CA  GLY   172     106.944 -41.323  34.613  1.00 26.10           C
ATOM   1413  C   GLY   172     106.278 -40.166  35.290  1.00 26.10           C
ATOM   1414  O   GLY   172     105.307 -40.353  36.022  1.00 26.10           O
ATOM   1415  N   LYS   173     106.769 -38.934  35.062  1.00 46.13           N
ATOM   1416  CA  LYS   173     106.177 -37.807  35.725  1.00 46.13           C
ATOM   1417  CB  LYS   173     107.185 -37.035  36.594  1.00 46.13           C
ATOM   1418  CG  LYS   173     107.838 -37.876  37.693  1.00 46.13           C
ATOM   1419  CD  LYS   173     109.103 -37.231  38.271  1.00 46.13           C
ATOM   1420  CE  LYS   173     109.880 -38.136  39.231  1.00 46.13           C
ATOM   1421  NZ  LYS   173     111.198 -37.535  39.546  1.00 46.13           N
ATOM   1422  C   LYS   173     105.693 -36.844  34.677  1.00 46.13           C
ATOM   1423  O   LYS   173     106.321 -36.685  33.632  1.00 46.13           O
ATOM   1424  N   LEU   174     104.553 -36.170  34.944  1.00112.96           N
ATOM   1425  CA  LEU   174     103.997 -35.224  34.012  1.00112.96           C
ATOM   1426  CB  LEU   174     102.482 -35.440  33.799  1.00112.96           C
ATOM   1427  CG  LEU   174     101.760 -34.402  32.921  1.00112.96           C
ATOM   1428  CD1 LEU   174     100.406 -34.952  32.464  1.00112.96           C
ATOM   1429  CD2 LEU   174     101.548 -33.072  33.665  1.00112.96           C
ATOM   1430  C   LEU   174     104.260 -33.831  34.509  1.00112.96           C
ATOM   1431  O   LEU   174     104.002 -33.509  35.666  1.00112.96           O
ATOM   1432  N   HIS   175     104.768 -32.960  33.609  1.00132.84           N
ATOM   1433  CA  HIS   175     105.176 -31.611  33.916  1.00132.84           C
ATOM   1434  ND1 HIS   175     107.808 -29.666  35.011  1.00132.84           N
ATOM   1435  CG  HIS   175     107.256 -30.073  33.819  1.00132.84           C
ATOM   1436  CB  HIS   175     106.666 -31.429  33.576  1.00132.84           C
ATOM   1437  NE2 HIS   175     108.060 -27.979  33.585  1.00132.84           N
ATOM   1438  CD2 HIS   175     107.416 -29.031  32.959  1.00132.84           C
ATOM   1439  CE1 HIS   175     108.275 -28.406  34.816  1.00132.84           C
ATOM   1440  C   HIS   175     104.393 -30.662  33.051  1.00132.84           C
ATOM   1441  O   HIS   175     103.950 -31.027  31.963  1.00132.84           O
ATOM   1442  N   LEU   176     104.188 -29.409  33.524  1.00 65.06           N
ATOM   1443  CA  LEU   176     103.433 -28.459  32.748  1.00 65.06           C
ATOM   1444  CB  LEU   176     101.984 -28.331  33.280  1.00 65.06           C
ATOM   1445  CG  LEU   176     100.979 -27.492  32.457  1.00 65.06           C
ATOM   1446  CD1 LEU   176      99.595 -27.524  33.127  1.00 65.06           C
ATOM   1447  CD2 LEU   176     101.441 -26.046  32.223  1.00 65.06           C
ATOM   1448  C   LEU   176     104.109 -27.118  32.829  1.00 65.06           C
ATOM   1449  O   LEU   176     104.578 -26.702  33.888  1.00 65.06           O
ATOM   1450  N   GLU   177     104.191 -26.408  31.683  1.00 43.17           N
ATOM   1451  CA  GLU   177     104.738 -25.079  31.674  1.00 43.17           C
ATOM   1452  CB  GLU   177     105.987 -24.901  30.797  1.00 43.17           C
ATOM   1453  CG  GLU   177     106.522 -23.467  30.831  1.00 43.17           C
ATOM   1454  CD  GLU   177     107.765 -23.396  29.959  1.00 43.17           C
ATOM   1455  OE1 GLU   177     107.733 -23.969  28.839  1.00 43.17           O
ATOM   1456  OE2 GLU   177     108.767 -22.776  30.406  1.00 43.17           O
ATOM   1457  C   GLU   177     103.684 -24.174  31.124  1.00 43.17           C
ATOM   1458  O   GLU   177     103.010 -24.506  30.149  1.00 43.17           O
ATOM   1459  N   VAL   178     103.510 -22.990  31.742  1.00 97.43           N
ATOM   1460  CA  VAL   178     102.482 -22.104  31.285  1.00 97.43           C
ATOM   1461  CB  VAL   178     101.498 -21.777  32.362  1.00 97.43           C
ATOM   1462  CG1 VAL   178     100.834 -23.085  32.834  1.00 97.43           C
ATOM   1463  CG2 VAL   178     102.256 -21.021  33.465  1.00 97.43           C
ATOM   1464  C   VAL   178     103.113 -20.817  30.861  1.00 97.43           C
ATOM   1465  O   VAL   178     104.088 -20.351  31.449  1.00 97.43           O
ATOM   1466  N   ARG   179     102.566 -20.214  29.792  1.00 86.38           N
ATOM   1467  CA  ARG   179     103.075 -18.965  29.316  1.00 86.38           C
ATOM   1468  CB  ARG   179     103.236 -18.946  27.788  1.00 86.38           C
ATOM   1469  CG  ARG   179     103.776 -17.633  27.217  1.00 86.38           C
ATOM   1470  CD  ARG   179     103.777 -17.613  25.686  1.00 86.38           C
ATOM   1471  NE  ARG   179     104.580 -18.785  25.240  1.00 86.38           N
ATOM   1472  CZ  ARG   179     105.887 -18.633  24.878  1.00 86.38           C
ATOM   1473  NH1 ARG   179     106.425 -17.386  24.741  1.00 86.38           N
ATOM   1474  NH2 ARG   179     106.658 -19.737  24.659  1.00 86.38           N
ATOM   1475  C   ARG   179     102.047 -17.940  29.660  1.00 86.38           C
ATOM   1476  O   ARG   179     100.968 -17.914  29.069  1.00 86.38           O
ATOM   1477  N   ALA   180     102.350 -17.065  30.637  1.00 43.44           N
ATOM   1478  CA  ALA   180     101.388 -16.058  30.974  1.00 43.44           C
ATOM   1479  CB  ALA   180     101.170 -15.898  32.489  1.00 43.44           C
ATOM   1480  C   ALA   180     101.919 -14.757  30.464  1.00 43.44           C
ATOM   1481  O   ALA   180     102.948 -14.261  30.922  1.00 43.44           O
ATOM   1482  N   ARG   181     101.179 -14.156  29.517  1.00 91.41           N
ATOM   1483  CA  ARG   181     101.565 -12.938  28.865  1.00 91.41           C
ATOM   1484  CB  ARG   181     100.517 -12.493  27.828  1.00 91.41           C
ATOM   1485  CG  ARG   181      99.114 -12.354  28.430  1.00 91.41           C
ATOM   1486  CD  ARG   181      98.058 -11.796  27.470  1.00 91.41           C
ATOM   1487  NE  ARG   181      98.230 -10.318  27.447  1.00 91.41           N
ATOM   1488  CZ  ARG   181      97.468  -9.536  28.268  1.00 91.41           C
ATOM   1489  NH1 ARG   181      96.430 -10.084  28.963  1.00 91.41           N
ATOM   1490  NH2 ARG   181      97.750  -8.208  28.403  1.00 91.41           N
ATOM   1491  C   ARG   181     101.677 -11.846  29.874  1.00 91.41           C
ATOM   1492  O   ARG   181     102.624 -11.063  29.841  1.00 91.41           O
ATOM   1493  N   SER   182     100.701 -11.755  30.793  1.00 53.38           N
ATOM   1494  CA  SER   182     100.771 -10.721  31.780  1.00 53.38           C
ATOM   1495  CB  SER   182      99.936  -9.484  31.417  1.00 53.38           C
ATOM   1496  OG  SER   182     100.031  -8.517  32.448  1.00 53.38           O
ATOM   1497  C   SER   182     100.231 -11.268  33.061  1.00 53.38           C
ATOM   1498  O   SER   182      99.223 -11.974  33.063  1.00 53.38           O
ATOM   1499  N   ASN   183     100.888 -10.956  34.200  1.00 92.09           N
ATOM   1500  CA  ASN   183     100.392 -11.515  35.425  1.00 92.09           C
ATOM   1501  CB  ASN   183     101.191 -12.747  35.888  1.00 92.09           C
ATOM   1502  CG  ASN   183     100.379 -13.483  36.942  1.00 92.09           C
ATOM   1503  OD1 ASN   183      99.908 -12.888  37.909  1.00 92.09           O
ATOM   1504  ND2 ASN   183     100.197 -14.817  36.747  1.00 92.09           N
ATOM   1505  C   ASN   183     100.429 -10.511  36.541  1.00 92.09           C
ATOM   1506  O   ASN   183     101.428  -9.830  36.770  1.00 92.09           O
ATOM   1507  N   ASP   184      99.305 -10.421  37.281  1.00 57.45           N
ATOM   1508  CA  ASP   184      99.173  -9.560  38.420  1.00 57.45           C
ATOM   1509  CB  ASP   184      97.709  -9.136  38.648  1.00 57.45           C
ATOM   1510  CG  ASP   184      97.603  -8.222  39.859  1.00 57.45           C
ATOM   1511  OD1 ASP   184      98.643  -7.975  40.526  1.00 57.45           O
ATOM   1512  OD2 ASP   184      96.463  -7.761  40.134  1.00 57.45           O
ATOM   1513  C   ASP   184      99.610 -10.373  39.598  1.00 57.45           C
ATOM   1514  O   ASP   184      98.921 -11.297  40.025  1.00 57.45           O
ATOM   1515  N   MET   185     100.774 -10.026  40.171  1.00 92.81           N
ATOM   1516  CA  MET   185     101.323 -10.787  41.253  1.00 92.81           C
ATOM   1517  CB  MET   185     102.643 -10.194  41.761  1.00 92.81           C
ATOM   1518  CG  MET   185     103.813 -10.381  40.799  1.00 92.81           C
ATOM   1519  SD  MET   185     104.476 -12.074  40.764  1.00 92.81           S
ATOM   1520  CE  MET   185     103.144 -12.785  39.759  1.00 92.81           C
ATOM   1521  C   MET   185     100.385 -10.773  42.418  1.00 92.81           C
ATOM   1522  O   MET   185     100.244 -11.773  43.119  1.00 92.81           O
ATOM   1523  N   ALA   186      99.755  -9.618  42.690  1.00 83.84           N
ATOM   1524  CA  ALA   186      98.944  -9.531  43.866  1.00 83.84           C
ATOM   1525  CB  ALA   186      98.471  -8.093  44.132  1.00 83.84           C
ATOM   1526  C   ALA   186      97.716 -10.400  43.847  1.00 83.84           C
ATOM   1527  O   ALA   186      97.479 -11.090  44.835  1.00 83.84           O
ATOM   1528  N   LEU   187      96.829 -10.283  42.825  1.00173.33           N
ATOM   1529  CA  LEU   187      95.644 -11.115  42.802  1.00173.33           C
ATOM   1530  CB  LEU   187      94.423 -10.332  42.271  1.00173.33           C
ATOM   1531  CG  LEU   187      93.102 -11.129  42.197  1.00173.33           C
ATOM   1532  CD1 LEU   187      93.018 -12.013  40.946  1.00173.33           C
ATOM   1533  CD2 LEU   187      92.884 -11.939  43.487  1.00173.33           C
ATOM   1534  C   LEU   187      95.707 -12.428  42.065  1.00173.33           C
ATOM   1535  O   LEU   187      95.670 -13.512  42.645  1.00173.33           O
ATOM   1536  N   GLY   188      95.854 -12.319  40.728  1.00 54.00           N
ATOM   1537  CA  GLY   188      95.653 -13.406  39.805  1.00 54.00           C
ATOM   1538  C   GLY   188      96.691 -14.471  39.878  1.00 54.00           C
ATOM   1539  O   GLY   188      96.376 -15.658  39.801  1.00 54.00           O
ATOM   1540  N   ASN   189      97.962 -14.077  40.033  1.00100.56           N
ATOM   1541  CA  ASN   189      99.020 -15.027  39.898  1.00100.56           C
ATOM   1542  CB  ASN   189     100.412 -14.417  40.129  1.00100.56           C
ATOM   1543  CG  ASN   189     101.418 -15.542  39.948  1.00100.56           C
ATOM   1544  OD1 ASN   189     101.612 -16.366  40.843  1.00100.56           O
ATOM   1545  ND2 ASN   189     102.066 -15.592  38.757  1.00100.56           N
ATOM   1546  C   ASN   189      98.875 -16.197  40.828  1.00100.56           C
ATOM   1547  O   ASN   189      98.970 -17.332  40.370  1.00100.56           O
ATOM   1548  N   PRO   190      98.638 -16.018  42.092  1.00 78.10           N
ATOM   1549  CA  PRO   190      98.573 -17.163  42.963  1.00 78.10           C
ATOM   1550  CD  PRO   190      99.043 -14.815  42.798  1.00 78.10           C
ATOM   1551  CB  PRO   190      98.505 -16.592  44.376  1.00 78.10           C
ATOM   1552  CG  PRO   190      99.266 -15.257  44.255  1.00 78.10           C
ATOM   1553  C   PRO   190      97.450 -18.083  42.600  1.00 78.10           C
ATOM   1554  O   PRO   190      97.563 -19.286  42.825  1.00 78.10           O
ATOM   1555  N   PHE   191      96.351 -17.521  42.072  1.00113.78           N
ATOM   1556  CA  PHE   191      95.186 -18.231  41.636  1.00113.78           C
ATOM   1557  CB  PHE   191      94.081 -17.231  41.243  1.00113.78           C
ATOM   1558  CG  PHE   191      92.877 -17.925  40.703  1.00113.78           C
ATOM   1559  CD1 PHE   191      92.811 -18.251  39.368  1.00113.78           C
ATOM   1560  CD2 PHE   191      91.812 -18.231  41.519  1.00113.78           C
ATOM   1561  CE1 PHE   191      91.706 -18.883  38.851  1.00113.78           C
ATOM   1562  CE2 PHE   191      90.703 -18.862  41.008  1.00113.78           C
ATOM   1563  CZ  PHE   191      90.649 -19.189  39.673  1.00113.78           C
ATOM   1564  C   PHE   191      95.563 -19.028  40.431  1.00113.78           C
ATOM   1565  O   PHE   191      95.190 -20.192  40.289  1.00113.78           O
ATOM   1566  N   ASN   192      96.334 -18.392  39.534  1.00 92.01           N
ATOM   1567  CA  ASN   192      96.740 -18.966  38.290  1.00 92.01           C
ATOM   1568  CB  ASN   192      97.549 -17.973  37.443  1.00 92.01           C
ATOM   1569  CG  ASN   192      97.775 -18.596  36.079  1.00 92.01           C
ATOM   1570  OD1 ASN   192      96.874 -18.629  35.243  1.00 92.01           O
ATOM   1571  ND2 ASN   192      99.017 -19.092  35.841  1.00 92.01           N
ATOM   1572  C   ASN   192      97.611 -20.155  38.537  1.00 92.01           C
ATOM   1573  O   ASN   192      97.468 -21.179  37.871  1.00 92.01           O
ATOM   1574  N   VAL   193      98.544 -20.056  39.502  1.00 94.53           N
ATOM   1575  CA  VAL   193      99.430 -21.156  39.730  1.00 94.53           C
ATOM   1576  CB  VAL   193     100.494 -20.863  40.750  1.00 94.53           C
ATOM   1577  CG1 VAL   193     101.339 -19.680  40.244  1.00 94.53           C
ATOM   1578  CG2 VAL   193      99.839 -20.636  42.120  1.00 94.53           C
ATOM   1579  C   VAL   193      98.626 -22.330  40.189  1.00 94.53           C
ATOM   1580  O   VAL   193      98.843 -23.452  39.736  1.00 94.53           O
ATOM   1581  N   PHE   194      97.652 -22.104  41.090  1.00 93.09           N
ATOM   1582  CA  PHE   194      96.908 -23.219  41.597  1.00 93.09           C
ATOM   1583  CB  PHE   194      95.969 -22.892  42.768  1.00 93.09           C
ATOM   1584  CG  PHE   194      95.758 -24.219  43.412  1.00 93.09           C
ATOM   1585  CD1 PHE   194      96.772 -24.769  44.165  1.00 93.09           C
ATOM   1586  CD2 PHE   194      94.581 -24.915  43.275  1.00 93.09           C
ATOM   1587  CE1 PHE   194      96.624 -25.992  44.773  1.00 93.09           C
ATOM   1588  CE2 PHE   194      94.428 -26.140  43.883  1.00 93.09           C
ATOM   1589  CZ  PHE   194      95.446 -26.682  44.631  1.00 93.09           C
ATOM   1590  C   PHE   194      96.106 -23.831  40.490  1.00 93.09           C
ATOM   1591  O   PHE   194      96.005 -25.054  40.393  1.00 93.09           O
ATOM   1592  N   GLN   195      95.530 -22.998  39.604  1.00 88.65           N
ATOM   1593  CA  GLN   195      94.669 -23.528  38.585  1.00 88.65           C
ATOM   1594  CB  GLN   195      94.130 -22.435  37.646  1.00 88.65           C
ATOM   1595  CG  GLN   195      93.204 -22.961  36.548  1.00 88.65           C
ATOM   1596  CD  GLN   195      91.852 -23.274  37.172  1.00 88.65           C
ATOM   1597  OE1 GLN   195      91.727 -24.178  37.998  1.00 88.65           O
ATOM   1598  NE2 GLN   195      90.809 -22.501  36.770  1.00 88.65           N
ATOM   1599  C   GLN   195      95.413 -24.511  37.732  1.00 88.65           C
ATOM   1600  O   GLN   195      94.952 -25.636  37.553  1.00 88.65           O
ATOM   1601  N   TYR   196      96.597 -24.126  37.215  1.00 77.37           N
ATOM   1602  CA  TYR   196      97.369 -24.948  36.319  1.00 77.37           C
ATOM   1603  CB  TYR   196      98.463 -24.160  35.580  1.00 77.37           C
ATOM   1604  CG  TYR   196      97.688 -23.259  34.680  1.00 77.37           C
ATOM   1605  CD1 TYR   196      97.328 -23.658  33.411  1.00 77.37           C
ATOM   1606  CD2 TYR   196      97.294 -22.019  35.122  1.00 77.37           C
ATOM   1607  CE1 TYR   196      96.598 -22.827  32.591  1.00 77.37           C
ATOM   1608  CE2 TYR   196      96.565 -21.187  34.308  1.00 77.37           C
ATOM   1609  CZ  TYR   196      96.216 -21.587  33.041  1.00 77.37           C
ATOM   1610  OH  TYR   196      95.466 -20.729  32.210  1.00 77.37           O
ATOM   1611  C   TYR   196      97.939 -26.139  37.022  1.00 77.37           C
ATOM   1612  O   TYR   196      98.101 -27.195  36.411  1.00 77.37           O
ATOM   1613  N   ASN   197      98.313 -25.999  38.309  1.00 78.81           N
ATOM   1614  CA  ASN   197      98.841 -27.132  39.012  1.00 78.81           C
ATOM   1615  CB  ASN   197      99.255 -26.821  40.460  1.00 78.81           C
ATOM   1616  CG  ASN   197      99.888 -28.080  41.041  1.00 78.81           C
ATOM   1617  OD1 ASN   197      99.324 -28.726  41.923  1.00 78.81           O
ATOM   1618  ND2 ASN   197     101.090 -28.452  40.523  1.00 78.81           N
ATOM   1619  C   ASN   197      97.767 -28.169  39.066  1.00 78.81           C
ATOM   1620  O   ASN   197      98.027 -29.358  38.892  1.00 78.81           O
ATOM   1621  N   VAL   198      96.517 -27.733  39.306  1.00 39.95           N
ATOM   1622  CA  VAL   198      95.410 -28.643  39.395  1.00 39.95           C
ATOM   1623  CB  VAL   198      94.113 -27.978  39.753  1.00 39.95           C
ATOM   1624  CG1 VAL   198      92.995 -29.031  39.664  1.00 39.95           C
ATOM   1625  CG2 VAL   198      94.254 -27.341  41.146  1.00 39.95           C
ATOM   1626  C   VAL   198      95.215 -29.339  38.078  1.00 39.95           C
ATOM   1627  O   VAL   198      94.999 -30.550  38.060  1.00 39.95           O
ATOM   1628  N   LEU   199      95.314 -28.613  36.938  1.00134.64           N
ATOM   1629  CA  LEU   199      95.077 -29.265  35.673  1.00134.64           C
ATOM   1630  CB  LEU   199      95.374 -28.471  34.384  1.00134.64           C
ATOM   1631  CG  LEU   199      94.510 -27.254  34.042  1.00134.64           C
ATOM   1632  CD1 LEU   199      94.925 -26.023  34.850  1.00134.64           C
ATOM   1633  CD2 LEU   199      94.508 -26.997  32.527  1.00134.64           C
ATOM   1634  C   LEU   199      96.053 -30.380  35.537  1.00134.64           C
ATOM   1635  O   LEU   199      95.701 -31.468  35.086  1.00134.64           O
ATOM   1636  N   GLN   200      97.318 -30.133  35.918  1.00 44.95           N
ATOM   1637  CA  GLN   200      98.312 -31.146  35.739  1.00 44.95           C
ATOM   1638  CB  GLN   200      99.712 -30.743  36.243  1.00 44.95           C
ATOM   1639  CG  GLN   200     100.373 -29.600  35.471  1.00 44.95           C
ATOM   1640  CD  GLN   200     101.737 -29.360  36.104  1.00 44.95           C
ATOM   1641  OE1 GLN   200     102.748 -29.903  35.660  1.00 44.95           O
ATOM   1642  NE2 GLN   200     101.768 -28.532  37.183  1.00 44.95           N
ATOM   1643  C   GLN   200      97.911 -32.340  36.539  1.00 44.95           C
ATOM   1644  O   GLN   200      98.007 -33.470  36.065  1.00 44.95           O
ATOM   1645  N   ARG   201      97.433 -32.125  37.778  1.00132.64           N
ATOM   1646  CA  ARG   201      97.106 -33.249  38.604  1.00132.64           C
ATOM   1647  CB  ARG   201      96.741 -32.877  40.049  1.00132.64           C
ATOM   1648  CG  ARG   201      97.980 -32.452  40.840  1.00132.64           C
ATOM   1649  CD  ARG   201      97.767 -32.382  42.351  1.00132.64           C
ATOM   1650  NE  ARG   201      97.353 -33.739  42.809  1.00132.64           N
ATOM   1651  CZ  ARG   201      98.287 -34.691  43.100  1.00132.64           C
ATOM   1652  NH1 ARG   201      99.617 -34.425  42.944  1.00132.64           N
ATOM   1653  NH2 ARG   201      97.884 -35.916  43.549  1.00132.64           N
ATOM   1654  C   ARG   201      96.004 -34.045  37.981  1.00132.64           C
ATOM   1655  O   ARG   201      96.015 -35.272  38.061  1.00132.64           O
ATOM   1656  N   MET   202      95.005 -33.386  37.368  1.00 50.08           N
ATOM   1657  CA  MET   202      93.941 -34.133  36.749  1.00 50.08           C
ATOM   1658  CB  MET   202      92.816 -33.240  36.198  1.00 50.08           C
ATOM   1659  CG  MET   202      91.998 -32.524  37.274  1.00 50.08           C
ATOM   1660  SD  MET   202      90.681 -31.458  36.613  1.00 50.08           S
ATOM   1661  CE  MET   202      90.344 -30.623  38.190  1.00 50.08           C
ATOM   1662  C   MET   202      94.454 -34.938  35.588  1.00 50.08           C
ATOM   1663  O   MET   202      94.172 -36.129  35.468  1.00 50.08           O
ATOM   1664  N   ILE   203      95.257 -34.306  34.715  1.00 56.56           N
ATOM   1665  CA  ILE   203      95.756 -34.907  33.510  1.00 56.56           C
ATOM   1666  CB  ILE   203      96.570 -33.906  32.734  1.00 56.56           C
ATOM   1667  CG1 ILE   203      95.712 -32.654  32.438  1.00 56.56           C
ATOM   1668  CG2 ILE   203      97.127 -34.595  31.477  1.00 56.56           C
ATOM   1669  CD1 ILE   203      96.504 -31.439  31.953  1.00 56.56           C
ATOM   1670  C   ILE   203      96.637 -36.064  33.882  1.00 56.56           C
ATOM   1671  O   ILE   203      96.599 -37.119  33.249  1.00 56.56           O
ATOM   1672  N   ALA   204      97.473 -35.884  34.922  1.00 30.74           N
ATOM   1673  CA  ALA   204      98.383 -36.905  35.362  1.00 30.74           C
ATOM   1674  CB  ALA   204      99.277 -36.436  36.524  1.00 30.74           C
ATOM   1675  C   ALA   204      97.606 -38.091  35.843  1.00 30.74           C
ATOM   1676  O   ALA   204      97.966 -39.233  35.563  1.00 30.74           O
ATOM   1677  N   GLN   205      96.507 -37.847  36.579  1.00 87.73           N
ATOM   1678  CA  GLN   205      95.717 -38.910  37.137  1.00 87.73           C
ATOM   1679  CB  GLN   205      94.506 -38.383  37.925  1.00 87.73           C
ATOM   1680  CG  GLN   205      93.484 -39.464  38.291  1.00 87.73           C
ATOM   1681  CD  GLN   205      93.985 -40.253  39.491  1.00 87.73           C
ATOM   1682  OE1 GLN   205      93.194 -40.710  40.314  1.00 87.73           O
ATOM   1683  NE2 GLN   205      95.330 -40.427  39.598  1.00 87.73           N
ATOM   1684  C   GLN   205      95.150 -39.766  36.048  1.00 87.73           C
ATOM   1685  O   GLN   205      95.185 -40.992  36.134  1.00 87.73           O
ATOM   1686  N   VAL   206      94.600 -39.131  34.997  1.00 92.35           N
ATOM   1687  CA  VAL   206      93.945 -39.841  33.932  1.00 92.35           C
ATOM   1688  CB  VAL   206      93.205 -38.926  32.998  1.00 92.35           C
ATOM   1689  CG1 VAL   206      94.221 -38.055  32.241  1.00 92.35           C
ATOM   1690  CG2 VAL   206      92.292 -39.775  32.098  1.00 92.35           C
ATOM   1691  C   VAL   206      94.924 -40.654  33.138  1.00 92.35           C
ATOM   1692  O   VAL   206      94.637 -41.788  32.760  1.00 92.35           O
ATOM   1693  N   THR   207      96.102 -40.074  32.847  1.00 70.13           N
ATOM   1694  CA  THR   207      97.144 -40.691  32.077  1.00 70.13           C
ATOM   1695  CB  THR   207      98.165 -39.714  31.570  1.00 70.13           C
ATOM   1696  OG1 THR   207      98.718 -38.962  32.640  1.00 70.13           O
ATOM   1697  CG2 THR   207      97.479 -38.789  30.553  1.00 70.13           C
ATOM   1698  C   THR   207      97.826 -41.775  32.851  1.00 70.13           C
ATOM   1699  O   THR   207      98.477 -42.635  32.260  1.00 70.13           O
ATOM   1700  N   GLY   208      97.752 -41.746  34.195  1.00 38.15           N
ATOM   1701  CA  GLY   208      98.394 -42.785  34.951  1.00 38.15           C
ATOM   1702  C   GLY   208      99.807 -42.390  35.242  1.00 38.15           C
ATOM   1703  O   GLY   208     100.683 -43.244  35.367  1.00 38.15           O
ATOM   1704  N   TYR   209     100.067 -41.074  35.370  1.00125.43           N
ATOM   1705  CA  TYR   209     101.399 -40.616  35.648  1.00125.43           C
ATOM   1706  CB  TYR   209     101.973 -39.673  34.574  1.00125.43           C
ATOM   1707  CG  TYR   209     102.084 -40.428  33.292  1.00125.43           C
ATOM   1708  CD1 TYR   209     100.992 -40.554  32.466  1.00125.43           C
ATOM   1709  CD2 TYR   209     103.273 -41.004  32.904  1.00125.43           C
ATOM   1710  CE1 TYR   209     101.074 -41.243  31.280  1.00125.43           C
ATOM   1711  CE2 TYR   209     103.363 -41.696  31.719  1.00125.43           C
ATOM   1712  CZ  TYR   209     102.263 -41.816  30.903  1.00125.43           C
ATOM   1713  OH  TYR   209     102.355 -42.525  29.687  1.00125.43           O
ATOM   1714  C   TYR   209     101.358 -39.838  36.931  1.00125.43           C
ATOM   1715  O   TYR   209     100.289 -39.596  37.492  1.00125.43           O
ATOM   1716  N   GLU   210     102.547 -39.478  37.461  1.00 93.98           N
ATOM   1717  CA  GLU   210     102.630 -38.720  38.680  1.00 93.98           C
ATOM   1718  CB  GLU   210     103.691 -39.240  39.666  1.00 93.98           C
ATOM   1719  CG  GLU   210     103.361 -40.615  40.255  1.00 93.98           C
ATOM   1720  CD  GLU   210     102.134 -40.472  41.146  1.00 93.98           C
ATOM   1721  OE1 GLU   210     102.303 -40.076  42.330  1.00 93.98           O
ATOM   1722  OE2 GLU   210     101.010 -40.754  40.651  1.00 93.98           O
ATOM   1723  C   GLU   210     103.002 -37.315  38.308  1.00 93.98           C
ATOM   1724  O   GLU   210     103.693 -37.098  37.314  1.00 93.98           O
ATOM   1725  N   LEU   211     102.530 -36.315  39.092  1.00119.22           N
ATOM   1726  CA  LEU   211     102.781 -34.930  38.780  1.00119.22           C
ATOM   1727  CB  LEU   211     101.890 -33.956  39.569  1.00119.22           C
ATOM   1728  CG  LEU   211     100.407 -34.067  39.179  1.00119.22           C
ATOM   1729  CD1 LEU   211     100.230 -33.734  37.693  1.00119.22           C
ATOM   1730  CD2 LEU   211      99.805 -35.427  39.566  1.00119.22           C
ATOM   1731  C   LEU   211     104.210 -34.571  39.065  1.00119.22           C
ATOM   1732  O   LEU   211     104.724 -34.883  40.137  1.00119.22           O
ATOM   1733  N   GLY   212     104.942 -34.053  38.046  1.00106.76           N
ATOM   1734  CA  GLY   212     106.294 -33.602  38.270  1.00106.76           C
ATOM   1735  C   GLY   212     106.474 -32.182  38.750  1.00106.76           C
ATOM   1736  O   GLY   212     106.669 -31.920  39.934  1.00106.76           O
ATOM   1737  N   GLU   213     106.284 -31.202  37.833  1.00 90.12           N
ATOM   1738  CA  GLU   213     106.583 -29.826  38.153  1.00 90.12           C
ATOM   1739  CB  GLU   213     108.020 -29.338  37.847  1.00 90.12           C
ATOM   1740  CG  GLU   213     109.108 -29.765  38.833  1.00 90.12           C
ATOM   1741  CD  GLU   213     110.354 -28.943  38.525  1.00 90.12           C
ATOM   1742  OE1 GLU   213     110.798 -28.956  37.346  1.00 90.12           O
ATOM   1743  OE2 GLU   213     110.874 -28.285  39.465  1.00 90.12           O
ATOM   1744  C   GLU   213     105.712 -28.940  37.334  1.00 90.12           C
ATOM   1745  O   GLU   213     105.190 -29.324  36.288  1.00 90.12           O
ATOM   1746  N   TYR   214     105.527 -27.707  37.834  1.00 82.20           N
ATOM   1747  CA  TYR   214     104.768 -26.710  37.151  1.00 82.20           C
ATOM   1748  CB  TYR   214     103.540 -26.283  37.974  1.00 82.20           C
ATOM   1749  CG  TYR   214     102.900 -25.067  37.402  1.00 82.20           C
ATOM   1750  CD1 TYR   214     102.249 -25.104  36.192  1.00 82.20           C
ATOM   1751  CD2 TYR   214     102.926 -23.888  38.110  1.00 82.20           C
ATOM   1752  CE1 TYR   214     101.646 -23.972  35.692  1.00 82.20           C
ATOM   1753  CE2 TYR   214     102.327 -22.755  37.616  1.00 82.20           C
ATOM   1754  CZ  TYR   214     101.685 -22.796  36.404  1.00 82.20           C
ATOM   1755  OH  TYR   214     101.066 -21.631  35.905  1.00 82.20           O
ATOM   1756  C   TYR   214     105.673 -25.540  36.989  1.00 82.20           C
ATOM   1757  O   TYR   214     106.048 -24.895  37.967  1.00 82.20           O
ATOM   1758  N   ILE   215     106.047 -25.223  35.736  1.00116.72           N
ATOM   1759  CA  ILE   215     106.919 -24.104  35.575  1.00116.72           C
ATOM   1760  CB  ILE   215     108.103 -24.348  34.679  1.00116.72           C
ATOM   1761  CG1 ILE   215     107.676 -24.727  33.256  1.00116.72           C
ATOM   1762  CG2 ILE   215     109.002 -25.392  35.366  1.00116.72           C
ATOM   1763  CD1 ILE   215     108.863 -24.808  32.300  1.00116.72           C
ATOM   1764  C   ILE   215     106.095 -22.958  35.097  1.00116.72           C
ATOM   1765  O   ILE   215     105.376 -23.045  34.101  1.00116.72           O
ATOM   1766  N   PHE   216     106.157 -21.848  35.860  1.00 57.60           N
ATOM   1767  CA  PHE   216     105.361 -20.708  35.534  1.00 57.60           C
ATOM   1768  CB  PHE   216     104.683 -20.059  36.751  1.00 57.60           C
ATOM   1769  CG  PHE   216     103.880 -18.919  36.228  1.00 57.60           C
ATOM   1770  CD1 PHE   216     102.609 -19.130  35.746  1.00 57.60           C
ATOM   1771  CD2 PHE   216     104.401 -17.647  36.213  1.00 57.60           C
ATOM   1772  CE1 PHE   216     101.860 -18.085  35.258  1.00 57.60           C
ATOM   1773  CE2 PHE   216     103.658 -16.599  35.726  1.00 57.60           C
ATOM   1774  CZ  PHE   216     102.388 -16.817  35.248  1.00 57.60           C
ATOM   1775  C   PHE   216     106.226 -19.659  34.908  1.00 57.60           C
ATOM   1776  O   PHE   216     107.109 -19.093  35.552  1.00 57.60           O
ATOM   1777  N   ASN   217     105.963 -19.351  33.622  1.00 45.05           N
ATOM   1778  CA  ASN   217     106.739 -18.361  32.933  1.00 45.05           C
ATOM   1779  CB  ASN   217     107.252 -18.847  31.567  1.00 45.05           C
ATOM   1780  CG  ASN   217     108.264 -19.956  31.833  1.00 45.05           C
ATOM   1781  OD1 ASN   217     108.031 -20.845  32.652  1.00 45.05           O
ATOM   1782  ND2 ASN   217     109.429 -19.900  31.133  1.00 45.05           N
ATOM   1783  C   ASN   217     105.856 -17.167  32.716  1.00 45.05           C
ATOM   1784  O   ASN   217     104.692 -17.306  32.343  1.00 45.05           O
ATOM   1785  N   ILE   218     106.392 -15.952  32.973  1.00144.27           N
ATOM   1786  CA  ILE   218     105.589 -14.763  32.843  1.00144.27           C
ATOM   1787  CB  ILE   218     105.310 -14.086  34.153  1.00144.27           C
ATOM   1788  CG1 ILE   218     104.351 -12.901  33.949  1.00144.27           C
ATOM   1789  CG2 ILE   218     106.655 -13.702  34.790  1.00144.27           C
ATOM   1790  CD1 ILE   218     102.948 -13.320  33.511  1.00144.27           C
ATOM   1791  C   ILE   218     106.256 -13.747  31.969  1.00144.27           C
ATOM   1792  O   ILE   218     107.472 -13.569  32.036  1.00144.27           O
ATOM   1793  N   GLY   219     105.485 -13.140  31.031  1.00 72.19           N
ATOM   1794  CA  GLY   219     106.020 -12.063  30.243  1.00 72.19           C
ATOM   1795  C   GLY   219     106.093 -10.771  31.011  1.00 72.19           C
ATOM   1796  O   GLY   219     107.167 -10.304  31.380  1.00 72.19           O
ATOM   1797  N   ASP   220     104.924 -10.205  31.376  1.00 64.84           N
ATOM   1798  CA  ASP   220     104.923  -8.918  32.013  1.00 64.84           C
ATOM   1799  CB  ASP   220     103.992  -7.897  31.327  1.00 64.84           C
ATOM   1800  CG  ASP   220     104.175  -6.526  31.972  1.00 64.84           C
ATOM   1801  OD1 ASP   220     104.935  -6.427  32.972  1.00 64.84           O
ATOM   1802  OD2 ASP   220     103.549  -5.555  31.468  1.00 64.84           O
ATOM   1803  C   ASP   220     104.427  -9.142  33.396  1.00 64.84           C
ATOM   1804  O   ASP   220     103.223  -9.167  33.649  1.00 64.84           O
ATOM   1805  N   CYS   221     105.377  -9.317  34.326  1.00 99.27           N
ATOM   1806  CA  CYS   221     105.056  -9.606  35.690  1.00 99.27           C
ATOM   1807  CB  CYS   221     106.137 -10.474  36.363  1.00 99.27           C
ATOM   1808  SG  CYS   221     105.739 -10.919  38.072  1.00 99.27           S
ATOM   1809  C   CYS   221     104.991  -8.286  36.393  1.00 99.27           C
ATOM   1810  O   CYS   221     106.006  -7.610  36.552  1.00 99.27           O
ATOM   1811  N   HIS   222     103.784  -7.877  36.836  1.00 79.98           N
ATOM   1812  CA  HIS   222     103.705  -6.583  37.444  1.00 79.98           C
ATOM   1813  ND1 HIS   222     101.489  -6.788  34.983  1.00 79.98           N
ATOM   1814  CG  HIS   222     101.666  -5.969  36.073  1.00 79.98           C
ATOM   1815  CB  HIS   222     103.008  -5.529  36.564  1.00 79.98           C
ATOM   1816  NE2 HIS   222      99.461  -6.330  35.772  1.00 79.98           N
ATOM   1817  CD2 HIS   222     100.418  -5.697  36.543  1.00 79.98           C
ATOM   1818  CE1 HIS   222     100.153  -6.972  34.849  1.00 79.98           C
ATOM   1819  C   HIS   222     102.987  -6.627  38.753  1.00 79.98           C
ATOM   1820  O   HIS   222     102.350  -7.614  39.120  1.00 79.98           O
ATOM   1821  N   VAL   223     103.149  -5.526  39.517  1.00111.41           N
ATOM   1822  CA  VAL   223     102.490  -5.320  40.773  1.00111.41           C
ATOM   1823  CB  VAL   223     103.408  -5.350  41.965  1.00111.41           C
ATOM   1824  CG1 VAL   223     103.987  -6.769  42.112  1.00111.41           C
ATOM   1825  CG2 VAL   223     104.475  -4.255  41.795  1.00111.41           C
ATOM   1826  C   VAL   223     101.912  -3.944  40.695  1.00111.41           C
ATOM   1827  O   VAL   223     102.573  -2.999  40.267  1.00111.41           O
ATOM   1828  N   TYR   224     100.644  -3.797  41.111  1.00 72.75           N
ATOM   1829  CA  TYR   224     100.001  -2.519  41.042  1.00 72.75           C
ATOM   1830  CB  TYR   224      98.472  -2.581  41.145  1.00 72.75           C
ATOM   1831  CG  TYR   224      98.001  -3.252  39.905  1.00 72.75           C
ATOM   1832  CD1 TYR   224      98.014  -4.625  39.810  1.00 72.75           C
ATOM   1833  CD2 TYR   224      97.551  -2.511  38.839  1.00 72.75           C
ATOM   1834  CE1 TYR   224      97.579  -5.252  38.666  1.00 72.75           C
ATOM   1835  CE2 TYR   224      97.116  -3.134  37.695  1.00 72.75           C
ATOM   1836  CZ  TYR   224      97.129  -4.505  37.607  1.00 72.75           C
ATOM   1837  OH  TYR   224      96.681  -5.143  36.430  1.00 72.75           O
ATOM   1838  C   TYR   224     100.524  -1.670  42.151  1.00 72.75           C
ATOM   1839  O   TYR   224     100.863  -2.158  43.227  1.00 72.75           O
ATOM   1840  N   THR   225     100.593  -0.355  41.899  1.00123.06           N
ATOM   1841  CA  THR   225     101.169   0.602  42.796  1.00123.06           C
ATOM   1842  CB  THR   225     101.002   2.002  42.290  1.00123.06           C
ATOM   1843  OG1 THR   225      99.619   2.308  42.174  1.00123.06           O
ATOM   1844  CG2 THR   225     101.675   2.115  40.913  1.00123.06           C
ATOM   1845  C   THR   225     100.503   0.547  44.140  1.00123.06           C
ATOM   1846  O   THR   225     101.173   0.684  45.162  1.00123.06           O
ATOM   1847  N   ARG   226      99.166   0.390  44.181  1.00127.21           N
ATOM   1848  CA  ARG   226      98.435   0.406  45.422  1.00127.21           C
ATOM   1849  CB  ARG   226      96.912   0.469  45.235  1.00127.21           C
ATOM   1850  CG  ARG   226      96.196   0.903  46.516  1.00127.21           C
ATOM   1851  CD  ARG   226      94.672   0.928  46.409  1.00127.21           C
ATOM   1852  NE  ARG   226      94.140  -0.211  47.212  1.00127.21           N
ATOM   1853  CZ  ARG   226      92.828  -0.201  47.589  1.00127.21           C
ATOM   1854  NH1 ARG   226      92.025   0.823  47.179  1.00127.21           N
ATOM   1855  NH2 ARG   226      92.315  -1.199  48.365  1.00127.21           N
ATOM   1856  C   ARG   226      98.723  -0.807  46.257  1.00127.21           C
ATOM   1857  O   ARG   226      98.788  -0.726  47.483  1.00127.21           O
ATOM   1858  N   HIS   227      98.902  -1.964  45.595  1.00 74.36           N
ATOM   1859  CA  HIS   227      99.064  -3.266  46.183  1.00 74.36           C
ATOM   1860  ND1 HIS   227      97.573  -5.073  43.173  1.00 74.36           N
ATOM   1861  CG  HIS   227      97.751  -4.434  44.379  1.00 74.36           C
ATOM   1862  CB  HIS   227      99.051  -4.381  45.124  1.00 74.36           C
ATOM   1863  NE2 HIS   227      95.611  -4.175  43.711  1.00 74.36           N
ATOM   1864  CD2 HIS   227      96.542  -3.893  44.695  1.00 74.36           C
ATOM   1865  CE1 HIS   227      96.276  -4.885  42.818  1.00 74.36           C
ATOM   1866  C   HIS   227     100.347  -3.364  46.947  1.00 74.36           C
ATOM   1867  O   HIS   227     100.526  -4.280  47.748  1.00 74.36           O
ATOM   1868  N   ILE   228     101.296  -2.449  46.703  1.00128.71           N
ATOM   1869  CA  ILE   228     102.595  -2.570  47.299  1.00128.71           C
ATOM   1870  CB  ILE   228     103.559  -1.513  46.831  1.00128.71           C
ATOM   1871  CG1 ILE   228     103.073  -0.100  47.181  1.00128.71           C
ATOM   1872  CG2 ILE   228     103.801  -1.732  45.328  1.00128.71           C
ATOM   1873  CD1 ILE   228     104.103   0.980  46.853  1.00128.71           C
ATOM   1874  C   ILE   228     102.549  -2.609  48.803  1.00128.71           C
ATOM   1875  O   ILE   228     103.284  -3.388  49.409  1.00128.71           O
ATOM   1876  N   ASP   229     101.716  -1.793  49.470  1.00 48.51           N
ATOM   1877  CA  ASP   229     101.748  -1.798  50.910  1.00 48.51           C
ATOM   1878  CB  ASP   229     100.862  -0.699  51.507  1.00 48.51           C
ATOM   1879  CG  ASP   229     101.536   0.615  51.142  1.00 48.51           C
ATOM   1880  OD1 ASP   229     102.782   0.701  51.301  1.00 48.51           O
ATOM   1881  OD2 ASP   229     100.818   1.540  50.679  1.00 48.51           O
ATOM   1882  C   ASP   229     101.321  -3.122  51.487  1.00 48.51           C
ATOM   1883  O   ASP   229     102.015  -3.684  52.333  1.00 48.51           O
ATOM   1884  N   ASN   230     100.182  -3.677  51.033  1.00 88.15           N
ATOM   1885  CA  ASN   230      99.687  -4.905  51.592  1.00 88.15           C
ATOM   1886  CB  ASN   230      98.311  -5.299  51.030  1.00 88.15           C
ATOM   1887  CG  ASN   230      98.446  -5.461  49.526  1.00 88.15           C
ATOM   1888  OD1 ASN   230      98.863  -6.508  49.035  1.00 88.15           O
ATOM   1889  ND2 ASN   230      98.072  -4.393  48.771  1.00 88.15           N
ATOM   1890  C   ASN   230     100.666  -5.996  51.293  1.00 88.15           C
ATOM   1891  O   ASN   230     100.886  -6.890  52.110  1.00 88.15           O
ATOM   1892  N   LEU   231     101.286  -5.936  50.101  1.00 49.91           N
ATOM   1893  CA  LEU   231     102.235  -6.918  49.662  1.00 49.91           C
ATOM   1894  CB  LEU   231     102.795  -6.647  48.253  1.00 49.91           C
ATOM   1895  CG  LEU   231     101.765  -6.802  47.122  1.00 49.91           C
ATOM   1896  CD1 LEU   231     102.404  -6.545  45.746  1.00 49.91           C
ATOM   1897  CD2 LEU   231     101.054  -8.162  47.202  1.00 49.91           C
ATOM   1898  C   LEU   231     103.407  -6.903  50.577  1.00 49.91           C
ATOM   1899  O   LEU   231     104.008  -7.942  50.843  1.00 49.91           O
ATOM   1900  N   LYS   232     103.777  -5.711  51.070  1.00128.92           N
ATOM   1901  CA  LYS   232     104.920  -5.613  51.923  1.00128.92           C
ATOM   1902  CB  LYS   232     105.142  -4.190  52.466  1.00128.92           C
ATOM   1903  CG  LYS   232     105.164  -3.088  51.402  1.00128.92           C
ATOM   1904  CD  LYS   232     106.163  -3.309  50.267  1.00128.92           C
ATOM   1905  CE  LYS   232     106.444  -2.034  49.470  1.00128.92           C
ATOM   1906  NZ  LYS   232     105.187  -1.288  49.236  1.00128.92           N
ATOM   1907  C   LYS   232     104.622  -6.474  53.106  1.00128.92           C
ATOM   1908  O   LYS   232     105.501  -7.157  53.630  1.00128.92           O
ATOM   1909  N   ILE   233     103.352  -6.444  53.552  1.00 42.47           N
ATOM   1910  CA  ILE   233     102.901  -7.155  54.713  1.00 42.47           C
ATOM   1911  CB  ILE   233     101.446  -6.916  54.997  1.00 42.47           C
ATOM   1912  CG1 ILE   233     101.152  -5.426  55.226  1.00 42.47           C
ATOM   1913  CG2 ILE   233     101.055  -7.808  56.186  1.00 42.47           C
ATOM   1914  CD1 ILE   233      99.662  -5.093  55.151  1.00 42.47           C
ATOM   1915  C   ILE   233     103.014  -8.629  54.487  1.00 42.47           C
ATOM   1916  O   ILE   233     103.547  -9.354  55.326  1.00 42.47           O
ATOM   1917  N   GLN   234     102.531  -9.112  53.325  1.00127.72           N
ATOM   1918  CA  GLN   234     102.498 -10.528  53.102  1.00127.72           C
ATOM   1919  CB  GLN   234     101.771 -11.003  51.826  1.00127.72           C
ATOM   1920  CG  GLN   234     102.472 -10.700  50.504  1.00127.72           C
ATOM   1921  CD  GLN   234     101.769 -11.525  49.433  1.00127.72           C
ATOM   1922  OE1 GLN   234     101.348 -11.006  48.401  1.00127.72           O
ATOM   1923  NE2 GLN   234     101.641 -12.857  49.678  1.00127.72           N
ATOM   1924  C   GLN   234     103.893 -11.055  53.044  1.00127.72           C
ATOM   1925  O   GLN   234     104.152 -12.191  53.438  1.00127.72           O
ATOM   1926  N   MET   235     104.831 -10.226  52.555  1.00 58.33           N
ATOM   1927  CA  MET   235     106.203 -10.601  52.369  1.00 58.33           C
ATOM   1928  CB  MET   235     107.063  -9.441  51.844  1.00 58.33           C
ATOM   1929  CG  MET   235     106.671  -8.953  50.449  1.00 58.33           C
ATOM   1930  SD  MET   235     107.516  -7.428  49.937  1.00 58.33           S
ATOM   1931  CE  MET   235     109.159  -8.189  49.802  1.00 58.33           C
ATOM   1932  C   MET   235     106.772 -10.985  53.696  1.00 58.33           C
ATOM   1933  O   MET   235     107.640 -11.852  53.776  1.00 58.33           O
ATOM   1934  N   GLU   236     106.321 -10.312  54.765  1.00119.18           N
ATOM   1935  CA  GLU   236     106.831 -10.545  56.083  1.00119.18           C
ATOM   1936  CB  GLU   236     106.273  -9.551  57.107  1.00119.18           C
ATOM   1937  CG  GLU   236     107.068  -9.576  58.404  1.00119.18           C
ATOM   1938  CD  GLU   236     108.466  -9.077  58.068  1.00119.18           C
ATOM   1939  OE1 GLU   236     108.587  -8.247  57.128  1.00119.18           O
ATOM   1940  OE2 GLU   236     109.433  -9.525  58.740  1.00119.18           O
ATOM   1941  C   GLU   236     106.494 -11.928  56.562  1.00119.18           C
ATOM   1942  O   GLU   236     107.321 -12.587  57.190  1.00119.18           O
ATOM   1943  N   ARG   237     105.276 -12.412  56.255  1.00 78.94           N
ATOM   1944  CA  ARG   237     104.786 -13.668  56.756  1.00 78.94           C
ATOM   1945  CB  ARG   237     103.361 -13.962  56.264  1.00 78.94           C
ATOM   1946  CG  ARG   237     102.427 -12.757  56.390  1.00 78.94           C
ATOM   1947  CD  ARG   237     101.065 -12.987  55.737  1.00 78.94           C
ATOM   1948  NE  ARG   237     100.472 -11.657  55.418  1.00 78.94           N
ATOM   1949  CZ  ARG   237      99.152 -11.416  55.664  1.00 78.94           C
ATOM   1950  NH1 ARG   237      98.401 -12.343  56.328  1.00 78.94           N
ATOM   1951  NH2 ARG   237      98.580 -10.250  55.245  1.00 78.94           N
ATOM   1952  C   ARG   237     105.666 -14.775  56.257  1.00 78.94           C
ATOM   1953  O   ARG   237     106.342 -14.637  55.239  1.00 78.94           O
ATOM   1954  N   GLU   238     105.720 -15.905  56.996  1.00 87.65           N
ATOM   1955  CA  GLU   238     106.513 -17.003  56.523  1.00 87.65           C
ATOM   1956  CB  GLU   238     107.555 -17.525  57.532  1.00 87.65           C
ATOM   1957  CG  GLU   238     107.003 -17.901  58.905  1.00 87.65           C
ATOM   1958  CD  GLU   238     108.181 -18.397  59.735  1.00 87.65           C
ATOM   1959  OE1 GLU   238     109.305 -18.479  59.171  1.00 87.65           O
ATOM   1960  OE2 GLU   238     107.973 -18.705  60.939  1.00 87.65           O
ATOM   1961  C   GLU   238     105.583 -18.107  56.126  1.00 87.65           C
ATOM   1962  O   GLU   238     104.602 -18.392  56.811  1.00 87.65           O
ATOM   1963  N   GLN   239     105.884 -18.759  54.985  1.00103.45           N
ATOM   1964  CA  GLN   239     105.024 -19.764  54.427  1.00103.45           C
ATOM   1965  CB  GLN   239     105.483 -20.299  53.059  1.00103.45           C
ATOM   1966  CG  GLN   239     104.646 -21.504  52.611  1.00103.45           C
ATOM   1967  CD  GLN   239     105.126 -22.009  51.260  1.00103.45           C
ATOM   1968  OE1 GLN   239     106.322 -22.144  51.016  1.00103.45           O
ATOM   1969  NE2 GLN   239     104.161 -22.308  50.349  1.00103.45           N
ATOM   1970  C   GLN   239     104.945 -20.963  55.310  1.00103.45           C
ATOM   1971  O   GLN   239     105.939 -21.412  55.877  1.00103.45           O
ATOM   1972  N   PHE   240     103.716 -21.502  55.441  1.00107.86           N
ATOM   1973  CA  PHE   240     103.481 -22.724  56.151  1.00107.86           C
ATOM   1974  CB  PHE   240     102.107 -22.801  56.842  1.00107.86           C
ATOM   1975  CG  PHE   240     102.121 -21.856  57.996  1.00107.86           C
ATOM   1976  CD1 PHE   240     101.736 -20.544  57.842  1.00107.86           C
ATOM   1977  CD2 PHE   240     102.530 -22.288  59.237  1.00107.86           C
ATOM   1978  CE1 PHE   240     101.756 -19.682  58.915  1.00107.86           C
ATOM   1979  CE2 PHE   240     102.553 -21.431  60.312  1.00107.86           C
ATOM   1980  CZ  PHE   240     102.163 -20.125  60.152  1.00107.86           C
ATOM   1981  C   PHE   240     103.558 -23.817  55.126  1.00107.86           C
ATOM   1982  O   PHE   240     103.393 -23.569  53.933  1.00107.86           O
ATOM   1983  N   GLU   241     103.812 -25.067  55.561  1.00 48.26           N
ATOM   1984  CA  GLU   241     103.984 -26.142  54.620  1.00 48.26           C
ATOM   1985  CB  GLU   241     104.285 -27.502  55.279  1.00 48.26           C
ATOM   1986  CG  GLU   241     105.688 -27.576  55.888  1.00 48.26           C
ATOM   1987  CD  GLU   241     105.841 -28.896  56.634  1.00 48.26           C
ATOM   1988  OE1 GLU   241     104.930 -29.236  57.435  1.00 48.26           O
ATOM   1989  OE2 GLU   241     106.882 -29.575  56.424  1.00 48.26           O
ATOM   1990  C   GLU   241     102.758 -26.273  53.770  1.00 48.26           C
ATOM   1991  O   GLU   241     101.630 -26.130  54.238  1.00 48.26           O
ATOM   1992  N   ALA   242     102.978 -26.551  52.469  1.00 49.85           N
ATOM   1993  CA  ALA   242     101.930 -26.655  51.487  1.00 49.85           C
ATOM   1994  CB  ALA   242     102.457 -26.769  50.044  1.00 49.85           C
ATOM   1995  C   ALA   242     101.085 -27.862  51.761  1.00 49.85           C
ATOM   1996  O   ALA   242     101.537 -28.879  52.286  1.00 49.85           O
ATOM   1997  N   PRO   243      99.836 -27.739  51.400  1.00 94.20           N
ATOM   1998  CA  PRO   243      98.867 -28.791  51.570  1.00 94.20           C
ATOM   1999  CD  PRO   243      99.211 -26.433  51.296  1.00 94.20           C
ATOM   2000  CB  PRO   243      97.498 -28.116  51.517  1.00 94.20           C
ATOM   2001  CG  PRO   243      97.765 -26.742  50.887  1.00 94.20           C
ATOM   2002  C   PRO   243      99.030 -29.848  50.520  1.00 94.20           C
ATOM   2003  O   PRO   243      99.925 -29.734  49.685  1.00 94.20           O
ATOM   2004  N   GLU   244      98.202 -30.911  50.576  1.00113.67           N
ATOM   2005  CA  GLU   244      98.246 -31.953  49.587  1.00113.67           C
ATOM   2006  CB  GLU   244      98.483 -33.356  50.182  1.00113.67           C
ATOM   2007  CG  GLU   244      98.528 -34.483  49.141  1.00113.67           C
ATOM   2008  CD  GLU   244      99.910 -34.523  48.504  1.00113.67           C
ATOM   2009  OE1 GLU   244     100.702 -33.574  48.748  1.00113.67           O
ATOM   2010  OE2 GLU   244     100.191 -35.503  47.763  1.00113.67           O
ATOM   2011  C   GLU   244      96.902 -31.995  48.925  1.00113.67           C
ATOM   2012  O   GLU   244      95.891 -31.658  49.537  1.00113.67           O
ATOM   2013  N   LEU   245      96.855 -32.394  47.639  1.00 50.48           N
ATOM   2014  CA  LEU   245      95.591 -32.473  46.965  1.00 50.48           C
ATOM   2015  CB  LEU   245      95.615 -31.833  45.565  1.00 50.48           C
ATOM   2016  CG  LEU   245      94.274 -31.895  44.813  1.00 50.48           C
ATOM   2017  CD1 LEU   245      93.199 -31.046  45.513  1.00 50.48           C
ATOM   2018  CD2 LEU   245      94.455 -31.524  43.332  1.00 50.48           C
ATOM   2019  C   LEU   245      95.272 -33.925  46.801  1.00 50.48           C
ATOM   2020  O   LEU   245      96.077 -34.696  46.278  1.00 50.48           O
ATOM   2021  N   TRP   246      94.075 -34.346  47.250  1.00137.41           N
ATOM   2022  CA  TRP   246      93.769 -35.743  47.148  1.00137.41           C
ATOM   2023  CB  TRP   246      93.421 -36.385  48.500  1.00137.41           C
ATOM   2024  CG  TRP   246      93.264 -37.883  48.417  1.00137.41           C
ATOM   2025  CD2 TRP   246      94.369 -38.751  48.147  1.00137.41           C
ATOM   2026  CD1 TRP   246      92.158 -38.672  48.506  1.00137.41           C
ATOM   2027  NE1 TRP   246      92.511 -39.992  48.325  1.00137.41           N
ATOM   2028  CE2 TRP   246      93.871 -40.049  48.096  1.00137.41           C
ATOM   2029  CE3 TRP   246      95.694 -38.484  47.950  1.00137.41           C
ATOM   2030  CZ2 TRP   246      94.695 -41.112  47.847  1.00137.41           C
ATOM   2031  CZ3 TRP   246      96.523 -39.554  47.703  1.00137.41           C
ATOM   2032  CH2 TRP   246      96.033 -40.842  47.653  1.00137.41           C
ATOM   2033  C   TRP   246      92.610 -35.920  46.220  1.00137.41           C
ATOM   2034  O   TRP   246      91.620 -35.194  46.295  1.00137.41           O
ATOM   2035  N   ILE   247      92.720 -36.903  45.301  1.00 49.72           N
ATOM   2036  CA  ILE   247      91.652 -37.180  44.383  1.00 49.72           C
ATOM   2037  CB  ILE   247      92.142 -37.450  42.986  1.00 49.72           C
ATOM   2038  CG1 ILE   247      92.890 -36.223  42.440  1.00 49.72           C
ATOM   2039  CG2 ILE   247      90.945 -37.864  42.113  1.00 49.72           C
ATOM   2040  CD1 ILE   247      93.652 -36.508  41.146  1.00 49.72           C
ATOM   2041  C   ILE   247      91.008 -38.424  44.901  1.00 49.72           C
ATOM   2042  O   ILE   247      91.543 -39.523  44.764  1.00 49.72           O
ATOM   2043  N   ASN   248      89.822 -38.275  45.519  1.00100.58           N
ATOM   2044  CA  ASN   248      89.206 -39.390  46.173  1.00100.58           C
ATOM   2045  CB  ASN   248      88.012 -38.973  47.059  1.00100.58           C
ATOM   2046  CG  ASN   248      87.332 -40.227  47.585  1.00100.58           C
ATOM   2047  OD1 ASN   248      86.583 -40.882  46.862  1.00100.58           O
ATOM   2048  ND2 ASN   248      87.591 -40.573  48.874  1.00100.58           N
ATOM   2049  C   ASN   248      88.807 -40.491  45.224  1.00100.58           C
ATOM   2050  O   ASN   248      89.151 -41.640  45.495  1.00100.58           O
ATOM   2051  N   PRO   249      88.108 -40.248  44.143  1.00155.22           N
ATOM   2052  CA  PRO   249      87.739 -41.382  43.321  1.00155.22           C
ATOM   2053  CD  PRO   249      86.995 -39.311  44.246  1.00155.22           C
ATOM   2054  CB  PRO   249      86.335 -41.105  42.790  1.00155.22           C
ATOM   2055  CG  PRO   249      85.757 -40.073  43.765  1.00155.22           C
ATOM   2056  C   PRO   249      88.677 -41.645  42.185  1.00155.22           C
ATOM   2057  O   PRO   249      89.559 -40.831  41.918  1.00155.22           O
ATOM   2058  N   GLU   250      88.484 -42.781  41.484  1.00 80.08           N
ATOM   2059  CA  GLU   250      89.262 -43.039  40.311  1.00 80.08           C
ATOM   2060  CB  GLU   250      89.715 -44.504  40.179  1.00 80.08           C
ATOM   2061  CG  GLU   250      88.581 -45.529  40.137  1.00 80.08           C
ATOM   2062  CD  GLU   250      89.229 -46.907  40.147  1.00 80.08           C
ATOM   2063  OE1 GLU   250      89.548 -47.424  39.043  1.00 80.08           O
ATOM   2064  OE2 GLU   250      89.422 -47.458  41.264  1.00 80.08           O
ATOM   2065  C   GLU   250      88.386 -42.688  39.145  1.00 80.08           C
ATOM   2066  O   GLU   250      87.352 -43.315  38.919  1.00 80.08           O
ATOM   2067  N   VAL   251      88.790 -41.655  38.376  1.00121.40           N
ATOM   2068  CA  VAL   251      88.019 -41.171  37.263  1.00121.40           C
ATOM   2069  CB  VAL   251      87.799 -39.688  37.351  1.00121.40           C
ATOM   2070  CG1 VAL   251      89.166 -39.043  37.604  1.00121.40           C
ATOM   2071  CG2 VAL   251      87.105 -39.180  36.075  1.00121.40           C
ATOM   2072  C   VAL   251      88.745 -41.485  35.987  1.00121.40           C
ATOM   2073  O   VAL   251      89.966 -41.361  35.904  1.00121.40           O
ATOM   2074  N   LYS   252      87.988 -41.993  34.990  1.00 84.83           N
ATOM   2075  CA  LYS   252      88.486 -42.382  33.696  1.00 84.83           C
ATOM   2076  CB  LYS   252      87.500 -43.306  32.953  1.00 84.83           C
ATOM   2077  CG  LYS   252      87.265 -44.633  33.687  1.00 84.83           C
ATOM   2078  CD  LYS   252      86.206 -45.542  33.057  1.00 84.83           C
ATOM   2079  CE  LYS   252      86.785 -46.559  32.070  1.00 84.83           C
ATOM   2080  NZ  LYS   252      85.712 -47.444  31.563  1.00 84.83           N
ATOM   2081  C   LYS   252      88.826 -41.234  32.778  1.00 84.83           C
ATOM   2082  O   LYS   252      89.923 -41.200  32.222  1.00 84.83           O
ATOM   2083  N   ASP   253      87.912 -40.251  32.595  1.00121.53           N
ATOM   2084  CA  ASP   253      88.155 -39.239  31.594  1.00121.53           C
ATOM   2085  CB  ASP   253      87.091 -39.209  30.480  1.00121.53           C
ATOM   2086  CG  ASP   253      87.658 -38.458  29.280  1.00121.53           C
ATOM   2087  OD1 ASP   253      88.896 -38.227  29.256  1.00121.53           O
ATOM   2088  OD2 ASP   253      86.861 -38.112  28.367  1.00121.53           O
ATOM   2089  C   ASP   253      88.164 -37.883  32.230  1.00121.53           C
ATOM   2090  O   ASP   253      87.682 -37.700  33.347  1.00121.53           O
ATOM   2091  N   PHE   254      88.695 -36.881  31.495  1.00169.60           N
ATOM   2092  CA  PHE   254      88.812 -35.537  31.993  1.00169.60           C
ATOM   2093  CB  PHE   254      89.424 -34.518  31.010  1.00169.60           C
ATOM   2094  CG  PHE   254      90.914 -34.592  31.005  1.00169.60           C
ATOM   2095  CD1 PHE   254      91.638 -33.895  31.947  1.00169.60           C
ATOM   2096  CD2 PHE   254      91.589 -35.339  30.069  1.00169.60           C
ATOM   2097  CE1 PHE   254      93.012 -33.942  31.959  1.00169.60           C
ATOM   2098  CE2 PHE   254      92.964 -35.388  30.077  1.00169.60           C
ATOM   2099  CZ  PHE   254      93.678 -34.691  31.021  1.00169.60           C
ATOM   2100  C   PHE   254      87.461 -34.986  32.328  1.00169.60           C
ATOM   2101  O   PHE   254      87.299 -34.294  33.331  1.00169.60           O
ATOM   2102  N   TYR   255      86.459 -35.263  31.479  1.00106.39           N
ATOM   2103  CA  TYR   255      85.131 -34.734  31.618  1.00106.39           C
ATOM   2104  CB  TYR   255      84.248 -35.064  30.405  1.00106.39           C
ATOM   2105  CG  TYR   255      84.908 -34.381  29.257  1.00106.39           C
ATOM   2106  CD1 TYR   255      85.986 -34.967  28.638  1.00106.39           C
ATOM   2107  CD2 TYR   255      84.464 -33.158  28.805  1.00106.39           C
ATOM   2108  CE1 TYR   255      86.614 -34.351  27.582  1.00106.39           C
ATOM   2109  CE2 TYR   255      85.087 -32.536  27.747  1.00106.39           C
ATOM   2110  CZ  TYR   255      86.162 -33.132  27.135  1.00106.39           C
ATOM   2111  OH  TYR   255      86.804 -32.495  26.051  1.00106.39           O
ATOM   2112  C   TYR   255      84.465 -35.244  32.863  1.00106.39           C
ATOM   2113  O   TYR   255      83.665 -34.543  33.479  1.00106.39           O
ATOM   2114  N   ASP   256      84.768 -36.489  33.261  1.00 74.99           N
ATOM   2115  CA  ASP   256      84.100 -37.149  34.350  1.00 74.99           C
ATOM   2116  CB  ASP   256      84.515 -38.627  34.469  1.00 74.99           C
ATOM   2117  CG  ASP   256      83.374 -39.424  35.095  1.00 74.99           C
ATOM   2118  OD1 ASP   256      82.644 -38.875  35.962  1.00 74.99           O
ATOM   2119  OD2 ASP   256      83.208 -40.604  34.687  1.00 74.99           O
ATOM   2120  C   ASP   256      84.334 -36.447  35.673  1.00 74.99           C
ATOM   2121  O   ASP   256      83.534 -36.590  36.594  1.00 74.99           O
ATOM   2122  N   PHE   257      85.434 -35.681  35.828  1.00 80.11           N
ATOM   2123  CA  PHE   257      85.769 -35.063  37.092  1.00 80.11           C
ATOM   2124  CB  PHE   257      87.008 -34.150  37.033  1.00 80.11           C
ATOM   2125  CG  PHE   257      88.235 -34.982  36.906  1.00 80.11           C
ATOM   2126  CD1 PHE   257      88.860 -35.471  38.030  1.00 80.11           C
ATOM   2127  CD2 PHE   257      88.766 -35.264  35.669  1.00 80.11           C
ATOM   2128  CE1 PHE   257      89.997 -36.236  37.928  1.00 80.11           C
ATOM   2129  CE2 PHE   257      89.903 -36.030  35.561  1.00 80.11           C
ATOM   2130  CZ  PHE   257      90.519 -36.517  36.689  1.00 80.11           C
ATOM   2131  C   PHE   257      84.655 -34.219  37.653  1.00 80.11           C
ATOM   2132  O   PHE   257      83.987 -33.467  36.943  1.00 80.11           O
ATOM   2133  N   THR   258      84.458 -34.337  38.989  1.00105.08           N
ATOM   2134  CA  THR   258      83.471 -33.593  39.723  1.00105.08           C
ATOM   2135  CB  THR   258      82.361 -34.444  40.269  1.00105.08           C
ATOM   2136  OG1 THR   258      81.352 -33.623  40.837  1.00105.08           O
ATOM   2137  CG2 THR   258      82.935 -35.395  41.335  1.00105.08           C
ATOM   2138  C   THR   258      84.162 -32.970  40.904  1.00105.08           C
ATOM   2139  O   THR   258      85.250 -33.387  41.297  1.00105.08           O
ATOM   2140  N   ILE   259      83.523 -31.949  41.508  1.00 99.58           N
ATOM   2141  CA  ILE   259      84.079 -31.208  42.608  1.00 99.58           C
ATOM   2142  CB  ILE   259      83.254 -30.024  43.015  1.00 99.58           C
ATOM   2143  CG1 ILE   259      83.221 -28.996  41.869  1.00 99.58           C
ATOM   2144  CG2 ILE   259      83.833 -29.467  44.328  1.00 99.58           C
ATOM   2145  CD1 ILE   259      84.603 -28.470  41.478  1.00 99.58           C
ATOM   2146  C   ILE   259      84.280 -32.096  43.798  1.00 99.58           C
ATOM   2147  O   ILE   259      85.237 -31.918  44.550  1.00 99.58           O
ATOM   2148  N   ASP   260      83.377 -33.069  44.009  1.00 94.40           N
ATOM   2149  CA  ASP   260      83.433 -33.936  45.154  1.00 94.40           C
ATOM   2150  CB  ASP   260      82.289 -34.964  45.197  1.00 94.40           C
ATOM   2151  CG  ASP   260      82.464 -35.771  46.476  1.00 94.40           C
ATOM   2152  OD1 ASP   260      83.005 -35.198  47.459  1.00 94.40           O
ATOM   2153  OD2 ASP   260      82.057 -36.963  46.495  1.00 94.40           O
ATOM   2154  C   ASP   260      84.709 -34.721  45.145  1.00 94.40           C
ATOM   2155  O   ASP   260      85.214 -35.098  46.200  1.00 94.40           O
ATOM   2156  N   ASP   261      85.257 -34.994  43.949  1.00 57.53           N
ATOM   2157  CA  ASP   261      86.413 -35.827  43.768  1.00 57.53           C
ATOM   2158  CB  ASP   261      86.734 -36.067  42.284  1.00 57.53           C
ATOM   2159  CG  ASP   261      85.639 -36.957  41.716  1.00 57.53           C
ATOM   2160  OD1 ASP   261      84.855 -37.530  42.521  1.00 57.53           O
ATOM   2161  OD2 ASP   261      85.575 -37.079  40.465  1.00 57.53           O
ATOM   2162  C   ASP   261      87.643 -35.254  44.411  1.00 57.53           C
ATOM   2163  O   ASP   261      88.537 -36.011  44.785  1.00 57.53           O
ATOM   2164  N   PHE   262      87.752 -33.917  44.543  1.00 63.54           N
ATOM   2165  CA  PHE   262      88.987 -33.361  45.028  1.00 63.54           C
ATOM   2166  CB  PHE   262      89.400 -32.111  44.239  1.00 63.54           C
ATOM   2167  CG  PHE   262      89.501 -32.531  42.812  1.00 63.54           C
ATOM   2168  CD1 PHE   262      90.631 -33.150  42.333  1.00 63.54           C
ATOM   2169  CD2 PHE   262      88.453 -32.306  41.948  1.00 63.54           C
ATOM   2170  CE1 PHE   262      90.714 -33.533  41.013  1.00 63.54           C
ATOM   2171  CE2 PHE   262      88.531 -32.686  40.628  1.00 63.54           C
ATOM   2172  CZ  PHE   262      89.663 -33.304  40.157  1.00 63.54           C
ATOM   2173  C   PHE   262      88.900 -32.983  46.478  1.00 63.54           C
ATOM   2174  O   PHE   262      87.845 -32.602  46.985  1.00 63.54           O
ATOM   2175  N   LYS   263      90.046 -33.103  47.186  1.00172.49           N
ATOM   2176  CA  LYS   263      90.103 -32.778  48.582  1.00172.49           C
ATOM   2177  CB  LYS   263      90.158 -34.034  49.469  1.00172.49           C
ATOM   2178  CG  LYS   263      89.061 -35.050  49.144  1.00172.49           C
ATOM   2179  CD  LYS   263      87.642 -34.504  49.295  1.00172.49           C
ATOM   2180  CE  LYS   263      87.073 -34.683  50.703  1.00172.49           C
ATOM   2181  NZ  LYS   263      87.904 -33.943  51.677  1.00172.49           N
ATOM   2182  C   LYS   263      91.386 -32.036  48.823  1.00172.49           C
ATOM   2183  O   LYS   263      92.442 -32.430  48.329  1.00172.49           O
ATOM   2184  N   LEU   264      91.335 -30.928  49.592  1.00 90.94           N
ATOM   2185  CA  LEU   264      92.539 -30.205  49.891  1.00 90.94           C
ATOM   2186  CB  LEU   264      92.375 -28.685  49.700  1.00 90.94           C
ATOM   2187  CG  LEU   264      93.674 -27.851  49.757  1.00 90.94           C
ATOM   2188  CD1 LEU   264      93.356 -26.363  49.552  1.00 90.94           C
ATOM   2189  CD2 LEU   264      94.503 -28.102  51.026  1.00 90.94           C
ATOM   2190  C   LEU   264      92.797 -30.471  51.337  1.00 90.94           C
ATOM   2191  O   LEU   264      91.930 -30.243  52.179  1.00 90.94           O
ATOM   2192  N   ILE   265      94.001 -30.960  51.684  1.00101.65           N
ATOM   2193  CA  ILE   265      94.182 -31.252  53.073  1.00101.65           C
ATOM   2194  CB  ILE   265      94.410 -32.704  53.384  1.00101.65           C
ATOM   2195  CG1 ILE   265      95.736 -33.194  52.789  1.00101.65           C
ATOM   2196  CG2 ILE   265      93.184 -33.496  52.902  1.00101.65           C
ATOM   2197  CD1 ILE   265      96.145 -34.565  53.324  1.00101.65           C
ATOM   2198  C   ILE   265      95.365 -30.509  53.595  1.00101.65           C
ATOM   2199  O   ILE   265      96.351 -30.296  52.891  1.00101.65           O
ATOM   2200  N   ASN   266      95.276 -30.118  54.882  1.00 72.74           N
ATOM   2201  CA  ASN   266      96.298 -29.415  55.606  1.00 72.74           C
ATOM   2202  CB  ASN   266      97.627 -30.188  55.679  1.00 72.74           C
ATOM   2203  CG  ASN   266      97.377 -31.450  56.491  1.00 72.74           C
ATOM   2204  OD1 ASN   266      97.875 -32.526  56.164  1.00 72.74           O
ATOM   2205  ND2 ASN   266      96.576 -31.317  57.583  1.00 72.74           N
ATOM   2206  C   ASN   266      96.569 -28.069  55.009  1.00 72.74           C
ATOM   2207  O   ASN   266      97.709 -27.608  55.003  1.00 72.74           O
ATOM   2208  N   TYR   267      95.518 -27.369  54.542  1.00 81.38           N
ATOM   2209  CA  TYR   267      95.728 -26.071  53.968  1.00 81.38           C
ATOM   2210  CB  TYR   267      94.731 -25.788  52.828  1.00 81.38           C
ATOM   2211  CG  TYR   267      94.882 -24.406  52.294  1.00 81.38           C
ATOM   2212  CD1 TYR   267      96.008 -24.037  51.597  1.00 81.38           C
ATOM   2213  CD2 TYR   267      93.870 -23.487  52.456  1.00 81.38           C
ATOM   2214  CE1 TYR   267      96.136 -22.763  51.095  1.00 81.38           C
ATOM   2215  CE2 TYR   267      93.991 -22.211  51.955  1.00 81.38           C
ATOM   2216  CZ  TYR   267      95.127 -21.846  51.276  1.00 81.38           C
ATOM   2217  OH  TYR   267      95.256 -20.539  50.762  1.00 81.38           O
ATOM   2218  C   TYR   267      95.509 -25.062  55.053  1.00 81.38           C
ATOM   2219  O   TYR   267      94.388 -24.612  55.287  1.00 81.38           O
ATOM   2220  N   LYS   268      96.603 -24.686  55.751  1.00100.89           N
ATOM   2221  CA  LYS   268      96.511 -23.695  56.784  1.00100.89           C
ATOM   2222  CB  LYS   268      97.219 -24.061  58.103  1.00100.89           C
ATOM   2223  CG  LYS   268      96.644 -25.269  58.842  1.00100.89           C
ATOM   2224  CD  LYS   268      97.402 -25.583  60.137  1.00100.89           C
ATOM   2225  CE  LYS   268      98.754 -26.271  59.937  1.00100.89           C
ATOM   2226  NZ  LYS   268      98.582 -27.741  59.955  1.00100.89           N
ATOM   2227  C   LYS   268      97.234 -22.499  56.268  1.00100.89           C
ATOM   2228  O   LYS   268      98.459 -22.499  56.163  1.00100.89           O
ATOM   2229  N   HIS   269      96.484 -21.431  55.953  1.00129.81           N
ATOM   2230  CA  HIS   269      97.062 -20.246  55.392  1.00129.81           C
ATOM   2231  ND1 HIS   269      94.212 -18.441  54.849  1.00129.81           N
ATOM   2232  CG  HIS   269      94.813 -19.616  54.460  1.00129.81           C
ATOM   2233  CB  HIS   269      96.278 -19.758  54.164  1.00129.81           C
ATOM   2234  NE2 HIS   269      92.611 -19.982  54.793  1.00129.81           N
ATOM   2235  CD2 HIS   269      93.821 -20.547  54.431  1.00129.81           C
ATOM   2236  CE1 HIS   269      92.897 -18.716  55.035  1.00129.81           C
ATOM   2237  C   HIS   269      97.005 -19.159  56.418  1.00129.81           C
ATOM   2238  O   HIS   269      96.410 -19.318  57.482  1.00129.81           O
ATOM   2239  N   GLY   270      97.677 -18.029  56.129  1.00 23.13           N
ATOM   2240  CA  GLY   270      97.638 -16.901  57.012  1.00 23.13           C
ATOM   2241  C   GLY   270      96.351 -16.187  56.739  1.00 23.13           C
ATOM   2242  O   GLY   270      95.712 -16.424  55.715  1.00 23.13           O
ATOM   2243  N   ASP   271      95.962 -15.256  57.634  1.00 59.20           N
ATOM   2244  CA  ASP   271      94.717 -14.549  57.501  1.00 59.20           C
ATOM   2245  CB  ASP   271      94.250 -13.838  58.787  1.00 59.20           C
ATOM   2246  CG  ASP   271      93.826 -14.877  59.820  1.00 59.20           C
ATOM   2247  OD1 ASP   271      94.351 -16.021  59.767  1.00 59.20           O
ATOM   2248  OD2 ASP   271      92.977 -14.532  60.685  1.00 59.20           O
ATOM   2249  C   ASP   271      94.896 -13.493  56.462  1.00 59.20           C
ATOM   2250  O   ASP   271      95.832 -13.547  55.668  1.00 59.20           O
ATOM   2251  N   LYS   272      93.947 -12.537  56.381  1.00224.30           N
ATOM   2252  CA  LYS   272      94.142 -11.496  55.419  1.00224.30           C
ATOM   2253  CB  LYS   272      93.542 -11.775  54.024  1.00224.30           C
ATOM   2254  CG  LYS   272      92.018 -11.849  53.925  1.00224.30           C
ATOM   2255  CD  LYS   272      91.533 -11.702  52.478  1.00224.30           C
ATOM   2256  CE  LYS   272      90.024 -11.860  52.281  1.00224.30           C
ATOM   2257  NZ  LYS   272      89.668 -13.294  52.248  1.00224.30           N
ATOM   2258  C   LYS   272      93.604 -10.202  55.939  1.00224.30           C
ATOM   2259  O   LYS   272      94.365  -9.270  56.192  1.00224.30           O
ATOM   2260  N   LEU   273      92.276 -10.109  56.134  1.00259.41           N
ATOM   2261  CA  LEU   273      91.697  -8.860  56.531  1.00259.41           C
ATOM   2262  CB  LEU   273      90.172  -8.903  56.756  1.00259.41           C
ATOM   2263  CG  LEU   273      89.328  -9.081  55.481  1.00259.41           C
ATOM   2264  CD1 LEU   273      89.496  -7.893  54.524  1.00259.41           C
ATOM   2265  CD2 LEU   273      89.592 -10.436  54.819  1.00259.41           C
ATOM   2266  C   LEU   273      92.297  -8.416  57.822  1.00259.41           C
ATOM   2267  O   LEU   273      92.517  -9.211  58.734  1.00259.41           O
ATOM   2268  N   LEU   274      92.616  -7.109  57.892  1.00220.26           N
ATOM   2269  CA  LEU   274      93.083  -6.510  59.100  1.00220.26           C
ATOM   2270  CB  LEU   274      93.965  -5.265  58.896  1.00220.26           C
ATOM   2271  CG  LEU   274      95.350  -5.561  58.292  1.00220.26           C
ATOM   2272  CD1 LEU   274      96.159  -4.267  58.125  1.00220.26           C
ATOM   2273  CD2 LEU   274      96.106  -6.615  59.116  1.00220.26           C
ATOM   2274  C   LEU   274      91.852  -6.064  59.812  1.00220.26           C
ATOM   2275  O   LEU   274      90.812  -5.856  59.188  1.00220.26           O
ATOM   2276  N   PHE   275      91.924  -5.924  61.146  1.00250.73           N
ATOM   2277  CA  PHE   275      90.750  -5.515  61.849  1.00250.73           C
ATOM   2278  CB  PHE   275      90.774  -5.894  63.341  1.00250.73           C
ATOM   2279  CG  PHE   275      89.575  -5.314  64.010  1.00250.73           C
ATOM   2280  CD1 PHE   275      88.333  -5.888  63.865  1.00250.73           C
ATOM   2281  CD2 PHE   275      89.702  -4.196  64.802  1.00250.73           C
ATOM   2282  CE1 PHE   275      87.235  -5.349  64.492  1.00250.73           C
ATOM   2283  CE2 PHE   275      88.607  -3.654  65.431  1.00250.73           C
ATOM   2284  CZ  PHE   275      87.369  -4.229  65.278  1.00250.73           C
ATOM   2285  C   PHE   275      90.647  -4.034  61.737  1.00250.73           C
ATOM   2286  O   PHE   275      91.537  -3.299  62.163  1.00250.73           O
ATOM   2287  N   GLU   276      89.545  -3.565  61.122  1.00265.87           N
ATOM   2288  CA  GLU   276      89.325  -2.160  60.981  1.00265.87           C
ATOM   2289  CB  GLU   276      88.368  -1.797  59.832  1.00265.87           C
ATOM   2290  CG  GLU   276      88.483  -0.339  59.385  1.00265.87           C
ATOM   2291  CD  GLU   276      89.785  -0.215  58.603  1.00265.87           C
ATOM   2292  OE1 GLU   276      90.517  -1.237  58.520  1.00265.87           O
ATOM   2293  OE2 GLU   276      90.068   0.896  58.080  1.00265.87           O
ATOM   2294  C   GLU   276      88.706  -1.713  62.263  1.00265.87           C
ATOM   2295  O   GLU   276      88.101  -2.513  62.973  1.00265.87           O
ATOM   2296  N   VAL   277      88.854  -0.421  62.613  1.00 79.27           N
ATOM   2297  CA  VAL   277      88.302   0.019  63.860  1.00 79.27           C
ATOM   2298  CB  VAL   277      89.056   1.158  64.488  1.00 79.27           C
ATOM   2299  CG1 VAL   277      88.316   1.600  65.762  1.00 79.27           C
ATOM   2300  CG2 VAL   277      90.506   0.710  64.734  1.00 79.27           C
ATOM   2301  C   VAL   277      86.907   0.484  63.608  1.00 79.27           C
ATOM   2302  O   VAL   277      86.638   1.200  62.645  1.00 79.27           O
ATOM   2303  N   ALA   278      85.973   0.054  64.478  1.00214.72           N
ATOM   2304  CA  ALA   278      84.604   0.446  64.338  1.00214.72           C
ATOM   2305  CB  ALA   278      83.660  -0.720  64.000  1.00214.72           C
ATOM   2306  C   ALA   278      84.170   0.989  65.658  1.00214.72           C
ATOM   2307  O   ALA   278      84.653   0.566  66.708  1.00214.72           O
ATOM   2308  N   VAL   279      83.248   1.969  65.625  1.00 98.53           N
ATOM   2309  CA  VAL   279      82.751   2.553  66.832  1.00 98.53           C
ATOM   2310  CB  VAL   279      82.135   3.910  66.614  1.00 98.53           C
ATOM   2311  CG1 VAL   279      80.995   3.795  65.587  1.00 98.53           C
ATOM   2312  CG2 VAL   279      81.696   4.473  67.977  1.00 98.53           C
ATOM   2313  C   VAL   279      81.694   1.609  67.395  1.00 98.53           C
ATOM   2314  O   VAL   279      80.716   1.293  66.666  1.00 98.53           O
ATOM   2315  OXT VAL   279      81.859   1.183  68.569  1.00 98.53           O
TER    2316      VAL   279
END
