# Supplementary material for: Estimating local protein model quality: prospects for molecular replacement
Source: Acta Crystallogr D Struct Biol. 2020 Mar 3;76(Pt 3):285–90. doi: 10.1107/S2059798320000972 (PMC7057213; doi:10.1107/S2059798320000972)
Supplement: Supplementary file 1 [file d-76-00285-sup1.zip › models/1b02.1rts_A.B99990001.pdb.proq3.sscore.local]

ProQ2 ProQRosCen ProQRosFA ProQ3
0.45192024 0.59574567 0.70389289 0.54971018
0.48021712 0.6244708 0.75424541 0.62045565
0.49335261 0.61839462 0.78082597 0.66785257
0.64288892 0.69585389 0.81491705 0.7850859
0.74917142 0.72264298 0.90592857 0.89081677
0.78959963 0.75396111 0.93344903 0.94046706
0.80107847 0.77934351 0.96378382 0.9660282
0.79970396 0.79709548 0.94542783 0.96460041
0.79006653 0.76083191 0.95105034 0.96238511
0.73846181 0.72005686 0.94457933 0.94482082
0.75466061 0.74213436 0.9332336 0.95339716
0.70008443 0.70387259 0.91266499 0.94121237
0.70055368 0.73524548 0.87964389 0.91876636
0.70446518 0.70265408 0.87620694 0.88673111
0.69994605 0.64830543 0.85701125 0.88051066
0.68226219 0.58655364 0.78985755 0.82528139
0.63846282 0.55638973 0.73080215 0.78132904
0.6882542 0.53951267 0.73301888 0.74178115
0.75159389 0.50766873 0.66302694 0.73127594
0.70316577 0.40234278 0.66532066 0.68150136
0.60096767 0.3275356 0.5646619 0.59787386
0.59358715 0.25185299 0.48903089 0.54005882
0.47337514 0.23417469 0.37865424 0.43981936
0.30697662 0.13957943 0.28734156 0.3192795
0.2217049 0.053027943 0.21314802 0.25005513
0.19495289 0.064547608 0.14402844 0.21180024
0.15732707 0.080867152 0.16381796 0.17357258
0.15194908 0.080352929 0.13114 0.1499209
0.12012906 0.066203916 0.11872511 0.11848884
0.16099074 0.14822233 0.18047689 0.19451156
0.19298447 0.16389945 0.18849983 0.18460747
0.28080818 0.22926456 0.23235278 0.2506286
0.36420824 0.33148126 0.30150068 0.30562377
0.38899132 0.38724303 0.3289248 0.33962119
0.46309188 0.45400053 0.38116118 0.4018045
0.45141964 0.48391834 0.41546253 0.43274533
0.46802825 0.45925558 0.46561528 0.46716836
0.53658049 0.46203036 0.58436853 0.55186763
0.6232702 0.45527834 0.70585423 0.63548465
0.64727684 0.44238364 0.81627806 0.68366266
0.67133242 0.41192486 0.88546511 0.71366692
0.70791149 0.39017711 0.85293227 0.74033705
0.72724501 0.45472428 0.91835447 0.77368645
0.7752089 0.48677532 0.92739446 0.79394515
0.78236142 0.5472438 0.95024922 0.8391717
0.82808002 0.53666718 0.96734911 0.86336728
0.83335556 0.52782594 0.9762898 0.90008279
0.86346062 0.61183815 1.0620059 0.92977116
0.85771904 0.65011632 0.97956296 0.93901479
0.79375434 0.71329084 1.0314797 0.91393262
0.7266248 0.60424177 0.8658098 0.81344958
0.68765632 0.55648486 0.77714769 0.74103391
0.5894293 0.50422274 0.7165027 0.67038306
0.60501127 0.52310515 0.72432043 0.67771825
0.71411395 0.66163579 0.86016979 0.80428888
0.69459321 0.66838302 0.84634453 0.78204978
0.62408775 0.63650789 0.90522407 0.82284371
0.59616238 0.6228494 0.82732528 0.814594
0.61874393 0.67597814 0.87223057 0.8654393
0.5860774 0.72510476 0.86880435 0.83935368
0.57771825 0.68055024 0.8486714 0.80590717
0.5241926 0.67203803 0.84898069 0.79450601
0.56878903 0.67858802 0.90906982 0.83415756
0.57526843 0.66901732 0.93981345 0.84895408
0.67770004 0.77349091 1.053114 0.93542183
0.70535673 0.73811792 1.0222708 0.9276382
0.70446858 0.83638302 1.0702171 0.98673727
0.73311466 0.77785018 1.0413109 1.0070195
0.68298397 0.78984789 1.0347674 0.99013414
0.70657103 0.85820876 1.05983 0.99913646
0.72525308 0.83386984 1.0440495 1.0117809
0.7599837 0.84855623 1.0745513 1.0558496
0.87427146 0.92193905 1.1681305 1.124284
0.90685627 0.96221184 1.1769025 1.1319099
0.87169619 0.92103586 1.1310345 1.089703
0.75324157 0.74359307 1.0127101 0.96585453
0.66483005 0.65705629 0.90755777 0.87084614
0.65226755 0.62253663 0.90804286 0.84997908
0.65960144 0.5917313 0.85064504 0.81822151
0.7226632 0.61645195 0.83268375 0.81020268
0.66475298 0.61486942 0.87182507 0.7729558
0.63789389 0.60495326 0.83358529 0.748464
0.6732454 0.57262041 0.83765832 0.76827393
0.67570657 0.64016416 0.85560646 0.75947229
0.63786084 0.66871735 0.83646889 0.73470415
0.65223539 0.66144274 0.8175962 0.74868206
0.5887428 0.61634823 0.78312116 0.7187468
0.49943676 0.56715033 0.76101195 0.66207058
0.45946498 0.57688172 0.72807003 0.6422428
0.4599308 0.61522273 0.71126503 0.63764658
0.45838864 0.63257837 0.72856777 0.6498257
0.50457357 0.68613849 0.77416015 0.71517851
0.62421638 0.82479559 0.87061793 0.79151796
0.6535826 0.88651028 0.82870617 0.80465045
0.61252755 0.8653483 0.82386291 0.77190657
0.57456761 0.86010394 0.75566894 0.680711
0.59775826 0.85103534 0.75792871 0.68698304
0.60996576 0.85402652 0.72621877 0.68888785
0.53759753 0.74042538 0.62687622 0.62070034
0.51443729 0.71232671 0.58124359 0.54634073
0.62066496 0.71673994 0.60248902 0.63725142
0.61442605 0.70301834 0.72957118 0.70002705
0.59025713 0.62236277 0.69343551 0.69966559
0.58593959 0.58969752 0.7886031 0.75921266
0.65082476 0.57212448 0.74677019 0.78682776
0.59768721 0.56719689 0.79342007 0.79190862
0.63421993 0.54629808 0.8175849 0.85742052
0.67105931 0.5830657 0.79364999 0.85835899
0.68847536 0.57692508 0.78084052 0.84609654
0.70948036 0.5960419 0.74763445 0.81559643
0.71385697 0.60553274 0.7509443 0.80859991
0.62173588 0.56420663 0.68214612 0.71744427
0.5759613 0.45309453 0.58713056 0.61132476
0.51534328 0.33787155 0.49014609 0.4890975
0.49971671 0.41222049 0.45610796 0.44739436
0.45883068 0.40750756 0.43342781 0.4304383
0.42919594 0.39215347 0.39444558 0.36549165
0.31063664 0.27980467 0.24667022 0.25214659
0.32727773 0.29049726 0.27210548 0.28759146
0.35378604 0.40830867 0.32093181 0.33805546
0.36530748 0.45116092 0.37384168 0.37998295
0.42686807 0.45202614 0.45507069 0.46188883
0.46022622 0.36174651 0.46268637 0.52371821
0.55312012 0.50260912 0.65057605 0.65122515
0.64837197 0.66183826 0.80122959 0.80086656
0.7385936 0.7133549 0.89637105 0.91612346
0.71689499 0.66322055 0.87756688 0.91074845
0.69809435 0.58573711 0.86136297 0.89916823
0.66659156 0.60363225 0.87859609 0.9140056
0.69088842 0.63879634 0.8878829 0.9445219
0.67093109 0.63884927 0.85426669 0.92506069
0.64481179 0.63540489 0.82941942 0.89637459
0.60161079 0.62670018 0.80530374 0.85578751
0.63714275 0.66133099 0.82900216 0.87056295
0.62033534 0.69031701 0.78169832 0.82746103
0.58291603 0.66680511 0.752533 0.77843146
0.62005153 0.72245832 0.74717253 0.77980423
0.61231877 0.73687168 0.73811681 0.77518877
0.54088378 0.70981978 0.69470517 0.74335191
0.52388234 0.64309444 0.65346398 0.73401972
0.52727341 0.64259001 0.67824141 0.70427376
0.53021228 0.58153257 0.68547331 0.71549621
0.5783594 0.52515622 0.75509354 0.7419036
0.6499524 0.47471735 0.78469422 0.79870022
0.65901285 0.50292275 0.79416334 0.79348174
0.59587981 0.45985059 0.80650058 0.77216613
0.60615044 0.56419936 0.86881629 0.78983535
0.57523698 0.58997496 0.88007201 0.7877583
0.51785666 0.61621871 0.79011007 0.72142479
0.41089781 0.48975788 0.70446378 0.63488806
0.43556135 0.46100406 0.63021503 0.60369467
0.49508795 0.50277518 0.67613023 0.64481129
0.5693078 0.51873002 0.74101557 0.69684217
0.56573118 0.53702474 0.66447682 0.65152741
0.59315616 0.65582832 0.77876274 0.71752078
0.62096712 0.63629281 0.79930582 0.77278694
0.63501634 0.71696476 0.87894354 0.81206787
0.59581729 0.64294294 0.90203586 0.83032472
0.66345722 0.77144583 0.97203294 0.87347544
0.77060526 0.83165307 1.0409579 0.94954821
0.85652285 0.85717738 1.1226391 1.0196757
0.87663633 0.76803623 1.1450217 1.0409328
0.87236529 0.62346193 1.1168204 1.0051717
0.90413864 0.62229593 1.1465909 1.0110276
0.94991642 0.66873205 1.2330805 1.0572743
0.97402837 0.69950261 1.2802549 1.0694487
0.96795317 0.75383594 1.2797483 1.1093873
0.96316097 0.7089471 1.2287851 1.0809933
0.82735708 0.66063184 1.1194387 1.0119974
0.73062365 0.61457675 1.073367 0.96476916
0.67572412 0.59936821 0.96911079 0.89755865
0.71955445 0.63198202 1.0083266 0.91327409
0.75873388 0.64960703 1.1051363 0.99122266
0.84135025 0.67792067 1.1612157 1.0596691
0.91951684 0.64861187 1.1928164 1.0901674
0.90826181 0.66443218 1.2736989 1.1026967
0.90304547 0.65200685 1.2573584 1.0706324
0.91771285 0.59636625 1.2307107 1.0682182
0.89739705 0.60185436 1.2090325 1.0547834
0.9397439 0.66240222 1.163534 1.0971528
0.89387584 0.64772315 1.1349039 1.0617309
0.87897741 0.60569649 1.032488 1.011266
0.84315135 0.63180751 1.0206934 1.0010736
0.74821245 0.57244152 0.97392959 0.92868889
0.72609379 0.57900826 0.9706669 0.90798321
0.65560271 0.51845849 0.89647941 0.84069366
0.67483041 0.49375328 0.85815328 0.79755652
0.69032497 0.49314829 0.8956488 0.83986113
0.76874678 0.56373684 0.94474036 0.88507995
0.84977788 0.66949124 1.0038408 0.95961897
0.92945303 0.74495682 1.0733595 1.0461694
0.99638467 0.75470457 1.072903 1.1020829
0.99579048 0.74383656 1.1029406 1.1636969
1.0138533 0.72373096 1.1305275 1.2107441
1.0696981 0.77742676 1.1622185 1.2270672
1.1027038 0.80921517 1.2003426 1.2639043
1.0841304 0.75840096 1.1717781 1.2339663
1.0353463 0.76648132 1.1735508 1.2448404
1.0361629 0.7564559 1.1981968 1.2454505
1.0342533 0.78435583 1.1631851 1.2073198
1.0164485 0.81160611 1.2016329 1.2182977
1.0170086 0.79644833 1.2014757 1.1931701
1.0092208 0.83062843 1.1786746 1.2076964
0.99023836 0.77928701 1.1648314 1.1831537
0.97985959 0.7641335 1.1398201 1.1318498
0.93009232 0.7794934 1.155372 1.1270886
0.8804502 0.68354732 1.0863217 1.0921547
0.87752704 0.73238994 1.0753087 1.0503819
0.87659711 0.6544805 1.0755333 1.0645041
0.85566312 0.54769869 1.0236126 1.0407967
0.94654784 0.61597879 1.1302165 1.132879
1.0506868 0.6466795 1.1395395 1.1708409
1.0501992 0.70158139 1.1826854 1.2023992
0.99353028 0.61520216 1.23115 1.1670474
1.0122974 0.69564873 1.2562478 1.1734718
1.0118165 0.67509661 1.2985333 1.1862209
0.99621637 0.59905415 1.2421341 1.141628
0.94592978 0.59100659 1.2164365 1.1473871
0.94170043 0.63520235 1.2260934 1.1410548
0.94574754 0.65273466 1.2000752 1.1264909
0.98688301 0.72649902 1.2466161 1.1581648
0.98456589 0.75160367 1.1835659 1.1629524
0.96110674 0.84730693 1.2367325 1.1752982
0.85042034 0.7303459 1.0630286 1.054321
0.81450061 0.76825335 0.99841504 1.0016373
0.75774981 0.78155125 0.8892304 0.9298992
0.73512354 0.78769008 0.88344716 0.92189917
0.73240084 0.76857571 0.82355798 0.8764177
0.64129939 0.67493682 0.72527025 0.78798356
0.64794415 0.66139911 0.74012456 0.79137823
0.66093169 0.64326092 0.72204575 0.78723676
0.61311088 0.61942532 0.68971859 0.74737313
0.62226727 0.67274675 0.72238331 0.75034396
0.66534806 0.65170144 0.68237603 0.7671066
0.60998501 0.68383632 0.72794186 0.75426695
0.58518922 0.69479305 0.6514779 0.72622507
0.61098386 0.71256461 0.72168528 0.75634772
0.6052948 0.71615832 0.68981642 0.73667102
0.56861002 0.6474411 0.67997887 0.72547855
0.55628789 0.66664534 0.69046867 0.73758119
0.51632432 0.59774201 0.68862446 0.66762748
0.66589884 0.67622756 0.81409805 0.75296039
0.73522206 0.63586706 0.81531399 0.79342255
0.79278997 0.62358812 0.90275902 0.8383975
0.80023359 0.53941995 0.85936897 0.84208224
0.81576226 0.54647935 0.82249238 0.83295704
0.8179421 0.6206036 0.85716053 0.85788477
0.79785306 0.64114842 0.83290832 0.82508192
0.73748996 0.69122217 0.85229356 0.84793722
0.61907528 0.62097614 0.70289074 0.71003352
0.60604298 0.54100798 0.69197656 0.72948916
0.59408363 0.5937772 0.73845039 0.77376124
0.63182594 0.59742912 0.79720253 0.81799414
0.64749033 0.68082458 0.83379641 0.85377787
0.67046748 0.66280256 0.8292311 0.85658476
0.73042632 0.78117081 0.87661109 0.90412965
0.69476304 0.74264956 0.86461041 0.88252353
0.703936 0.76677681 0.82243683 0.87250383
0.69005552 0.73938945 0.83894947 0.85109223
0.78882723 0.78737577 0.84146184 0.86399539
0.89168865 0.85699512 0.95278038 0.95790023
0.95163428 0.84832476 1.0122297 1.0417103
0.911647 0.75776129 0.9709167 0.97054844
0.86774891 0.67352271 0.89245806 0.94170386
0.80318864 0.60838792 0.82707025 0.85986111
0.73962227 0.65314185 0.76805904 0.81094457
0.69607196 0.64810849 0.73422819 0.74626616
0.60827347 0.58231441 0.60672882 0.65534891
0.56762849 0.52177665 0.51838909 0.56881944
0.61494092 0.5673276 0.48292689 0.53365046
0.59507768 0.56443139 0.43822316 0.49880087
0.56762241 0.51758903 0.42632507 0.45487822
0.53405911 0.3895993 0.31447163 0.39296271
0.46300755 0.33272112 0.28877509 0.32864855
0.39729863 0.27400312 0.23684727 0.26620972
0.30778476 0.2568843 0.19173853 0.17617717
0.31251161 0.23214645 0.20676439 0.18264341
0.3158593 0.22365026 0.18664654 0.16928944
0.2460155 0.13184498 0.13448419 0.11047648
