# Supplementary material for: Estimating local protein model quality: prospects for molecular replacement
Source: Acta Crystallogr D Struct Biol. 2020 Mar 3;76(Pt 3):285–90. doi: 10.1107/S2059798320000972 (PMC7057213; doi:10.1107/S2059798320000972)
Supplement: Supplementary file 1 [file d-76-00285-sup1.zip › models/1b02.1rts_A.B99990001.pdb.proq3d.sscore.local]

ProQ2D ProQRosCenD ProQRosFAD ProQ3D
2.823711633682250977e-01 4.083290696144104004e-01 6.756637096405029297e-01 5.697375535964965820e-01
3.298195898532867432e-01 6.517614722251892090e-01 6.944405436515808105e-01 6.244127750396728516e-01
4.383620321750640869e-01 6.838387250900268555e-01 8.302009701728820801e-01 8.031533956527709961e-01
5.340815782546997070e-01 7.537899613380432129e-01 8.982476592063903809e-01 8.807762265205383301e-01
7.100621461868286133e-01 7.602223157882690430e-01 9.455053806304931641e-01 9.268733859062194824e-01
8.468171358108520508e-01 7.500643730163574219e-01 9.466169476509094238e-01 9.480068087577819824e-01
8.650326132774353027e-01 8.027843236923217773e-01 9.529969692230224609e-01 9.649245142936706543e-01
8.518993854522705078e-01 7.839602828025817871e-01 9.647127985954284668e-01 9.632803797721862793e-01
8.494156599044799805e-01 7.715455293655395508e-01 9.656383991241455078e-01 9.558112025260925293e-01
7.628669142723083496e-01 7.528777122497558594e-01 9.651245474815368652e-01 9.530781507492065430e-01
8.149150013923645020e-01 7.808390259742736816e-01 9.693176746368408203e-01 9.586302638053894043e-01
7.792499065399169922e-01 7.968901991844177246e-01 9.766388535499572754e-01 9.404692053794860840e-01
8.006258606910705566e-01 7.917909026145935059e-01 9.634453654289245605e-01 9.185398221015930176e-01
7.759703993797302246e-01 7.965525984764099121e-01 9.577422738075256348e-01 9.093666076660156250e-01
7.869107723236083984e-01 8.038234114646911621e-01 9.647817015647888184e-01 9.279664754867553711e-01
7.695565223693847656e-01 7.694768905639648438e-01 9.537366628646850586e-01 8.548439741134643555e-01
6.747587323188781738e-01 7.256377935409545898e-01 9.164840579032897949e-01 8.047396540641784668e-01
7.053320407867431641e-01 6.923878192901611328e-01 9.109277725219726562e-01 8.285548090934753418e-01
7.341862916946411133e-01 6.074745655059814453e-01 9.248623847961425781e-01 8.813402652740478516e-01
7.881374359130859375e-01 4.100434780120849609e-01 8.893498182296752930e-01 8.029677271842956543e-01
6.103543043136596680e-01 3.585613667964935303e-01 8.753103017807006836e-01 7.867844700813293457e-01
5.460001826286315918e-01 3.601139485836029053e-01 8.248085379600524902e-01 6.683601737022399902e-01
3.250778019428253174e-01 2.610173225402832031e-01 5.876857638359069824e-01 3.707615733146667480e-01
2.056414783000946045e-01 1.021309420466423035e-01 2.704049646854400635e-01 1.764558404684066772e-01
7.731916755437850952e-02 6.054594740271568298e-02 1.688245087862014771e-01 9.343110024929046631e-02
4.691920056939125061e-02 4.220280051231384277e-02 1.213934272527694702e-01 7.482121884822845459e-02
5.019400268793106079e-02 4.095100983977317810e-02 1.321808397769927979e-01 6.638347357511520386e-02
3.764952346682548523e-02 6.426586210727691650e-02 1.073323264718055725e-01 5.438233166933059692e-02
4.211995005607604980e-02 4.623150825500488281e-02 1.135907247662544250e-01 3.673297911882400513e-02
1.156362369656562805e-01 4.753787443041801453e-02 2.018588930368423462e-01 9.565030783414840698e-02
2.067289948463439941e-01 6.483992189168930054e-02 1.894700080156326294e-01 1.306141167879104614e-01
1.837129890918731689e-01 1.251069307327270508e-01 1.875863224267959595e-01 1.707097738981246948e-01
2.667739093303680420e-01 2.886806428432464600e-01 2.739698290824890137e-01 2.643535733222961426e-01
3.153161704540252686e-01 3.659940361976623535e-01 2.936124503612518311e-01 2.779078185558319092e-01
4.588314592838287354e-01 2.789850831031799316e-01 3.831293880939483643e-01 4.648337960243225098e-01
4.276306331157684326e-01 4.296958446502685547e-01 3.630454838275909424e-01 5.775540471076965332e-01
5.813711881637573242e-01 3.658171296119689941e-01 3.850132524967193604e-01 5.774276852607727051e-01
7.741082906723022461e-01 4.760961234569549561e-01 5.776624083518981934e-01 6.900117397308349609e-01
8.409603238105773926e-01 3.876984119415283203e-01 7.002013921737670898e-01 8.692629337310791016e-01
8.632524013519287109e-01 5.607039928436279297e-01 8.319022059440612793e-01 8.959833383560180664e-01
8.751912117004394531e-01 5.234622955322265625e-01 8.025434017181396484e-01 8.964395523071289062e-01
8.841977119445800781e-01 4.744056761264801025e-01 8.408073782920837402e-01 7.428209781646728516e-01
8.220686316490173340e-01 5.796535611152648926e-01 8.767299056053161621e-01 8.725860714912414551e-01
8.100136518478393555e-01 6.184021830558776855e-01 8.460505604743957520e-01 6.411744952201843262e-01
8.323235511779785156e-01 5.989845991134643555e-01 8.460578918457031250e-01 8.458395600318908691e-01
8.644187450408935547e-01 6.361790299415588379e-01 8.573092222213745117e-01 8.456771969795227051e-01
8.289460539817810059e-01 6.903392076492309570e-01 8.437967300415039062e-01 8.139894604682922363e-01
8.275166749954223633e-01 7.133823037147521973e-01 9.193528890609741211e-01 8.391681909561157227e-01
8.602800369262695312e-01 8.183856010437011719e-01 8.882635235786437988e-01 8.378099203109741211e-01
8.724327087402343750e-01 8.369382023811340332e-01 9.408673644065856934e-01 8.727557659149169922e-01
8.780466318130493164e-01 7.935676574707031250e-01 8.758670687675476074e-01 8.555771708488464355e-01
8.725114464759826660e-01 7.124475836753845215e-01 8.454710245132446289e-01 8.245064616203308105e-01
7.904607057571411133e-01 6.879655718803405762e-01 7.845824360847473145e-01 7.893009185791015625e-01
8.124470710754394531e-01 5.996241569519042969e-01 7.711938023567199707e-01 7.226389646530151367e-01
7.747564911842346191e-01 7.307558655738830566e-01 9.006609916687011719e-01 8.955096006393432617e-01
8.079498410224914551e-01 6.389353871345520020e-01 8.298455476760864258e-01 7.718135714530944824e-01
7.892997264862060547e-01 7.665321826934814453e-01 9.399969577789306641e-01 9.275640249252319336e-01
8.131881356239318848e-01 7.415361404418945312e-01 9.469624161720275879e-01 9.181055426597595215e-01
7.794154286384582520e-01 7.706066966056823730e-01 9.543903470039367676e-01 9.429558515548706055e-01
6.923606395721435547e-01 8.010749220848083496e-01 9.481458067893981934e-01 9.082447290420532227e-01
6.812157034873962402e-01 8.377356529235839844e-01 9.337416291236877441e-01 8.819327950477600098e-01
6.193617582321166992e-01 7.839711904525756836e-01 9.183596372604370117e-01 8.817522525787353516e-01
5.503702163696289062e-01 8.126731514930725098e-01 9.513047337532043457e-01 9.042065143585205078e-01
4.768958091735839844e-01 7.213735580444335938e-01 9.417802691459655762e-01 8.666440844535827637e-01
6.238651275634765625e-01 7.311710119247436523e-01 9.699787497520446777e-01 9.425290226936340332e-01
5.826974511146545410e-01 7.548867464065551758e-01 9.662476181983947754e-01 9.440361261367797852e-01
6.796842813491821289e-01 8.279821872711181641e-01 9.784331321716308594e-01 9.475278258323669434e-01
7.627862095832824707e-01 8.200964927673339844e-01 9.837110638618469238e-01 9.749302268028259277e-01
7.492657303810119629e-01 8.387310504913330078e-01 9.829576611518859863e-01 9.778689742088317871e-01
8.070976138114929199e-01 8.719806075096130371e-01 9.775097966194152832e-01 9.752403497695922852e-01
8.590496778488159180e-01 8.617320060729980469e-01 9.720620512962341309e-01 9.689401388168334961e-01
8.510801792144775391e-01 8.571391105651855469e-01 9.713764786720275879e-01 9.690043926239013672e-01
8.822581171989440918e-01 8.162298202514648438e-01 9.679592847824096680e-01 9.719941616058349609e-01
9.104359745979309082e-01 8.404586911201477051e-01 9.505733251571655273e-01 9.609184861183166504e-01
8.671475648880004883e-01 8.129348158836364746e-01 9.611057639122009277e-01 9.504353404045104980e-01
8.326120376586914062e-01 7.773537039756774902e-01 9.569132924079895020e-01 8.887086510658264160e-01
7.912971973419189453e-01 7.176828980445861816e-01 9.315330386161804199e-01 8.310112953186035156e-01
8.346908688545227051e-01 6.576564311981201172e-01 9.153519272804260254e-01 8.133978843688964844e-01
8.553361892700195312e-01 5.347176194190979004e-01 8.446677327156066895e-01 6.752771139144897461e-01
8.298332095146179199e-01 5.789043903350830078e-01 8.503679633140563965e-01 7.346186637878417969e-01
7.728309035301208496e-01 5.711721181869506836e-01 8.865234255790710449e-01 8.148913979530334473e-01
6.883186697959899902e-01 5.727906227111816406e-01 9.009909629821777344e-01 8.239582777023315430e-01
6.494944691658020020e-01 7.790130376815795898e-01 8.892723917961120605e-01 7.963728904724121094e-01
4.970075190067291260e-01 7.594661116600036621e-01 8.857229948043823242e-01 6.503651142120361328e-01
5.588374137878417969e-01 7.609789967536926270e-01 9.013060927391052246e-01 7.665420174598693848e-01
5.490128397941589355e-01 7.715201973915100098e-01 9.046898484230041504e-01 7.803568243980407715e-01
6.453925371170043945e-01 7.238062620162963867e-01 8.823064565658569336e-01 7.035631537437438965e-01
6.251130104064941406e-01 6.515889167785644531e-01 8.759712576866149902e-01 5.926017761230468750e-01
5.448982119560241699e-01 6.160807013511657715e-01 8.778904676437377930e-01 6.991783976554870605e-01
5.238765478134155273e-01 6.855170726776123047e-01 8.590015769004821777e-01 5.939068794250488281e-01
4.601774513721466064e-01 7.174398303031921387e-01 9.184269905090332031e-01 7.218771576881408691e-01
4.522445797920227051e-01 7.506244182586669922e-01 8.867955803871154785e-01 6.275636553764343262e-01
4.825027883052825928e-01 8.351014852523803711e-01 8.157562017440795898e-01 7.063352465629577637e-01
5.261288881301879883e-01 8.340522646903991699e-01 8.949432373046875000e-01 7.262957096099853516e-01
5.927451848983764648e-01 8.199222087860107422e-01 8.106606602668762207e-01 7.018858194351196289e-01
4.951313138008117676e-01 7.515047192573547363e-01 8.398544192314147949e-01 5.180888175964355469e-01
6.148465871810913086e-01 8.932456374168395996e-01 8.465816378593444824e-01 7.041634917259216309e-01
6.813739538192749023e-01 7.996785640716552734e-01 8.119002580642700195e-01 4.266075491905212402e-01
5.306919813156127930e-01 7.592228651046752930e-01 6.988300681114196777e-01 5.038300752639770508e-01
5.867874026298522949e-01 6.876389980316162109e-01 6.592975854873657227e-01 4.898809790611267090e-01
6.327929496765136719e-01 8.131684064865112305e-01 5.929662585258483887e-01 5.336512327194213867e-01
7.139402627944946289e-01 7.675797343254089355e-01 8.628389239311218262e-01 8.224294781684875488e-01
7.476587891578674316e-01 7.959342598915100098e-01 9.044221043586730957e-01 8.272554874420166016e-01
7.357194423675537109e-01 8.227130770683288574e-01 9.549877047538757324e-01 9.240477681159973145e-01
7.616003751754760742e-01 6.916885375976562500e-01 8.960502147674560547e-01 9.264935851097106934e-01
6.847419738769531250e-01 7.314125299453735352e-01 9.244009852409362793e-01 9.135921597480773926e-01
6.821193099021911621e-01 6.686750650405883789e-01 9.188441634178161621e-01 9.277257919311523438e-01
8.248305320739746094e-01 8.391169905662536621e-01 9.505776166915893555e-01 9.343107342720031738e-01
8.238723278045654297e-01 7.873551845550537109e-01 9.621455073356628418e-01 9.429067969322204590e-01
8.909136056900024414e-01 8.353251814842224121e-01 9.469715356826782227e-01 9.369671940803527832e-01
8.949319720268249512e-01 7.650589346885681152e-01 9.465857744216918945e-01 9.331638216972351074e-01
7.986918091773986816e-01 6.900237798690795898e-01 9.292095899581909180e-01 9.344212412834167480e-01
8.091725111007690430e-01 4.936097264289855957e-01 8.811026215553283691e-01 8.395925760269165039e-01
7.976274490356445312e-01 3.012664914131164551e-01 5.143938064575195312e-01 5.335490107536315918e-01
7.923437952995300293e-01 4.197474718093872070e-01 7.637508511543273926e-01 6.618159413337707520e-01
6.453675627708435059e-01 4.499155879020690918e-01 5.710258483886718750e-01 5.350772738456726074e-01
4.884138703346252441e-01 3.202836215496063232e-01 4.243134856224060059e-01 4.719747900962829590e-01
3.349879384040832520e-01 2.924634814262390137e-01 2.054455876350402832e-01 2.398846298456192017e-01
3.199102878570556641e-01 2.175487428903579712e-01 2.159044891595840454e-01 2.797919213771820068e-01
3.658552169799804688e-01 3.994760811328887939e-01 2.581149041652679443e-01 3.158852159976959229e-01
3.716048300266265869e-01 3.403025269508361816e-01 3.106785714626312256e-01 3.369086980819702148e-01
4.107463955879211426e-01 3.141813576221466064e-01 4.944354593753814697e-01 5.148075819015502930e-01
4.292777776718139648e-01 4.044566750526428223e-01 4.969772994518280029e-01 4.622978866100311279e-01
7.309311032295227051e-01 4.291788637638092041e-01 9.063985347747802734e-01 7.605939507484436035e-01
8.380488157272338867e-01 7.246899604797363281e-01 8.907945752143859863e-01 8.917026519775390625e-01
8.207404017448425293e-01 7.545257806777954102e-01 9.400369524955749512e-01 9.105790257453918457e-01
8.336925506591796875e-01 7.633451819419860840e-01 9.489251971244812012e-01 9.390275478363037109e-01
8.165764212608337402e-01 6.985157132148742676e-01 9.337108731269836426e-01 9.237351417541503906e-01
7.839953899383544922e-01 7.073107361793518066e-01 9.278371334075927734e-01 9.290588498115539551e-01
7.972840070724487305e-01 7.340595126152038574e-01 9.511259198188781738e-01 9.460713863372802734e-01
8.394172787666320801e-01 7.749189734458923340e-01 9.343789219856262207e-01 9.231574535369873047e-01
8.132186532020568848e-01 8.052490353584289551e-01 9.421199560165405273e-01 9.011932611465454102e-01
7.415196895599365234e-01 7.997868657112121582e-01 9.512129426002502441e-01 9.104630947113037109e-01
7.103056907653808594e-01 8.469444513320922852e-01 9.607414007186889648e-01 9.107404351234436035e-01
6.946183443069458008e-01 7.606527805328369141e-01 9.334822893142700195e-01 8.879042863845825195e-01
6.486041545867919922e-01 7.806409597396850586e-01 9.023701548576354980e-01 8.711965680122375488e-01
4.244440197944641113e-01 7.153582572937011719e-01 9.021130800247192383e-01 8.594598770141601562e-01
5.832291245460510254e-01 7.801519632339477539e-01 9.369582533836364746e-01 6.715006828308105469e-01
4.955066144466400146e-01 7.499847412109375000e-01 8.643998503684997559e-01 8.490554690361022949e-01
4.719072282314300537e-01 7.507132291793823242e-01 8.899839520454406738e-01 8.638024926185607910e-01
6.150804162025451660e-01 6.069185733795166016e-01 9.295446872711181641e-01 8.312176465988159180e-01
5.832189321517944336e-01 7.156906127929687500e-01 9.217565059661865234e-01 8.154129385948181152e-01
5.963967442512512207e-01 7.663550972938537598e-01 9.429978728294372559e-01 8.596554994583129883e-01
6.031062602996826172e-01 4.975189864635467529e-01 9.508296251296997070e-01 9.366990327835083008e-01
6.294178366661071777e-01 6.221817731857299805e-01 9.586262702941894531e-01 9.313293099403381348e-01
5.639346837997436523e-01 5.791860222816467285e-01 9.549890756607055664e-01 9.518440365791320801e-01
5.375354290008544922e-01 7.693496942520141602e-01 9.671604633331298828e-01 8.896901607513427734e-01
5.353829264640808105e-01 7.689214944839477539e-01 9.800137281417846680e-01 9.114763140678405762e-01
5.370510220527648926e-01 7.436681389808654785e-01 9.632341861724853516e-01 9.232431054115295410e-01
4.341732859611511230e-01 7.609694600105285645e-01 9.502235651016235352e-01 8.751913309097290039e-01
4.148898720741271973e-01 6.522069573402404785e-01 9.141919612884521484e-01 8.717818260192871094e-01
3.802689909934997559e-01 6.385514140129089355e-01 8.685160875320434570e-01 8.164479136466979980e-01
4.405386447906494141e-01 6.025765538215637207e-01 9.083303809165954590e-01 8.524136543273925781e-01
4.234685003757476807e-01 5.229497551918029785e-01 8.360804915428161621e-01 7.445673346519470215e-01
4.864795506000518799e-01 7.486000061035156250e-01 8.594347238540649414e-01 7.502062916755676270e-01
4.231149256229400635e-01 7.085690498352050781e-01 9.205380082130432129e-01 6.227356195449829102e-01
3.954160809516906738e-01 7.344139218330383301e-01 8.769253492355346680e-01 5.737642645835876465e-01
3.996407389640808105e-01 7.154070734977722168e-01 9.366427659988403320e-01 4.745709002017974854e-01
4.667248427867889404e-01 7.755454182624816895e-01 9.306343793869018555e-01 7.264273166656494141e-01
4.903101921081542969e-01 8.091059327125549316e-01 8.836823105812072754e-01 6.682993173599243164e-01
5.511611104011535645e-01 8.221068382263183594e-01 9.624450206756591797e-01 7.911992073059082031e-01
5.300270915031433105e-01 8.182655572891235352e-01 9.466243386268615723e-01 9.086134433746337891e-01
5.052459239959716797e-01 7.672051191329956055e-01 9.459667205810546875e-01 7.101638317108154297e-01
4.940565526485443115e-01 6.583784818649291992e-01 9.510617256164550781e-01 7.286634445190429688e-01
5.546376109123229980e-01 7.552345395088195801e-01 9.692182540893554688e-01 8.110861778259277344e-01
5.916402339935302734e-01 7.509288191795349121e-01 9.603196382522583008e-01 8.438788652420043945e-01
5.979491472244262695e-01 8.574302792549133301e-01 9.578786492347717285e-01 7.902358770370483398e-01
5.919950008392333984e-01 7.781453132629394531e-01 9.325227141380310059e-01 7.868731021881103516e-01
5.568628907203674316e-01 7.831462025642395020e-01 9.474661946296691895e-01 7.139986157417297363e-01
5.566471219062805176e-01 6.408920884132385254e-01 8.657602071762084961e-01 6.517260074615478516e-01
5.041193366050720215e-01 6.865828633308410645e-01 8.237901926040649414e-01 5.684284567832946777e-01
5.197208523750305176e-01 6.017373204231262207e-01 8.513411283493041992e-01 5.574579238891601562e-01
6.048308610916137695e-01 7.685323953628540039e-01 8.819582462310791016e-01 6.768795251846313477e-01
6.445779204368591309e-01 7.794210314750671387e-01 9.263885021209716797e-01 7.454639077186584473e-01
7.529081702232360840e-01 7.699458599090576172e-01 9.273487925529479980e-01 8.546975851058959961e-01
6.707491278648376465e-01 7.786768674850463867e-01 9.562354683876037598e-01 8.629169464111328125e-01
7.237529754638671875e-01 8.091025948524475098e-01 9.580100178718566895e-01 9.050304889678955078e-01
7.374057769775390625e-01 8.108560442924499512e-01 9.851384758949279785e-01 9.579102993011474609e-01
7.964377403259277344e-01 8.129334449768066406e-01 9.737691283226013184e-01 9.579255580902099609e-01
8.893362283706665039e-01 8.310601115226745605e-01 9.818863868713378906e-01 9.746214747428894043e-01
8.599448204040527344e-01 8.368718028068542480e-01 9.707763791084289551e-01 9.514033198356628418e-01
8.659945726394653320e-01 8.255117535591125488e-01 9.640251994132995605e-01 9.426293969154357910e-01
8.639516830444335938e-01 7.361036539077758789e-01 9.628119468688964844e-01 9.510564804077148438e-01
9.028462171554565430e-01 7.379523515701293945e-01 9.582204818725585938e-01 9.621489048004150391e-01
8.239443302154541016e-01 7.381568551063537598e-01 9.644432663917541504e-01 9.241734743118286133e-01
7.218262553215026855e-01 7.114443778991699219e-01 9.604356288909912109e-01 9.389693737030029297e-01
6.821767091751098633e-01 6.849615573883056641e-01 9.460299015045166016e-01 9.131326079368591309e-01
7.354118227958679199e-01 6.803982853889465332e-01 9.514635801315307617e-01 9.181665182113647461e-01
9.076777696609497070e-01 7.129350900650024414e-01 9.641693830490112305e-01 9.299182891845703125e-01
9.460293650627136230e-01 8.107755184173583984e-01 9.720451831817626953e-01 9.686349034309387207e-01
9.475874304771423340e-01 8.179972767829895020e-01 9.754495024681091309e-01 9.677506685256958008e-01
9.544312357902526855e-01 8.306964635848999023e-01 9.837245941162109375e-01 9.822889566421508789e-01
9.678727984428405762e-01 8.120490312576293945e-01 9.885870814323425293e-01 9.933462142944335938e-01
9.694515466690063477e-01 8.132116198539733887e-01 9.874760508537292480e-01 9.901251792907714844e-01
9.766207933425903320e-01 8.444568514823913574e-01 9.865421056747436523e-01 9.925434589385986328e-01
9.749627709388732910e-01 8.006450533866882324e-01 9.888870120048522949e-01 9.947270750999450684e-01
9.694998264312744141e-01 8.407829403877258301e-01 9.848901629447937012e-01 9.923084974288940430e-01
9.771466851234436035e-01 7.922236919403076172e-01 9.835237860679626465e-01 9.928426742553710938e-01
9.822714328765869141e-01 7.943717837333679199e-01 9.728842377662658691e-01 9.920290112495422363e-01
9.768242239952087402e-01 8.659235835075378418e-01 9.693830013275146484e-01 9.884477257728576660e-01
9.561799764633178711e-01 8.796016573905944824e-01 9.755340814590454102e-01 9.811516404151916504e-01
9.630823135375976562e-01 8.396373987197875977e-01 9.809034466743469238e-01 9.864754080772399902e-01
9.411307573318481445e-01 8.626262545585632324e-01 9.750704169273376465e-01 9.836038947105407715e-01
9.410394430160522461e-01 7.909125089645385742e-01 9.747934937477111816e-01 9.758936166763305664e-01
9.266034960746765137e-01 8.169322013854980469e-01 9.673410058021545410e-01 9.484859704971313477e-01
9.277303218841552734e-01 7.724902629852294922e-01 9.774115085601806641e-01 9.385530352592468262e-01
9.390044212341308594e-01 8.162255883216857910e-01 9.558433294296264648e-01 9.522913694381713867e-01
9.108555316925048828e-01 7.891284823417663574e-01 9.194088578224182129e-01 9.273043870925903320e-01
9.044361114501953125e-01 7.512241601943969727e-01 9.282264709472656250e-01 9.445373415946960449e-01
9.233284592628479004e-01 6.396831274032592773e-01 9.190630912780761719e-01 8.923730850219726562e-01
9.377923607826232910e-01 7.927877902984619141e-01 9.439650774002075195e-01 9.265477061271667480e-01
9.449868798255920410e-01 7.692556381225585938e-01 9.500292539596557617e-01 9.347548484802246094e-01
9.431886672973632812e-01 8.585249781608581543e-01 9.187504649162292480e-01 9.061002135276794434e-01
9.266934394836425781e-01 8.090665936470031738e-01 9.434323310852050781e-01 9.354159235954284668e-01
9.109004735946655273e-01 8.444849848747253418e-01 9.455701112747192383e-01 9.370241761207580566e-01
9.085542559623718262e-01 8.073092699050903320e-01 9.588706493377685547e-01 9.174180030822753906e-01
9.258219599723815918e-01 7.515597939491271973e-01 9.458709955215454102e-01 9.570372104644775391e-01
8.962330818176269531e-01 8.034670948982238770e-01 9.448770284652709961e-01 9.680827260017395020e-01
8.786142468452453613e-01 6.981172561645507812e-01 9.450805783271789551e-01 9.422127008438110352e-01
9.015023112297058105e-01 8.306306004524230957e-01 9.518129229545593262e-01 9.460101723670959473e-01
8.839365243911743164e-01 8.510664701461791992e-01 9.598425030708312988e-01 9.342861771583557129e-01
9.142308235168457031e-01 8.684334158897399902e-01 9.615805149078369141e-01 9.142118096351623535e-01
8.915107250213623047e-01 8.572056889533996582e-01 9.720426797866821289e-01 9.084340333938598633e-01
8.855122327804565430e-01 8.351349234580993652e-01 9.407941699028015137e-01 9.121114611625671387e-01
7.352361083030700684e-01 7.952731251716613770e-01 9.344409108161926270e-01 8.305851817131042480e-01
7.085956931114196777e-01 7.233499288558959961e-01 8.919970393180847168e-01 7.998657226562500000e-01
6.819646954536437988e-01 8.175849318504333496e-01 9.320668578147888184e-01 9.167817234992980957e-01
7.953719496726989746e-01 7.300806045532226562e-01 9.311981201171875000e-01 8.880137801170349121e-01
6.522349715232849121e-01 7.453666925430297852e-01 9.152765870094299316e-01 8.759800195693969727e-01
6.791815757751464844e-01 7.962633371353149414e-01 9.175078272819519043e-01 8.694821596145629883e-01
7.345684170722961426e-01 7.308439612388610840e-01 9.215466380119323730e-01 8.687600493431091309e-01
7.314360141754150391e-01 7.200571298599243164e-01 9.101349115371704102e-01 8.541204333305358887e-01
7.860683798789978027e-01 7.841070294380187988e-01 9.227771162986755371e-01 8.548711538314819336e-01
7.696013450622558594e-01 7.628830671310424805e-01 9.019135832786560059e-01 8.481579422950744629e-01
7.105302214622497559e-01 7.859284877777099609e-01 9.027827978134155273e-01 8.362083435058593750e-01
8.015651702880859375e-01 6.766243577003479004e-01 8.418668508529663086e-01 8.194974064826965332e-01
7.458809018135070801e-01 7.888272404670715332e-01 9.089405536651611328e-01 8.717013597488403320e-01
7.114221453666687012e-01 7.503226399421691895e-01 8.623895645141601562e-01 8.283904194831848145e-01
6.691880226135253906e-01 7.797490954399108887e-01 7.729484438896179199e-01 9.264562129974365234e-01
7.815986871719360352e-01 7.825748324394226074e-01 7.938380837440490723e-01 8.652669191360473633e-01
7.421738505363464355e-01 6.819780468940734863e-01 8.026502132415771484e-01 8.077316284179687500e-01
7.567635774612426758e-01 7.109053730964660645e-01 8.684065937995910645e-01 8.900278806686401367e-01
7.753661870956420898e-01 7.059934735298156738e-01 8.964799046516418457e-01 8.962032794952392578e-01
8.467680811882019043e-01 7.425355315208435059e-01 9.208067059516906738e-01 8.933258056640625000e-01
8.195459842681884766e-01 6.319997906684875488e-01 9.171300530433654785e-01 8.702342510223388672e-01
7.610737085342407227e-01 6.341635584831237793e-01 8.884871602058410645e-01 8.832845091819763184e-01
7.445005178451538086e-01 7.400431632995605469e-01 8.963910937309265137e-01 8.715214133262634277e-01
6.516123414039611816e-01 7.217356562614440918e-01 8.579609990119934082e-01 8.219788074493408203e-01
5.900098085403442383e-01 7.761203050613403320e-01 8.523382544517517090e-01 6.405317187309265137e-01
6.004427671432495117e-01 5.675270557403564453e-01 7.580340504646301270e-01 7.387434840202331543e-01
3.304101824760437012e-01 5.606963038444519043e-01 8.941764235496520996e-01 8.259003758430480957e-01
3.555422425270080566e-01 5.804936289787292480e-01 8.169959187507629395e-01 7.429239153861999512e-01
3.410358726978302002e-01 6.818259358406066895e-01 8.887497782707214355e-01 7.823796272277832031e-01
4.899363517761230469e-01 7.859887480735778809e-01 8.755809068679809570e-01 8.298882246017456055e-01
3.577651381492614746e-01 7.276034355163574219e-01 8.373224735260009766e-01 6.011492609977722168e-01
3.588414192199707031e-01 7.560909390449523926e-01 8.976314067840576172e-01 6.602684855461120605e-01
3.402833044528961182e-01 7.905806899070739746e-01 9.371168613433837891e-01 7.123718857765197754e-01
2.988646328449249268e-01 7.458944916725158691e-01 8.998644948005676270e-01 5.731770396232604980e-01
2.675131857395172119e-01 7.505581974983215332e-01 9.061527252197265625e-01 6.603502035140991211e-01
3.995495438575744629e-01 6.785632371902465820e-01 8.551796674728393555e-01 7.949931025505065918e-01
5.206760764122009277e-01 8.047879338264465332e-01 8.827565908432006836e-01 9.099701642990112305e-01
5.971061587333679199e-01 7.746020555496215820e-01 9.455189108848571777e-01 9.483343362808227539e-01
5.990158915519714355e-01 7.794329524040222168e-01 9.582555294036865234e-01 8.684598207473754883e-01
5.430606007575988770e-01 7.639017105102539062e-01 9.691839814186096191e-01 9.367903470993041992e-01
5.164995193481445312e-01 6.958525180816650391e-01 9.300662875175476074e-01 8.625578284263610840e-01
4.987033903598785400e-01 7.692588567733764648e-01 8.546834588050842285e-01 7.446476221084594727e-01
5.096122026443481445e-01 7.772412896156311035e-01 8.467630743980407715e-01 7.563529610633850098e-01
4.496048092842102051e-01 6.665532588958740234e-01 7.507675886154174805e-01 5.769121050834655762e-01
4.312776029109954834e-01 6.819831728935241699e-01 7.287080883979797363e-01 5.229349136352539062e-01
4.286822080612182617e-01 6.429936289787292480e-01 6.068886518478393555e-01 3.576517999172210693e-01
3.731454312801361084e-01 6.442903876304626465e-01 3.981686830520629883e-01 2.996062636375427246e-01
3.141464591026306152e-01 5.102039575576782227e-01 4.003204703330993652e-01 2.770369648933410645e-01
2.157948762178421021e-01 1.731581389904022217e-01 2.250114530324935913e-01 1.256455332040786743e-01
8.127584308385848999e-02 1.258669793605804443e-01 1.897029727697372437e-01 7.906975597143173218e-02
4.462311044335365295e-02 6.238676980137825012e-02 1.453195959329605103e-01 4.928385466337203979e-02
1.944876648485660553e-02 4.593940824270248413e-02 7.778315246105194092e-02 4.672615602612495422e-02
1.298400014638900757e-02 3.312743455171585083e-02 8.007041364908218384e-02 3.025928884744644165e-02
8.158864453434944153e-03 1.731840893626213074e-02 6.316205114126205444e-02 4.094574972987174988e-02
4.176673013716936111e-03 2.127856947481632233e-03 2.455937489867210388e-02 3.785506635904312134e-02
