# Supplementary material for: Estimating local protein model quality: prospects for molecular replacement
Source: Acta Crystallogr D Struct Biol. 2020 Mar 3;76(Pt 3):285–90. doi: 10.1107/S2059798320000972 (PMC7057213; doi:10.1107/S2059798320000972)
Supplement: Supplementary file 1 [file d-76-00285-sup1.zip › models/1b1c.3fjo_A.B99990001.pdb]

EXPDTA    THEORETICAL MODEL, MODELLER 9.23 2019/11/15 00:08:10
REMARK   6 MODELLER OBJECTIVE FUNCTION:      1112.2404
REMARK   6 MODELLER BEST TEMPLATE % SEQ ID:  36.527
REMARK   6 SEQUENCE: 1b1c/1b1c.3fjo_A
REMARK   6 ALIGNMENT: 1b1c/1b1c.3fjo_A.ali
REMARK   6 SCRIPT: ./make_models.py
REMARK   6 TEMPLATE: 3fjo 49:A - 215:A MODELS 8: - 175: AT 36.5%
ATOM      1  N   THR     1     -50.056  -2.212  23.802  1.00 83.22           N
ATOM      2  CA  THR     1     -50.216  -3.261  22.770  1.00 83.22           C
ATOM      3  CB  THR     1     -51.544  -3.942  22.928  1.00 83.22           C
ATOM      4  OG1 THR     1     -51.613  -5.098  22.106  1.00 83.22           O
ATOM      5  CG2 THR     1     -52.655  -2.947  22.552  1.00 83.22           C
ATOM      6  C   THR     1     -50.138  -2.653  21.410  1.00 83.22           C
ATOM      7  O   THR     1     -49.766  -1.490  21.262  1.00 83.22           O
ATOM      8  N   SER     2     -50.474  -3.436  20.370  1.00103.34           N
ATOM      9  CA  SER     2     -50.411  -2.902  19.045  1.00103.34           C
ATOM     10  CB  SER     2     -50.525  -3.966  17.940  1.00103.34           C
ATOM     11  OG  SER     2     -51.800  -4.589  17.987  1.00103.34           O
ATOM     12  C   SER     2     -51.555  -1.963  18.890  1.00103.34           C
ATOM     13  O   SER     2     -52.603  -2.129  19.511  1.00103.34           O
ATOM     14  N   SER     3     -51.360  -0.923  18.060  1.00146.94           N
ATOM     15  CA  SER     3     -52.406   0.023  17.830  1.00146.94           C
ATOM     16  CB  SER     3     -51.903   1.362  17.271  1.00146.94           C
ATOM     17  OG  SER     3     -51.054   1.996  18.216  1.00146.94           O
ATOM     18  C   SER     3     -53.316  -0.580  16.816  1.00146.94           C
ATOM     19  O   SER     3     -52.906  -1.433  16.031  1.00146.94           O
ATOM     20  N   VAL     4     -54.595  -0.162  16.816  1.00 67.40           N
ATOM     21  CA  VAL     4     -55.482  -0.726  15.847  1.00 67.40           C
ATOM     22  CB  VAL     4     -56.675  -1.408  16.454  1.00 67.40           C
ATOM     23  CG1 VAL     4     -57.610  -1.870  15.323  1.00 67.40           C
ATOM     24  CG2 VAL     4     -56.178  -2.552  17.356  1.00 67.40           C
ATOM     25  C   VAL     4     -55.991   0.375  14.976  1.00 67.40           C
ATOM     26  O   VAL     4     -56.623   1.321  15.443  1.00 67.40           O
ATOM     27  N   ARG     5     -55.703   0.265  13.667  1.00246.61           N
ATOM     28  CA  ARG     5     -56.208   1.188  12.697  1.00246.61           C
ATOM     29  CB  ARG     5     -57.728   1.053  12.507  1.00246.61           C
ATOM     30  CG  ARG     5     -58.144  -0.314  11.957  1.00246.61           C
ATOM     31  CD  ARG     5     -59.654  -0.473  11.769  1.00246.61           C
ATOM     32  NE  ARG     5     -60.059   0.381  10.618  1.00246.61           N
ATOM     33  CZ  ARG     5     -60.407   1.683  10.828  1.00246.61           C
ATOM     34  NH1 ARG     5     -60.372   2.199  12.092  1.00246.61           N
ATOM     35  NH2 ARG     5     -60.788   2.468   9.777  1.00246.61           N
ATOM     36  C   ARG     5     -55.906   2.592  13.111  1.00246.61           C
ATOM     37  O   ARG     5     -56.754   3.471  12.965  1.00246.61           O
ATOM     38  N   GLU     6     -54.694   2.863  13.633  1.00256.04           N
ATOM     39  CA  GLU     6     -54.432   4.228  13.985  1.00256.04           C
ATOM     40  CB  GLU     6     -54.405   4.486  15.504  1.00256.04           C
ATOM     41  CG  GLU     6     -53.284   3.759  16.247  1.00256.04           C
ATOM     42  CD  GLU     6     -53.436   4.064  17.732  1.00256.04           C
ATOM     43  OE1 GLU     6     -54.558   3.860  18.263  1.00256.04           O
ATOM     44  OE2 GLU     6     -52.427   4.490  18.357  1.00256.04           O
ATOM     45  C   GLU     6     -53.101   4.619  13.430  1.00256.04           C
ATOM     46  O   GLU     6     -52.127   3.874  13.529  1.00256.04           O
ATOM     47  N   SER     7     -53.043   5.807  12.797  1.00114.97           N
ATOM     48  CA  SER     7     -51.805   6.314  12.283  1.00114.97           C
ATOM     49  CB  SER     7     -51.593   6.039  10.784  1.00114.97           C
ATOM     50  OG  SER     7     -52.570   6.724  10.014  1.00114.97           O
ATOM     51  C   SER     7     -51.856   7.795  12.467  1.00114.97           C
ATOM     52  O   SER     7     -52.873   8.426  12.189  1.00114.97           O
ATOM     53  N   SER     8     -50.750   8.389  12.950  1.00 56.34           N
ATOM     54  CA  SER     8     -50.739   9.796  13.193  1.00 56.34           C
ATOM     55  CB  SER     8     -51.528  10.221  14.445  1.00 56.34           C
ATOM     56  OG  SER     8     -52.908   9.922  14.291  1.00 56.34           O
ATOM     57  C   SER     8     -49.321  10.176  13.435  1.00 56.34           C
ATOM     58  O   SER     8     -48.451   9.326  13.617  1.00 56.34           O
ATOM     59  N   PHE     9     -49.072  11.494  13.426  1.00107.57           N
ATOM     60  CA  PHE     9     -47.772  12.058  13.614  1.00107.57           C
ATOM     61  CB  PHE     9     -47.853  13.586  13.475  1.00107.57           C
ATOM     62  CG  PHE     9     -46.485  14.157  13.429  1.00107.57           C
ATOM     63  CD1 PHE     9     -45.795  14.190  12.239  1.00107.57           C
ATOM     64  CD2 PHE     9     -45.908  14.668  14.566  1.00107.57           C
ATOM     65  CE1 PHE     9     -44.532  14.724  12.183  1.00107.57           C
ATOM     66  CE2 PHE     9     -44.646  15.204  14.518  1.00107.57           C
ATOM     67  CZ  PHE     9     -43.966  15.230  13.325  1.00107.57           C
ATOM     68  C   PHE     9     -47.292  11.732  14.995  1.00107.57           C
ATOM     69  O   PHE     9     -46.189  11.216  15.178  1.00107.57           O
ATOM     70  N   VAL    10     -48.124  12.024  16.012  1.00 61.88           N
ATOM     71  CA  VAL    10     -47.738  11.769  17.368  1.00 61.88           C
ATOM     72  CB  VAL    10     -48.578  12.453  18.398  1.00 61.88           C
ATOM     73  CG1 VAL    10     -48.262  11.842  19.774  1.00 61.88           C
ATOM     74  CG2 VAL    10     -48.192  13.940  18.346  1.00 61.88           C
ATOM     75  C   VAL    10     -47.686  10.306  17.645  1.00 61.88           C
ATOM     76  O   VAL    10     -46.831   9.854  18.403  1.00 61.88           O
ATOM     77  N   GLU    11     -48.600   9.517  17.058  1.00106.69           N
ATOM     78  CA  GLU    11     -48.570   8.115  17.350  1.00106.69           C
ATOM     79  CB  GLU    11     -49.712   7.334  16.683  1.00106.69           C
ATOM     80  CG  GLU    11     -51.065   7.651  17.309  1.00106.69           C
ATOM     81  CD  GLU    11     -50.902   7.445  18.807  1.00106.69           C
ATOM     82  OE1 GLU    11     -50.570   6.302  19.219  1.00106.69           O
ATOM     83  OE2 GLU    11     -51.092   8.437  19.559  1.00106.69           O
ATOM     84  C   GLU    11     -47.280   7.539  16.859  1.00106.69           C
ATOM     85  O   GLU    11     -46.623   6.775  17.564  1.00106.69           O
ATOM     86  N   LYS    12     -46.868   7.916  15.637  1.00105.87           N
ATOM     87  CA  LYS    12     -45.673   7.371  15.062  1.00105.87           C
ATOM     88  CB  LYS    12     -45.405   7.882  13.635  1.00105.87           C
ATOM     89  CG  LYS    12     -46.405   7.375  12.594  1.00105.87           C
ATOM     90  CD  LYS    12     -46.402   5.853  12.434  1.00105.87           C
ATOM     91  CE  LYS    12     -47.389   5.343  11.383  1.00105.87           C
ATOM     92  NZ  LYS    12     -46.845   5.577  10.026  1.00105.87           N
ATOM     93  C   LYS    12     -44.494   7.763  15.893  1.00105.87           C
ATOM     94  O   LYS    12     -43.591   6.962  16.119  1.00105.87           O
ATOM     95  N   MET    13     -44.467   9.020  16.368  1.00153.69           N
ATOM     96  CA  MET    13     -43.345   9.498  17.123  1.00153.69           C
ATOM     97  CB  MET    13     -43.494  10.986  17.496  1.00153.69           C
ATOM     98  CG  MET    13     -42.333  11.590  18.294  1.00153.69           C
ATOM     99  SD  MET    13     -42.234  11.094  20.043  1.00153.69           S
ATOM    100  CE  MET    13     -41.129  12.457  20.503  1.00153.69           C
ATOM    101  C   MET    13     -43.219   8.711  18.389  1.00153.69           C
ATOM    102  O   MET    13     -42.115   8.318  18.766  1.00153.69           O
ATOM    103  N   LYS    14     -44.348   8.472  19.086  1.00161.62           N
ATOM    104  CA  LYS    14     -44.329   7.773  20.343  1.00161.62           C
ATOM    105  CB  LYS    14     -45.703   7.758  21.035  1.00161.62           C
ATOM    106  CG  LYS    14     -45.762   6.789  22.219  1.00161.62           C
ATOM    107  CD  LYS    14     -44.728   7.074  23.308  1.00161.62           C
ATOM    108  CE  LYS    14     -44.603   8.555  23.648  1.00161.62           C
ATOM    109  NZ  LYS    14     -43.461   8.753  24.563  1.00161.62           N
ATOM    110  C   LYS    14     -43.903   6.346  20.186  1.00161.62           C
ATOM    111  O   LYS    14     -43.022   5.871  20.902  1.00161.62           O
ATOM    112  N   LYS    15     -44.490   5.628  19.213  1.00165.45           N
ATOM    113  CA  LYS    15     -44.222   4.224  19.081  1.00165.45           C
ATOM    114  CB  LYS    15     -44.995   3.596  17.904  1.00165.45           C
ATOM    115  CG  LYS    15     -44.882   2.072  17.777  1.00165.45           C
ATOM    116  CD  LYS    15     -43.482   1.558  17.432  1.00165.45           C
ATOM    117  CE  LYS    15     -43.063   1.837  15.987  1.00165.45           C
ATOM    118  NZ  LYS    15     -43.886   1.029  15.061  1.00165.45           N
ATOM    119  C   LYS    15     -42.761   4.040  18.834  1.00165.45           C
ATOM    120  O   LYS    15     -42.122   3.164  19.414  1.00165.45           O
ATOM    121  N   THR    16     -42.204   4.890  17.962  1.00125.17           N
ATOM    122  CA  THR    16     -40.837   4.851  17.545  1.00125.17           C
ATOM    123  CB  THR    16     -40.583   5.805  16.426  1.00125.17           C
ATOM    124  OG1 THR    16     -40.863   7.131  16.847  1.00125.17           O
ATOM    125  CG2 THR    16     -41.491   5.423  15.244  1.00125.17           C
ATOM    126  C   THR    16     -39.934   5.206  18.688  1.00125.17           C
ATOM    127  O   THR    16     -38.782   4.778  18.715  1.00125.17           O
ATOM    128  N   GLY    17     -40.399   6.037  19.642  1.00 36.10           N
ATOM    129  CA  GLY    17     -39.555   6.367  20.757  1.00 36.10           C
ATOM    130  C   GLY    17     -38.554   7.378  20.309  1.00 36.10           C
ATOM    131  O   GLY    17     -37.393   7.347  20.713  1.00 36.10           O
ATOM    132  N   ARG    18     -38.984   8.299  19.431  1.00 90.31           N
ATOM    133  CA  ARG    18     -38.078   9.285  18.937  1.00 90.31           C
ATOM    134  CB  ARG    18     -38.503   9.806  17.565  1.00 90.31           C
ATOM    135  CG  ARG    18     -38.539   8.639  16.581  1.00 90.31           C
ATOM    136  CD  ARG    18     -39.270   8.936  15.282  1.00 90.31           C
ATOM    137  NE  ARG    18     -39.454   7.650  14.556  1.00 90.31           N
ATOM    138  CZ  ARG    18     -38.403   7.037  13.938  1.00 90.31           C
ATOM    139  NH1 ARG    18     -37.153   7.582  14.004  1.00 90.31           N
ATOM    140  NH2 ARG    18     -38.603   5.860  13.276  1.00 90.31           N
ATOM    141  C   ARG    18     -37.978  10.400  19.924  1.00 90.31           C
ATOM    142  O   ARG    18     -38.948  10.760  20.587  1.00 90.31           O
ATOM    143  N   ASN    19     -36.745  10.906  20.104  1.00 73.46           N
ATOM    144  CA  ASN    19     -36.435  11.988  20.991  1.00 73.46           C
ATOM    145  CB  ASN    19     -34.935  12.075  21.316  1.00 73.46           C
ATOM    146  CG  ASN    19     -34.560  10.848  22.133  1.00 73.46           C
ATOM    147  OD1 ASN    19     -35.375  10.308  22.879  1.00 73.46           O
ATOM    148  ND2 ASN    19     -33.288  10.391  21.984  1.00 73.46           N
ATOM    149  C   ASN    19     -36.821  13.308  20.398  1.00 73.46           C
ATOM    150  O   ASN    19     -37.137  14.240  21.136  1.00 73.46           O
ATOM    151  N   ILE    20     -36.732  13.444  19.059  1.00180.49           N
ATOM    152  CA  ILE    20     -36.940  14.723  18.429  1.00180.49           C
ATOM    153  CB  ILE    20     -35.629  15.458  18.264  1.00180.49           C
ATOM    154  CG1 ILE    20     -35.764  16.844  17.598  1.00180.49           C
ATOM    155  CG2 ILE    20     -34.677  14.509  17.518  1.00180.49           C
ATOM    156  CD1 ILE    20     -35.996  16.823  16.086  1.00180.49           C
ATOM    157  C   ILE    20     -37.562  14.536  17.077  1.00180.49           C
ATOM    158  O   ILE    20     -37.290  13.562  16.372  1.00180.49           O
ATOM    159  N   ILE    21     -38.414  15.503  16.676  1.00162.36           N
ATOM    160  CA  ILE    21     -39.075  15.418  15.412  1.00162.36           C
ATOM    161  CB  ILE    21     -40.564  15.385  15.532  1.00162.36           C
ATOM    162  CG1 ILE    21     -41.160  15.054  14.162  1.00162.36           C
ATOM    163  CG2 ILE    21     -41.043  16.711  16.147  1.00162.36           C
ATOM    164  CD1 ILE    21     -40.856  13.630  13.702  1.00162.36           C
ATOM    165  C   ILE    21     -38.720  16.597  14.557  1.00162.36           C
ATOM    166  O   ILE    21     -38.793  17.754  14.976  1.00162.36           O
ATOM    167  N   VAL    22     -38.297  16.314  13.309  1.00133.69           N
ATOM    168  CA  VAL    22     -38.036  17.382  12.398  1.00133.69           C
ATOM    169  CB  VAL    22     -36.619  17.388  11.882  1.00133.69           C
ATOM    170  CG1 VAL    22     -36.375  16.176  10.974  1.00133.69           C
ATOM    171  CG2 VAL    22     -36.356  18.729  11.196  1.00133.69           C
ATOM    172  C   VAL    22     -39.003  17.194  11.267  1.00133.69           C
ATOM    173  O   VAL    22     -39.086  16.121  10.670  1.00133.69           O
ATOM    174  N   PHE    23     -39.810  18.225  10.960  1.00191.57           N
ATOM    175  CA  PHE    23     -40.707  18.030   9.865  1.00191.57           C
ATOM    176  CB  PHE    23     -42.197  17.829  10.242  1.00191.57           C
ATOM    177  CG  PHE    23     -42.822  18.981  10.944  1.00191.57           C
ATOM    178  CD1 PHE    23     -42.357  19.413  12.163  1.00191.57           C
ATOM    179  CD2 PHE    23     -43.938  19.575  10.403  1.00191.57           C
ATOM    180  CE1 PHE    23     -42.967  20.467  12.801  1.00191.57           C
ATOM    181  CE2 PHE    23     -44.550  20.629  11.037  1.00191.57           C
ATOM    182  CZ  PHE    23     -44.061  21.080  12.238  1.00191.57           C
ATOM    183  C   PHE    23     -40.458  19.106   8.871  1.00191.57           C
ATOM    184  O   PHE    23     -39.957  20.176   9.206  1.00191.57           O
ATOM    185  N   TYR    24     -40.714  18.811   7.586  1.00100.07           N
ATOM    186  CA  TYR    24     -40.440  19.792   6.581  1.00100.07           C
ATOM    187  CB  TYR    24     -39.142  19.527   5.793  1.00100.07           C
ATOM    188  CG  TYR    24     -39.184  18.155   5.205  1.00100.07           C
ATOM    189  CD1 TYR    24     -39.910  17.888   4.067  1.00100.07           C
ATOM    190  CD2 TYR    24     -38.478  17.131   5.795  1.00100.07           C
ATOM    191  CE1 TYR    24     -39.931  16.621   3.529  1.00100.07           C
ATOM    192  CE2 TYR    24     -38.495  15.863   5.263  1.00100.07           C
ATOM    193  CZ  TYR    24     -39.225  15.607   4.129  1.00100.07           C
ATOM    194  OH  TYR    24     -39.243  14.307   3.581  1.00100.07           O
ATOM    195  C   TYR    24     -41.579  19.832   5.634  1.00100.07           C
ATOM    196  O   TYR    24     -42.443  18.976   5.711  1.00100.07           O
ATOM    197  N   GLY    25     -41.651  20.872   4.778  1.00 54.27           N
ATOM    198  CA  GLY    25     -42.632  20.987   3.733  1.00 54.27           C
ATOM    199  C   GLY    25     -41.862  21.564   2.586  1.00 54.27           C
ATOM    200  O   GLY    25     -41.330  22.670   2.696  1.00 54.27           O
ATOM    201  N   SER    26     -41.771  20.831   1.452  1.00117.75           N
ATOM    202  CA  SER    26     -40.956  21.349   0.388  1.00117.75           C
ATOM    203  CB  SER    26     -39.466  20.995   0.530  1.00117.75           C
ATOM    204  OG  SER    26     -39.275  19.603   0.335  1.00117.75           O
ATOM    205  C   SER    26     -41.409  20.813  -0.935  1.00117.75           C
ATOM    206  O   SER    26     -41.650  19.616  -1.095  1.00117.75           O
ATOM    207  N   GLN    27     -41.616  21.720  -1.910  1.00 88.58           N
ATOM    208  CA  GLN    27     -41.943  21.291  -3.240  1.00 88.58           C
ATOM    209  CB  GLN    27     -42.575  22.419  -4.075  1.00 88.58           C
ATOM    210  CG  GLN    27     -43.336  21.935  -5.312  1.00 88.58           C
ATOM    211  CD  GLN    27     -44.778  21.682  -4.888  1.00 88.58           C
ATOM    212  OE1 GLN    27     -45.542  22.619  -4.660  1.00 88.58           O
ATOM    213  NE2 GLN    27     -45.164  20.384  -4.770  1.00 88.58           N
ATOM    214  C   GLN    27     -40.696  20.834  -3.957  1.00 88.58           C
ATOM    215  O   GLN    27     -40.667  19.766  -4.568  1.00 88.58           O
ATOM    216  N   THR    28     -39.644  21.687  -3.900  1.00 74.96           N
ATOM    217  CA  THR    28     -38.364  21.560  -4.559  1.00 74.96           C
ATOM    218  CB  THR    28     -37.640  22.871  -4.642  1.00 74.96           C
ATOM    219  OG1 THR    28     -38.438  23.822  -5.331  1.00 74.96           O
ATOM    220  CG2 THR    28     -36.315  22.656  -5.395  1.00 74.96           C
ATOM    221  C   THR    28     -37.439  20.580  -3.899  1.00 74.96           C
ATOM    222  O   THR    28     -36.680  19.895  -4.582  1.00 74.96           O
ATOM    223  N   GLY    29     -37.449  20.479  -2.557  1.00 46.51           N
ATOM    224  CA  GLY    29     -36.511  19.584  -1.936  1.00 46.51           C
ATOM    225  C   GLY    29     -35.467  20.354  -1.172  1.00 46.51           C
ATOM    226  O   GLY    29     -34.584  19.751  -0.564  1.00 46.51           O
ATOM    227  N   THR    30     -35.502  21.702  -1.214  1.00122.13           N
ATOM    228  CA  THR    30     -34.545  22.479  -0.473  1.00122.13           C
ATOM    229  CB  THR    30     -34.539  23.926  -0.884  1.00122.13           C
ATOM    230  OG1 THR    30     -33.392  24.571  -0.357  1.00122.13           O
ATOM    231  CG2 THR    30     -35.814  24.623  -0.386  1.00122.13           C
ATOM    232  C   THR    30     -34.803  22.369   1.010  1.00122.13           C
ATOM    233  O   THR    30     -33.874  22.171   1.792  1.00122.13           O
ATOM    234  N   ALA    31     -36.081  22.484   1.436  1.00 38.30           N
ATOM    235  CA  ALA    31     -36.459  22.405   2.823  1.00 38.30           C
ATOM    236  CB  ALA    31     -37.964  22.639   3.044  1.00 38.30           C
ATOM    237  C   ALA    31     -36.138  21.033   3.315  1.00 38.30           C
ATOM    238  O   ALA    31     -35.708  20.858   4.454  1.00 38.30           O
ATOM    239  N   GLU    32     -36.366  20.015   2.464  1.00 47.01           N
ATOM    240  CA  GLU    32     -36.097  18.663   2.850  1.00 47.01           C
ATOM    241  CB  GLU    32     -36.500  17.619   1.796  1.00 47.01           C
ATOM    242  CG  GLU    32     -36.195  16.191   2.255  1.00 47.01           C
ATOM    243  CD  GLU    32     -36.717  15.212   1.215  1.00 47.01           C
ATOM    244  OE1 GLU    32     -37.655  15.584   0.461  1.00 47.01           O
ATOM    245  OE2 GLU    32     -36.186  14.070   1.170  1.00 47.01           O
ATOM    246  C   GLU    32     -34.631  18.503   3.101  1.00 47.01           C
ATOM    247  O   GLU    32     -34.231  17.846   4.060  1.00 47.01           O
ATOM    248  N   GLU    33     -33.785  19.110   2.249  1.00 36.55           N
ATOM    249  CA  GLU    33     -32.368  18.940   2.394  1.00 36.55           C
ATOM    250  CB  GLU    33     -31.566  19.621   1.271  1.00 36.55           C
ATOM    251  CG  GLU    33     -31.792  18.986  -0.104  1.00 36.55           C
ATOM    252  CD  GLU    33     -30.948  19.740  -1.122  1.00 36.55           C
ATOM    253  OE1 GLU    33     -29.806  20.130  -0.764  1.00 36.55           O
ATOM    254  OE2 GLU    33     -31.429  19.934  -2.271  1.00 36.55           O
ATOM    255  C   GLU    33     -31.913  19.513   3.704  1.00 36.55           C
ATOM    256  O   GLU    33     -31.136  18.884   4.421  1.00 36.55           O
ATOM    257  N   PHE    34     -32.385  20.726   4.053  1.00 64.47           N
ATOM    258  CA  PHE    34     -31.992  21.382   5.273  1.00 64.47           C
ATOM    259  CB  PHE    34     -32.448  22.848   5.362  1.00 64.47           C
ATOM    260  CG  PHE    34     -31.617  23.610   4.392  1.00 64.47           C
ATOM    261  CD1 PHE    34     -32.029  23.766   3.088  1.00 64.47           C
ATOM    262  CD2 PHE    34     -30.418  24.155   4.789  1.00 64.47           C
ATOM    263  CE1 PHE    34     -31.257  24.466   2.194  1.00 64.47           C
ATOM    264  CE2 PHE    34     -29.642  24.857   3.898  1.00 64.47           C
ATOM    265  CZ  PHE    34     -30.063  25.014   2.599  1.00 64.47           C
ATOM    266  C   PHE    34     -32.545  20.661   6.462  1.00 64.47           C
ATOM    267  O   PHE    34     -31.889  20.573   7.498  1.00 64.47           O
ATOM    268  N   ALA    35     -33.786  20.152   6.361  1.00 35.65           N
ATOM    269  CA  ALA    35     -34.373  19.454   7.468  1.00 35.65           C
ATOM    270  CB  ALA    35     -35.796  18.951   7.177  1.00 35.65           C
ATOM    271  C   ALA    35     -33.516  18.261   7.757  1.00 35.65           C
ATOM    272  O   ALA    35     -33.336  17.885   8.913  1.00 35.65           O
ATOM    273  N   ASN    36     -33.000  17.614   6.694  1.00 73.54           N
ATOM    274  CA  ASN    36     -32.152  16.460   6.817  1.00 73.54           C
ATOM    275  CB  ASN    36     -31.858  15.804   5.457  1.00 73.54           C
ATOM    276  CG  ASN    36     -30.998  14.572   5.689  1.00 73.54           C
ATOM    277  OD1 ASN    36     -29.815  14.673   6.009  1.00 73.54           O
ATOM    278  ND2 ASN    36     -31.612  13.370   5.524  1.00 73.54           N
ATOM    279  C   ASN    36     -30.835  16.835   7.428  1.00 73.54           C
ATOM    280  O   ASN    36     -30.313  16.120   8.281  1.00 73.54           O
ATOM    281  N   ARG    37     -30.259  17.975   7.005  1.00 90.93           N
ATOM    282  CA  ARG    37     -28.960  18.381   7.461  1.00 90.93           C
ATOM    283  CB  ARG    37     -28.482  19.671   6.772  1.00 90.93           C
ATOM    284  CG  ARG    37     -28.422  19.533   5.248  1.00 90.93           C
ATOM    285  CD  ARG    37     -27.769  20.716   4.530  1.00 90.93           C
ATOM    286  NE  ARG    37     -26.351  20.347   4.259  1.00 90.93           N
ATOM    287  CZ  ARG    37     -25.690  20.921   3.212  1.00 90.93           C
ATOM    288  NH1 ARG    37     -26.324  21.835   2.422  1.00 90.93           N
ATOM    289  NH2 ARG    37     -24.394  20.579   2.951  1.00 90.93           N
ATOM    290  C   ARG    37     -29.010  18.632   8.937  1.00 90.93           C
ATOM    291  O   ARG    37     -28.082  18.283   9.665  1.00 90.93           O
ATOM    292  N   LEU    38     -30.101  19.257   9.413  1.00 97.11           N
ATOM    293  CA  LEU    38     -30.247  19.596  10.801  1.00 97.11           C
ATOM    294  CB  LEU    38     -31.533  20.415  11.050  1.00 97.11           C
ATOM    295  CG  LEU    38     -31.693  21.075  12.442  1.00 97.11           C
ATOM    296  CD1 LEU    38     -33.022  21.843  12.517  1.00 97.11           C
ATOM    297  CD2 LEU    38     -31.542  20.087  13.612  1.00 97.11           C
ATOM    298  C   LEU    38     -30.328  18.333  11.596  1.00 97.11           C
ATOM    299  O   LEU    38     -29.690  18.206  12.642  1.00 97.11           O
ATOM    300  N   SER    39     -31.107  17.351  11.103  1.00 40.40           N
ATOM    301  CA  SER    39     -31.297  16.133  11.832  1.00 40.40           C
ATOM    302  CB  SER    39     -32.189  15.129  11.082  1.00 40.40           C
ATOM    303  OG  SER    39     -33.487  15.672  10.895  1.00 40.40           O
ATOM    304  C   SER    39     -29.961  15.497  12.038  1.00 40.40           C
ATOM    305  O   SER    39     -29.640  15.050  13.136  1.00 40.40           O
ATOM    306  N   LYS    40     -29.118  15.482  10.994  1.00136.15           N
ATOM    307  CA  LYS    40     -27.846  14.830  11.105  1.00136.15           C
ATOM    308  CB  LYS    40     -27.031  14.907   9.802  1.00136.15           C
ATOM    309  CG  LYS    40     -25.813  13.977   9.768  1.00136.15           C
ATOM    310  CD  LYS    40     -24.744  14.293  10.816  1.00136.15           C
ATOM    311  CE  LYS    40     -23.541  13.349  10.763  1.00136.15           C
ATOM    312  NZ  LYS    40     -22.772  13.574   9.517  1.00136.15           N
ATOM    313  C   LYS    40     -27.056  15.493  12.190  1.00136.15           C
ATOM    314  O   LYS    40     -26.377  14.824  12.966  1.00136.15           O
ATOM    315  N   ASP    41     -27.121  16.835  12.271  1.00 31.01           N
ATOM    316  CA  ASP    41     -26.364  17.559  13.252  1.00 31.01           C
ATOM    317  CB  ASP    41     -26.510  19.085  13.107  1.00 31.01           C
ATOM    318  CG  ASP    41     -25.816  19.520  11.824  1.00 31.01           C
ATOM    319  OD1 ASP    41     -25.146  18.662  11.189  1.00 31.01           O
ATOM    320  OD2 ASP    41     -25.944  20.721  11.463  1.00 31.01           O
ATOM    321  C   ASP    41     -26.852  17.198  14.619  1.00 31.01           C
ATOM    322  O   ASP    41     -26.058  17.015  15.540  1.00 31.01           O
ATOM    323  N   ALA    42     -28.182  17.072  14.781  1.00 34.79           N
ATOM    324  CA  ALA    42     -28.756  16.775  16.062  1.00 34.79           C
ATOM    325  CB  ALA    42     -30.291  16.681  16.018  1.00 34.79           C
ATOM    326  C   ALA    42     -28.242  15.447  16.528  1.00 34.79           C
ATOM    327  O   ALA    42     -27.885  15.293  17.695  1.00 34.79           O
ATOM    328  N   HIS    43     -28.161  14.461  15.613  1.00 38.36           N
ATOM    329  CA  HIS    43     -27.741  13.132  15.960  1.00 38.36           C
ATOM    330  ND1 HIS    43     -29.667  12.393  13.117  1.00 38.36           N
ATOM    331  CG  HIS    43     -29.131  11.838  14.255  1.00 38.36           C
ATOM    332  CB  HIS    43     -27.756  12.146  14.776  1.00 38.36           C
ATOM    333  NE2 HIS    43     -31.208  11.017  13.937  1.00 38.36           N
ATOM    334  CD2 HIS    43     -30.083  11.000  14.745  1.00 38.36           C
ATOM    335  CE1 HIS    43     -30.911  11.868  12.973  1.00 38.36           C
ATOM    336  C   HIS    43     -26.340  13.182  16.469  1.00 38.36           C
ATOM    337  O   HIS    43     -25.985  12.445  17.387  1.00 38.36           O
ATOM    338  N   ARG    44     -25.502  14.060  15.888  1.00 58.38           N
ATOM    339  CA  ARG    44     -24.138  14.135  16.322  1.00 58.38           C
ATOM    340  CB  ARG    44     -23.335  15.231  15.597  1.00 58.38           C
ATOM    341  CG  ARG    44     -23.277  15.037  14.077  1.00 58.38           C
ATOM    342  CD  ARG    44     -22.326  15.997  13.357  1.00 58.38           C
ATOM    343  NE  ARG    44     -21.053  15.260  13.121  1.00 58.38           N
ATOM    344  CZ  ARG    44     -20.082  15.248  14.080  1.00 58.38           C
ATOM    345  NH1 ARG    44     -20.253  15.964  15.230  1.00 58.38           N
ATOM    346  NH2 ARG    44     -18.947  14.516  13.893  1.00 58.38           N
ATOM    347  C   ARG    44     -24.190  14.476  17.778  1.00 58.38           C
ATOM    348  O   ARG    44     -23.415  13.953  18.578  1.00 58.38           O
ATOM    349  N   TYR    45     -25.128  15.363  18.160  1.00110.81           N
ATOM    350  CA  TYR    45     -25.298  15.708  19.541  1.00110.81           C
ATOM    351  CB  TYR    45     -26.376  16.781  19.783  1.00110.81           C
ATOM    352  CG  TYR    45     -25.843  18.069  19.260  1.00110.81           C
ATOM    353  CD1 TYR    45     -25.929  18.371  17.923  1.00110.81           C
ATOM    354  CD2 TYR    45     -25.255  18.976  20.113  1.00110.81           C
ATOM    355  CE1 TYR    45     -25.434  19.559  17.441  1.00110.81           C
ATOM    356  CE2 TYR    45     -24.758  20.167  19.637  1.00110.81           C
ATOM    357  CZ  TYR    45     -24.848  20.458  18.298  1.00110.81           C
ATOM    358  OH  TYR    45     -24.341  21.677  17.800  1.00110.81           O
ATOM    359  C   TYR    45     -25.718  14.465  20.262  1.00110.81           C
ATOM    360  O   TYR    45     -25.286  14.231  21.389  1.00110.81           O
ATOM    361  N   GLY    46     -26.598  13.657  19.630  1.00 72.01           N
ATOM    362  CA  GLY    46     -27.022  12.382  20.147  1.00 72.01           C
ATOM    363  C   GLY    46     -28.463  12.445  20.554  1.00 72.01           C
ATOM    364  O   GLY    46     -28.802  12.974  21.611  1.00 72.01           O
ATOM    365  N   MET    47     -29.341  11.860  19.710  1.00109.11           N
ATOM    366  CA  MET    47     -30.752  11.768  19.960  1.00109.11           C
ATOM    367  CB  MET    47     -31.510  13.098  19.784  1.00109.11           C
ATOM    368  CG  MET    47     -31.134  14.172  20.809  1.00109.11           C
ATOM    369  SD  MET    47     -31.577  13.778  22.529  1.00109.11           S
ATOM    370  CE  MET    47     -30.944  15.332  23.225  1.00109.11           C
ATOM    371  C   MET    47     -31.294  10.820  18.935  1.00109.11           C
ATOM    372  O   MET    47     -30.599  10.465  17.984  1.00109.11           O
ATOM    373  N   ARG    48     -32.545  10.352  19.122  1.00111.00           N
ATOM    374  CA  ARG    48     -33.145   9.518  18.120  1.00111.00           C
ATOM    375  CB  ARG    48     -33.925   8.317  18.684  1.00111.00           C
ATOM    376  CG  ARG    48     -33.032   7.300  19.398  1.00111.00           C
ATOM    377  CD  ARG    48     -32.367   6.282  18.465  1.00111.00           C
ATOM    378  NE  ARG    48     -31.647   7.041  17.404  1.00111.00           N
ATOM    379  CZ  ARG    48     -32.235   7.234  16.186  1.00111.00           C
ATOM    380  NH1 ARG    48     -33.464   6.697  15.929  1.00111.00           N
ATOM    381  NH2 ARG    48     -31.588   7.951  15.222  1.00111.00           N
ATOM    382  C   ARG    48     -34.118  10.408  17.429  1.00111.00           C
ATOM    383  O   ARG    48     -35.093  10.856  18.031  1.00111.00           O
ATOM    384  N   GLY    49     -33.898  10.676  16.130  1.00 35.89           N
ATOM    385  CA  GLY    49     -34.739  11.660  15.522  1.00 35.89           C
ATOM    386  C   GLY    49     -35.444  11.101  14.337  1.00 35.89           C
ATOM    387  O   GLY    49     -34.953  10.205  13.653  1.00 35.89           O
ATOM    388  N   MET    50     -36.652  11.638  14.080  1.00 84.49           N
ATOM    389  CA  MET    50     -37.353  11.269  12.891  1.00 84.49           C
ATOM    390  CB  MET    50     -38.816  10.842  13.093  1.00 84.49           C
ATOM    391  CG  MET    50     -39.401  10.133  11.866  1.00 84.49           C
ATOM    392  SD  MET    50     -41.052   9.401  12.098  1.00 84.49           S
ATOM    393  CE  MET    50     -41.997  10.939  11.888  1.00 84.49           C
ATOM    394  C   MET    50     -37.389  12.501  12.053  1.00 84.49           C
ATOM    395  O   MET    50     -37.520  13.612  12.570  1.00 84.49           O
ATOM    396  N   SER    51     -37.215  12.344  10.730  1.00 93.62           N
ATOM    397  CA  SER    51     -37.306  13.467   9.845  1.00 93.62           C
ATOM    398  CB  SER    51     -36.000  13.753   9.085  1.00 93.62           C
ATOM    399  OG  SER    51     -36.165  14.878   8.235  1.00 93.62           O
ATOM    400  C   SER    51     -38.333  13.083   8.832  1.00 93.62           C
ATOM    401  O   SER    51     -38.121  12.137   8.075  1.00 93.62           O
ATOM    402  N   ALA    52     -39.462  13.818   8.754  1.00 51.21           N
ATOM    403  CA  ALA    52     -40.491  13.336   7.879  1.00 51.21           C
ATOM    404  CB  ALA    52     -41.672  12.694   8.626  1.00 51.21           C
ATOM    405  C   ALA    52     -41.057  14.426   7.021  1.00 51.21           C
ATOM    406  O   ALA    52     -41.015  15.613   7.340  1.00 51.21           O
ATOM    407  N   ASP    53     -41.611  13.991   5.873  1.00101.52           N
ATOM    408  CA  ASP    53     -42.246  14.794   4.872  1.00101.52           C
ATOM    409  CB  ASP    53     -42.269  14.011   3.538  1.00101.52           C
ATOM    410  CG  ASP    53     -42.914  14.788   2.404  1.00101.52           C
ATOM    411  OD1 ASP    53     -44.163  14.930   2.435  1.00101.52           O
ATOM    412  OD2 ASP    53     -42.179  15.226   1.479  1.00101.52           O
ATOM    413  C   ASP    53     -43.648  15.039   5.362  1.00101.52           C
ATOM    414  O   ASP    53     -44.391  14.119   5.698  1.00101.52           O
ATOM    415  N   PRO    54     -44.006  16.290   5.392  1.00141.99           N
ATOM    416  CA  PRO    54     -45.265  16.707   5.967  1.00141.99           C
ATOM    417  CD  PRO    54     -43.724  17.078   4.200  1.00141.99           C
ATOM    418  CB  PRO    54     -45.344  18.193   5.657  1.00141.99           C
ATOM    419  CG  PRO    54     -44.736  18.246   4.238  1.00141.99           C
ATOM    420  C   PRO    54     -46.417  16.042   5.268  1.00141.99           C
ATOM    421  O   PRO    54     -47.459  15.841   5.887  1.00141.99           O
ATOM    422  N   GLU    55     -46.252  15.714   3.975  1.00 78.29           N
ATOM    423  CA  GLU    55     -47.293  15.216   3.126  1.00 78.29           C
ATOM    424  CB  GLU    55     -46.805  14.955   1.692  1.00 78.29           C
ATOM    425  CG  GLU    55     -46.338  16.219   0.968  1.00 78.29           C
ATOM    426  CD  GLU    55     -45.792  15.803  -0.390  1.00 78.29           C
ATOM    427  OE1 GLU    55     -46.269  14.774  -0.939  1.00 78.29           O
ATOM    428  OE2 GLU    55     -44.899  16.526  -0.902  1.00 78.29           O
ATOM    429  C   GLU    55     -47.801  13.908   3.658  1.00 78.29           C
ATOM    430  O   GLU    55     -48.965  13.561   3.468  1.00 78.29           O
ATOM    431  N   GLU    56     -46.909  13.137   4.302  1.00 77.47           N
ATOM    432  CA  GLU    56     -47.150  11.808   4.797  1.00 77.47           C
ATOM    433  CB  GLU    56     -45.858  11.071   5.193  1.00 77.47           C
ATOM    434  CG  GLU    56     -44.967  10.719   4.001  1.00 77.47           C
ATOM    435  CD  GLU    56     -43.788   9.906   4.518  1.00 77.47           C
ATOM    436  OE1 GLU    56     -44.032   8.829   5.125  1.00 77.47           O
ATOM    437  OE2 GLU    56     -42.628  10.351   4.314  1.00 77.47           O
ATOM    438  C   GLU    56     -48.077  11.725   5.982  1.00 77.47           C
ATOM    439  O   GLU    56     -48.658  10.665   6.212  1.00 77.47           O
ATOM    440  N   TYR    57     -48.239  12.780   6.804  1.00 88.95           N
ATOM    441  CA  TYR    57     -48.954  12.514   8.025  1.00 88.95           C
ATOM    442  CB  TYR    57     -48.074  12.728   9.269  1.00 88.95           C
ATOM    443  CG  TYR    57     -46.865  11.873   9.109  1.00 88.95           C
ATOM    444  CD1 TYR    57     -45.824  12.300   8.316  1.00 88.95           C
ATOM    445  CD2 TYR    57     -46.762  10.658   9.745  1.00 88.95           C
ATOM    446  CE1 TYR    57     -44.699  11.527   8.155  1.00 88.95           C
ATOM    447  CE2 TYR    57     -45.639   9.879   9.587  1.00 88.95           C
ATOM    448  CZ  TYR    57     -44.606  10.313   8.791  1.00 88.95           C
ATOM    449  OH  TYR    57     -43.454   9.515   8.629  1.00 88.95           O
ATOM    450  C   TYR    57     -50.142  13.406   8.206  1.00 88.95           C
ATOM    451  O   TYR    57     -50.313  14.411   7.517  1.00 88.95           O
ATOM    452  N   ASP    58     -51.020  12.985   9.148  1.00 60.77           N
ATOM    453  CA  ASP    58     -52.192  13.702   9.565  1.00 60.77           C
ATOM    454  CB  ASP    58     -53.375  12.783   9.925  1.00 60.77           C
ATOM    455  CG  ASP    58     -53.881  12.105   8.657  1.00 60.77           C
ATOM    456  OD1 ASP    58     -53.586  12.617   7.545  1.00 60.77           O
ATOM    457  OD2 ASP    58     -54.575  11.061   8.787  1.00 60.77           O
ATOM    458  C   ASP    58     -51.793  14.437  10.816  1.00 60.77           C
ATOM    459  O   ASP    58     -51.220  13.861  11.738  1.00 60.77           O
ATOM    460  N   LEU    59     -52.054  15.756  10.815  1.00143.59           N
ATOM    461  CA  LEU    59     -51.733  16.780  11.773  1.00143.59           C
ATOM    462  CB  LEU    59     -51.852  18.192  11.173  1.00143.59           C
ATOM    463  CG  LEU    59     -50.899  18.462   9.994  1.00143.59           C
ATOM    464  CD1 LEU    59     -49.428  18.407  10.435  1.00143.59           C
ATOM    465  CD2 LEU    59     -51.199  17.543   8.799  1.00143.59           C
ATOM    466  C   LEU    59     -52.579  16.791  13.003  1.00143.59           C
ATOM    467  O   LEU    59     -52.200  17.435  13.979  1.00143.59           O
ATOM    468  N   ALA    60     -53.747  16.126  12.987  1.00 66.53           N
ATOM    469  CA  ALA    60     -54.736  16.297  14.013  1.00 66.53           C
ATOM    470  CB  ALA    60     -55.907  15.307  13.880  1.00 66.53           C
ATOM    471  C   ALA    60     -54.143  16.113  15.375  1.00 66.53           C
ATOM    472  O   ALA    60     -54.498  16.847  16.295  1.00 66.53           O
ATOM    473  N   ASP    61     -53.225  15.155  15.573  1.00162.91           N
ATOM    474  CA  ASP    61     -52.740  15.027  16.915  1.00162.91           C
ATOM    475  CB  ASP    61     -52.556  13.559  17.329  1.00162.91           C
ATOM    476  CG  ASP    61     -51.477  12.934  16.455  1.00162.91           C
ATOM    477  OD1 ASP    61     -51.106  13.551  15.420  1.00162.91           O
ATOM    478  OD2 ASP    61     -51.013  11.819  16.814  1.00162.91           O
ATOM    479  C   ASP    61     -51.410  15.714  17.071  1.00162.91           C
ATOM    480  O   ASP    61     -50.540  15.210  17.773  1.00162.91           O
ATOM    481  N   LEU    62     -51.209  16.906  16.478  1.00162.05           N
ATOM    482  CA  LEU    62     -49.921  17.533  16.620  1.00162.05           C
ATOM    483  CB  LEU    62     -49.797  18.875  15.877  1.00162.05           C
ATOM    484  CG  LEU    62     -49.769  18.748  14.345  1.00162.05           C
ATOM    485  CD1 LEU    62     -49.609  20.128  13.683  1.00162.05           C
ATOM    486  CD2 LEU    62     -48.700  17.739  13.894  1.00162.05           C
ATOM    487  C   LEU    62     -49.695  17.830  18.071  1.00162.05           C
ATOM    488  O   LEU    62     -48.601  17.635  18.601  1.00162.05           O
ATOM    489  N   SER    63     -50.732  18.342  18.752  1.00117.80           N
ATOM    490  CA  SER    63     -50.625  18.668  20.145  1.00117.80           C
ATOM    491  CB  SER    63     -51.755  19.593  20.627  1.00117.80           C
ATOM    492  OG  SER    63     -53.007  18.932  20.524  1.00117.80           O
ATOM    493  C   SER    63     -50.699  17.416  20.965  1.00117.80           C
ATOM    494  O   SER    63     -50.390  17.444  22.156  1.00117.80           O
ATOM    495  N   SER    64     -51.057  16.288  20.310  1.00215.59           N
ATOM    496  CA  SER    64     -51.430  15.036  20.920  1.00215.59           C
ATOM    497  CB  SER    64     -51.329  13.815  19.992  1.00215.59           C
ATOM    498  OG  SER    64     -51.720  12.640  20.687  1.00215.59           O
ATOM    499  C   SER    64     -50.650  14.700  22.133  1.00215.59           C
ATOM    500  O   SER    64     -49.421  14.734  22.142  1.00215.59           O
ATOM    501  N   LEU    65     -51.393  14.319  23.193  1.00200.82           N
ATOM    502  CA  LEU    65     -50.806  13.989  24.453  1.00200.82           C
ATOM    503  CB  LEU    65     -51.502  14.702  25.628  1.00200.82           C
ATOM    504  CG  LEU    65     -51.397  16.242  25.575  1.00200.82           C
ATOM    505  CD1 LEU    65     -52.098  16.821  24.335  1.00200.82           C
ATOM    506  CD2 LEU    65     -51.884  16.889  26.883  1.00200.82           C
ATOM    507  C   LEU    65     -50.957  12.518  24.694  1.00200.82           C
ATOM    508  O   LEU    65     -52.000  12.034  25.129  1.00200.82           O
ATOM    509  N   PRO    66     -49.910  11.808  24.392  1.00175.73           N
ATOM    510  CA  PRO    66     -49.854  10.405  24.713  1.00175.73           C
ATOM    511  CD  PRO    66     -49.229  12.094  23.139  1.00175.73           C
ATOM    512  CB  PRO    66     -48.886   9.769  23.720  1.00175.73           C
ATOM    513  CG  PRO    66     -48.916  10.725  22.519  1.00175.73           C
ATOM    514  C   PRO    66     -49.344  10.412  26.114  1.00175.73           C
ATOM    515  O   PRO    66     -49.444  11.463  26.745  1.00175.73           O
ATOM    516  N   GLU    67     -48.815   9.277  26.620  1.00102.26           N
ATOM    517  CA  GLU    67     -48.250   9.273  27.942  1.00102.26           C
ATOM    518  CB  GLU    67     -47.524   7.959  28.280  1.00102.26           C
ATOM    519  CG  GLU    67     -46.315   7.677  27.384  1.00102.26           C
ATOM    520  CD  GLU    67     -45.710   6.340  27.797  1.00102.26           C
ATOM    521  OE1 GLU    67     -46.278   5.696  28.720  1.00102.26           O
ATOM    522  OE2 GLU    67     -44.679   5.943  27.193  1.00102.26           O
ATOM    523  C   GLU    67     -47.230  10.358  27.885  1.00102.26           C
ATOM    524  O   GLU    67     -47.064  11.139  28.820  1.00102.26           O
ATOM    525  N   ILE    68     -46.534  10.423  26.739  1.00 54.27           N
ATOM    526  CA  ILE    68     -45.679  11.526  26.450  1.00 54.27           C
ATOM    527  CB  ILE    68     -44.284  11.134  26.053  1.00 54.27           C
ATOM    528  CG1 ILE    68     -43.588  10.445  27.240  1.00 54.27           C
ATOM    529  CG2 ILE    68     -43.548  12.388  25.554  1.00 54.27           C
ATOM    530  CD1 ILE    68     -42.203   9.883  26.922  1.00 54.27           C
ATOM    531  C   ILE    68     -46.357  12.168  25.285  1.00 54.27           C
ATOM    532  O   ILE    68     -46.739  11.491  24.335  1.00 54.27           O
ATOM    533  N   ASP    69     -46.528  13.501  25.317  1.00120.45           N
ATOM    534  CA  ASP    69     -47.285  14.175  24.296  1.00120.45           C
ATOM    535  CB  ASP    69     -47.501  15.666  24.609  1.00120.45           C
ATOM    536  CG  ASP    69     -48.304  15.776  25.896  1.00120.45           C
ATOM    537  OD1 ASP    69     -48.849  14.729  26.338  1.00120.45           O
ATOM    538  OD2 ASP    69     -48.373  16.900  26.460  1.00120.45           O
ATOM    539  C   ASP    69     -46.480  14.126  23.040  1.00120.45           C
ATOM    540  O   ASP    69     -45.598  13.279  22.907  1.00120.45           O
ATOM    541  N   ASN    70     -46.834  14.969  22.042  1.00151.30           N
ATOM    542  CA  ASN    70     -45.940  15.073  20.934  1.00151.30           C
ATOM    543  CB  ASN    70     -46.428  16.024  19.828  1.00151.30           C
ATOM    544  CG  ASN    70     -45.525  15.824  18.621  1.00151.30           C
ATOM    545  OD1 ASN    70     -45.741  16.411  17.561  1.00151.30           O
ATOM    546  ND2 ASN    70     -44.484  14.964  18.782  1.00151.30           N
ATOM    547  C   ASN    70     -44.794  15.705  21.640  1.00151.30           C
ATOM    548  O   ASN    70     -44.808  16.897  21.941  1.00151.30           O
ATOM    549  N   ALA    71     -43.791  14.874  21.954  1.00 89.24           N
ATOM    550  CA  ALA    71     -42.717  15.202  22.835  1.00 89.24           C
ATOM    551  CB  ALA    71     -41.775  14.012  23.087  1.00 89.24           C
ATOM    552  C   ALA    71     -41.874  16.330  22.325  1.00 89.24           C
ATOM    553  O   ALA    71     -41.440  17.146  23.133  1.00 89.24           O
ATOM    554  N   LEU    72     -41.568  16.400  21.008  1.00236.04           N
ATOM    555  CA  LEU    72     -40.723  17.491  20.560  1.00236.04           C
ATOM    556  CB  LEU    72     -39.233  17.135  20.456  1.00236.04           C
ATOM    557  CG  LEU    72     -38.357  18.364  20.157  1.00236.04           C
ATOM    558  CD1 LEU    72     -38.589  19.472  21.197  1.00236.04           C
ATOM    559  CD2 LEU    72     -36.874  17.976  20.077  1.00236.04           C
ATOM    560  C   LEU    72     -41.211  18.042  19.200  1.00236.04           C
ATOM    561  O   LEU    72     -42.267  17.560  18.804  1.00236.04           O
ATOM    562  N   VAL    73     -40.564  19.105  18.534  1.00145.67           N
ATOM    563  CA  VAL    73     -40.844  19.582  17.146  1.00145.67           C
ATOM    564  CB  VAL    73     -42.221  20.184  16.926  1.00145.67           C
ATOM    565  CG1 VAL    73     -42.181  20.956  15.599  1.00145.67           C
ATOM    566  CG2 VAL    73     -43.308  19.103  16.841  1.00145.67           C
ATOM    567  C   VAL    73     -39.905  20.671  16.585  1.00145.67           C
ATOM    568  O   VAL    73     -39.656  21.701  17.213  1.00145.67           O
ATOM    569  N   VAL    74     -39.415  20.491  15.320  1.00136.44           N
ATOM    570  CA  VAL    74     -38.679  21.479  14.544  1.00136.44           C
ATOM    571  CB  VAL    74     -37.216  21.175  14.398  1.00136.44           C
ATOM    572  CG1 VAL    74     -37.057  19.746  13.866  1.00136.44           C
ATOM    573  CG2 VAL    74     -36.581  22.252  13.502  1.00136.44           C
ATOM    574  C   VAL    74     -39.331  21.503  13.186  1.00136.44           C
ATOM    575  O   VAL    74     -39.722  20.453  12.679  1.00136.44           O
ATOM    576  N   PHE    75     -39.502  22.691  12.555  1.00123.82           N
ATOM    577  CA  PHE    75     -40.204  22.664  11.296  1.00123.82           C
ATOM    578  CB  PHE    75     -41.674  23.092  11.436  1.00123.82           C
ATOM    579  CG  PHE    75     -42.321  23.026  10.099  1.00123.82           C
ATOM    580  CD1 PHE    75     -42.361  21.842   9.403  1.00123.82           C
ATOM    581  CD2 PHE    75     -42.930  24.131   9.558  1.00123.82           C
ATOM    582  CE1 PHE    75     -42.969  21.761   8.173  1.00123.82           C
ATOM    583  CE2 PHE    75     -43.542  24.057   8.330  1.00123.82           C
ATOM    584  CZ  PHE    75     -43.561  22.874   7.631  1.00123.82           C
ATOM    585  C   PHE    75     -39.524  23.523  10.266  1.00123.82           C
ATOM    586  O   PHE    75     -39.175  24.677  10.515  1.00123.82           O
ATOM    587  N   CYS    76     -39.320  22.955   9.056  1.00 44.52           N
ATOM    588  CA  CYS    76     -38.728  23.674   7.960  1.00 44.52           C
ATOM    589  CB  CYS    76     -37.532  22.948   7.315  1.00 44.52           C
ATOM    590  SG  CYS    76     -36.123  22.771   8.451  1.00 44.52           S
ATOM    591  C   CYS    76     -39.798  23.798   6.914  1.00 44.52           C
ATOM    592  O   CYS    76     -40.393  22.799   6.513  1.00 44.52           O
ATOM    593  N   MET    77     -40.081  25.033   6.439  1.00177.33           N
ATOM    594  CA  MET    77     -41.157  25.185   5.492  1.00177.33           C
ATOM    595  CB  MET    77     -42.474  25.680   6.115  1.00177.33           C
ATOM    596  CG  MET    77     -42.449  27.153   6.540  1.00177.33           C
ATOM    597  SD  MET    77     -41.456  27.523   8.019  1.00177.33           S
ATOM    598  CE  MET    77     -42.753  27.054   9.201  1.00177.33           C
ATOM    599  C   MET    77     -40.809  26.201   4.442  1.00177.33           C
ATOM    600  O   MET    77     -40.163  27.209   4.723  1.00177.33           O
ATOM    601  N   ALA    78     -41.300  25.974   3.200  1.00 48.12           N
ATOM    602  CA  ALA    78     -40.999  26.828   2.080  1.00 48.12           C
ATOM    603  CB  ALA    78     -40.465  26.067   0.854  1.00 48.12           C
ATOM    604  C   ALA    78     -42.235  27.560   1.635  1.00 48.12           C
ATOM    605  O   ALA    78     -43.356  27.133   1.911  1.00 48.12           O
ATOM    606  N   THR    79     -42.031  28.704   0.931  1.00 65.87           N
ATOM    607  CA  THR    79     -43.100  29.557   0.466  1.00 65.87           C
ATOM    608  CB  THR    79     -42.859  31.002   0.780  1.00 65.87           C
ATOM    609  OG1 THR    79     -42.700  31.169   2.181  1.00 65.87           O
ATOM    610  CG2 THR    79     -44.060  31.824   0.284  1.00 65.87           C
ATOM    611  C   THR    79     -43.239  29.429  -1.032  1.00 65.87           C
ATOM    612  O   THR    79     -42.261  29.497  -1.776  1.00 65.87           O
ATOM    613  N   TYR    80     -44.470  29.089  -1.474  1.00192.62           N
ATOM    614  CA  TYR    80     -44.916  28.903  -2.835  1.00192.62           C
ATOM    615  CB  TYR    80     -45.621  27.570  -3.104  1.00192.62           C
ATOM    616  CG  TYR    80     -44.397  26.773  -3.391  1.00192.62           C
ATOM    617  CD1 TYR    80     -43.607  26.275  -2.382  1.00192.62           C
ATOM    618  CD2 TYR    80     -44.015  26.577  -4.698  1.00192.62           C
ATOM    619  CE1 TYR    80     -42.463  25.572  -2.681  1.00192.62           C
ATOM    620  CE2 TYR    80     -42.874  25.875  -5.002  1.00192.62           C
ATOM    621  CZ  TYR    80     -42.097  25.370  -3.989  1.00192.62           C
ATOM    622  OH  TYR    80     -40.922  24.651  -4.294  1.00192.62           O
ATOM    623  C   TYR    80     -45.460  30.026  -3.662  1.00192.62           C
ATOM    624  O   TYR    80     -45.406  29.919  -4.887  1.00192.62           O
ATOM    625  N   GLY    81     -46.039  31.100  -3.084  1.00208.80           N
ATOM    626  CA  GLY    81     -46.519  32.094  -4.007  1.00208.80           C
ATOM    627  C   GLY    81     -47.369  33.142  -3.342  1.00208.80           C
ATOM    628  O   GLY    81     -47.003  34.314  -3.359  1.00208.80           O
ATOM    629  N   GLU    82     -48.516  32.789  -2.753  1.00143.37           N
ATOM    630  CA  GLU    82     -49.344  33.739  -2.060  1.00143.37           C
ATOM    631  CB  GLU    82     -50.791  33.243  -1.866  1.00143.37           C
ATOM    632  CG  GLU    82     -51.771  34.305  -1.353  1.00143.37           C
ATOM    633  CD  GLU    82     -51.817  34.241   0.167  1.00143.37           C
ATOM    634  OE1 GLU    82     -51.826  33.104   0.709  1.00143.37           O
ATOM    635  OE2 GLU    82     -51.827  35.326   0.808  1.00143.37           O
ATOM    636  C   GLU    82     -48.730  33.992  -0.721  1.00143.37           C
ATOM    637  O   GLU    82     -49.155  34.870   0.025  1.00143.37           O
ATOM    638  N   GLY    83     -47.708  33.194  -0.374  1.00 62.98           N
ATOM    639  CA  GLY    83     -47.217  33.142   0.961  1.00 62.98           C
ATOM    640  C   GLY    83     -47.777  31.849   1.438  1.00 62.98           C
ATOM    641  O   GLY    83     -47.918  31.590   2.631  1.00 62.98           O
ATOM    642  N   ASP    84     -48.170  31.019   0.452  1.00 61.19           N
ATOM    643  CA  ASP    84     -48.720  29.726   0.717  1.00 61.19           C
ATOM    644  CB  ASP    84     -49.597  29.175  -0.420  1.00 61.19           C
ATOM    645  CG  ASP    84     -50.872  30.000  -0.491  1.00 61.19           C
ATOM    646  OD1 ASP    84     -51.398  30.392   0.584  1.00 61.19           O
ATOM    647  OD2 ASP    84     -51.342  30.243  -1.633  1.00 61.19           O
ATOM    648  C   ASP    84     -47.604  28.744   0.913  1.00 61.19           C
ATOM    649  O   ASP    84     -46.424  29.026   0.716  1.00 61.19           O
ATOM    650  N   PRO    85     -48.016  27.597   1.379  1.00 91.69           N
ATOM    651  CA  PRO    85     -47.139  26.464   1.543  1.00 91.69           C
ATOM    652  CD  PRO    85     -49.095  27.582   2.352  1.00 91.69           C
ATOM    653  CB  PRO    85     -47.759  25.592   2.636  1.00 91.69           C
ATOM    654  CG  PRO    85     -49.196  26.117   2.788  1.00 91.69           C
ATOM    655  C   PRO    85     -47.062  25.742   0.232  1.00 91.69           C
ATOM    656  O   PRO    85     -47.816  26.076  -0.680  1.00 91.69           O
ATOM    657  N   THR    86     -46.163  24.745   0.109  1.00125.46           N
ATOM    658  CA  THR    86     -46.099  23.976  -1.103  1.00125.46           C
ATOM    659  CB  THR    86     -45.011  22.941  -1.098  1.00125.46           C
ATOM    660  OG1 THR    86     -45.266  21.968  -0.096  1.00125.46           O
ATOM    661  CG2 THR    86     -43.668  23.635  -0.818  1.00125.46           C
ATOM    662  C   THR    86     -47.406  23.241  -1.224  1.00125.46           C
ATOM    663  O   THR    86     -48.037  22.889  -0.229  1.00125.46           O
ATOM    664  N   ASP    87     -47.815  22.945  -2.473  1.00123.14           N
ATOM    665  CA  ASP    87     -49.106  22.392  -2.800  1.00123.14           C
ATOM    666  CB  ASP    87     -49.230  22.058  -4.292  1.00123.14           C
ATOM    667  CG  ASP    87     -49.113  23.357  -5.057  1.00123.14           C
ATOM    668  OD1 ASP    87     -49.307  24.425  -4.419  1.00123.14           O
ATOM    669  OD2 ASP    87     -48.822  23.304  -6.281  1.00123.14           O
ATOM    670  C   ASP    87     -49.334  21.089  -2.102  1.00123.14           C
ATOM    671  O   ASP    87     -50.441  20.806  -1.647  1.00123.14           O
ATOM    672  N   ASN    88     -48.293  20.251  -2.013  1.00 62.95           N
ATOM    673  CA  ASN    88     -48.423  18.932  -1.458  1.00 62.95           C
ATOM    674  CB  ASN    88     -47.120  18.138  -1.576  1.00 62.95           C
ATOM    675  CG  ASN    88     -46.862  17.833  -3.044  1.00 62.95           C
ATOM    676  OD1 ASN    88     -47.694  18.104  -3.908  1.00 62.95           O
ATOM    677  ND2 ASN    88     -45.677  17.236  -3.338  1.00 62.95           N
ATOM    678  C   ASN    88     -48.786  18.988   0.002  1.00 62.95           C
ATOM    679  O   ASN    88     -49.476  18.113   0.523  1.00 62.95           O
ATOM    680  N   ALA    89     -48.286  20.031   0.679  1.00103.41           N
ATOM    681  CA  ALA    89     -48.352  20.398   2.069  1.00103.41           C
ATOM    682  CB  ALA    89     -47.423  21.574   2.417  1.00103.41           C
ATOM    683  C   ALA    89     -49.732  20.772   2.536  1.00103.41           C
ATOM    684  O   ALA    89     -49.898  21.076   3.715  1.00103.41           O
ATOM    685  N   GLN    90     -50.733  20.873   1.643  1.00127.71           N
ATOM    686  CA  GLN    90     -52.015  21.449   1.974  1.00127.71           C
ATOM    687  CB  GLN    90     -53.076  21.200   0.889  1.00127.71           C
ATOM    688  CG  GLN    90     -53.435  19.722   0.717  1.00127.71           C
ATOM    689  CD  GLN    90     -54.529  19.623  -0.336  1.00127.71           C
ATOM    690  OE1 GLN    90     -54.400  18.897  -1.321  1.00127.71           O
ATOM    691  NE2 GLN    90     -55.645  20.370  -0.120  1.00127.71           N
ATOM    692  C   GLN    90     -52.596  20.920   3.264  1.00127.71           C
ATOM    693  O   GLN    90     -53.132  21.706   4.044  1.00127.71           O
ATOM    694  N   ASP    91     -52.517  19.609   3.557  1.00 42.68           N
ATOM    695  CA  ASP    91     -53.134  19.120   4.764  1.00 42.68           C
ATOM    696  CB  ASP    91     -53.000  17.596   4.931  1.00 42.68           C
ATOM    697  CG  ASP    91     -53.872  16.934   3.872  1.00 42.68           C
ATOM    698  OD1 ASP    91     -54.497  17.677   3.069  1.00 42.68           O
ATOM    699  OD2 ASP    91     -53.921  15.675   3.851  1.00 42.68           O
ATOM    700  C   ASP    91     -52.511  19.771   5.970  1.00 42.68           C
ATOM    701  O   ASP    91     -53.206  20.131   6.919  1.00 42.68           O
ATOM    702  N   PHE    92     -51.178  19.938   5.961  1.00 59.26           N
ATOM    703  CA  PHE    92     -50.428  20.545   7.026  1.00 59.26           C
ATOM    704  CB  PHE    92     -48.918  20.501   6.728  1.00 59.26           C
ATOM    705  CG  PHE    92     -48.168  21.229   7.788  1.00 59.26           C
ATOM    706  CD1 PHE    92     -48.008  20.685   9.041  1.00 59.26           C
ATOM    707  CD2 PHE    92     -47.600  22.450   7.511  1.00 59.26           C
ATOM    708  CE1 PHE    92     -47.306  21.365  10.009  1.00 59.26           C
ATOM    709  CE2 PHE    92     -46.897  23.133   8.474  1.00 59.26           C
ATOM    710  CZ  PHE    92     -46.751  22.590   9.727  1.00 59.26           C
ATOM    711  C   PHE    92     -50.851  21.980   7.177  1.00 59.26           C
ATOM    712  O   PHE    92     -50.986  22.485   8.290  1.00 59.26           O
ATOM    713  N   TYR    93     -51.049  22.679   6.044  1.00 56.57           N
ATOM    714  CA  TYR    93     -51.416  24.069   6.016  1.00 56.57           C
ATOM    715  CB  TYR    93     -51.444  24.605   4.573  1.00 56.57           C
ATOM    716  CG  TYR    93     -51.994  25.990   4.556  1.00 56.57           C
ATOM    717  CD1 TYR    93     -51.197  27.072   4.856  1.00 56.57           C
ATOM    718  CD2 TYR    93     -53.311  26.209   4.224  1.00 56.57           C
ATOM    719  CE1 TYR    93     -51.707  28.349   4.831  1.00 56.57           C
ATOM    720  CE2 TYR    93     -53.827  27.484   4.198  1.00 56.57           C
ATOM    721  CZ  TYR    93     -53.026  28.557   4.502  1.00 56.57           C
ATOM    722  OH  TYR    93     -53.554  29.865   4.474  1.00 56.57           O
ATOM    723  C   TYR    93     -52.780  24.269   6.598  1.00 56.57           C
ATOM    724  O   TYR    93     -52.986  25.147   7.435  1.00 56.57           O
ATOM    725  N   ASP    94     -53.752  23.433   6.196  1.00104.51           N
ATOM    726  CA  ASP    94     -55.097  23.655   6.634  1.00104.51           C
ATOM    727  CB  ASP    94     -56.138  22.754   5.930  1.00104.51           C
ATOM    728  CG  ASP    94     -55.833  21.273   6.116  1.00104.51           C
ATOM    729  OD1 ASP    94     -55.624  20.824   7.274  1.00104.51           O
ATOM    730  OD2 ASP    94     -55.802  20.563   5.076  1.00104.51           O
ATOM    731  C   ASP    94     -55.174  23.523   8.120  1.00104.51           C
ATOM    732  O   ASP    94     -55.947  24.227   8.768  1.00104.51           O
ATOM    733  N   TRP    95     -54.374  22.617   8.705  1.00 62.31           N
ATOM    734  CA  TRP    95     -54.427  22.420  10.121  1.00 62.31           C
ATOM    735  CB  TRP    95     -53.585  21.229  10.596  1.00 62.31           C
ATOM    736  CG  TRP    95     -53.829  20.904  12.047  1.00 62.31           C
ATOM    737  CD2 TRP    95     -53.275  21.635  13.151  1.00 62.31           C
ATOM    738  CD1 TRP    95     -54.619  19.930  12.582  1.00 62.31           C
ATOM    739  NE1 TRP    95     -54.595  20.006  13.952  1.00 62.31           N
ATOM    740  CE2 TRP    95     -53.773  21.052  14.316  1.00 62.31           C
ATOM    741  CE3 TRP    95     -52.427  22.706  13.190  1.00 62.31           C
ATOM    742  CZ2 TRP    95     -53.429  21.534  15.545  1.00 62.31           C
ATOM    743  CZ3 TRP    95     -52.078  23.187  14.431  1.00 62.31           C
ATOM    744  CH2 TRP    95     -52.573  22.610  15.582  1.00 62.31           C
ATOM    745  C   TRP    95     -53.922  23.645  10.830  1.00 62.31           C
ATOM    746  O   TRP    95     -54.512  24.096  11.809  1.00 62.31           O
ATOM    747  N   LEU    96     -52.814  24.227  10.339  1.00113.96           N
ATOM    748  CA  LEU    96     -52.156  25.346  10.958  1.00113.96           C
ATOM    749  CB  LEU    96     -50.885  25.703  10.159  1.00113.96           C
ATOM    750  CG  LEU    96     -50.099  26.964  10.563  1.00113.96           C
ATOM    751  CD1 LEU    96     -48.741  26.968   9.855  1.00113.96           C
ATOM    752  CD2 LEU    96     -50.851  28.261  10.220  1.00113.96           C
ATOM    753  C   LEU    96     -53.074  26.532  11.031  1.00113.96           C
ATOM    754  O   LEU    96     -53.139  27.202  12.060  1.00113.96           O
ATOM    755  N   GLN    97     -53.793  26.840   9.936  1.00 87.62           N
ATOM    756  CA  GLN    97     -54.664  27.986   9.913  1.00 87.62           C
ATOM    757  CB  GLN    97     -55.261  28.272   8.525  1.00 87.62           C
ATOM    758  CG  GLN    97     -56.188  29.491   8.524  1.00 87.62           C
ATOM    759  CD  GLN    97     -56.801  29.634   7.139  1.00 87.62           C
ATOM    760  OE1 GLN    97     -56.134  30.028   6.185  1.00 87.62           O
ATOM    761  NE2 GLN    97     -58.116  29.303   7.024  1.00 87.62           N
ATOM    762  C   GLN    97     -55.835  27.777  10.828  1.00 87.62           C
ATOM    763  O   GLN    97     -56.317  28.705  11.476  1.00 87.62           O
ATOM    764  N   GLU    98     -56.345  26.540  10.864  1.00 95.37           N
ATOM    765  CA  GLU    98     -57.539  26.177  11.574  1.00 95.37           C
ATOM    766  CB  GLU    98     -58.030  24.775  11.179  1.00 95.37           C
ATOM    767  CG  GLU    98     -59.357  24.370  11.822  1.00 95.37           C
ATOM    768  CD  GLU    98     -59.724  22.995  11.280  1.00 95.37           C
ATOM    769  OE1 GLU    98     -59.549  22.784  10.051  1.00 95.37           O
ATOM    770  OE2 GLU    98     -60.177  22.137  12.084  1.00 95.37           O
ATOM    771  C   GLU    98     -57.402  26.197  13.073  1.00 95.37           C
ATOM    772  O   GLU    98     -58.382  26.467  13.765  1.00 95.37           O
ATOM    773  N   THR    99     -56.204  25.922  13.628  1.00 90.26           N
ATOM    774  CA  THR    99     -56.164  25.583  15.029  1.00 90.26           C
ATOM    775  CB  THR    99     -54.956  24.754  15.351  1.00 90.26           C
ATOM    776  OG1 THR    99     -54.803  23.759  14.349  1.00 90.26           O
ATOM    777  CG2 THR    99     -55.270  23.981  16.636  1.00 90.26           C
ATOM    778  C   THR    99     -56.319  26.757  15.975  1.00 90.26           C
ATOM    779  O   THR    99     -56.020  27.897  15.622  1.00 90.26           O
ATOM    780  N   ASP   100     -56.862  26.492  17.202  1.00122.84           N
ATOM    781  CA  ASP   100     -57.012  27.490  18.241  1.00122.84           C
ATOM    782  CB  ASP   100     -58.368  28.212  18.203  1.00122.84           C
ATOM    783  CG  ASP   100     -58.382  29.151  17.004  1.00122.84           C
ATOM    784  OD1 ASP   100     -57.327  29.782  16.731  1.00122.84           O
ATOM    785  OD2 ASP   100     -59.450  29.245  16.342  1.00122.84           O
ATOM    786  C   ASP   100     -56.891  26.858  19.610  1.00122.84           C
ATOM    787  O   ASP   100     -57.695  26.003  19.984  1.00122.84           O
ATOM    788  N   VAL   101     -55.858  27.260  20.386  1.00148.78           N
ATOM    789  CA  VAL   101     -55.605  26.863  21.754  1.00148.78           C
ATOM    790  CB  VAL   101     -56.800  27.124  22.632  1.00148.78           C
ATOM    791  CG1 VAL   101     -56.497  26.684  24.076  1.00148.78           C
ATOM    792  CG2 VAL   101     -57.168  28.610  22.497  1.00148.78           C
ATOM    793  C   VAL   101     -55.266  25.404  21.786  1.00148.78           C
ATOM    794  O   VAL   101     -54.902  24.850  22.823  1.00148.78           O
ATOM    795  N   ASP   102     -55.318  24.751  20.618  1.00125.84           N
ATOM    796  CA  ASP   102     -55.069  23.341  20.574  1.00125.84           C
ATOM    797  CB  ASP   102     -55.486  22.676  19.257  1.00125.84           C
ATOM    798  CG  ASP   102     -55.361  21.169  19.427  1.00125.84           C
ATOM    799  OD1 ASP   102     -55.511  20.694  20.585  1.00125.84           O
ATOM    800  OD2 ASP   102     -55.124  20.472  18.405  1.00125.84           O
ATOM    801  C   ASP   102     -53.622  23.050  20.771  1.00125.84           C
ATOM    802  O   ASP   102     -53.255  22.041  21.370  1.00125.84           O
ATOM    803  N   LEU   103     -52.778  23.942  20.234  1.00137.54           N
ATOM    804  CA  LEU   103     -51.352  23.821  20.154  1.00137.54           C
ATOM    805  CB  LEU   103     -50.709  24.708  19.077  1.00137.54           C
ATOM    806  CG  LEU   103     -50.935  24.127  17.670  1.00137.54           C
ATOM    807  CD1 LEU   103     -50.295  24.994  16.575  1.00137.54           C
ATOM    808  CD2 LEU   103     -50.445  22.669  17.615  1.00137.54           C
ATOM    809  C   LEU   103     -50.623  24.003  21.434  1.00137.54           C
ATOM    810  O   LEU   103     -49.398  23.886  21.412  1.00137.54           O
ATOM    811  N   SER   104     -51.289  24.441  22.520  1.00218.01           N
ATOM    812  CA  SER   104     -50.568  24.553  23.756  1.00218.01           C
ATOM    813  CB  SER   104     -51.463  24.871  24.965  1.00218.01           C
ATOM    814  OG  SER   104     -52.091  26.131  24.781  1.00218.01           O
ATOM    815  C   SER   104     -49.960  23.207  23.966  1.00218.01           C
ATOM    816  O   SER   104     -50.512  22.206  23.533  1.00218.01           O
ATOM    817  N   GLY   105     -48.750  23.147  24.535  1.00227.52           N
ATOM    818  CA  GLY   105     -48.123  21.876  24.722  1.00227.52           C
ATOM    819  C   GLY   105     -47.116  21.676  23.629  1.00227.52           C
ATOM    820  O   GLY   105     -46.071  21.070  23.856  1.00227.52           O
ATOM    821  N   VAL   106     -47.373  22.187  22.406  1.00159.33           N
ATOM    822  CA  VAL   106     -46.377  21.967  21.398  1.00159.33           C
ATOM    823  CB  VAL   106     -46.879  21.994  19.978  1.00159.33           C
ATOM    824  CG1 VAL   106     -47.933  20.888  19.818  1.00159.33           C
ATOM    825  CG2 VAL   106     -47.379  23.397  19.627  1.00159.33           C
ATOM    826  C   VAL   106     -45.297  22.986  21.560  1.00159.33           C
ATOM    827  O   VAL   106     -45.559  24.178  21.716  1.00159.33           O
ATOM    828  N   LYS   107     -44.036  22.508  21.560  1.00110.38           N
ATOM    829  CA  LYS   107     -42.889  23.368  21.644  1.00110.38           C
ATOM    830  CB  LYS   107     -41.850  22.963  22.708  1.00110.38           C
ATOM    831  CG  LYS   107     -42.364  22.897  24.149  1.00110.38           C
ATOM    832  CD  LYS   107     -43.146  21.621  24.474  1.00110.38           C
ATOM    833  CE  LYS   107     -43.475  21.467  25.961  1.00110.38           C
ATOM    834  NZ  LYS   107     -44.128  20.161  26.207  1.00110.38           N
ATOM    835  C   LYS   107     -42.189  23.201  20.333  1.00110.38           C
ATOM    836  O   LYS   107     -41.882  22.079  19.928  1.00110.38           O
ATOM    837  N   PHE   108     -41.906  24.311  19.625  1.00 83.06           N
ATOM    838  CA  PHE   108     -41.293  24.121  18.344  1.00 83.06           C
ATOM    839  CB  PHE   108     -42.294  24.174  17.175  1.00 83.06           C
ATOM    840  CG  PHE   108     -42.841  25.560  17.099  1.00 83.06           C
ATOM    841  CD1 PHE   108     -43.870  25.957  17.921  1.00 83.06           C
ATOM    842  CD2 PHE   108     -42.325  26.464  16.199  1.00 83.06           C
ATOM    843  CE1 PHE   108     -44.371  27.236  17.847  1.00 83.06           C
ATOM    844  CE2 PHE   108     -42.822  27.743  16.119  1.00 83.06           C
ATOM    845  CZ  PHE   108     -43.847  28.132  16.947  1.00 83.06           C
ATOM    846  C   PHE   108     -40.286  25.190  18.075  1.00 83.06           C
ATOM    847  O   PHE   108     -40.157  26.166  18.810  1.00 83.06           O
ATOM    848  N   ALA   109     -39.504  24.967  17.000  1.00 54.86           N
ATOM    849  CA  ALA   109     -38.570  25.920  16.476  1.00 54.86           C
ATOM    850  CB  ALA   109     -37.100  25.534  16.709  1.00 54.86           C
ATOM    851  C   ALA   109     -38.815  25.884  15.001  1.00 54.86           C
ATOM    852  O   ALA   109     -39.264  24.861  14.484  1.00 54.86           O
ATOM    853  N   VAL   110     -38.554  26.995  14.277  1.00 54.65           N
ATOM    854  CA  VAL   110     -38.877  26.964  12.878  1.00 54.65           C
ATOM    855  CB  VAL   110     -40.219  27.572  12.577  1.00 54.65           C
ATOM    856  CG1 VAL   110     -40.451  27.558  11.055  1.00 54.65           C
ATOM    857  CG2 VAL   110     -41.286  26.803  13.375  1.00 54.65           C
ATOM    858  C   VAL   110     -37.850  27.689  12.058  1.00 54.65           C
ATOM    859  O   VAL   110     -37.210  28.640  12.506  1.00 54.65           O
ATOM    860  N   PHE   111     -37.659  27.201  10.812  1.00 80.17           N
ATOM    861  CA  PHE   111     -36.779  27.795   9.842  1.00 80.17           C
ATOM    862  CB  PHE   111     -35.484  26.970   9.681  1.00 80.17           C
ATOM    863  CG  PHE   111     -34.565  27.567   8.666  1.00 80.17           C
ATOM    864  CD1 PHE   111     -33.729  28.615   8.982  1.00 80.17           C
ATOM    865  CD2 PHE   111     -34.522  27.052   7.390  1.00 80.17           C
ATOM    866  CE1 PHE   111     -32.880  29.146   8.035  1.00 80.17           C
ATOM    867  CE2 PHE   111     -33.677  27.578   6.441  1.00 80.17           C
ATOM    868  CZ  PHE   111     -32.852  28.631   6.763  1.00 80.17           C
ATOM    869  C   PHE   111     -37.519  27.790   8.531  1.00 80.17           C
ATOM    870  O   PHE   111     -37.724  26.735   7.932  1.00 80.17           O
ATOM    871  N   GLY   112     -37.949  28.978   8.050  1.00 38.20           N
ATOM    872  CA  GLY   112     -38.671  29.066   6.808  1.00 38.20           C
ATOM    873  C   GLY   112     -37.701  29.237   5.680  1.00 38.20           C
ATOM    874  O   GLY   112     -36.577  29.699   5.875  1.00 38.20           O
ATOM    875  N   LEU   113     -38.130  28.884   4.449  1.00 95.78           N
ATOM    876  CA  LEU   113     -37.280  29.046   3.302  1.00 95.78           C
ATOM    877  CB  LEU   113     -36.885  27.716   2.638  1.00 95.78           C
ATOM    878  CG  LEU   113     -36.034  26.805   3.544  1.00 95.78           C
ATOM    879  CD1 LEU   113     -36.819  26.364   4.788  1.00 95.78           C
ATOM    880  CD2 LEU   113     -35.456  25.616   2.760  1.00 95.78           C
ATOM    881  C   LEU   113     -38.030  29.850   2.283  1.00 95.78           C
ATOM    882  O   LEU   113     -39.143  29.492   1.900  1.00 95.78           O
ATOM    883  N   GLY   114     -37.423  30.953   1.793  1.00 47.80           N
ATOM    884  CA  GLY   114     -38.106  31.789   0.842  1.00 47.80           C
ATOM    885  C   GLY   114     -37.100  32.508   0.001  1.00 47.80           C
ATOM    886  O   GLY   114     -35.941  32.110  -0.075  1.00 47.80           O
ATOM    887  N   ASN   115     -37.563  33.552  -0.723  1.00137.39           N
ATOM    888  CA  ASN   115     -36.694  34.395  -1.494  1.00137.39           C
ATOM    889  CB  ASN   115     -36.419  33.906  -2.936  1.00137.39           C
ATOM    890  CG  ASN   115     -37.690  33.798  -3.762  1.00137.39           C
ATOM    891  OD1 ASN   115     -38.783  34.134  -3.314  1.00137.39           O
ATOM    892  ND2 ASN   115     -37.539  33.290  -5.015  1.00137.39           N
ATOM    893  C   ASN   115     -37.260  35.785  -1.485  1.00137.39           C
ATOM    894  O   ASN   115     -38.455  36.013  -1.661  1.00137.39           O
ATOM    895  N   LYS   116     -36.378  36.769  -1.257  1.00126.35           N
ATOM    896  CA  LYS   116     -36.757  38.147  -1.159  1.00126.35           C
ATOM    897  CB  LYS   116     -35.600  39.045  -0.691  1.00126.35           C
ATOM    898  CG  LYS   116     -35.995  40.512  -0.515  1.00126.35           C
ATOM    899  CD  LYS   116     -34.996  41.309   0.326  1.00126.35           C
ATOM    900  CE  LYS   116     -33.576  41.300  -0.239  1.00126.35           C
ATOM    901  NZ  LYS   116     -32.673  42.056   0.656  1.00126.35           N
ATOM    902  C   LYS   116     -37.235  38.631  -2.490  1.00126.35           C
ATOM    903  O   LYS   116     -38.021  39.575  -2.567  1.00126.35           O
ATOM    904  N   THR   117     -36.774  37.990  -3.580  1.00124.54           N
ATOM    905  CA  THR   117     -37.108  38.447  -4.898  1.00124.54           C
ATOM    906  CB  THR   117     -36.577  37.545  -5.978  1.00124.54           C
ATOM    907  OG1 THR   117     -36.757  38.149  -7.250  1.00124.54           O
ATOM    908  CG2 THR   117     -37.305  36.193  -5.921  1.00124.54           C
ATOM    909  C   THR   117     -38.601  38.517  -5.029  1.00124.54           C
ATOM    910  O   THR   117     -39.125  39.453  -5.630  1.00124.54           O
ATOM    911  N   TYR   118     -39.322  37.530  -4.465  1.00 85.82           N
ATOM    912  CA  TYR   118     -40.762  37.470  -4.504  1.00 85.82           C
ATOM    913  CB  TYR   118     -41.347  36.076  -4.220  1.00 85.82           C
ATOM    914  CG  TYR   118     -41.143  35.260  -5.449  1.00 85.82           C
ATOM    915  CD1 TYR   118     -39.917  34.713  -5.749  1.00 85.82           C
ATOM    916  CD2 TYR   118     -42.195  35.044  -6.308  1.00 85.82           C
ATOM    917  CE1 TYR   118     -39.748  33.963  -6.889  1.00 85.82           C
ATOM    918  CE2 TYR   118     -42.033  34.293  -7.448  1.00 85.82           C
ATOM    919  CZ  TYR   118     -40.805  33.753  -7.741  1.00 85.82           C
ATOM    920  OH  TYR   118     -40.630  32.982  -8.911  1.00 85.82           O
ATOM    921  C   TYR   118     -41.370  38.451  -3.545  1.00 85.82           C
ATOM    922  O   TYR   118     -40.721  38.939  -2.622  1.00 85.82           O
ATOM    923  N   GLU   119     -42.647  38.812  -3.803  1.00110.66           N
ATOM    924  CA  GLU   119     -43.370  39.787  -3.032  1.00110.66           C
ATOM    925  CB  GLU   119     -44.779  40.056  -3.586  1.00110.66           C
ATOM    926  CG  GLU   119     -44.796  40.951  -4.825  1.00110.66           C
ATOM    927  CD  GLU   119     -44.710  42.392  -4.342  1.00110.66           C
ATOM    928  OE1 GLU   119     -45.482  42.745  -3.410  1.00110.66           O
ATOM    929  OE2 GLU   119     -43.872  43.157  -4.889  1.00110.66           O
ATOM    930  C   GLU   119     -43.541  39.384  -1.595  1.00110.66           C
ATOM    931  O   GLU   119     -43.283  40.192  -0.705  1.00110.66           O
ATOM    932  N   HIS   120     -43.971  38.139  -1.303  1.00 91.11           N
ATOM    933  CA  HIS   120     -44.194  37.816   0.082  1.00 91.11           C
ATOM    934  ND1 HIS   120     -47.282  37.958  -1.194  1.00 91.11           N
ATOM    935  CG  HIS   120     -46.733  37.791   0.058  1.00 91.11           C
ATOM    936  CB  HIS   120     -45.483  37.009   0.330  1.00 91.11           C
ATOM    937  NE2 HIS   120     -48.599  39.049   0.228  1.00 91.11           N
ATOM    938  CD2 HIS   120     -47.550  38.465   0.914  1.00 91.11           C
ATOM    939  CE1 HIS   120     -48.396  38.717  -1.035  1.00 91.11           C
ATOM    940  C   HIS   120     -43.055  36.985   0.575  1.00 91.11           C
ATOM    941  O   HIS   120     -43.102  35.756   0.521  1.00 91.11           O
ATOM    942  N   PHE   121     -42.018  37.650   1.125  1.00 90.61           N
ATOM    943  CA  PHE   121     -40.853  36.939   1.560  1.00 90.61           C
ATOM    944  CB  PHE   121     -39.673  37.883   1.871  1.00 90.61           C
ATOM    945  CG  PHE   121     -38.487  37.100   2.325  1.00 90.61           C
ATOM    946  CD1 PHE   121     -37.642  36.507   1.415  1.00 90.61           C
ATOM    947  CD2 PHE   121     -38.222  36.956   3.667  1.00 90.61           C
ATOM    948  CE1 PHE   121     -36.549  35.788   1.840  1.00 90.61           C
ATOM    949  CE2 PHE   121     -37.129  36.239   4.097  1.00 90.61           C
ATOM    950  CZ  PHE   121     -36.289  35.653   3.181  1.00 90.61           C
ATOM    951  C   PHE   121     -41.184  36.143   2.782  1.00 90.61           C
ATOM    952  O   PHE   121     -41.604  36.686   3.801  1.00 90.61           O
ATOM    953  N   ASN   122     -40.980  34.814   2.684  1.00101.85           N
ATOM    954  CA  ASN   122     -41.156  33.860   3.742  1.00101.85           C
ATOM    955  CB  ASN   122     -40.111  34.040   4.858  1.00101.85           C
ATOM    956  CG  ASN   122     -39.956  32.719   5.598  1.00101.85           C
ATOM    957  OD1 ASN   122     -40.852  32.266   6.307  1.00101.85           O
ATOM    958  ND2 ASN   122     -38.773  32.075   5.415  1.00101.85           N
ATOM    959  C   ASN   122     -42.527  33.962   4.338  1.00101.85           C
ATOM    960  O   ASN   122     -42.701  33.830   5.547  1.00101.85           O
ATOM    961  N   ALA   123     -43.558  34.164   3.503  1.00 49.66           N
ATOM    962  CA  ALA   123     -44.881  34.306   4.032  1.00 49.66           C
ATOM    963  CB  ALA   123     -45.910  34.776   3.000  1.00 49.66           C
ATOM    964  C   ALA   123     -45.340  33.032   4.685  1.00 49.66           C
ATOM    965  O   ALA   123     -46.075  33.082   5.670  1.00 49.66           O
ATOM    966  N   MET   124     -44.952  31.854   4.152  1.00151.94           N
ATOM    967  CA  MET   124     -45.414  30.616   4.727  1.00151.94           C
ATOM    968  CB  MET   124     -44.894  29.383   3.970  1.00151.94           C
ATOM    969  CG  MET   124     -45.173  28.073   4.708  1.00151.94           C
ATOM    970  SD  MET   124     -46.931  27.651   4.874  1.00151.94           S
ATOM    971  CE  MET   124     -46.624  26.121   5.804  1.00151.94           C
ATOM    972  C   MET   124     -44.962  30.482   6.152  1.00151.94           C
ATOM    973  O   MET   124     -45.777  30.255   7.046  1.00151.94           O
ATOM    974  N   GLY   125     -43.651  30.655   6.408  1.00 33.98           N
ATOM    975  CA  GLY   125     -43.116  30.513   7.734  1.00 33.98           C
ATOM    976  C   GLY   125     -43.688  31.585   8.601  1.00 33.98           C
ATOM    977  O   GLY   125     -43.900  31.379   9.795  1.00 33.98           O
ATOM    978  N   LYS   126     -43.886  32.787   8.029  1.00 61.06           N
ATOM    979  CA  LYS   126     -44.409  33.893   8.777  1.00 61.06           C
ATOM    980  CB  LYS   126     -44.381  35.206   7.971  1.00 61.06           C
ATOM    981  CG  LYS   126     -42.955  35.630   7.606  1.00 61.06           C
ATOM    982  CD  LYS   126     -42.859  36.710   6.524  1.00 61.06           C
ATOM    983  CE  LYS   126     -42.324  38.051   7.032  1.00 61.06           C
ATOM    984  NZ  LYS   126     -41.985  38.926   5.887  1.00 61.06           N
ATOM    985  C   LYS   126     -45.823  33.604   9.185  1.00 61.06           C
ATOM    986  O   LYS   126     -46.206  33.852  10.328  1.00 61.06           O
ATOM    987  N   TYR   127     -46.643  33.069   8.259  1.00 83.95           N
ATOM    988  CA  TYR   127     -48.020  32.805   8.569  1.00 83.95           C
ATOM    989  CB  TYR   127     -48.852  32.371   7.353  1.00 83.95           C
ATOM    990  CG  TYR   127     -50.272  32.483   7.786  1.00 83.95           C
ATOM    991  CD1 TYR   127     -50.896  33.709   7.746  1.00 83.95           C
ATOM    992  CD2 TYR   127     -50.977  31.389   8.235  1.00 83.95           C
ATOM    993  CE1 TYR   127     -52.204  33.845   8.141  1.00 83.95           C
ATOM    994  CE2 TYR   127     -52.288  31.520   8.631  1.00 83.95           C
ATOM    995  CZ  TYR   127     -52.902  32.749   8.586  1.00 83.95           C
ATOM    996  OH  TYR   127     -54.246  32.887   8.992  1.00 83.95           O
ATOM    997  C   TYR   127     -48.091  31.706   9.587  1.00 83.95           C
ATOM    998  O   TYR   127     -48.871  31.773  10.537  1.00 83.95           O
ATOM    999  N   VAL   128     -47.250  30.668   9.416  1.00 44.58           N
ATOM   1000  CA  VAL   128     -47.247  29.517  10.279  1.00 44.58           C
ATOM   1001  CB  VAL   128     -46.135  28.558   9.952  1.00 44.58           C
ATOM   1002  CG1 VAL   128     -46.088  27.467  11.036  1.00 44.58           C
ATOM   1003  CG2 VAL   128     -46.332  28.016   8.526  1.00 44.58           C
ATOM   1004  C   VAL   128     -47.002  29.956  11.687  1.00 44.58           C
ATOM   1005  O   VAL   128     -47.690  29.518  12.608  1.00 44.58           O
ATOM   1006  N   ASP   129     -46.014  30.845  11.883  1.00 77.14           N
ATOM   1007  CA  ASP   129     -45.621  31.282  13.193  1.00 77.14           C
ATOM   1008  CB  ASP   129     -44.411  32.233  13.148  1.00 77.14           C
ATOM   1009  CG  ASP   129     -43.877  32.417  14.563  1.00 77.14           C
ATOM   1010  OD1 ASP   129     -44.411  31.757  15.493  1.00 77.14           O
ATOM   1011  OD2 ASP   129     -42.928  33.228  14.728  1.00 77.14           O
ATOM   1012  C   ASP   129     -46.749  32.014  13.846  1.00 77.14           C
ATOM   1013  O   ASP   129     -46.998  31.846  15.039  1.00 77.14           O
ATOM   1014  N   LYS   130     -47.473  32.850  13.083  1.00 81.20           N
ATOM   1015  CA  LYS   130     -48.528  33.611  13.682  1.00 81.20           C
ATOM   1016  CB  LYS   130     -49.261  34.510  12.672  1.00 81.20           C
ATOM   1017  CG  LYS   130     -50.337  35.390  13.311  1.00 81.20           C
ATOM   1018  CD  LYS   130     -50.910  36.444  12.364  1.00 81.20           C
ATOM   1019  CE  LYS   130     -52.019  35.906  11.457  1.00 81.20           C
ATOM   1020  NZ  LYS   130     -53.219  35.584  12.263  1.00 81.20           N
ATOM   1021  C   LYS   130     -49.538  32.656  14.234  1.00 81.20           C
ATOM   1022  O   LYS   130     -50.002  32.814  15.361  1.00 81.20           O
ATOM   1023  N   ARG   131     -49.897  31.629  13.442  1.00107.74           N
ATOM   1024  CA  ARG   131     -50.901  30.687  13.839  1.00107.74           C
ATOM   1025  CB  ARG   131     -51.335  29.745  12.712  1.00107.74           C
ATOM   1026  CG  ARG   131     -52.260  30.428  11.709  1.00107.74           C
ATOM   1027  CD  ARG   131     -53.656  30.671  12.285  1.00107.74           C
ATOM   1028  NE  ARG   131     -54.478  31.331  11.234  1.00107.74           N
ATOM   1029  CZ  ARG   131     -55.803  31.558  11.464  1.00107.74           C
ATOM   1030  NH1 ARG   131     -56.361  31.166  12.646  1.00107.74           N
ATOM   1031  NH2 ARG   131     -56.566  32.180  10.517  1.00107.74           N
ATOM   1032  C   ARG   131     -50.453  29.850  14.993  1.00107.74           C
ATOM   1033  O   ARG   131     -51.237  29.598  15.902  1.00107.74           O
ATOM   1034  N   LEU   132     -49.185  29.401  15.004  1.00 65.15           N
ATOM   1035  CA  LEU   132     -48.719  28.519  16.036  1.00 65.15           C
ATOM   1036  CB  LEU   132     -47.243  28.129  15.850  1.00 65.15           C
ATOM   1037  CG  LEU   132     -46.978  27.237  14.621  1.00 65.15           C
ATOM   1038  CD1 LEU   132     -45.486  26.888  14.493  1.00 65.15           C
ATOM   1039  CD2 LEU   132     -47.860  25.977  14.655  1.00 65.15           C
ATOM   1040  C   LEU   132     -48.834  29.192  17.372  1.00 65.15           C
ATOM   1041  O   LEU   132     -49.346  28.604  18.323  1.00 65.15           O
ATOM   1042  N   GLU   133     -48.367  30.450  17.476  1.00112.36           N
ATOM   1043  CA  GLU   133     -48.398  31.180  18.714  1.00112.36           C
ATOM   1044  CB  GLU   133     -47.679  32.537  18.623  1.00112.36           C
ATOM   1045  CG  GLU   133     -47.688  33.326  19.935  1.00112.36           C
ATOM   1046  CD  GLU   133     -46.648  32.717  20.869  1.00112.36           C
ATOM   1047  OE1 GLU   133     -45.481  32.556  20.423  1.00112.36           O
ATOM   1048  OE2 GLU   133     -47.005  32.407  22.036  1.00112.36           O
ATOM   1049  C   GLU   133     -49.819  31.455  19.106  1.00112.36           C
ATOM   1050  O   GLU   133     -50.179  31.343  20.276  1.00112.36           O
ATOM   1051  N   GLN   134     -50.680  31.804  18.131  1.00 93.26           N
ATOM   1052  CA  GLN   134     -52.044  32.124  18.451  1.00 93.26           C
ATOM   1053  CB  GLN   134     -52.888  32.540  17.236  1.00 93.26           C
ATOM   1054  CG  GLN   134     -54.327  32.898  17.616  1.00 93.26           C
ATOM   1055  CD  GLN   134     -55.012  33.468  16.384  1.00 93.26           C
ATOM   1056  OE1 GLN   134     -55.854  32.818  15.767  1.00 93.26           O
ATOM   1057  NE2 GLN   134     -54.638  34.722  16.014  1.00 93.26           N
ATOM   1058  C   GLN   134     -52.658  30.902  19.058  1.00 93.26           C
ATOM   1059  O   GLN   134     -53.516  30.981  19.936  1.00 93.26           O
ATOM   1060  N   LEU   135     -52.217  29.736  18.564  1.00149.66           N
ATOM   1061  CA  LEU   135     -52.591  28.419  18.988  1.00149.66           C
ATOM   1062  CB  LEU   135     -51.967  27.313  18.135  1.00149.66           C
ATOM   1063  CG  LEU   135     -52.960  26.805  17.112  1.00149.66           C
ATOM   1064  CD1 LEU   135     -54.158  26.344  17.935  1.00149.66           C
ATOM   1065  CD2 LEU   135     -53.309  27.816  16.011  1.00149.66           C
ATOM   1066  C   LEU   135     -52.152  28.117  20.385  1.00149.66           C
ATOM   1067  O   LEU   135     -52.735  27.245  21.032  1.00149.66           O
ATOM   1068  N   GLY   136     -51.069  28.758  20.863  1.00 37.24           N
ATOM   1069  CA  GLY   136     -50.646  28.485  22.205  1.00 37.24           C
ATOM   1070  C   GLY   136     -49.305  27.810  22.215  1.00 37.24           C
ATOM   1071  O   GLY   136     -48.733  27.607  23.282  1.00 37.24           O
ATOM   1072  N   ALA   137     -48.765  27.441  21.037  1.00 45.22           N
ATOM   1073  CA  ALA   137     -47.473  26.811  20.947  1.00 45.22           C
ATOM   1074  CB  ALA   137     -47.144  26.325  19.527  1.00 45.22           C
ATOM   1075  C   ALA   137     -46.388  27.779  21.321  1.00 45.22           C
ATOM   1076  O   ALA   137     -46.478  28.979  21.059  1.00 45.22           O
ATOM   1077  N   GLN   138     -45.308  27.254  21.944  1.00129.47           N
ATOM   1078  CA  GLN   138     -44.196  28.080  22.344  1.00129.47           C
ATOM   1079  CB  GLN   138     -43.715  27.797  23.777  1.00129.47           C
ATOM   1080  CG  GLN   138     -42.433  28.543  24.159  1.00129.47           C
ATOM   1081  CD  GLN   138     -42.764  30.008  24.409  1.00129.47           C
ATOM   1082  OE1 GLN   138     -43.802  30.337  24.980  1.00129.47           O
ATOM   1083  NE2 GLN   138     -41.850  30.916  23.973  1.00129.47           N
ATOM   1084  C   GLN   138     -43.028  27.805  21.444  1.00129.47           C
ATOM   1085  O   GLN   138     -42.553  26.675  21.331  1.00129.47           O
ATOM   1086  N   ARG   139     -42.528  28.861  20.775  1.00 84.02           N
ATOM   1087  CA  ARG   139     -41.396  28.720  19.903  1.00 84.02           C
ATOM   1088  CB  ARG   139     -41.372  29.754  18.762  1.00 84.02           C
ATOM   1089  CG  ARG   139     -40.283  29.494  17.719  1.00 84.02           C
ATOM   1090  CD  ARG   139     -40.248  30.513  16.574  1.00 84.02           C
ATOM   1091  NE  ARG   139     -39.394  31.659  16.999  1.00 84.02           N
ATOM   1092  CZ  ARG   139     -39.956  32.864  17.308  1.00 84.02           C
ATOM   1093  NH1 ARG   139     -41.302  33.046  17.182  1.00 84.02           N
ATOM   1094  NH2 ARG   139     -39.167  33.892  17.740  1.00 84.02           N
ATOM   1095  C   ARG   139     -40.147  28.896  20.706  1.00 84.02           C
ATOM   1096  O   ARG   139     -40.088  29.719  21.616  1.00 84.02           O
ATOM   1097  N   ILE   140     -39.107  28.106  20.375  1.00138.61           N
ATOM   1098  CA  ILE   140     -37.843  28.232  21.041  1.00138.61           C
ATOM   1099  CB  ILE   140     -37.280  26.937  21.548  1.00138.61           C
ATOM   1100  CG1 ILE   140     -35.944  27.203  22.261  1.00138.61           C
ATOM   1101  CG2 ILE   140     -37.168  25.966  20.361  1.00138.61           C
ATOM   1102  CD1 ILE   140     -36.076  28.120  23.475  1.00138.61           C
ATOM   1103  C   ILE   140     -36.882  28.773  20.035  1.00138.61           C
ATOM   1104  O   ILE   140     -36.839  28.314  18.894  1.00138.61           O
ATOM   1105  N   PHE   141     -36.110  29.801  20.447  1.00180.60           N
ATOM   1106  CA  PHE   141     -35.153  30.439  19.591  1.00180.60           C
ATOM   1107  CB  PHE   141     -33.973  29.582  19.124  1.00180.60           C
ATOM   1108  CG  PHE   141     -32.913  29.978  20.093  1.00180.60           C
ATOM   1109  CD1 PHE   141     -33.141  29.925  21.448  1.00180.60           C
ATOM   1110  CD2 PHE   141     -31.688  30.408  19.640  1.00180.60           C
ATOM   1111  CE1 PHE   141     -32.161  30.298  22.337  1.00180.60           C
ATOM   1112  CE2 PHE   141     -30.704  30.782  20.524  1.00180.60           C
ATOM   1113  CZ  PHE   141     -30.939  30.727  21.877  1.00180.60           C
ATOM   1114  C   PHE   141     -35.796  31.229  18.510  1.00180.60           C
ATOM   1115  O   PHE   141     -37.019  31.315  18.426  1.00180.60           O
ATOM   1116  N   GLU   142     -34.960  31.888  17.687  1.00 86.62           N
ATOM   1117  CA  GLU   142     -35.465  32.788  16.695  1.00 86.62           C
ATOM   1118  CB  GLU   142     -34.435  33.814  16.195  1.00 86.62           C
ATOM   1119  CG  GLU   142     -34.002  34.807  17.276  1.00 86.62           C
ATOM   1120  CD  GLU   142     -35.234  35.568  17.750  1.00 86.62           C
ATOM   1121  OE1 GLU   142     -35.919  36.185  16.890  1.00 86.62           O
ATOM   1122  OE2 GLU   142     -35.504  35.545  18.980  1.00 86.62           O
ATOM   1123  C   GLU   142     -35.982  32.050  15.509  1.00 86.62           C
ATOM   1124  O   GLU   142     -35.600  30.913  15.235  1.00 86.62           O
ATOM   1125  N   LEU   143     -36.928  32.695  14.800  1.00 55.66           N
ATOM   1126  CA  LEU   143     -37.450  32.146  13.587  1.00 55.66           C
ATOM   1127  CB  LEU   143     -38.797  32.768  13.177  1.00 55.66           C
ATOM   1128  CG  LEU   143     -39.368  32.218  11.856  1.00 55.66           C
ATOM   1129  CD1 LEU   143     -39.602  30.702  11.930  1.00 55.66           C
ATOM   1130  CD2 LEU   143     -40.631  32.988  11.438  1.00 55.66           C
ATOM   1131  C   LEU   143     -36.451  32.426  12.508  1.00 55.66           C
ATOM   1132  O   LEU   143     -36.015  33.563  12.329  1.00 55.66           O
ATOM   1133  N   GLY   144     -36.046  31.374  11.767  1.00 34.27           N
ATOM   1134  CA  GLY   144     -35.100  31.552  10.703  1.00 34.27           C
ATOM   1135  C   GLY   144     -35.837  31.869   9.441  1.00 34.27           C
ATOM   1136  O   GLY   144     -36.976  31.445   9.248  1.00 34.27           O
ATOM   1137  N   LEU   145     -35.185  32.627   8.532  1.00 66.94           N
ATOM   1138  CA  LEU   145     -35.796  32.931   7.270  1.00 66.94           C
ATOM   1139  CB  LEU   145     -36.433  34.333   7.236  1.00 66.94           C
ATOM   1140  CG  LEU   145     -37.565  34.520   8.262  1.00 66.94           C
ATOM   1141  CD1 LEU   145     -38.170  35.930   8.177  1.00 66.94           C
ATOM   1142  CD2 LEU   145     -38.621  33.411   8.141  1.00 66.94           C
ATOM   1143  C   LEU   145     -34.718  32.912   6.229  1.00 66.94           C
ATOM   1144  O   LEU   145     -34.035  33.912   6.016  1.00 66.94           O
ATOM   1145  N   GLY   146     -34.561  31.775   5.523  1.00 29.34           N
ATOM   1146  CA  GLY   146     -33.528  31.671   4.529  1.00 29.34           C
ATOM   1147  C   GLY   146     -33.908  32.505   3.355  1.00 29.34           C
ATOM   1148  O   GLY   146     -35.084  32.644   3.019  1.00 29.34           O
ATOM   1149  N   ASP   147     -32.891  33.080   2.686  1.00 66.44           N
ATOM   1150  CA  ASP   147     -33.175  33.896   1.551  1.00 66.44           C
ATOM   1151  CB  ASP   147     -32.610  35.321   1.675  1.00 66.44           C
ATOM   1152  CG  ASP   147     -33.315  36.201   0.655  1.00 66.44           C
ATOM   1153  OD1 ASP   147     -34.055  35.648  -0.203  1.00 66.44           O
ATOM   1154  OD2 ASP   147     -33.114  37.443   0.713  1.00 66.44           O
ATOM   1155  C   ASP   147     -32.560  33.241   0.353  1.00 66.44           C
ATOM   1156  O   ASP   147     -31.340  33.173   0.214  1.00 66.44           O
ATOM   1157  N   ASP   148     -33.429  32.767  -0.563  1.00 65.99           N
ATOM   1158  CA  ASP   148     -33.096  32.139  -1.814  1.00 65.99           C
ATOM   1159  CB  ASP   148     -34.329  31.621  -2.578  1.00 65.99           C
ATOM   1160  CG  ASP   148     -33.839  30.725  -3.708  1.00 65.99           C
ATOM   1161  OD1 ASP   148     -32.595  30.577  -3.848  1.00 65.99           O
ATOM   1162  OD2 ASP   148     -34.699  30.173  -4.445  1.00 65.99           O
ATOM   1163  C   ASP   148     -32.472  33.213  -2.623  1.00 65.99           C
ATOM   1164  O   ASP   148     -31.783  32.969  -3.613  1.00 65.99           O
ATOM   1165  N   ASP   149     -32.694  34.459  -2.169  1.00122.82           N
ATOM   1166  CA  ASP   149     -32.134  35.606  -2.794  1.00122.82           C
ATOM   1167  CB  ASP   149     -32.316  36.917  -2.013  1.00122.82           C
ATOM   1168  CG  ASP   149     -31.789  38.063  -2.870  1.00122.82           C
ATOM   1169  OD1 ASP   149     -31.625  37.863  -4.103  1.00122.82           O
ATOM   1170  OD2 ASP   149     -31.541  39.157  -2.298  1.00122.82           O
ATOM   1171  C   ASP   149     -30.644  35.357  -2.881  1.00122.82           C
ATOM   1172  O   ASP   149     -30.008  35.944  -3.751  1.00122.82           O
ATOM   1173  N   GLY   150     -30.040  34.479  -2.023  1.00 77.79           N
ATOM   1174  CA  GLY   150     -28.626  34.208  -2.165  1.00 77.79           C
ATOM   1175  C   GLY   150     -27.964  33.651  -0.924  1.00 77.79           C
ATOM   1176  O   GLY   150     -27.008  32.887  -1.061  1.00 77.79           O
ATOM   1177  N   ASN   151     -28.388  33.967   0.318  1.00130.92           N
ATOM   1178  CA  ASN   151     -27.617  33.354   1.375  1.00130.92           C
ATOM   1179  CB  ASN   151     -27.057  34.373   2.382  1.00130.92           C
ATOM   1180  CG  ASN   151     -25.920  35.113   1.691  1.00130.92           C
ATOM   1181  OD1 ASN   151     -24.979  34.498   1.193  1.00130.92           O
ATOM   1182  ND2 ASN   151     -26.011  36.469   1.649  1.00130.92           N
ATOM   1183  C   ASN   151     -28.429  32.365   2.157  1.00130.92           C
ATOM   1184  O   ASN   151     -28.546  32.491   3.375  1.00130.92           O
ATOM   1185  N   LEU   152     -28.958  31.318   1.492  1.00116.34           N
ATOM   1186  CA  LEU   152     -29.762  30.327   2.156  1.00116.34           C
ATOM   1187  CB  LEU   152     -30.399  29.323   1.178  1.00116.34           C
ATOM   1188  CG  LEU   152     -31.302  29.972   0.112  1.00116.34           C
ATOM   1189  CD1 LEU   152     -30.478  30.809  -0.880  1.00116.34           C
ATOM   1190  CD2 LEU   152     -32.189  28.929  -0.585  1.00116.34           C
ATOM   1191  C   LEU   152     -28.927  29.521   3.106  1.00116.34           C
ATOM   1192  O   LEU   152     -29.337  29.258   4.236  1.00116.34           O
ATOM   1193  N   GLU   153     -27.729  29.090   2.661  1.00 33.80           N
ATOM   1194  CA  GLU   153     -26.906  28.240   3.474  1.00 33.80           C
ATOM   1195  CB  GLU   153     -25.684  27.673   2.724  1.00 33.80           C
ATOM   1196  CG  GLU   153     -26.065  26.652   1.648  1.00 33.80           C
ATOM   1197  CD  GLU   153     -24.792  26.137   0.990  1.00 33.80           C
ATOM   1198  OE1 GLU   153     -23.692  26.616   1.374  1.00 33.80           O
ATOM   1199  OE2 GLU   153     -24.903  25.256   0.097  1.00 33.80           O
ATOM   1200  C   GLU   153     -26.422  28.987   4.676  1.00 33.80           C
ATOM   1201  O   GLU   153     -26.422  28.456   5.786  1.00 33.80           O
ATOM   1202  N   GLU   154     -26.007  30.251   4.485  1.00 61.05           N
ATOM   1203  CA  GLU   154     -25.494  31.046   5.563  1.00 61.05           C
ATOM   1204  CB  GLU   154     -25.022  32.434   5.094  1.00 61.05           C
ATOM   1205  CG  GLU   154     -23.800  32.392   4.174  1.00 61.05           C
ATOM   1206  CD  GLU   154     -22.581  32.095   5.033  1.00 61.05           C
ATOM   1207  OE1 GLU   154     -22.765  31.880   6.261  1.00 61.05           O
ATOM   1208  OE2 GLU   154     -21.450  32.082   4.476  1.00 61.05           O
ATOM   1209  C   GLU   154     -26.598  31.263   6.544  1.00 61.05           C
ATOM   1210  O   GLU   154     -26.390  31.236   7.755  1.00 61.05           O
ATOM   1211  N   ASP   155     -27.821  31.486   6.036  1.00 31.38           N
ATOM   1212  CA  ASP   155     -28.932  31.738   6.903  1.00 31.38           C
ATOM   1213  CB  ASP   155     -30.228  32.038   6.128  1.00 31.38           C
ATOM   1214  CG  ASP   155     -30.069  33.401   5.461  1.00 31.38           C
ATOM   1215  OD1 ASP   155     -29.216  34.198   5.935  1.00 31.38           O
ATOM   1216  OD2 ASP   155     -30.790  33.657   4.460  1.00 31.38           O
ATOM   1217  C   ASP   155     -29.154  30.526   7.753  1.00 31.38           C
ATOM   1218  O   ASP   155     -29.414  30.637   8.950  1.00 31.38           O
ATOM   1219  N   PHE   156     -29.060  29.329   7.146  1.00 58.45           N
ATOM   1220  CA  PHE   156     -29.248  28.093   7.849  1.00 58.45           C
ATOM   1221  CB  PHE   156     -29.256  26.882   6.899  1.00 58.45           C
ATOM   1222  CG  PHE   156     -29.248  25.640   7.723  1.00 58.45           C
ATOM   1223  CD1 PHE   156     -30.378  25.218   8.384  1.00 58.45           C
ATOM   1224  CD2 PHE   156     -28.102  24.884   7.816  1.00 58.45           C
ATOM   1225  CE1 PHE   156     -30.356  24.068   9.139  1.00 58.45           C
ATOM   1226  CE2 PHE   156     -28.075  23.734   8.569  1.00 58.45           C
ATOM   1227  CZ  PHE   156     -29.205  23.323   9.232  1.00 58.45           C
ATOM   1228  C   PHE   156     -28.156  27.898   8.859  1.00 58.45           C
ATOM   1229  O   PHE   156     -28.424  27.531  10.003  1.00 58.45           O
ATOM   1230  N   ILE   157     -26.891  28.167   8.479  1.00 82.09           N
ATOM   1231  CA  ILE   157     -25.806  27.887   9.378  1.00 82.09           C
ATOM   1232  CB  ILE   157     -24.442  28.163   8.797  1.00 82.09           C
ATOM   1233  CG1 ILE   157     -23.350  27.584   9.711  1.00 82.09           C
ATOM   1234  CG2 ILE   157     -24.287  29.669   8.536  1.00 82.09           C
ATOM   1235  CD1 ILE   157     -21.962  27.578   9.071  1.00 82.09           C
ATOM   1236  C   ILE   157     -25.963  28.695  10.626  1.00 82.09           C
ATOM   1237  O   ILE   157     -25.803  28.173  11.729  1.00 82.09           O
ATOM   1238  N   THR   158     -26.298  29.990  10.492  1.00 92.34           N
ATOM   1239  CA  THR   158     -26.420  30.821  11.651  1.00 92.34           C
ATOM   1240  CB  THR   158     -26.655  32.269  11.319  1.00 92.34           C
ATOM   1241  OG1 THR   158     -26.590  33.054  12.501  1.00 92.34           O
ATOM   1242  CG2 THR   158     -28.027  32.428  10.643  1.00 92.34           C
ATOM   1243  C   THR   158     -27.554  30.341  12.506  1.00 92.34           C
ATOM   1244  O   THR   158     -27.430  30.281  13.728  1.00 92.34           O
ATOM   1245  N   TRP   159     -28.690  29.976  11.880  1.00 50.87           N
ATOM   1246  CA  TRP   159     -29.871  29.574  12.594  1.00 50.87           C
ATOM   1247  CB  TRP   159     -31.067  29.332  11.655  1.00 50.87           C
ATOM   1248  CG  TRP   159     -32.347  28.958  12.361  1.00 50.87           C
ATOM   1249  CD2 TRP   159     -32.823  27.612  12.512  1.00 50.87           C
ATOM   1250  CD1 TRP   159     -33.278  29.764  12.950  1.00 50.87           C
ATOM   1251  NE1 TRP   159     -34.303  29.004  13.459  1.00 50.87           N
ATOM   1252  CE2 TRP   159     -34.037  27.677  13.196  1.00 50.87           C
ATOM   1253  CE3 TRP   159     -32.292  26.420  12.111  1.00 50.87           C
ATOM   1254  CZ2 TRP   159     -34.742  26.545  13.490  1.00 50.87           C
ATOM   1255  CZ3 TRP   159     -33.005  25.280  12.412  1.00 50.87           C
ATOM   1256  CH2 TRP   159     -34.206  25.342  13.087  1.00 50.87           C
ATOM   1257  C   TRP   159     -29.606  28.310  13.356  1.00 50.87           C
ATOM   1258  O   TRP   159     -30.000  28.182  14.516  1.00 50.87           O
ATOM   1259  N   ARG   160     -28.917  27.343  12.720  1.00113.93           N
ATOM   1260  CA  ARG   160     -28.664  26.067  13.331  1.00113.93           C
ATOM   1261  CB  ARG   160     -27.879  25.131  12.391  1.00113.93           C
ATOM   1262  CG  ARG   160     -27.589  23.741  12.964  1.00113.93           C
ATOM   1263  CD  ARG   160     -26.098  23.392  13.016  1.00113.93           C
ATOM   1264  NE  ARG   160     -25.570  23.422  11.622  1.00113.93           N
ATOM   1265  CZ  ARG   160     -24.240  23.212  11.391  1.00113.93           C
ATOM   1266  NH1 ARG   160     -23.400  22.937  12.430  1.00113.93           N
ATOM   1267  NH2 ARG   160     -23.748  23.281  10.119  1.00113.93           N
ATOM   1268  C   ARG   160     -27.856  26.268  14.572  1.00113.93           C
ATOM   1269  O   ARG   160     -28.162  25.709  15.625  1.00113.93           O
ATOM   1270  N   GLU   161     -26.814  27.111  14.493  1.00 76.99           N
ATOM   1271  CA  GLU   161     -25.973  27.321  15.632  1.00 76.99           C
ATOM   1272  CB  GLU   161     -24.797  28.272  15.357  1.00 76.99           C
ATOM   1273  CG  GLU   161     -23.675  27.609  14.560  1.00 76.99           C
ATOM   1274  CD  GLU   161     -23.021  26.586  15.478  1.00 76.99           C
ATOM   1275  OE1 GLU   161     -22.703  26.955  16.641  1.00 76.99           O
ATOM   1276  OE2 GLU   161     -22.839  25.421  15.034  1.00 76.99           O
ATOM   1277  C   GLU   161     -26.792  27.910  16.731  1.00 76.99           C
ATOM   1278  O   GLU   161     -26.559  27.617  17.895  1.00 76.99           O
ATOM   1279  N   GLN   162     -27.759  28.782  16.416  1.00 45.30           N
ATOM   1280  CA  GLN   162     -28.538  29.385  17.462  1.00 45.30           C
ATOM   1281  CB  GLN   162     -29.520  30.433  16.911  1.00 45.30           C
ATOM   1282  CG  GLN   162     -28.837  31.633  16.252  1.00 45.30           C
ATOM   1283  CD  GLN   162     -29.926  32.564  15.738  1.00 45.30           C
ATOM   1284  OE1 GLN   162     -30.895  32.122  15.122  1.00 45.30           O
ATOM   1285  NE2 GLN   162     -29.768  33.889  15.999  1.00 45.30           N
ATOM   1286  C   GLN   162     -29.369  28.354  18.180  1.00 45.30           C
ATOM   1287  O   GLN   162     -29.372  28.290  19.408  1.00 45.30           O
ATOM   1288  N   PHE   163     -30.056  27.487  17.415  1.00107.72           N
ATOM   1289  CA  PHE   163     -31.003  26.520  17.910  1.00107.72           C
ATOM   1290  CB  PHE   163     -31.654  25.755  16.740  1.00107.72           C
ATOM   1291  CG  PHE   163     -32.552  24.672  17.235  1.00107.72           C
ATOM   1292  CD1 PHE   163     -33.831  24.944  17.662  1.00107.72           C
ATOM   1293  CD2 PHE   163     -32.110  23.368  17.245  1.00107.72           C
ATOM   1294  CE1 PHE   163     -34.652  23.933  18.104  1.00107.72           C
ATOM   1295  CE2 PHE   163     -32.925  22.354  17.686  1.00107.72           C
ATOM   1296  CZ  PHE   163     -34.198  22.635  18.121  1.00107.72           C
ATOM   1297  C   PHE   163     -30.335  25.529  18.807  1.00107.72           C
ATOM   1298  O   PHE   163     -30.924  25.112  19.805  1.00107.72           O
ATOM   1299  N   TRP   164     -29.104  25.103  18.460  1.00115.93           N
ATOM   1300  CA  TRP   164     -28.433  24.102  19.237  1.00115.93           C
ATOM   1301  CB  TRP   164     -27.119  23.610  18.608  1.00115.93           C
ATOM   1302  CG  TRP   164     -27.361  22.831  17.340  1.00115.93           C
ATOM   1303  CD2 TRP   164     -28.226  21.688  17.266  1.00115.93           C
ATOM   1304  CD1 TRP   164     -26.905  23.054  16.074  1.00115.93           C
ATOM   1305  NE1 TRP   164     -27.422  22.111  15.218  1.00115.93           N
ATOM   1306  CE2 TRP   164     -28.241  21.266  15.939  1.00115.93           C
ATOM   1307  CE3 TRP   164     -28.957  21.047  18.226  1.00115.93           C
ATOM   1308  CZ2 TRP   164     -28.988  20.192  15.549  1.00115.93           C
ATOM   1309  CZ3 TRP   164     -29.703  19.959  17.832  1.00115.93           C
ATOM   1310  CH2 TRP   164     -29.718  19.539  16.518  1.00115.93           C
ATOM   1311  C   TRP   164     -28.175  24.596  20.626  1.00115.93           C
ATOM   1312  O   TRP   164     -28.362  23.837  21.574  1.00115.93           O
ATOM   1313  N   PRO   165     -27.700  25.791  20.819  1.00 89.44           N
ATOM   1314  CA  PRO   165     -27.617  26.235  22.176  1.00 89.44           C
ATOM   1315  CD  PRO   165     -26.422  26.081  20.212  1.00 89.44           C
ATOM   1316  CB  PRO   165     -26.754  27.499  22.162  1.00 89.44           C
ATOM   1317  CG  PRO   165     -26.052  27.460  20.787  1.00 89.44           C
ATOM   1318  C   PRO   165     -28.943  26.368  22.854  1.00 89.44           C
ATOM   1319  O   PRO   165     -28.996  26.213  24.073  1.00 89.44           O
ATOM   1320  N   ALA   166     -30.021  26.671  22.113  1.00 31.98           N
ATOM   1321  CA  ALA   166     -31.307  26.762  22.738  1.00 31.98           C
ATOM   1322  CB  ALA   166     -32.419  27.098  21.738  1.00 31.98           C
ATOM   1323  C   ALA   166     -31.652  25.410  23.267  1.00 31.98           C
ATOM   1324  O   ALA   166     -32.157  25.273  24.380  1.00 31.98           O
ATOM   1325  N   VAL   167     -31.390  24.368  22.457  1.00116.81           N
ATOM   1326  CA  VAL   167     -31.756  23.035  22.827  1.00116.81           C
ATOM   1327  CB  VAL   167     -31.681  22.026  21.721  1.00116.81           C
ATOM   1328  CG1 VAL   167     -32.659  22.465  20.627  1.00116.81           C
ATOM   1329  CG2 VAL   167     -30.228  21.862  21.255  1.00116.81           C
ATOM   1330  C   VAL   167     -30.933  22.525  23.956  1.00116.81           C
ATOM   1331  O   VAL   167     -31.438  21.767  24.780  1.00116.81           O
ATOM   1332  N   CYS   168     -29.650  22.921  24.028  1.00 78.49           N
ATOM   1333  CA  CYS   168     -28.788  22.384  25.039  1.00 78.49           C
ATOM   1334  CB  CYS   168     -27.378  23.005  25.015  1.00 78.49           C
ATOM   1335  SG  CYS   168     -26.285  22.301  26.283  1.00 78.49           S
ATOM   1336  C   CYS   168     -29.405  22.673  26.372  1.00 78.49           C
ATOM   1337  O   CYS   168     -29.398  21.829  27.265  1.00 78.49           O
ATOM   1338  N   GLU   169     -29.949  23.889  26.544  1.00 41.22           N
ATOM   1339  CA  GLU   169     -30.582  24.234  27.781  1.00 41.22           C
ATOM   1340  CB  GLU   169     -30.920  25.731  27.841  1.00 41.22           C
ATOM   1341  CG  GLU   169     -29.666  26.610  27.791  1.00 41.22           C
ATOM   1342  CD  GLU   169     -30.099  28.047  27.546  1.00 41.22           C
ATOM   1343  OE1 GLU   169     -31.333  28.284  27.453  1.00 41.22           O
ATOM   1344  OE2 GLU   169     -29.204  28.927  27.445  1.00 41.22           O
ATOM   1345  C   GLU   169     -31.851  23.440  27.945  1.00 41.22           C
ATOM   1346  O   GLU   169     -32.099  22.886  29.015  1.00 41.22           O
ATOM   1347  N   HIS   170     -32.687  23.344  26.886  1.00 55.54           N
ATOM   1348  CA  HIS   170     -33.942  22.651  27.029  1.00 55.54           C
ATOM   1349  ND1 HIS   170     -36.922  24.016  26.272  1.00 55.54           N
ATOM   1350  CG  HIS   170     -35.687  23.909  25.671  1.00 55.54           C
ATOM   1351  CB  HIS   170     -34.830  22.686  25.772  1.00 55.54           C
ATOM   1352  NE2 HIS   170     -36.575  25.927  25.195  1.00 55.54           N
ATOM   1353  CD2 HIS   170     -35.490  25.086  25.016  1.00 55.54           C
ATOM   1354  CE1 HIS   170     -37.408  25.241  25.957  1.00 55.54           C
ATOM   1355  C   HIS   170     -33.728  21.204  27.351  1.00 55.54           C
ATOM   1356  O   HIS   170     -34.242  20.703  28.350  1.00 55.54           O
ATOM   1357  N   PHE   171     -32.957  20.496  26.505  1.00 56.56           N
ATOM   1358  CA  PHE   171     -32.713  19.095  26.693  1.00 56.56           C
ATOM   1359  CB  PHE   171     -31.988  18.440  25.505  1.00 56.56           C
ATOM   1360  CG  PHE   171     -32.988  18.312  24.408  1.00 56.56           C
ATOM   1361  CD1 PHE   171     -33.229  19.349  23.536  1.00 56.56           C
ATOM   1362  CD2 PHE   171     -33.695  17.140  24.262  1.00 56.56           C
ATOM   1363  CE1 PHE   171     -34.158  19.212  22.531  1.00 56.56           C
ATOM   1364  CE2 PHE   171     -34.624  16.998  23.260  1.00 56.56           C
ATOM   1365  CZ  PHE   171     -34.857  18.037  22.392  1.00 56.56           C
ATOM   1366  C   PHE   171     -31.887  18.876  27.915  1.00 56.56           C
ATOM   1367  O   PHE   171     -32.172  17.986  28.713  1.00 56.56           O
ATOM   1368  N   GLY   172     -30.831  19.684  28.102  1.00 59.00           N
ATOM   1369  CA  GLY   172     -30.021  19.457  29.257  1.00 59.00           C
ATOM   1370  C   GLY   172     -28.612  19.290  28.799  1.00 59.00           C
ATOM   1371  O   GLY   172     -27.893  20.266  28.590  1.00 59.00           O
ATOM   1372  N   VAL   173     -28.215  18.017  28.614  1.00 84.98           N
ATOM   1373  CA  VAL   173     -26.886  17.589  28.295  1.00 84.98           C
ATOM   1374  CB  VAL   173     -26.860  16.198  27.748  1.00 84.98           C
ATOM   1375  CG1 VAL   173     -25.415  15.847  27.373  1.00 84.98           C
ATOM   1376  CG2 VAL   173     -27.499  15.261  28.785  1.00 84.98           C
ATOM   1377  C   VAL   173     -26.280  18.492  27.277  1.00 84.98           C
ATOM   1378  O   VAL   173     -26.951  18.999  26.382  1.00 84.98           O
ATOM   1379  N   GLU   174     -24.962  18.718  27.425  1.00 97.64           N
ATOM   1380  CA  GLU   174     -24.255  19.638  26.590  1.00 97.64           C
ATOM   1381  CB  GLU   174     -23.293  20.517  27.403  1.00 97.64           C
ATOM   1382  CG  GLU   174     -22.609  21.630  26.613  1.00 97.64           C
ATOM   1383  CD  GLU   174     -21.719  22.364  27.604  1.00 97.64           C
ATOM   1384  OE1 GLU   174     -21.742  21.976  28.802  1.00 97.64           O
ATOM   1385  OE2 GLU   174     -21.011  23.317  27.184  1.00 97.64           O
ATOM   1386  C   GLU   174     -23.458  18.868  25.593  1.00 97.64           C
ATOM   1387  O   GLU   174     -23.111  17.710  25.817  1.00 97.64           O
ATOM   1388  N   ALA   175     -23.175  19.495  24.435  1.00 64.65           N
ATOM   1389  CA  ALA   175     -22.372  18.829  23.458  1.00 64.65           C
ATOM   1390  CB  ALA   175     -22.557  19.370  22.030  1.00 64.65           C
ATOM   1391  C   ALA   175     -20.963  19.099  23.868  1.00 64.65           C
ATOM   1392  O   ALA   175     -20.539  20.250  23.955  1.00 64.65           O
ATOM   1393  N   THR   176     -20.193  18.032  24.145  1.00231.65           N
ATOM   1394  CA  THR   176     -18.850  18.232  24.599  1.00231.65           C
ATOM   1395  CB  THR   176     -18.670  17.958  26.064  1.00231.65           C
ATOM   1396  OG1 THR   176     -17.390  18.394  26.498  1.00231.65           O
ATOM   1397  CG2 THR   176     -18.834  16.448  26.303  1.00231.65           C
ATOM   1398  C   THR   176     -17.983  17.272  23.861  1.00231.65           C
ATOM   1399  O   THR   176     -18.447  16.546  22.984  1.00231.65           O
ATOM   1400  N   GLY   177     -16.681  17.261  24.197  1.00121.16           N
ATOM   1401  CA  GLY   177     -15.774  16.377  23.537  1.00121.16           C
ATOM   1402  C   GLY   177     -15.224  17.112  22.364  1.00121.16           C
ATOM   1403  O   GLY   177     -15.523  18.287  22.157  1.00121.16           O
ATOM   1404  N   GLU   178     -14.395  16.415  21.566  1.00345.77           N
ATOM   1405  CA  GLU   178     -13.777  17.009  20.420  1.00345.77           C
ATOM   1406  CB  GLU   178     -14.710  17.892  19.570  1.00345.77           C
ATOM   1407  CG  GLU   178     -15.727  17.101  18.749  1.00345.77           C
ATOM   1408  CD  GLU   178     -14.997  16.515  17.549  1.00345.77           C
ATOM   1409  OE1 GLU   178     -13.782  16.813  17.391  1.00345.77           O
ATOM   1410  OE2 GLU   178     -15.647  15.765  16.774  1.00345.77           O
ATOM   1411  C   GLU   178     -12.651  17.857  20.896  1.00345.77           C
ATOM   1412  O   GLU   178     -12.759  18.558  21.901  1.00345.77           O
ATOM   1413  N   GLU   179     -11.516  17.784  20.180  1.00251.27           N
ATOM   1414  CA  GLU   179     -10.382  18.584  20.517  1.00251.27           C
ATOM   1415  CB  GLU   179      -9.221  17.793  21.148  1.00251.27           C
ATOM   1416  CG  GLU   179      -9.538  17.309  22.567  1.00251.27           C
ATOM   1417  CD  GLU   179      -8.341  16.544  23.116  1.00251.27           C
ATOM   1418  OE1 GLU   179      -7.367  16.329  22.346  1.00251.27           O
ATOM   1419  OE2 GLU   179      -8.386  16.165  24.317  1.00251.27           O
ATOM   1420  C   GLU   179      -9.906  19.194  19.242  1.00251.27           C
ATOM   1421  O   GLU   179     -10.261  18.746  18.153  1.00251.27           O
ATOM   1422  N   SER   180      -9.094  20.258  19.350  1.00142.48           N
ATOM   1423  CA  SER   180      -8.624  20.926  18.176  1.00142.48           C
ATOM   1424  CB  SER   180      -7.961  22.281  18.470  1.00142.48           C
ATOM   1425  OG  SER   180      -8.881  23.145  19.120  1.00142.48           O
ATOM   1426  C   SER   180      -7.597  20.044  17.552  1.00142.48           C
ATOM   1427  O   SER   180      -7.305  18.964  18.061  1.00142.48           O
ATOM   1428  N   SER   181      -7.057  20.477  16.395  1.00 53.78           N
ATOM   1429  CA  SER   181      -6.054  19.726  15.699  1.00 53.78           C
ATOM   1430  CB  SER   181      -5.392  20.524  14.561  1.00 53.78           C
ATOM   1431  OG  SER   181      -4.408  19.733  13.911  1.00 53.78           O
ATOM   1432  C   SER   181      -4.963  19.358  16.696  1.00 53.78           C
ATOM   1433  O   SER   181      -4.432  20.286  17.362  1.00 53.78           O
ATOM   1434  OXT SER   181      -4.647  18.143  16.802  1.00 53.78           O
TER    1435      SER   181
END
