# Supplementary material for: Estimating local protein model quality: prospects for molecular replacement
Source: Acta Crystallogr D Struct Biol. 2020 Mar 3;76(Pt 3):285–90. doi: 10.1107/S2059798320000972 (PMC7057213; doi:10.1107/S2059798320000972)
Supplement: Supplementary file 1 [file d-76-00285-sup1.zip › models/1b1c.3fjo_A.B99990001.pdb.proq3.sscore.local]

ProQ2 ProQRosCen ProQRosFA ProQ3
0.35964204 0.60487615 0.52351779 0.31586783
0.42156437 0.60758112 0.56194169 0.40731039
0.43199764 0.6178721 0.58240785 0.4435924
0.45968161 0.63583001 0.60586551 0.49173294
0.4720373 0.64098779 0.6004028 0.5169427
0.53243277 0.65429526 0.62173852 0.58604196
0.59295518 0.70632607 0.71295971 0.66129259
0.66240678 0.78042632 0.85824737 0.77240537
0.77161368 0.75604949 0.91182294 0.88420022
0.82530858 0.76883423 0.93907301 0.93631589
0.87322559 0.79758055 0.95579121 0.9495538
0.91903198 0.8217672 1.0054388 1.0063387
0.94006073 0.87033204 1.0329873 1.0477022
0.90047935 0.81063887 1.0163355 0.99492223
0.80258851 0.77046537 0.95429242 0.94018043
0.76256612 0.76219925 0.95450194 0.92365653
0.78883835 0.8199408 1.0468015 0.973962
0.83978034 0.85193729 1.1723705 1.0380711
0.85656762 0.7863694 1.1942629 1.0691177
0.98940941 0.81723727 1.2678075 1.1696522
1.0216708 0.8520165 1.3045158 1.1889073
1.1217532 0.89272905 1.315311 1.2321045
1.1879133 0.91460923 1.2982484 1.2606774
1.1638603 0.92906995 1.2357739 1.2119054
1.0790889 0.88849618 1.1166035 1.1426336
1.0459803 0.93014378 1.0462305 1.1039562
0.98642194 0.96506271 0.98169876 1.045281
0.96443642 0.9882681 0.98458802 1.033003
0.94979251 0.97799426 1.0118031 1.0412531
0.98668078 1.0305441 1.0598206 1.0931691
1.0408945 1.0319078 1.0925933 1.1325938
1.000823 0.98921715 1.1011525 1.1144918
0.99538242 0.99519442 1.1329497 1.1482355
0.96980817 0.98629165 1.1026342 1.1180832
0.9503424 0.93661368 1.064785 1.1076197
0.930997 0.96501362 1.0608355 1.0946758
0.93203767 0.94999677 1.0629169 1.0945983
0.9763888 0.99973366 1.1202785 1.1576551
0.95863018 0.99618722 1.0930869 1.1205959
0.92812305 0.99542473 1.0791923 1.0855897
0.93299989 0.92620697 1.0024259 1.0539318
0.89237605 0.84475687 0.99485331 1.0176563
0.83343273 0.81281352 0.97584595 0.97561015
0.84336416 0.78519092 0.93217584 0.92625423
0.81743745 0.76047566 0.94861037 0.93469457
0.75738166 0.69282294 0.91352748 0.87207184
0.74730117 0.61158646 0.9099238 0.85438365
0.79007363 0.55962606 0.91703738 0.88083043
0.87969551 0.62254875 0.90864067 0.90589958
0.90322238 0.63548556 0.97535284 0.92278288
0.92465274 0.67875888 0.88517869 0.92074425
0.86688901 0.75871282 0.96113959 0.91182088
0.79391973 0.77561019 0.85790321 0.87029748
0.70869485 0.76918176 0.82075005 0.81181593
0.57430627 0.73903766 0.74973407 0.75547986
0.57364648 0.74198202 0.74362343 0.74262724
0.61644795 0.83941266 0.85009733 0.82813468
0.6038983 0.79810332 0.77445324 0.76299783
0.5268564 0.76596201 0.75131039 0.70327783
0.47184218 0.67321876 0.72737352 0.69195479
0.48576926 0.69130753 0.69465792 0.6733954
0.46487272 0.59600647 0.65761753 0.66915165
0.46702435 0.52334979 0.56433107 0.57542524
0.47218158 0.5295726 0.53952857 0.52884401
0.5591636 0.52102167 0.52193599 0.52846064
0.59671238 0.52439093 0.51971791 0.53405128
0.58800628 0.49996423 0.50034266 0.53496118
0.56410289 0.47566288 0.5247611 0.51670824
0.59846168 0.52021096 0.6085852 0.61007971
0.64165715 0.51386556 0.69152817 0.68707002
0.68387635 0.5503138 0.73624858 0.78093159
0.71542567 0.56060129 0.83492414 0.86227281
0.8343771 0.62972995 0.95851291 0.95786454
0.9365235 0.76398677 1.1119754 1.0783387
1.0298132 0.81730129 1.2301885 1.1652242
1.0478962 0.86439267 1.1814727 1.150774
0.95609529 0.84130258 1.1068073 1.085439
0.92219202 0.87329103 1.0257739 1.0534112
0.92233572 0.96173307 1.00087 1.0208596
0.88705624 0.98750466 0.94037836 0.97552563
0.8398651 0.99520921 0.82205109 0.85917829
0.90570167 1.0059018 0.78023886 0.87310701
0.9175692 0.99525525 0.7834533 0.86181421
0.96451633 1.0791001 0.87427148 0.92951779
0.97974274 1.0522481 0.84252687 0.90614864
0.98448357 1.0683242 0.83986609 0.89786321
0.9413627 1.0580093 0.82274645 0.88786859
0.87680458 1.0087994 0.80246341 0.84575323
0.81453314 0.92606946 0.78052485 0.81774832
0.74678767 0.81877849 0.75572169 0.78626305
0.74589647 0.86766521 0.76944241 0.78838471
0.82218776 0.93577047 0.85473575 0.89831293
0.83554092 0.94410451 0.92821293 0.94502785
0.83153347 0.98160653 0.92760998 0.93967794
0.86147381 0.94636072 0.89981344 0.92354646
0.85444308 0.91297081 0.83455129 0.8927322
0.79287398 0.81162002 0.7535195 0.81635256
0.73363891 0.74924497 0.69260048 0.7754238
0.78611914 0.74992973 0.71231723 0.77079669
0.76425861 0.71050203 0.64381693 0.71649431
0.72038164 0.72038188 0.72139841 0.72228211
0.7790296 0.7891125 0.72971346 0.76147032
0.79041151 0.80289269 0.82330962 0.83722167
0.73001949 0.87122096 0.8498193 0.80134269
0.77136554 0.89282294 0.90060151 0.8700435
0.8880959 0.95565131 1.0374163 1.0294292
0.98824931 1.0190373 1.1030935 1.1052035
1.0495995 1.0246038 1.2478188 1.2026676
1.1286058 1.0107894 1.238274 1.2357409
1.1189799 1.0055664 1.3255471 1.2752382
1.1770531 1.0541073 1.3794671 1.3297874
1.1750597 1.0499763 1.3716059 1.290507
1.0536377 0.95782289 1.3134016 1.2267886
1.0027862 0.98542615 1.1915979 1.1467004
0.90613041 0.96314549 1.151533 1.0876854
0.79358464 0.88835773 1.0156196 0.96788846
0.75015489 0.86254623 0.92303479 0.89908093
0.72856871 0.86941525 0.95121394 0.90415514
0.76646725 0.84981797 0.921572 0.88729979
0.76565762 0.80864617 0.93451727 0.89587899
0.84048344 0.85427656 0.96107182 0.95377325
0.82185491 0.79290592 0.99169474 0.97804257
0.82151467 0.79574076 0.99635773 0.99104419
0.80422897 0.75430676 0.95186707 0.99519147
0.83573215 0.76552058 0.97773857 0.99727002
0.80887583 0.73295414 0.98477574 0.99206872
0.81625444 0.76366764 0.99461653 0.996097
0.83020164 0.81585374 1.0194327 1.0253046
0.83805637 0.8492446 1.0353879 1.0232714
0.77132115 0.81303908 1.0165489 0.9700498
0.74944344 0.77384763 0.97094221 0.93803266
0.75722727 0.83067694 0.97401772 0.94963928
0.72801533 0.8191709 0.96701777 0.90436356
0.65742326 0.77920551 0.92255113 0.85192112
0.67806372 0.83319684 0.95713348 0.86934785
0.7397307 0.86206582 1.0308222 0.90082896
0.76786172 0.85422355 1.0567052 0.95537229
0.74163227 0.80556646 1.0313056 0.93257389
0.7528929 0.78377781 1.0235096 0.93737636
0.71163317 0.71375031 0.9586504 0.8796061
0.65680373 0.65373287 0.88358952 0.82591137
0.6661883 0.60880775 0.89954998 0.81199867
0.7856652 0.63676682 0.92210039 0.8704418
0.7818837 0.65140917 0.93107376 0.84839382
0.87008361 0.68108983 0.95400264 0.91582909
0.87098907 0.7107373 0.94587491 0.88012167
0.85600153 0.84455298 0.96905638 0.94129425
0.79812184 0.84142862 0.89044429 0.82569112
0.69984676 0.81510662 0.7925274 0.76433513
0.62178185 0.73396622 0.70802184 0.65365926
0.63416303 0.75887328 0.75954503 0.70820403
0.73694625 0.81010641 0.85245232 0.80148587
0.81556694 0.86663608 0.93415305 0.87914797
0.85990857 0.93661622 1.0507316 0.96557357
0.89500081 0.93391313 1.1121353 1.0110102
0.92732232 0.90799769 1.1301792 1.0583121
0.89389301 0.83287998 1.1198857 1.0528275
0.94700185 0.95033459 1.1784784 1.0945054
1.0018385 1.0236437 1.2458741 1.1677856
1.0536532 1.0965855 1.2670545 1.1860053
0.9133823 0.92185991 1.1310221 1.095292
0.90472859 0.89787526 1.1277341 1.080972
0.95323171 0.97060359 1.1777101 1.1419166
0.98000199 1.0050922 1.1873546 1.1302534
0.93774323 0.96092244 1.1154816 1.0532712
0.87811035 0.83857592 1.0342643 0.97286422
0.90978708 0.78457057 0.94590572 0.96620669
0.87121683 0.75275216 0.90444479 0.89944841
0.81666151 0.69394406 0.76744193 0.79747651
0.7896021 0.68255276 0.70899553 0.73996968
0.71644801 0.6448827 0.67769531 0.68458499
0.67704471 0.64016858 0.6571441 0.63548181
0.6298627 0.60221835 0.65233239 0.60466937
0.59146814 0.55137302 0.55702964 0.56968949
0.51118908 0.52842227 0.50401298 0.4896552
0.44144307 0.45078122 0.39449118 0.38865881
0.4024609 0.43640678 0.30922278 0.29686236
0.38153619 0.42647653 0.27610276 0.26990834
0.21075577 0.43073001 0.22540799 0.1211894
0.24199059 0.39819029 0.22081105 0.12186437
0.21951469 0.37610758 0.18585271 0.11487582
