# Supplementary material for: Estimating local protein model quality: prospects for molecular replacement
Source: Acta Crystallogr D Struct Biol. 2020 Mar 3;76(Pt 3):285–90. doi: 10.1107/S2059798320000972 (PMC7057213; doi:10.1107/S2059798320000972)
Supplement: Supplementary file 1 [file d-76-00285-sup1.zip › models/1b1c.3fjo_A.B99990001.pdb.proq3d.sscore.local]

ProQ2D ProQRosCenD ProQRosFAD ProQ3D
3.192420601844787598e-01 3.535524606704711914e-01 2.717521488666534424e-01 2.610656619071960449e-01
3.406955897808074951e-01 3.210371434688568115e-01 2.832607328891754150e-01 2.549397349357604980e-01
3.983053863048553467e-01 4.115248024463653564e-01 3.853152692317962646e-01 3.038920462131500244e-01
5.624265074729919434e-01 4.004789292812347412e-01 4.495549798011779785e-01 3.614978492259979248e-01
7.174624800682067871e-01 4.372687339782714844e-01 4.631643295288085938e-01 5.578994154930114746e-01
6.830886006355285645e-01 4.924575686454772949e-01 5.650395154953002930e-01 6.633508801460266113e-01
6.595644950866699219e-01 6.053225994110107422e-01 8.250317573547363281e-01 7.098247408866882324e-01
7.441968917846679688e-01 6.547165513038635254e-01 8.929578661918640137e-01 7.927672266960144043e-01
8.370685577392578125e-01 6.589455604553222656e-01 9.145257472991943359e-01 8.043046593666076660e-01
8.906878829002380371e-01 7.016804218292236328e-01 8.906570672988891602e-01 8.226630687713623047e-01
8.681110143661499023e-01 6.580714583396911621e-01 8.910878896713256836e-01 8.060255050659179688e-01
8.580180406570434570e-01 7.528964877128601074e-01 9.281210899353027344e-01 8.742584586143493652e-01
8.559176325798034668e-01 7.229352593421936035e-01 9.416373372077941895e-01 9.095475673675537109e-01
7.654876112937927246e-01 6.557696461677551270e-01 9.281624555587768555e-01 8.656697869300842285e-01
7.441407442092895508e-01 6.145589351654052734e-01 8.793274760246276855e-01 8.499231338500976562e-01
7.548982501029968262e-01 6.371613740921020508e-01 8.986960649490356445e-01 8.390172719955444336e-01
7.470259070396423340e-01 6.990676522254943848e-01 9.002079963684082031e-01 8.419954776763916016e-01
7.643512487411499023e-01 7.002173662185668945e-01 9.427441358566284180e-01 8.931669592857360840e-01
8.440051078796386719e-01 6.697816848754882812e-01 9.579667448997497559e-01 8.819782733917236328e-01
9.002758264541625977e-01 8.027104139328002930e-01 9.893729090690612793e-01 9.527099132537841797e-01
8.333341479301452637e-01 8.423736095428466797e-01 9.885313510894775391e-01 9.332343339920043945e-01
8.274143338203430176e-01 8.836526274681091309e-01 9.885501265525817871e-01 9.468988180160522461e-01
9.036778211593627930e-01 8.689584136009216309e-01 9.759060144424438477e-01 9.295997619628906250e-01
9.245076775550842285e-01 7.912345528602600098e-01 9.640005826950073242e-01 9.003813266754150391e-01
9.182227253913879395e-01 7.574293017387390137e-01 9.382889270782470703e-01 8.781785964965820312e-01
8.026823997497558594e-01 7.564367055892944336e-01 9.056718349456787109e-01 7.693321704864501953e-01
8.580451607704162598e-01 7.820371985435485840e-01 8.515852093696594238e-01 7.944626808166503906e-01
8.844638466835021973e-01 7.962719798088073730e-01 9.422708749771118164e-01 8.853207230567932129e-01
8.852554559707641602e-01 7.962229251861572266e-01 9.505373239517211914e-01 8.803977966308593750e-01
9.211290478706359863e-01 8.352493643760681152e-01 9.683001637458801270e-01 9.144659042358398438e-01
9.472436904907226562e-01 8.726806044578552246e-01 9.842457175254821777e-01 9.510325193405151367e-01
9.574713110923767090e-01 8.267568945884704590e-01 9.814117550849914551e-01 9.418837428092956543e-01
9.629397392272949219e-01 8.500226140022277832e-01 9.824835062026977539e-01 9.540578722953796387e-01
9.635884761810302734e-01 8.702303171157836914e-01 9.862737059593200684e-01 9.696348905563354492e-01
9.728134274482727051e-01 7.905539870262145996e-01 9.802281260490417480e-01 9.640865921974182129e-01
9.701411724090576172e-01 8.433468937873840332e-01 9.783202409744262695e-01 9.642664194107055664e-01
9.739045500755310059e-01 8.470441699028015137e-01 9.801919460296630859e-01 9.751389026641845703e-01
9.750782847404479980e-01 8.622598648071289062e-01 9.853999018669128418e-01 9.816169738769531250e-01
9.722533822059631348e-01 8.361907601356506348e-01 9.803639650344848633e-01 9.651780724525451660e-01
9.478396177291870117e-01 7.985095381736755371e-01 9.772207140922546387e-01 9.437686204910278320e-01
9.431118965148925781e-01 8.368210196495056152e-01 9.692664742469787598e-01 9.315216541290283203e-01
9.323814511299133301e-01 6.844591498374938965e-01 9.490436315536499023e-01 9.018513560295104980e-01
9.101694822311401367e-01 6.874600648880004883e-01 9.393603205680847168e-01 8.673177361488342285e-01
8.785097002983093262e-01 6.841361522674560547e-01 9.225845932960510254e-01 8.250628709793090820e-01
9.046866297721862793e-01 6.747227311134338379e-01 9.073858261108398438e-01 7.782697081565856934e-01
7.676295638084411621e-01 6.382305026054382324e-01 8.918994665145874023e-01 6.990072131156921387e-01
6.919302940368652344e-01 4.604954123497009277e-01 9.540650248527526855e-01 7.947140336036682129e-01
6.786276102066040039e-01 3.672622442245483398e-01 9.460652470588684082e-01 7.746207714080810547e-01
7.339525818824768066e-01 4.304115772247314453e-01 9.293211102485656738e-01 8.589096665382385254e-01
7.061147093772888184e-01 5.044787526130676270e-01 9.425927400588989258e-01 7.846193313598632812e-01
7.393312454223632812e-01 6.034532189369201660e-01 9.023830890655517578e-01 8.062876462936401367e-01
7.250223159790039062e-01 7.280874848365783691e-01 9.321603775024414062e-01 8.169035911560058594e-01
7.788060307502746582e-01 7.405831217765808105e-01 8.991566300392150879e-01 8.079345226287841797e-01
7.602459192276000977e-01 7.122423052787780762e-01 8.953074216842651367e-01 7.544196844100952148e-01
6.351915597915649414e-01 6.919440627098083496e-01 8.552804589271545410e-01 6.963478922843933105e-01
6.205679774284362793e-01 5.844617486000061035e-01 8.638111948966979980e-01 6.668162941932678223e-01
6.963438987731933594e-01 7.565681338310241699e-01 8.972610831260681152e-01 6.446236371994018555e-01
6.193695664405822754e-01 7.843704223632812500e-01 8.777087330818176270e-01 6.434996724128723145e-01
5.300611853599548340e-01 7.364253401756286621e-01 8.835439085960388184e-01 6.662570834159851074e-01
4.076358377933502197e-01 5.294898152351379395e-01 8.755825757980346680e-01 6.041284203529357910e-01
4.393499195575714111e-01 6.553794741630554199e-01 8.079339265823364258e-01 5.801376104354858398e-01
4.438062906265258789e-01 3.670128285884857178e-01 8.994109630584716797e-01 5.703364014625549316e-01
3.975628912448883057e-01 3.130269944667816162e-01 7.543741464614868164e-01 4.467217922210693359e-01
3.692941367626190186e-01 3.246010839939117432e-01 6.659755706787109375e-01 4.118341207504272461e-01
4.157336652278900146e-01 3.888925611972808838e-01 4.723241925239562988e-01 3.568457365036010742e-01
5.759969949722290039e-01 3.434324562549591064e-01 4.655844271183013916e-01 3.889478445053100586e-01
4.477780163288116455e-01 2.954934835433959961e-01 4.003771245479583740e-01 3.816591799259185791e-01
3.469864130020141602e-01 3.047797679901123047e-01 3.740842342376708984e-01 3.254324197769165039e-01
3.804334700107574463e-01 3.471311628818511963e-01 4.609713256359100342e-01 3.980025351047515869e-01
4.588157832622528076e-01 3.434022367000579834e-01 5.610095262527465820e-01 4.713464677333831787e-01
6.688793897628784180e-01 5.277627110481262207e-01 7.824243903160095215e-01 5.271446704864501953e-01
8.247957229614257812e-01 5.566999316215515137e-01 8.414047956466674805e-01 6.940191388130187988e-01
9.092853069305419922e-01 6.970142126083374023e-01 9.087718725204467773e-01 7.624253630638122559e-01
8.969686627388000488e-01 7.408574819564819336e-01 9.674289226531982422e-01 8.691135048866271973e-01
9.252482652664184570e-01 7.641892433166503906e-01 9.751190543174743652e-01 8.956851363182067871e-01
9.130125641822814941e-01 7.434579133987426758e-01 9.811981320381164551e-01 9.021439552307128906e-01
8.682336807250976562e-01 7.363820075988769531e-01 9.670575261116027832e-01 8.573324680328369141e-01
8.594670295715332031e-01 7.159402370452880859e-01 9.491795897483825684e-01 8.707332015037536621e-01
8.424878716468811035e-01 7.462102770805358887e-01 9.058180451393127441e-01 8.702415227890014648e-01
7.707864046096801758e-01 7.337161898612976074e-01 9.001564383506774902e-01 7.910854816436767578e-01
7.836829423904418945e-01 7.362082004547119141e-01 8.619930148124694824e-01 8.351418375968933105e-01
8.590509891510009766e-01 7.388148307800292969e-01 8.260573148727416992e-01 7.264109849929809570e-01
8.668436408042907715e-01 7.867518067359924316e-01 8.689434528350830078e-01 7.982695698738098145e-01
8.550501465797424316e-01 8.596641421318054199e-01 9.433841705322265625e-01 6.747458577156066895e-01
8.354928493499755859e-01 8.179894089698791504e-01 9.183769822120666504e-01 7.539312243461608887e-01
7.405592203140258789e-01 8.430930376052856445e-01 9.412945508956909180e-01 7.719014286994934082e-01
7.004624605178833008e-01 8.498054146766662598e-01 9.161401391029357910e-01 7.038514614105224609e-01
7.129278182983398438e-01 8.505582809448242188e-01 9.110945463180541992e-01 7.972989082336425781e-01
7.176092863082885742e-01 7.853810787200927734e-01 9.082567095756530762e-01 8.532598018646240234e-01
5.999706983566284180e-01 7.793143391609191895e-01 8.669681549072265625e-01 8.191848993301391602e-01
6.182001829147338867e-01 7.758730053901672363e-01 8.340988755226135254e-01 7.703030705451965332e-01
6.351116299629211426e-01 8.236370086669921875e-01 8.693756461143493652e-01 8.549935221672058105e-01
6.179607510566711426e-01 8.142114281654357910e-01 8.911541700363159180e-01 8.684196472167968750e-01
6.931585669517517090e-01 8.666183352470397949e-01 8.814463615417480469e-01 8.623136878013610840e-01
7.312704324722290039e-01 8.282188773155212402e-01 8.790652155876159668e-01 8.404466509819030762e-01
7.138826847076416016e-01 7.521857023239135742e-01 8.991290330886840820e-01 8.163946270942687988e-01
7.674430012702941895e-01 7.277691364288330078e-01 8.622187972068786621e-01 7.799252867698669434e-01
6.408405303955078125e-01 5.341710448265075684e-01 7.587170004844665527e-01 7.398767471313476562e-01
6.482679247856140137e-01 6.537471413612365723e-01 8.015176057815551758e-01 7.487222552299499512e-01
6.168605089187622070e-01 5.887467861175537109e-01 4.832172989845275879e-01 5.388815999031066895e-01
6.116818189620971680e-01 5.161092281341552734e-01 5.969137549400329590e-01 4.657129645347595215e-01
7.522084116935729980e-01 6.484674811363220215e-01 5.671911835670471191e-01 5.267127752304077148e-01
8.043535351753234863e-01 7.398314476013183594e-01 9.142582416534423828e-01 7.333431839942932129e-01
7.764772772789001465e-01 7.714763283729553223e-01 8.328511118888854980e-01 7.149789929389953613e-01
7.530455589294433594e-01 8.229368329048156738e-01 8.015235662460327148e-01 6.736314296722412109e-01
8.977833986282348633e-01 8.567447662353515625e-01 9.472962617874145508e-01 8.557182550430297852e-01
8.899937868118286133e-01 8.892390131950378418e-01 9.244354367256164551e-01 8.392964601516723633e-01
9.437611699104309082e-01 8.756008148193359375e-01 9.816306233406066895e-01 9.268434643745422363e-01
9.356454610824584961e-01 8.434177041053771973e-01 9.823089241981506348e-01 9.179944992065429688e-01
9.074390530586242676e-01 8.850978016853332520e-01 9.893894791603088379e-01 9.452116489410400391e-01
9.104666113853454590e-01 9.228574633598327637e-01 9.904477596282958984e-01 9.595355391502380371e-01
9.397712945938110352e-01 9.132030010223388672e-01 9.884678721427917480e-01 9.716639518737792969e-01
9.437354803085327148e-01 9.393095374107360840e-01 9.836484193801879883e-01 9.595528841018676758e-01
9.052195549011230469e-01 8.872096538543701172e-01 9.678808450698852539e-01 9.348748922348022461e-01
8.004395961761474609e-01 8.880738615989685059e-01 9.440507292747497559e-01 8.860876560211181641e-01
7.648399472236633301e-01 8.357313871383666992e-01 9.223848581314086914e-01 8.545122742652893066e-01
6.892033219337463379e-01 8.317724466323852539e-01 9.041381478309631348e-01 8.348162174224853516e-01
6.281209588050842285e-01 8.635095953941345215e-01 9.211114645004272461e-01 7.831155061721801758e-01
7.121177911758422852e-01 6.280741095542907715e-01 9.032987952232360840e-01 7.939435839653015137e-01
7.551684975624084473e-01 7.505431175231933594e-01 9.233505129814147949e-01 8.298556804656982422e-01
8.219269514083862305e-01 7.700697779655456543e-01 9.393396377563476562e-01 8.374008536338806152e-01
8.487650156021118164e-01 7.425794601440429688e-01 9.438577890396118164e-01 9.144812822341918945e-01
7.869846820831298828e-01 6.773052215576171875e-01 9.528529047966003418e-01 9.143508672714233398e-01
8.183531761169433594e-01 8.246679306030273438e-01 9.449807405471801758e-01 9.139982461929321289e-01
8.552051186561584473e-01 7.870836257934570312e-01 9.604238271713256836e-01 9.085268974304199219e-01
8.481454253196716309e-01 7.366927862167358398e-01 9.553861021995544434e-01 9.057086110115051270e-01
8.479645252227783203e-01 7.559689283370971680e-01 9.548697471618652344e-01 9.389994740486145020e-01
8.714513182640075684e-01 7.917961478233337402e-01 9.679838418960571289e-01 9.575792551040649414e-01
8.732525706291198730e-01 8.017469644546508789e-01 9.702522754669189453e-01 9.378371238708496094e-01
8.503530621528625488e-01 7.944011688232421875e-01 9.645063877105712891e-01 9.231997132301330566e-01
8.469310402870178223e-01 8.072645664215087891e-01 9.608715176582336426e-01 9.273207783699035645e-01
8.382328152656555176e-01 8.152784705162048340e-01 9.680039286613464355e-01 9.382100105285644531e-01
8.487612605094909668e-01 7.692106962203979492e-01 9.251927733421325684e-01 8.791772127151489258e-01
7.571292519569396973e-01 7.208929657936096191e-01 9.088603854179382324e-01 8.530403971672058105e-01
7.316490411758422852e-01 7.100133895874023438e-01 9.237093925476074219e-01 7.773523926734924316e-01
7.114282846450805664e-01 7.380180358886718750e-01 9.466978311538696289e-01 8.020288944244384766e-01
8.230966925621032715e-01 7.520066499710083008e-01 9.714715480804443359e-01 8.777661323547363281e-01
7.994109988212585449e-01 7.157729864120483398e-01 9.621812701225280762e-01 8.981415629386901855e-01
7.992718815803527832e-01 7.660363316535949707e-01 9.686409831047058105e-01 8.369424343109130859e-01
7.737910151481628418e-01 6.971527934074401855e-01 9.682276248931884766e-01 7.854021787643432617e-01
7.403126358985900879e-01 5.936573147773742676e-01 9.540806412696838379e-01 7.646535038948059082e-01
7.164974212646484375e-01 5.677146315574645996e-01 9.386584758758544922e-01 7.516807317733764648e-01
6.878028512001037598e-01 5.968618392944335938e-01 9.489163160324096680e-01 8.252677321434020996e-01
7.489684224128723145e-01 6.950128674507141113e-01 9.537185430526733398e-01 7.688168287277221680e-01
7.698079943656921387e-01 7.169125676155090332e-01 9.403976798057556152e-01 8.119488358497619629e-01
7.655245661735534668e-01 6.796565055847167969e-01 9.331295490264892578e-01 7.479314208030700684e-01
7.937357425689697266e-01 7.382616400718688965e-01 8.983674049377441406e-01 7.749699950218200684e-01
8.111571073532104492e-01 7.291420102119445801e-01 8.795431256294250488e-01 7.995210289955139160e-01
6.664980053901672363e-01 7.053233385086059570e-01 7.947487235069274902e-01 6.831733584403991699e-01
6.102725863456726074e-01 6.290796995162963867e-01 7.373898029327392578e-01 6.888709664344787598e-01
5.820239782333374023e-01 6.571620702743530273e-01 8.371900320053100586e-01 6.217023730278015137e-01
7.240494489669799805e-01 6.882539987564086914e-01 9.182282090187072754e-01 7.003415822982788086e-01
7.188846468925476074e-01 6.788098216056823730e-01 9.321351647377014160e-01 7.375885248184204102e-01
7.981222271919250488e-01 6.826685667037963867e-01 9.551689624786376953e-01 8.090282082557678223e-01
8.230122327804565430e-01 7.558197975158691406e-01 9.735274910926818848e-01 8.676951527595520020e-01
8.077962398529052734e-01 8.051858544349670410e-01 9.783682823181152344e-01 9.162854552268981934e-01
7.899602055549621582e-01 6.917391419410705566e-01 9.813814163208007812e-01 9.240864515304565430e-01
7.368675470352172852e-01 7.033725380897521973e-01 9.624372720718383789e-01 8.805989623069763184e-01
8.207299113273620605e-01 8.449454307556152344e-01 9.596080780029296875e-01 9.596577286720275879e-01
8.715462088584899902e-01 7.967849969863891602e-01 9.883249998092651367e-01 9.674002528190612793e-01
8.429644107818603516e-01 6.866348385810852051e-01 9.588532447814941406e-01 9.385662674903869629e-01
8.634099364280700684e-01 7.567389011383056641e-01 9.570109844207763672e-01 9.399078488349914551e-01
8.591115474700927734e-01 8.158630132675170898e-01 9.690320491790771484e-01 9.650179743766784668e-01
9.333228468894958496e-01 8.329932093620300293e-01 9.739580154418945312e-01 9.437844157218933105e-01
8.728142976760864258e-01 7.955784797668457031e-01 9.570174217224121094e-01 9.272414445877075195e-01
8.654024600982666016e-01 8.008750677108764648e-01 9.423931241035461426e-01 9.173530936241149902e-01
8.816213011741638184e-01 7.805750370025634766e-01 9.296661019325256348e-01 9.073700308799743652e-01
8.021128177642822266e-01 7.732899785041809082e-01 9.264293313026428223e-01 7.972319722175598145e-01
7.962797880172729492e-01 6.483261585235595703e-01 8.357203006744384766e-01 8.018292784690856934e-01
6.221579909324645996e-01 6.380574703216552734e-01 8.279051184654235840e-01 6.877328753471374512e-01
5.835614800453186035e-01 4.450177550315856934e-01 8.078157901763916016e-01 5.619743466377258301e-01
5.688454508781433105e-01 3.380529880523681641e-01 8.265603184700012207e-01 5.522528290748596191e-01
4.568479955196380615e-01 2.833917737007141113e-01 7.839352488517761230e-01 5.147590041160583496e-01
3.123572468757629395e-01 2.446580976247787476e-01 6.077271699905395508e-01 3.458738029003143311e-01
2.930946350097656250e-01 2.696515321731567383e-01 4.871804416179656982e-01 2.925566434860229492e-01
2.105334550142288208e-01 1.754837930202484131e-01 3.035799264907836914e-01 2.264483720064163208e-01
1.547641605138778687e-01 1.305610239505767822e-01 2.258356660604476929e-01 1.695525348186492920e-01
1.027826964855194092e-01 1.841226816177368164e-01 1.442695260047912598e-01 1.846439540386199951e-01
4.039933532476425171e-02 1.261221915483474731e-01 7.880137115716934204e-02 1.086695417761802673e-01
5.040308833122253418e-02 9.516470134258270264e-02 7.743875682353973389e-02 9.607999026775360107e-02
6.495831906795501709e-02 1.186788976192474365e-01 2.194656059145927429e-02 8.542247861623764038e-02
