# Supplementary material for: Estimating local protein model quality: prospects for molecular replacement
Source: Acta Crystallogr D Struct Biol. 2020 Mar 3;76(Pt 3):285–90. doi: 10.1107/S2059798320000972 (PMC7057213; doi:10.1107/S2059798320000972)
Supplement: Supplementary file 1 [file d-76-00285-sup1.zip › models/1b7d.1chz_A.B99990001.pdb]

EXPDTA    THEORETICAL MODEL, MODELLER 9.23 2019/11/15 00:44:34
REMARK   6 MODELLER OBJECTIVE FUNCTION:       368.0958
REMARK   6 MODELLER BEST TEMPLATE % SEQ ID:  26.230
REMARK   6 SEQUENCE: 1b7d/1b7d.1chz_A
REMARK   6 ALIGNMENT: 1b7d/1b7d.1chz_A.ali
REMARK   6 SCRIPT: ./make_models.py
REMARK   6 TEMPLATE: 1chz 2:A - 62:A MODELS 1: - 58: AT 26.2%
SSBOND   1 CYS     15    CYS     37                          1555   1555  2.03
SSBOND   2 CYS     23    CYS     42                          1555   1555  2.03
SSBOND   3 CYS     27    CYS     44                          1555   1555  2.03
ATOM      1  N   LYS     1      11.619  -0.741  11.597  1.00 86.98           N
ATOM      2  CA  LYS     1      12.990  -0.995  12.093  1.00 86.98           C
ATOM      3  CB  LYS     1      13.873  -1.595  10.983  1.00 86.98           C
ATOM      4  CG  LYS     1      13.517  -3.015  10.527  1.00 86.98           C
ATOM      5  CD  LYS     1      14.155  -3.352   9.172  1.00 86.98           C
ATOM      6  CE  LYS     1      13.981  -4.795   8.686  1.00 86.98           C
ATOM      7  NZ  LYS     1      14.922  -5.686   9.400  1.00 86.98           N
ATOM      8  C   LYS     1      13.644   0.279  12.511  1.00 86.98           C
ATOM      9  O   LYS     1      13.058   1.359  12.450  1.00 86.98           O
ATOM     10  N   GLU     2      14.901   0.158  12.969  1.00 42.93           N
ATOM     11  CA  GLU     2      15.670   1.301  13.338  1.00 42.93           C
ATOM     12  CB  GLU     2      16.585   1.059  14.546  1.00 42.93           C
ATOM     13  CG  GLU     2      15.837   0.744  15.841  1.00 42.93           C
ATOM     14  CD  GLU     2      16.879   0.251  16.831  1.00 42.93           C
ATOM     15  OE1 GLU     2      18.090   0.382  16.508  1.00 42.93           O
ATOM     16  OE2 GLU     2      16.487  -0.261  17.914  1.00 42.93           O
ATOM     17  C   GLU     2      16.558   1.516  12.167  1.00 42.93           C
ATOM     18  O   GLU     2      16.996   0.556  11.535  1.00 42.93           O
ATOM     19  N   GLY     3      16.840   2.779  11.823  1.00 28.98           N
ATOM     20  CA  GLY     3      17.665   2.967  10.674  1.00 28.98           C
ATOM     21  C   GLY     3      17.780   4.427  10.433  1.00 28.98           C
ATOM     22  O   GLY     3      17.349   5.249  11.240  1.00 28.98           O
ATOM     23  N   TYR     4      18.370   4.779   9.279  1.00 65.56           N
ATOM     24  CA  TYR     4      18.561   6.155   8.961  1.00 65.56           C
ATOM     25  CB  TYR     4      19.913   6.429   8.280  1.00 65.56           C
ATOM     26  CG  TYR     4      20.981   5.944   9.198  1.00 65.56           C
ATOM     27  CD1 TYR     4      21.179   6.561  10.409  1.00 65.56           C
ATOM     28  CD2 TYR     4      21.790   4.887   8.837  1.00 65.56           C
ATOM     29  CE1 TYR     4      22.168   6.120  11.255  1.00 65.56           C
ATOM     30  CE2 TYR     4      22.782   4.443   9.680  1.00 65.56           C
ATOM     31  CZ  TYR     4      22.969   5.061  10.894  1.00 65.56           C
ATOM     32  OH  TYR     4      23.984   4.617  11.769  1.00 65.56           O
ATOM     33  C   TYR     4      17.498   6.511   7.978  1.00 65.56           C
ATOM     34  O   TYR     4      17.433   5.960   6.881  1.00 65.56           O
ATOM     35  N   LEU     5      16.629   7.459   8.365  1.00111.85           N
ATOM     36  CA  LEU     5      15.576   7.912   7.510  1.00111.85           C
ATOM     37  CB  LEU     5      14.631   8.875   8.258  1.00111.85           C
ATOM     38  CG  LEU     5      13.513   9.539   7.432  1.00111.85           C
ATOM     39  CD1 LEU     5      14.081  10.609   6.486  1.00111.85           C
ATOM     40  CD2 LEU     5      12.625   8.504   6.723  1.00111.85           C
ATOM     41  C   LEU     5      16.243   8.595   6.362  1.00111.85           C
ATOM     42  O   LEU     5      17.277   9.240   6.526  1.00111.85           O
ATOM     43  N   MET     6      15.659   8.437   5.159  1.00111.78           N
ATOM     44  CA  MET     6      16.254   8.894   3.934  1.00111.78           C
ATOM     45  CB  MET     6      16.198   7.783   2.868  1.00111.78           C
ATOM     46  CG  MET     6      16.867   8.053   1.520  1.00111.78           C
ATOM     47  SD  MET     6      16.374   6.849   0.237  1.00111.78           S
ATOM     48  CE  MET     6      14.921   7.720  -0.421  1.00111.78           C
ATOM     49  C   MET     6      15.429  10.000   3.377  1.00111.78           C
ATOM     50  O   MET     6      14.207   9.893   3.294  1.00111.78           O
ATOM     51  N   ASP     7      16.079  11.114   3.001  1.00 94.25           N
ATOM     52  CA  ASP     7      15.351  12.130   2.310  1.00 94.25           C
ATOM     53  CB  ASP     7      15.896  13.542   2.563  1.00 94.25           C
ATOM     54  CG  ASP     7      14.769  14.513   2.258  1.00 94.25           C
ATOM     55  OD1 ASP     7      14.466  14.737   1.056  1.00 94.25           O
ATOM     56  OD2 ASP     7      14.188  15.046   3.242  1.00 94.25           O
ATOM     57  C   ASP     7      15.535  11.767   0.877  1.00 94.25           C
ATOM     58  O   ASP     7      16.370  10.918   0.562  1.00 94.25           O
ATOM     59  N   HIS     8      14.767  12.379  -0.046  1.00 78.52           N
ATOM     60  CA  HIS     8      14.945  11.989  -1.409  1.00 78.52           C
ATOM     61  ND1 HIS     8      12.320  11.193  -3.617  1.00 78.52           N
ATOM     62  CG  HIS     8      12.672  11.934  -2.512  1.00 78.52           C
ATOM     63  CB  HIS     8      13.973  12.671  -2.391  1.00 78.52           C
ATOM     64  NE2 HIS     8      10.640  11.016  -2.174  1.00 78.52           N
ATOM     65  CD2 HIS     8      11.635  11.813  -1.638  1.00 78.52           C
ATOM     66  CE1 HIS     8      11.095  10.666  -3.363  1.00 78.52           C
ATOM     67  C   HIS     8      16.343  12.288  -1.818  1.00 78.52           C
ATOM     68  O   HIS     8      16.814  13.413  -1.671  1.00 78.52           O
ATOM     69  N   GLU     9      17.018  11.237  -2.325  1.00130.80           N
ATOM     70  CA  GLU     9      18.373  11.225  -2.793  1.00130.80           C
ATOM     71  CB  GLU     9      19.268  12.396  -2.318  1.00130.80           C
ATOM     72  CG  GLU     9      19.122  13.697  -3.121  1.00130.80           C
ATOM     73  CD  GLU     9      20.022  14.787  -2.531  1.00130.80           C
ATOM     74  OE1 GLU     9      21.208  14.491  -2.222  1.00130.80           O
ATOM     75  OE2 GLU     9      19.530  15.938  -2.381  1.00130.80           O
ATOM     76  C   GLU     9      18.984   9.981  -2.250  1.00130.80           C
ATOM     77  O   GLU     9      20.068   9.577  -2.665  1.00130.80           O
ATOM     78  N   GLY    10      18.293   9.302  -1.314  1.00 43.82           N
ATOM     79  CA  GLY    10      18.945   8.168  -0.745  1.00 43.82           C
ATOM     80  C   GLY    10      19.992   8.732   0.143  1.00 43.82           C
ATOM     81  O   GLY    10      21.027   8.112   0.380  1.00 43.82           O
ATOM     82  N   CYS    11      19.737   9.951   0.646  1.00 79.88           N
ATOM     83  CA  CYS    11      20.692  10.591   1.489  1.00 79.88           C
ATOM     84  CB  CYS    11      21.038  12.023   1.045  1.00 79.88           C
ATOM     85  SG  CYS    11      19.574  13.097   0.975  1.00 79.88           S
ATOM     86  C   CYS    11      20.104  10.676   2.851  1.00 79.88           C
ATOM     87  O   CYS    11      18.887  10.679   3.025  1.00 79.88           O
ATOM     88  N   LYS    12      20.985  10.707   3.861  1.00153.00           N
ATOM     89  CA  LYS    12      20.578  10.831   5.222  1.00153.00           C
ATOM     90  CB  LYS    12      21.688  10.421   6.203  1.00153.00           C
ATOM     91  CG  LYS    12      21.342  10.584   7.682  1.00153.00           C
ATOM     92  CD  LYS    12      20.201   9.701   8.183  1.00153.00           C
ATOM     93  CE  LYS    12      18.908  10.496   8.360  1.00153.00           C
ATOM     94  NZ  LYS    12      17.953   9.753   9.203  1.00153.00           N
ATOM     95  C   LYS    12      20.268  12.268   5.445  1.00153.00           C
ATOM     96  O   LYS    12      20.641  13.133   4.654  1.00153.00           O
ATOM     97  N   LEU    13      19.514  12.549   6.520  1.00 61.34           N
ATOM     98  CA  LEU    13      19.252  13.917   6.829  1.00 61.34           C
ATOM     99  CB  LEU    13      17.975  14.147   7.649  1.00 61.34           C
ATOM    100  CG  LEU    13      16.700  13.643   6.951  1.00 61.34           C
ATOM    101  CD1 LEU    13      15.439  14.087   7.710  1.00 61.34           C
ATOM    102  CD2 LEU    13      16.679  14.011   5.457  1.00 61.34           C
ATOM    103  C   LEU    13      20.384  14.335   7.701  1.00 61.34           C
ATOM    104  O   LEU    13      20.619  13.729   8.746  1.00 61.34           O
ATOM    105  N   SER    14      21.131  15.376   7.288  1.00 79.63           N
ATOM    106  CA  SER    14      22.222  15.808   8.111  1.00 79.63           C
ATOM    107  CB  SER    14      23.200  16.776   7.418  1.00 79.63           C
ATOM    108  OG  SER    14      23.891  16.098   6.378  1.00 79.63           O
ATOM    109  C   SER    14      21.640  16.499   9.297  1.00 79.63           C
ATOM    110  O   SER    14      20.556  17.077   9.236  1.00 79.63           O
ATOM    111  N   CYS    15      22.343  16.433  10.439  1.00 84.51           N
ATOM    112  CA  CYS    15      21.789  17.062  11.595  1.00 84.51           C
ATOM    113  CB  CYS    15      20.798  16.151  12.351  1.00 84.51           C
ATOM    114  SG  CYS    15      21.398  14.438  12.519  1.00 84.51           S
ATOM    115  C   CYS    15      22.879  17.431  12.540  1.00 84.51           C
ATOM    116  O   CYS    15      24.035  17.033  12.398  1.00 84.51           O
ATOM    117  N   PHE    16      22.500  18.254  13.535  1.00206.89           N
ATOM    118  CA  PHE    16      23.369  18.588  14.618  1.00206.89           C
ATOM    119  CB  PHE    16      22.916  19.836  15.391  1.00206.89           C
ATOM    120  CG  PHE    16      23.078  21.023  14.507  1.00206.89           C
ATOM    121  CD1 PHE    16      22.266  21.187  13.410  1.00206.89           C
ATOM    122  CD2 PHE    16      24.021  21.981  14.795  1.00206.89           C
ATOM    123  CE1 PHE    16      22.411  22.284  12.595  1.00206.89           C
ATOM    124  CE2 PHE    16      24.169  23.081  13.983  1.00206.89           C
ATOM    125  CZ  PHE    16      23.361  23.234  12.883  1.00206.89           C
ATOM    126  C   PHE    16      23.176  17.416  15.516  1.00206.89           C
ATOM    127  O   PHE    16      22.045  17.068  15.848  1.00206.89           O
ATOM    128  N   ILE    17      24.274  16.793  15.963  1.00209.92           N
ATOM    129  CA  ILE    17      24.152  15.532  16.629  1.00209.92           C
ATOM    130  CB  ILE    17      25.422  14.742  16.452  1.00209.92           C
ATOM    131  CG1 ILE    17      26.624  15.581  16.914  1.00209.92           C
ATOM    132  CG2 ILE    17      25.537  14.242  15.004  1.00209.92           C
ATOM    133  CD1 ILE    17      27.962  14.898  16.655  1.00209.92           C
ATOM    134  C   ILE    17      23.899  15.726  18.083  1.00209.92           C
ATOM    135  O   ILE    17      22.952  15.142  18.616  1.00209.92           O
ATOM    136  N   ARG    18      24.685  16.605  18.732  1.00136.11           N
ATOM    137  CA  ARG    18      24.559  16.798  20.142  1.00136.11           C
ATOM    138  CB  ARG    18      25.556  17.824  20.711  1.00136.11           C
ATOM    139  CG  ARG    18      25.417  17.936  22.231  1.00136.11           C
ATOM    140  CD  ARG    18      26.232  19.040  22.910  1.00136.11           C
ATOM    141  NE  ARG    18      27.625  18.563  23.146  1.00136.11           N
ATOM    142  CZ  ARG    18      28.656  19.395  22.820  1.00136.11           C
ATOM    143  NH1 ARG    18      28.386  20.554  22.153  1.00136.11           N
ATOM    144  NH2 ARG    18      29.943  19.073  23.148  1.00136.11           N
ATOM    145  C   ARG    18      23.174  17.282  20.413  1.00136.11           C
ATOM    146  O   ARG    18      22.532  16.844  21.369  1.00136.11           O
ATOM    147  N   PRO    19      22.668  18.165  19.597  1.00145.74           N
ATOM    148  CA  PRO    19      21.324  18.577  19.839  1.00145.74           C
ATOM    149  CD  PRO    19      23.464  19.247  19.034  1.00145.74           C
ATOM    150  CB  PRO    19      21.101  19.828  18.997  1.00145.74           C
ATOM    151  CG  PRO    19      22.507  20.451  18.921  1.00145.74           C
ATOM    152  C   PRO    19      20.430  17.431  19.525  1.00145.74           C
ATOM    153  O   PRO    19      20.773  16.620  18.667  1.00145.74           O
ATOM    154  N   SER    20      19.289  17.344  20.224  1.00191.30           N
ATOM    155  CA  SER    20      18.377  16.262  20.037  1.00191.30           C
ATOM    156  CB  SER    20      18.014  15.543  21.351  1.00191.30           C
ATOM    157  OG  SER    20      19.188  15.074  21.998  1.00191.30           O
ATOM    158  C   SER    20      17.128  16.905  19.561  1.00191.30           C
ATOM    159  O   SER    20      17.062  18.114  19.384  1.00191.30           O
ATOM    160  N   GLY    21      16.107  16.118  19.235  1.00217.95           N
ATOM    161  CA  GLY    21      14.893  16.795  18.921  1.00217.95           C
ATOM    162  C   GLY    21      14.916  17.153  17.481  1.00217.95           C
ATOM    163  O   GLY    21      13.872  17.199  16.834  1.00217.95           O
ATOM    164  N   TYR    22      16.104  17.448  16.924  1.00 89.88           N
ATOM    165  CA  TYR    22      16.049  17.718  15.525  1.00 89.88           C
ATOM    166  CB  TYR    22      17.383  18.197  14.939  1.00 89.88           C
ATOM    167  CG  TYR    22      17.145  18.252  13.477  1.00 89.88           C
ATOM    168  CD1 TYR    22      16.328  19.220  12.943  1.00 89.88           C
ATOM    169  CD2 TYR    22      17.739  17.331  12.646  1.00 89.88           C
ATOM    170  CE1 TYR    22      16.107  19.267  11.587  1.00 89.88           C
ATOM    171  CE2 TYR    22      17.522  17.374  11.291  1.00 89.88           C
ATOM    172  CZ  TYR    22      16.706  18.344  10.760  1.00 89.88           C
ATOM    173  OH  TYR    22      16.487  18.384   9.366  1.00 89.88           O
ATOM    174  C   TYR    22      15.689  16.426  14.873  1.00 89.88           C
ATOM    175  O   TYR    22      14.737  16.334  14.098  1.00 89.88           O
ATOM    176  N   CYS    23      16.453  15.374  15.217  1.00 58.93           N
ATOM    177  CA  CYS    23      16.192  14.053  14.734  1.00 58.93           C
ATOM    178  CB  CYS    23      17.271  13.020  15.103  1.00 58.93           C
ATOM    179  SG  CYS    23      18.576  12.909  13.854  1.00 58.93           S
ATOM    180  C   CYS    23      14.929  13.565  15.336  1.00 58.93           C
ATOM    181  O   CYS    23      14.134  12.905  14.669  1.00 58.93           O
ATOM    182  N   GLY    24      14.710  13.889  16.623  1.00 33.34           N
ATOM    183  CA  GLY    24      13.566  13.353  17.291  1.00 33.34           C
ATOM    184  C   GLY    24      12.336  13.804  16.583  1.00 33.34           C
ATOM    185  O   GLY    24      11.434  13.005  16.334  1.00 33.34           O
ATOM    186  N   ARG    25      12.255  15.104  16.246  1.00 69.09           N
ATOM    187  CA  ARG    25      11.072  15.560  15.582  1.00 69.09           C
ATOM    188  CB  ARG    25      10.917  17.082  15.506  1.00 69.09           C
ATOM    189  CG  ARG    25      10.266  17.604  16.784  1.00 69.09           C
ATOM    190  CD  ARG    25       9.744  19.035  16.691  1.00 69.09           C
ATOM    191  NE  ARG    25       8.857  19.240  17.871  1.00 69.09           N
ATOM    192  CZ  ARG    25       7.523  18.963  17.762  1.00 69.09           C
ATOM    193  NH1 ARG    25       7.004  18.573  16.561  1.00 69.09           N
ATOM    194  NH2 ARG    25       6.704  19.046  18.850  1.00 69.09           N
ATOM    195  C   ARG    25      10.993  14.985  14.215  1.00 69.09           C
ATOM    196  O   ARG    25       9.910  14.620  13.758  1.00 69.09           O
ATOM    197  N   GLU    26      12.146  14.879  13.533  1.00 93.08           N
ATOM    198  CA  GLU    26      12.137  14.362  12.200  1.00 93.08           C
ATOM    199  CB  GLU    26      13.556  14.233  11.618  1.00 93.08           C
ATOM    200  CG  GLU    26      14.226  15.580  11.372  1.00 93.08           C
ATOM    201  CD  GLU    26      13.335  16.301  10.378  1.00 93.08           C
ATOM    202  OE1 GLU    26      12.731  15.602   9.521  1.00 93.08           O
ATOM    203  OE2 GLU    26      13.236  17.554  10.471  1.00 93.08           O
ATOM    204  C   GLU    26      11.582  12.977  12.250  1.00 93.08           C
ATOM    205  O   GLU    26      10.694  12.629  11.475  1.00 93.08           O
ATOM    206  N   CYS    27      12.088  12.152  13.186  1.00 56.92           N
ATOM    207  CA  CYS    27      11.673  10.778  13.267  1.00 56.92           C
ATOM    208  CB  CYS    27      12.485   9.989  14.310  1.00 56.92           C
ATOM    209  SG  CYS    27      14.259  10.002  13.927  1.00 56.92           S
ATOM    210  C   CYS    27      10.222  10.653  13.649  1.00 56.92           C
ATOM    211  O   CYS    27       9.481   9.876  13.046  1.00 56.92           O
ATOM    212  N   GLY    28       9.778  11.420  14.664  1.00 35.08           N
ATOM    213  CA  GLY    28       8.440  11.320  15.192  1.00 35.08           C
ATOM    214  C   GLY    28       7.425  11.724  14.172  1.00 35.08           C
ATOM    215  O   GLY    28       6.334  11.160  14.103  1.00 35.08           O
ATOM    216  N   ILE    29       7.744  12.748  13.369  1.00145.65           N
ATOM    217  CA  ILE    29       6.813  13.194  12.380  1.00145.65           C
ATOM    218  CB  ILE    29       7.231  14.481  11.712  1.00145.65           C
ATOM    219  CG1 ILE    29       8.606  14.367  11.034  1.00145.65           C
ATOM    220  CG2 ILE    29       7.128  15.597  12.767  1.00145.65           C
ATOM    221  CD1 ILE    29       8.575  13.574   9.733  1.00145.65           C
ATOM    222  C   ILE    29       6.565  12.072  11.412  1.00145.65           C
ATOM    223  O   ILE    29       5.455  11.931  10.897  1.00145.65           O
ATOM    224  N   LYS    30       7.595  11.245  11.127  1.00187.95           N
ATOM    225  CA  LYS    30       7.398  10.144  10.220  1.00187.95           C
ATOM    226  CB  LYS    30       8.640   9.823   9.369  1.00187.95           C
ATOM    227  CG  LYS    30       8.885  10.848   8.262  1.00187.95           C
ATOM    228  CD  LYS    30       7.736  10.883   7.251  1.00187.95           C
ATOM    229  CE  LYS    30       7.745  12.088   6.308  1.00187.95           C
ATOM    230  NZ  LYS    30       7.071  13.243   6.945  1.00187.95           N
ATOM    231  C   LYS    30       7.033   8.879  10.957  1.00187.95           C
ATOM    232  O   LYS    30       7.426   7.789  10.545  1.00187.95           O
ATOM    233  N   LYS    31       6.197   8.996  12.009  1.00 81.89           N
ATOM    234  CA  LYS    31       5.677   7.905  12.800  1.00 81.89           C
ATOM    235  CB  LYS    31       4.828   6.881  12.012  1.00 81.89           C
ATOM    236  CG  LYS    31       3.417   7.329  11.607  1.00 81.89           C
ATOM    237  CD  LYS    31       2.717   6.348  10.652  1.00 81.89           C
ATOM    238  CE  LYS    31       1.272   6.727  10.307  1.00 81.89           C
ATOM    239  NZ  LYS    31       0.707   5.779   9.317  1.00 81.89           N
ATOM    240  C   LYS    31       6.729   7.106  13.513  1.00 81.89           C
ATOM    241  O   LYS    31       6.503   5.926  13.774  1.00 81.89           O
ATOM    242  N   GLY    32       7.881   7.694  13.885  1.00 34.90           N
ATOM    243  CA  GLY    32       8.846   6.909  14.606  1.00 34.90           C
ATOM    244  C   GLY    32       8.566   7.032  16.075  1.00 34.90           C
ATOM    245  O   GLY    32       7.747   7.845  16.501  1.00 34.90           O
ATOM    246  N   SER    33       9.243   6.186  16.880  1.00 88.16           N
ATOM    247  CA  SER    33       9.190   6.214  18.316  1.00 88.16           C
ATOM    248  CB  SER    33      10.017   5.066  18.924  1.00 88.16           C
ATOM    249  OG  SER    33      10.171   5.236  20.325  1.00 88.16           O
ATOM    250  C   SER    33       9.836   7.490  18.752  1.00 88.16           C
ATOM    251  O   SER    33       9.305   8.225  19.583  1.00 88.16           O
ATOM    252  N   SER    34      11.031   7.762  18.191  1.00 94.49           N
ATOM    253  CA  SER    34      11.774   8.949  18.493  1.00 94.49           C
ATOM    254  CB  SER    34      12.093   9.122  19.992  1.00 94.49           C
ATOM    255  OG  SER    34      12.809  10.327  20.228  1.00 94.49           O
ATOM    256  C   SER    34      13.067   8.801  17.753  1.00 94.49           C
ATOM    257  O   SER    34      13.236   7.853  16.988  1.00 94.49           O
ATOM    258  N   GLY    35      14.017   9.739  17.934  1.00 50.03           N
ATOM    259  CA  GLY    35      15.253   9.574  17.234  1.00 50.03           C
ATOM    260  C   GLY    35      16.231  10.553  17.783  1.00 50.03           C
ATOM    261  O   GLY    35      15.876  11.472  18.518  1.00 50.03           O
ATOM    262  N   TYR    36      17.518  10.350  17.464  1.00126.99           N
ATOM    263  CA  TYR    36      18.487  11.294  17.918  1.00126.99           C
ATOM    264  CB  TYR    36      19.149  10.906  19.246  1.00126.99           C
ATOM    265  CG  TYR    36      20.097   9.804  18.962  1.00126.99           C
ATOM    266  CD1 TYR    36      19.670   8.586  18.486  1.00126.99           C
ATOM    267  CD2 TYR    36      21.430  10.003  19.208  1.00126.99           C
ATOM    268  CE1 TYR    36      20.576   7.581  18.234  1.00126.99           C
ATOM    269  CE2 TYR    36      22.336   9.005  18.959  1.00126.99           C
ATOM    270  CZ  TYR    36      21.914   7.794  18.468  1.00126.99           C
ATOM    271  OH  TYR    36      22.863   6.782  18.218  1.00126.99           O
ATOM    272  C   TYR    36      19.525  11.379  16.849  1.00126.99           C
ATOM    273  O   TYR    36      19.631  10.492  16.002  1.00126.99           O
ATOM    274  N   CYS    37      20.324  12.462  16.858  1.00 78.85           N
ATOM    275  CA  CYS    37      21.254  12.641  15.786  1.00 78.85           C
ATOM    276  CB  CYS    37      21.634  14.123  15.569  1.00 78.85           C
ATOM    277  SG  CYS    37      22.669  14.439  14.106  1.00 78.85           S
ATOM    278  C   CYS    37      22.467  11.825  16.071  1.00 78.85           C
ATOM    279  O   CYS    37      23.093  11.937  17.124  1.00 78.85           O
ATOM    280  N   ALA    38      22.807  10.938  15.123  1.00 44.49           N
ATOM    281  CA  ALA    38      23.971  10.130  15.288  1.00 44.49           C
ATOM    282  CB  ALA    38      23.845   8.730  14.664  1.00 44.49           C
ATOM    283  C   ALA    38      25.055  10.853  14.575  1.00 44.49           C
ATOM    284  O   ALA    38      24.804  11.551  13.593  1.00 44.49           O
ATOM    285  N   TRP    39      26.298  10.697  15.061  1.00 87.53           N
ATOM    286  CA  TRP    39      27.400  11.373  14.460  1.00 87.53           C
ATOM    287  CB  TRP    39      28.729  11.040  15.169  1.00 87.53           C
ATOM    288  CG  TRP    39      28.913  11.741  16.495  1.00 87.53           C
ATOM    289  CD2 TRP    39      28.027  11.635  17.623  1.00 87.53           C
ATOM    290  CD1 TRP    39      29.862  12.657  16.839  1.00 87.53           C
ATOM    291  NE1 TRP    39      29.636  13.114  18.114  1.00 87.53           N
ATOM    292  CE2 TRP    39      28.506  12.503  18.604  1.00 87.53           C
ATOM    293  CE3 TRP    39      26.899  10.890  17.823  1.00 87.53           C
ATOM    294  CZ2 TRP    39      27.865  12.642  19.798  1.00 87.53           C
ATOM    295  CZ3 TRP    39      26.256  11.023  19.034  1.00 87.53           C
ATOM    296  CH2 TRP    39      26.734  11.885  19.999  1.00 87.53           C
ATOM    297  C   TRP    39      27.414  10.940  13.031  1.00 87.53           C
ATOM    298  O   TRP    39      27.584  11.779  12.149  1.00 87.53           O
ATOM    299  N   PRO    40      27.243   9.671  12.751  1.00146.84           N
ATOM    300  CA  PRO    40      27.136   9.298  11.365  1.00146.84           C
ATOM    301  CD  PRO    40      27.968   8.652  13.504  1.00146.84           C
ATOM    302  CB  PRO    40      27.439   7.805  11.297  1.00146.84           C
ATOM    303  CG  PRO    40      28.395   7.590  12.480  1.00146.84           C
ATOM    304  C   PRO    40      25.883   9.704  10.619  1.00146.84           C
ATOM    305  O   PRO    40      25.967   9.793   9.395  1.00146.84           O
ATOM    306  N   ALA    41      24.721   9.937  11.276  1.00 65.78           N
ATOM    307  CA  ALA    41      23.547  10.279  10.510  1.00 65.78           C
ATOM    308  CB  ALA    41      23.198   9.190   9.487  1.00 65.78           C
ATOM    309  C   ALA    41      22.384  10.389  11.450  1.00 65.78           C
ATOM    310  O   ALA    41      22.499  10.056  12.628  1.00 65.78           O
ATOM    311  N   CYS    42      21.227  10.882  10.951  1.00102.29           N
ATOM    312  CA  CYS    42      20.051  10.975  11.770  1.00102.29           C
ATOM    313  CB  CYS    42      18.908  11.752  11.100  1.00102.29           C
ATOM    314  SG  CYS    42      17.576  12.128  12.268  1.00102.29           S
ATOM    315  C   CYS    42      19.616   9.569  11.992  1.00102.29           C
ATOM    316  O   CYS    42      19.637   8.754  11.071  1.00102.29           O
ATOM    317  N   TYR    43      19.207   9.251  13.232  1.00 76.43           N
ATOM    318  CA  TYR    43      18.926   7.884  13.539  1.00 76.43           C
ATOM    319  CB  TYR    43      19.932   7.416  14.601  1.00 76.43           C
ATOM    320  CG  TYR    43      19.923   5.943  14.687  1.00 76.43           C
ATOM    321  CD1 TYR    43      20.509   5.211  13.684  1.00 76.43           C
ATOM    322  CD2 TYR    43      19.369   5.310  15.771  1.00 76.43           C
ATOM    323  CE1 TYR    43      20.519   3.842  13.751  1.00 76.43           C
ATOM    324  CE2 TYR    43      19.378   3.940  15.843  1.00 76.43           C
ATOM    325  CZ  TYR    43      19.950   3.209  14.831  1.00 76.43           C
ATOM    326  OH  TYR    43      19.959   1.802  14.903  1.00 76.43           O
ATOM    327  C   TYR    43      17.536   7.816  14.103  1.00 76.43           C
ATOM    328  O   TYR    43      17.210   8.558  15.027  1.00 76.43           O
ATOM    329  N   CYS    44      16.673   6.920  13.566  1.00 45.79           N
ATOM    330  CA  CYS    44      15.321   6.839  14.063  1.00 45.79           C
ATOM    331  CB  CYS    44      14.252   7.127  12.989  1.00 45.79           C
ATOM    332  SG  CYS    44      14.396   8.802  12.299  1.00 45.79           S
ATOM    333  C   CYS    44      15.071   5.455  14.593  1.00 45.79           C
ATOM    334  O   CYS    44      15.600   4.477  14.066  1.00 45.79           O
ATOM    335  N   TYR    45      14.242   5.343  15.659  1.00117.42           N
ATOM    336  CA  TYR    45      13.910   4.071  16.255  1.00117.42           C
ATOM    337  CB  TYR    45      14.049   3.996  17.792  1.00117.42           C
ATOM    338  CG  TYR    45      15.470   3.918  18.225  1.00117.42           C
ATOM    339  CD1 TYR    45      16.255   5.043  18.324  1.00117.42           C
ATOM    340  CD2 TYR    45      16.011   2.699  18.559  1.00117.42           C
ATOM    341  CE1 TYR    45      17.563   4.946  18.741  1.00117.42           C
ATOM    342  CE2 TYR    45      17.317   2.598  18.976  1.00117.42           C
ATOM    343  CZ  TYR    45      18.098   3.722  19.066  1.00117.42           C
ATOM    344  OH  TYR    45      19.438   3.610  19.495  1.00117.42           O
ATOM    345  C   TYR    45      12.454   3.808  16.034  1.00117.42           C
ATOM    346  O   TYR    45      11.618   4.696  16.186  1.00117.42           O
ATOM    347  N   GLY    46      12.109   2.562  15.659  1.00 31.14           N
ATOM    348  CA  GLY    46      10.718   2.228  15.531  1.00 31.14           C
ATOM    349  C   GLY    46      10.109   3.006  14.405  1.00 31.14           C
ATOM    350  O   GLY    46       9.025   3.571  14.539  1.00 31.14           O
ATOM    351  N   LEU    47      10.813   3.081  13.265  1.00 75.69           N
ATOM    352  CA  LEU    47      10.298   3.769  12.118  1.00 75.69           C
ATOM    353  CB  LEU    47      11.471   4.198  11.213  1.00 75.69           C
ATOM    354  CG  LEU    47      11.180   5.180  10.067  1.00 75.69           C
ATOM    355  CD1 LEU    47      10.654   6.534  10.579  1.00 75.69           C
ATOM    356  CD2 LEU    47      12.445   5.344   9.204  1.00 75.69           C
ATOM    357  C   LEU    47       9.394   2.788  11.418  1.00 75.69           C
ATOM    358  O   LEU    47       9.578   1.580  11.560  1.00 75.69           O
ATOM    359  N   PRO    48       8.393   3.223  10.702  1.00 72.37           N
ATOM    360  CA  PRO    48       7.579   2.253  10.016  1.00 72.37           C
ATOM    361  CD  PRO    48       7.608   4.361  11.153  1.00 72.37           C
ATOM    362  CB  PRO    48       6.288   2.976   9.643  1.00 72.37           C
ATOM    363  CG  PRO    48       6.159   4.048  10.742  1.00 72.37           C
ATOM    364  C   PRO    48       8.355   1.689   8.866  1.00 72.37           C
ATOM    365  O   PRO    48       9.228   2.375   8.340  1.00 72.37           O
ATOM    366  N   ASN    49       8.052   0.447   8.453  1.00 49.18           N
ATOM    367  CA  ASN    49       8.801  -0.220   7.427  1.00 49.18           C
ATOM    368  CB  ASN    49       8.372  -1.681   7.245  1.00 49.18           C
ATOM    369  CG  ASN    49       8.752  -2.412   8.525  1.00 49.18           C
ATOM    370  OD1 ASN    49       9.654  -1.996   9.250  1.00 49.18           O
ATOM    371  ND2 ASN    49       8.045  -3.535   8.815  1.00 49.18           N
ATOM    372  C   ASN    49       8.668   0.491   6.111  1.00 49.18           C
ATOM    373  O   ASN    49       9.605   0.502   5.314  1.00 49.18           O
ATOM    374  N   TRP    50       7.498   1.101   5.840  1.00 63.99           N
ATOM    375  CA  TRP    50       7.261   1.720   4.563  1.00 63.99           C
ATOM    376  CB  TRP    50       5.796   2.165   4.334  1.00 63.99           C
ATOM    377  CG  TRP    50       5.143   3.028   5.391  1.00 63.99           C
ATOM    378  CD2 TRP    50       5.131   4.465   5.406  1.00 63.99           C
ATOM    379  CD1 TRP    50       4.404   2.628   6.467  1.00 63.99           C
ATOM    380  NE1 TRP    50       3.938   3.721   7.152  1.00 63.99           N
ATOM    381  CE2 TRP    50       4.371   4.858   6.509  1.00 63.99           C
ATOM    382  CE3 TRP    50       5.700   5.383   4.569  1.00 63.99           C
ATOM    383  CZ2 TRP    50       4.163   6.177   6.791  1.00 63.99           C
ATOM    384  CZ3 TRP    50       5.488   6.713   4.860  1.00 63.99           C
ATOM    385  CH2 TRP    50       4.734   7.102   5.948  1.00 63.99           C
ATOM    386  C   TRP    50       8.182   2.873   4.292  1.00 63.99           C
ATOM    387  O   TRP    50       8.686   3.000   3.177  1.00 63.99           O
ATOM    388  N   VAL    51       8.458   3.727   5.295  1.00123.63           N
ATOM    389  CA  VAL    51       9.249   4.908   5.070  1.00123.63           C
ATOM    390  CB  VAL    51       9.534   5.675   6.314  1.00123.63           C
ATOM    391  CG1 VAL    51       8.213   6.154   6.930  1.00123.63           C
ATOM    392  CG2 VAL    51      10.351   4.756   7.226  1.00123.63           C
ATOM    393  C   VAL    51      10.585   4.555   4.486  1.00123.63           C
ATOM    394  O   VAL    51      11.145   3.489   4.740  1.00123.63           O
ATOM    395  N   LYS    52      11.113   5.493   3.670  1.00 96.34           N
ATOM    396  CA  LYS    52      12.363   5.375   2.973  1.00 96.34           C
ATOM    397  CB  LYS    52      12.573   6.493   1.933  1.00 96.34           C
ATOM    398  CG  LYS    52      11.519   6.523   0.819  1.00 96.34           C
ATOM    399  CD  LYS    52      10.142   7.034   1.260  1.00 96.34           C
ATOM    400  CE  LYS    52       9.077   6.961   0.161  1.00 96.34           C
ATOM    401  NZ  LYS    52       7.932   7.840   0.495  1.00 96.34           N
ATOM    402  C   LYS    52      13.491   5.468   3.955  1.00 96.34           C
ATOM    403  O   LYS    52      13.474   6.289   4.871  1.00 96.34           O
ATOM    404  N   VAL    53      14.522   4.620   3.762  1.00 98.76           N
ATOM    405  CA  VAL    53      15.653   4.562   4.644  1.00 98.76           C
ATOM    406  CB  VAL    53      15.696   3.265   5.399  1.00 98.76           C
ATOM    407  CG1 VAL    53      15.955   2.155   4.368  1.00 98.76           C
ATOM    408  CG2 VAL    53      16.751   3.335   6.515  1.00 98.76           C
ATOM    409  C   VAL    53      16.885   4.606   3.787  1.00 98.76           C
ATOM    410  O   VAL    53      16.819   4.390   2.578  1.00 98.76           O
ATOM    411  N   TRP    54      18.044   4.911   4.407  1.00 56.62           N
ATOM    412  CA  TRP    54      19.301   4.997   3.717  1.00 56.62           C
ATOM    413  CB  TRP    54      20.384   5.651   4.590  1.00 56.62           C
ATOM    414  CG  TRP    54      21.766   5.686   3.990  1.00 56.62           C
ATOM    415  CD2 TRP    54      22.710   4.616   4.125  1.00 56.62           C
ATOM    416  CD1 TRP    54      22.388   6.667   3.276  1.00 56.62           C
ATOM    417  NE1 TRP    54      23.667   6.274   2.959  1.00 56.62           N
ATOM    418  CE2 TRP    54      23.879   5.013   3.478  1.00 56.62           C
ATOM    419  CE3 TRP    54      22.612   3.402   4.742  1.00 56.62           C
ATOM    420  CZ2 TRP    54      24.976   4.198   3.438  1.00 56.62           C
ATOM    421  CZ3 TRP    54      23.720   2.584   4.701  1.00 56.62           C
ATOM    422  CH2 TRP    54      24.880   2.974   4.062  1.00 56.62           C
ATOM    423  C   TRP    54      19.756   3.613   3.388  1.00 56.62           C
ATOM    424  O   TRP    54      19.783   2.733   4.247  1.00 56.62           O
ATOM    425  N   ASP    55      20.136   3.401   2.115  1.00 44.35           N
ATOM    426  CA  ASP    55      20.596   2.123   1.657  1.00 44.35           C
ATOM    427  CB  ASP    55      19.773   1.569   0.487  1.00 44.35           C
ATOM    428  CG  ASP    55      18.406   1.167   1.012  1.00 44.35           C
ATOM    429  OD1 ASP    55      18.266   0.990   2.252  1.00 44.35           O
ATOM    430  OD2 ASP    55      17.482   1.027   0.167  1.00 44.35           O
ATOM    431  C   ASP    55      21.983   2.305   1.141  1.00 44.35           C
ATOM    432  O   ASP    55      22.492   3.422   1.066  1.00 44.35           O
ATOM    433  N   ARG    56      22.656   1.191   0.800  1.00102.92           N
ATOM    434  CA  ARG    56      23.951   1.365   0.220  1.00102.92           C
ATOM    435  CB  ARG    56      24.799   0.077   0.203  1.00102.92           C
ATOM    436  CG  ARG    56      25.133  -0.429   1.610  1.00102.92           C
ATOM    437  CD  ARG    56      26.166  -1.559   1.643  1.00102.92           C
ATOM    438  NE  ARG    56      26.320  -1.979   3.066  1.00102.92           N
ATOM    439  CZ  ARG    56      27.331  -2.821   3.434  1.00102.92           C
ATOM    440  NH1 ARG    56      28.242  -3.255   2.514  1.00102.92           N
ATOM    441  NH2 ARG    56      27.418  -3.255   4.725  1.00102.92           N
ATOM    442  C   ARG    56      23.684   1.806  -1.184  1.00102.92           C
ATOM    443  O   ARG    56      22.950   1.148  -1.918  1.00102.92           O
ATOM    444  N   ALA    57      24.252   2.957  -1.591  1.00263.68           N
ATOM    445  CA  ALA    57      23.995   3.454  -2.913  1.00263.68           C
ATOM    446  CB  ALA    57      22.510   3.737  -3.219  1.00263.68           C
ATOM    447  C   ALA    57      24.715   4.752  -3.039  1.00263.68           C
ATOM    448  O   ALA    57      25.490   5.140  -2.167  1.00263.68           O
ATOM    449  N   THR    58      24.478   5.457  -4.160  1.00236.17           N
ATOM    450  CA  THR    58      25.159   6.694  -4.382  1.00236.17           C
ATOM    451  CB  THR    58      25.800   6.762  -5.737  1.00236.17           C
ATOM    452  OG1 THR    58      26.752   5.718  -5.875  1.00236.17           O
ATOM    453  CG2 THR    58      26.477   8.131  -5.914  1.00236.17           C
ATOM    454  C   THR    58      24.168   7.807  -4.294  1.00236.17           C
ATOM    455  O   THR    58      22.973   7.622  -4.528  1.00236.17           O
ATOM    456  N   ASN    59      24.652   9.005  -3.910  1.00228.34           N
ATOM    457  CA  ASN    59      23.749  10.108  -3.839  1.00228.34           C
ATOM    458  CB  ASN    59      24.166  11.226  -2.869  1.00228.34           C
ATOM    459  CG  ASN    59      22.858  11.857  -2.413  1.00228.34           C
ATOM    460  OD1 ASN    59      21.809  11.628  -3.013  1.00228.34           O
ATOM    461  ND2 ASN    59      22.911  12.652  -1.312  1.00228.34           N
ATOM    462  C   ASN    59      23.653  10.656  -5.228  1.00228.34           C
ATOM    463  O   ASN    59      24.580  10.517  -6.024  1.00228.34           O
ATOM    464  N   LYS    60      22.513  11.297  -5.551  1.00185.58           N
ATOM    465  CA  LYS    60      22.224  11.750  -6.883  1.00185.58           C
ATOM    466  CB  LYS    60      20.780  12.258  -7.059  1.00185.58           C
ATOM    467  CG  LYS    60      19.730  11.187  -6.751  1.00185.58           C
ATOM    468  CD  LYS    60      18.282  11.687  -6.776  1.00185.58           C
ATOM    469  CE  LYS    60      17.959  12.763  -5.739  1.00185.58           C
ATOM    470  NZ  LYS    60      18.166  14.104  -6.328  1.00185.58           N
ATOM    471  C   LYS    60      23.147  12.858  -7.269  1.00185.58           C
ATOM    472  O   LYS    60      23.906  13.381  -6.455  1.00185.58           O
ATOM    473  N   CYS    61      23.139  13.199  -8.572  1.00 61.55           N
ATOM    474  CA  CYS    61      23.971  14.259  -9.053  1.00 61.55           C
ATOM    475  CB  CYS    61      24.619  13.940 -10.412  1.00 61.55           C
ATOM    476  SG  CYS    61      25.865  15.166 -10.911  1.00 61.55           S
ATOM    477  C   CYS    61      23.060  15.471  -9.233  1.00 61.55           C
ATOM    478  O   CYS    61      22.366  15.832  -8.245  1.00 61.55           O
ATOM    479  OXT CYS    61      23.041  16.046 -10.354  1.00 61.55           O
TER     480      CYS    61
CONECT  114  277
CONECT  179  314
CONECT  209  332
END
