# Supplementary material for: Estimating local protein model quality: prospects for molecular replacement
Source: Acta Crystallogr D Struct Biol. 2020 Mar 3;76(Pt 3):285–90. doi: 10.1107/S2059798320000972 (PMC7057213; doi:10.1107/S2059798320000972)
Supplement: Supplementary file 1 [file d-76-00285-sup1.zip › models/1b7d.1chz_A.B99990001.pdb.proq3.sscore.local]

ProQ2 ProQRosCen ProQRosFA ProQ3
0.23957564 0.44420172 0.7776853 0.43986544
0.41915544 0.53017345 0.87493369 0.59533349
0.51810752 0.58049772 0.87070402 0.66131275
0.63983022 0.58434583 0.850207 0.73796201
0.69155078 0.547942 0.79116963 0.76277964
0.56653637 0.4019071 0.63593635 0.68442938
0.44942762 0.27719995 0.53734514 0.59677503
0.39178297 0.3394363 0.47938731 0.49453081
0.46268536 0.42567439 0.49254337 0.53955727
0.56022076 0.59211428 0.59091008 0.61822958
0.56074131 0.60515767 0.66379233 0.63489533
0.55068107 0.54106092 0.62535013 0.61768404
0.39982893 0.41072476 0.52713716 0.53518626
0.43226468 0.5478939 0.54008157 0.5375617
0.44479263 0.60606502 0.60232363 0.57804412
0.40779988 0.52956734 0.5207539 0.51404909
0.32600177 0.432135 0.43607283 0.45106796
0.36706121 0.45846362 0.3749945 0.43765664
0.41451388 0.52472307 0.40500243 0.46016415
0.43064789 0.50667307 0.41967488 0.47548755
0.48233159 0.52880642 0.48535739 0.51502957
0.6049276 0.69824072 0.65219854 0.66151549
0.66578936 0.75385659 0.72343538 0.74106331
0.65378804 0.7022681 0.69572628 0.71221301
0.5276944 0.55801125 0.6999866 0.65791487
0.64812884 0.65419158 0.77695023 0.72689242
0.68117331 0.72277621 0.86778758 0.77484457
0.62086729 0.69831749 0.84408102 0.73242511
0.45640175 0.4667113 0.70227282 0.60183517
0.41299826 0.46163391 0.70178915 0.57957336
0.48975613 0.50353957 0.76202854 0.64609791
0.60546275 0.56398516 0.82361171 0.72327118
0.62221987 0.55157236 0.77716016 0.71771051
0.68035299 0.57436828 0.868726 0.77591453
0.81541881 0.69065542 0.93603154 0.88948892
0.99985914 0.8572076 1.0387389 1.0084314
0.9312246 0.86561982 1.005632 0.99885419
0.82710664 0.75255564 0.92459232 0.92380808
0.69495191 0.57830596 0.75864696 0.80050298
0.68284337 0.54937128 0.75155061 0.77417236
0.80510626 0.70806519 0.92581971 0.90974638
0.91265303 0.85252812 1.0802892 1.0481382
1.0484226 0.97724394 1.2402985 1.1295072
0.88556255 0.88016396 1.133674 1.046042
0.766762 0.76623518 1.0704472 0.92898621
0.65359965 0.69747403 0.93520174 0.83950504
0.69121328 0.78653144 0.94933874 0.87099153
0.67654791 0.78240033 0.84357954 0.83076579
0.60741503 0.75832898 0.81209898 0.76411305
0.54936706 0.68294457 0.75269172 0.70051889
0.63992918 0.68452032 0.78235445 0.7567849
0.60849777 0.65627173 0.80240962 0.75162103
0.70836926 0.7662403 0.84764356 0.77075265
0.62831187 0.73948841 0.7953186 0.70058802
0.56367465 0.67663762 0.69886161 0.59900407
0.42566663 0.53485324 0.56674407 0.4699931
0.41749986 0.51157872 0.50617038 0.42005044
0.35586036 0.55764361 0.47314562 0.36918871
0.3712457 0.56457434 0.46426124 0.35428581
0.45120794 0.64269552 0.52046959 0.40317668
0.37848462 0.61314393 0.47678431 0.35007108
