# Supplementary material for: Estimating local protein model quality: prospects for molecular replacement
Source: Acta Crystallogr D Struct Biol. 2020 Mar 3;76(Pt 3):285–90. doi: 10.1107/S2059798320000972 (PMC7057213; doi:10.1107/S2059798320000972)
Supplement: Supplementary file 1 [file d-76-00285-sup1.zip › models/1b7d.1chz_A.B99990001.pdb.proq3d.sscore.local]

ProQ2D ProQRosCenD ProQRosFAD ProQ3D
2.617068886756896973e-01 2.179972678422927856e-01 9.106761813163757324e-01 5.258769989013671875e-01
6.615025997161865234e-01 6.529326438903808594e-01 9.095846414566040039e-01 8.706423044204711914e-01
7.921144962310791016e-01 6.186090111732482910e-01 9.253154993057250977e-01 9.007140994071960449e-01
7.631649374961853027e-01 6.708956956863403320e-01 9.262755513191223145e-01 8.770265579223632812e-01
7.290190458297729492e-01 6.793074607849121094e-01 9.004766345024108887e-01 8.643937706947326660e-01
7.339743971824645996e-01 6.057093143463134766e-01 8.526366949081420898e-01 8.330418467521667480e-01
5.763484239578247070e-01 4.584147632122039795e-01 5.145177841186523438e-01 4.683142602443695068e-01
4.477191269397735596e-01 4.210487306118011475e-01 5.832755565643310547e-01 4.743630588054656982e-01
4.571666717529296875e-01 4.391076564788818359e-01 5.834257602691650391e-01 6.492299437522888184e-01
6.597684025764465332e-01 6.950697302818298340e-01 6.959131956100463867e-01 6.492318511009216309e-01
7.233242392539978027e-01 8.432351946830749512e-01 7.463514208793640137e-01 6.267883777618408203e-01
7.451885342597961426e-01 6.579436659812927246e-01 7.462065815925598145e-01 7.689960598945617676e-01
6.924543976783752441e-01 5.378694534301757812e-01 5.980986356735229492e-01 6.926132440567016602e-01
5.259734392166137695e-01 5.017707943916320801e-01 6.816099882125854492e-01 6.729789972305297852e-01
6.095516085624694824e-01 7.092286944389343262e-01 6.509833335876464844e-01 8.391178846359252930e-01
4.876663386821746826e-01 4.949681758880615234e-01 5.247762799263000488e-01 5.965951085090637207e-01
4.335770606994628906e-01 5.804897546768188477e-01 5.814883708953857422e-01 4.342257678508758545e-01
3.612401783466339111e-01 4.277218878269195557e-01 4.056538343429565430e-01 4.673211872577667236e-01
3.993079960346221924e-01 4.640752375125885010e-01 4.313262104988098145e-01 4.470076858997344971e-01
4.107092320919036865e-01 6.193250417709350586e-01 3.800463378429412842e-01 3.620800673961639404e-01
4.951389133930206299e-01 6.431261301040649414e-01 6.926493048667907715e-01 5.963679552078247070e-01
6.371096968650817871e-01 6.784132122993469238e-01 6.451940536499023438e-01 7.771056294441223145e-01
7.211923599243164062e-01 8.076819181442260742e-01 8.384059667587280273e-01 8.397904634475708008e-01
7.753605246543884277e-01 7.481064796447753906e-01 6.915814876556396484e-01 7.878923416137695312e-01
6.159330606460571289e-01 6.999749541282653809e-01 6.839082837104797363e-01 7.700170278549194336e-01
7.445558309555053711e-01 4.886552691459655762e-01 7.866622209548950195e-01 8.477298617362976074e-01
7.752997875213623047e-01 7.808169722557067871e-01 8.718987703323364258e-01 8.954700231552124023e-01
7.223743796348571777e-01 6.957718133926391602e-01 7.568678259849548340e-01 7.805316448211669922e-01
5.219566822052001953e-01 5.429170727729797363e-01 6.333880424499511719e-01 6.375655531883239746e-01
4.197248816490173340e-01 5.519049763679504395e-01 7.042857408523559570e-01 5.795515775680541992e-01
6.121622323989868164e-01 5.588464140892028809e-01 8.292677402496337891e-01 7.209899425506591797e-01
7.353810667991638184e-01 6.656400561332702637e-01 8.716411590576171875e-01 8.885596394538879395e-01
7.323763370513916016e-01 5.734498500823974609e-01 8.538042306900024414e-01 9.127694964408874512e-01
8.263344764709472656e-01 6.932405233383178711e-01 9.099158644676208496e-01 9.173968434333801270e-01
8.378791213035583496e-01 8.409434556961059570e-01 8.897532820701599121e-01 9.326758384704589844e-01
8.673492074012756348e-01 8.927161097526550293e-01 9.395060539245605469e-01 9.187117218971252441e-01
8.676001429557800293e-01 8.753325939178466797e-01 9.532736539840698242e-01 9.174084067344665527e-01
8.482926487922668457e-01 8.582944869995117188e-01 9.030437469482421875e-01 9.089453816413879395e-01
7.100386023521423340e-01 8.163765072822570801e-01 7.837412953376770020e-01 8.473534584045410156e-01
7.410510778427124023e-01 8.024795055389404297e-01 8.169358968734741211e-01 8.435667157173156738e-01
7.441445589065551758e-01 7.142399549484252930e-01 7.018500566482543945e-01 9.304395914077758789e-01
8.537098169326782227e-01 8.713800907135009766e-01 9.229646921157836914e-01 9.684714078903198242e-01
8.885647058486938477e-01 9.106879234313964844e-01 9.657050967216491699e-01 9.632451534271240234e-01
8.449338674545288086e-01 8.438561558723449707e-01 9.729380607604980469e-01 9.702990651130676270e-01
8.211078047752380371e-01 7.780590653419494629e-01 9.499580264091491699e-01 9.550313949584960938e-01
7.540203928947448730e-01 8.037576675415039062e-01 9.057446122169494629e-01 9.014975428581237793e-01
7.212628722190856934e-01 8.757027387619018555e-01 9.179059267044067383e-01 9.200443029403686523e-01
7.059719562530517578e-01 8.017350435256958008e-01 8.556279540061950684e-01 8.553696870803833008e-01
7.673901319503784180e-01 8.250023126602172852e-01 7.933793663978576660e-01 8.167101740837097168e-01
7.399897575378417969e-01 6.357861161231994629e-01 7.636026144027709961e-01 7.776967883110046387e-01
7.446148395538330078e-01 7.362007498741149902e-01 8.910598754882812500e-01 8.809875845909118652e-01
7.519797682762145996e-01 6.806964874267578125e-01 8.875714540481567383e-01 8.591539263725280762e-01
8.164595961570739746e-01 7.972909808158874512e-01 8.296152949333190918e-01 8.171287178993225098e-01
6.232290267944335938e-01 7.701857686042785645e-01 8.406057953834533691e-01 7.714698314666748047e-01
4.614451229572296143e-01 7.003903985023498535e-01 7.096452116966247559e-01 7.044245600700378418e-01
3.589480817317962646e-01 4.657758474349975586e-01 6.895889639854431152e-01 7.230994701385498047e-01
2.937973737716674805e-01 4.844462871551513672e-01 4.917553067207336426e-01 5.024820566177368164e-01
2.145625948905944824e-01 5.761189460754394531e-01 4.856405854225158691e-01 2.751987576484680176e-01
1.299493610858917236e-01 4.942876994609832764e-01 3.994358777999877930e-01 3.009485006332397461e-01
8.973530679941177368e-02 4.183743298053741455e-01 3.452745676040649414e-01 1.854929476976394653e-01
6.261643767356872559e-02 8.983986079692840576e-02 1.187077015638351440e-01 2.586241066455841064e-01
