# Supplementary material for: Estimating local protein model quality: prospects for molecular replacement
Source: Acta Crystallogr D Struct Biol. 2020 Mar 3;76(Pt 3):285–90. doi: 10.1107/S2059798320000972 (PMC7057213; doi:10.1107/S2059798320000972)
Supplement: Supplementary file 1 [file d-76-00285-sup1.zip › models/1b7d.2atb_A.B99990001.pdb]

EXPDTA    THEORETICAL MODEL, MODELLER 9.23 2019/11/15 00:43:05
REMARK   6 MODELLER OBJECTIVE FUNCTION:       342.1632
REMARK   6 MODELLER BEST TEMPLATE % SEQ ID:  34.426
REMARK   6 SEQUENCE: 1b7d/1b7d.2atb_A
REMARK   6 ALIGNMENT: 1b7d/1b7d.2atb_A.ali
REMARK   6 SCRIPT: ./make_models.py
REMARK   6 TEMPLATE: 2atb 3:A - 64:A MODELS 1: - 59: AT 34.4%
SSBOND   1 CYS     15    CYS     37                          1555   1555  2.02
SSBOND   2 CYS     23    CYS     42                          1555   1555  2.04
SSBOND   3 CYS     27    CYS     44                          1555   1555  2.04
ATOM      1  N   LYS     1       5.012  39.202  14.264  1.00156.67           N
ATOM      2  CA  LYS     1       6.054  40.178  14.645  1.00156.67           C
ATOM      3  CB  LYS     1       5.482  41.608  14.701  1.00156.67           C
ATOM      4  CG  LYS     1       4.406  41.819  15.770  1.00156.67           C
ATOM      5  CD  LYS     1       3.138  40.978  15.585  1.00156.67           C
ATOM      6  CE  LYS     1       2.198  41.501  14.497  1.00156.67           C
ATOM      7  NZ  LYS     1       1.592  42.789  14.914  1.00156.67           N
ATOM      8  C   LYS     1       6.614  39.841  15.980  1.00156.67           C
ATOM      9  O   LYS     1       6.207  38.861  16.602  1.00156.67           O
ATOM     10  N   GLU     2       7.585  40.643  16.455  1.00 76.07           N
ATOM     11  CA  GLU     2       8.151  40.374  17.742  1.00 76.07           C
ATOM     12  CB  GLU     2       9.670  40.652  17.810  1.00 76.07           C
ATOM     13  CG  GLU     2      10.068  42.095  17.500  1.00 76.07           C
ATOM     14  CD  GLU     2      11.585  42.210  17.570  1.00 76.07           C
ATOM     15  OE1 GLU     2      12.259  41.182  17.846  1.00 76.07           O
ATOM     16  OE2 GLU     2      12.091  43.341  17.340  1.00 76.07           O
ATOM     17  C   GLU     2       7.441  41.265  18.708  1.00 76.07           C
ATOM     18  O   GLU     2       7.346  42.473  18.498  1.00 76.07           O
ATOM     19  N   GLY     3       6.900  40.680  19.796  1.00 26.58           N
ATOM     20  CA  GLY     3       6.166  41.482  20.727  1.00 26.58           C
ATOM     21  C   GLY     3       5.951  40.697  21.976  1.00 26.58           C
ATOM     22  O   GLY     3       6.410  39.563  22.115  1.00 26.58           O
ATOM     23  N   TYR     4       5.235  41.307  22.936  1.00 62.70           N
ATOM     24  CA  TYR     4       4.953  40.631  24.163  1.00 62.70           C
ATOM     25  CB  TYR     4       4.648  41.582  25.336  1.00 62.70           C
ATOM     26  CG  TYR     4       5.891  42.328  25.679  1.00 62.70           C
ATOM     27  CD1 TYR     4       6.260  43.468  24.999  1.00 62.70           C
ATOM     28  CD2 TYR     4       6.705  41.872  26.688  1.00 62.70           C
ATOM     29  CE1 TYR     4       7.412  44.149  25.333  1.00 62.70           C
ATOM     30  CE2 TYR     4       7.854  42.544  27.027  1.00 62.70           C
ATOM     31  CZ  TYR     4       8.215  43.682  26.349  1.00 62.70           C
ATOM     32  OH  TYR     4       9.399  44.360  26.712  1.00 62.70           O
ATOM     33  C   TYR     4       3.714  39.823  23.950  1.00 62.70           C
ATOM     34  O   TYR     4       2.665  40.343  23.568  1.00 62.70           O
ATOM     35  N   LEU     5       3.823  38.508  24.211  1.00 50.42           N
ATOM     36  CA  LEU     5       2.715  37.618  24.067  1.00 50.42           C
ATOM     37  CB  LEU     5       3.134  36.154  24.282  1.00 50.42           C
ATOM     38  CG  LEU     5       1.998  35.130  24.143  1.00 50.42           C
ATOM     39  CD1 LEU     5       1.508  35.038  22.690  1.00 50.42           C
ATOM     40  CD2 LEU     5       2.417  33.770  24.727  1.00 50.42           C
ATOM     41  C   LEU     5       1.751  37.986  25.145  1.00 50.42           C
ATOM     42  O   LEU     5       2.159  38.282  26.267  1.00 50.42           O
ATOM     43  N   MET     6       0.441  37.998  24.827  1.00108.57           N
ATOM     44  CA  MET     6      -0.535  38.342  25.821  1.00108.57           C
ATOM     45  CB  MET     6      -1.239  39.697  25.634  1.00108.57           C
ATOM     46  CG  MET     6      -2.077  39.794  24.360  1.00108.57           C
ATOM     47  SD  MET     6      -3.468  40.965  24.457  1.00108.57           S
ATOM     48  CE  MET     6      -2.528  42.379  25.108  1.00108.57           C
ATOM     49  C   MET     6      -1.636  37.342  25.770  1.00108.57           C
ATOM     50  O   MET     6      -1.774  36.584  24.812  1.00108.57           O
ATOM     51  N   ASP     7      -2.439  37.312  26.848  1.00 57.42           N
ATOM     52  CA  ASP     7      -3.571  36.446  26.941  1.00 57.42           C
ATOM     53  CB  ASP     7      -3.810  35.963  28.380  1.00 57.42           C
ATOM     54  CG  ASP     7      -3.899  37.155  29.325  1.00 57.42           C
ATOM     55  OD1 ASP     7      -4.322  38.258  28.885  1.00 57.42           O
ATOM     56  OD2 ASP     7      -3.517  36.968  30.511  1.00 57.42           O
ATOM     57  C   ASP     7      -4.765  37.164  26.401  1.00 57.42           C
ATOM     58  O   ASP     7      -4.644  38.250  25.837  1.00 57.42           O
ATOM     59  N   HIS     8      -5.955  36.552  26.565  1.00 83.54           N
ATOM     60  CA  HIS     8      -7.187  37.073  26.039  1.00 83.54           C
ATOM     61  ND1 HIS     8      -8.335  33.749  26.836  1.00 83.54           N
ATOM     62  CG  HIS     8      -8.491  34.826  25.990  1.00 83.54           C
ATOM     63  CB  HIS     8      -8.435  36.258  26.439  1.00 83.54           C
ATOM     64  NE2 HIS     8      -8.747  32.913  24.818  1.00 83.54           N
ATOM     65  CD2 HIS     8      -8.738  34.297  24.761  1.00 83.54           C
ATOM     66  CE1 HIS     8      -8.501  32.631  26.085  1.00 83.54           C
ATOM     67  C   HIS     8      -7.432  38.418  26.644  1.00 83.54           C
ATOM     68  O   HIS     8      -7.946  39.323  25.988  1.00 83.54           O
ATOM     69  N   GLU     9      -7.086  38.550  27.936  1.00102.48           N
ATOM     70  CA  GLU     9      -7.331  39.711  28.743  1.00102.48           C
ATOM     71  CB  GLU     9      -7.053  39.470  30.234  1.00102.48           C
ATOM     72  CG  GLU     9      -7.886  38.324  30.816  1.00102.48           C
ATOM     73  CD  GLU     9      -9.374  38.636  30.696  1.00102.48           C
ATOM     74  OE1 GLU     9      -9.730  39.676  30.079  1.00102.48           O
ATOM     75  OE2 GLU     9     -10.176  37.823  31.229  1.00102.48           O
ATOM     76  C   GLU     9      -6.514  40.879  28.277  1.00102.48           C
ATOM     77  O   GLU     9      -6.887  42.023  28.524  1.00102.48           O
ATOM     78  N   GLY    10      -5.367  40.648  27.605  1.00 35.71           N
ATOM     79  CA  GLY    10      -4.563  41.776  27.219  1.00 35.71           C
ATOM     80  C   GLY    10      -3.534  41.974  28.283  1.00 35.71           C
ATOM     81  O   GLY    10      -3.079  43.090  28.536  1.00 35.71           O
ATOM     82  N   CYS    11      -3.179  40.864  28.961  1.00 39.17           N
ATOM     83  CA  CYS    11      -2.184  40.879  29.989  1.00 39.17           C
ATOM     84  CB  CYS    11      -2.639  40.226  31.306  1.00 39.17           C
ATOM     85  SG  CYS    11      -3.981  41.132  32.127  1.00 39.17           S
ATOM     86  C   CYS    11      -1.037  40.063  29.502  1.00 39.17           C
ATOM     87  O   CYS    11      -1.207  39.094  28.764  1.00 39.17           O
ATOM     88  N   LYS    12       0.180  40.462  29.903  1.00 93.12           N
ATOM     89  CA  LYS    12       1.358  39.736  29.537  1.00 93.12           C
ATOM     90  CB  LYS    12       2.646  40.565  29.686  1.00 93.12           C
ATOM     91  CG  LYS    12       2.665  41.889  28.918  1.00 93.12           C
ATOM     92  CD  LYS    12       3.825  42.800  29.334  1.00 93.12           C
ATOM     93  CE  LYS    12       3.846  43.121  30.832  1.00 93.12           C
ATOM     94  NZ  LYS    12       4.993  44.005  31.148  1.00 93.12           N
ATOM     95  C   LYS    12       1.483  38.630  30.538  1.00 93.12           C
ATOM     96  O   LYS    12       0.803  38.649  31.562  1.00 93.12           O
ATOM     97  N   LEU    13       2.309  37.601  30.255  1.00129.63           N
ATOM     98  CA  LEU    13       2.541  36.635  31.290  1.00129.63           C
ATOM     99  CB  LEU    13       2.407  35.153  30.894  1.00129.63           C
ATOM    100  CG  LEU    13       0.946  34.671  31.009  1.00129.63           C
ATOM    101  CD1 LEU    13      -0.007  35.540  30.180  1.00129.63           C
ATOM    102  CD2 LEU    13       0.811  33.181  30.671  1.00129.63           C
ATOM    103  C   LEU    13       3.880  36.906  31.887  1.00129.63           C
ATOM    104  O   LEU    13       4.887  36.994  31.186  1.00129.63           O
ATOM    105  N   SER    14       3.909  37.056  33.227  1.00 52.27           N
ATOM    106  CA  SER    14       5.135  37.404  33.876  1.00 52.27           C
ATOM    107  CB  SER    14       5.028  37.732  35.378  1.00 52.27           C
ATOM    108  OG  SER    14       4.864  36.543  36.136  1.00 52.27           O
ATOM    109  C   SER    14       6.069  36.257  33.750  1.00 52.27           C
ATOM    110  O   SER    14       5.665  35.104  33.608  1.00 52.27           O
ATOM    111  N   CYS    15       7.371  36.585  33.799  1.00113.87           N
ATOM    112  CA  CYS    15       8.421  35.628  33.676  1.00113.87           C
ATOM    113  CB  CYS    15       9.781  36.280  33.432  1.00113.87           C
ATOM    114  SG  CYS    15      11.124  35.095  33.707  1.00113.87           S
ATOM    115  C   CYS    15       8.541  34.913  34.964  1.00113.87           C
ATOM    116  O   CYS    15       9.202  35.377  35.890  1.00113.87           O
ATOM    117  N   PHE    16       7.871  33.758  35.047  1.00 99.60           N
ATOM    118  CA  PHE    16       7.951  32.969  36.226  1.00 99.60           C
ATOM    119  CB  PHE    16       6.993  31.780  36.153  1.00 99.60           C
ATOM    120  CG  PHE    16       5.723  32.412  35.723  1.00 99.60           C
ATOM    121  CD1 PHE    16       5.020  33.220  36.582  1.00 99.60           C
ATOM    122  CD2 PHE    16       5.252  32.201  34.448  1.00 99.60           C
ATOM    123  CE1 PHE    16       3.846  33.806  36.172  1.00 99.60           C
ATOM    124  CE2 PHE    16       4.080  32.785  34.035  1.00 99.60           C
ATOM    125  CZ  PHE    16       3.374  33.589  34.898  1.00 99.60           C
ATOM    126  C   PHE    16       9.342  32.448  36.276  1.00 99.60           C
ATOM    127  O   PHE    16      10.021  32.532  37.296  1.00 99.60           O
ATOM    128  N   ILE    17       9.835  31.939  35.132  1.00116.47           N
ATOM    129  CA  ILE    17      11.130  31.343  35.180  1.00116.47           C
ATOM    130  CB  ILE    17      11.179  29.952  34.620  1.00116.47           C
ATOM    131  CG1 ILE    17      12.596  29.361  34.735  1.00116.47           C
ATOM    132  CG2 ILE    17      10.617  30.000  33.190  1.00116.47           C
ATOM    133  CD1 ILE    17      12.633  27.850  34.504  1.00116.47           C
ATOM    134  C   ILE    17      12.102  32.177  34.432  1.00116.47           C
ATOM    135  O   ILE    17      11.958  32.417  33.232  1.00116.47           O
ATOM    136  N   ARG    18      13.131  32.616  35.183  1.00115.03           N
ATOM    137  CA  ARG    18      14.232  33.384  34.690  1.00115.03           C
ATOM    138  CB  ARG    18      15.263  33.654  35.789  1.00115.03           C
ATOM    139  CG  ARG    18      16.539  34.363  35.347  1.00115.03           C
ATOM    140  CD  ARG    18      17.608  34.310  36.441  1.00115.03           C
ATOM    141  NE  ARG    18      17.716  32.882  36.863  1.00115.03           N
ATOM    142  CZ  ARG    18      16.926  32.392  37.867  1.00115.03           C
ATOM    143  NH1 ARG    18      16.048  33.215  38.512  1.00115.03           N
ATOM    144  NH2 ARG    18      17.005  31.077  38.229  1.00115.03           N
ATOM    145  C   ARG    18      14.866  32.534  33.645  1.00115.03           C
ATOM    146  O   ARG    18      15.288  33.036  32.602  1.00115.03           O
ATOM    147  N   PRO    19      14.952  31.251  33.875  1.00149.06           N
ATOM    148  CA  PRO    19      15.383  30.416  32.801  1.00149.06           C
ATOM    149  CD  PRO    19      15.287  30.683  35.175  1.00149.06           C
ATOM    150  CB  PRO    19      15.530  29.018  33.393  1.00149.06           C
ATOM    151  CG  PRO    19      15.921  29.311  34.859  1.00149.06           C
ATOM    152  C   PRO    19      14.322  30.606  31.772  1.00149.06           C
ATOM    153  O   PRO    19      13.141  30.490  32.092  1.00149.06           O
ATOM    154  N   SER    20      14.728  30.885  30.527  1.00102.99           N
ATOM    155  CA  SER    20      13.828  31.278  29.488  1.00102.99           C
ATOM    156  CB  SER    20      14.558  31.782  28.234  1.00102.99           C
ATOM    157  OG  SER    20      15.260  30.715  27.609  1.00102.99           O
ATOM    158  C   SER    20      12.968  30.131  29.082  1.00102.99           C
ATOM    159  O   SER    20      12.187  30.246  28.139  1.00102.99           O
ATOM    160  N   GLY    21      13.072  28.991  29.784  1.00 33.06           N
ATOM    161  CA  GLY    21      12.352  27.833  29.343  1.00 33.06           C
ATOM    162  C   GLY    21      10.875  28.089  29.278  1.00 33.06           C
ATOM    163  O   GLY    21      10.237  27.725  28.293  1.00 33.06           O
ATOM    164  N   TYR    22      10.266  28.727  30.294  1.00 61.07           N
ATOM    165  CA  TYR    22       8.835  28.869  30.225  1.00 61.07           C
ATOM    166  CB  TYR    22       8.233  29.455  31.510  1.00 61.07           C
ATOM    167  CG  TYR    22       6.762  29.594  31.332  1.00 61.07           C
ATOM    168  CD1 TYR    22       5.952  28.485  31.264  1.00 61.07           C
ATOM    169  CD2 TYR    22       6.180  30.835  31.262  1.00 61.07           C
ATOM    170  CE1 TYR    22       4.590  28.611  31.108  1.00 61.07           C
ATOM    171  CE2 TYR    22       4.818  30.966  31.107  1.00 61.07           C
ATOM    172  CZ  TYR    22       4.012  29.855  31.029  1.00 61.07           C
ATOM    173  OH  TYR    22       2.614  29.995  30.871  1.00 61.07           O
ATOM    174  C   TYR    22       8.423  29.739  29.070  1.00 61.07           C
ATOM    175  O   TYR    22       7.579  29.349  28.262  1.00 61.07           O
ATOM    176  N   CYS    23       9.036  30.933  28.940  1.00 42.93           N
ATOM    177  CA  CYS    23       8.634  31.839  27.897  1.00 42.93           C
ATOM    178  CB  CYS    23       9.283  33.236  27.990  1.00 42.93           C
ATOM    179  SG  CYS    23       8.785  34.176  29.470  1.00 42.93           S
ATOM    180  C   CYS    23       8.972  31.247  26.567  1.00 42.93           C
ATOM    181  O   CYS    23       8.225  31.386  25.599  1.00 42.93           O
ATOM    182  N   GLY    24      10.129  30.571  26.478  1.00 22.80           N
ATOM    183  CA  GLY    24      10.522  29.997  25.227  1.00 22.80           C
ATOM    184  C   GLY    24       9.526  28.947  24.850  1.00 22.80           C
ATOM    185  O   GLY    24       9.121  28.859  23.692  1.00 22.80           O
ATOM    186  N   ARG    25       9.109  28.110  25.823  1.00105.60           N
ATOM    187  CA  ARG    25       8.179  27.062  25.505  1.00105.60           C
ATOM    188  CB  ARG    25       7.810  26.160  26.699  1.00105.60           C
ATOM    189  CG  ARG    25       8.943  25.264  27.198  1.00105.60           C
ATOM    190  CD  ARG    25       8.520  24.316  28.322  1.00105.60           C
ATOM    191  NE  ARG    25       9.693  23.458  28.640  1.00105.60           N
ATOM    192  CZ  ARG    25      10.033  23.254  29.945  1.00105.60           C
ATOM    193  NH1 ARG    25       9.293  23.830  30.936  1.00105.60           N
ATOM    194  NH2 ARG    25      11.115  22.487  30.261  1.00105.60           N
ATOM    195  C   ARG    25       6.900  27.688  25.078  1.00105.60           C
ATOM    196  O   ARG    25       6.285  27.290  24.091  1.00105.60           O
ATOM    197  N   GLU    26       6.471  28.711  25.826  1.00 82.97           N
ATOM    198  CA  GLU    26       5.201  29.303  25.561  1.00 82.97           C
ATOM    199  CB  GLU    26       4.880  30.386  26.590  1.00 82.97           C
ATOM    200  CG  GLU    26       3.421  30.821  26.589  1.00 82.97           C
ATOM    201  CD  GLU    26       3.283  31.801  27.732  1.00 82.97           C
ATOM    202  OE1 GLU    26       4.340  32.210  28.280  1.00 82.97           O
ATOM    203  OE2 GLU    26       2.125  32.151  28.079  1.00 82.97           O
ATOM    204  C   GLU    26       5.196  29.917  24.195  1.00 82.97           C
ATOM    205  O   GLU    26       4.265  29.704  23.420  1.00 82.97           O
ATOM    206  N   CYS    27       6.254  30.679  23.857  1.00 48.52           N
ATOM    207  CA  CYS    27       6.291  31.355  22.590  1.00 48.52           C
ATOM    208  CB  CYS    27       7.530  32.262  22.409  1.00 48.52           C
ATOM    209  SG  CYS    27       7.589  33.648  23.583  1.00 48.52           S
ATOM    210  C   CYS    27       6.312  30.363  21.464  1.00 48.52           C
ATOM    211  O   CYS    27       5.532  30.481  20.522  1.00 48.52           O
ATOM    212  N   GLY    28       7.192  29.343  21.554  1.00 29.05           N
ATOM    213  CA  GLY    28       7.422  28.404  20.484  1.00 29.05           C
ATOM    214  C   GLY    28       6.202  27.597  20.179  1.00 29.05           C
ATOM    215  O   GLY    28       5.908  27.324  19.017  1.00 29.05           O
ATOM    216  N   ILE    29       5.460  27.165  21.213  1.00137.91           N
ATOM    217  CA  ILE    29       4.300  26.382  20.922  1.00137.91           C
ATOM    218  CB  ILE    29       3.616  25.770  22.102  1.00137.91           C
ATOM    219  CG1 ILE    29       2.601  24.733  21.594  1.00137.91           C
ATOM    220  CG2 ILE    29       3.005  26.893  22.951  1.00137.91           C
ATOM    221  CD1 ILE    29       3.247  23.583  20.819  1.00137.91           C
ATOM    222  C   ILE    29       3.324  27.233  20.178  1.00137.91           C
ATOM    223  O   ILE    29       2.591  26.728  19.328  1.00137.91           O
ATOM    224  N   LYS    30       3.260  28.542  20.509  1.00122.84           N
ATOM    225  CA  LYS    30       2.339  29.405  19.824  1.00122.84           C
ATOM    226  CB  LYS    30       1.976  30.666  20.623  1.00122.84           C
ATOM    227  CG  LYS    30       1.166  30.385  21.893  1.00122.84           C
ATOM    228  CD  LYS    30       1.064  31.589  22.834  1.00122.84           C
ATOM    229  CE  LYS    30       0.177  31.342  24.054  1.00122.84           C
ATOM    230  NZ  LYS    30       0.854  30.411  24.984  1.00122.84           N
ATOM    231  C   LYS    30       2.945  29.864  18.526  1.00122.84           C
ATOM    232  O   LYS    30       2.584  30.918  18.004  1.00122.84           O
ATOM    233  N   LYS    31       3.828  29.028  17.947  1.00139.60           N
ATOM    234  CA  LYS    31       4.455  29.198  16.660  1.00139.60           C
ATOM    235  CB  LYS    31       3.439  29.329  15.509  1.00139.60           C
ATOM    236  CG  LYS    31       2.602  28.069  15.277  1.00139.60           C
ATOM    237  CD  LYS    31       1.603  27.769  16.397  1.00139.60           C
ATOM    238  CE  LYS    31       0.295  28.554  16.297  1.00139.60           C
ATOM    239  NZ  LYS    31      -0.622  28.141  17.383  1.00139.60           N
ATOM    240  C   LYS    31       5.427  30.340  16.545  1.00139.60           C
ATOM    241  O   LYS    31       5.690  30.791  15.431  1.00139.60           O
ATOM    242  N   GLY    32       6.025  30.820  17.654  1.00 33.00           N
ATOM    243  CA  GLY    32       7.042  31.834  17.565  1.00 33.00           C
ATOM    244  C   GLY    32       8.337  31.136  17.289  1.00 33.00           C
ATOM    245  O   GLY    32       8.441  29.921  17.443  1.00 33.00           O
ATOM    246  N   SER    33       9.350  31.898  16.828  1.00 90.47           N
ATOM    247  CA  SER    33      10.660  31.367  16.568  1.00 90.47           C
ATOM    248  CB  SER    33      11.559  32.363  15.817  1.00 90.47           C
ATOM    249  OG  SER    33      10.985  32.700  14.565  1.00 90.47           O
ATOM    250  C   SER    33      11.331  31.099  17.876  1.00 90.47           C
ATOM    251  O   SER    33      11.986  30.072  18.057  1.00 90.47           O
ATOM    252  N   SER    34      11.165  32.033  18.834  1.00 97.33           N
ATOM    253  CA  SER    34      11.862  31.933  20.082  1.00 97.33           C
ATOM    254  CB  SER    34      13.310  32.416  19.929  1.00 97.33           C
ATOM    255  OG  SER    34      13.981  32.412  21.177  1.00 97.33           O
ATOM    256  C   SER    34      11.201  32.860  21.057  1.00 97.33           C
ATOM    257  O   SER    34      10.325  33.640  20.686  1.00 97.33           O
ATOM    258  N   GLY    35      11.611  32.780  22.344  1.00 42.49           N
ATOM    259  CA  GLY    35      11.091  33.656  23.350  1.00 42.49           C
ATOM    260  C   GLY    35      11.955  33.534  24.566  1.00 42.49           C
ATOM    261  O   GLY    35      12.512  32.478  24.858  1.00 42.49           O
ATOM    262  N   TYR    36      12.115  34.644  25.308  1.00 82.20           N
ATOM    263  CA  TYR    36      12.868  34.573  26.524  1.00 82.20           C
ATOM    264  CB  TYR    36      14.360  34.965  26.412  1.00 82.20           C
ATOM    265  CG  TYR    36      14.542  36.426  26.160  1.00 82.20           C
ATOM    266  CD1 TYR    36      14.564  37.318  27.211  1.00 82.20           C
ATOM    267  CD2 TYR    36      14.718  36.908  24.882  1.00 82.20           C
ATOM    268  CE1 TYR    36      14.742  38.666  26.988  1.00 82.20           C
ATOM    269  CE2 TYR    36      14.895  38.254  24.655  1.00 82.20           C
ATOM    270  CZ  TYR    36      14.909  39.138  25.708  1.00 82.20           C
ATOM    271  OH  TYR    36      15.090  40.519  25.482  1.00 82.20           O
ATOM    272  C   TYR    36      12.183  35.489  27.468  1.00 82.20           C
ATOM    273  O   TYR    36      11.276  36.218  27.068  1.00 82.20           O
ATOM    274  N   CYS    37      12.557  35.464  28.760  1.00129.61           N
ATOM    275  CA  CYS    37      11.801  36.346  29.583  1.00129.61           C
ATOM    276  CB  CYS    37      11.223  35.706  30.850  1.00129.61           C
ATOM    277  SG  CYS    37      12.399  35.558  32.213  1.00129.61           S
ATOM    278  C   CYS    37      12.628  37.518  29.969  1.00129.61           C
ATOM    279  O   CYS    37      13.719  37.401  30.527  1.00129.61           O
ATOM    280  N   ALA    38      12.102  38.703  29.639  1.00 64.81           N
ATOM    281  CA  ALA    38      12.714  39.922  30.034  1.00 64.81           C
ATOM    282  CB  ALA    38      12.292  41.133  29.188  1.00 64.81           C
ATOM    283  C   ALA    38      12.202  40.100  31.414  1.00 64.81           C
ATOM    284  O   ALA    38      11.683  39.146  31.994  1.00 64.81           O
ATOM    285  N   TRP    39      12.376  41.302  31.988  1.00142.14           N
ATOM    286  CA  TRP    39      11.864  41.587  33.295  1.00142.14           C
ATOM    287  CB  TRP    39      12.086  43.047  33.655  1.00142.14           C
ATOM    288  CG  TRP    39      13.574  43.194  33.719  1.00142.14           C
ATOM    289  CD2 TRP    39      14.340  42.971  34.907  1.00142.14           C
ATOM    290  CD1 TRP    39      14.467  43.423  32.713  1.00142.14           C
ATOM    291  NE1 TRP    39      15.747  43.345  33.202  1.00142.14           N
ATOM    292  CE2 TRP    39      15.683  43.066  34.552  1.00142.14           C
ATOM    293  CE3 TRP    39      13.953  42.690  36.185  1.00142.14           C
ATOM    294  CZ2 TRP    39      16.666  42.882  35.479  1.00142.14           C
ATOM    295  CZ3 TRP    39      14.944  42.518  37.122  1.00142.14           C
ATOM    296  CH2 TRP    39      16.273  42.612  36.772  1.00142.14           C
ATOM    297  C   TRP    39      10.430  41.209  33.247  1.00142.14           C
ATOM    298  O   TRP    39       9.847  41.271  32.167  1.00142.14           O
ATOM    299  N   PRO    40       9.883  40.851  34.392  1.00123.03           N
ATOM    300  CA  PRO    40       8.660  40.075  34.469  1.00123.03           C
ATOM    301  CD  PRO    40      10.024  41.736  35.540  1.00123.03           C
ATOM    302  CB  PRO    40       8.075  40.335  35.857  1.00123.03           C
ATOM    303  CG  PRO    40       8.660  41.704  36.248  1.00123.03           C
ATOM    304  C   PRO    40       7.670  40.248  33.358  1.00123.03           C
ATOM    305  O   PRO    40       6.857  41.172  33.390  1.00123.03           O
ATOM    306  N   ALA    41       7.757  39.324  32.370  1.00 63.66           N
ATOM    307  CA  ALA    41       6.976  39.315  31.163  1.00 63.66           C
ATOM    308  CB  ALA    41       6.904  40.699  30.486  1.00 63.66           C
ATOM    309  C   ALA    41       7.662  38.381  30.193  1.00 63.66           C
ATOM    310  O   ALA    41       8.788  37.952  30.438  1.00 63.66           O
ATOM    311  N   CYS    42       7.006  38.023  29.063  1.00 47.80           N
ATOM    312  CA  CYS    42       7.653  37.182  28.083  1.00 47.80           C
ATOM    313  CB  CYS    42       6.916  35.866  27.744  1.00 47.80           C
ATOM    314  SG  CYS    42       6.844  34.694  29.133  1.00 47.80           S
ATOM    315  C   CYS    42       7.741  37.955  26.803  1.00 47.80           C
ATOM    316  O   CYS    42       6.857  38.745  26.474  1.00 47.80           O
ATOM    317  N   TYR    43       8.836  37.733  26.050  1.00115.98           N
ATOM    318  CA  TYR    43       9.072  38.421  24.812  1.00115.98           C
ATOM    319  CB  TYR    43      10.452  39.111  24.809  1.00115.98           C
ATOM    320  CG  TYR    43      10.593  40.106  23.706  1.00115.98           C
ATOM    321  CD1 TYR    43      10.858  39.714  22.415  1.00115.98           C
ATOM    322  CD2 TYR    43      10.457  41.449  23.971  1.00115.98           C
ATOM    323  CE1 TYR    43      10.993  40.643  21.410  1.00115.98           C
ATOM    324  CE2 TYR    43      10.591  42.384  22.973  1.00115.98           C
ATOM    325  CZ  TYR    43      10.860  41.983  21.686  1.00115.98           C
ATOM    326  OH  TYR    43      10.996  42.935  20.653  1.00115.98           O
ATOM    327  C   TYR    43       9.143  37.334  23.786  1.00115.98           C
ATOM    328  O   TYR    43       9.858  36.353  23.978  1.00115.98           O
ATOM    329  N   CYS    44       8.389  37.454  22.676  1.00 42.17           N
ATOM    330  CA  CYS    44       8.460  36.400  21.703  1.00 42.17           C
ATOM    331  CB  CYS    44       7.102  35.741  21.386  1.00 42.17           C
ATOM    332  SG  CYS    44       6.276  35.016  22.839  1.00 42.17           S
ATOM    333  C   CYS    44       8.980  36.981  20.425  1.00 42.17           C
ATOM    334  O   CYS    44       8.780  38.160  20.135  1.00 42.17           O
ATOM    335  N   TYR    45       9.674  36.150  19.621  1.00 60.32           N
ATOM    336  CA  TYR    45      10.224  36.618  18.383  1.00 60.32           C
ATOM    337  CB  TYR    45      11.708  36.233  18.187  1.00 60.32           C
ATOM    338  CG  TYR    45      12.582  36.947  19.169  1.00 60.32           C
ATOM    339  CD1 TYR    45      12.993  38.239  18.931  1.00 60.32           C
ATOM    340  CD2 TYR    45      13.008  36.322  20.321  1.00 60.32           C
ATOM    341  CE1 TYR    45      13.809  38.901  19.821  1.00 60.32           C
ATOM    342  CE2 TYR    45      13.824  36.975  21.217  1.00 60.32           C
ATOM    343  CZ  TYR    45      14.219  38.270  20.971  1.00 60.32           C
ATOM    344  OH  TYR    45      15.054  38.942  21.890  1.00 60.32           O
ATOM    345  C   TYR    45       9.470  35.948  17.275  1.00 60.32           C
ATOM    346  O   TYR    45       9.278  34.733  17.290  1.00 60.32           O
ATOM    347  N   GLY    46       8.993  36.740  16.291  1.00 26.57           N
ATOM    348  CA  GLY    46       8.343  36.181  15.135  1.00 26.57           C
ATOM    349  C   GLY    46       7.089  35.472  15.538  1.00 26.57           C
ATOM    350  O   GLY    46       6.802  34.380  15.051  1.00 26.57           O
ATOM    351  N   LEU    47       6.301  36.067  16.450  1.00 71.49           N
ATOM    352  CA  LEU    47       5.110  35.405  16.899  1.00 71.49           C
ATOM    353  CB  LEU    47       4.641  35.949  18.263  1.00 71.49           C
ATOM    354  CG  LEU    47       3.566  35.091  18.942  1.00 71.49           C
ATOM    355  CD1 LEU    47       4.091  33.668  19.180  1.00 71.49           C
ATOM    356  CD2 LEU    47       3.082  35.733  20.252  1.00 71.49           C
ATOM    357  C   LEU    47       4.030  35.575  15.861  1.00 71.49           C
ATOM    358  O   LEU    47       3.891  36.627  15.238  1.00 71.49           O
ATOM    359  N   PRO    48       3.236  34.550  15.679  1.00 75.76           N
ATOM    360  CA  PRO    48       2.199  34.575  14.681  1.00 75.76           C
ATOM    361  CD  PRO    48       3.691  33.197  15.958  1.00 75.76           C
ATOM    362  CB  PRO    48       1.704  33.137  14.559  1.00 75.76           C
ATOM    363  CG  PRO    48       2.916  32.291  14.987  1.00 75.76           C
ATOM    364  C   PRO    48       1.126  35.538  15.060  1.00 75.76           C
ATOM    365  O   PRO    48       0.946  35.796  16.246  1.00 75.76           O
ATOM    366  N   ASN    49       0.397  36.065  14.060  1.00119.82           N
ATOM    367  CA  ASN    49      -0.597  37.080  14.254  1.00119.82           C
ATOM    368  CB  ASN    49      -1.111  37.689  12.948  1.00119.82           C
ATOM    369  CG  ASN    49      -1.817  38.980  13.331  1.00119.82           C
ATOM    370  OD1 ASN    49      -1.696  39.455  14.460  1.00119.82           O
ATOM    371  ND2 ASN    49      -2.575  39.566  12.366  1.00119.82           N
ATOM    372  C   ASN    49      -1.789  36.571  15.001  1.00119.82           C
ATOM    373  O   ASN    49      -2.498  37.349  15.636  1.00119.82           O
ATOM    374  N   TRP    50      -2.085  35.263  14.911  1.00119.41           N
ATOM    375  CA  TRP    50      -3.263  34.762  15.560  1.00119.41           C
ATOM    376  CB  TRP    50      -3.615  33.297  15.222  1.00119.41           C
ATOM    377  CG  TRP    50      -4.229  33.155  13.846  1.00119.41           C
ATOM    378  CD2 TRP    50      -3.483  32.929  12.641  1.00119.41           C
ATOM    379  CD1 TRP    50      -5.540  33.231  13.481  1.00119.41           C
ATOM    380  NE1 TRP    50      -5.659  33.090  12.118  1.00119.41           N
ATOM    381  CE2 TRP    50      -4.400  32.898  11.591  1.00119.41           C
ATOM    382  CE3 TRP    50      -2.146  32.766  12.429  1.00119.41           C
ATOM    383  CZ2 TRP    50      -3.986  32.708  10.302  1.00119.41           C
ATOM    384  CZ3 TRP    50      -1.735  32.566  11.131  1.00119.41           C
ATOM    385  CH2 TRP    50      -2.636  32.538  10.087  1.00119.41           C
ATOM    386  C   TRP    50      -3.155  34.935  17.045  1.00119.41           C
ATOM    387  O   TRP    50      -4.156  35.206  17.701  1.00119.41           O
ATOM    388  N   VAL    51      -1.952  34.780  17.630  1.00126.02           N
ATOM    389  CA  VAL    51      -1.822  34.909  19.058  1.00126.02           C
ATOM    390  CB  VAL    51      -0.549  34.352  19.619  1.00126.02           C
ATOM    391  CG1 VAL    51      -0.617  32.822  19.574  1.00126.02           C
ATOM    392  CG2 VAL    51       0.624  34.931  18.823  1.00126.02           C
ATOM    393  C   VAL    51      -1.928  36.338  19.488  1.00126.02           C
ATOM    394  O   VAL    51      -1.489  37.263  18.809  1.00126.02           O
ATOM    395  N   LYS    52      -2.533  36.544  20.672  1.00 91.16           N
ATOM    396  CA  LYS    52      -2.767  37.854  21.202  1.00 91.16           C
ATOM    397  CB  LYS    52      -3.668  37.833  22.448  1.00 91.16           C
ATOM    398  CG  LYS    52      -4.970  37.046  22.263  1.00 91.16           C
ATOM    399  CD  LYS    52      -4.734  35.541  22.109  1.00 91.16           C
ATOM    400  CE  LYS    52      -5.978  34.665  22.265  1.00 91.16           C
ATOM    401  NZ  LYS    52      -5.632  33.250  21.984  1.00 91.16           N
ATOM    402  C   LYS    52      -1.446  38.420  21.617  1.00 91.16           C
ATOM    403  O   LYS    52      -0.543  37.686  22.014  1.00 91.16           O
ATOM    404  N   VAL    53      -1.291  39.755  21.499  1.00102.34           N
ATOM    405  CA  VAL    53      -0.078  40.396  21.910  1.00102.34           C
ATOM    406  CB  VAL    53       0.781  40.870  20.770  1.00102.34           C
ATOM    407  CG1 VAL    53       1.224  39.657  19.931  1.00102.34           C
ATOM    408  CG2 VAL    53       0.005  41.934  19.978  1.00102.34           C
ATOM    409  C   VAL    53      -0.471  41.605  22.689  1.00102.34           C
ATOM    410  O   VAL    53      -1.586  42.106  22.555  1.00102.34           O
ATOM    411  N   TRP    54       0.444  42.082  23.552  1.00114.09           N
ATOM    412  CA  TRP    54       0.216  43.239  24.366  1.00114.09           C
ATOM    413  CB  TRP    54       1.477  43.582  25.182  1.00114.09           C
ATOM    414  CG  TRP    54       1.495  44.938  25.839  1.00114.09           C
ATOM    415  CD2 TRP    54       1.216  45.207  27.222  1.00114.09           C
ATOM    416  CD1 TRP    54       1.822  46.133  25.270  1.00114.09           C
ATOM    417  NE1 TRP    54       1.770  47.131  26.209  1.00114.09           N
ATOM    418  CE2 TRP    54       1.394  46.579  27.414  1.00114.09           C
ATOM    419  CE3 TRP    54       0.849  44.382  28.247  1.00114.09           C
ATOM    420  CZ2 TRP    54       1.203  47.149  28.639  1.00114.09           C
ATOM    421  CZ3 TRP    54       0.648  44.964  29.481  1.00114.09           C
ATOM    422  CH2 TRP    54       0.820  46.320  29.670  1.00114.09           C
ATOM    423  C   TRP    54      -0.076  44.398  23.464  1.00114.09           C
ATOM    424  O   TRP    54       0.726  44.751  22.601  1.00114.09           O
ATOM    425  N   ASP    55      -1.263  45.009  23.657  1.00 52.21           N
ATOM    426  CA  ASP    55      -1.697  46.160  22.921  1.00 52.21           C
ATOM    427  CB  ASP    55      -3.057  45.977  22.216  1.00 52.21           C
ATOM    428  CG  ASP    55      -2.866  45.067  21.005  1.00 52.21           C
ATOM    429  OD1 ASP    55      -1.736  45.063  20.450  1.00 52.21           O
ATOM    430  OD2 ASP    55      -3.839  44.365  20.618  1.00 52.21           O
ATOM    431  C   ASP    55      -1.880  47.257  23.916  1.00 52.21           C
ATOM    432  O   ASP    55      -1.682  47.069  25.116  1.00 52.21           O
ATOM    433  N   ARG    56      -2.248  48.451  23.411  1.00127.31           N
ATOM    434  CA  ARG    56      -2.492  49.600  24.233  1.00127.31           C
ATOM    435  CB  ARG    56      -2.736  50.864  23.387  1.00127.31           C
ATOM    436  CG  ARG    56      -3.256  52.091  24.142  1.00127.31           C
ATOM    437  CD  ARG    56      -3.551  53.271  23.209  1.00127.31           C
ATOM    438  NE  ARG    56      -4.165  54.358  24.024  1.00127.31           N
ATOM    439  CZ  ARG    56      -3.366  55.238  24.692  1.00127.31           C
ATOM    440  NH1 ARG    56      -2.008  55.143  24.589  1.00127.31           N
ATOM    441  NH2 ARG    56      -3.927  56.214  25.463  1.00127.31           N
ATOM    442  C   ARG    56      -3.726  49.317  25.020  1.00127.31           C
ATOM    443  O   ARG    56      -4.785  49.043  24.457  1.00127.31           O
ATOM    444  N   ALA    57      -3.594  49.362  26.362  1.00 42.21           N
ATOM    445  CA  ALA    57      -4.678  49.107  27.268  1.00 42.21           C
ATOM    446  CB  ALA    57      -5.638  47.984  26.835  1.00 42.21           C
ATOM    447  C   ALA    57      -4.050  48.662  28.551  1.00 42.21           C
ATOM    448  O   ALA    57      -2.834  48.507  28.640  1.00 42.21           O
ATOM    449  N   THR    58      -4.860  48.466  29.605  1.00119.09           N
ATOM    450  CA  THR    58      -4.264  48.037  30.834  1.00119.09           C
ATOM    451  CB  THR    58      -4.808  48.741  32.038  1.00119.09           C
ATOM    452  OG1 THR    58      -4.020  48.447  33.183  1.00119.09           O
ATOM    453  CG2 THR    58      -6.261  48.281  32.246  1.00119.09           C
ATOM    454  C   THR    58      -4.523  46.576  31.020  1.00119.09           C
ATOM    455  O   THR    58      -5.278  45.960  30.271  1.00119.09           O
ATOM    456  N   ASN    59      -3.866  45.994  32.042  1.00153.88           N
ATOM    457  CA  ASN    59      -4.034  44.625  32.437  1.00153.88           C
ATOM    458  CB  ASN    59      -2.909  44.079  33.340  1.00153.88           C
ATOM    459  CG  ASN    59      -1.641  43.830  32.538  1.00153.88           C
ATOM    460  OD1 ASN    59      -1.063  44.748  31.960  1.00153.88           O
ATOM    461  ND2 ASN    59      -1.180  42.550  32.521  1.00153.88           N
ATOM    462  C   ASN    59      -5.243  44.612  33.300  1.00153.88           C
ATOM    463  O   ASN    59      -5.940  45.619  33.414  1.00153.88           O
ATOM    464  N   LYS    60      -5.543  43.451  33.910  1.00162.39           N
ATOM    465  CA  LYS    60      -6.656  43.431  34.804  1.00162.39           C
ATOM    466  CB  LYS    60      -6.875  42.072  35.493  1.00162.39           C
ATOM    467  CG  LYS    60      -5.642  41.458  36.161  1.00162.39           C
ATOM    468  CD  LYS    60      -4.578  40.948  35.191  1.00162.39           C
ATOM    469  CE  LYS    60      -3.554  40.038  35.867  1.00162.39           C
ATOM    470  NZ  LYS    60      -4.253  38.944  36.583  1.00162.39           N
ATOM    471  C   LYS    60      -6.330  44.432  35.857  1.00162.39           C
ATOM    472  O   LYS    60      -7.169  45.243  36.244  1.00162.39           O
ATOM    473  N   CYS    61      -5.076  44.410  36.336  1.00 11.76           N
ATOM    474  CA  CYS    61      -4.672  45.400  37.284  1.00 11.76           C
ATOM    475  CB  CYS    61      -3.679  44.879  38.341  1.00 11.76           C
ATOM    476  SG  CYS    61      -4.452  43.773  39.564  1.00 11.76           S
ATOM    477  C   CYS    61      -3.958  46.463  36.462  1.00 11.76           C
ATOM    478  O   CYS    61      -4.409  47.640  36.460  1.00 11.76           O
ATOM    479  OXT CYS    61      -2.946  46.098  35.811  1.00 11.76           O
TER     480      CYS    61
CONECT  114  277
CONECT  179  314
CONECT  209  332
END
