# Supplementary material for: Estimating local protein model quality: prospects for molecular replacement
Source: Acta Crystallogr D Struct Biol. 2020 Mar 3;76(Pt 3):285–90. doi: 10.1107/S2059798320000972 (PMC7057213; doi:10.1107/S2059798320000972)
Supplement: Supplementary file 1 [file d-76-00285-sup1.zip › models/1b7d.2atb_A.B99990001.pdb.proq3.sscore.local]

ProQ2 ProQRosCen ProQRosFA ProQ3
0.30572653 0.47062636 0.64436769 0.45426694
0.47123756 0.59265196 0.74797677 0.60200162
0.52425977 0.61247831 0.74740443 0.66343345
0.64359654 0.62037629 0.75756414 0.75667912
0.62929582 0.55337467 0.71686683 0.74026552
0.50710663 0.3933159 0.54635154 0.63594181
0.40705068 0.32301276 0.47227417 0.57175351
0.34287123 0.3360321 0.4189595 0.4830045
0.33934462 0.42543269 0.44307335 0.50865933
0.52352473 0.57108832 0.53432418 0.60197871
0.55806387 0.61583161 0.60436247 0.64673609
0.52005481 0.50448367 0.55981926 0.61180469
0.37022388 0.3612808 0.45496322 0.53506862
0.47055923 0.48216768 0.50570759 0.58069045
0.4557105 0.52302624 0.53286791 0.56828888
0.42249128 0.45680474 0.45818645 0.518587
0.30700324 0.33448651 0.33173277 0.40061383
0.32700562 0.36073308 0.32787933 0.39573325
0.37743989 0.42072414 0.34516252 0.40337979
0.39761819 0.3904059 0.41215567 0.45717439
0.42364861 0.43172785 0.46037535 0.48869201
0.56871033 0.61082524 0.63720084 0.64397194
0.64047191 0.64886952 0.65495558 0.6951337
0.61631807 0.59709572 0.66951009 0.69337717
0.51023135 0.46664147 0.64547573 0.6389198
0.63303351 0.56193471 0.71168495 0.70060121
0.66871266 0.62704679 0.7757704 0.73602479
0.61741664 0.6013402 0.7300579 0.68495914
0.4728002 0.36990581 0.59286329 0.5749064
0.43500293 0.37385771 0.59091036 0.55389713
0.50265029 0.42827613 0.6434134 0.61264353
0.61357193 0.50002688 0.69960603 0.68629417
0.62270999 0.468487 0.61183983 0.65269938
0.65814447 0.46697141 0.70248568 0.68840803
0.76019473 0.54088553 0.73258197 0.76264201
0.91656861 0.69296533 0.81160793 0.84294914
0.85449723 0.65986818 0.76847315 0.81363838
0.74796029 0.53308562 0.65149581 0.7135199
0.59831071 0.36044599 0.51016324 0.59123976
0.58117273 0.34648884 0.4948002 0.57169735
0.70380724 0.54104148 0.69959848 0.72115666
0.8178209 0.7052302 0.84022238 0.86006162
0.95770489 0.85861519 1.0477494 0.97605107
0.7941136 0.73263539 0.93232357 0.88735145
0.66946744 0.64432091 0.89829381 0.7899965
0.56264555 0.57570277 0.75749848 0.69348685
0.59852681 0.65233968 0.77703823 0.71983148
0.55427653 0.65815021 0.68285862 0.68448151
0.50308568 0.62718456 0.66292912 0.62068206
0.43807482 0.56291516 0.61850294 0.56115246
0.52153505 0.5613845 0.63717463 0.61195847
0.48407126 0.50664 0.64247561 0.58740618
0.57102141 0.62036397 0.69154024 0.60929931
0.50572802 0.56796062 0.6304033 0.5279505
0.44281696 0.52883038 0.53733183 0.44214916
0.29277976 0.38614786 0.39548545 0.2966714
0.27057958 0.35864023 0.34026162 0.2402494
0.22330395 0.42397484 0.31203452 0.20676652
0.21001604 0.41986007 0.30523178 0.17329114
0.27716179 0.54819164 0.37103286 0.23342552
0.21423624 0.4979437 0.3412619 0.18825383
