# Supplementary material for: Estimating local protein model quality: prospects for molecular replacement
Source: Acta Crystallogr D Struct Biol. 2020 Mar 3;76(Pt 3):285–90. doi: 10.1107/S2059798320000972 (PMC7057213; doi:10.1107/S2059798320000972)
Supplement: Supplementary file 1 [file d-76-00285-sup1.zip › models/1b7d.2atb_A.B99990001.pdb.proq3d.sscore.local]

ProQ2D ProQRosCenD ProQRosFAD ProQ3D
3.613033592700958252e-01 2.921027839183807373e-01 8.674705624580383301e-01 6.271346211433410645e-01
5.695110559463500977e-01 7.608435153961181641e-01 8.816645741462707520e-01 9.162052869796752930e-01
7.150007486343383789e-01 6.908562183380126953e-01 9.002438187599182129e-01 8.562217950820922852e-01
7.616820931434631348e-01 7.023732662200927734e-01 9.207545518875122070e-01 8.873668313026428223e-01
6.562415957450866699e-01 7.250872254371643066e-01 8.939441442489624023e-01 8.750268220901489258e-01
6.184839606285095215e-01 6.226123571395874023e-01 8.529270887374877930e-01 8.245120048522949219e-01
3.825952708721160889e-01 4.545151591300964355e-01 7.653102278709411621e-01 7.318762540817260742e-01
3.082135319709777832e-01 4.935712814331054688e-01 7.000799179077148438e-01 5.955997705459594727e-01
3.079877793788909912e-01 4.494085609912872314e-01 6.947270035743713379e-01 7.854813933372497559e-01
5.928635597229003906e-01 6.770790815353393555e-01 8.076885342597961426e-01 7.980700135231018066e-01
3.773948848247528076e-01 8.067128658294677734e-01 8.313626646995544434e-01 8.505316376686096191e-01
5.041912794113159180e-01 6.379121541976928711e-01 8.281722664833068848e-01 8.555358648300170898e-01
5.786309838294982910e-01 4.684193730354309082e-01 6.493936181068420410e-01 8.317526578903198242e-01
4.121194481849670410e-01 4.377508759498596191e-01 5.982047915458679199e-01 6.818625926971435547e-01
4.143567681312561035e-01 6.096906661987304688e-01 3.953411281108856201e-01 7.438279986381530762e-01
4.908246695995330811e-01 3.895302116870880127e-01 5.235466957092285156e-01 6.894036531448364258e-01
3.759531378746032715e-01 4.786609709262847900e-01 4.936951994895935059e-01 4.504316151142120361e-01
3.440410792827606201e-01 3.494520187377929688e-01 4.027034640312194824e-01 4.349273741245269775e-01
3.814447820186614990e-01 4.704332649707794189e-01 4.407942891120910645e-01 3.687781393527984619e-01
3.752441406250000000e-01 4.988188743591308594e-01 5.947269797325134277e-01 4.180160760879516602e-01
5.117591023445129395e-01 5.576521158218383789e-01 6.887738108634948730e-01 5.316789150238037109e-01
6.688522100448608398e-01 6.639455556869506836e-01 6.972742676734924316e-01 7.618179321289062500e-01
7.217059731483459473e-01 7.670465707778930664e-01 7.928154468536376953e-01 7.867338061332702637e-01
7.275297045707702637e-01 7.098520398139953613e-01 6.043096184730529785e-01 7.394907474517822266e-01
6.582900285720825195e-01 6.802388429641723633e-01 5.253634452819824219e-01 6.637944579124450684e-01
6.864365339279174805e-01 4.249702990055084229e-01 7.906614542007446289e-01 7.298160195350646973e-01
7.815033197402954102e-01 6.802649497985839844e-01 8.319225907325744629e-01 7.993291020393371582e-01
6.911247968673706055e-01 6.514471173286437988e-01 6.834094524383544922e-01 7.322677373886108398e-01
4.218961298465728760e-01 4.936909973621368408e-01 5.376455187797546387e-01 5.844417214393615723e-01
4.077945947647094727e-01 5.127753019332885742e-01 6.517805457115173340e-01 6.157513260841369629e-01
6.788581609725952148e-01 5.531767606735229492e-01 8.515043854713439941e-01 7.296780347824096680e-01
6.917957067489624023e-01 7.039294838905334473e-01 8.882136940956115723e-01 8.920751214027404785e-01
7.326675653457641602e-01 5.681713819503784180e-01 8.690584897994995117e-01 8.331376314163208008e-01
7.862560153007507324e-01 5.964099764823913574e-01 9.007903337478637695e-01 8.727719783782958984e-01
7.435386776924133301e-01 7.160176038742065430e-01 8.514272570610046387e-01 8.962212204933166504e-01
7.942086458206176758e-01 7.447962164878845215e-01 8.377446532249450684e-01 8.952755331993103027e-01
7.670248150825500488e-01 7.619791030883789062e-01 8.215389847755432129e-01 8.780020475387573242e-01
7.380546331405639648e-01 6.314648985862731934e-01 8.211095333099365234e-01 8.628672957420349121e-01
5.066028833389282227e-01 4.036214649677276611e-01 6.251560449600219727e-01 6.894481778144836426e-01
5.678483843803405762e-01 4.198326468467712402e-01 6.468127369880676270e-01 7.355155944824218750e-01
6.713556647300720215e-01 5.726053118705749512e-01 6.563897132873535156e-01 8.798155188560485840e-01
7.374309301376342773e-01 7.819936871528625488e-01 8.425520062446594238e-01 9.364455342292785645e-01
7.171910405158996582e-01 8.168713450431823730e-01 9.282075762748718262e-01 9.530822634696960449e-01
7.345919013023376465e-01 7.736503481864929199e-01 9.435050487518310547e-01 9.489253163337707520e-01
6.812912225723266602e-01 6.873204708099365234e-01 9.077017307281494141e-01 9.348450899124145508e-01
4.971537292003631592e-01 7.568691372871398926e-01 8.653334379196166992e-01 8.924844861030578613e-01
5.111469626426696777e-01 8.224803805351257324e-01 8.422875404357910156e-01 8.937047719955444336e-01
4.833053946495056152e-01 7.279255390167236328e-01 7.344788908958435059e-01 8.153700828552246094e-01
5.589672923088073730e-01 7.550506591796875000e-01 7.364417314529418945e-01 7.946756482124328613e-01
4.462582468986511230e-01 5.222461223602294922e-01 6.981405019760131836e-01 5.831755995750427246e-01
5.954616069793701172e-01 6.558334231376647949e-01 7.879328131675720215e-01 8.421620726585388184e-01
6.206059455871582031e-01 5.815775990486145020e-01 7.876223325729370117e-01 7.651550769805908203e-01
7.117827534675598145e-01 7.587303519248962402e-01 6.681436300277709961e-01 7.753359079360961914e-01
4.068115949630737305e-01 7.020725011825561523e-01 7.202911376953125000e-01 5.707951188087463379e-01
4.269417226314544678e-01 5.882195234298706055e-01 6.228134036064147949e-01 4.968427121639251709e-01
2.369508296251296997e-01 3.569710850715637207e-01 4.798962771892547607e-01 3.563258051872253418e-01
1.720871627330780029e-01 3.480939269065856934e-01 3.304538428783416748e-01 2.573133707046508789e-01
1.296655237674713135e-01 4.534112215042114258e-01 2.954986989498138428e-01 2.145629078149795532e-01
7.247477769851684570e-02 3.708979487419128418e-01 2.570272088050842285e-01 1.870785653591156006e-01
5.279359221458435059e-02 3.242798447608947754e-01 2.148169279098510742e-01 1.068601608276367188e-01
3.987486287951469421e-02 7.279312610626220703e-02 7.421135157346725464e-02 1.412572115659713745e-01
