# Supplementary material for: Estimating local protein model quality: prospects for molecular replacement
Source: Acta Crystallogr D Struct Biol. 2020 Mar 3;76(Pt 3):285–90. doi: 10.1107/S2059798320000972 (PMC7057213; doi:10.1107/S2059798320000972)
Supplement: Supplementary file 1 [file d-76-00285-sup1.zip › models/1bc1.1n00_A.B99990001.pdb]

EXPDTA    THEORETICAL MODEL, MODELLER 9.23 2019/11/15 15:36:45
REMARK   6 MODELLER OBJECTIVE FUNCTION:      1342.1951
REMARK   6 MODELLER BEST TEMPLATE % SEQ ID:  28.254
REMARK   6 SEQUENCE: 1bc1/1bc1.1n00_A
REMARK   6 ALIGNMENT: 1bc1/1bc1.1n00_A.ali
REMARK   6 SCRIPT: ./make_models.py
REMARK   6 TEMPLATE: 1n00 7:A - 321:A MODELS 4: - 319: AT 28.3%
ATOM      1  N   MET     1      53.700   7.759  31.557  1.00 70.91           N
ATOM      2  CA  MET     1      52.941   6.836  32.429  1.00 70.91           C
ATOM      3  CB  MET     1      53.763   5.568  32.720  1.00 70.91           C
ATOM      4  CG  MET     1      54.080   4.730  31.479  1.00 70.91           C
ATOM      5  SD  MET     1      55.291   5.480  30.348  1.00 70.91           S
ATOM      6  CE  MET     1      56.692   5.360  31.498  1.00 70.91           C
ATOM      7  C   MET     1      52.659   7.506  33.729  1.00 70.91           C
ATOM      8  O   MET     1      52.835   8.715  33.869  1.00 70.91           O
ATOM      9  N   ALA     2      52.185   6.729  34.718  1.00208.24           N
ATOM     10  CA  ALA     2      51.933   7.314  35.997  1.00208.24           C
ATOM     11  CB  ALA     2      50.459   7.248  36.427  1.00208.24           C
ATOM     12  C   ALA     2      52.718   6.531  36.990  1.00208.24           C
ATOM     13  O   ALA     2      52.775   5.304  36.929  1.00208.24           O
ATOM     14  N   LEU     3      53.370   7.237  37.931  1.00187.08           N
ATOM     15  CA  LEU     3      54.120   6.547  38.931  1.00187.08           C
ATOM     16  CB  LEU     3      55.590   6.991  39.019  1.00187.08           C
ATOM     17  CG  LEU     3      56.394   6.658  37.748  1.00187.08           C
ATOM     18  CD1 LEU     3      57.856   7.115  37.871  1.00187.08           C
ATOM     19  CD2 LEU     3      56.261   5.171  37.377  1.00187.08           C
ATOM     20  C   LEU     3      53.467   6.845  40.235  1.00187.08           C
ATOM     21  O   LEU     3      53.170   7.997  40.547  1.00187.08           O
ATOM     22  N   ARG     4      53.206   5.792  41.027  1.00202.66           N
ATOM     23  CA  ARG     4      52.575   5.989  42.297  1.00202.66           C
ATOM     24  CB  ARG     4      51.186   5.341  42.414  1.00202.66           C
ATOM     25  CG  ARG     4      51.217   3.819  42.262  1.00202.66           C
ATOM     26  CD  ARG     4      51.165   3.338  40.811  1.00202.66           C
ATOM     27  NE  ARG     4      49.789   3.593  40.301  1.00202.66           N
ATOM     28  CZ  ARG     4      49.465   4.804  39.760  1.00202.66           C
ATOM     29  NH1 ARG     4      50.400   5.797  39.692  1.00202.66           N
ATOM     30  NH2 ARG     4      48.204   5.017  39.282  1.00202.66           N
ATOM     31  C   ARG     4      53.438   5.327  43.321  1.00202.66           C
ATOM     32  O   ARG     4      54.109   4.339  43.038  1.00202.66           O
ATOM     33  N   GLY     5      53.491   5.921  44.525  1.00 48.13           N
ATOM     34  CA  GLY     5      54.235   5.425  45.648  1.00 48.13           C
ATOM     35  C   GLY     5      53.600   4.210  46.247  1.00 48.13           C
ATOM     36  O   GLY     5      54.290   3.336  46.767  1.00 48.13           O
ATOM     37  N   THR     6      52.256   4.143  46.223  1.00112.21           N
ATOM     38  CA  THR     6      51.558   3.089  46.906  1.00112.21           C
ATOM     39  CB  THR     6      50.076   3.118  46.675  1.00112.21           C
ATOM     40  OG1 THR     6      49.426   2.174  47.513  1.00112.21           O
ATOM     41  CG2 THR     6      49.803   2.799  45.195  1.00112.21           C
ATOM     42  C   THR     6      52.068   1.762  46.452  1.00112.21           C
ATOM     43  O   THR     6      52.264   1.521  45.262  1.00112.21           O
ATOM     44  N   VAL     7      52.324   0.866  47.426  1.00 31.07           N
ATOM     45  CA  VAL     7      52.792  -0.448  47.108  1.00 31.07           C
ATOM     46  CB  VAL     7      54.090  -0.794  47.775  1.00 31.07           C
ATOM     47  CG1 VAL     7      54.439  -2.258  47.458  1.00 31.07           C
ATOM     48  CG2 VAL     7      55.154   0.218  47.318  1.00 31.07           C
ATOM     49  C   VAL     7      51.767  -1.409  47.609  1.00 31.07           C
ATOM     50  O   VAL     7      51.217  -1.241  48.697  1.00 31.07           O
ATOM     51  N   THR     8      51.473  -2.446  46.806  1.00113.00           N
ATOM     52  CA  THR     8      50.511  -3.424  47.215  1.00113.00           C
ATOM     53  CB  THR     8      49.338  -3.540  46.286  1.00113.00           C
ATOM     54  OG1 THR     8      48.355  -4.403  46.839  1.00113.00           O
ATOM     55  CG2 THR     8      49.828  -4.084  44.934  1.00113.00           C
ATOM     56  C   THR     8      51.213  -4.739  47.221  1.00113.00           C
ATOM     57  O   THR     8      52.158  -4.955  46.465  1.00113.00           O
ATOM     58  N   ASP     9      50.770  -5.661  48.092  1.00147.24           N
ATOM     59  CA  ASP     9      51.440  -6.923  48.159  1.00147.24           C
ATOM     60  CB  ASP     9      51.027  -7.780  49.367  1.00147.24           C
ATOM     61  CG  ASP     9      51.594  -7.112  50.611  1.00147.24           C
ATOM     62  OD1 ASP     9      52.352  -6.119  50.450  1.00147.24           O
ATOM     63  OD2 ASP     9      51.276  -7.580  51.737  1.00147.24           O
ATOM     64  C   ASP     9      51.131  -7.685  46.917  1.00147.24           C
ATOM     65  O   ASP     9      50.109  -7.466  46.267  1.00147.24           O
ATOM     66  N   PHE    10      52.035  -8.614  46.561  1.00 49.83           N
ATOM     67  CA  PHE    10      51.858  -9.406  45.384  1.00 49.83           C
ATOM     68  CB  PHE    10      52.975 -10.446  45.198  1.00 49.83           C
ATOM     69  CG  PHE    10      52.636 -11.250  43.992  1.00 49.83           C
ATOM     70  CD1 PHE    10      52.921 -10.779  42.731  1.00 49.83           C
ATOM     71  CD2 PHE    10      52.032 -12.480  44.124  1.00 49.83           C
ATOM     72  CE1 PHE    10      52.606 -11.524  41.619  1.00 49.83           C
ATOM     73  CE2 PHE    10      51.715 -13.229  43.015  1.00 49.83           C
ATOM     74  CZ  PHE    10      52.002 -12.751  41.760  1.00 49.83           C
ATOM     75  C   PHE    10      50.582 -10.145  45.569  1.00 49.83           C
ATOM     76  O   PHE    10      49.752 -10.218  44.664  1.00 49.83           O
ATOM     77  N   SER    11      50.392 -10.707  46.774  1.00 65.74           N
ATOM     78  CA  SER    11      49.185 -11.424  47.034  1.00 65.74           C
ATOM     79  CB  SER    11      49.420 -12.764  47.753  1.00 65.74           C
ATOM     80  OG  SER    11      48.185 -13.425  47.982  1.00 65.74           O
ATOM     81  C   SER    11      48.373 -10.563  47.944  1.00 65.74           C
ATOM     82  O   SER    11      48.908  -9.918  48.844  1.00 65.74           O
ATOM     83  N   GLY    12      47.047 -10.519  47.717  1.00 24.38           N
ATOM     84  CA  GLY    12      46.211  -9.714  48.555  1.00 24.38           C
ATOM     85  C   GLY    12      45.316 -10.638  49.314  1.00 24.38           C
ATOM     86  O   GLY    12      44.730 -11.562  48.754  1.00 24.38           O
ATOM     87  N   PHE    13      45.167 -10.379  50.626  1.00167.08           N
ATOM     88  CA  PHE    13      44.374 -11.227  51.467  1.00167.08           C
ATOM     89  CB  PHE    13      44.689 -11.064  52.964  1.00167.08           C
ATOM     90  CG  PHE    13      46.099 -11.518  53.143  1.00167.08           C
ATOM     91  CD1 PHE    13      46.391 -12.852  53.313  1.00167.08           C
ATOM     92  CD2 PHE    13      47.131 -10.608  53.132  1.00167.08           C
ATOM     93  CE1 PHE    13      47.691 -13.270  53.473  1.00167.08           C
ATOM     94  CE2 PHE    13      48.433 -11.020  53.292  1.00167.08           C
ATOM     95  CZ  PHE    13      48.715 -12.354  53.464  1.00167.08           C
ATOM     96  C   PHE    13      42.934 -10.916  51.234  1.00167.08           C
ATOM     97  O   PHE    13      42.576  -9.832  50.776  1.00167.08           O
ATOM     98  N   ASP    14      42.058 -11.890  51.541  1.00153.30           N
ATOM     99  CA  ASP    14      40.661 -11.711  51.294  1.00153.30           C
ATOM    100  CB  ASP    14      39.813 -12.939  51.670  1.00153.30           C
ATOM    101  CG  ASP    14      40.154 -14.052  50.688  1.00153.30           C
ATOM    102  OD1 ASP    14      40.460 -13.729  49.510  1.00153.30           O
ATOM    103  OD2 ASP    14      40.120 -15.241  51.105  1.00153.30           O
ATOM    104  C   ASP    14      40.196 -10.550  52.104  1.00153.30           C
ATOM    105  O   ASP    14      40.714 -10.266  53.183  1.00153.30           O
ATOM    106  N   GLY    15      39.179  -9.845  51.580  1.00 38.69           N
ATOM    107  CA  GLY    15      38.666  -8.682  52.235  1.00 38.69           C
ATOM    108  C   GLY    15      38.193  -9.114  53.581  1.00 38.69           C
ATOM    109  O   GLY    15      38.308  -8.377  54.559  1.00 38.69           O
ATOM    110  N   ARG    16      37.638 -10.336  53.659  1.00 84.46           N
ATOM    111  CA  ARG    16      37.127 -10.824  54.904  1.00 84.46           C
ATOM    112  CB  ARG    16      36.573 -12.256  54.812  1.00 84.46           C
ATOM    113  CG  ARG    16      36.035 -12.763  56.152  1.00 84.46           C
ATOM    114  CD  ARG    16      35.488 -14.190  56.115  1.00 84.46           C
ATOM    115  NE  ARG    16      35.022 -14.513  57.493  1.00 84.46           N
ATOM    116  CZ  ARG    16      34.413 -15.707  57.756  1.00 84.46           C
ATOM    117  NH1 ARG    16      34.235 -16.618  56.756  1.00 84.46           N
ATOM    118  NH2 ARG    16      33.986 -15.988  59.021  1.00 84.46           N
ATOM    119  C   ARG    16      38.251 -10.861  55.888  1.00 84.46           C
ATOM    120  O   ARG    16      38.075 -10.494  57.048  1.00 84.46           O
ATOM    121  N   ALA    17      39.438 -11.321  55.449  1.00 25.17           N
ATOM    122  CA  ALA    17      40.568 -11.423  56.327  1.00 25.17           C
ATOM    123  CB  ALA    17      41.786 -12.077  55.655  1.00 25.17           C
ATOM    124  C   ALA    17      40.986 -10.059  56.781  1.00 25.17           C
ATOM    125  O   ALA    17      41.268  -9.847  57.959  1.00 25.17           O
ATOM    126  N   ASP    18      41.019  -9.080  55.859  1.00 37.29           N
ATOM    127  CA  ASP    18      41.463  -7.771  56.237  1.00 37.29           C
ATOM    128  CB  ASP    18      41.428  -6.759  55.074  1.00 37.29           C
ATOM    129  CG  ASP    18      42.527  -7.101  54.076  1.00 37.29           C
ATOM    130  OD1 ASP    18      43.382  -7.966  54.405  1.00 37.29           O
ATOM    131  OD2 ASP    18      42.529  -6.494  52.972  1.00 37.29           O
ATOM    132  C   ASP    18      40.530  -7.261  57.286  1.00 37.29           C
ATOM    133  O   ASP    18      40.950  -6.658  58.273  1.00 37.29           O
ATOM    134  N   ALA    19      39.224  -7.511  57.106  1.00 27.16           N
ATOM    135  CA  ALA    19      38.257  -7.010  58.034  1.00 27.16           C
ATOM    136  CB  ALA    19      36.815  -7.372  57.639  1.00 27.16           C
ATOM    137  C   ALA    19      38.513  -7.603  59.382  1.00 27.16           C
ATOM    138  O   ALA    19      38.438  -6.904  60.392  1.00 27.16           O
ATOM    139  N   GLU    20      38.827  -8.912  59.438  1.00 59.72           N
ATOM    140  CA  GLU    20      39.009  -9.533  60.717  1.00 59.72           C
ATOM    141  CB  GLU    20      39.208 -11.061  60.653  1.00 59.72           C
ATOM    142  CG  GLU    20      40.512 -11.514  59.998  1.00 59.72           C
ATOM    143  CD  GLU    20      40.538 -13.037  60.022  1.00 59.72           C
ATOM    144  OE1 GLU    20      39.500 -13.650  59.654  1.00 59.72           O
ATOM    145  OE2 GLU    20      41.590 -13.608  60.413  1.00 59.72           O
ATOM    146  C   GLU    20      40.198  -8.936  61.400  1.00 59.72           C
ATOM    147  O   GLU    20      40.146  -8.640  62.592  1.00 59.72           O
ATOM    148  N   VAL    21      41.307  -8.735  60.662  1.00 79.71           N
ATOM    149  CA  VAL    21      42.486  -8.192  61.275  1.00 79.71           C
ATOM    150  CB  VAL    21      43.692  -8.182  60.376  1.00 79.71           C
ATOM    151  CG1 VAL    21      43.462  -7.199  59.218  1.00 79.71           C
ATOM    152  CG2 VAL    21      44.926  -7.845  61.231  1.00 79.71           C
ATOM    153  C   VAL    21      42.218  -6.786  61.713  1.00 79.71           C
ATOM    154  O   VAL    21      42.640  -6.376  62.793  1.00 79.71           O
ATOM    155  N   LEU    22      41.505  -6.004  60.881  1.00 47.80           N
ATOM    156  CA  LEU    22      41.236  -4.630  61.197  1.00 47.80           C
ATOM    157  CB  LEU    22      40.489  -3.891  60.076  1.00 47.80           C
ATOM    158  CG  LEU    22      41.345  -3.692  58.812  1.00 47.80           C
ATOM    159  CD1 LEU    22      40.567  -2.945  57.717  1.00 47.80           C
ATOM    160  CD2 LEU    22      42.683  -3.019  59.156  1.00 47.80           C
ATOM    161  C   LEU    22      40.394  -4.547  62.434  1.00 47.80           C
ATOM    162  O   LEU    22      40.670  -3.743  63.321  1.00 47.80           O
ATOM    163  N   ARG    23      39.355  -5.393  62.545  1.00157.39           N
ATOM    164  CA  ARG    23      38.496  -5.332  63.693  1.00157.39           C
ATOM    165  CB  ARG    23      37.342  -6.350  63.642  1.00157.39           C
ATOM    166  CG  ARG    23      36.565  -6.461  64.957  1.00157.39           C
ATOM    167  CD  ARG    23      35.877  -5.168  65.400  1.00157.39           C
ATOM    168  NE  ARG    23      34.541  -5.089  64.744  1.00157.39           N
ATOM    169  CZ  ARG    23      33.466  -4.654  65.464  1.00157.39           C
ATOM    170  NH1 ARG    23      33.610  -4.360  66.789  1.00157.39           N
ATOM    171  NH2 ARG    23      32.248  -4.509  64.866  1.00157.39           N
ATOM    172  C   ARG    23      39.320  -5.626  64.908  1.00157.39           C
ATOM    173  O   ARG    23      39.126  -5.022  65.962  1.00157.39           O
ATOM    174  N   LYS    24      40.271  -6.569  64.785  1.00 87.47           N
ATOM    175  CA  LYS    24      41.101  -6.971  65.885  1.00 87.47           C
ATOM    176  CB  LYS    24      42.084  -8.096  65.528  1.00 87.47           C
ATOM    177  CG  LYS    24      41.447  -9.479  65.410  1.00 87.47           C
ATOM    178  CD  LYS    24      42.380 -10.513  64.780  1.00 87.47           C
ATOM    179  CE  LYS    24      41.875 -11.950  64.909  1.00 87.47           C
ATOM    180  NZ  LYS    24      42.011 -12.407  66.310  1.00 87.47           N
ATOM    181  C   LYS    24      41.946  -5.829  66.357  1.00 87.47           C
ATOM    182  O   LYS    24      42.147  -5.655  67.558  1.00 87.47           O
ATOM    183  N   ALA    25      42.452  -5.000  65.429  1.00 53.95           N
ATOM    184  CA  ALA    25      43.386  -3.971  65.796  1.00 53.95           C
ATOM    185  CB  ALA    25      43.831  -3.117  64.596  1.00 53.95           C
ATOM    186  C   ALA    25      42.778  -3.038  66.805  1.00 53.95           C
ATOM    187  O   ALA    25      43.482  -2.517  67.668  1.00 53.95           O
ATOM    188  N   MET    26      41.488  -2.710  66.624  1.00142.46           N
ATOM    189  CA  MET    26      40.655  -1.868  67.446  1.00142.46           C
ATOM    190  CB  MET    26      39.467  -1.297  66.658  1.00142.46           C
ATOM    191  CG  MET    26      38.476  -2.366  66.198  1.00142.46           C
ATOM    192  SD  MET    26      37.098  -1.739  65.193  1.00142.46           S
ATOM    193  CE  MET    26      38.125  -1.399  63.734  1.00142.46           C
ATOM    194  C   MET    26      40.099  -2.534  68.673  1.00142.46           C
ATOM    195  O   MET    26      39.662  -1.844  69.590  1.00142.46           O
ATOM    196  N   LYS    27      39.998  -3.876  68.681  1.00122.34           N
ATOM    197  CA  LYS    27      39.340  -4.629  69.721  1.00122.34           C
ATOM    198  CB  LYS    27      39.324  -6.139  69.432  1.00122.34           C
ATOM    199  CG  LYS    27      38.561  -6.966  70.467  1.00122.34           C
ATOM    200  CD  LYS    27      38.457  -8.443  70.084  1.00122.34           C
ATOM    201  CE  LYS    27      37.986  -8.671  68.647  1.00122.34           C
ATOM    202  NZ  LYS    27      38.144 -10.097  68.287  1.00122.34           N
ATOM    203  C   LYS    27      40.010  -4.463  71.053  1.00122.34           C
ATOM    204  O   LYS    27      41.188  -4.122  71.150  1.00122.34           O
ATOM    205  N   GLY    28      39.224  -4.680  72.133  1.00 20.12           N
ATOM    206  CA  GLY    28      39.728  -4.644  73.476  1.00 20.12           C
ATOM    207  C   GLY    28      40.092  -3.240  73.817  1.00 20.12           C
ATOM    208  O   GLY    28      39.502  -2.287  73.312  1.00 20.12           O
ATOM    209  N   LEU    29      41.081  -3.089  74.718  1.00 67.68           N
ATOM    210  CA  LEU    29      41.527  -1.784  75.095  1.00 67.68           C
ATOM    211  CB  LEU    29      41.820  -1.649  76.598  1.00 67.68           C
ATOM    212  CG  LEU    29      40.586  -1.886  77.488  1.00 67.68           C
ATOM    213  CD1 LEU    29      40.072  -3.329  77.354  1.00 67.68           C
ATOM    214  CD2 LEU    29      40.864  -1.488  78.946  1.00 67.68           C
ATOM    215  C   LEU    29      42.812  -1.554  74.373  1.00 67.68           C
ATOM    216  O   LEU    29      43.635  -2.460  74.248  1.00 67.68           O
ATOM    217  N   GLY    30      43.010  -0.327  73.857  1.00 16.44           N
ATOM    218  CA  GLY    30      44.219  -0.032  73.149  1.00 16.44           C
ATOM    219  C   GLY    30      44.004  -0.385  71.715  1.00 16.44           C
ATOM    220  O   GLY    30      42.995  -0.990  71.354  1.00 16.44           O
ATOM    221  N   THR    31      44.961  -0.003  70.848  1.00 46.50           N
ATOM    222  CA  THR    31      44.805  -0.315  69.460  1.00 46.50           C
ATOM    223  CB  THR    31      44.349   0.854  68.634  1.00 46.50           C
ATOM    224  OG1 THR    31      45.264   1.932  68.763  1.00 46.50           O
ATOM    225  CG2 THR    31      42.949   1.279  69.106  1.00 46.50           C
ATOM    226  C   THR    31      46.122  -0.780  68.929  1.00 46.50           C
ATOM    227  O   THR    31      47.164  -0.574  69.549  1.00 46.50           O
ATOM    228  N   ASP    32      46.087  -1.463  67.765  1.00 59.36           N
ATOM    229  CA  ASP    32      47.279  -1.946  67.131  1.00 59.36           C
ATOM    230  CB  ASP    32      47.187  -3.436  66.751  1.00 59.36           C
ATOM    231  CG  ASP    32      48.553  -3.919  66.281  1.00 59.36           C
ATOM    232  OD1 ASP    32      49.415  -3.056  65.966  1.00 59.36           O
ATOM    233  OD2 ASP    32      48.752  -5.162  66.236  1.00 59.36           O
ATOM    234  C   ASP    32      47.432  -1.158  65.866  1.00 59.36           C
ATOM    235  O   ASP    32      46.897  -1.527  64.821  1.00 59.36           O
ATOM    236  N   GLU    33      48.177  -0.038  65.943  1.00 95.83           N
ATOM    237  CA  GLU    33      48.368   0.847  64.827  1.00 95.83           C
ATOM    238  CB  GLU    33      49.084   2.161  65.191  1.00 95.83           C
ATOM    239  CG  GLU    33      48.212   3.150  65.969  1.00 95.83           C
ATOM    240  CD  GLU    33      48.231   2.775  67.443  1.00 95.83           C
ATOM    241  OE1 GLU    33      49.082   1.930  67.832  1.00 95.83           O
ATOM    242  OE2 GLU    33      47.398   3.336  68.204  1.00 95.83           O
ATOM    243  C   GLU    33      49.171   0.184  63.750  1.00 95.83           C
ATOM    244  O   GLU    33      48.936   0.419  62.565  1.00 95.83           O
ATOM    245  N   ASP    34      50.146  -0.663  64.124  1.00 35.82           N
ATOM    246  CA  ASP    34      50.997  -1.264  63.136  1.00 35.82           C
ATOM    247  CB  ASP    34      52.034  -2.226  63.741  1.00 35.82           C
ATOM    248  CG  ASP    34      53.051  -1.402  64.515  1.00 35.82           C
ATOM    249  OD1 ASP    34      52.979  -0.147  64.435  1.00 35.82           O
ATOM    250  OD2 ASP    34      53.912  -2.018  65.199  1.00 35.82           O
ATOM    251  C   ASP    34      50.153  -2.069  62.202  1.00 35.82           C
ATOM    252  O   ASP    34      50.373  -2.061  60.992  1.00 35.82           O
ATOM    253  N   SER    35      49.160  -2.793  62.745  1.00 68.37           N
ATOM    254  CA  SER    35      48.328  -3.629  61.929  1.00 68.37           C
ATOM    255  CB  SER    35      47.328  -4.447  62.765  1.00 68.37           C
ATOM    256  OG  SER    35      46.526  -5.257  61.919  1.00 68.37           O
ATOM    257  C   SER    35      47.536  -2.788  60.972  1.00 68.37           C
ATOM    258  O   SER    35      47.458  -3.095  59.785  1.00 68.37           O
ATOM    259  N   ILE    36      46.941  -1.683  61.458  1.00 35.58           N
ATOM    260  CA  ILE    36      46.097  -0.869  60.628  1.00 35.58           C
ATOM    261  CB  ILE    36      45.507   0.290  61.378  1.00 35.58           C
ATOM    262  CG1 ILE    36      44.611  -0.211  62.525  1.00 35.58           C
ATOM    263  CG2 ILE    36      44.777   1.190  60.367  1.00 35.58           C
ATOM    264  CD1 ILE    36      44.228   0.886  63.518  1.00 35.58           C
ATOM    265  C   ILE    36      46.902  -0.304  59.501  1.00 35.58           C
ATOM    266  O   ILE    36      46.460  -0.297  58.352  1.00 35.58           O
ATOM    267  N   LEU    37      48.115   0.186  59.804  1.00 96.21           N
ATOM    268  CA  LEU    37      48.939   0.794  58.803  1.00 96.21           C
ATOM    269  CB  LEU    37      50.230   1.395  59.410  1.00 96.21           C
ATOM    270  CG  LEU    37      51.166   2.163  58.444  1.00 96.21           C
ATOM    271  CD1 LEU    37      52.285   2.868  59.227  1.00 96.21           C
ATOM    272  CD2 LEU    37      51.759   1.269  57.342  1.00 96.21           C
ATOM    273  C   LEU    37      49.285  -0.243  57.788  1.00 96.21           C
ATOM    274  O   LEU    37      49.235   0.019  56.591  1.00 96.21           O
ATOM    275  N   ASN    38      49.618  -1.464  58.233  1.00 82.61           N
ATOM    276  CA  ASN    38      50.063  -2.462  57.307  1.00 82.61           C
ATOM    277  CB  ASN    38      50.451  -3.783  57.998  1.00 82.61           C
ATOM    278  CG  ASN    38      51.092  -4.704  56.966  1.00 82.61           C
ATOM    279  OD1 ASN    38      50.487  -5.046  55.950  1.00 82.61           O
ATOM    280  ND2 ASN    38      52.361  -5.115  57.230  1.00 82.61           N
ATOM    281  C   ASN    38      48.996  -2.770  56.301  1.00 82.61           C
ATOM    282  O   ASN    38      49.279  -2.822  55.106  1.00 82.61           O
ATOM    283  N   LEU    39      47.749  -3.025  56.745  1.00108.23           N
ATOM    284  CA  LEU    39      46.730  -3.377  55.797  1.00108.23           C
ATOM    285  CB  LEU    39      45.453  -3.929  56.456  1.00108.23           C
ATOM    286  CG  LEU    39      45.642  -5.301  57.131  1.00108.23           C
ATOM    287  CD1 LEU    39      45.972  -6.386  56.094  1.00108.23           C
ATOM    288  CD2 LEU    39      46.660  -5.237  58.278  1.00108.23           C
ATOM    289  C   LEU    39      46.326  -2.213  54.934  1.00108.23           C
ATOM    290  O   LEU    39      46.437  -2.269  53.712  1.00108.23           O
ATOM    291  N   LEU    40      45.902  -1.097  55.557  1.00116.35           N
ATOM    292  CA  LEU    40      45.344   0.024  54.845  1.00116.35           C
ATOM    293  CB  LEU    40      44.630   1.019  55.772  1.00116.35           C
ATOM    294  CG  LEU    40      43.405   0.369  56.445  1.00116.35           C
ATOM    295  CD1 LEU    40      43.824  -0.724  57.438  1.00116.35           C
ATOM    296  CD2 LEU    40      42.464   1.410  57.058  1.00116.35           C
ATOM    297  C   LEU    40      46.345   0.751  53.993  1.00116.35           C
ATOM    298  O   LEU    40      45.999   1.232  52.916  1.00116.35           O
ATOM    299  N   THR    41      47.607   0.880  54.437  1.00151.19           N
ATOM    300  CA  THR    41      48.561   1.620  53.649  1.00151.19           C
ATOM    301  CB  THR    41      49.891   1.824  54.291  1.00151.19           C
ATOM    302  OG1 THR    41      50.529   0.568  54.446  1.00151.19           O
ATOM    303  CG2 THR    41      49.706   2.540  55.641  1.00151.19           C
ATOM    304  C   THR    41      48.847   0.894  52.362  1.00151.19           C
ATOM    305  O   THR    41      49.329   1.494  51.405  1.00151.19           O
ATOM    306  N   ALA    42      48.712  -0.443  52.401  1.00122.91           N
ATOM    307  CA  ALA    42      48.898  -1.461  51.393  1.00122.91           C
ATOM    308  CB  ALA    42      49.063  -2.863  52.005  1.00122.91           C
ATOM    309  C   ALA    42      47.824  -1.582  50.332  1.00122.91           C
ATOM    310  O   ALA    42      48.054  -2.263  49.337  1.00122.91           O
ATOM    311  N   ARG    43      46.586  -1.087  50.549  1.00118.54           N
ATOM    312  CA  ARG    43      45.521  -1.391  49.618  1.00118.54           C
ATOM    313  CB  ARG    43      44.230  -1.828  50.328  1.00118.54           C
ATOM    314  CG  ARG    43      44.418  -3.084  51.176  1.00118.54           C
ATOM    315  CD  ARG    43      44.455  -4.371  50.354  1.00118.54           C
ATOM    316  NE  ARG    43      44.725  -5.487  51.300  1.00118.54           N
ATOM    317  CZ  ARG    43      46.014  -5.834  51.582  1.00118.54           C
ATOM    318  NH1 ARG    43      47.045  -5.161  50.991  1.00118.54           N
ATOM    319  NH2 ARG    43      46.270  -6.850  52.456  1.00118.54           N
ATOM    320  C   ARG    43      45.152  -0.219  48.751  1.00118.54           C
ATOM    321  O   ARG    43      45.258   0.938  49.153  1.00118.54           O
ATOM    322  N   SER    44      44.683  -0.524  47.517  1.00 77.70           N
ATOM    323  CA  SER    44      44.288   0.456  46.543  1.00 77.70           C
ATOM    324  CB  SER    44      44.297  -0.075  45.100  1.00 77.70           C
ATOM    325  OG  SER    44      45.616  -0.438  44.721  1.00 77.70           O
ATOM    326  C   SER    44      42.890   0.896  46.846  1.00 77.70           C
ATOM    327  O   SER    44      42.259   0.409  47.782  1.00 77.70           O
ATOM    328  N   ASN    45      42.370   1.847  46.043  1.00 90.12           N
ATOM    329  CA  ASN    45      41.067   2.391  46.290  1.00 90.12           C
ATOM    330  CB  ASN    45      40.678   3.499  45.292  1.00 90.12           C
ATOM    331  CG  ASN    45      40.628   2.908  43.888  1.00 90.12           C
ATOM    332  OD1 ASN    45      39.572   2.492  43.415  1.00 90.12           O
ATOM    333  ND2 ASN    45      41.799   2.875  43.198  1.00 90.12           N
ATOM    334  C   ASN    45      40.040   1.308  46.205  1.00 90.12           C
ATOM    335  O   ASN    45      39.167   1.208  47.065  1.00 90.12           O
ATOM    336  N   ALA    46      40.128   0.443  45.180  1.00 24.84           N
ATOM    337  CA  ALA    46      39.115  -0.559  45.025  1.00 24.84           C
ATOM    338  CB  ALA    46      39.341  -1.449  43.792  1.00 24.84           C
ATOM    339  C   ALA    46      39.114  -1.450  46.226  1.00 24.84           C
ATOM    340  O   ALA    46      38.059  -1.753  46.780  1.00 24.84           O
ATOM    341  N   GLN    47      40.305  -1.877  46.683  1.00 66.51           N
ATOM    342  CA  GLN    47      40.345  -2.777  47.799  1.00 66.51           C
ATOM    343  CB  GLN    47      41.754  -3.290  48.145  1.00 66.51           C
ATOM    344  CG  GLN    47      42.365  -4.202  47.078  1.00 66.51           C
ATOM    345  CD  GLN    47      43.226  -3.351  46.159  1.00 66.51           C
ATOM    346  OE1 GLN    47      44.318  -2.927  46.532  1.00 66.51           O
ATOM    347  NE2 GLN    47      42.725  -3.095  44.922  1.00 66.51           N
ATOM    348  C   GLN    47      39.817  -2.078  49.010  1.00 66.51           C
ATOM    349  O   GLN    47      39.081  -2.664  49.803  1.00 66.51           O
ATOM    350  N   ARG    48      40.175  -0.793  49.176  1.00 54.53           N
ATOM    351  CA  ARG    48      39.785  -0.054  50.341  1.00 54.53           C
ATOM    352  CB  ARG    48      40.340   1.382  50.344  1.00 54.53           C
ATOM    353  CG  ARG    48      41.869   1.443  50.302  1.00 54.53           C
ATOM    354  CD  ARG    48      42.440   2.860  50.414  1.00 54.53           C
ATOM    355  NE  ARG    48      41.818   3.687  49.342  1.00 54.53           N
ATOM    356  CZ  ARG    48      42.446   4.810  48.886  1.00 54.53           C
ATOM    357  NH1 ARG    48      43.688   5.137  49.350  1.00 54.53           N
ATOM    358  NH2 ARG    48      41.831   5.608  47.965  1.00 54.53           N
ATOM    359  C   ARG    48      38.296   0.050  50.371  1.00 54.53           C
ATOM    360  O   ARG    48      37.679  -0.084  51.427  1.00 54.53           O
ATOM    361  N   GLN    49      37.675   0.300  49.204  1.00 31.18           N
ATOM    362  CA  GLN    49      36.248   0.433  49.173  1.00 31.18           C
ATOM    363  CB  GLN    49      35.695   0.797  47.784  1.00 31.18           C
ATOM    364  CG  GLN    49      36.085   2.195  47.302  1.00 31.18           C
ATOM    365  CD  GLN    49      35.464   2.397  45.927  1.00 31.18           C
ATOM    366  OE1 GLN    49      35.509   3.490  45.365  1.00 31.18           O
ATOM    367  NE2 GLN    49      34.857   1.314  45.370  1.00 31.18           N
ATOM    368  C   GLN    49      35.639  -0.878  49.554  1.00 31.18           C
ATOM    369  O   GLN    49      34.675  -0.923  50.315  1.00 31.18           O
ATOM    370  N   GLN    50      36.202  -1.988  49.043  1.00 64.02           N
ATOM    371  CA  GLN    50      35.643  -3.283  49.308  1.00 64.02           C
ATOM    372  CB  GLN    50      36.377  -4.408  48.552  1.00 64.02           C
ATOM    373  CG  GLN    50      35.734  -5.791  48.697  1.00 64.02           C
ATOM    374  CD  GLN    50      36.151  -6.386  50.034  1.00 64.02           C
ATOM    375  OE1 GLN    50      35.456  -7.233  50.590  1.00 64.02           O
ATOM    376  NE2 GLN    50      37.324  -5.942  50.561  1.00 64.02           N
ATOM    377  C   GLN    50      35.743  -3.559  50.775  1.00 64.02           C
ATOM    378  O   GLN    50      34.806  -4.071  51.385  1.00 64.02           O
ATOM    379  N   ILE    51      36.880  -3.196  51.394  1.00 35.66           N
ATOM    380  CA  ILE    51      37.070  -3.495  52.783  1.00 35.66           C
ATOM    381  CB  ILE    51      38.396  -3.028  53.317  1.00 35.66           C
ATOM    382  CG1 ILE    51      39.554  -3.786  52.645  1.00 35.66           C
ATOM    383  CG2 ILE    51      38.367  -3.159  54.851  1.00 35.66           C
ATOM    384  CD1 ILE    51      40.928  -3.183  52.939  1.00 35.66           C
ATOM    385  C   ILE    51      36.019  -2.798  53.580  1.00 35.66           C
ATOM    386  O   ILE    51      35.418  -3.391  54.474  1.00 35.66           O
ATOM    387  N   ALA    52      35.760  -1.516  53.271  1.00 26.86           N
ATOM    388  CA  ALA    52      34.804  -0.771  54.036  1.00 26.86           C
ATOM    389  CB  ALA    52      34.684   0.692  53.575  1.00 26.86           C
ATOM    390  C   ALA    52      33.451  -1.399  53.892  1.00 26.86           C
ATOM    391  O   ALA    52      32.723  -1.534  54.874  1.00 26.86           O
ATOM    392  N   GLU    53      33.079  -1.803  52.660  1.00 74.67           N
ATOM    393  CA  GLU    53      31.770  -2.352  52.434  1.00 74.67           C
ATOM    394  CB  GLU    53      31.452  -2.610  50.948  1.00 74.67           C
ATOM    395  CG  GLU    53      32.313  -3.700  50.309  1.00 74.67           C
ATOM    396  CD  GLU    53      31.897  -3.857  48.853  1.00 74.67           C
ATOM    397  OE1 GLU    53      30.974  -3.120  48.413  1.00 74.67           O
ATOM    398  OE2 GLU    53      32.498  -4.721  48.160  1.00 74.67           O
ATOM    399  C   GLU    53      31.621  -3.659  53.149  1.00 74.67           C
ATOM    400  O   GLU    53      30.600  -3.908  53.787  1.00 74.67           O
ATOM    401  N   GLU    54      32.642  -4.534  53.073  1.00 66.50           N
ATOM    402  CA  GLU    54      32.533  -5.827  53.692  1.00 66.50           C
ATOM    403  CB  GLU    54      33.717  -6.761  53.380  1.00 66.50           C
ATOM    404  CG  GLU    54      33.511  -8.186  53.905  1.00 66.50           C
ATOM    405  CD  GLU    54      34.688  -9.042  53.456  1.00 66.50           C
ATOM    406  OE1 GLU    54      35.605  -8.489  52.794  1.00 66.50           O
ATOM    407  OE2 GLU    54      34.682 -10.264  53.766  1.00 66.50           O
ATOM    408  C   GLU    54      32.452  -5.656  55.179  1.00 66.50           C
ATOM    409  O   GLU    54      31.749  -6.397  55.865  1.00 66.50           O
ATOM    410  N   PHE    55      33.184  -4.665  55.714  1.00 73.58           N
ATOM    411  CA  PHE    55      33.262  -4.420  57.127  1.00 73.58           C
ATOM    412  CB  PHE    55      34.204  -3.232  57.402  1.00 73.58           C
ATOM    413  CG  PHE    55      34.506  -3.127  58.854  1.00 73.58           C
ATOM    414  CD1 PHE    55      35.477  -3.923  59.416  1.00 73.58           C
ATOM    415  CD2 PHE    55      33.843  -2.220  59.648  1.00 73.58           C
ATOM    416  CE1 PHE    55      35.775  -3.830  60.754  1.00 73.58           C
ATOM    417  CE2 PHE    55      34.136  -2.122  60.988  1.00 73.58           C
ATOM    418  CZ  PHE    55      35.101  -2.929  61.542  1.00 73.58           C
ATOM    419  C   PHE    55      31.899  -4.076  57.647  1.00 73.58           C
ATOM    420  O   PHE    55      31.424  -4.665  58.617  1.00 73.58           O
ATOM    421  N   LYS    56      31.219  -3.131  56.975  1.00 91.38           N
ATOM    422  CA  LYS    56      29.930  -2.661  57.388  1.00 91.38           C
ATOM    423  CB  LYS    56      29.394  -1.567  56.449  1.00 91.38           C
ATOM    424  CG  LYS    56      28.016  -1.027  56.833  1.00 91.38           C
ATOM    425  CD  LYS    56      27.647   0.256  56.087  1.00 91.38           C
ATOM    426  CE  LYS    56      26.182   0.662  56.254  1.00 91.38           C
ATOM    427  NZ  LYS    56      25.312  -0.279  55.513  1.00 91.38           N
ATOM    428  C   LYS    56      28.968  -3.801  57.351  1.00 91.38           C
ATOM    429  O   LYS    56      28.113  -3.927  58.224  1.00 91.38           O
ATOM    430  N   THR    57      29.054  -4.657  56.320  1.00101.73           N
ATOM    431  CA  THR    57      28.115  -5.735  56.264  1.00101.73           C
ATOM    432  CB  THR    57      28.216  -6.550  55.007  1.00101.73           C
ATOM    433  OG1 THR    57      29.481  -7.191  54.930  1.00101.73           O
ATOM    434  CG2 THR    57      28.011  -5.622  53.798  1.00101.73           C
ATOM    435  C   THR    57      28.343  -6.665  57.413  1.00101.73           C
ATOM    436  O   THR    57      27.408  -7.003  58.137  1.00101.73           O
ATOM    437  N   LEU    58      29.602  -7.099  57.621  1.00111.81           N
ATOM    438  CA  LEU    58      29.835  -8.082  58.640  1.00111.81           C
ATOM    439  CB  LEU    58      31.290  -8.604  58.611  1.00111.81           C
ATOM    440  CG  LEU    58      31.609  -9.860  59.463  1.00111.81           C
ATOM    441  CD1 LEU    58      33.091 -10.241  59.313  1.00111.81           C
ATOM    442  CD2 LEU    58      31.214  -9.727  60.945  1.00111.81           C
ATOM    443  C   LEU    58      29.554  -7.506  59.996  1.00111.81           C
ATOM    444  O   LEU    58      28.753  -8.050  60.754  1.00111.81           O
ATOM    445  N   PHE    59      30.224  -6.390  60.337  1.00158.20           N
ATOM    446  CA  PHE    59      30.113  -5.795  61.641  1.00158.20           C
ATOM    447  CB  PHE    59      31.350  -4.966  62.014  1.00158.20           C
ATOM    448  CG  PHE    59      32.439  -5.984  62.067  1.00158.20           C
ATOM    449  CD1 PHE    59      32.572  -6.804  63.164  1.00158.20           C
ATOM    450  CD2 PHE    59      33.299  -6.153  61.006  1.00158.20           C
ATOM    451  CE1 PHE    59      33.563  -7.756  63.213  1.00158.20           C
ATOM    452  CE2 PHE    59      34.293  -7.103  61.051  1.00158.20           C
ATOM    453  CZ  PHE    59      34.429  -7.906  62.157  1.00158.20           C
ATOM    454  C   PHE    59      28.861  -4.999  61.836  1.00158.20           C
ATOM    455  O   PHE    59      28.309  -4.970  62.933  1.00158.20           O
ATOM    456  N   GLY    60      28.386  -4.298  60.794  1.00 20.82           N
ATOM    457  CA  GLY    60      27.202  -3.504  60.950  1.00 20.82           C
ATOM    458  C   GLY    60      27.610  -2.129  61.378  1.00 20.82           C
ATOM    459  O   GLY    60      26.760  -1.293  61.685  1.00 20.82           O
ATOM    460  N   ARG    61      28.930  -1.856  61.419  1.00142.01           N
ATOM    461  CA  ARG    61      29.370  -0.548  61.816  1.00142.01           C
ATOM    462  CB  ARG    61      30.090  -0.520  63.174  1.00142.01           C
ATOM    463  CG  ARG    61      31.328  -1.415  63.245  1.00142.01           C
ATOM    464  CD  ARG    61      32.140  -1.212  64.526  1.00142.01           C
ATOM    465  NE  ARG    61      31.173  -1.132  65.656  1.00142.01           N
ATOM    466  CZ  ARG    61      31.626  -1.161  66.943  1.00142.01           C
ATOM    467  NH1 ARG    61      32.960  -1.300  67.196  1.00142.01           N
ATOM    468  NH2 ARG    61      30.743  -1.051  67.978  1.00142.01           N
ATOM    469  C   ARG    61      30.322  -0.021  60.787  1.00142.01           C
ATOM    470  O   ARG    61      30.997  -0.784  60.097  1.00142.01           O
ATOM    471  N   ASP    62      30.370   1.321  60.643  1.00 63.56           N
ATOM    472  CA  ASP    62      31.244   1.946  59.691  1.00 63.56           C
ATOM    473  CB  ASP    62      30.932   3.439  59.473  1.00 63.56           C
ATOM    474  CG  ASP    62      31.685   3.930  58.243  1.00 63.56           C
ATOM    475  OD1 ASP    62      32.859   3.517  58.050  1.00 63.56           O
ATOM    476  OD2 ASP    62      31.090   4.737  57.480  1.00 63.56           O
ATOM    477  C   ASP    62      32.648   1.831  60.203  1.00 63.56           C
ATOM    478  O   ASP    62      32.943   2.188  61.344  1.00 63.56           O
ATOM    479  N   LEU    63      33.558   1.333  59.344  1.00 73.02           N
ATOM    480  CA  LEU    63      34.928   1.125  59.715  1.00 73.02           C
ATOM    481  CB  LEU    63      35.716   0.364  58.635  1.00 73.02           C
ATOM    482  CG  LEU    63      37.193   0.116  58.987  1.00 73.02           C
ATOM    483  CD1 LEU    63      37.359  -0.712  60.270  1.00 73.02           C
ATOM    484  CD2 LEU    63      37.931  -0.509  57.800  1.00 73.02           C
ATOM    485  C   LEU    63      35.624   2.430  59.978  1.00 73.02           C
ATOM    486  O   LEU    63      36.345   2.565  60.964  1.00 73.02           O
ATOM    487  N   VAL    64      35.419   3.436  59.108  1.00102.82           N
ATOM    488  CA  VAL    64      36.094   4.695  59.257  1.00102.82           C
ATOM    489  CB  VAL    64      35.796   5.646  58.136  1.00102.82           C
ATOM    490  CG1 VAL    64      36.320   5.021  56.835  1.00102.82           C
ATOM    491  CG2 VAL    64      34.287   5.940  58.114  1.00102.82           C
ATOM    492  C   VAL    64      35.649   5.332  60.531  1.00102.82           C
ATOM    493  O   VAL    64      36.446   5.944  61.240  1.00102.82           O
ATOM    494  N   ASN    65      34.347   5.207  60.843  1.00 27.58           N
ATOM    495  CA  ASN    65      33.783   5.811  62.014  1.00 27.58           C
ATOM    496  CB  ASN    65      32.266   5.586  62.115  1.00 27.58           C
ATOM    497  CG  ASN    65      31.599   6.343  60.977  1.00 27.58           C
ATOM    498  OD1 ASN    65      32.223   7.167  60.310  1.00 27.58           O
ATOM    499  ND2 ASN    65      30.287   6.063  60.750  1.00 27.58           N
ATOM    500  C   ASN    65      34.404   5.198  63.227  1.00 27.58           C
ATOM    501  O   ASN    65      34.761   5.901  64.171  1.00 27.58           O
ATOM    502  N   ASP    66      34.565   3.861  63.227  1.00 74.36           N
ATOM    503  CA  ASP    66      35.102   3.205  64.380  1.00 74.36           C
ATOM    504  CB  ASP    66      35.192   1.679  64.196  1.00 74.36           C
ATOM    505  CG  ASP    66      35.439   1.043  65.557  1.00 74.36           C
ATOM    506  OD1 ASP    66      36.194   1.641  66.370  1.00 74.36           O
ATOM    507  OD2 ASP    66      34.863  -0.048  65.808  1.00 74.36           O
ATOM    508  C   ASP    66      36.489   3.724  64.611  1.00 74.36           C
ATOM    509  O   ASP    66      36.856   4.076  65.731  1.00 74.36           O
ATOM    510  N   MET    67      37.271   3.847  63.526  1.00 71.76           N
ATOM    511  CA  MET    67      38.644   4.252  63.587  1.00 71.76           C
ATOM    512  CB  MET    67      39.286   4.348  62.193  1.00 71.76           C
ATOM    513  CG  MET    67      39.333   3.016  61.442  1.00 71.76           C
ATOM    514  SD  MET    67      40.069   3.121  59.783  1.00 71.76           S
ATOM    515  CE  MET    67      39.831   1.368  59.381  1.00 71.76           C
ATOM    516  C   MET    67      38.728   5.619  64.186  1.00 71.76           C
ATOM    517  O   MET    67      39.633   5.910  64.965  1.00 71.76           O
ATOM    518  N   LYS    68      37.776   6.500  63.844  1.00 80.00           N
ATOM    519  CA  LYS    68      37.808   7.853  64.320  1.00 80.00           C
ATOM    520  CB  LYS    68      36.605   8.677  63.830  1.00 80.00           C
ATOM    521  CG  LYS    68      36.597  10.129  64.314  1.00 80.00           C
ATOM    522  CD  LYS    68      35.537  10.987  63.621  1.00 80.00           C
ATOM    523  CE  LYS    68      35.449  12.418  64.154  1.00 80.00           C
ATOM    524  NZ  LYS    68      34.389  13.156  63.432  1.00 80.00           N
ATOM    525  C   LYS    68      37.754   7.846  65.814  1.00 80.00           C
ATOM    526  O   LYS    68      38.382   8.674  66.469  1.00 80.00           O
ATOM    527  N   SER    69      36.970   6.936  66.410  1.00 95.97           N
ATOM    528  CA  SER    69      36.873   6.952  67.840  1.00 95.97           C
ATOM    529  CB  SER    69      35.793   5.997  68.376  1.00 95.97           C
ATOM    530  OG  SER    69      34.509   6.409  67.928  1.00 95.97           O
ATOM    531  C   SER    69      38.176   6.550  68.477  1.00 95.97           C
ATOM    532  O   SER    69      38.623   7.174  69.436  1.00 95.97           O
ATOM    533  N   GLU    70      38.797   5.467  67.981  1.00128.46           N
ATOM    534  CA  GLU    70      39.959   4.868  68.585  1.00128.46           C
ATOM    535  CB  GLU    70      40.154   3.432  68.096  1.00128.46           C
ATOM    536  CG  GLU    70      40.313   3.356  66.581  1.00128.46           C
ATOM    537  CD  GLU    70      40.441   1.890  66.230  1.00128.46           C
ATOM    538  OE1 GLU    70      41.140   1.165  66.986  1.00128.46           O
ATOM    539  OE2 GLU    70      39.833   1.473  65.210  1.00128.46           O
ATOM    540  C   GLU    70      41.281   5.574  68.409  1.00128.46           C
ATOM    541  O   GLU    70      42.061   5.653  69.357  1.00128.46           O
ATOM    542  N   LEU    71      41.575   6.100  67.202  1.00 91.56           N
ATOM    543  CA  LEU    71      42.897   6.565  66.854  1.00 91.56           C
ATOM    544  CB  LEU    71      43.129   6.631  65.336  1.00 91.56           C
ATOM    545  CG  LEU    71      43.022   5.254  64.657  1.00 91.56           C
ATOM    546  CD1 LEU    71      43.343   5.343  63.157  1.00 91.56           C
ATOM    547  CD2 LEU    71      43.871   4.203  65.390  1.00 91.56           C
ATOM    548  C   LEU    71      43.244   7.902  67.417  1.00 91.56           C
ATOM    549  O   LEU    71      42.392   8.671  67.855  1.00 91.56           O
ATOM    550  N   LYS    72      44.560   8.209  67.410  1.00203.82           N
ATOM    551  CA  LYS    72      44.987   9.437  68.001  1.00203.82           C
ATOM    552  CB  LYS    72      46.232   9.285  68.891  1.00203.82           C
ATOM    553  CG  LYS    72      46.010   8.412  70.128  1.00203.82           C
ATOM    554  CD  LYS    72      44.928   8.936  71.075  1.00203.82           C
ATOM    555  CE  LYS    72      43.541   8.343  70.817  1.00203.82           C
ATOM    556  NZ  LYS    72      43.438   7.003  71.437  1.00203.82           N
ATOM    557  C   LYS    72      45.330  10.468  66.974  1.00203.82           C
ATOM    558  O   LYS    72      46.081  10.214  66.037  1.00203.82           O
ATOM    559  N   GLY    73      44.620  11.609  67.053  1.00171.66           N
ATOM    560  CA  GLY    73      44.997  12.878  66.502  1.00171.66           C
ATOM    561  C   GLY    73      45.336  12.872  65.052  1.00171.66           C
ATOM    562  O   GLY    73      44.522  12.598  64.172  1.00171.66           O
ATOM    563  N   LYS    74      46.626  13.198  64.818  1.00170.06           N
ATOM    564  CA  LYS    74      47.227  13.369  63.532  1.00170.06           C
ATOM    565  CB  LYS    74      48.683  13.869  63.608  1.00170.06           C
ATOM    566  CG  LYS    74      49.612  13.014  64.473  1.00170.06           C
ATOM    567  CD  LYS    74      49.214  12.982  65.950  1.00170.06           C
ATOM    568  CE  LYS    74      50.171  12.173  66.829  1.00170.06           C
ATOM    569  NZ  LYS    74      50.154  10.752  66.419  1.00170.06           N
ATOM    570  C   LYS    74      47.203  12.075  62.795  1.00170.06           C
ATOM    571  O   LYS    74      46.977  12.049  61.588  1.00170.06           O
ATOM    572  N   PHE    75      47.434  10.962  63.510  1.00 73.25           N
ATOM    573  CA  PHE    75      47.465   9.675  62.884  1.00 73.25           C
ATOM    574  CB  PHE    75      47.809   8.555  63.886  1.00 73.25           C
ATOM    575  CG  PHE    75      47.822   7.244  63.173  1.00 73.25           C
ATOM    576  CD1 PHE    75      48.931   6.844  62.465  1.00 73.25           C
ATOM    577  CD2 PHE    75      46.722   6.417  63.205  1.00 73.25           C
ATOM    578  CE1 PHE    75      48.944   5.637  61.806  1.00 73.25           C
ATOM    579  CE2 PHE    75      46.730   5.208  62.550  1.00 73.25           C
ATOM    580  CZ  PHE    75      47.844   4.815  61.848  1.00 73.25           C
ATOM    581  C   PHE    75      46.126   9.378  62.277  1.00 73.25           C
ATOM    582  O   PHE    75      46.048   8.951  61.125  1.00 73.25           O
ATOM    583  N   GLU    76      45.028   9.617  63.020  1.00 99.64           N
ATOM    584  CA  GLU    76      43.742   9.253  62.489  1.00 99.64           C
ATOM    585  CB  GLU    76      42.552   9.396  63.449  1.00 99.64           C
ATOM    586  CG  GLU    76      42.068  10.825  63.670  1.00 99.64           C
ATOM    587  CD  GLU    76      40.605  10.688  64.055  1.00 99.64           C
ATOM    588  OE1 GLU    76      40.141   9.518  64.119  1.00 99.64           O
ATOM    589  OE2 GLU    76      39.933  11.731  64.274  1.00 99.64           O
ATOM    590  C   GLU    76      43.431  10.094  61.294  1.00 99.64           C
ATOM    591  O   GLU    76      42.790   9.635  60.350  1.00 99.64           O
ATOM    592  N   LYS    77      43.855  11.368  61.311  1.00114.85           N
ATOM    593  CA  LYS    77      43.554  12.238  60.212  1.00114.85           C
ATOM    594  CB  LYS    77      44.066  13.674  60.433  1.00114.85           C
ATOM    595  CG  LYS    77      43.454  14.707  59.481  1.00114.85           C
ATOM    596  CD  LYS    77      43.750  14.458  58.001  1.00114.85           C
ATOM    597  CE  LYS    77      43.015  15.419  57.065  1.00114.85           C
ATOM    598  NZ  LYS    77      43.536  16.790  57.236  1.00114.85           N
ATOM    599  C   LYS    77      44.212  11.698  58.976  1.00114.85           C
ATOM    600  O   LYS    77      43.629  11.719  57.893  1.00114.85           O
ATOM    601  N   LEU    78      45.463  11.213  59.105  1.00113.28           N
ATOM    602  CA  LEU    78      46.188  10.717  57.967  1.00113.28           C
ATOM    603  CB  LEU    78      47.648  10.364  58.324  1.00113.28           C
ATOM    604  CG  LEU    78      48.625  10.184  57.136  1.00113.28           C
ATOM    605  CD1 LEU    78      49.959   9.590  57.615  1.00113.28           C
ATOM    606  CD2 LEU    78      48.022   9.409  55.957  1.00113.28           C
ATOM    607  C   LEU    78      45.509   9.466  57.484  1.00113.28           C
ATOM    608  O   LEU    78      45.299   9.286  56.284  1.00113.28           O
ATOM    609  N   ILE    79      45.134   8.567  58.419  1.00126.64           N
ATOM    610  CA  ILE    79      44.530   7.323  58.031  1.00126.64           C
ATOM    611  CB  ILE    79      44.310   6.361  59.168  1.00126.64           C
ATOM    612  CG1 ILE    79      43.911   4.984  58.611  1.00126.64           C
ATOM    613  CG2 ILE    79      43.274   6.949  60.136  1.00126.64           C
ATOM    614  CD1 ILE    79      45.013   4.314  57.793  1.00126.64           C
ATOM    615  C   ILE    79      43.212   7.584  57.371  1.00126.64           C
ATOM    616  O   ILE    79      42.896   6.968  56.355  1.00126.64           O
ATOM    617  N   VAL    80      42.400   8.497  57.938  1.00 43.71           N
ATOM    618  CA  VAL    80      41.100   8.778  57.394  1.00 43.71           C
ATOM    619  CB  VAL    80      40.328   9.752  58.243  1.00 43.71           C
ATOM    620  CG1 VAL    80      38.998  10.070  57.538  1.00 43.71           C
ATOM    621  CG2 VAL    80      40.167   9.163  59.655  1.00 43.71           C
ATOM    622  C   VAL    80      41.213   9.378  56.024  1.00 43.71           C
ATOM    623  O   VAL    80      40.585   8.904  55.080  1.00 43.71           O
ATOM    624  N   ALA    81      42.051  10.417  55.857  1.00 35.04           N
ATOM    625  CA  ALA    81      42.116  11.095  54.590  1.00 35.04           C
ATOM    626  CB  ALA    81      43.104  12.272  54.592  1.00 35.04           C
ATOM    627  C   ALA    81      42.571  10.129  53.542  1.00 35.04           C
ATOM    628  O   ALA    81      42.102  10.159  52.407  1.00 35.04           O
ATOM    629  N   LEU    82      43.531   9.263  53.901  1.00 64.10           N
ATOM    630  CA  LEU    82      44.102   8.293  53.007  1.00 64.10           C
ATOM    631  CB  LEU    82      45.252   7.548  53.720  1.00 64.10           C
ATOM    632  CG  LEU    82      46.134   6.572  52.907  1.00 64.10           C
ATOM    633  CD1 LEU    82      47.189   5.962  53.841  1.00 64.10           C
ATOM    634  CD2 LEU    82      45.357   5.480  52.152  1.00 64.10           C
ATOM    635  C   LEU    82      43.079   7.261  52.608  1.00 64.10           C
ATOM    636  O   LEU    82      42.958   6.918  51.433  1.00 64.10           O
ATOM    637  N   MET    83      42.304   6.752  53.585  1.00154.41           N
ATOM    638  CA  MET    83      41.442   5.614  53.392  1.00154.41           C
ATOM    639  CB  MET    83      40.740   5.200  54.701  1.00154.41           C
ATOM    640  CG  MET    83      40.047   3.831  54.683  1.00154.41           C
ATOM    641  SD  MET    83      38.593   3.683  53.600  1.00154.41           S
ATOM    642  CE  MET    83      37.730   5.141  54.250  1.00154.41           C
ATOM    643  C   MET    83      40.377   5.872  52.369  1.00154.41           C
ATOM    644  O   MET    83      40.083   5.002  51.549  1.00154.41           O
ATOM    645  N   LYS    84      39.784   7.079  52.371  1.00119.49           N
ATOM    646  CA  LYS    84      38.675   7.365  51.502  1.00119.49           C
ATOM    647  CB  LYS    84      38.125   8.798  51.629  1.00119.49           C
ATOM    648  CG  LYS    84      37.247   9.019  52.862  1.00119.49           C
ATOM    649  CD  LYS    84      37.998   8.928  54.187  1.00119.49           C
ATOM    650  CE  LYS    84      37.106   9.152  55.409  1.00119.49           C
ATOM    651  NZ  LYS    84      36.540  10.520  55.376  1.00119.49           N
ATOM    652  C   LYS    84      39.044   7.151  50.071  1.00119.49           C
ATOM    653  O   LYS    84      40.207   7.156  49.671  1.00119.49           O
ATOM    654  N   PRO    85      38.023   6.919  49.293  1.00 75.43           N
ATOM    655  CA  PRO    85      38.211   6.761  47.884  1.00 75.43           C
ATOM    656  CD  PRO    85      36.846   6.214  49.762  1.00 75.43           C
ATOM    657  CB  PRO    85      36.889   6.218  47.334  1.00 75.43           C
ATOM    658  CG  PRO    85      35.921   6.241  48.537  1.00 75.43           C
ATOM    659  C   PRO    85      38.625   8.102  47.383  1.00 75.43           C
ATOM    660  O   PRO    85      38.242   9.104  47.983  1.00 75.43           O
ATOM    661  N   SER    86      39.389   8.152  46.280  1.00 38.37           N
ATOM    662  CA  SER    86      39.938   9.399  45.839  1.00 38.37           C
ATOM    663  CB  SER    86      40.696   9.275  44.507  1.00 38.37           C
ATOM    664  OG  SER    86      39.799   8.912  43.468  1.00 38.37           O
ATOM    665  C   SER    86      38.846  10.402  45.640  1.00 38.37           C
ATOM    666  O   SER    86      39.013  11.579  45.954  1.00 38.37           O
ATOM    667  N   ARG    87      37.692   9.976  45.104  1.00122.45           N
ATOM    668  CA  ARG    87      36.630  10.912  44.871  1.00122.45           C
ATOM    669  CB  ARG    87      35.442  10.257  44.143  1.00122.45           C
ATOM    670  CG  ARG    87      34.892   9.024  44.864  1.00122.45           C
ATOM    671  CD  ARG    87      33.959   8.170  44.000  1.00122.45           C
ATOM    672  NE  ARG    87      33.731   6.885  44.721  1.00122.45           N
ATOM    673  CZ  ARG    87      32.700   6.757  45.606  1.00122.45           C
ATOM    674  NH1 ARG    87      31.831   7.791  45.801  1.00122.45           N
ATOM    675  NH2 ARG    87      32.539   5.589  46.294  1.00122.45           N
ATOM    676  C   ARG    87      36.151  11.474  46.174  1.00122.45           C
ATOM    677  O   ARG    87      35.957  12.682  46.308  1.00122.45           O
ATOM    678  N   LEU    88      35.960  10.604  47.181  1.00 79.35           N
ATOM    679  CA  LEU    88      35.457  11.053  48.445  1.00 79.35           C
ATOM    680  CB  LEU    88      35.129   9.906  49.418  1.00 79.35           C
ATOM    681  CG  LEU    88      33.883   9.094  49.012  1.00 79.35           C
ATOM    682  CD1 LEU    88      32.608   9.948  49.107  1.00 79.35           C
ATOM    683  CD2 LEU    88      34.054   8.446  47.631  1.00 79.35           C
ATOM    684  C   LEU    88      36.442  11.963  49.111  1.00 79.35           C
ATOM    685  O   LEU    88      36.046  12.964  49.707  1.00 79.35           O
ATOM    686  N   TYR    89      37.754  11.655  49.039  1.00109.47           N
ATOM    687  CA  TYR    89      38.661  12.489  49.774  1.00109.47           C
ATOM    688  CB  TYR    89      40.103  11.964  49.963  1.00109.47           C
ATOM    689  CG  TYR    89      41.000  12.207  48.802  1.00109.47           C
ATOM    690  CD1 TYR    89      41.063  11.325  47.754  1.00109.47           C
ATOM    691  CD2 TYR    89      41.813  13.317  48.786  1.00109.47           C
ATOM    692  CE1 TYR    89      41.906  11.553  46.691  1.00109.47           C
ATOM    693  CE2 TYR    89      42.659  13.554  47.730  1.00109.47           C
ATOM    694  CZ  TYR    89      42.705  12.671  46.678  1.00109.47           C
ATOM    695  OH  TYR    89      43.572  12.910  45.592  1.00109.47           O
ATOM    696  C   TYR    89      38.671  13.871  49.189  1.00109.47           C
ATOM    697  O   TYR    89      38.722  14.850  49.931  1.00109.47           O
ATOM    698  N   ASP    90      38.616  13.997  47.845  1.00 53.50           N
ATOM    699  CA  ASP    90      38.621  15.301  47.238  1.00 53.50           C
ATOM    700  CB  ASP    90      38.609  15.263  45.698  1.00 53.50           C
ATOM    701  CG  ASP    90      40.000  14.890  45.207  1.00 53.50           C
ATOM    702  OD1 ASP    90      40.935  14.865  46.050  1.00 53.50           O
ATOM    703  OD2 ASP    90      40.150  14.633  43.983  1.00 53.50           O
ATOM    704  C   ASP    90      37.413  16.062  47.692  1.00 53.50           C
ATOM    705  O   ASP    90      37.513  17.238  48.043  1.00 53.50           O
ATOM    706  N   ALA    91      36.239  15.405  47.739  1.00 38.08           N
ATOM    707  CA  ALA    91      35.054  16.106  48.137  1.00 38.08           C
ATOM    708  CB  ALA    91      33.817  15.194  48.191  1.00 38.08           C
ATOM    709  C   ALA    91      35.279  16.640  49.516  1.00 38.08           C
ATOM    710  O   ALA    91      34.992  17.803  49.792  1.00 38.08           O
ATOM    711  N   TYR    92      35.856  15.820  50.410  1.00 36.99           N
ATOM    712  CA  TYR    92      36.039  16.245  51.769  1.00 36.99           C
ATOM    713  CB  TYR    92      36.643  15.151  52.668  1.00 36.99           C
ATOM    714  CG  TYR    92      36.779  15.724  54.039  1.00 36.99           C
ATOM    715  CD1 TYR    92      35.708  15.752  54.902  1.00 36.99           C
ATOM    716  CD2 TYR    92      37.985  16.235  54.462  1.00 36.99           C
ATOM    717  CE1 TYR    92      35.837  16.281  56.165  1.00 36.99           C
ATOM    718  CE2 TYR    92      38.121  16.766  55.724  1.00 36.99           C
ATOM    719  CZ  TYR    92      37.045  16.790  56.578  1.00 36.99           C
ATOM    720  OH  TYR    92      37.180  17.334  57.873  1.00 36.99           O
ATOM    721  C   TYR    92      36.957  17.428  51.838  1.00 36.99           C
ATOM    722  O   TYR    92      36.673  18.390  52.550  1.00 36.99           O
ATOM    723  N   GLU    93      38.086  17.393  51.104  1.00 35.86           N
ATOM    724  CA  GLU    93      39.053  18.455  51.170  1.00 35.86           C
ATOM    725  CB  GLU    93      40.330  18.155  50.366  1.00 35.86           C
ATOM    726  CG  GLU    93      41.158  17.015  50.965  1.00 35.86           C
ATOM    727  CD  GLU    93      42.388  16.806  50.094  1.00 35.86           C
ATOM    728  OE1 GLU    93      42.864  17.805  49.491  1.00 35.86           O
ATOM    729  OE2 GLU    93      42.870  15.644  50.020  1.00 35.86           O
ATOM    730  C   GLU    93      38.458  19.717  50.632  1.00 35.86           C
ATOM    731  O   GLU    93      38.723  20.802  51.148  1.00 35.86           O
ATOM    732  N   LEU    94      37.656  19.619  49.556  1.00 96.80           N
ATOM    733  CA  LEU    94      37.071  20.812  49.018  1.00 96.80           C
ATOM    734  CB  LEU    94      36.282  20.615  47.715  1.00 96.80           C
ATOM    735  CG  LEU    94      35.572  21.921  47.321  1.00 96.80           C
ATOM    736  CD1 LEU    94      36.574  23.079  47.235  1.00 96.80           C
ATOM    737  CD2 LEU    94      34.743  21.758  46.041  1.00 96.80           C
ATOM    738  C   LEU    94      36.115  21.396  50.006  1.00 96.80           C
ATOM    739  O   LEU    94      36.046  22.612  50.161  1.00 96.80           O
ATOM    740  N   LYS    95      35.333  20.554  50.701  1.00 98.16           N
ATOM    741  CA  LYS    95      34.365  21.105  51.603  1.00 98.16           C
ATOM    742  CB  LYS    95      33.477  20.038  52.262  1.00 98.16           C
ATOM    743  CG  LYS    95      32.442  20.639  53.215  1.00 98.16           C
ATOM    744  CD  LYS    95      31.387  21.498  52.515  1.00 98.16           C
ATOM    745  CE  LYS    95      30.403  22.168  53.476  1.00 98.16           C
ATOM    746  NZ  LYS    95      29.613  21.143  54.195  1.00 98.16           N
ATOM    747  C   LYS    95      35.052  21.869  52.694  1.00 98.16           C
ATOM    748  O   LYS    95      34.654  22.985  53.027  1.00 98.16           O
ATOM    749  N   HIS    96      36.135  21.302  53.255  1.00 67.78           N
ATOM    750  CA  HIS    96      36.811  21.920  54.361  1.00 67.78           C
ATOM    751  ND1 HIS    96      39.433  22.572  56.359  1.00 67.78           N
ATOM    752  CG  HIS    96      38.540  21.537  56.191  1.00 67.78           C
ATOM    753  CB  HIS    96      38.003  21.084  54.865  1.00 67.78           C
ATOM    754  NE2 HIS    96      39.007  21.767  58.388  1.00 67.78           N
ATOM    755  CD2 HIS    96      38.290  21.057  57.441  1.00 67.78           C
ATOM    756  CE1 HIS    96      39.678  22.666  57.691  1.00 67.78           C
ATOM    757  C   HIS    96      37.337  23.244  53.908  1.00 67.78           C
ATOM    758  O   HIS    96      37.325  24.221  54.655  1.00 67.78           O
ATOM    759  N   ALA    97      37.801  23.303  52.650  1.00 52.64           N
ATOM    760  CA  ALA    97      38.401  24.475  52.080  1.00 52.64           C
ATOM    761  CB  ALA    97      38.851  24.241  50.625  1.00 52.64           C
ATOM    762  C   ALA    97      37.418  25.605  52.062  1.00 52.64           C
ATOM    763  O   ALA    97      37.797  26.764  52.224  1.00 52.64           O
ATOM    764  N   LEU    98      36.138  25.304  51.781  1.00 98.93           N
ATOM    765  CA  LEU    98      35.108  26.303  51.734  1.00 98.93           C
ATOM    766  CB  LEU    98      33.812  25.801  51.071  1.00 98.93           C
ATOM    767  CG  LEU    98      33.877  25.741  49.532  1.00 98.93           C
ATOM    768  CD1 LEU    98      33.872  27.149  48.917  1.00 98.93           C
ATOM    769  CD2 LEU    98      35.073  24.914  49.045  1.00 98.93           C
ATOM    770  C   LEU    98      34.771  26.825  53.096  1.00 98.93           C
ATOM    771  O   LEU    98      34.445  28.002  53.242  1.00 98.93           O
ATOM    772  N   LYS    99      34.813  25.974  54.139  1.00 93.12           N
ATOM    773  CA  LYS    99      34.333  26.449  55.406  1.00 93.12           C
ATOM    774  CB  LYS    99      33.693  25.356  56.280  1.00 93.12           C
ATOM    775  CG  LYS    99      32.360  24.840  55.733  1.00 93.12           C
ATOM    776  CD  LYS    99      31.818  23.617  56.476  1.00 93.12           C
ATOM    777  CE  LYS    99      32.568  22.321  56.164  1.00 93.12           C
ATOM    778  NZ  LYS    99      31.968  21.196  56.917  1.00 93.12           N
ATOM    779  C   LYS    99      35.390  27.110  56.230  1.00 93.12           C
ATOM    780  O   LYS    99      36.499  26.601  56.382  1.00 93.12           O
ATOM    781  N   GLY   100      35.042  28.320  56.726  1.00 44.44           N
ATOM    782  CA  GLY   100      35.755  29.082  57.715  1.00 44.44           C
ATOM    783  C   GLY   100      37.166  29.322  57.303  1.00 44.44           C
ATOM    784  O   GLY   100      37.958  29.859  58.075  1.00 44.44           O
ATOM    785  N   ALA   101      37.526  28.965  56.066  1.00 48.98           N
ATOM    786  CA  ALA   101      38.893  29.123  55.688  1.00 48.98           C
ATOM    787  CB  ALA   101      39.499  27.869  55.036  1.00 48.98           C
ATOM    788  C   ALA   101      38.892  30.193  54.676  1.00 48.98           C
ATOM    789  O   ALA   101      37.936  30.269  53.909  1.00 48.98           O
ATOM    790  N   GLY   102      39.957  31.029  54.669  1.00 43.89           N
ATOM    791  CA  GLY   102      40.047  32.144  53.769  1.00 43.89           C
ATOM    792  C   GLY   102      39.794  31.608  52.408  1.00 43.89           C
ATOM    793  O   GLY   102      40.674  31.054  51.751  1.00 43.89           O
ATOM    794  N   THR   103      38.553  31.828  51.955  1.00158.31           N
ATOM    795  CA  THR   103      38.023  31.320  50.738  1.00158.31           C
ATOM    796  CB  THR   103      36.550  31.574  50.707  1.00158.31           C
ATOM    797  OG1 THR   103      35.967  31.099  49.507  1.00158.31           O
ATOM    798  CG2 THR   103      36.316  33.077  50.931  1.00158.31           C
ATOM    799  C   THR   103      38.707  31.996  49.598  1.00158.31           C
ATOM    800  O   THR   103      38.480  33.160  49.277  1.00158.31           O
ATOM    801  N   ASP   104      39.603  31.231  48.968  1.00136.22           N
ATOM    802  CA  ASP   104      40.386  31.621  47.839  1.00136.22           C
ATOM    803  CB  ASP   104      40.938  33.056  47.910  1.00136.22           C
ATOM    804  CG  ASP   104      41.963  33.170  49.028  1.00136.22           C
ATOM    805  OD1 ASP   104      41.631  32.800  50.184  1.00136.22           O
ATOM    806  OD2 ASP   104      43.101  33.627  48.736  1.00136.22           O
ATOM    807  C   ASP   104      41.522  30.691  47.999  1.00136.22           C
ATOM    808  O   ASP   104      42.513  30.709  47.271  1.00136.22           O
ATOM    809  N   GLU   105      41.312  29.783  48.967  1.00156.67           N
ATOM    810  CA  GLU   105      42.301  28.849  49.368  1.00156.67           C
ATOM    811  CB  GLU   105      41.833  27.893  50.483  1.00156.67           C
ATOM    812  CG  GLU   105      40.359  27.498  50.406  1.00156.67           C
ATOM    813  CD  GLU   105      40.169  26.506  49.280  1.00156.67           C
ATOM    814  OE1 GLU   105      40.911  25.488  49.261  1.00156.67           O
ATOM    815  OE2 GLU   105      39.265  26.744  48.438  1.00156.67           O
ATOM    816  C   GLU   105      42.837  28.129  48.185  1.00156.67           C
ATOM    817  O   GLU   105      42.196  27.993  47.144  1.00156.67           O
ATOM    818  N   LYS   106      44.115  27.749  48.322  1.00113.12           N
ATOM    819  CA  LYS   106      44.869  27.072  47.316  1.00113.12           C
ATOM    820  CB  LYS   106      46.355  26.933  47.685  1.00113.12           C
ATOM    821  CG  LYS   106      47.091  28.274  47.734  1.00113.12           C
ATOM    822  CD  LYS   106      46.647  29.178  48.886  1.00113.12           C
ATOM    823  CE  LYS   106      47.372  30.525  48.920  1.00113.12           C
ATOM    824  NZ  LYS   106      48.820  30.316  49.140  1.00113.12           N
ATOM    825  C   LYS   106      44.316  25.698  47.125  1.00113.12           C
ATOM    826  O   LYS   106      44.433  25.118  46.049  1.00113.12           O
ATOM    827  N   VAL   107      43.712  25.121  48.177  1.00 49.92           N
ATOM    828  CA  VAL   107      43.248  23.768  48.081  1.00 49.92           C
ATOM    829  CB  VAL   107      42.614  23.281  49.352  1.00 49.92           C
ATOM    830  CG1 VAL   107      42.074  21.860  49.125  1.00 49.92           C
ATOM    831  CG2 VAL   107      43.658  23.370  50.479  1.00 49.92           C
ATOM    832  C   VAL   107      42.237  23.641  46.977  1.00 49.92           C
ATOM    833  O   VAL   107      42.238  22.650  46.249  1.00 49.92           O
ATOM    834  N   LEU   108      41.334  24.628  46.826  1.00147.69           N
ATOM    835  CA  LEU   108      40.326  24.551  45.807  1.00147.69           C
ATOM    836  CB  LEU   108      39.313  25.706  45.908  1.00147.69           C
ATOM    837  CG  LEU   108      38.195  25.711  44.852  1.00147.69           C
ATOM    838  CD1 LEU   108      38.718  26.201  43.496  1.00147.69           C
ATOM    839  CD2 LEU   108      37.492  24.348  44.747  1.00147.69           C
ATOM    840  C   LEU   108      40.978  24.575  44.462  1.00147.69           C
ATOM    841  O   LEU   108      40.597  23.816  43.572  1.00147.69           O
ATOM    842  N   THR   109      41.983  25.451  44.275  1.00104.80           N
ATOM    843  CA  THR   109      42.621  25.522  42.993  1.00104.80           C
ATOM    844  CB  THR   109      43.597  26.658  42.849  1.00104.80           C
ATOM    845  OG1 THR   109      43.926  26.837  41.480  1.00104.80           O
ATOM    846  CG2 THR   109      44.872  26.346  43.644  1.00104.80           C
ATOM    847  C   THR   109      43.345  24.229  42.745  1.00104.80           C
ATOM    848  O   THR   109      43.341  23.696  41.637  1.00104.80           O
ATOM    849  N   GLU   110      43.974  23.669  43.792  1.00 75.82           N
ATOM    850  CA  GLU   110      44.758  22.476  43.642  1.00 75.82           C
ATOM    851  CB  GLU   110      45.422  22.070  44.970  1.00 75.82           C
ATOM    852  CG  GLU   110      46.476  20.970  44.845  1.00 75.82           C
ATOM    853  CD  GLU   110      47.111  20.789  46.217  1.00 75.82           C
ATOM    854  OE1 GLU   110      47.761  21.757  46.696  1.00 75.82           O
ATOM    855  OE2 GLU   110      46.954  19.686  46.806  1.00 75.82           O
ATOM    856  C   GLU   110      43.895  21.341  43.170  1.00 75.82           C
ATOM    857  O   GLU   110      44.264  20.612  42.250  1.00 75.82           O
ATOM    858  N   ILE   111      42.708  21.164  43.776  1.00 41.52           N
ATOM    859  CA  ILE   111      41.849  20.078  43.396  1.00 41.52           C
ATOM    860  CB  ILE   111      40.626  19.966  44.262  1.00 41.52           C
ATOM    861  CG1 ILE   111      41.026  19.665  45.717  1.00 41.52           C
ATOM    862  CG2 ILE   111      39.707  18.896  43.648  1.00 41.52           C
ATOM    863  CD1 ILE   111      39.875  19.807  46.713  1.00 41.52           C
ATOM    864  C   ILE   111      41.399  20.275  41.981  1.00 41.52           C
ATOM    865  O   ILE   111      41.380  19.330  41.195  1.00 41.52           O
ATOM    866  N   ILE   112      41.008  21.510  41.612  1.00164.95           N
ATOM    867  CA  ILE   112      40.549  21.734  40.268  1.00164.95           C
ATOM    868  CB  ILE   112      39.957  23.110  40.060  1.00164.95           C
ATOM    869  CG1 ILE   112      39.829  23.465  38.567  1.00164.95           C
ATOM    870  CG2 ILE   112      40.764  24.139  40.854  1.00164.95           C
ATOM    871  CD1 ILE   112      41.078  24.034  37.880  1.00164.95           C
ATOM    872  C   ILE   112      41.639  21.525  39.262  1.00164.95           C
ATOM    873  O   ILE   112      41.413  20.917  38.218  1.00164.95           O
ATOM    874  N   ALA   113      42.826  22.094  39.520  1.00 82.19           N
ATOM    875  CA  ALA   113      43.927  22.112  38.593  1.00 82.19           C
ATOM    876  CB  ALA   113      44.996  23.145  38.983  1.00 82.19           C
ATOM    877  C   ALA   113      44.653  20.812  38.359  1.00 82.19           C
ATOM    878  O   ALA   113      45.198  20.609  37.274  1.00 82.19           O
ATOM    879  N   SER   114      44.824  19.979  39.405  1.00 92.59           N
ATOM    880  CA  SER   114      45.621  18.780  39.308  1.00 92.59           C
ATOM    881  CB  SER   114      46.423  18.506  40.592  1.00 92.59           C
ATOM    882  OG  SER   114      45.545  18.259  41.679  1.00 92.59           O
ATOM    883  C   SER   114      44.877  17.521  38.963  1.00 92.59           C
ATOM    884  O   SER   114      45.497  16.461  38.881  1.00 92.59           O
ATOM    885  N   ARG   115      43.545  17.569  38.795  1.00138.13           N
ATOM    886  CA  ARG   115      42.797  16.361  38.573  1.00138.13           C
ATOM    887  CB  ARG   115      41.525  16.286  39.441  1.00138.13           C
ATOM    888  CG  ARG   115      41.729  15.757  40.866  1.00138.13           C
ATOM    889  CD  ARG   115      42.576  16.630  41.793  1.00138.13           C
ATOM    890  NE  ARG   115      42.575  15.949  43.119  1.00138.13           N
ATOM    891  CZ  ARG   115      43.419  16.351  44.113  1.00138.13           C
ATOM    892  NH1 ARG   115      44.286  17.383  43.902  1.00138.13           N
ATOM    893  NH2 ARG   115      43.394  15.720  45.323  1.00138.13           N
ATOM    894  C   ARG   115      42.362  16.273  37.142  1.00138.13           C
ATOM    895  O   ARG   115      42.235  17.277  36.445  1.00138.13           O
ATOM    896  N   THR   116      42.137  15.034  36.660  1.00 93.37           N
ATOM    897  CA  THR   116      41.652  14.849  35.327  1.00 93.37           C
ATOM    898  CB  THR   116      41.658  13.415  34.884  1.00 93.37           C
ATOM    899  OG1 THR   116      41.304  13.319  33.513  1.00 93.37           O
ATOM    900  CG2 THR   116      40.666  12.622  35.751  1.00 93.37           C
ATOM    901  C   THR   116      40.242  15.336  35.336  1.00 93.37           C
ATOM    902  O   THR   116      39.657  15.542  36.399  1.00 93.37           O
ATOM    903  N   PRO   117      39.681  15.565  34.182  1.00125.92           N
ATOM    904  CA  PRO   117      38.334  16.048  34.159  1.00125.92           C
ATOM    905  CD  PRO   117      40.439  16.007  33.023  1.00125.92           C
ATOM    906  CB  PRO   117      38.053  16.399  32.700  1.00125.92           C
ATOM    907  CG  PRO   117      39.441  16.806  32.164  1.00125.92           C
ATOM    908  C   PRO   117      37.430  15.032  34.773  1.00125.92           C
ATOM    909  O   PRO   117      36.459  15.411  35.427  1.00125.92           O
ATOM    910  N   GLU   118      37.743  13.737  34.578  1.00 68.34           N
ATOM    911  CA  GLU   118      36.938  12.675  35.102  1.00 68.34           C
ATOM    912  CB  GLU   118      37.400  11.290  34.616  1.00 68.34           C
ATOM    913  CG  GLU   118      37.216  11.076  33.112  1.00 68.34           C
ATOM    914  CD  GLU   118      35.722  11.026  32.829  1.00 68.34           C
ATOM    915  OE1 GLU   118      34.934  11.170  33.802  1.00 68.34           O
ATOM    916  OE2 GLU   118      35.347  10.845  31.640  1.00 68.34           O
ATOM    917  C   GLU   118      37.013  12.665  36.595  1.00 68.34           C
ATOM    918  O   GLU   118      35.998  12.502  37.270  1.00 68.34           O
ATOM    919  N   GLU   119      38.222  12.828  37.162  1.00105.10           N
ATOM    920  CA  GLU   119      38.311  12.768  38.590  1.00105.10           C
ATOM    921  CB  GLU   119      39.737  12.565  39.132  1.00105.10           C
ATOM    922  CG  GLU   119      40.768  13.560  38.630  1.00105.10           C
ATOM    923  CD  GLU   119      42.142  13.001  38.976  1.00105.10           C
ATOM    924  OE1 GLU   119      42.343  11.777  38.760  1.00105.10           O
ATOM    925  OE2 GLU   119      43.006  13.777  39.461  1.00105.10           O
ATOM    926  C   GLU   119      37.632  13.957  39.190  1.00105.10           C
ATOM    927  O   GLU   119      37.035  13.860  40.260  1.00105.10           O
ATOM    928  N   LEU   120      37.696  15.121  38.521  1.00 43.34           N
ATOM    929  CA  LEU   120      37.016  16.267  39.053  1.00 43.34           C
ATOM    930  CB  LEU   120      37.242  17.534  38.210  1.00 43.34           C
ATOM    931  CG  LEU   120      36.523  18.776  38.766  1.00 43.34           C
ATOM    932  CD1 LEU   120      37.037  19.143  40.168  1.00 43.34           C
ATOM    933  CD2 LEU   120      36.603  19.952  37.779  1.00 43.34           C
ATOM    934  C   LEU   120      35.544  15.961  39.059  1.00 43.34           C
ATOM    935  O   LEU   120      34.830  16.246  40.018  1.00 43.34           O
ATOM    936  N   ARG   121      35.036  15.336  37.987  1.00 57.47           N
ATOM    937  CA  ARG   121      33.630  15.065  37.943  1.00 57.47           C
ATOM    938  CB  ARG   121      33.218  14.366  36.636  1.00 57.47           C
ATOM    939  CG  ARG   121      31.712  14.145  36.487  1.00 57.47           C
ATOM    940  CD  ARG   121      31.344  13.463  35.167  1.00 57.47           C
ATOM    941  NE  ARG   121      29.864  13.300  35.126  1.00 57.47           N
ATOM    942  CZ  ARG   121      29.239  13.170  33.920  1.00 57.47           C
ATOM    943  NH1 ARG   121      29.975  13.181  32.770  1.00 57.47           N
ATOM    944  NH2 ARG   121      27.882  13.031  33.859  1.00 57.47           N
ATOM    945  C   ARG   121      33.283  14.155  39.081  1.00 57.47           C
ATOM    946  O   ARG   121      32.291  14.366  39.778  1.00 57.47           O
ATOM    947  N   ALA   122      34.124  13.132  39.321  1.00 27.22           N
ATOM    948  CA  ALA   122      33.851  12.147  40.329  1.00 27.22           C
ATOM    949  CB  ALA   122      34.929  11.053  40.399  1.00 27.22           C
ATOM    950  C   ALA   122      33.783  12.793  41.677  1.00 27.22           C
ATOM    951  O   ALA   122      32.925  12.450  42.489  1.00 27.22           O
ATOM    952  N   ILE   123      34.688  13.747  41.963  1.00135.04           N
ATOM    953  CA  ILE   123      34.654  14.380  43.250  1.00135.04           C
ATOM    954  CB  ILE   123      35.796  15.339  43.516  1.00135.04           C
ATOM    955  CG1 ILE   123      35.806  15.809  44.979  1.00135.04           C
ATOM    956  CG2 ILE   123      35.684  16.542  42.578  1.00135.04           C
ATOM    957  CD1 ILE   123      34.718  16.832  45.309  1.00135.04           C
ATOM    958  C   ILE   123      33.355  15.108  43.366  1.00135.04           C
ATOM    959  O   ILE   123      32.748  15.131  44.435  1.00135.04           O
ATOM    960  N   LYS   124      32.898  15.727  42.262  1.00 61.65           N
ATOM    961  CA  LYS   124      31.685  16.494  42.290  1.00 61.65           C
ATOM    962  CB  LYS   124      31.322  17.107  40.925  1.00 61.65           C
ATOM    963  CG  LYS   124      32.260  18.227  40.468  1.00 61.65           C
ATOM    964  CD  LYS   124      32.096  18.589  38.990  1.00 61.65           C
ATOM    965  CE  LYS   124      32.899  19.818  38.564  1.00 61.65           C
ATOM    966  NZ  LYS   124      32.233  21.039  39.062  1.00 61.65           N
ATOM    967  C   LYS   124      30.544  15.605  42.674  1.00 61.65           C
ATOM    968  O   LYS   124      29.667  16.011  43.435  1.00 61.65           O
ATOM    969  N   GLN   125      30.514  14.372  42.134  1.00 32.73           N
ATOM    970  CA  GLN   125      29.449  13.453  42.424  1.00 32.73           C
ATOM    971  CB  GLN   125      29.559  12.149  41.615  1.00 32.73           C
ATOM    972  CG  GLN   125      29.414  12.348  40.105  1.00 32.73           C
ATOM    973  CD  GLN   125      29.547  10.986  39.438  1.00 32.73           C
ATOM    974  OE1 GLN   125      30.516  10.723  38.727  1.00 32.73           O
ATOM    975  NE2 GLN   125      28.552  10.091  39.678  1.00 32.73           N
ATOM    976  C   GLN   125      29.510  13.079  43.871  1.00 32.73           C
ATOM    977  O   GLN   125      28.488  13.003  44.550  1.00 32.73           O
ATOM    978  N   ALA   126      30.724  12.832  44.388  1.00 23.19           N
ATOM    979  CA  ALA   126      30.871  12.450  45.762  1.00 23.19           C
ATOM    980  CB  ALA   126      32.330  12.158  46.148  1.00 23.19           C
ATOM    981  C   ALA   126      30.403  13.589  46.602  1.00 23.19           C
ATOM    982  O   ALA   126      29.774  13.401  47.642  1.00 23.19           O
ATOM    983  N   TYR   127      30.707  14.815  46.154  1.00 71.98           N
ATOM    984  CA  TYR   127      30.375  15.992  46.893  1.00 71.98           C
ATOM    985  CB  TYR   127      30.847  17.249  46.143  1.00 71.98           C
ATOM    986  CG  TYR   127      30.949  18.407  47.075  1.00 71.98           C
ATOM    987  CD1 TYR   127      32.101  18.575  47.807  1.00 71.98           C
ATOM    988  CD2 TYR   127      29.931  19.323  47.211  1.00 71.98           C
ATOM    989  CE1 TYR   127      32.242  19.633  48.670  1.00 71.98           C
ATOM    990  CE2 TYR   127      30.066  20.386  48.074  1.00 71.98           C
ATOM    991  CZ  TYR   127      31.222  20.541  48.803  1.00 71.98           C
ATOM    992  OH  TYR   127      31.370  21.627  49.689  1.00 71.98           O
ATOM    993  C   TYR   127      28.881  16.033  47.002  1.00 71.98           C
ATOM    994  O   TYR   127      28.333  16.288  48.074  1.00 71.98           O
ATOM    995  N   GLU   128      28.172  15.751  45.890  1.00 83.90           N
ATOM    996  CA  GLU   128      26.742  15.854  45.925  1.00 83.90           C
ATOM    997  CB  GLU   128      26.056  15.659  44.558  1.00 83.90           C
ATOM    998  CG  GLU   128      26.103  14.232  44.014  1.00 83.90           C
ATOM    999  CD  GLU   128      25.387  14.219  42.671  1.00 83.90           C
ATOM   1000  OE1 GLU   128      24.988  15.320  42.205  1.00 83.90           O
ATOM   1001  OE2 GLU   128      25.231  13.111  42.092  1.00 83.90           O
ATOM   1002  C   GLU   128      26.177  14.842  46.868  1.00 83.90           C
ATOM   1003  O   GLU   128      25.298  15.159  47.666  1.00 83.90           O
ATOM   1004  N   GLU   129      26.680  13.595  46.831  1.00 40.42           N
ATOM   1005  CA  GLU   129      26.073  12.596  47.658  1.00 40.42           C
ATOM   1006  CB  GLU   129      26.681  11.197  47.461  1.00 40.42           C
ATOM   1007  CG  GLU   129      26.387  10.600  46.082  1.00 40.42           C
ATOM   1008  CD  GLU   129      27.002   9.210  46.032  1.00 40.42           C
ATOM   1009  OE1 GLU   129      26.623   8.366  46.887  1.00 40.42           O
ATOM   1010  OE2 GLU   129      27.859   8.972  45.139  1.00 40.42           O
ATOM   1011  C   GLU   129      26.217  12.955  49.105  1.00 40.42           C
ATOM   1012  O   GLU   129      25.244  12.897  49.856  1.00 40.42           O
ATOM   1013  N   GLU   130      27.436  13.321  49.548  1.00 89.37           N
ATOM   1014  CA  GLU   130      27.609  13.599  50.947  1.00 89.37           C
ATOM   1015  CB  GLU   130      29.086  13.704  51.357  1.00 89.37           C
ATOM   1016  CG  GLU   130      29.275  13.939  52.857  1.00 89.37           C
ATOM   1017  CD  GLU   130      28.862  12.665  53.581  1.00 89.37           C
ATOM   1018  OE1 GLU   130      28.437  11.703  52.887  1.00 89.37           O
ATOM   1019  OE2 GLU   130      28.965  12.637  54.836  1.00 89.37           O
ATOM   1020  C   GLU   130      26.945  14.879  51.369  1.00 89.37           C
ATOM   1021  O   GLU   130      26.149  14.899  52.305  1.00 89.37           O
ATOM   1022  N   TYR   131      27.277  15.988  50.685  1.00153.83           N
ATOM   1023  CA  TYR   131      26.828  17.310  51.027  1.00153.83           C
ATOM   1024  CB  TYR   131      27.746  18.398  50.456  1.00153.83           C
ATOM   1025  CG  TYR   131      29.055  18.130  51.112  1.00153.83           C
ATOM   1026  CD1 TYR   131      29.333  18.659  52.350  1.00153.83           C
ATOM   1027  CD2 TYR   131      29.989  17.322  50.506  1.00153.83           C
ATOM   1028  CE1 TYR   131      30.536  18.403  52.962  1.00153.83           C
ATOM   1029  CE2 TYR   131      31.194  17.063  51.114  1.00153.83           C
ATOM   1030  CZ  TYR   131      31.470  17.606  52.344  1.00153.83           C
ATOM   1031  OH  TYR   131      32.707  17.342  52.971  1.00153.83           O
ATOM   1032  C   TYR   131      25.409  17.591  50.652  1.00153.83           C
ATOM   1033  O   TYR   131      24.728  18.340  51.346  1.00153.83           O
ATOM   1034  N   GLY   132      24.931  17.062  49.512  1.00 19.77           N
ATOM   1035  CA  GLY   132      23.580  17.354  49.130  1.00 19.77           C
ATOM   1036  C   GLY   132      23.588  18.689  48.458  1.00 19.77           C
ATOM   1037  O   GLY   132      22.540  19.303  48.257  1.00 19.77           O
ATOM   1038  N   SER   133      24.794  19.175  48.104  1.00 72.53           N
ATOM   1039  CA  SER   133      24.929  20.438  47.442  1.00 72.53           C
ATOM   1040  CB  SER   133      25.324  21.584  48.391  1.00 72.53           C
ATOM   1041  OG  SER   133      25.437  22.804  47.673  1.00 72.53           O
ATOM   1042  C   SER   133      26.027  20.272  46.432  1.00 72.53           C
ATOM   1043  O   SER   133      26.632  19.206  46.330  1.00 72.53           O
ATOM   1044  N   ASN   134      26.305  21.325  45.638  1.00 42.77           N
ATOM   1045  CA  ASN   134      27.314  21.214  44.623  1.00 42.77           C
ATOM   1046  CB  ASN   134      26.909  21.849  43.280  1.00 42.77           C
ATOM   1047  CG  ASN   134      25.766  21.035  42.688  1.00 42.77           C
ATOM   1048  OD1 ASN   134      25.609  19.852  42.984  1.00 42.77           O
ATOM   1049  ND2 ASN   134      24.944  21.687  41.823  1.00 42.77           N
ATOM   1050  C   ASN   134      28.537  21.933  45.096  1.00 42.77           C
ATOM   1051  O   ASN   134      28.452  22.923  45.823  1.00 42.77           O
ATOM   1052  N   LEU   135      29.721  21.447  44.666  1.00143.08           N
ATOM   1053  CA  LEU   135      30.945  22.072  45.076  1.00143.08           C
ATOM   1054  CB  LEU   135      32.208  21.593  44.337  1.00143.08           C
ATOM   1055  CG  LEU   135      32.630  20.139  44.551  1.00143.08           C
ATOM   1056  CD1 LEU   135      31.556  19.182  44.035  1.00143.08           C
ATOM   1057  CD2 LEU   135      34.000  19.867  43.909  1.00143.08           C
ATOM   1058  C   LEU   135      30.859  23.491  44.630  1.00143.08           C
ATOM   1059  O   LEU   135      31.187  24.408  45.380  1.00143.08           O
ATOM   1060  N   GLU   136      30.368  23.699  43.396  1.00 93.29           N
ATOM   1061  CA  GLU   136      30.359  25.002  42.796  1.00 93.29           C
ATOM   1062  CB  GLU   136      29.673  25.035  41.418  1.00 93.29           C
ATOM   1063  CG  GLU   136      30.321  24.136  40.365  1.00 93.29           C
ATOM   1064  CD  GLU   136      29.635  22.778  40.433  1.00 93.29           C
ATOM   1065  OE1 GLU   136      30.012  21.962  41.315  1.00 93.29           O
ATOM   1066  OE2 GLU   136      28.714  22.544  39.604  1.00 93.29           O
ATOM   1067  C   GLU   136      29.582  25.944  43.658  1.00 93.29           C
ATOM   1068  O   GLU   136      29.970  27.099  43.824  1.00 93.29           O
ATOM   1069  N   ASP   137      28.453  25.479  44.220  1.00 38.59           N
ATOM   1070  CA  ASP   137      27.625  26.352  45.002  1.00 38.59           C
ATOM   1071  CB  ASP   137      26.355  25.650  45.510  1.00 38.59           C
ATOM   1072  CG  ASP   137      25.510  25.292  44.297  1.00 38.59           C
ATOM   1073  OD1 ASP   137      25.888  25.712  43.171  1.00 38.59           O
ATOM   1074  OD2 ASP   137      24.480  24.589  44.477  1.00 38.59           O
ATOM   1075  C   ASP   137      28.387  26.806  46.207  1.00 38.59           C
ATOM   1076  O   ASP   137      28.366  27.984  46.558  1.00 38.59           O
ATOM   1077  N   ASP   138      29.088  25.876  46.880  1.00 43.29           N
ATOM   1078  CA  ASP   138      29.793  26.252  48.069  1.00 43.29           C
ATOM   1079  CB  ASP   138      30.407  25.051  48.809  1.00 43.29           C
ATOM   1080  CG  ASP   138      29.264  24.325  49.507  1.00 43.29           C
ATOM   1081  OD1 ASP   138      28.388  25.027  50.080  1.00 43.29           O
ATOM   1082  OD2 ASP   138      29.242  23.067  49.472  1.00 43.29           O
ATOM   1083  C   ASP   138      30.890  27.213  47.728  1.00 43.29           C
ATOM   1084  O   ASP   138      31.106  28.191  48.443  1.00 43.29           O
ATOM   1085  N   VAL   139      31.608  26.957  46.619  1.00 44.86           N
ATOM   1086  CA  VAL   139      32.708  27.781  46.206  1.00 44.86           C
ATOM   1087  CB  VAL   139      33.375  27.252  44.966  1.00 44.86           C
ATOM   1088  CG1 VAL   139      34.520  28.202  44.578  1.00 44.86           C
ATOM   1089  CG2 VAL   139      33.814  25.794  45.212  1.00 44.86           C
ATOM   1090  C   VAL   139      32.204  29.155  45.895  1.00 44.86           C
ATOM   1091  O   VAL   139      32.795  30.154  46.303  1.00 44.86           O
ATOM   1092  N   VAL   140      31.086  29.248  45.154  1.00 85.74           N
ATOM   1093  CA  VAL   140      30.588  30.545  44.803  1.00 85.74           C
ATOM   1094  CB  VAL   140      29.419  30.511  43.858  1.00 85.74           C
ATOM   1095  CG1 VAL   140      28.222  29.842  44.549  1.00 85.74           C
ATOM   1096  CG2 VAL   140      29.137  31.952  43.401  1.00 85.74           C
ATOM   1097  C   VAL   140      30.166  31.252  46.048  1.00 85.74           C
ATOM   1098  O   VAL   140      30.408  32.447  46.207  1.00 85.74           O
ATOM   1099  N   GLY   141      29.503  30.533  46.971  1.00 29.70           N
ATOM   1100  CA  GLY   141      29.027  31.187  48.152  1.00 29.70           C
ATOM   1101  C   GLY   141      30.165  31.668  49.003  1.00 29.70           C
ATOM   1102  O   GLY   141      30.167  32.810  49.459  1.00 29.70           O
ATOM   1103  N   ASP   142      31.158  30.792  49.251  1.00 92.84           N
ATOM   1104  CA  ASP   142      32.233  31.099  50.153  1.00 92.84           C
ATOM   1105  CB  ASP   142      33.006  29.847  50.593  1.00 92.84           C
ATOM   1106  CG  ASP   142      32.103  29.107  51.571  1.00 92.84           C
ATOM   1107  OD1 ASP   142      31.441  29.794  52.394  1.00 92.84           O
ATOM   1108  OD2 ASP   142      32.049  27.852  51.503  1.00 92.84           O
ATOM   1109  C   ASP   142      33.216  32.110  49.640  1.00 92.84           C
ATOM   1110  O   ASP   142      33.648  32.963  50.410  1.00 92.84           O
ATOM   1111  N   THR   143      33.600  32.053  48.346  1.00 60.19           N
ATOM   1112  CA  THR   143      34.646  32.892  47.806  1.00 60.19           C
ATOM   1113  CB  THR   143      35.255  32.344  46.541  1.00 60.19           C
ATOM   1114  OG1 THR   143      34.297  32.380  45.492  1.00 60.19           O
ATOM   1115  CG2 THR   143      35.708  30.891  46.755  1.00 60.19           C
ATOM   1116  C   THR   143      34.097  34.221  47.387  1.00 60.19           C
ATOM   1117  O   THR   143      32.894  34.384  47.196  1.00 60.19           O
ATOM   1118  N   LYS   144      34.997  35.219  47.223  1.00 45.65           N
ATOM   1119  CA  LYS   144      34.574  36.513  46.768  1.00 45.65           C
ATOM   1120  CB  LYS   144      34.206  37.486  47.903  1.00 45.65           C
ATOM   1121  CG  LYS   144      32.912  37.113  48.632  1.00 45.65           C
ATOM   1122  CD  LYS   144      32.672  37.913  49.915  1.00 45.65           C
ATOM   1123  CE  LYS   144      31.351  37.576  50.611  1.00 45.65           C
ATOM   1124  NZ  LYS   144      31.201  38.392  51.837  1.00 45.65           N
ATOM   1125  C   LYS   144      35.687  37.150  45.991  1.00 45.65           C
ATOM   1126  O   LYS   144      36.812  36.653  45.951  1.00 45.65           O
ATOM   1127  N   GLY   145      35.359  38.263  45.304  1.00 29.61           N
ATOM   1128  CA  GLY   145      36.322  39.065  44.606  1.00 29.61           C
ATOM   1129  C   GLY   145      36.946  38.303  43.484  1.00 29.61           C
ATOM   1130  O   GLY   145      36.295  37.545  42.767  1.00 29.61           O
ATOM   1131  N   TYR   146      38.264  38.522  43.321  1.00 96.81           N
ATOM   1132  CA  TYR   146      39.062  37.953  42.277  1.00 96.81           C
ATOM   1133  CB  TYR   146      40.536  38.386  42.382  1.00 96.81           C
ATOM   1134  CG  TYR   146      40.603  39.872  42.308  1.00 96.81           C
ATOM   1135  CD1 TYR   146      40.403  40.628  43.441  1.00 96.81           C
ATOM   1136  CD2 TYR   146      40.876  40.510  41.120  1.00 96.81           C
ATOM   1137  CE1 TYR   146      40.465  42.000  43.391  1.00 96.81           C
ATOM   1138  CE2 TYR   146      40.939  41.882  41.065  1.00 96.81           C
ATOM   1139  CZ  TYR   146      40.731  42.631  42.199  1.00 96.81           C
ATOM   1140  OH  TYR   146      40.796  44.040  42.138  1.00 96.81           O
ATOM   1141  C   TYR   146      39.052  36.470  42.448  1.00 96.81           C
ATOM   1142  O   TYR   146      38.933  35.716  41.483  1.00 96.81           O
ATOM   1143  N   TYR   147      39.165  36.022  43.708  1.00 66.36           N
ATOM   1144  CA  TYR   147      39.280  34.627  44.002  1.00 66.36           C
ATOM   1145  CB  TYR   147      39.460  34.376  45.507  1.00 66.36           C
ATOM   1146  CG  TYR   147      40.627  35.211  45.920  1.00 66.36           C
ATOM   1147  CD1 TYR   147      41.921  34.779  45.731  1.00 66.36           C
ATOM   1148  CD2 TYR   147      40.422  36.455  46.474  1.00 66.36           C
ATOM   1149  CE1 TYR   147      42.987  35.563  46.110  1.00 66.36           C
ATOM   1150  CE2 TYR   147      41.482  37.243  46.855  1.00 66.36           C
ATOM   1151  CZ  TYR   147      42.768  36.797  46.676  1.00 66.36           C
ATOM   1152  OH  TYR   147      43.858  37.604  47.066  1.00 66.36           O
ATOM   1153  C   TYR   147      38.040  33.936  43.533  1.00 66.36           C
ATOM   1154  O   TYR   147      38.106  32.862  42.937  1.00 66.36           O
ATOM   1155  N   GLN   148      36.870  34.550  43.780  1.00 39.09           N
ATOM   1156  CA  GLN   148      35.628  33.948  43.397  1.00 39.09           C
ATOM   1157  CB  GLN   148      34.422  34.821  43.781  1.00 39.09           C
ATOM   1158  CG  GLN   148      33.074  34.217  43.387  1.00 39.09           C
ATOM   1159  CD  GLN   148      31.986  35.185  43.827  1.00 39.09           C
ATOM   1160  OE1 GLN   148      31.507  35.126  44.959  1.00 39.09           O
ATOM   1161  NE2 GLN   148      31.584  36.108  42.912  1.00 39.09           N
ATOM   1162  C   GLN   148      35.599  33.796  41.911  1.00 39.09           C
ATOM   1163  O   GLN   148      35.249  32.738  41.388  1.00 39.09           O
ATOM   1164  N   ARG   149      36.013  34.844  41.181  1.00156.95           N
ATOM   1165  CA  ARG   149      35.899  34.777  39.756  1.00156.95           C
ATOM   1166  CB  ARG   149      36.336  36.053  39.019  1.00156.95           C
ATOM   1167  CG  ARG   149      35.299  37.174  39.064  1.00156.95           C
ATOM   1168  CD  ARG   149      35.389  38.100  37.851  1.00156.95           C
ATOM   1169  NE  ARG   149      35.018  37.274  36.665  1.00156.95           N
ATOM   1170  CZ  ARG   149      35.227  37.735  35.398  1.00156.95           C
ATOM   1171  NH1 ARG   149      35.761  38.976  35.199  1.00156.95           N
ATOM   1172  NH2 ARG   149      34.909  36.948  34.329  1.00156.95           N
ATOM   1173  C   ARG   149      36.723  33.657  39.211  1.00156.95           C
ATOM   1174  O   ARG   149      36.300  32.995  38.266  1.00156.95           O
ATOM   1175  N   MET   150      37.950  33.467  39.731  1.00 92.59           N
ATOM   1176  CA  MET   150      38.825  32.445  39.218  1.00 92.59           C
ATOM   1177  CB  MET   150      40.261  32.606  39.752  1.00 92.59           C
ATOM   1178  CG  MET   150      41.275  31.626  39.156  1.00 92.59           C
ATOM   1179  SD  MET   150      42.969  31.829  39.790  1.00 92.59           S
ATOM   1180  CE  MET   150      43.735  30.715  38.577  1.00 92.59           C
ATOM   1181  C   MET   150      38.389  31.047  39.559  1.00 92.59           C
ATOM   1182  O   MET   150      38.296  30.180  38.691  1.00 92.59           O
ATOM   1183  N   LEU   151      38.084  30.816  40.850  1.00 66.40           N
ATOM   1184  CA  LEU   151      37.822  29.519  41.417  1.00 66.40           C
ATOM   1185  CB  LEU   151      37.720  29.561  42.950  1.00 66.40           C
ATOM   1186  CG  LEU   151      39.034  29.952  43.648  1.00 66.40           C
ATOM   1187  CD1 LEU   151      38.868  29.973  45.175  1.00 66.40           C
ATOM   1188  CD2 LEU   151      40.195  29.056  43.194  1.00 66.40           C
ATOM   1189  C   LEU   151      36.555  28.899  40.920  1.00 66.40           C
ATOM   1190  O   LEU   151      36.487  27.681  40.758  1.00 66.40           O
ATOM   1191  N   VAL   152      35.507  29.709  40.697  1.00 34.54           N
ATOM   1192  CA  VAL   152      34.229  29.165  40.336  1.00 34.54           C
ATOM   1193  CB  VAL   152      33.199  30.232  40.100  1.00 34.54           C
ATOM   1194  CG1 VAL   152      31.893  29.562  39.642  1.00 34.54           C
ATOM   1195  CG2 VAL   152      33.057  31.075  41.379  1.00 34.54           C
ATOM   1196  C   VAL   152      34.357  28.385  39.069  1.00 34.54           C
ATOM   1197  O   VAL   152      33.921  27.238  38.988  1.00 34.54           O
ATOM   1198  N   VAL   153      34.972  28.984  38.039  1.00 98.67           N
ATOM   1199  CA  VAL   153      35.106  28.312  36.783  1.00 98.67           C
ATOM   1200  CB  VAL   153      35.693  29.191  35.717  1.00 98.67           C
ATOM   1201  CG1 VAL   153      34.732  30.366  35.470  1.00 98.67           C
ATOM   1202  CG2 VAL   153      37.105  29.619  36.152  1.00 98.67           C
ATOM   1203  C   VAL   153      36.017  27.138  36.948  1.00 98.67           C
ATOM   1204  O   VAL   153      35.800  26.089  36.343  1.00 98.67           O
ATOM   1205  N   LEU   154      37.071  27.277  37.774  1.00 63.22           N
ATOM   1206  CA  LEU   154      38.008  26.197  37.865  1.00 63.22           C
ATOM   1207  CB  LEU   154      39.171  26.480  38.833  1.00 63.22           C
ATOM   1208  CG  LEU   154      40.109  27.601  38.346  1.00 63.22           C
ATOM   1209  CD1 LEU   154      41.259  27.845  39.337  1.00 63.22           C
ATOM   1210  CD2 LEU   154      40.599  27.330  36.914  1.00 63.22           C
ATOM   1211  C   LEU   154      37.301  24.960  38.335  1.00 63.22           C
ATOM   1212  O   LEU   154      37.318  23.932  37.663  1.00 63.22           O
ATOM   1213  N   LEU   155      36.563  25.051  39.449  1.00156.03           N
ATOM   1214  CA  LEU   155      35.951  23.889  40.027  1.00156.03           C
ATOM   1215  CB  LEU   155      35.226  24.215  41.354  1.00156.03           C
ATOM   1216  CG  LEU   155      34.533  23.032  42.065  1.00156.03           C
ATOM   1217  CD1 LEU   155      33.246  22.591  41.348  1.00156.03           C
ATOM   1218  CD2 LEU   155      35.514  21.874  42.299  1.00156.03           C
ATOM   1219  C   LEU   155      34.964  23.292  39.063  1.00156.03           C
ATOM   1220  O   LEU   155      34.727  22.087  39.096  1.00156.03           O
ATOM   1221  N   GLN   156      34.302  24.133  38.247  1.00125.71           N
ATOM   1222  CA  GLN   156      33.270  23.745  37.318  1.00125.71           C
ATOM   1223  CB  GLN   156      32.365  24.924  36.909  1.00125.71           C
ATOM   1224  CG  GLN   156      33.072  26.018  36.111  1.00125.71           C
ATOM   1225  CD  GLN   156      32.075  27.144  35.870  1.00125.71           C
ATOM   1226  OE1 GLN   156      32.014  27.716  34.783  1.00125.71           O
ATOM   1227  NE2 GLN   156      31.278  27.484  36.918  1.00125.71           N
ATOM   1228  C   GLN   156      33.737  23.054  36.061  1.00125.71           C
ATOM   1229  O   GLN   156      33.002  22.244  35.498  1.00125.71           O
ATOM   1230  N   ALA   157      34.947  23.359  35.560  1.00 59.82           N
ATOM   1231  CA  ALA   157      35.347  22.902  34.254  1.00 59.82           C
ATOM   1232  CB  ALA   157      36.743  23.400  33.842  1.00 59.82           C
ATOM   1233  C   ALA   157      35.349  21.412  34.109  1.00 59.82           C
ATOM   1234  O   ALA   157      35.566  20.656  35.054  1.00 59.82           O
ATOM   1235  N   ASN   158      35.018  20.972  32.876  1.00103.97           N
ATOM   1236  CA  ASN   158      35.147  19.612  32.443  1.00103.97           C
ATOM   1237  CB  ASN   158      33.819  18.983  31.990  1.00103.97           C
ATOM   1238  CG  ASN   158      32.902  18.877  33.200  1.00103.97           C
ATOM   1239  OD1 ASN   158      32.073  19.753  33.444  1.00103.97           O
ATOM   1240  ND2 ASN   158      33.050  17.774  33.981  1.00103.97           N
ATOM   1241  C   ASN   158      35.988  19.775  31.220  1.00103.97           C
ATOM   1242  O   ASN   158      35.465  19.952  30.121  1.00103.97           O
ATOM   1243  N   ARG   159      37.321  19.710  31.380  1.00 89.86           N
ATOM   1244  CA  ARG   159      38.199  20.061  30.301  1.00 89.86           C
ATOM   1245  CB  ARG   159      39.587  20.553  30.750  1.00 89.86           C
ATOM   1246  CG  ARG   159      39.574  21.992  31.272  1.00 89.86           C
ATOM   1247  CD  ARG   159      40.964  22.554  31.577  1.00 89.86           C
ATOM   1248  NE  ARG   159      41.394  22.018  32.898  1.00 89.86           N
ATOM   1249  CZ  ARG   159      41.137  22.738  34.029  1.00 89.86           C
ATOM   1250  NH1 ARG   159      40.488  23.935  33.938  1.00 89.86           N
ATOM   1251  NH2 ARG   159      41.525  22.265  35.249  1.00 89.86           N
ATOM   1252  C   ARG   159      38.406  18.965  29.316  1.00 89.86           C
ATOM   1253  O   ARG   159      38.312  17.779  29.628  1.00 89.86           O
ATOM   1254  N   ASP   160      38.679  19.385  28.063  1.00 89.45           N
ATOM   1255  CA  ASP   160      38.979  18.497  26.982  1.00 89.45           C
ATOM   1256  CB  ASP   160      38.847  19.150  25.592  1.00 89.45           C
ATOM   1257  CG  ASP   160      39.858  20.286  25.489  1.00 89.45           C
ATOM   1258  OD1 ASP   160      40.109  20.954  26.527  1.00 89.45           O
ATOM   1259  OD2 ASP   160      40.398  20.500  24.371  1.00 89.45           O
ATOM   1260  C   ASP   160      40.398  18.051  27.154  1.00 89.45           C
ATOM   1261  O   ASP   160      41.313  18.850  27.348  1.00 89.45           O
ATOM   1262  N   PRO   161      40.537  16.757  27.182  1.00128.76           N
ATOM   1263  CA  PRO   161      41.817  16.099  27.300  1.00128.76           C
ATOM   1264  CD  PRO   161      39.471  15.961  27.767  1.00128.76           C
ATOM   1265  CB  PRO   161      41.547  14.766  28.003  1.00128.76           C
ATOM   1266  CG  PRO   161      40.037  14.539  27.844  1.00128.76           C
ATOM   1267  C   PRO   161      42.589  15.907  26.024  1.00128.76           C
ATOM   1268  O   PRO   161      43.671  15.326  26.100  1.00128.76           O
ATOM   1269  N   ASP   162      42.066  16.331  24.855  1.00 39.31           N
ATOM   1270  CA  ASP   162      42.705  16.041  23.595  1.00 39.31           C
ATOM   1271  CB  ASP   162      41.845  16.413  22.376  1.00 39.31           C
ATOM   1272  CG  ASP   162      40.660  15.461  22.330  1.00 39.31           C
ATOM   1273  OD1 ASP   162      40.671  14.464  23.100  1.00 39.31           O
ATOM   1274  OD2 ASP   162      39.724  15.721  21.527  1.00 39.31           O
ATOM   1275  C   ASP   162      44.012  16.765  23.459  1.00 39.31           C
ATOM   1276  O   ASP   162      44.240  17.817  24.051  1.00 39.31           O
ATOM   1277  N   THR   163      44.913  16.159  22.657  1.00106.07           N
ATOM   1278  CA  THR   163      46.240  16.620  22.357  1.00106.07           C
ATOM   1279  CB  THR   163      47.058  15.583  21.643  1.00106.07           C
ATOM   1280  OG1 THR   163      48.409  16.006  21.535  1.00106.07           O
ATOM   1281  CG2 THR   163      46.456  15.362  20.245  1.00106.07           C
ATOM   1282  C   THR   163      46.208  17.834  21.477  1.00106.07           C
ATOM   1283  O   THR   163      47.104  18.673  21.551  1.00106.07           O
ATOM   1284  N   ALA   164      45.176  17.953  20.617  1.00 40.06           N
ATOM   1285  CA  ALA   164      45.117  18.985  19.616  1.00 40.06           C
ATOM   1286  CB  ALA   164      43.761  19.058  18.892  1.00 40.06           C
ATOM   1287  C   ALA   164      45.391  20.331  20.206  1.00 40.06           C
ATOM   1288  O   ALA   164      44.951  20.659  21.307  1.00 40.06           O
ATOM   1289  N   ILE   165      46.178  21.135  19.462  1.00134.45           N
ATOM   1290  CA  ILE   165      46.556  22.448  19.890  1.00134.45           C
ATOM   1291  CB  ILE   165      48.009  22.500  20.276  1.00134.45           C
ATOM   1292  CG1 ILE   165      48.405  23.807  20.991  1.00134.45           C
ATOM   1293  CG2 ILE   165      48.807  22.207  18.996  1.00134.45           C
ATOM   1294  CD1 ILE   165      48.420  25.047  20.100  1.00134.45           C
ATOM   1295  C   ILE   165      46.333  23.377  18.735  1.00134.45           C
ATOM   1296  O   ILE   165      46.542  23.005  17.580  1.00134.45           O
ATOM   1297  N   ASP   166      45.855  24.605  19.028  1.00 41.67           N
ATOM   1298  CA  ASP   166      45.664  25.604  18.016  1.00 41.67           C
ATOM   1299  CB  ASP   166      44.320  26.347  18.148  1.00 41.67           C
ATOM   1300  CG  ASP   166      44.097  27.215  16.914  1.00 41.67           C
ATOM   1301  OD1 ASP   166      45.102  27.642  16.286  1.00 41.67           O
ATOM   1302  OD2 ASP   166      42.907  27.461  16.583  1.00 41.67           O
ATOM   1303  C   ASP   166      46.760  26.605  18.210  1.00 41.67           C
ATOM   1304  O   ASP   166      46.699  27.444  19.107  1.00 41.67           O
ATOM   1305  N   ASP   167      47.795  26.544  17.351  1.00 80.11           N
ATOM   1306  CA  ASP   167      48.946  27.390  17.485  1.00 80.11           C
ATOM   1307  CB  ASP   167      50.039  27.078  16.446  1.00 80.11           C
ATOM   1308  CG  ASP   167      49.487  27.374  15.057  1.00 80.11           C
ATOM   1309  OD1 ASP   167      48.278  27.103  14.826  1.00 80.11           O
ATOM   1310  OD2 ASP   167      50.269  27.875  14.206  1.00 80.11           O
ATOM   1311  C   ASP   167      48.566  28.828  17.314  1.00 80.11           C
ATOM   1312  O   ASP   167      49.064  29.697  18.026  1.00 80.11           O
ATOM   1313  N   ALA   168      47.671  29.134  16.359  1.00 23.14           N
ATOM   1314  CA  ALA   168      47.346  30.508  16.116  1.00 23.14           C
ATOM   1315  CB  ALA   168      46.342  30.682  14.964  1.00 23.14           C
ATOM   1316  C   ALA   168      46.720  31.080  17.345  1.00 23.14           C
ATOM   1317  O   ALA   168      47.075  32.172  17.787  1.00 23.14           O
ATOM   1318  N   GLN   169      45.791  30.325  17.954  1.00115.90           N
ATOM   1319  CA  GLN   169      45.057  30.800  19.089  1.00115.90           C
ATOM   1320  CB  GLN   169      44.031  29.765  19.580  1.00115.90           C
ATOM   1321  CG  GLN   169      42.953  29.416  18.550  1.00115.90           C
ATOM   1322  CD  GLN   169      41.908  30.520  18.553  1.00115.90           C
ATOM   1323  OE1 GLN   169      41.943  31.430  17.726  1.00115.90           O
ATOM   1324  NE2 GLN   169      40.945  30.438  19.510  1.00115.90           N
ATOM   1325  C   GLN   169      45.999  31.044  20.226  1.00115.90           C
ATOM   1326  O   GLN   169      45.887  32.048  20.929  1.00115.90           O
ATOM   1327  N   VAL   170      46.966  30.130  20.434  1.00 92.88           N
ATOM   1328  CA  VAL   170      47.844  30.264  21.561  1.00 92.88           C
ATOM   1329  CB  VAL   170      48.791  29.109  21.746  1.00 92.88           C
ATOM   1330  CG1 VAL   170      47.958  27.830  21.934  1.00 92.88           C
ATOM   1331  CG2 VAL   170      49.792  29.057  20.584  1.00 92.88           C
ATOM   1332  C   VAL   170      48.648  31.519  21.417  1.00 92.88           C
ATOM   1333  O   VAL   170      48.897  32.231  22.389  1.00 92.88           O
ATOM   1334  N   GLU   171      49.091  31.830  20.189  1.00 94.05           N
ATOM   1335  CA  GLU   171      49.888  33.006  20.021  1.00 94.05           C
ATOM   1336  CB  GLU   171      50.400  33.162  18.576  1.00 94.05           C
ATOM   1337  CG  GLU   171      51.438  34.272  18.392  1.00 94.05           C
ATOM   1338  CD  GLU   171      50.708  35.591  18.189  1.00 94.05           C
ATOM   1339  OE1 GLU   171      49.953  35.700  17.186  1.00 94.05           O
ATOM   1340  OE2 GLU   171      50.900  36.509  19.030  1.00 94.05           O
ATOM   1341  C   GLU   171      49.054  34.201  20.367  1.00 94.05           C
ATOM   1342  O   GLU   171      49.501  35.094  21.086  1.00 94.05           O
ATOM   1343  N   LEU   172      47.799  34.237  19.881  1.00128.85           N
ATOM   1344  CA  LEU   172      46.968  35.381  20.117  1.00128.85           C
ATOM   1345  CB  LEU   172      45.606  35.263  19.397  1.00128.85           C
ATOM   1346  CG  LEU   172      44.735  36.543  19.339  1.00128.85           C
ATOM   1347  CD1 LEU   172      43.423  36.257  18.594  1.00128.85           C
ATOM   1348  CD2 LEU   172      44.485  37.190  20.711  1.00128.85           C
ATOM   1349  C   LEU   172      46.712  35.492  21.588  1.00128.85           C
ATOM   1350  O   LEU   172      46.857  36.570  22.162  1.00128.85           O
ATOM   1351  N   ASP   173      46.331  34.383  22.252  1.00118.12           N
ATOM   1352  CA  ASP   173      46.007  34.530  23.641  1.00118.12           C
ATOM   1353  CB  ASP   173      45.106  33.438  24.273  1.00118.12           C
ATOM   1354  CG  ASP   173      45.734  32.060  24.291  1.00118.12           C
ATOM   1355  OD1 ASP   173      46.665  31.814  23.486  1.00118.12           O
ATOM   1356  OD2 ASP   173      45.278  31.224  25.115  1.00118.12           O
ATOM   1357  C   ASP   173      47.232  34.792  24.457  1.00118.12           C
ATOM   1358  O   ASP   173      47.145  35.394  25.525  1.00118.12           O
ATOM   1359  N   ALA   174      48.413  34.342  23.997  1.00 30.62           N
ATOM   1360  CA  ALA   174      49.582  34.620  24.779  1.00 30.62           C
ATOM   1361  CB  ALA   174      50.870  34.079  24.138  1.00 30.62           C
ATOM   1362  C   ALA   174      49.713  36.109  24.863  1.00 30.62           C
ATOM   1363  O   ALA   174      49.918  36.667  25.940  1.00 30.62           O
ATOM   1364  N   GLN   175      49.543  36.803  23.723  1.00 30.73           N
ATOM   1365  CA  GLN   175      49.677  38.230  23.727  1.00 30.73           C
ATOM   1366  CB  GLN   175      49.531  38.871  22.337  1.00 30.73           C
ATOM   1367  CG  GLN   175      50.690  38.556  21.392  1.00 30.73           C
ATOM   1368  CD  GLN   175      50.452  39.317  20.096  1.00 30.73           C
ATOM   1369  OE1 GLN   175      49.404  39.185  19.467  1.00 30.73           O
ATOM   1370  NE2 GLN   175      51.452  40.144  19.689  1.00 30.73           N
ATOM   1371  C   GLN   175      48.608  38.806  24.595  1.00 30.73           C
ATOM   1372  O   GLN   175      48.844  39.760  25.334  1.00 30.73           O
ATOM   1373  N   ALA   176      47.397  38.223  24.534  1.00 30.34           N
ATOM   1374  CA  ALA   176      46.286  38.753  25.269  1.00 30.34           C
ATOM   1375  CB  ALA   176      44.989  37.963  25.030  1.00 30.34           C
ATOM   1376  C   ALA   176      46.575  38.712  26.738  1.00 30.34           C
ATOM   1377  O   ALA   176      46.335  39.687  27.448  1.00 30.34           O
ATOM   1378  N   LEU   177      47.128  37.593  27.237  1.00 40.38           N
ATOM   1379  CA  LEU   177      47.387  37.490  28.643  1.00 40.38           C
ATOM   1380  CB  LEU   177      47.988  36.130  29.039  1.00 40.38           C
ATOM   1381  CG  LEU   177      47.043  34.945  28.760  1.00 40.38           C
ATOM   1382  CD1 LEU   177      47.658  33.614  29.223  1.00 40.38           C
ATOM   1383  CD2 LEU   177      45.646  35.196  29.348  1.00 40.38           C
ATOM   1384  C   LEU   177      48.380  38.548  28.997  1.00 40.38           C
ATOM   1385  O   LEU   177      48.290  39.182  30.048  1.00 40.38           O
ATOM   1386  N   PHE   178      49.354  38.774  28.100  1.00 42.68           N
ATOM   1387  CA  PHE   178      50.410  39.711  28.335  1.00 42.68           C
ATOM   1388  CB  PHE   178      51.378  39.775  27.139  1.00 42.68           C
ATOM   1389  CG  PHE   178      52.446  40.775  27.418  1.00 42.68           C
ATOM   1390  CD1 PHE   178      53.566  40.431  28.139  1.00 42.68           C
ATOM   1391  CD2 PHE   178      52.330  42.062  26.943  1.00 42.68           C
ATOM   1392  CE1 PHE   178      54.551  41.360  28.387  1.00 42.68           C
ATOM   1393  CE2 PHE   178      53.310  42.994  27.188  1.00 42.68           C
ATOM   1394  CZ  PHE   178      54.424  42.644  27.912  1.00 42.68           C
ATOM   1395  C   PHE   178      49.849  41.082  28.534  1.00 42.68           C
ATOM   1396  O   PHE   178      50.184  41.761  29.504  1.00 42.68           O
ATOM   1397  N   GLN   179      48.955  41.521  27.633  1.00 76.00           N
ATOM   1398  CA  GLN   179      48.465  42.865  27.714  1.00 76.00           C
ATOM   1399  CB  GLN   179      47.515  43.216  26.557  1.00 76.00           C
ATOM   1400  CG  GLN   179      48.182  43.116  25.183  1.00 76.00           C
ATOM   1401  CD  GLN   179      49.308  44.137  25.139  1.00 76.00           C
ATOM   1402  OE1 GLN   179      49.316  45.101  25.903  1.00 76.00           O
ATOM   1403  NE2 GLN   179      50.291  43.920  24.225  1.00 76.00           N
ATOM   1404  C   GLN   179      47.709  43.052  28.988  1.00 76.00           C
ATOM   1405  O   GLN   179      47.901  44.042  29.693  1.00 76.00           O
ATOM   1406  N   ALA   180      46.841  42.088  29.337  1.00 30.49           N
ATOM   1407  CA  ALA   180      46.032  42.269  30.503  1.00 30.49           C
ATOM   1408  CB  ALA   180      45.056  41.103  30.735  1.00 30.49           C
ATOM   1409  C   ALA   180      46.912  42.362  31.704  1.00 30.49           C
ATOM   1410  O   ALA   180      46.744  43.249  32.539  1.00 30.49           O
ATOM   1411  N   GLY   181      47.890  41.446  31.822  1.00 39.27           N
ATOM   1412  CA  GLY   181      48.706  41.470  32.995  1.00 39.27           C
ATOM   1413  C   GLY   181      49.550  42.709  33.035  1.00 39.27           C
ATOM   1414  O   GLY   181      49.603  43.392  34.057  1.00 39.27           O
ATOM   1415  N   GLU   182      50.254  43.019  31.924  1.00110.87           N
ATOM   1416  CA  GLU   182      51.191  44.109  31.965  1.00110.87           C
ATOM   1417  CB  GLU   182      52.096  44.160  30.722  1.00110.87           C
ATOM   1418  CG  GLU   182      53.096  45.319  30.763  1.00110.87           C
ATOM   1419  CD  GLU   182      53.783  45.411  29.408  1.00110.87           C
ATOM   1420  OE1 GLU   182      53.055  45.553  28.390  1.00110.87           O
ATOM   1421  OE2 GLU   182      55.041  45.347  29.370  1.00110.87           O
ATOM   1422  C   GLU   182      50.572  45.462  32.055  1.00110.87           C
ATOM   1423  O   GLU   182      50.684  46.145  33.072  1.00110.87           O
ATOM   1424  N   LEU   183      49.878  45.883  30.985  1.00128.80           N
ATOM   1425  CA  LEU   183      49.414  47.235  30.997  1.00128.80           C
ATOM   1426  CB  LEU   183      48.885  47.701  29.631  1.00128.80           C
ATOM   1427  CG  LEU   183      48.385  49.158  29.638  1.00128.80           C
ATOM   1428  CD1 LEU   183      49.522  50.138  29.967  1.00128.80           C
ATOM   1429  CD2 LEU   183      47.661  49.508  28.328  1.00128.80           C
ATOM   1430  C   LEU   183      48.313  47.381  31.978  1.00128.80           C
ATOM   1431  O   LEU   183      48.341  48.240  32.858  1.00128.80           O
ATOM   1432  N   LYS   184      47.313  46.498  31.853  1.00120.55           N
ATOM   1433  CA  LYS   184      46.151  46.637  32.664  1.00120.55           C
ATOM   1434  CB  LYS   184      44.972  45.758  32.213  1.00120.55           C
ATOM   1435  CG  LYS   184      43.738  45.935  33.102  1.00120.55           C
ATOM   1436  CD  LYS   184      42.445  45.375  32.505  1.00120.55           C
ATOM   1437  CE  LYS   184      41.771  46.324  31.513  1.00120.55           C
ATOM   1438  NZ  LYS   184      40.532  45.710  30.985  1.00120.55           N
ATOM   1439  C   LYS   184      46.435  46.307  34.079  1.00120.55           C
ATOM   1440  O   LYS   184      45.909  46.952  34.983  1.00120.55           O
ATOM   1441  N   TRP   185      47.268  45.274  34.297  1.00183.68           N
ATOM   1442  CA  TRP   185      47.427  44.728  35.606  1.00183.68           C
ATOM   1443  CB  TRP   185      48.233  45.574  36.629  1.00183.68           C
ATOM   1444  CG  TRP   185      47.757  46.962  36.987  1.00183.68           C
ATOM   1445  CD2 TRP   185      46.937  47.270  38.125  1.00183.68           C
ATOM   1446  CD1 TRP   185      48.026  48.149  36.371  1.00183.68           C
ATOM   1447  NE1 TRP   185      47.424  49.179  37.053  1.00183.68           N
ATOM   1448  CE2 TRP   185      46.751  48.653  38.136  1.00183.68           C
ATOM   1449  CE3 TRP   185      46.390  46.468  39.084  1.00183.68           C
ATOM   1450  CZ2 TRP   185      46.010  49.256  39.112  1.00183.68           C
ATOM   1451  CZ3 TRP   185      45.638  47.079  40.063  1.00183.68           C
ATOM   1452  CH2 TRP   185      45.453  48.446  40.077  1.00183.68           C
ATOM   1453  C   TRP   185      46.043  44.390  36.053  1.00183.68           C
ATOM   1454  O   TRP   185      45.693  44.475  37.229  1.00183.68           O
ATOM   1455  N   GLY   186      45.215  43.981  35.066  1.00 44.65           N
ATOM   1456  CA  GLY   186      43.882  43.537  35.313  1.00 44.65           C
ATOM   1457  C   GLY   186      44.064  42.068  35.401  1.00 44.65           C
ATOM   1458  O   GLY   186      43.875  41.329  34.436  1.00 44.65           O
ATOM   1459  N   THR   187      44.442  41.624  36.606  1.00125.31           N
ATOM   1460  CA  THR   187      44.800  40.264  36.836  1.00125.31           C
ATOM   1461  CB  THR   187      45.309  40.029  38.229  1.00125.31           C
ATOM   1462  OG1 THR   187      45.789  38.698  38.359  1.00125.31           O
ATOM   1463  CG2 THR   187      44.171  40.294  39.229  1.00125.31           C
ATOM   1464  C   THR   187      43.645  39.349  36.611  1.00125.31           C
ATOM   1465  O   THR   187      43.817  38.286  36.018  1.00125.31           O
ATOM   1466  N   ASP   188      42.434  39.708  37.078  1.00120.09           N
ATOM   1467  CA  ASP   188      41.377  38.762  36.875  1.00120.09           C
ATOM   1468  CB  ASP   188      40.463  38.552  38.092  1.00120.09           C
ATOM   1469  CG  ASP   188      41.212  37.664  39.074  1.00120.09           C
ATOM   1470  OD1 ASP   188      42.457  37.534  38.930  1.00120.09           O
ATOM   1471  OD2 ASP   188      40.543  37.087  39.971  1.00120.09           O
ATOM   1472  C   ASP   188      40.527  39.200  35.737  1.00120.09           C
ATOM   1473  O   ASP   188      39.315  39.357  35.876  1.00120.09           O
ATOM   1474  N   GLU   189      41.156  39.366  34.561  1.00115.07           N
ATOM   1475  CA  GLU   189      40.453  39.745  33.375  1.00115.07           C
ATOM   1476  CB  GLU   189      41.393  40.172  32.232  1.00115.07           C
ATOM   1477  CG  GLU   189      40.693  40.885  31.074  1.00115.07           C
ATOM   1478  CD  GLU   189      40.712  42.378  31.368  1.00115.07           C
ATOM   1479  OE1 GLU   189      41.755  43.022  31.075  1.00115.07           O
ATOM   1480  OE2 GLU   189      39.690  42.895  31.892  1.00115.07           O
ATOM   1481  C   GLU   189      39.736  38.516  32.919  1.00115.07           C
ATOM   1482  O   GLU   189      40.149  37.399  33.225  1.00115.07           O
ATOM   1483  N   GLU   190      38.638  38.687  32.163  1.00 80.81           N
ATOM   1484  CA  GLU   190      37.881  37.548  31.737  1.00 80.81           C
ATOM   1485  CB  GLU   190      36.657  37.902  30.873  1.00 80.81           C
ATOM   1486  CG  GLU   190      37.009  38.509  29.514  1.00 80.81           C
ATOM   1487  CD  GLU   190      35.714  38.680  28.734  1.00 80.81           C
ATOM   1488  OE1 GLU   190      34.837  39.451  29.206  1.00 80.81           O
ATOM   1489  OE2 GLU   190      35.581  38.035  27.659  1.00 80.81           O
ATOM   1490  C   GLU   190      38.774  36.688  30.902  1.00 80.81           C
ATOM   1491  O   GLU   190      38.698  35.462  30.952  1.00 80.81           O
ATOM   1492  N   LYS   191      39.643  37.323  30.098  1.00 69.28           N
ATOM   1493  CA  LYS   191      40.527  36.625  29.209  1.00 69.28           C
ATOM   1494  CB  LYS   191      41.355  37.580  28.334  1.00 69.28           C
ATOM   1495  CG  LYS   191      40.514  38.459  27.408  1.00 69.28           C
ATOM   1496  CD  LYS   191      41.307  39.623  26.813  1.00 69.28           C
ATOM   1497  CE  LYS   191      41.830  40.598  27.871  1.00 69.28           C
ATOM   1498  NZ  LYS   191      42.646  41.653  27.231  1.00 69.28           N
ATOM   1499  C   LYS   191      41.510  35.806  29.988  1.00 69.28           C
ATOM   1500  O   LYS   191      41.867  34.703  29.579  1.00 69.28           O
ATOM   1501  N   PHE   192      42.025  36.343  31.109  1.00 57.99           N
ATOM   1502  CA  PHE   192      43.004  35.614  31.864  1.00 57.99           C
ATOM   1503  CB  PHE   192      43.570  36.451  33.027  1.00 57.99           C
ATOM   1504  CG  PHE   192      44.668  35.689  33.688  1.00 57.99           C
ATOM   1505  CD1 PHE   192      45.925  35.654  33.130  1.00 57.99           C
ATOM   1506  CD2 PHE   192      44.449  35.027  34.873  1.00 57.99           C
ATOM   1507  CE1 PHE   192      46.948  34.959  33.733  1.00 57.99           C
ATOM   1508  CE2 PHE   192      45.467  34.332  35.481  1.00 57.99           C
ATOM   1509  CZ  PHE   192      46.718  34.294  34.912  1.00 57.99           C
ATOM   1510  C   PHE   192      42.344  34.407  32.439  1.00 57.99           C
ATOM   1511  O   PHE   192      42.800  33.276  32.274  1.00 57.99           O
ATOM   1512  N   ILE   193      41.191  34.644  33.078  1.00105.37           N
ATOM   1513  CA  ILE   193      40.458  33.641  33.770  1.00105.37           C
ATOM   1514  CB  ILE   193      39.295  34.270  34.479  1.00105.37           C
ATOM   1515  CG1 ILE   193      38.863  33.432  35.674  1.00105.37           C
ATOM   1516  CG2 ILE   193      38.160  34.543  33.480  1.00105.37           C
ATOM   1517  CD1 ILE   193      38.077  34.290  36.653  1.00105.37           C
ATOM   1518  C   ILE   193      40.022  32.616  32.771  1.00105.37           C
ATOM   1519  O   ILE   193      40.050  31.418  33.049  1.00105.37           O
ATOM   1520  N   THR   194      39.617  33.066  31.568  1.00105.72           N
ATOM   1521  CA  THR   194      39.139  32.156  30.569  1.00105.72           C
ATOM   1522  CB  THR   194      38.549  32.828  29.360  1.00105.72           C
ATOM   1523  OG1 THR   194      37.848  31.876  28.574  1.00105.72           O
ATOM   1524  CG2 THR   194      39.666  33.466  28.523  1.00105.72           C
ATOM   1525  C   THR   194      40.226  31.225  30.116  1.00105.72           C
ATOM   1526  O   THR   194      39.993  30.024  29.993  1.00105.72           O
ATOM   1527  N   ILE   195      41.450  31.733  29.867  1.00 90.09           N
ATOM   1528  CA  ILE   195      42.470  30.856  29.364  1.00 90.09           C
ATOM   1529  CB  ILE   195      43.772  31.566  29.117  1.00 90.09           C
ATOM   1530  CG1 ILE   195      43.604  32.662  28.051  1.00 90.09           C
ATOM   1531  CG2 ILE   195      44.823  30.505  28.747  1.00 90.09           C
ATOM   1532  CD1 ILE   195      43.203  32.121  26.680  1.00 90.09           C
ATOM   1533  C   ILE   195      42.740  29.805  30.399  1.00 90.09           C
ATOM   1534  O   ILE   195      42.749  28.612  30.098  1.00 90.09           O
ATOM   1535  N   LEU   196      42.945  30.226  31.662  1.00 65.01           N
ATOM   1536  CA  LEU   196      43.310  29.300  32.697  1.00 65.01           C
ATOM   1537  CB  LEU   196      43.746  29.997  34.001  1.00 65.01           C
ATOM   1538  CG  LEU   196      45.073  30.772  33.868  1.00 65.01           C
ATOM   1539  CD1 LEU   196      45.500  31.395  35.208  1.00 65.01           C
ATOM   1540  CD2 LEU   196      46.170  29.890  33.248  1.00 65.01           C
ATOM   1541  C   LEU   196      42.218  28.321  33.037  1.00 65.01           C
ATOM   1542  O   LEU   196      42.478  27.127  33.173  1.00 65.01           O
ATOM   1543  N   GLY   197      40.976  28.801  33.241  1.00 73.06           N
ATOM   1544  CA  GLY   197      39.888  27.951  33.650  1.00 73.06           C
ATOM   1545  C   GLY   197      39.337  27.043  32.584  1.00 73.06           C
ATOM   1546  O   GLY   197      38.948  25.923  32.904  1.00 73.06           O
ATOM   1547  N   THR   198      39.140  27.565  31.348  1.00 88.67           N
ATOM   1548  CA  THR   198      38.499  26.870  30.251  1.00 88.67           C
ATOM   1549  CB  THR   198      37.795  27.821  29.331  1.00 88.67           C
ATOM   1550  OG1 THR   198      36.830  28.572  30.054  1.00 88.67           O
ATOM   1551  CG2 THR   198      37.105  27.007  28.225  1.00 88.67           C
ATOM   1552  C   THR   198      39.323  25.957  29.366  1.00 88.67           C
ATOM   1553  O   THR   198      38.887  24.848  29.059  1.00 88.67           O
ATOM   1554  N   ARG   199      40.528  26.387  28.929  1.00141.06           N
ATOM   1555  CA  ARG   199      41.248  25.710  27.868  1.00141.06           C
ATOM   1556  CB  ARG   199      42.390  26.541  27.256  1.00141.06           C
ATOM   1557  CG  ARG   199      41.945  27.762  26.449  1.00141.06           C
ATOM   1558  CD  ARG   199      41.370  28.895  27.298  1.00141.06           C
ATOM   1559  NE  ARG   199      41.210  30.077  26.405  1.00141.06           N
ATOM   1560  CZ  ARG   199      40.093  30.216  25.633  1.00141.06           C
ATOM   1561  NH1 ARG   199      39.109  29.271  25.674  1.00141.06           N
ATOM   1562  NH2 ARG   199      39.965  31.301  24.816  1.00141.06           N
ATOM   1563  C   ARG   199      41.870  24.421  28.303  1.00141.06           C
ATOM   1564  O   ARG   199      42.124  24.189  29.482  1.00141.06           O
ATOM   1565  N   SER   200      42.141  23.544  27.310  1.00 76.50           N
ATOM   1566  CA  SER   200      42.763  22.275  27.548  1.00 76.50           C
ATOM   1567  CB  SER   200      42.877  21.412  26.280  1.00 76.50           C
ATOM   1568  OG  SER   200      43.558  20.201  26.569  1.00 76.50           O
ATOM   1569  C   SER   200      44.151  22.549  28.034  1.00 76.50           C
ATOM   1570  O   SER   200      44.683  23.641  27.843  1.00 76.50           O
ATOM   1571  N   VAL   201      44.752  21.556  28.720  1.00 30.30           N
ATOM   1572  CA  VAL   201      46.071  21.691  29.267  1.00 30.30           C
ATOM   1573  CB  VAL   201      46.483  20.497  30.076  1.00 30.30           C
ATOM   1574  CG1 VAL   201      47.930  20.705  30.553  1.00 30.30           C
ATOM   1575  CG2 VAL   201      45.470  20.305  31.218  1.00 30.30           C
ATOM   1576  C   VAL   201      47.050  21.837  28.149  1.00 30.30           C
ATOM   1577  O   VAL   201      47.941  22.683  28.199  1.00 30.30           O
ATOM   1578  N   SER   202      46.900  21.014  27.096  1.00 63.54           N
ATOM   1579  CA  SER   202      47.818  21.065  25.998  1.00 63.54           C
ATOM   1580  CB  SER   202      47.490  20.045  24.894  1.00 63.54           C
ATOM   1581  OG  SER   202      48.434  20.149  23.838  1.00 63.54           O
ATOM   1582  C   SER   202      47.732  22.430  25.397  1.00 63.54           C
ATOM   1583  O   SER   202      48.748  23.035  25.060  1.00 63.54           O
ATOM   1584  N   HIS   203      46.502  22.959  25.268  1.00 34.68           N
ATOM   1585  CA  HIS   203      46.294  24.257  24.694  1.00 34.68           C
ATOM   1586  ND1 HIS   203      44.443  26.235  22.679  1.00 34.68           N
ATOM   1587  CG  HIS   203      44.552  25.985  24.029  1.00 34.68           C
ATOM   1588  CB  HIS   203      44.802  24.630  24.625  1.00 34.68           C
ATOM   1589  NE2 HIS   203      44.178  28.188  23.709  1.00 34.68           N
ATOM   1590  CD2 HIS   203      44.387  27.189  24.643  1.00 34.68           C
ATOM   1591  CE1 HIS   203      44.220  27.567  22.544  1.00 34.68           C
ATOM   1592  C   HIS   203      46.956  25.281  25.558  1.00 34.68           C
ATOM   1593  O   HIS   203      47.588  26.214  25.066  1.00 34.68           O
ATOM   1594  N   LEU   204      46.809  25.135  26.884  1.00 41.37           N
ATOM   1595  CA  LEU   204      47.357  26.089  27.801  1.00 41.37           C
ATOM   1596  CB  LEU   204      46.953  25.808  29.258  1.00 41.37           C
ATOM   1597  CG  LEU   204      45.437  25.924  29.504  1.00 41.37           C
ATOM   1598  CD1 LEU   204      45.086  25.641  30.973  1.00 41.37           C
ATOM   1599  CD2 LEU   204      44.894  27.276  29.014  1.00 41.37           C
ATOM   1600  C   LEU   204      48.851  26.066  27.729  1.00 41.37           C
ATOM   1601  O   LEU   204      49.495  27.114  27.719  1.00 41.37           O
ATOM   1602  N   ARG   205      49.453  24.865  27.660  1.00 52.03           N
ATOM   1603  CA  ARG   205      50.886  24.791  27.655  1.00 52.03           C
ATOM   1604  CB  ARG   205      51.414  23.350  27.527  1.00 52.03           C
ATOM   1605  CG  ARG   205      50.981  22.404  28.649  1.00 52.03           C
ATOM   1606  CD  ARG   205      51.597  21.008  28.520  1.00 52.03           C
ATOM   1607  NE  ARG   205      51.088  20.174  29.644  1.00 52.03           N
ATOM   1608  CZ  ARG   205      51.736  19.019  29.981  1.00 52.03           C
ATOM   1609  NH1 ARG   205      52.895  18.676  29.348  1.00 52.03           N
ATOM   1610  NH2 ARG   205      51.224  18.208  30.951  1.00 52.03           N
ATOM   1611  C   ARG   205      51.372  25.520  26.446  1.00 52.03           C
ATOM   1612  O   ARG   205      52.308  26.317  26.514  1.00 52.03           O
ATOM   1613  N   ARG   206      50.710  25.286  25.300  1.00 88.53           N
ATOM   1614  CA  ARG   206      51.141  25.879  24.070  1.00 88.53           C
ATOM   1615  CB  ARG   206      50.263  25.481  22.873  1.00 88.53           C
ATOM   1616  CG  ARG   206      50.863  25.884  21.525  1.00 88.53           C
ATOM   1617  CD  ARG   206      52.125  25.095  21.168  1.00 88.53           C
ATOM   1618  NE  ARG   206      52.537  25.501  19.795  1.00 88.53           N
ATOM   1619  CZ  ARG   206      52.052  24.829  18.712  1.00 88.53           C
ATOM   1620  NH1 ARG   206      51.205  23.775  18.896  1.00 88.53           N
ATOM   1621  NH2 ARG   206      52.413  25.205  17.450  1.00 88.53           N
ATOM   1622  C   ARG   206      51.064  27.364  24.212  1.00 88.53           C
ATOM   1623  O   ARG   206      51.957  28.084  23.770  1.00 88.53           O
ATOM   1624  N   VAL   207      49.992  27.863  24.850  1.00 27.75           N
ATOM   1625  CA  VAL   207      49.823  29.280  24.985  1.00 27.75           C
ATOM   1626  CB  VAL   207      48.564  29.647  25.716  1.00 27.75           C
ATOM   1627  CG1 VAL   207      48.526  31.175  25.883  1.00 27.75           C
ATOM   1628  CG2 VAL   207      47.361  29.070  24.950  1.00 27.75           C
ATOM   1629  C   VAL   207      50.966  29.841  25.775  1.00 27.75           C
ATOM   1630  O   VAL   207      51.529  30.872  25.415  1.00 27.75           O
ATOM   1631  N   PHE   208      51.341  29.170  26.880  1.00105.89           N
ATOM   1632  CA  PHE   208      52.388  29.661  27.734  1.00105.89           C
ATOM   1633  CB  PHE   208      52.492  28.907  29.070  1.00105.89           C
ATOM   1634  CG  PHE   208      51.321  29.334  29.890  1.00105.89           C
ATOM   1635  CD1 PHE   208      51.369  30.501  30.618  1.00105.89           C
ATOM   1636  CD2 PHE   208      50.175  28.576  29.933  1.00105.89           C
ATOM   1637  CE1 PHE   208      50.292  30.900  31.374  1.00105.89           C
ATOM   1638  CE2 PHE   208      49.094  28.969  30.685  1.00105.89           C
ATOM   1639  CZ  PHE   208      49.151  30.135  31.409  1.00105.89           C
ATOM   1640  C   PHE   208      53.716  29.615  27.047  1.00105.89           C
ATOM   1641  O   PHE   208      54.550  30.496  27.248  1.00105.89           O
ATOM   1642  N   ASP   209      53.963  28.572  26.237  1.00 73.36           N
ATOM   1643  CA  ASP   209      55.230  28.451  25.576  1.00 73.36           C
ATOM   1644  CB  ASP   209      55.328  27.175  24.723  1.00 73.36           C
ATOM   1645  CG  ASP   209      56.789  26.959  24.359  1.00 73.36           C
ATOM   1646  OD1 ASP   209      57.613  27.867  24.650  1.00 73.36           O
ATOM   1647  OD2 ASP   209      57.101  25.877  23.794  1.00 73.36           O
ATOM   1648  C   ASP   209      55.401  29.634  24.671  1.00 73.36           C
ATOM   1649  O   ASP   209      56.496  30.185  24.563  1.00 73.36           O
ATOM   1650  N   LYS   210      54.316  30.049  23.989  1.00105.22           N
ATOM   1651  CA  LYS   210      54.348  31.181  23.103  1.00105.22           C
ATOM   1652  CB  LYS   210      53.053  31.372  22.294  1.00105.22           C
ATOM   1653  CG  LYS   210      53.028  30.541  21.011  1.00105.22           C
ATOM   1654  CD  LYS   210      53.040  29.030  21.233  1.00105.22           C
ATOM   1655  CE  LYS   210      53.320  28.252  19.948  1.00105.22           C
ATOM   1656  NZ  LYS   210      54.716  28.484  19.513  1.00105.22           N
ATOM   1657  C   LYS   210      54.594  32.423  23.892  1.00105.22           C
ATOM   1658  O   LYS   210      55.234  33.357  23.413  1.00105.22           O
ATOM   1659  N   TYR   211      54.081  32.474  25.131  1.00 42.33           N
ATOM   1660  CA  TYR   211      54.243  33.646  25.937  1.00 42.33           C
ATOM   1661  CB  TYR   211      53.594  33.467  27.322  1.00 42.33           C
ATOM   1662  CG  TYR   211      53.755  34.715  28.120  1.00 42.33           C
ATOM   1663  CD1 TYR   211      52.850  35.743  27.991  1.00 42.33           C
ATOM   1664  CD2 TYR   211      54.802  34.855  29.002  1.00 42.33           C
ATOM   1665  CE1 TYR   211      52.988  36.895  28.728  1.00 42.33           C
ATOM   1666  CE2 TYR   211      54.945  36.005  29.742  1.00 42.33           C
ATOM   1667  CZ  TYR   211      54.037  37.028  29.604  1.00 42.33           C
ATOM   1668  OH  TYR   211      54.179  38.210  30.361  1.00 42.33           O
ATOM   1669  C   TYR   211      55.714  33.861  26.134  1.00 42.33           C
ATOM   1670  O   TYR   211      56.212  34.976  25.985  1.00 42.33           O
ATOM   1671  N   MET   212      56.446  32.781  26.470  1.00109.15           N
ATOM   1672  CA  MET   212      57.862  32.827  26.702  1.00109.15           C
ATOM   1673  CB  MET   212      58.430  31.484  27.193  1.00109.15           C
ATOM   1674  CG  MET   212      59.901  31.551  27.614  1.00109.15           C
ATOM   1675  SD  MET   212      60.600  29.971  28.182  1.00109.15           S
ATOM   1676  CE  MET   212      59.530  29.838  29.643  1.00109.15           C
ATOM   1677  C   MET   212      58.568  33.154  25.426  1.00109.15           C
ATOM   1678  O   MET   212      59.557  33.878  25.424  1.00109.15           O
ATOM   1679  N   THR   213      58.109  32.610  24.288  1.00104.20           N
ATOM   1680  CA  THR   213      58.837  32.895  23.090  1.00104.20           C
ATOM   1681  CB  THR   213      58.272  32.198  21.886  1.00104.20           C
ATOM   1682  OG1 THR   213      56.954  32.654  21.620  1.00104.20           O
ATOM   1683  CG2 THR   213      58.258  30.684  22.157  1.00104.20           C
ATOM   1684  C   THR   213      58.785  34.367  22.832  1.00104.20           C
ATOM   1685  O   THR   213      59.817  35.015  22.672  1.00104.20           O
ATOM   1686  N   ILE   214      57.569  34.945  22.825  1.00133.05           N
ATOM   1687  CA  ILE   214      57.419  36.331  22.499  1.00133.05           C
ATOM   1688  CB  ILE   214      55.977  36.728  22.317  1.00133.05           C
ATOM   1689  CG1 ILE   214      55.879  38.164  21.775  1.00133.05           C
ATOM   1690  CG2 ILE   214      55.222  36.499  23.637  1.00133.05           C
ATOM   1691  CD1 ILE   214      56.411  38.319  20.351  1.00133.05           C
ATOM   1692  C   ILE   214      58.037  37.218  23.545  1.00133.05           C
ATOM   1693  O   ILE   214      58.773  38.145  23.214  1.00133.05           O
ATOM   1694  N   SER   215      57.733  36.968  24.834  1.00101.28           N
ATOM   1695  CA  SER   215      58.165  37.798  25.932  1.00101.28           C
ATOM   1696  CB  SER   215      57.264  37.648  27.169  1.00101.28           C
ATOM   1697  OG  SER   215      57.732  38.482  28.218  1.00101.28           O
ATOM   1698  C   SER   215      59.569  37.532  26.378  1.00101.28           C
ATOM   1699  O   SER   215      60.251  38.432  26.860  1.00101.28           O
ATOM   1700  N   GLY   216      60.028  36.276  26.284  1.00 28.91           N
ATOM   1701  CA  GLY   216      61.352  35.917  26.704  1.00 28.91           C
ATOM   1702  C   GLY   216      61.285  35.347  28.088  1.00 28.91           C
ATOM   1703  O   GLY   216      62.161  34.585  28.494  1.00 28.91           O
ATOM   1704  N   PHE   217      60.228  35.677  28.853  1.00 95.13           N
ATOM   1705  CA  PHE   217      60.148  35.176  30.194  1.00 95.13           C
ATOM   1706  CB  PHE   217      60.140  36.296  31.250  1.00 95.13           C
ATOM   1707  CG  PHE   217      61.391  37.088  31.059  1.00 95.13           C
ATOM   1708  CD1 PHE   217      61.433  38.089  30.114  1.00 95.13           C
ATOM   1709  CD2 PHE   217      62.516  36.839  31.812  1.00 95.13           C
ATOM   1710  CE1 PHE   217      62.576  38.829  29.922  1.00 95.13           C
ATOM   1711  CE2 PHE   217      63.662  37.577  31.623  1.00 95.13           C
ATOM   1712  CZ  PHE   217      63.695  38.574  30.678  1.00 95.13           C
ATOM   1713  C   PHE   217      58.852  34.439  30.314  1.00 95.13           C
ATOM   1714  O   PHE   217      57.933  34.631  29.521  1.00 95.13           O
ATOM   1715  N   GLN   218      58.762  33.540  31.311  1.00130.55           N
ATOM   1716  CA  GLN   218      57.554  32.803  31.533  1.00130.55           C
ATOM   1717  CB  GLN   218      57.743  31.616  32.495  1.00130.55           C
ATOM   1718  CG  GLN   218      56.478  30.789  32.730  1.00130.55           C
ATOM   1719  CD  GLN   218      56.279  29.879  31.526  1.00130.55           C
ATOM   1720  OE1 GLN   218      56.311  30.326  30.381  1.00130.55           O
ATOM   1721  NE2 GLN   218      56.076  28.560  31.790  1.00130.55           N
ATOM   1722  C   GLN   218      56.590  33.763  32.163  1.00130.55           C
ATOM   1723  O   GLN   218      56.984  34.745  32.791  1.00130.55           O
ATOM   1724  N   ILE   219      55.286  33.469  32.040  1.00 63.54           N
ATOM   1725  CA  ILE   219      54.235  34.337  32.494  1.00 63.54           C
ATOM   1726  CB  ILE   219      52.863  33.780  32.246  1.00 63.54           C
ATOM   1727  CG1 ILE   219      51.800  34.871  32.462  1.00 63.54           C
ATOM   1728  CG2 ILE   219      52.677  32.538  33.135  1.00 63.54           C
ATOM   1729  CD1 ILE   219      50.423  34.498  31.916  1.00 63.54           C
ATOM   1730  C   ILE   219      54.368  34.615  33.963  1.00 63.54           C
ATOM   1731  O   ILE   219      54.011  35.696  34.426  1.00 63.54           O
ATOM   1732  N   GLU   220      54.873  33.643  34.740  1.00 94.84           N
ATOM   1733  CA  GLU   220      54.945  33.741  36.175  1.00 94.84           C
ATOM   1734  CB  GLU   220      55.609  32.505  36.802  1.00 94.84           C
ATOM   1735  CG  GLU   220      55.667  32.537  38.330  1.00 94.84           C
ATOM   1736  CD  GLU   220      56.518  31.359  38.780  1.00 94.84           C
ATOM   1737  OE1 GLU   220      57.771  31.493  38.756  1.00 94.84           O
ATOM   1738  OE2 GLU   220      55.932  30.307  39.145  1.00 94.84           O
ATOM   1739  C   GLU   220      55.752  34.926  36.618  1.00 94.84           C
ATOM   1740  O   GLU   220      55.378  35.597  37.579  1.00 94.84           O
ATOM   1741  N   GLU   221      56.876  35.233  35.944  1.00 99.73           N
ATOM   1742  CA  GLU   221      57.699  36.317  36.412  1.00 99.73           C
ATOM   1743  CB  GLU   221      58.957  36.531  35.548  1.00 99.73           C
ATOM   1744  CG  GLU   221      60.015  37.440  36.189  1.00 99.73           C
ATOM   1745  CD  GLU   221      59.881  38.861  35.653  1.00 99.73           C
ATOM   1746  OE1 GLU   221      58.781  39.460  35.789  1.00 99.73           O
ATOM   1747  OE2 GLU   221      60.890  39.371  35.096  1.00 99.73           O
ATOM   1748  C   GLU   221      56.883  37.568  36.363  1.00 99.73           C
ATOM   1749  O   GLU   221      56.973  38.425  37.241  1.00 99.73           O
ATOM   1750  N   THR   222      56.039  37.674  35.327  1.00 89.81           N
ATOM   1751  CA  THR   222      55.207  38.806  35.045  1.00 89.81           C
ATOM   1752  CB  THR   222      54.462  38.652  33.750  1.00 89.81           C
ATOM   1753  OG1 THR   222      55.379  38.482  32.679  1.00 89.81           O
ATOM   1754  CG2 THR   222      53.601  39.905  33.512  1.00 89.81           C
ATOM   1755  C   THR   222      54.191  38.992  36.128  1.00 89.81           C
ATOM   1756  O   THR   222      53.630  40.081  36.250  1.00 89.81           O
ATOM   1757  N   ILE   223      53.844  37.928  36.883  1.00194.70           N
ATOM   1758  CA  ILE   223      52.837  38.150  37.885  1.00194.70           C
ATOM   1759  CB  ILE   223      51.755  37.108  37.857  1.00194.70           C
ATOM   1760  CG1 ILE   223      51.121  37.053  36.458  1.00194.70           C
ATOM   1761  CG2 ILE   223      50.724  37.442  38.951  1.00194.70           C
ATOM   1762  CD1 ILE   223      50.202  35.850  36.255  1.00194.70           C
ATOM   1763  C   ILE   223      53.439  38.162  39.262  1.00194.70           C
ATOM   1764  O   ILE   223      53.214  37.258  40.068  1.00194.70           O
ATOM   1765  N   ASP   224      54.186  39.229  39.601  1.00184.43           N
ATOM   1766  CA  ASP   224      54.718  39.288  40.931  1.00184.43           C
ATOM   1767  CB  ASP   224      56.105  38.631  41.046  1.00184.43           C
ATOM   1768  CG  ASP   224      56.447  38.468  42.522  1.00184.43           C
ATOM   1769  OD1 ASP   224      55.591  38.824  43.376  1.00184.43           O
ATOM   1770  OD2 ASP   224      57.571  37.977  42.813  1.00184.43           O
ATOM   1771  C   ASP   224      54.878  40.730  41.286  1.00184.43           C
ATOM   1772  O   ASP   224      55.640  41.070  42.191  1.00184.43           O
ATOM   1773  N   ARG   225      54.087  41.606  40.638  1.00 78.15           N
ATOM   1774  CA  ARG   225      54.234  43.020  40.820  1.00 78.15           C
ATOM   1775  CB  ARG   225      53.190  43.837  40.040  1.00 78.15           C
ATOM   1776  CG  ARG   225      53.262  43.598  38.529  1.00 78.15           C
ATOM   1777  CD  ARG   225      52.464  44.598  37.689  1.00 78.15           C
ATOM   1778  NE  ARG   225      53.432  45.601  37.159  1.00 78.15           N
ATOM   1779  CZ  ARG   225      53.639  46.780  37.816  1.00 78.15           C
ATOM   1780  NH1 ARG   225      52.931  47.067  38.947  1.00 78.15           N
ATOM   1781  NH2 ARG   225      54.552  47.674  37.336  1.00 78.15           N
ATOM   1782  C   ARG   225      54.059  43.297  42.273  1.00 78.15           C
ATOM   1783  O   ARG   225      54.777  44.116  42.845  1.00 78.15           O
ATOM   1784  N   GLU   226      53.094  42.611  42.910  1.00 89.04           N
ATOM   1785  CA  GLU   226      52.908  42.768  44.320  1.00 89.04           C
ATOM   1786  CB  GLU   226      51.457  43.129  44.679  1.00 89.04           C
ATOM   1787  CG  GLU   226      51.212  43.373  46.167  1.00 89.04           C
ATOM   1788  CD  GLU   226      49.736  43.715  46.325  1.00 89.04           C
ATOM   1789  OE1 GLU   226      48.965  43.447  45.365  1.00 89.04           O
ATOM   1790  OE2 GLU   226      49.360  44.248  47.403  1.00 89.04           O
ATOM   1791  C   GLU   226      53.203  41.432  44.931  1.00 89.04           C
ATOM   1792  O   GLU   226      52.430  40.488  44.790  1.00 89.04           O
ATOM   1793  N   THR   227      54.328  41.327  45.659  1.00 91.32           N
ATOM   1794  CA  THR   227      54.726  40.079  46.243  1.00 91.32           C
ATOM   1795  CB  THR   227      56.037  40.170  46.966  1.00 91.32           C
ATOM   1796  OG1 THR   227      57.060  40.589  46.076  1.00 91.32           O
ATOM   1797  CG2 THR   227      56.374  38.786  47.547  1.00 91.32           C
ATOM   1798  C   THR   227      53.700  39.663  47.247  1.00 91.32           C
ATOM   1799  O   THR   227      53.430  38.476  47.420  1.00 91.32           O
ATOM   1800  N   LYS   228      53.136  40.640  47.974  1.00115.92           N
ATOM   1801  CA  LYS   228      52.175  40.365  49.002  1.00115.92           C
ATOM   1802  CB  LYS   228      51.884  41.575  49.907  1.00115.92           C
ATOM   1803  CG  LYS   228      51.225  42.759  49.199  1.00115.92           C
ATOM   1804  CD  LYS   228      50.625  43.776  50.172  1.00115.92           C
ATOM   1805  CE  LYS   228      51.664  44.506  51.028  1.00115.92           C
ATOM   1806  NZ  LYS   228      50.988  45.424  51.972  1.00115.92           N
ATOM   1807  C   LYS   228      50.870  39.876  48.444  1.00115.92           C
ATOM   1808  O   LYS   228      50.208  39.051  49.073  1.00115.92           O
ATOM   1809  N   GLY   229      50.465  40.360  47.252  1.00 36.75           N
ATOM   1810  CA  GLY   229      49.154  40.064  46.736  1.00 36.75           C
ATOM   1811  C   GLY   229      48.895  38.587  46.709  1.00 36.75           C
ATOM   1812  O   GLY   229      49.603  37.809  46.072  1.00 36.75           O
ATOM   1813  N   ASN   230      47.811  38.187  47.404  1.00 47.12           N
ATOM   1814  CA  ASN   230      47.369  36.827  47.523  1.00 47.12           C
ATOM   1815  CB  ASN   230      46.258  36.643  48.567  1.00 47.12           C
ATOM   1816  CG  ASN   230      46.895  36.811  49.937  1.00 47.12           C
ATOM   1817  OD1 ASN   230      48.117  36.857  50.065  1.00 47.12           O
ATOM   1818  ND2 ASN   230      46.046  36.889  50.996  1.00 47.12           N
ATOM   1819  C   ASN   230      46.846  36.334  46.210  1.00 47.12           C
ATOM   1820  O   ASN   230      46.952  35.152  45.891  1.00 47.12           O
ATOM   1821  N   LEU   231      46.221  37.231  45.431  1.00110.19           N
ATOM   1822  CA  LEU   231      45.616  36.892  44.175  1.00110.19           C
ATOM   1823  CB  LEU   231      44.927  38.154  43.605  1.00110.19           C
ATOM   1824  CG  LEU   231      44.196  38.072  42.248  1.00110.19           C
ATOM   1825  CD1 LEU   231      43.495  39.409  41.966  1.00110.19           C
ATOM   1826  CD2 LEU   231      45.126  37.710  41.079  1.00110.19           C
ATOM   1827  C   LEU   231      46.666  36.417  43.217  1.00110.19           C
ATOM   1828  O   LEU   231      46.545  35.340  42.632  1.00110.19           O
ATOM   1829  N   GLU   232      47.757  37.189  43.068  1.00114.34           N
ATOM   1830  CA  GLU   232      48.757  36.851  42.100  1.00114.34           C
ATOM   1831  CB  GLU   232      49.893  37.891  42.025  1.00114.34           C
ATOM   1832  CG  GLU   232      50.763  37.999  43.281  1.00114.34           C
ATOM   1833  CD  GLU   232      52.026  37.174  43.063  1.00114.34           C
ATOM   1834  OE1 GLU   232      51.962  35.925  43.212  1.00114.34           O
ATOM   1835  OE2 GLU   232      53.076  37.789  42.734  1.00114.34           O
ATOM   1836  C   GLU   232      49.328  35.525  42.478  1.00114.34           C
ATOM   1837  O   GLU   232      49.606  34.693  41.615  1.00114.34           O
ATOM   1838  N   ASN   233      49.493  35.274  43.789  1.00106.10           N
ATOM   1839  CA  ASN   233      50.094  34.031  44.166  1.00106.10           C
ATOM   1840  CB  ASN   233      50.436  33.871  45.667  1.00106.10           C
ATOM   1841  CG  ASN   233      49.206  33.736  46.552  1.00106.10           C
ATOM   1842  OD1 ASN   233      48.348  32.882  46.337  1.00106.10           O
ATOM   1843  ND2 ASN   233      49.141  34.583  47.613  1.00106.10           N
ATOM   1844  C   ASN   233      49.203  32.913  43.725  1.00106.10           C
ATOM   1845  O   ASN   233      49.688  31.853  43.334  1.00106.10           O
ATOM   1846  N   LEU   234      47.871  33.111  43.777  1.00 50.29           N
ATOM   1847  CA  LEU   234      46.967  32.076  43.362  1.00 50.29           C
ATOM   1848  CB  LEU   234      45.491  32.457  43.576  1.00 50.29           C
ATOM   1849  CG  LEU   234      44.493  31.367  43.142  1.00 50.29           C
ATOM   1850  CD1 LEU   234      44.662  30.088  43.977  1.00 50.29           C
ATOM   1851  CD2 LEU   234      43.050  31.895  43.167  1.00 50.29           C
ATOM   1852  C   LEU   234      47.170  31.836  41.897  1.00 50.29           C
ATOM   1853  O   LEU   234      47.222  30.694  41.445  1.00 50.29           O
ATOM   1854  N   LEU   235      47.313  32.916  41.108  1.00 94.66           N
ATOM   1855  CA  LEU   235      47.484  32.752  39.693  1.00 94.66           C
ATOM   1856  CB  LEU   235      47.494  34.078  38.917  1.00 94.66           C
ATOM   1857  CG  LEU   235      46.093  34.697  38.762  1.00 94.66           C
ATOM   1858  CD1 LEU   235      45.426  34.941  40.122  1.00 94.66           C
ATOM   1859  CD2 LEU   235      46.145  35.959  37.890  1.00 94.66           C
ATOM   1860  C   LEU   235      48.764  32.029  39.400  1.00 94.66           C
ATOM   1861  O   LEU   235      48.822  31.213  38.483  1.00 94.66           O
ATOM   1862  N   LEU   236      49.843  32.306  40.150  1.00 93.44           N
ATOM   1863  CA  LEU   236      51.082  31.637  39.866  1.00 93.44           C
ATOM   1864  CB  LEU   236      52.223  32.137  40.786  1.00 93.44           C
ATOM   1865  CG  LEU   236      53.640  31.550  40.555  1.00 93.44           C
ATOM   1866  CD1 LEU   236      54.661  32.253  41.463  1.00 93.44           C
ATOM   1867  CD2 LEU   236      53.717  30.024  40.738  1.00 93.44           C
ATOM   1868  C   LEU   236      50.869  30.168  40.097  1.00 93.44           C
ATOM   1869  O   LEU   236      51.312  29.330  39.313  1.00 93.44           O
ATOM   1870  N   ALA   237      50.178  29.817  41.195  1.00 40.12           N
ATOM   1871  CA  ALA   237      49.969  28.445  41.564  1.00 40.12           C
ATOM   1872  CB  ALA   237      49.236  28.300  42.910  1.00 40.12           C
ATOM   1873  C   ALA   237      49.146  27.754  40.520  1.00 40.12           C
ATOM   1874  O   ALA   237      49.353  26.572  40.247  1.00 40.12           O
ATOM   1875  N   VAL   238      48.155  28.454  39.934  1.00 95.96           N
ATOM   1876  CA  VAL   238      47.316  27.806  38.967  1.00 95.96           C
ATOM   1877  CB  VAL   238      46.142  28.630  38.510  1.00 95.96           C
ATOM   1878  CG1 VAL   238      46.628  29.807  37.653  1.00 95.96           C
ATOM   1879  CG2 VAL   238      45.169  27.700  37.767  1.00 95.96           C
ATOM   1880  C   VAL   238      48.130  27.420  37.768  1.00 95.96           C
ATOM   1881  O   VAL   238      48.018  26.300  37.270  1.00 95.96           O
ATOM   1882  N   VAL   239      49.004  28.324  37.283  1.00101.48           N
ATOM   1883  CA  VAL   239      49.751  28.007  36.101  1.00101.48           C
ATOM   1884  CB  VAL   239      50.642  29.125  35.626  1.00101.48           C
ATOM   1885  CG1 VAL   239      51.798  29.352  36.614  1.00101.48           C
ATOM   1886  CG2 VAL   239      51.096  28.782  34.200  1.00101.48           C
ATOM   1887  C   VAL   239      50.584  26.786  36.357  1.00101.48           C
ATOM   1888  O   VAL   239      50.600  25.858  35.550  1.00101.48           O
ATOM   1889  N   LYS   240      51.273  26.727  37.511  1.00 62.73           N
ATOM   1890  CA  LYS   240      52.114  25.597  37.783  1.00 62.73           C
ATOM   1891  CB  LYS   240      52.866  25.708  39.120  1.00 62.73           C
ATOM   1892  CG  LYS   240      53.996  26.738  39.100  1.00 62.73           C
ATOM   1893  CD  LYS   240      54.545  27.069  40.489  1.00 62.73           C
ATOM   1894  CE  LYS   240      55.840  27.882  40.455  1.00 62.73           C
ATOM   1895  NZ  LYS   240      56.953  27.033  39.974  1.00 62.73           N
ATOM   1896  C   LYS   240      51.272  24.366  37.843  1.00 62.73           C
ATOM   1897  O   LYS   240      51.639  23.328  37.303  1.00 62.73           O
ATOM   1898  N   SER   241      50.101  24.438  38.489  1.00 37.66           N
ATOM   1899  CA  SER   241      49.306  23.254  38.608  1.00 37.66           C
ATOM   1900  CB  SER   241      48.011  23.498  39.399  1.00 37.66           C
ATOM   1901  OG  SER   241      48.320  23.887  40.729  1.00 37.66           O
ATOM   1902  C   SER   241      48.916  22.793  37.239  1.00 37.66           C
ATOM   1903  O   SER   241      48.970  21.604  36.940  1.00 37.66           O
ATOM   1904  N   ILE   242      48.488  23.710  36.356  1.00143.55           N
ATOM   1905  CA  ILE   242      48.059  23.238  35.071  1.00143.55           C
ATOM   1906  CB  ILE   242      47.331  24.290  34.276  1.00143.55           C
ATOM   1907  CG1 ILE   242      46.726  23.669  33.006  1.00143.55           C
ATOM   1908  CG2 ILE   242      48.277  25.474  34.014  1.00143.55           C
ATOM   1909  CD1 ILE   242      45.602  22.674  33.290  1.00143.55           C
ATOM   1910  C   ILE   242      49.196  22.704  34.234  1.00143.55           C
ATOM   1911  O   ILE   242      49.092  21.616  33.669  1.00143.55           O
ATOM   1912  N   ARG   243      50.281  23.492  34.074  1.00192.42           N
ATOM   1913  CA  ARG   243      51.413  23.135  33.253  1.00192.42           C
ATOM   1914  CB  ARG   243      52.248  24.374  32.886  1.00192.42           C
ATOM   1915  CG  ARG   243      53.447  24.081  31.985  1.00192.42           C
ATOM   1916  CD  ARG   243      54.376  25.285  31.815  1.00192.42           C
ATOM   1917  NE  ARG   243      55.489  24.874  30.916  1.00192.42           N
ATOM   1918  CZ  ARG   243      55.351  25.015  29.565  1.00192.42           C
ATOM   1919  NH1 ARG   243      54.204  25.546  29.049  1.00192.42           N
ATOM   1920  NH2 ARG   243      56.361  24.629  28.733  1.00192.42           N
ATOM   1921  C   ARG   243      52.351  22.151  33.882  1.00192.42           C
ATOM   1922  O   ARG   243      52.740  21.165  33.256  1.00192.42           O
ATOM   1923  N   SER   244      52.762  22.405  35.142  1.00106.36           N
ATOM   1924  CA  SER   244      53.736  21.537  35.739  1.00106.36           C
ATOM   1925  CB  SER   244      55.117  22.199  35.889  1.00106.36           C
ATOM   1926  OG  SER   244      55.647  22.523  34.613  1.00106.36           O
ATOM   1927  C   SER   244      53.291  21.155  37.112  1.00106.36           C
ATOM   1928  O   SER   244      53.736  21.728  38.108  1.00106.36           O
ATOM   1929  N   ILE   245      52.449  20.112  37.208  1.00130.16           N
ATOM   1930  CA  ILE   245      51.985  19.712  38.501  1.00130.16           C
ATOM   1931  CB  ILE   245      50.928  18.613  38.528  1.00130.16           C
ATOM   1932  CG1 ILE   245      51.388  17.282  37.917  1.00130.16           C
ATOM   1933  CG2 ILE   245      49.647  19.142  37.884  1.00130.16           C
ATOM   1934  CD1 ILE   245      50.435  16.120  38.196  1.00130.16           C
ATOM   1935  C   ILE   245      53.133  19.282  39.376  1.00130.16           C
ATOM   1936  O   ILE   245      53.108  19.654  40.548  1.00130.16           O
ATOM   1937  N   PRO   246      54.148  18.551  38.957  1.00107.50           N
ATOM   1938  CA  PRO   246      55.151  18.089  39.877  1.00107.50           C
ATOM   1939  CD  PRO   246      54.302  17.946  37.639  1.00107.50           C
ATOM   1940  CB  PRO   246      56.100  17.202  39.071  1.00107.50           C
ATOM   1941  CG  PRO   246      55.276  16.777  37.845  1.00107.50           C
ATOM   1942  C   PRO   246      55.886  19.195  40.559  1.00107.50           C
ATOM   1943  O   PRO   246      56.327  18.994  41.690  1.00107.50           O
ATOM   1944  N   ALA   247      56.091  20.334  39.873  1.00 34.76           N
ATOM   1945  CA  ALA   247      56.789  21.446  40.451  1.00 34.76           C
ATOM   1946  CB  ALA   247      57.060  22.572  39.438  1.00 34.76           C
ATOM   1947  C   ALA   247      55.959  22.023  41.551  1.00 34.76           C
ATOM   1948  O   ALA   247      56.474  22.439  42.587  1.00 34.76           O
ATOM   1949  N   TYR   248      54.635  22.088  41.334  1.00 56.84           N
ATOM   1950  CA  TYR   248      53.749  22.674  42.297  1.00 56.84           C
ATOM   1951  CB  TYR   248      52.297  22.691  41.788  1.00 56.84           C
ATOM   1952  CG  TYR   248      51.401  23.135  42.892  1.00 56.84           C
ATOM   1953  CD1 TYR   248      51.216  24.472  43.165  1.00 56.84           C
ATOM   1954  CD2 TYR   248      50.738  22.200  43.653  1.00 56.84           C
ATOM   1955  CE1 TYR   248      50.383  24.866  44.186  1.00 56.84           C
ATOM   1956  CE2 TYR   248      49.905  22.588  44.674  1.00 56.84           C
ATOM   1957  CZ  TYR   248      49.726  23.923  44.942  1.00 56.84           C
ATOM   1958  OH  TYR   248      48.870  24.323  45.990  1.00 56.84           O
ATOM   1959  C   TYR   248      53.783  21.866  43.553  1.00 56.84           C
ATOM   1960  O   TYR   248      53.932  22.397  44.653  1.00 56.84           O
ATOM   1961  N   LEU   249      53.662  20.538  43.416  1.00 49.52           N
ATOM   1962  CA  LEU   249      53.633  19.691  44.570  1.00 49.52           C
ATOM   1963  CB  LEU   249      53.280  18.240  44.221  1.00 49.52           C
ATOM   1964  CG  LEU   249      51.853  18.128  43.655  1.00 49.52           C
ATOM   1965  CD1 LEU   249      51.501  16.679  43.306  1.00 49.52           C
ATOM   1966  CD2 LEU   249      50.828  18.773  44.602  1.00 49.52           C
ATOM   1967  C   LEU   249      54.955  19.721  45.277  1.00 49.52           C
ATOM   1968  O   LEU   249      55.005  19.721  46.505  1.00 49.52           O
ATOM   1969  N   ALA   250      56.073  19.750  44.529  1.00 31.85           N
ATOM   1970  CA  ALA   250      57.349  19.727  45.182  1.00 31.85           C
ATOM   1971  CB  ALA   250      58.524  19.745  44.190  1.00 31.85           C
ATOM   1972  C   ALA   250      57.472  20.942  46.048  1.00 31.85           C
ATOM   1973  O   ALA   250      57.897  20.849  47.199  1.00 31.85           O
ATOM   1974  N   GLU   251      57.071  22.116  45.528  1.00 65.94           N
ATOM   1975  CA  GLU   251      57.215  23.329  46.282  1.00 65.94           C
ATOM   1976  CB  GLU   251      56.814  24.601  45.512  1.00 65.94           C
ATOM   1977  CG  GLU   251      55.318  24.694  45.208  1.00 65.94           C
ATOM   1978  CD  GLU   251      55.024  26.090  44.677  1.00 65.94           C
ATOM   1979  OE1 GLU   251      55.980  26.905  44.592  1.00 65.94           O
ATOM   1980  OE2 GLU   251      53.836  26.361  44.354  1.00 65.94           O
ATOM   1981  C   GLU   251      56.346  23.275  47.501  1.00 65.94           C
ATOM   1982  O   GLU   251      56.756  23.714  48.574  1.00 65.94           O
ATOM   1983  N   THR   252      55.120  22.729  47.384  1.00 97.35           N
ATOM   1984  CA  THR   252      54.261  22.728  48.534  1.00 97.35           C
ATOM   1985  CB  THR   252      52.889  22.149  48.291  1.00 97.35           C
ATOM   1986  OG1 THR   252      52.038  22.449  49.388  1.00 97.35           O
ATOM   1987  CG2 THR   252      52.981  20.627  48.112  1.00 97.35           C
ATOM   1988  C   THR   252      54.941  21.932  49.602  1.00 97.35           C
ATOM   1989  O   THR   252      54.930  22.311  50.771  1.00 97.35           O
ATOM   1990  N   LEU   253      55.572  20.808  49.217  1.00 56.02           N
ATOM   1991  CA  LEU   253      56.254  19.967  50.160  1.00 56.02           C
ATOM   1992  CB  LEU   253      56.872  18.725  49.498  1.00 56.02           C
ATOM   1993  CG  LEU   253      55.819  17.732  48.999  1.00 56.02           C
ATOM   1994  CD1 LEU   253      56.459  16.500  48.338  1.00 56.02           C
ATOM   1995  CD2 LEU   253      54.873  17.370  50.148  1.00 56.02           C
ATOM   1996  C   LEU   253      57.400  20.715  50.763  1.00 56.02           C
ATOM   1997  O   LEU   253      57.611  20.670  51.974  1.00 56.02           O
ATOM   1998  N   TYR   254      58.163  21.437  49.922  1.00 45.02           N
ATOM   1999  CA  TYR   254      59.348  22.106  50.371  1.00 45.02           C
ATOM   2000  CB  TYR   254      60.076  22.815  49.216  1.00 45.02           C
ATOM   2001  CG  TYR   254      61.372  23.347  49.724  1.00 45.02           C
ATOM   2002  CD1 TYR   254      61.433  24.543  50.401  1.00 45.02           C
ATOM   2003  CD2 TYR   254      62.534  22.641  49.511  1.00 45.02           C
ATOM   2004  CE1 TYR   254      62.638  25.023  50.859  1.00 45.02           C
ATOM   2005  CE2 TYR   254      63.740  23.116  49.966  1.00 45.02           C
ATOM   2006  CZ  TYR   254      63.793  24.310  50.643  1.00 45.02           C
ATOM   2007  OH  TYR   254      65.029  24.802  51.113  1.00 45.02           O
ATOM   2008  C   TYR   254      58.976  23.137  51.389  1.00 45.02           C
ATOM   2009  O   TYR   254      59.616  23.245  52.434  1.00 45.02           O
ATOM   2010  N   TYR   255      57.920  23.922  51.112  1.00 95.37           N
ATOM   2011  CA  TYR   255      57.498  24.945  52.024  1.00 95.37           C
ATOM   2012  CB  TYR   255      56.367  25.839  51.482  1.00 95.37           C
ATOM   2013  CG  TYR   255      56.967  26.757  50.474  1.00 95.37           C
ATOM   2014  CD1 TYR   255      57.156  26.357  49.172  1.00 95.37           C
ATOM   2015  CD2 TYR   255      57.345  28.028  50.839  1.00 95.37           C
ATOM   2016  CE1 TYR   255      57.712  27.209  48.248  1.00 95.37           C
ATOM   2017  CE2 TYR   255      57.902  28.886  49.921  1.00 95.37           C
ATOM   2018  CZ  TYR   255      58.088  28.476  48.623  1.00 95.37           C
ATOM   2019  OH  TYR   255      58.660  29.352  47.678  1.00 95.37           O
ATOM   2020  C   TYR   255      57.021  24.324  53.296  1.00 95.37           C
ATOM   2021  O   TYR   255      57.261  24.859  54.377  1.00 95.37           O
ATOM   2022  N   ALA   256      56.297  23.194  53.203  1.00 34.25           N
ATOM   2023  CA  ALA   256      55.766  22.584  54.389  1.00 34.25           C
ATOM   2024  CB  ALA   256      54.900  21.351  54.080  1.00 34.25           C
ATOM   2025  C   ALA   256      56.883  22.132  55.281  1.00 34.25           C
ATOM   2026  O   ALA   256      56.883  22.413  56.479  1.00 34.25           O
ATOM   2027  N   MET   257      57.894  21.454  54.704  1.00146.96           N
ATOM   2028  CA  MET   257      58.980  20.919  55.482  1.00146.96           C
ATOM   2029  CB  MET   257      60.003  20.157  54.616  1.00146.96           C
ATOM   2030  CG  MET   257      61.154  19.489  55.383  1.00146.96           C
ATOM   2031  SD  MET   257      62.388  20.607  56.124  1.00146.96           S
ATOM   2032  CE  MET   257      62.824  21.433  54.567  1.00146.96           C
ATOM   2033  C   MET   257      59.698  22.068  56.100  1.00146.96           C
ATOM   2034  O   MET   257      60.093  22.019  57.264  1.00146.96           O
ATOM   2035  N   LYS   258      59.844  23.156  55.329  1.00105.51           N
ATOM   2036  CA  LYS   258      60.577  24.301  55.765  1.00105.51           C
ATOM   2037  CB  LYS   258      60.578  25.437  54.727  1.00105.51           C
ATOM   2038  CG  LYS   258      61.669  26.484  54.964  1.00105.51           C
ATOM   2039  CD  LYS   258      61.923  27.376  53.746  1.00105.51           C
ATOM   2040  CE  LYS   258      63.149  28.281  53.883  1.00105.51           C
ATOM   2041  NZ  LYS   258      62.911  29.309  54.920  1.00105.51           N
ATOM   2042  C   LYS   258      59.923  24.791  57.015  1.00105.51           C
ATOM   2043  O   LYS   258      60.557  25.431  57.848  1.00105.51           O
ATOM   2044  N   GLY   259      58.612  24.542  57.163  1.00 32.30           N
ATOM   2045  CA  GLY   259      57.936  24.956  58.358  1.00 32.30           C
ATOM   2046  C   GLY   259      57.494  26.359  58.125  1.00 32.30           C
ATOM   2047  O   GLY   259      56.848  26.978  58.970  1.00 32.30           O
ATOM   2048  N   ALA   260      57.908  26.898  56.966  1.00 43.45           N
ATOM   2049  CA  ALA   260      57.567  28.215  56.515  1.00 43.45           C
ATOM   2050  CB  ALA   260      58.381  28.641  55.281  1.00 43.45           C
ATOM   2051  C   ALA   260      56.116  28.291  56.141  1.00 43.45           C
ATOM   2052  O   ALA   260      55.458  29.301  56.381  1.00 43.45           O
ATOM   2053  N   GLY   261      55.578  27.209  55.546  1.00 48.87           N
ATOM   2054  CA  GLY   261      54.273  27.225  54.937  1.00 48.87           C
ATOM   2055  C   GLY   261      53.148  27.456  55.898  1.00 48.87           C
ATOM   2056  O   GLY   261      53.233  27.201  57.098  1.00 48.87           O
ATOM   2057  N   THR   262      52.071  28.044  55.335  1.00 61.97           N
ATOM   2058  CA  THR   262      50.816  28.332  55.968  1.00 61.97           C
ATOM   2059  CB  THR   262      50.032  29.365  55.216  1.00 61.97           C
ATOM   2060  OG1 THR   262      49.705  28.890  53.918  1.00 61.97           O
ATOM   2061  CG2 THR   262      50.893  30.634  55.108  1.00 61.97           C
ATOM   2062  C   THR   262      49.953  27.106  56.087  1.00 61.97           C
ATOM   2063  O   THR   262      49.227  26.958  57.070  1.00 61.97           O
ATOM   2064  N   ASP   263      49.980  26.201  55.081  1.00119.26           N
ATOM   2065  CA  ASP   263      49.087  25.070  55.113  1.00119.26           C
ATOM   2066  CB  ASP   263      48.824  24.400  53.757  1.00119.26           C
ATOM   2067  CG  ASP   263      47.711  25.076  52.987  1.00119.26           C
ATOM   2068  OD1 ASP   263      46.585  25.156  53.544  1.00119.26           O
ATOM   2069  OD2 ASP   263      47.955  25.477  51.818  1.00119.26           O
ATOM   2070  C   ASP   263      49.618  24.003  56.013  1.00119.26           C
ATOM   2071  O   ASP   263      50.601  23.333  55.700  1.00119.26           O
ATOM   2072  N   ASP   264      48.941  23.806  57.160  1.00 52.59           N
ATOM   2073  CA  ASP   264      49.353  22.837  58.133  1.00 52.59           C
ATOM   2074  CB  ASP   264      48.505  22.895  59.414  1.00 52.59           C
ATOM   2075  CG  ASP   264      48.858  24.180  60.148  1.00 52.59           C
ATOM   2076  OD1 ASP   264      50.021  24.641  60.002  1.00 52.59           O
ATOM   2077  OD2 ASP   264      47.971  24.721  60.861  1.00 52.59           O
ATOM   2078  C   ASP   264      49.226  21.453  57.571  1.00 52.59           C
ATOM   2079  O   ASP   264      50.118  20.622  57.727  1.00 52.59           O
ATOM   2080  N   HIS   265      48.099  21.201  56.887  1.00 91.54           N
ATOM   2081  CA  HIS   265      47.673  19.956  56.313  1.00 91.54           C
ATOM   2082  ND1 HIS   265      44.897  19.147  57.969  1.00 91.54           N
ATOM   2083  CG  HIS   265      45.296  20.162  57.130  1.00 91.54           C
ATOM   2084  CB  HIS   265      46.183  19.968  55.934  1.00 91.54           C
ATOM   2085  NE2 HIS   265      43.998  21.016  58.767  1.00 91.54           N
ATOM   2086  CD2 HIS   265      44.738  21.297  57.632  1.00 91.54           C
ATOM   2087  CE1 HIS   265      44.123  19.711  58.930  1.00 91.54           C
ATOM   2088  C   HIS   265      48.459  19.604  55.087  1.00 91.54           C
ATOM   2089  O   HIS   265      48.284  18.506  54.564  1.00 91.54           O
ATOM   2090  N   THR   266      49.309  20.515  54.568  1.00 72.44           N
ATOM   2091  CA  THR   266      49.954  20.296  53.295  1.00 72.44           C
ATOM   2092  CB  THR   266      51.098  21.220  52.979  1.00 72.44           C
ATOM   2093  OG1 THR   266      50.688  22.568  52.908  1.00 72.44           O
ATOM   2094  CG2 THR   266      51.700  20.789  51.631  1.00 72.44           C
ATOM   2095  C   THR   266      50.619  18.956  53.218  1.00 72.44           C
ATOM   2096  O   THR   266      50.477  18.266  52.211  1.00 72.44           O
ATOM   2097  N   LEU   267      51.374  18.550  54.252  1.00104.69           N
ATOM   2098  CA  LEU   267      52.107  17.319  54.159  1.00104.69           C
ATOM   2099  CB  LEU   267      52.983  17.087  55.415  1.00104.69           C
ATOM   2100  CG  LEU   267      53.995  15.913  55.381  1.00104.69           C
ATOM   2101  CD1 LEU   267      54.786  15.853  56.699  1.00104.69           C
ATOM   2102  CD2 LEU   267      53.351  14.554  55.062  1.00104.69           C
ATOM   2103  C   LEU   267      51.148  16.175  54.007  1.00104.69           C
ATOM   2104  O   LEU   267      51.316  15.330  53.128  1.00104.69           O
ATOM   2105  N   ILE   268      50.101  16.128  54.849  1.00 37.26           N
ATOM   2106  CA  ILE   268      49.177  15.032  54.817  1.00 37.26           C
ATOM   2107  CB  ILE   268      48.135  15.120  55.894  1.00 37.26           C
ATOM   2108  CG1 ILE   268      48.793  15.089  57.284  1.00 37.26           C
ATOM   2109  CG2 ILE   268      47.123  13.984  55.667  1.00 37.26           C
ATOM   2110  CD1 ILE   268      47.842  15.477  58.415  1.00 37.26           C
ATOM   2111  C   ILE   268      48.456  15.021  53.504  1.00 37.26           C
ATOM   2112  O   ILE   268      48.265  13.966  52.900  1.00 37.26           O
ATOM   2113  N   ARG   269      48.030  16.209  53.036  1.00119.90           N
ATOM   2114  CA  ARG   269      47.239  16.341  51.846  1.00119.90           C
ATOM   2115  CB  ARG   269      46.815  17.802  51.600  1.00119.90           C
ATOM   2116  CG  ARG   269      45.970  18.005  50.341  1.00119.90           C
ATOM   2117  CD  ARG   269      45.405  19.422  50.191  1.00119.90           C
ATOM   2118  NE  ARG   269      46.490  20.315  49.693  1.00119.90           N
ATOM   2119  CZ  ARG   269      46.988  21.321  50.471  1.00119.90           C
ATOM   2120  NH1 ARG   269      46.492  21.539  51.724  1.00119.90           N
ATOM   2121  NH2 ARG   269      47.980  22.120  49.983  1.00119.90           N
ATOM   2122  C   ARG   269      47.974  15.875  50.626  1.00119.90           C
ATOM   2123  O   ARG   269      47.437  15.103  49.834  1.00119.90           O
ATOM   2124  N   VAL   270      49.231  16.315  50.436  1.00108.83           N
ATOM   2125  CA  VAL   270      49.896  15.951  49.218  1.00108.83           C
ATOM   2126  CB  VAL   270      51.212  16.642  49.009  1.00108.83           C
ATOM   2127  CG1 VAL   270      52.246  16.069  49.983  1.00108.83           C
ATOM   2128  CG2 VAL   270      51.598  16.494  47.530  1.00108.83           C
ATOM   2129  C   VAL   270      50.111  14.466  49.171  1.00108.83           C
ATOM   2130  O   VAL   270      49.885  13.837  48.139  1.00108.83           O
ATOM   2131  N   ILE   271      50.535  13.854  50.295  1.00105.77           N
ATOM   2132  CA  ILE   271      50.836  12.450  50.284  1.00105.77           C
ATOM   2133  CB  ILE   271      51.385  11.952  51.601  1.00105.77           C
ATOM   2134  CG1 ILE   271      50.373  12.171  52.745  1.00105.77           C
ATOM   2135  CG2 ILE   271      52.741  12.638  51.837  1.00105.77           C
ATOM   2136  CD1 ILE   271      50.565  11.262  53.955  1.00105.77           C
ATOM   2137  C   ILE   271      49.599  11.652  49.990  1.00105.77           C
ATOM   2138  O   ILE   271      49.603  10.789  49.114  1.00105.77           O
ATOM   2139  N   VAL   272      48.488  11.945  50.688  1.00 44.21           N
ATOM   2140  CA  VAL   272      47.298  11.160  50.570  1.00 44.21           C
ATOM   2141  CB  VAL   272      46.212  11.606  51.502  1.00 44.21           C
ATOM   2142  CG1 VAL   272      44.962  10.746  51.245  1.00 44.21           C
ATOM   2143  CG2 VAL   272      46.744  11.529  52.943  1.00 44.21           C
ATOM   2144  C   VAL   272      46.756  11.261  49.180  1.00 44.21           C
ATOM   2145  O   VAL   272      46.282  10.271  48.627  1.00 44.21           O
ATOM   2146  N   SER   273      46.767  12.474  48.598  1.00 73.51           N
ATOM   2147  CA  SER   273      46.190  12.675  47.296  1.00 73.51           C
ATOM   2148  CB  SER   273      45.914  14.160  46.994  1.00 73.51           C
ATOM   2149  OG  SER   273      47.127  14.899  46.975  1.00 73.51           O
ATOM   2150  C   SER   273      47.028  12.131  46.167  1.00 73.51           C
ATOM   2151  O   SER   273      46.485  11.650  45.174  1.00 73.51           O
ATOM   2152  N   ARG   274      48.362  12.311  46.244  1.00204.83           N
ATOM   2153  CA  ARG   274      49.335  11.949  45.238  1.00204.83           C
ATOM   2154  CB  ARG   274      50.557  12.874  45.260  1.00204.83           C
ATOM   2155  CG  ARG   274      50.230  14.221  44.623  1.00204.83           C
ATOM   2156  CD  ARG   274      49.033  14.110  43.677  1.00204.83           C
ATOM   2157  NE  ARG   274      49.196  15.132  42.609  1.00204.83           N
ATOM   2158  CZ  ARG   274      48.342  15.156  41.545  1.00204.83           C
ATOM   2159  NH1 ARG   274      47.213  14.388  41.551  1.00204.83           N
ATOM   2160  NH2 ARG   274      48.631  15.940  40.467  1.00204.83           N
ATOM   2161  C   ARG   274      49.837  10.528  45.199  1.00204.83           C
ATOM   2162  O   ARG   274      50.273  10.062  44.146  1.00204.83           O
ATOM   2163  N   SER   275      49.840   9.809  46.335  1.00 65.10           N
ATOM   2164  CA  SER   275      50.509   8.534  46.421  1.00 65.10           C
ATOM   2165  CB  SER   275      50.330   7.863  47.795  1.00 65.10           C
ATOM   2166  OG  SER   275      48.967   7.518  47.997  1.00 65.10           O
ATOM   2167  C   SER   275      49.986   7.585  45.395  1.00 65.10           C
ATOM   2168  O   SER   275      50.687   6.662  44.978  1.00 65.10           O
ATOM   2169  N   GLU   276      48.700   7.715  45.047  1.00 85.78           N
ATOM   2170  CA  GLU   276      48.130   6.902  44.022  1.00 85.78           C
ATOM   2171  CB  GLU   276      46.597   6.907  44.098  1.00 85.78           C
ATOM   2172  CG  GLU   276      46.069   6.277  45.388  1.00 85.78           C
ATOM   2173  CD  GLU   276      44.611   6.683  45.536  1.00 85.78           C
ATOM   2174  OE1 GLU   276      44.236   7.742  44.966  1.00 85.78           O
ATOM   2175  OE2 GLU   276      43.854   5.947  46.223  1.00 85.78           O
ATOM   2176  C   GLU   276      48.528   7.419  42.666  1.00 85.78           C
ATOM   2177  O   GLU   276      48.700   6.635  41.735  1.00 85.78           O
ATOM   2178  N   ILE   277      48.538   8.765  42.496  1.00159.85           N
ATOM   2179  CA  ILE   277      48.787   9.357  41.204  1.00159.85           C
ATOM   2180  CB  ILE   277      48.076  10.676  41.055  1.00159.85           C
ATOM   2181  CG1 ILE   277      48.167  11.185  39.607  1.00159.85           C
ATOM   2182  CG2 ILE   277      48.610  11.650  42.114  1.00159.85           C
ATOM   2183  CD1 ILE   277      47.234  12.361  39.319  1.00159.85           C
ATOM   2184  C   ILE   277      50.206   9.545  40.710  1.00159.85           C
ATOM   2185  O   ILE   277      50.617   8.877  39.762  1.00159.85           O
ATOM   2186  N   ASP   278      51.027  10.404  41.366  1.00158.81           N
ATOM   2187  CA  ASP   278      52.299  10.742  40.768  1.00158.81           C
ATOM   2188  CB  ASP   278      52.174  11.907  39.768  1.00158.81           C
ATOM   2189  CG  ASP   278      51.662  13.141  40.509  1.00158.81           C
ATOM   2190  OD1 ASP   278      51.208  13.000  41.676  1.00158.81           O
ATOM   2191  OD2 ASP   278      51.711  14.247  39.908  1.00158.81           O
ATOM   2192  C   ASP   278      53.267  11.193  41.819  1.00158.81           C
ATOM   2193  O   ASP   278      54.130  12.034  41.565  1.00158.81           O
ATOM   2194  N   LEU   279      53.178  10.611  43.021  1.00 66.90           N
ATOM   2195  CA  LEU   279      54.033  10.999  44.101  1.00 66.90           C
ATOM   2196  CB  LEU   279      53.679  10.289  45.419  1.00 66.90           C
ATOM   2197  CG  LEU   279      54.569  10.711  46.602  1.00 66.90           C
ATOM   2198  CD1 LEU   279      54.448  12.219  46.877  1.00 66.90           C
ATOM   2199  CD2 LEU   279      54.272   9.860  47.848  1.00 66.90           C
ATOM   2200  C   LEU   279      55.447  10.660  43.742  1.00 66.90           C
ATOM   2201  O   LEU   279      56.367  11.397  44.081  1.00 66.90           O
ATOM   2202  N   PHE   280      55.665   9.538  43.032  1.00 88.66           N
ATOM   2203  CA  PHE   280      57.004   9.138  42.699  1.00 88.66           C
ATOM   2204  CB  PHE   280      57.044   7.865  41.837  1.00 88.66           C
ATOM   2205  CG  PHE   280      58.473   7.551  41.556  1.00 88.66           C
ATOM   2206  CD1 PHE   280      59.217   6.801  42.440  1.00 88.66           C
ATOM   2207  CD2 PHE   280      59.071   8.011  40.406  1.00 88.66           C
ATOM   2208  CE1 PHE   280      60.536   6.514  42.177  1.00 88.66           C
ATOM   2209  CE2 PHE   280      60.389   7.728  40.138  1.00 88.66           C
ATOM   2210  CZ  PHE   280      61.123   6.977  41.024  1.00 88.66           C
ATOM   2211  C   PHE   280      57.640  10.231  41.899  1.00 88.66           C
ATOM   2212  O   PHE   280      58.784  10.607  42.153  1.00 88.66           O
ATOM   2213  N   ASN   281      56.909  10.772  40.908  1.00 72.51           N
ATOM   2214  CA  ASN   281      57.431  11.818  40.077  1.00 72.51           C
ATOM   2215  CB  ASN   281      56.440  12.259  38.984  1.00 72.51           C
ATOM   2216  CG  ASN   281      57.154  13.191  38.013  1.00 72.51           C
ATOM   2217  OD1 ASN   281      56.532  13.771  37.124  1.00 72.51           O
ATOM   2218  ND2 ASN   281      58.496  13.338  38.176  1.00 72.51           N
ATOM   2219  C   ASN   281      57.689  13.002  40.952  1.00 72.51           C
ATOM   2220  O   ASN   281      58.698  13.690  40.807  1.00 72.51           O
ATOM   2221  N   ILE   282      56.777  13.256  41.905  1.00 41.25           N
ATOM   2222  CA  ILE   282      56.908  14.389  42.772  1.00 41.25           C
ATOM   2223  CB  ILE   282      55.780  14.484  43.755  1.00 41.25           C
ATOM   2224  CG1 ILE   282      54.437  14.627  43.023  1.00 41.25           C
ATOM   2225  CG2 ILE   282      56.085  15.644  44.716  1.00 41.25           C
ATOM   2226  CD1 ILE   282      53.233  14.381  43.929  1.00 41.25           C
ATOM   2227  C   ILE   282      58.166  14.234  43.569  1.00 41.25           C
ATOM   2228  O   ILE   282      58.925  15.186  43.744  1.00 41.25           O
ATOM   2229  N   ARG   283      58.412  13.012  44.070  1.00 77.79           N
ATOM   2230  CA  ARG   283      59.555  12.698  44.877  1.00 77.79           C
ATOM   2231  CB  ARG   283      59.562  11.217  45.295  1.00 77.79           C
ATOM   2232  CG  ARG   283      60.904  10.718  45.831  1.00 77.79           C
ATOM   2233  CD  ARG   283      60.898   9.220  46.144  1.00 77.79           C
ATOM   2234  NE  ARG   283      62.315   8.786  46.297  1.00 77.79           N
ATOM   2235  CZ  ARG   283      62.995   8.316  45.210  1.00 77.79           C
ATOM   2236  NH1 ARG   283      62.366   8.219  44.001  1.00 77.79           N
ATOM   2237  NH2 ARG   283      64.302   7.942  45.327  1.00 77.79           N
ATOM   2238  C   ARG   283      60.788  12.943  44.069  1.00 77.79           C
ATOM   2239  O   ARG   283      61.775  13.476  44.576  1.00 77.79           O
ATOM   2240  N   LYS   284      60.754  12.560  42.780  1.00 64.74           N
ATOM   2241  CA  LYS   284      61.893  12.723  41.925  1.00 64.74           C
ATOM   2242  CB  LYS   284      61.602  12.241  40.493  1.00 64.74           C
ATOM   2243  CG  LYS   284      62.775  12.372  39.520  1.00 64.74           C
ATOM   2244  CD  LYS   284      62.507  11.694  38.174  1.00 64.74           C
ATOM   2245  CE  LYS   284      63.634  11.858  37.154  1.00 64.74           C
ATOM   2246  NZ  LYS   284      63.272  11.170  35.895  1.00 64.74           N
ATOM   2247  C   LYS   284      62.213  14.181  41.850  1.00 64.74           C
ATOM   2248  O   LYS   284      63.372  14.579  41.963  1.00 64.74           O
ATOM   2249  N   GLU   285      61.177  15.021  41.672  1.00 70.06           N
ATOM   2250  CA  GLU   285      61.376  16.438  41.563  1.00 70.06           C
ATOM   2251  CB  GLU   285      60.091  17.217  41.234  1.00 70.06           C
ATOM   2252  CG  GLU   285      60.308  18.732  41.153  1.00 70.06           C
ATOM   2253  CD  GLU   285      61.215  19.033  39.967  1.00 70.06           C
ATOM   2254  OE1 GLU   285      61.517  18.085  39.194  1.00 70.06           O
ATOM   2255  OE2 GLU   285      61.619  20.217  39.821  1.00 70.06           O
ATOM   2256  C   GLU   285      61.901  16.968  42.856  1.00 70.06           C
ATOM   2257  O   GLU   285      62.731  17.875  42.871  1.00 70.06           O
ATOM   2258  N   PHE   286      61.421  16.420  43.985  1.00116.97           N
ATOM   2259  CA  PHE   286      61.846  16.896  45.270  1.00116.97           C
ATOM   2260  CB  PHE   286      61.179  16.118  46.418  1.00116.97           C
ATOM   2261  CG  PHE   286      61.516  16.788  47.704  1.00116.97           C
ATOM   2262  CD1 PHE   286      62.649  16.440  48.402  1.00116.97           C
ATOM   2263  CD2 PHE   286      60.696  17.771  48.206  1.00116.97           C
ATOM   2264  CE1 PHE   286      62.955  17.061  49.588  1.00116.97           C
ATOM   2265  CE2 PHE   286      60.995  18.397  49.391  1.00116.97           C
ATOM   2266  CZ  PHE   286      62.126  18.039  50.081  1.00116.97           C
ATOM   2267  C   PHE   286      63.323  16.668  45.373  1.00116.97           C
ATOM   2268  O   PHE   286      64.074  17.552  45.784  1.00116.97           O
ATOM   2269  N   ARG   287      63.776  15.467  44.969  1.00128.61           N
ATOM   2270  CA  ARG   287      65.160  15.102  45.059  1.00128.61           C
ATOM   2271  CB  ARG   287      65.426  13.692  44.505  1.00128.61           C
ATOM   2272  CG  ARG   287      66.895  13.265  44.560  1.00128.61           C
ATOM   2273  CD  ARG   287      67.156  11.924  43.869  1.00128.61           C
ATOM   2274  NE  ARG   287      66.702  12.062  42.456  1.00128.61           N
ATOM   2275  CZ  ARG   287      66.660  10.972  41.635  1.00128.61           C
ATOM   2276  NH1 ARG   287      67.042   9.748  42.102  1.00128.61           N
ATOM   2277  NH2 ARG   287      66.225  11.106  40.349  1.00128.61           N
ATOM   2278  C   ARG   287      65.968  16.051  44.236  1.00128.61           C
ATOM   2279  O   ARG   287      67.009  16.535  44.671  1.00128.61           O
ATOM   2280  N   LYS   288      65.494  16.355  43.019  1.00 76.12           N
ATOM   2281  CA  LYS   288      66.224  17.200  42.121  1.00 76.12           C
ATOM   2282  CB  LYS   288      65.452  17.381  40.806  1.00 76.12           C
ATOM   2283  CG  LYS   288      66.061  18.384  39.831  1.00 76.12           C
ATOM   2284  CD  LYS   288      65.377  18.360  38.464  1.00 76.12           C
ATOM   2285  CE  LYS   288      65.609  19.632  37.652  1.00 76.12           C
ATOM   2286  NZ  LYS   288      65.022  20.786  38.368  1.00 76.12           N
ATOM   2287  C   LYS   288      66.411  18.557  42.725  1.00 76.12           C
ATOM   2288  O   LYS   288      67.520  19.090  42.739  1.00 76.12           O
ATOM   2289  N   ASN   289      65.320  19.157  43.233  1.00 98.69           N
ATOM   2290  CA  ASN   289      65.396  20.491  43.755  1.00 98.69           C
ATOM   2291  CB  ASN   289      64.007  21.076  44.062  1.00 98.69           C
ATOM   2292  CG  ASN   289      64.143  22.574  44.304  1.00 98.69           C
ATOM   2293  OD1 ASN   289      63.178  23.241  44.672  1.00 98.69           O
ATOM   2294  ND2 ASN   289      65.367  23.125  44.085  1.00 98.69           N
ATOM   2295  C   ASN   289      66.190  20.548  45.027  1.00 98.69           C
ATOM   2296  O   ASN   289      67.078  21.384  45.167  1.00 98.69           O
ATOM   2297  N   PHE   290      65.853  19.690  46.009  1.00201.55           N
ATOM   2298  CA  PHE   290      66.469  19.739  47.308  1.00201.55           C
ATOM   2299  CB  PHE   290      65.602  19.190  48.450  1.00201.55           C
ATOM   2300  CG  PHE   290      66.232  19.754  49.679  1.00201.55           C
ATOM   2301  CD1 PHE   290      65.925  21.034  50.083  1.00201.55           C
ATOM   2302  CD2 PHE   290      67.134  19.028  50.419  1.00201.55           C
ATOM   2303  CE1 PHE   290      66.500  21.575  51.208  1.00201.55           C
ATOM   2304  CE2 PHE   290      67.716  19.562  51.544  1.00201.55           C
ATOM   2305  CZ  PHE   290      67.398  20.838  51.940  1.00201.55           C
ATOM   2306  C   PHE   290      67.805  19.063  47.379  1.00201.55           C
ATOM   2307  O   PHE   290      68.652  19.454  48.179  1.00201.55           O
ATOM   2308  N   ALA   291      68.030  18.018  46.563  1.00226.25           N
ATOM   2309  CA  ALA   291      69.223  17.220  46.642  1.00226.25           C
ATOM   2310  CB  ALA   291      70.512  18.055  46.726  1.00226.25           C
ATOM   2311  C   ALA   291      69.137  16.347  47.860  1.00226.25           C
ATOM   2312  O   ALA   291      70.136  15.778  48.299  1.00226.25           O
ATOM   2313  N   THR   292      67.921  16.219  48.433  1.00 65.89           N
ATOM   2314  CA  THR   292      67.671  15.318  49.523  1.00 65.89           C
ATOM   2315  CB  THR   292      67.399  15.998  50.832  1.00 65.89           C
ATOM   2316  OG1 THR   292      68.529  16.761  51.227  1.00 65.89           O
ATOM   2317  CG2 THR   292      67.081  14.931  51.893  1.00 65.89           C
ATOM   2318  C   THR   292      66.446  14.545  49.147  1.00 65.89           C
ATOM   2319  O   THR   292      65.549  15.072  48.492  1.00 65.89           O
ATOM   2320  N   SER   293      66.381  13.261  49.552  1.00 74.97           N
ATOM   2321  CA  SER   293      65.271  12.421  49.205  1.00 74.97           C
ATOM   2322  CB  SER   293      65.523  10.937  49.510  1.00 74.97           C
ATOM   2323  OG  SER   293      66.616  10.460  48.739  1.00 74.97           O
ATOM   2324  C   SER   293      64.076  12.858  49.993  1.00 74.97           C
ATOM   2325  O   SER   293      64.191  13.363  51.109  1.00 74.97           O
ATOM   2326  N   LEU   294      62.884  12.642  49.405  1.00121.37           N
ATOM   2327  CA  LEU   294      61.627  13.078  49.940  1.00121.37           C
ATOM   2328  CB  LEU   294      60.501  12.733  48.943  1.00121.37           C
ATOM   2329  CG  LEU   294      59.169  13.477  49.136  1.00121.37           C
ATOM   2330  CD1 LEU   294      58.092  12.941  48.182  1.00121.37           C
ATOM   2331  CD2 LEU   294      58.725  13.494  50.595  1.00121.37           C
ATOM   2332  C   LEU   294      61.386  12.384  51.250  1.00121.37           C
ATOM   2333  O   LEU   294      61.022  13.016  52.242  1.00121.37           O
ATOM   2334  N   TYR   295      61.651  11.065  51.302  1.00167.35           N
ATOM   2335  CA  TYR   295      61.383  10.295  52.481  1.00167.35           C
ATOM   2336  CB  TYR   295      61.698   8.791  52.326  1.00167.35           C
ATOM   2337  CG  TYR   295      63.171   8.598  52.197  1.00167.35           C
ATOM   2338  CD1 TYR   295      63.962   8.481  53.319  1.00167.35           C
ATOM   2339  CD2 TYR   295      63.763   8.521  50.957  1.00167.35           C
ATOM   2340  CE1 TYR   295      65.321   8.304  53.210  1.00167.35           C
ATOM   2341  CE2 TYR   295      65.121   8.343  50.844  1.00167.35           C
ATOM   2342  CZ  TYR   295      65.903   8.234  51.969  1.00167.35           C
ATOM   2343  OH  TYR   295      67.297   8.053  51.850  1.00167.35           O
ATOM   2344  C   TYR   295      62.208  10.834  53.602  1.00167.35           C
ATOM   2345  O   TYR   295      61.768  10.822  54.749  1.00167.35           O
ATOM   2346  N   SER   296      63.452  11.257  53.306  1.00 79.35           N
ATOM   2347  CA  SER   296      64.347  11.751  54.316  1.00 79.35           C
ATOM   2348  CB  SER   296      65.779  11.940  53.788  1.00 79.35           C
ATOM   2349  OG  SER   296      66.619  12.427  54.824  1.00 79.35           O
ATOM   2350  C   SER   296      63.907  13.076  54.872  1.00 79.35           C
ATOM   2351  O   SER   296      63.824  13.244  56.088  1.00 79.35           O
ATOM   2352  N   MET   297      63.612  14.057  53.993  1.00137.39           N
ATOM   2353  CA  MET   297      63.329  15.399  54.433  1.00137.39           C
ATOM   2354  CB  MET   297      63.259  16.413  53.284  1.00137.39           C
ATOM   2355  CG  MET   297      63.004  17.831  53.792  1.00137.39           C
ATOM   2356  SD  MET   297      63.446  19.142  52.620  1.00137.39           S
ATOM   2357  CE  MET   297      65.215  19.001  52.992  1.00137.39           C
ATOM   2358  C   MET   297      62.057  15.513  55.228  1.00137.39           C
ATOM   2359  O   MET   297      62.001  16.237  56.222  1.00137.39           O
ATOM   2360  N   ILE   298      61.011  14.774  54.829  1.00 91.60           N
ATOM   2361  CA  ILE   298      59.692  14.863  55.401  1.00 91.60           C
ATOM   2362  CB  ILE   298      58.691  13.955  54.755  1.00 91.60           C
ATOM   2363  CG1 ILE   298      59.143  12.486  54.855  1.00 91.60           C
ATOM   2364  CG2 ILE   298      58.420  14.483  53.344  1.00 91.60           C
ATOM   2365  CD1 ILE   298      58.051  11.473  54.511  1.00 91.60           C
ATOM   2366  C   ILE   298      59.648  14.556  56.860  1.00 91.60           C
ATOM   2367  O   ILE   298      58.733  15.048  57.523  1.00 91.60           O
ATOM   2368  N   LYS   299      60.540  13.681  57.382  1.00158.79           N
ATOM   2369  CA  LYS   299      60.424  13.345  58.776  1.00158.79           C
ATOM   2370  CB  LYS   299      61.571  12.454  59.277  1.00158.79           C
ATOM   2371  CG  LYS   299      61.438  12.047  60.745  1.00158.79           C
ATOM   2372  CD  LYS   299      62.426  10.956  61.160  1.00158.79           C
ATOM   2373  CE  LYS   299      62.150   9.602  60.505  1.00158.79           C
ATOM   2374  NZ  LYS   299      63.179   8.623  60.919  1.00158.79           N
ATOM   2375  C   LYS   299      60.466  14.614  59.550  1.00158.79           C
ATOM   2376  O   LYS   299      59.430  14.992  60.082  1.00158.79           O
ATOM   2377  N   GLY   300      61.632  15.290  59.623  1.00180.47           N
ATOM   2378  CA  GLY   300      61.782  16.642  60.101  1.00180.47           C
ATOM   2379  C   GLY   300      61.244  16.793  61.483  1.00180.47           C
ATOM   2380  O   GLY   300      61.953  16.686  62.482  1.00180.47           O
ATOM   2381  N   ASP   301      59.927  17.071  61.535  1.00203.55           N
ATOM   2382  CA  ASP   301      59.190  17.211  62.744  1.00203.55           C
ATOM   2383  CB  ASP   301      58.616  18.628  62.932  1.00203.55           C
ATOM   2384  CG  ASP   301      57.692  18.956  61.766  1.00203.55           C
ATOM   2385  OD1 ASP   301      58.062  18.655  60.600  1.00203.55           O
ATOM   2386  OD2 ASP   301      56.594  19.511  62.034  1.00203.55           O
ATOM   2387  C   ASP   301      58.058  16.230  62.706  1.00203.55           C
ATOM   2388  O   ASP   301      56.896  16.589  62.894  1.00203.55           O
ATOM   2389  N   THR   302      58.373  14.941  62.483  1.00122.53           N
ATOM   2390  CA  THR   302      57.332  13.957  62.433  1.00122.53           C
ATOM   2391  CB  THR   302      57.072  13.444  61.048  1.00122.53           C
ATOM   2392  OG1 THR   302      55.877  12.683  61.019  1.00122.53           O
ATOM   2393  CG2 THR   302      58.256  12.570  60.615  1.00122.53           C
ATOM   2394  C   THR   302      57.777  12.804  63.276  1.00122.53           C
ATOM   2395  O   THR   302      58.967  12.654  63.552  1.00122.53           O
ATOM   2396  N   LYS   303      56.820  11.980  63.750  1.00 75.17           N
ATOM   2397  CA  LYS   303      57.209  10.843  64.533  1.00 75.17           C
ATOM   2398  CB  LYS   303      57.691  11.191  65.951  1.00 75.17           C
ATOM   2399  CG  LYS   303      56.572  11.756  66.831  1.00 75.17           C
ATOM   2400  CD  LYS   303      56.864  11.691  68.332  1.00 75.17           C
ATOM   2401  CE  LYS   303      56.571  10.317  68.941  1.00 75.17           C
ATOM   2402  NZ  LYS   303      56.850  10.332  70.394  1.00 75.17           N
ATOM   2403  C   LYS   303      56.016   9.966  64.737  1.00 75.17           C
ATOM   2404  O   LYS   303      54.885  10.331  64.417  1.00 75.17           O
ATOM   2405  N   GLY   304      56.269   8.753  65.266  1.00 30.54           N
ATOM   2406  CA  GLY   304      55.227   7.852  65.664  1.00 30.54           C
ATOM   2407  C   GLY   304      54.560   7.215  64.490  1.00 30.54           C
ATOM   2408  O   GLY   304      55.139   7.037  63.419  1.00 30.54           O
ATOM   2409  N   ASP   305      53.286   6.841  64.715  1.00 60.01           N
ATOM   2410  CA  ASP   305      52.445   6.161  63.778  1.00 60.01           C
ATOM   2411  CB  ASP   305      51.099   5.733  64.384  1.00 60.01           C
ATOM   2412  CG  ASP   305      51.383   4.572  65.325  1.00 60.01           C
ATOM   2413  OD1 ASP   305      52.325   3.788  65.026  1.00 60.01           O
ATOM   2414  OD2 ASP   305      50.664   4.450  66.351  1.00 60.01           O
ATOM   2415  C   ASP   305      52.174   7.046  62.608  1.00 60.01           C
ATOM   2416  O   ASP   305      51.992   6.559  61.494  1.00 60.01           O
ATOM   2417  N   TYR   306      52.103   8.371  62.827  1.00 51.34           N
ATOM   2418  CA  TYR   306      51.849   9.255  61.726  1.00 51.34           C
ATOM   2419  CB  TYR   306      51.795  10.735  62.147  1.00 51.34           C
ATOM   2420  CG  TYR   306      51.697  11.555  60.905  1.00 51.34           C
ATOM   2421  CD1 TYR   306      50.475  11.831  60.338  1.00 51.34           C
ATOM   2422  CD2 TYR   306      52.835  12.049  60.308  1.00 51.34           C
ATOM   2423  CE1 TYR   306      50.388  12.586  59.193  1.00 51.34           C
ATOM   2424  CE2 TYR   306      52.756  12.805  59.162  1.00 51.34           C
ATOM   2425  CZ  TYR   306      51.529  13.074  58.603  1.00 51.34           C
ATOM   2426  OH  TYR   306      51.442  13.849  57.427  1.00 51.34           O
ATOM   2427  C   TYR   306      52.980   9.123  60.754  1.00 51.34           C
ATOM   2428  O   TYR   306      52.770   8.945  59.555  1.00 51.34           O
ATOM   2429  N   LYS   307      54.223   9.173  61.264  1.00 61.53           N
ATOM   2430  CA  LYS   307      55.385   9.111  60.428  1.00 61.53           C
ATOM   2431  CB  LYS   307      56.683   9.245  61.245  1.00 61.53           C
ATOM   2432  CG  LYS   307      57.966   9.204  60.416  1.00 61.53           C
ATOM   2433  CD  LYS   307      59.198   9.688  61.187  1.00 61.53           C
ATOM   2434  CE  LYS   307      59.568   8.806  62.383  1.00 61.53           C
ATOM   2435  NZ  LYS   307      60.765   9.351  63.063  1.00 61.53           N
ATOM   2436  C   LYS   307      55.403   7.786  59.733  1.00 61.53           C
ATOM   2437  O   LYS   307      55.700   7.699  58.542  1.00 61.53           O
ATOM   2438  N   LYS   308      55.049   6.712  60.458  1.00101.72           N
ATOM   2439  CA  LYS   308      55.140   5.400  59.889  1.00101.72           C
ATOM   2440  CB  LYS   308      54.675   4.309  60.869  1.00101.72           C
ATOM   2441  CG  LYS   308      54.988   2.885  60.407  1.00101.72           C
ATOM   2442  CD  LYS   308      54.668   1.816  61.455  1.00101.72           C
ATOM   2443  CE  LYS   308      55.471   1.959  62.748  1.00101.72           C
ATOM   2444  NZ  LYS   308      56.910   1.748  62.476  1.00101.72           N
ATOM   2445  C   LYS   308      54.268   5.303  58.668  1.00101.72           C
ATOM   2446  O   LYS   308      54.723   4.868  57.611  1.00101.72           O
ATOM   2447  N   ALA   309      52.993   5.725  58.777  1.00 39.93           N
ATOM   2448  CA  ALA   309      52.045   5.620  57.698  1.00 39.93           C
ATOM   2449  CB  ALA   309      50.626   6.047  58.112  1.00 39.93           C
ATOM   2450  C   ALA   309      52.459   6.494  56.557  1.00 39.93           C
ATOM   2451  O   ALA   309      52.336   6.119  55.392  1.00 39.93           O
ATOM   2452  N   LEU   310      52.968   7.693  56.875  1.00 64.21           N
ATOM   2453  CA  LEU   310      53.343   8.662  55.887  1.00 64.21           C
ATOM   2454  CB  LEU   310      53.953   9.904  56.565  1.00 64.21           C
ATOM   2455  CG  LEU   310      54.483  10.994  55.618  1.00 64.21           C
ATOM   2456  CD1 LEU   310      53.359  11.617  54.786  1.00 64.21           C
ATOM   2457  CD2 LEU   310      55.288  12.047  56.396  1.00 64.21           C
ATOM   2458  C   LEU   310      54.396   8.073  55.001  1.00 64.21           C
ATOM   2459  O   LEU   310      54.314   8.161  53.776  1.00 64.21           O
ATOM   2460  N   LEU   311      55.405   7.431  55.613  1.00 97.33           N
ATOM   2461  CA  LEU   311      56.515   6.907  54.879  1.00 97.33           C
ATOM   2462  CB  LEU   311      57.597   6.337  55.820  1.00 97.33           C
ATOM   2463  CG  LEU   311      58.985   6.105  55.183  1.00 97.33           C
ATOM   2464  CD1 LEU   311      59.943   5.440  56.184  1.00 97.33           C
ATOM   2465  CD2 LEU   311      58.914   5.361  53.844  1.00 97.33           C
ATOM   2466  C   LEU   311      56.004   5.808  53.999  1.00 97.33           C
ATOM   2467  O   LEU   311      56.389   5.701  52.836  1.00 97.33           O
ATOM   2468  N   LEU   312      55.090   4.970  54.525  1.00 81.48           N
ATOM   2469  CA  LEU   312      54.647   3.837  53.769  1.00 81.48           C
ATOM   2470  CB  LEU   312      53.895   2.799  54.614  1.00 81.48           C
ATOM   2471  CG  LEU   312      53.736   1.457  53.879  1.00 81.48           C
ATOM   2472  CD1 LEU   312      55.065   1.027  53.238  1.00 81.48           C
ATOM   2473  CD2 LEU   312      53.259   0.366  54.849  1.00 81.48           C
ATOM   2474  C   LEU   312      53.870   4.283  52.561  1.00 81.48           C
ATOM   2475  O   LEU   312      53.931   3.643  51.512  1.00 81.48           O
ATOM   2476  N   LEU   313      53.103   5.387  52.668  1.00 59.71           N
ATOM   2477  CA  LEU   313      52.375   5.904  51.537  1.00 59.71           C
ATOM   2478  CB  LEU   313      51.456   7.083  51.889  1.00 59.71           C
ATOM   2479  CG  LEU   313      50.293   6.675  52.805  1.00 59.71           C
ATOM   2480  CD1 LEU   313      49.307   7.837  53.007  1.00 59.71           C
ATOM   2481  CD2 LEU   313      49.628   5.386  52.296  1.00 59.71           C
ATOM   2482  C   LEU   313      53.372   6.386  50.524  1.00 59.71           C
ATOM   2483  O   LEU   313      53.139   6.334  49.316  1.00 59.71           O
ATOM   2484  N   CYS   314      54.506   6.898  51.030  1.00 77.32           N
ATOM   2485  CA  CYS   314      55.620   7.452  50.307  1.00 77.32           C
ATOM   2486  CB  CYS   314      56.636   8.166  51.217  1.00 77.32           C
ATOM   2487  SG  CYS   314      55.957   9.671  51.975  1.00 77.32           S
ATOM   2488  C   CYS   314      56.369   6.384  49.564  1.00 77.32           C
ATOM   2489  O   CYS   314      57.237   6.702  48.752  1.00 77.32           O
ATOM   2490  N   GLY   315      56.132   5.091  49.871  1.00 49.77           N
ATOM   2491  CA  GLY   315      56.821   4.074  49.123  1.00 49.77           C
ATOM   2492  C   GLY   315      57.905   3.403  49.923  1.00 49.77           C
ATOM   2493  O   GLY   315      58.712   2.675  49.349  1.00 49.77           O
ATOM   2494  N   GLY   316      57.988   3.627  51.252  1.00 46.40           N
ATOM   2495  CA  GLY   316      59.027   2.951  51.995  1.00 46.40           C
ATOM   2496  C   GLY   316      58.650   1.507  52.194  1.00 46.40           C
ATOM   2497  O   GLY   316      57.798   1.189  53.022  1.00 46.40           O
ATOM   2498  N   GLU   317      59.262   0.588  51.414  1.00128.88           N
ATOM   2499  CA  GLU   317      58.960  -0.816  51.532  1.00128.88           C
ATOM   2500  CB  GLU   317      59.289  -1.618  50.261  1.00128.88           C
ATOM   2501  CG  GLU   317      58.798  -3.068  50.332  1.00128.88           C
ATOM   2502  CD  GLU   317      59.081  -3.743  48.998  1.00128.88           C
ATOM   2503  OE1 GLU   317      60.182  -3.504  48.434  1.00128.88           O
ATOM   2504  OE2 GLU   317      58.197  -4.504  48.522  1.00128.88           O
ATOM   2505  C   GLU   317      59.634  -1.519  52.680  1.00128.88           C
ATOM   2506  O   GLU   317      58.980  -2.220  53.450  1.00128.88           O
ATOM   2507  N   ASP   318      60.960  -1.332  52.852  1.00209.25           N
ATOM   2508  CA  ASP   318      61.661  -2.160  53.797  1.00209.25           C
ATOM   2509  CB  ASP   318      63.076  -2.556  53.342  1.00209.25           C
ATOM   2510  CG  ASP   318      63.604  -3.601  54.315  1.00209.25           C
ATOM   2511  OD1 ASP   318      62.767  -4.247  55.001  1.00209.25           O
ATOM   2512  OD2 ASP   318      64.851  -3.774  54.380  1.00209.25           O
ATOM   2513  C   ASP   318      61.807  -1.468  55.108  1.00209.25           C
ATOM   2514  O   ASP   318      62.122  -0.282  55.177  1.00209.25           O
ATOM   2515  N   ASP   319      61.566  -2.227  56.195  1.00 91.99           N
ATOM   2516  CA  ASP   319      61.716  -1.700  57.516  1.00 91.99           C
ATOM   2517  CB  ASP   319      60.556  -2.069  58.460  1.00 91.99           C
ATOM   2518  CG  ASP   319      60.512  -3.581  58.623  1.00 91.99           C
ATOM   2519  OD1 ASP   319      60.848  -4.294  57.641  1.00 91.99           O
ATOM   2520  OD2 ASP   319      60.143  -4.041  59.736  1.00 91.99           O
ATOM   2521  C   ASP   319      62.993  -2.299  58.088  1.00 91.99           C
ATOM   2522  O   ASP   319      63.322  -1.982  59.262  1.00 91.99           O
ATOM   2523  OXT ASP   319      63.659  -3.079  57.356  1.00 91.99           O
TER    2524      ASP   319
END
