# Supplementary material for: Estimating local protein model quality: prospects for molecular replacement
Source: Acta Crystallogr D Struct Biol. 2020 Mar 3;76(Pt 3):285–90. doi: 10.1107/S2059798320000972 (PMC7057213; doi:10.1107/S2059798320000972)
Supplement: Supplementary file 1 [file d-76-00285-sup1.zip › models/1bc1.1n00_A.B99990001.pdb.proq3.sscore.local]

ProQ2 ProQRosCen ProQRosFA ProQ3
0.21717813 0.35596873 0.34227113 0.1107505
0.23011643 0.36811437 0.37619253 0.15853656
0.31493801 0.41215529 0.44389038 0.2215318
0.39765877 0.55819213 0.54330902 0.32624632
0.50965087 0.63534214 0.58727067 0.40105627
0.55654974 0.67227564 0.62696008 0.46707733
0.47919183 0.61576899 0.5880854 0.40604531
0.513722 0.5903276 0.52646424 0.41539603
0.46701223 0.56003075 0.4564128 0.37747584
0.45475961 0.52707531 0.41954117 0.34565876
0.52599823 0.50674456 0.42960454 0.41411594
0.61845251 0.63974131 0.53332982 0.5163698
0.6460371 0.69981236 0.60211067 0.57224991
0.69924896 0.79823255 0.70186966 0.67933051
0.68601288 0.68431422 0.67952058 0.67179749
0.69528587 0.68330801 0.73147449 0.72649549
0.80791754 0.78241124 0.78561819 0.78515493
0.91579393 0.84846972 0.8516791 0.89491003
1.0092899 0.8836369 0.89276877 0.95449518
0.91034365 0.77076023 0.83399248 0.88054948
0.91129 0.79903346 0.89687796 0.91576462
0.89651666 0.83690681 0.89399432 0.92180434
0.91922599 0.8730623 0.96292944 0.92851556
0.89289356 0.88083717 0.93812587 0.91337854
0.98257576 0.8853968 0.91860182 0.95684961
0.96516166 0.92763197 0.92576904 0.95583261
0.90156905 0.90260219 0.87019621 0.88905511
0.83033248 0.76893654 0.70071782 0.75449525
0.86505137 0.82857616 0.68859552 0.76574034
0.86646224 0.82992395 0.74168634 0.77777201
0.92359447 0.9011744 0.83052432 0.8389788
0.91473484 0.87072465 0.84682336 0.86089991
0.90119088 0.78722962 0.85737175 0.83952396
0.85499068 0.79471428 0.88053795 0.84245438
0.87761844 0.82120741 0.89897992 0.89886999
0.95288828 0.86539527 0.96276475 0.98576389
0.89967061 0.8440324 0.98361825 0.96665404
0.85225234 0.79224629 0.98116264 0.94300725
0.85506771 0.832707 1.0368455 1.0108155
0.86711384 0.84182232 1.0649287 1.0646363
0.81205364 0.79812525 1.0386826 1.033579
0.78398021 0.81695636 1.0674398 1.0255262
0.82882794 0.82305297 1.0626446 1.0251116
0.87200503 0.88724202 1.0975341 1.0774036
0.85463098 0.78692267 1.0433565 1.051001
0.90008318 0.86432961 1.0855922 1.0570265
0.93527198 0.89169844 1.1086526 1.0684041
0.9433873 0.92646417 1.1522783 1.0697185
0.89707866 0.86297979 1.0920207 1.0518912
0.8617557 0.81744645 1.0406789 0.99800465
0.81975841 0.76428794 0.98587837 0.98073016
0.78551019 0.71993616 0.95267995 0.9482627
0.77343013 0.68881978 0.92448877 0.91621829
0.8414477 0.77503688 0.97777335 0.95758284
0.87792718 0.83360175 1.0038141 0.97518488
0.94173495 0.82314127 1.0274221 1.010221
0.87807698 0.69951511 0.96944644 0.94697538
0.85301713 0.69515367 0.95514541 0.93680413
0.85308062 0.77579517 0.98940899 0.94108825
0.92481441 0.84533299 0.98218752 0.98421038
0.9391043 0.87460648 0.99810483 1.0014119
0.96190999 0.88983669 0.98332705 1.0402184
0.96206338 0.88716013 1.0055384 1.0485059
0.95049844 0.82790864 0.92520035 1.0013676
0.93631795 0.79877458 0.89739524 0.95339184
0.95673671 0.84673542 0.88165089 0.96287132
1.0212711 0.86258308 0.88909809 1.0005041
1.0182493 0.86205717 0.8406715 0.96565221
0.98688714 0.85925074 0.84068619 0.9416535
0.96820606 0.83445735 0.8041823 0.92744054
0.95166737 0.79285147 0.7925456 0.8970971
0.95253931 0.81365502 0.80106298 0.88811397
0.89984508 0.78413863 0.82414184 0.87087393
0.94426355 0.829591 0.83900056 0.9211569
0.97515432 0.89023036 0.93615789 0.98536549
0.96097533 0.92046813 0.94376017 1.0023989
0.9127258 0.87799738 0.94466826 0.99798061
0.93178037 0.86115791 0.96584708 1.0528473
0.88965746 0.88787276 1.0295636 1.055127
0.92006236 0.91839735 1.0561294 1.0821999
0.93690042 0.94096161 1.0593496 1.0723188
0.93517722 0.96013914 1.0869918 1.1011917
0.91732192 0.92024774 1.0739749 1.118212
0.95834085 0.9546088 1.058056 1.0985838
0.92203496 0.91206489 1.0410352 1.0648653
0.91959224 0.88759113 0.97664666 1.033535
0.89224736 0.82013819 0.98797982 1.0040564
0.93932046 0.82988145 1.0080895 1.0177931
1.0010792 0.8938072 1.0415342 1.0739779
1.0037696 0.8906505 1.0284232 1.0456506
0.94984322 0.82700302 0.97620413 0.99827613
0.89921603 0.78794214 0.96172613 0.96935821
0.87270876 0.80035274 0.95469909 0.95541267
0.85651 0.78625474 0.91790061 0.92646613
0.78353384 0.75348381 0.88740334 0.85641285
0.77773296 0.79149849 0.87465525 0.84809423
0.81530385 0.78271251 0.8336884 0.84147548
0.84771581 0.80282064 0.82133694 0.85087904
0.79821809 0.79819746 0.7616443 0.76170267
0.74766035 0.72363833 0.65113862 0.65290487
0.79599158 0.79208186 0.73361191 0.70683438
0.83325173 0.79780794 0.7370836 0.73090295
0.83974328 0.84325815 0.81640177 0.76761665
0.84974847 0.78034071 0.83343169 0.76317919
0.86509915 0.71431278 0.8458743 0.83405272
0.82832253 0.73724643 0.92570709 0.86243528
0.86990273 0.80034989 0.97596987 0.92033775
0.9631086 0.88884376 1.0559137 1.0030193
1.0212363 0.95968295 1.0859344 1.0496415
1.0330573 0.97978115 1.1423205 1.1050048
1.0185013 0.97358793 1.1562984 1.1225792
0.96273824 0.94086993 1.1024672 1.0801791
0.90519594 0.89342313 1.1196675 1.0703839
0.87585896 0.90107195 1.1256936 1.0535658
0.87664307 0.90189353 1.1300583 1.0509729
0.87870993 0.92134421 1.1359305 1.0820667
0.8815235 0.84738691 1.1064879 1.0618754
0.89091527 0.85027404 1.0863806 1.0693842
0.9027242 0.8268227 1.053454 1.0406157
0.89511349 0.8423229 1.0631432 1.042141
0.81253331 0.79546189 1.0162702 0.98541523
0.83017443 0.75222817 0.98102101 0.95766503
0.80864819 0.70469048 0.92471566 0.93861319
0.81988301 0.71020819 0.90309158 0.93120395
0.74500846 0.71301296 0.86024354 0.87331093
0.86739692 0.83851942 0.92281314 0.9428959
0.88521464 0.87035203 0.89681376 0.94538926
0.86075064 0.84510672 0.83731072 0.90988221
0.78221952 0.71609023 0.73928444 0.82803191
0.81790303 0.81635924 0.79903789 0.89494316
0.78569002 0.80894779 0.78914197 0.85772301
0.6979782 0.80876224 0.73859125 0.77207236
0.67165595 0.76469458 0.70872291 0.73572332
0.70799353 0.82923042 0.73764215 0.78995724
0.71951379 0.88085224 0.8443357 0.83472278
0.75373105 0.83084655 0.81654062 0.80999292
0.74490461 0.82847815 0.8072662 0.78634812
0.71374453 0.77323315 0.78877409 0.76090083
0.74219872 0.7603511 0.79042053 0.80643859
0.69608676 0.69495118 0.78408365 0.77736063
0.66283096 0.71090484 0.77547653 0.72437435
0.70916366 0.79076292 0.84891676 0.78646004
0.79979461 0.85185699 0.90349293 0.84260029
0.82346617 0.91782821 0.94409558 0.88840697
0.77508095 0.87456731 0.94998565 0.85121796
0.81877378 0.89241728 0.95511296 0.89565652
0.81681654 0.89171577 0.99116337 0.91493023
0.78565401 0.93126467 1.0345524 0.93677342
0.76363729 0.90209453 1.0095735 0.91464369
0.81910669 0.94497573 1.074922 1.0013482
0.82621585 0.92724004 1.0127197 0.96653509
0.84342857 0.94422961 1.032907 0.98843972
0.84052159 0.94099051 0.98924907 0.96138068
0.8471807 0.89886829 0.95958762 0.95065192
0.86419026 0.87696703 0.9620965 0.96586723
0.81768369 0.83556249 0.82719888 0.8576059
0.80076539 0.85145704 0.83733058 0.84583214
0.8165285 0.916209 0.77298991 0.79804561
0.79078129 0.92397754 0.82124595 0.79829014
0.78808811 0.92601364 0.82118154 0.77219449
0.70444922 0.80624107 0.72983342 0.68075153
0.57501613 0.72838545 0.70838678 0.62603104
0.52005781 0.62051309 0.63266248 0.55809511
0.54233335 0.64239278 0.72695652 0.62013821
0.62868946 0.74416116 0.77231634 0.674746
0.64357732 0.71252012 0.80365385 0.70185449
0.56955282 0.68194797 0.80115994 0.66230435
0.55933111 0.61871501 0.80374146 0.66757111
0.61968541 0.6747899 0.86851773 0.73277838
0.66016535 0.70446234 0.92237715 0.77384434
0.73906649 0.69766317 0.90321802 0.81278211
0.74297155 0.77593151 0.95052744 0.84934905
0.81020846 0.83071158 0.99146672 0.90999114
0.82860165 0.87972324 1.0330399 0.95005105
0.77478861 0.82271406 0.98335059 0.9260708
0.71935047 0.79926599 0.94597714 0.8587031
0.71957545 0.82505802 0.96363448 0.86684004
0.66334472 0.77750235 0.96895664 0.79826716
0.62836879 0.71645255 0.92346172 0.75930383
0.62757508 0.69445674 0.90863605 0.72452443
0.70666341 0.70559197 0.88175258 0.72730829
0.64814394 0.67020845 0.83907912 0.67609095
0.56800386 0.52610781 0.75445003 0.5860381
0.55445599 0.53274433 0.74053698 0.56239658
0.69491079 0.60216725 0.82173612 0.67326748
0.71366518 0.72953931 0.8074063 0.67361476
0.7332732 0.76019494 0.84520396 0.73868466
0.7909785 0.78836716 0.83785323 0.76827038
0.69258818 0.71765017 0.81029084 0.74673488
0.66689929 0.67699784 0.80295973 0.7336
0.70263696 0.76201348 0.85970863 0.7968054
0.77729208 0.80818299 0.91721185 0.87020272
0.81423608 0.79725873 0.95656298 0.90421982
0.77701772 0.77898189 0.98804866 0.92399694
0.80879625 0.82014689 1.0276234 0.9572748
0.84902922 0.84994387 1.0552223 0.99579161
0.81089081 0.80986799 1.0071582 0.96653573
0.75555065 0.79564835 1.0366403 0.95614576
0.79326716 0.83447343 1.0739083 0.97731665
0.86227772 0.89619928 1.1020874 1.0413379
0.84581411 0.83860122 1.0995654 1.0450368
0.88140657 0.88065265 1.128392 1.0609854
0.94228442 0.9258891 1.1930462 1.1187182
0.92603011 0.94626492 1.2111793 1.1117514
0.87823965 0.86118423 1.1448837 1.0656072
0.85243417 0.84346717 1.1087184 1.0294208
0.88600834 0.84908116 1.1217863 1.0626143
0.84412919 0.8605382 1.1204082 1.0370111
0.7959067 0.86015658 1.0943364 0.97375279
0.81619532 0.89643005 1.0995157 0.97290871
0.79663303 0.87947748 1.0575849 0.93035114
0.80014382 0.82757887 1.0348835 0.89910528
0.72593393 0.70699823 0.93407443 0.79102589
0.72431784 0.73331027 0.90466791 0.78983608
0.70129039 0.74370001 0.84579429 0.75577317
0.63089928 0.72867076 0.78018342 0.68717108
0.61505768 0.71440974 0.75201248 0.65559594
0.61965982 0.75018533 0.73526072 0.66462009
0.68360719 0.78110541 0.74357029 0.70105368
0.65135585 0.77114988 0.65633208 0.61877865
0.59182761 0.68759494 0.66481402 0.5778105
0.61254688 0.66560641 0.6143279 0.54666299
0.57903633 0.63007224 0.60876631 0.56656847
0.5476705 0.56702645 0.5467284 0.5004499
0.5101083 0.55879511 0.51771003 0.45630745
0.53656063 0.58267459 0.54523041 0.50186781
0.62831276 0.66140627 0.60048365 0.55682368
0.67567609 0.6960495 0.60525553 0.58532104
0.72414804 0.71975237 0.68333137 0.64913251
0.71970796 0.73526557 0.71940809 0.71434919
0.79182556 0.71185775 0.78999805 0.77827374
0.83011863 0.74951566 0.83490336 0.83862638
0.81565848 0.72600849 0.87173548 0.88324067
0.84372765 0.77398715 0.91049791 0.9478847
0.85205853 0.81795108 0.96967648 0.98864167
0.86713408 0.85045626 1.010462 1.0035595
0.89338454 0.89032133 1.0218809 1.0312191
0.94393758 0.9109001 1.0723112 1.0760593
0.95480623 0.88853298 1.0989509 1.0946604
0.97998146 0.92473948 1.1394579 1.1052077
0.95582344 0.84151553 1.1020445 1.0494983
0.95820204 0.79701913 1.0562507 1.0555889
0.91906233 0.6839686 1.0138313 0.99100701
0.93906171 0.7115457 1.0348569 1.0239542
0.92596321 0.69803377 1.0088749 1.0014629
0.9337862 0.69916952 0.9760168 1.0029518
0.99490712 0.82684623 1.0412613 1.0590226
1.044991 0.88727171 1.0747385 1.1143536
1.0814854 0.9614971 1.1108419 1.1549319
1.006804 0.91416817 1.0734958 1.1073267
0.91348978 0.83126094 0.97670023 1.0115493
0.85708412 0.8316255 0.97257415 0.97255418
0.86616851 0.84338003 0.97882444 0.98984507
0.79592805 0.85568313 0.93369111 0.919685
0.75605593 0.82641975 0.91007934 0.8740621
0.81798936 0.86475923 0.88410535 0.88605788
0.82779679 0.88900974 0.88284412 0.90100891
0.78892886 0.90968676 0.83198435 0.85423402
0.71189788 0.80603844 0.70961149 0.75408797
0.77656318 0.84606776 0.69159735 0.78219356
0.79470418 0.84675779 0.64461658 0.77910788
0.76047079 0.83867931 0.64743751 0.74543132
0.73750048 0.80702457 0.65159218 0.72824151
0.6631357 0.67089618 0.57076914 0.67544797
0.65168787 0.72468406 0.69121898 0.72627231
0.651331 0.76332293 0.74829147 0.77496775
0.68325704 0.81544759 0.83658956 0.84075129
0.76716254 0.8548398 0.88290375 0.89355687
0.75552353 0.86160217 0.93474153 0.93408163
0.75377422 0.84862379 0.98864121 0.96378575
0.72769491 0.78464454 0.92868248 0.91612629
0.76871515 0.77123362 0.96071979 0.93071216
0.78471868 0.74764131 0.99428077 0.91281341
0.77060521 0.75743004 1.0189982 0.91627876
0.81291823 0.76959549 1.0398798 0.94065103
0.74859665 0.72169782 0.96657755 0.860587
0.77818909 0.77579192 1.0289306 0.89425815
0.80905763 0.7736773 0.98961059 0.89499479
0.79667623 0.74299384 0.96082795 0.88279336
0.75841494 0.72789258 0.91410486 0.8539037
0.80153264 0.77490107 0.9138733 0.86890414
0.82122983 0.80088172 0.95650887 0.91265393
0.7613029 0.77085485 0.89145645 0.85014556
0.64848879 0.71054257 0.8552375 0.77914702
0.68474091 0.73345427 0.83517146 0.77337294
0.74341198 0.71823772 0.8034045 0.78102471
0.77601356 0.68391899 0.78883488 0.76793955
0.735747 0.61868949 0.72092438 0.73433859
0.79176498 0.67294052 0.72492998 0.75796494
0.80490848 0.70100412 0.72560595 0.7722571
0.76672704 0.70628694 0.6953309 0.70156475
0.7692639 0.70401563 0.71942036 0.722224
0.84242679 0.77066445 0.74617285 0.8097744
0.81468995 0.81247524 0.76243597 0.78788597
0.8074386 0.77174239 0.71304723 0.7611707
0.79309628 0.6980945 0.67854343 0.71607198
0.82914461 0.76174567 0.72964877 0.75306774
0.81556779 0.73195908 0.6941659 0.76583805
0.8112224 0.70050193 0.63076001 0.72614193
0.75981791 0.69678391 0.5900336 0.63894028
0.76411824 0.71160904 0.61535223 0.65431848
0.81316142 0.78522589 0.73548621 0.74944988
0.82357113 0.825943 0.77352365 0.78227812
0.83526901 0.85798258 0.83677825 0.80320784
0.94301662 0.93721946 0.90759023 0.91724642
0.93440933 0.93970823 0.95657403 0.94950751
0.93784599 0.94393826 0.98115042 0.9863875
0.8892949 0.88818103 0.96015587 0.98077361
0.92249332 0.92405636 0.97866846 1.0095285
0.9036377 0.94159953 1.0127099 1.0305091
0.89666111 0.93713019 1.0114047 1.025525
0.8447054 0.91508572 0.99432605 1.0053415
0.8366926 0.93031919 0.96267196 0.98077645
0.84392778 0.90743405 0.92024648 0.9666675
0.78711224 0.90626074 0.86361199 0.87959901
0.62372879 0.82014267 0.72929117 0.70164848
0.6252718 0.78977364 0.65308239 0.66837387
0.59448892 0.80638284 0.60917298 0.59322036
0.54212631 0.73490302 0.45724388 0.5073693
