# Supplementary material for: Estimating local protein model quality: prospects for molecular replacement
Source: Acta Crystallogr D Struct Biol. 2020 Mar 3;76(Pt 3):285–90. doi: 10.1107/S2059798320000972 (PMC7057213; doi:10.1107/S2059798320000972)
Supplement: Supplementary file 1 [file d-76-00285-sup1.zip › models/1bc1.1n00_A.B99990001.pdb.proq3d.sscore.local]

ProQ2D ProQRosCenD ProQRosFAD ProQ3D
3.413546979427337646e-01 4.120912253856658936e-01 4.423969984054565430e-01 2.932439744472503662e-01
3.343312740325927734e-01 4.973434209823608398e-01 5.642029643058776855e-01 2.579018473625183105e-01
4.867075383663177490e-01 5.023145079612731934e-01 7.623893618583679199e-01 3.258807361125946045e-01
5.677379369735717773e-01 6.375449299812316895e-01 8.614225983619689941e-01 4.964222609996795654e-01
7.334622740745544434e-01 6.970665454864501953e-01 9.262143969535827637e-01 6.576514840126037598e-01
7.566993236541748047e-01 6.968137621879577637e-01 9.456340670585632324e-01 7.871202826499938965e-01
6.332036852836608887e-01 6.881915926933288574e-01 9.332608580589294434e-01 6.088064908981323242e-01
6.549752950668334961e-01 7.065916657447814941e-01 8.388412594795227051e-01 5.540623664855957031e-01
4.915231764316558838e-01 6.955513954162597656e-01 5.802648663520812988e-01 4.732727408409118652e-01
4.327547550201416016e-01 6.468181014060974121e-01 4.066202044486999512e-01 3.494161963462829590e-01
4.345931708812713623e-01 5.790053009986877441e-01 4.197285771369934082e-01 3.823344111442565918e-01
5.959632396697998047e-01 6.653358936309814453e-01 5.774905681610107422e-01 4.855705499649047852e-01
7.563523054122924805e-01 7.174074649810791016e-01 7.264153957366943359e-01 6.554336547851562500e-01
8.451603055000305176e-01 8.003151416778564453e-01 8.203791379928588867e-01 8.200927972793579102e-01
8.725816011428833008e-01 7.901334166526794434e-01 8.395055532455444336e-01 8.144848942756652832e-01
8.813317418098449707e-01 7.654110193252563477e-01 8.620016574859619141e-01 8.157880306243896484e-01
9.320431947708129883e-01 7.948086261749267578e-01 8.801279067993164062e-01 8.852941393852233887e-01
9.542915225028991699e-01 8.228746652603149414e-01 9.497185945510864258e-01 9.569346904754638672e-01
9.517146348953247070e-01 8.317542672157287598e-01 9.469624161720275879e-01 9.663014411926269531e-01
9.318010807037353516e-01 8.367694020271301270e-01 8.987326622009277344e-01 9.467633366584777832e-01
9.514514803886413574e-01 8.216978907585144043e-01 8.998596072196960449e-01 9.440296888351440430e-01
9.443374276161193848e-01 8.507568240165710449e-01 9.021490812301635742e-01 9.285714030265808105e-01
8.957937955856323242e-01 8.311994075775146484e-01 9.169021248817443848e-01 9.332544207572937012e-01
8.438223004341125488e-01 7.692959904670715332e-01 8.974362611770629883e-01 8.743110299110412598e-01
8.537728190422058105e-01 7.982531785964965820e-01 8.662990927696228027e-01 8.028185963630676270e-01
8.821246027946472168e-01 8.141631484031677246e-01 9.014673233032226562e-01 8.177234530448913574e-01
7.394517660140991211e-01 7.958765625953674316e-01 8.566876053810119629e-01 6.649240851402282715e-01
7.407319545745849609e-01 7.499674558639526367e-01 5.531324744224548340e-01 5.415804386138916016e-01
5.995352864265441895e-01 7.526040077209472656e-01 4.933648705482482910e-01 5.665121078491210938e-01
6.327202916145324707e-01 7.650109529495239258e-01 5.169821381568908691e-01 5.021157264709472656e-01
8.714109659194946289e-01 8.174210786819458008e-01 7.692454457283020020e-01 6.449697017669677734e-01
8.850575089454650879e-01 7.855883240699768066e-01 7.944803237915039062e-01 6.996924281120300293e-01
9.216283559799194336e-01 7.876541614532470703e-01 8.672718405723571777e-01 8.770565390586853027e-01
8.957870006561279297e-01 8.187072277069091797e-01 8.863851428031921387e-01 8.315923213958740234e-01
8.952047824859619141e-01 8.198150992393493652e-01 8.994801640510559082e-01 8.223451375961303711e-01
9.265144467353820801e-01 8.598645329475402832e-01 9.416632056236267090e-01 9.021124243736267090e-01
9.342061877250671387e-01 8.434292078018188477e-01 9.395679235458374023e-01 8.664487004280090332e-01
8.930864334106445312e-01 8.544473052024841309e-01 9.459595084190368652e-01 8.319951891899108887e-01
8.795809745788574219e-01 8.515235781669616699e-01 9.467244148254394531e-01 8.345504999160766602e-01
8.901757001876831055e-01 8.654237985610961914e-01 9.701588153839111328e-01 9.284037351608276367e-01
8.609479665756225586e-01 8.148903250694274902e-01 9.545570015907287598e-01 9.091466665267944336e-01
8.040506839752197266e-01 7.870138883590698242e-01 9.603117108345031738e-01 9.476634860038757324e-01
9.367658495903015137e-01 8.315361142158508301e-01 9.759658575057983398e-01 9.759776592254638672e-01
8.451390266418457031e-01 8.679335117340087891e-01 9.699136018753051758e-01 9.484887123107910156e-01
8.651119470596313477e-01 8.612314462661743164e-01 9.711442589759826660e-01 9.430711269378662109e-01
8.455409407615661621e-01 8.451052904129028320e-01 9.699610471725463867e-01 9.537249803543090820e-01
8.776906132698059082e-01 8.376641273498535156e-01 9.736261367797851562e-01 9.619092941284179688e-01
8.687185645103454590e-01 8.536334633827209473e-01 9.778869748115539551e-01 9.562534093856811523e-01
9.237028360366821289e-01 8.380718231201171875e-01 9.716235399246215820e-01 9.333892464637756348e-01
9.215996265411376953e-01 8.159398436546325684e-01 9.577450156211853027e-01 9.226462244987487793e-01
9.147419333457946777e-01 8.184736967086791992e-01 9.537173509597778320e-01 9.238233566284179688e-01
9.116331934928894043e-01 8.076030015945434570e-01 9.109094738960266113e-01 8.753307461738586426e-01
8.934985995292663574e-01 7.824251055717468262e-01 8.536498546600341797e-01 8.723072409629821777e-01
9.263396859169006348e-01 8.178922533988952637e-01 9.289473295211791992e-01 8.917669057846069336e-01
8.835762739181518555e-01 7.949835658073425293e-01 9.353638887405395508e-01 9.037865400314331055e-01
8.829727172851562500e-01 7.951551675796508789e-01 9.410887360572814941e-01 9.341400861740112305e-01
8.770161867141723633e-01 7.280486226081848145e-01 9.023423790931701660e-01 9.266749024391174316e-01
7.458487153053283691e-01 7.551289200782775879e-01 8.972264528274536133e-01 8.320143222808837891e-01
7.849560379981994629e-01 7.776291966438293457e-01 9.196510314941406250e-01 8.853518366813659668e-01
8.045433163642883301e-01 7.612797617912292480e-01 9.070894122123718262e-01 8.763607144355773926e-01
8.067947626113891602e-01 7.835842370986938477e-01 9.330238103866577148e-01 9.059286117553710938e-01
8.337407708168029785e-01 8.025825619697570801e-01 9.039232730865478516e-01 8.734121322631835938e-01
8.410724997520446777e-01 7.962198853492736816e-01 9.590664505958557129e-01 9.318218827247619629e-01
8.442910909652709961e-01 7.998448610305786133e-01 9.419640302658081055e-01 9.011709094047546387e-01
7.446184754371643066e-01 7.862908244132995605e-01 9.078498482704162598e-01 9.052379131317138672e-01
7.878481745719909668e-01 7.986721992492675781e-01 9.146158695220947266e-01 8.953552842140197754e-01
8.071977496147155762e-01 8.059277534484863281e-01 9.086883068084716797e-01 9.237561225891113281e-01
8.640533089637756348e-01 7.882674336433410645e-01 8.873034715652465820e-01 9.031041264533996582e-01
8.387817740440368652e-01 7.874207496643066406e-01 8.564849495887756348e-01 9.055907726287841797e-01
8.640295267105102539e-01 7.826563715934753418e-01 8.156772255897521973e-01 8.841904401779174805e-01
6.438006758689880371e-01 7.545254826545715332e-01 8.412162065505981445e-01 8.318657875061035156e-01
7.819904088973999023e-01 7.088512778282165527e-01 7.923539280891418457e-01 8.135796189308166504e-01
6.066427230834960938e-01 7.578115463256835938e-01 8.251966238021850586e-01 8.440542817115783691e-01
8.119905591011047363e-01 7.874575257301330566e-01 8.479959368705749512e-01 8.361591100692749023e-01
9.069464206695556641e-01 7.971282005310058594e-01 9.389466047286987305e-01 9.310289621353149414e-01
9.044800400733947754e-01 8.095082640647888184e-01 9.370437860488891602e-01 9.289970397949218750e-01
8.849913477897644043e-01 8.347508311271667480e-01 9.230813384056091309e-01 9.360589385032653809e-01
9.083039164543151855e-01 8.673651218414306641e-01 9.389868378639221191e-01 9.502235651016235352e-01
8.941656351089477539e-01 8.524217009544372559e-01 9.605538249015808105e-01 9.601610302925109863e-01
8.860524892807006836e-01 8.425507545471191406e-01 9.581280946731567383e-01 9.610839486122131348e-01
8.979846239089965820e-01 8.089370727539062500e-01 9.658820033073425293e-01 9.645506143569946289e-01
9.163867235183715820e-01 8.062677383422851562e-01 9.703125357627868652e-01 9.651812911033630371e-01
9.344966411590576172e-01 7.890192270278930664e-01 9.509536027908325195e-01 9.583688974380493164e-01
8.936983942985534668e-01 8.295220136642456055e-01 9.616444110870361328e-01 9.395581483840942383e-01
8.756771683692932129e-01 8.152357339859008789e-01 9.590945243835449219e-01 9.618771076202392578e-01
8.988354802131652832e-01 8.109971284866333008e-01 9.448606371879577637e-01 9.438649415969848633e-01
9.175776839256286621e-01 8.328850269317626953e-01 9.220068454742431641e-01 9.589273333549499512e-01
9.444197416305541992e-01 8.339114785194396973e-01 9.586130380630493164e-01 9.528370499610900879e-01
9.419330358505249023e-01 8.328757286071777344e-01 9.619399309158325195e-01 9.624987840652465820e-01
9.262531399726867676e-01 8.512121438980102539e-01 9.722301959991455078e-01 9.697163701057434082e-01
9.295837283134460449e-01 8.318304419517517090e-01 9.629072546958923340e-01 9.616259932518005371e-01
8.922240138053894043e-01 8.116143345832824707e-01 9.260596632957458496e-01 9.346330165863037109e-01
9.047774672508239746e-01 7.992371916770935059e-01 9.048556089401245117e-01 9.403005242347717285e-01
9.034311771392822266e-01 8.133041858673095703e-01 9.164579510688781738e-01 9.103010296821594238e-01
8.564810752868652344e-01 7.836811542510986328e-01 8.813486695289611816e-01 8.332334160804748535e-01
8.322836160659790039e-01 7.624784111976623535e-01 8.871062397956848145e-01 8.515617847442626953e-01
8.651025891304016113e-01 7.051588892936706543e-01 9.127094745635986328e-01 8.827516436576843262e-01
8.687863349914550781e-01 7.234390974044799805e-01 8.582748174667358398e-01 8.645911216735839844e-01
7.925578951835632324e-01 6.739899516105651855e-01 7.971447110176086426e-01 7.058707475662231445e-01
7.171245813369750977e-01 5.492666363716125488e-01 5.010932683944702148e-01 5.585324168205261230e-01
7.146601676940917969e-01 6.786193847656250000e-01 5.916634798049926758e-01 5.003653764724731445e-01
7.072055339813232422e-01 5.889964699745178223e-01 6.109836697578430176e-01 5.186811685562133789e-01
8.361733555793762207e-01 6.578544974327087402e-01 7.947003245353698730e-01 6.931450366973876953e-01
8.746827244758605957e-01 6.394166946411132812e-01 8.391807675361633301e-01 6.432417035102844238e-01
8.647875785827636719e-01 7.312659025192260742e-01 8.966630101203918457e-01 9.188564419746398926e-01
8.268360495567321777e-01 7.743049860000610352e-01 9.310972690582275391e-01 9.289929270744323730e-01
8.275656104087829590e-01 8.125864863395690918e-01 9.604877233505249023e-01 9.352083206176757812e-01
8.836307525634765625e-01 8.547238111495971680e-01 9.745634198188781738e-01 9.522140622138977051e-01
9.439414739608764648e-01 8.515497446060180664e-01 9.636207818984985352e-01 9.652138352394104004e-01
9.545640945434570312e-01 8.749081492424011230e-01 9.709380865097045898e-01 9.709366559982299805e-01
9.511148929595947266e-01 8.152272105216979980e-01 9.790007472038269043e-01 9.623848199844360352e-01
9.494133591651916504e-01 8.092592954635620117e-01 9.620249271392822266e-01 9.532091021537780762e-01
9.243824481964111328e-01 7.822421193122863770e-01 9.699339866638183594e-01 9.558078050613403320e-01
9.397888779640197754e-01 7.837672233581542969e-01 9.723437428474426270e-01 9.697928428649902344e-01
8.811509609222412109e-01 7.988938093185424805e-01 9.743816852569580078e-01 9.642257690429687500e-01
8.533039093017578125e-01 7.795811295509338379e-01 9.738028049468994141e-01 9.506902098655700684e-01
8.719391822814941406e-01 7.607436180114746094e-01 9.844404458999633789e-01 9.623771905899047852e-01
8.662738800048828125e-01 7.602232098579406738e-01 9.564901590347290039e-01 9.323056340217590332e-01
8.817611336708068848e-01 7.759721279144287109e-01 9.404994249343872070e-01 9.456200599670410156e-01
8.790779113769531250e-01 7.939247488975524902e-01 9.533249139785766602e-01 9.379835128784179688e-01
8.239446878433227539e-01 8.062919378280639648e-01 9.375393390655517578e-01 9.089903235435485840e-01
7.961254119873046875e-01 7.925963401794433594e-01 9.309457540512084961e-01 9.016996026039123535e-01
8.408522009849548340e-01 7.953156828880310059e-01 8.872175216674804688e-01 9.156824350357055664e-01
8.292829394340515137e-01 7.864058017730712891e-01 8.834777474403381348e-01 8.861346840858459473e-01
8.150576949119567871e-01 7.858837246894836426e-01 8.032289147377014160e-01 8.856077194213867188e-01
8.712224364280700684e-01 8.146548271179199219e-01 8.981301188468933105e-01 9.371935725212097168e-01
8.648425936698913574e-01 8.274269104003906250e-01 8.659437894821166992e-01 9.313206076622009277e-01
8.518779277801513672e-01 8.023394346237182617e-01 7.912662625312805176e-01 9.149531722068786621e-01
7.855659127235412598e-01 7.589284777641296387e-01 5.791826248168945312e-01 8.433224558830261230e-01
7.671903371810913086e-01 7.994583845138549805e-01 6.730759739875793457e-01 8.333107233047485352e-01
8.040296435356140137e-01 7.568797469139099121e-01 6.749325990676879883e-01 8.510561585426330566e-01
7.985349297523498535e-01 7.267816662788391113e-01 5.811011791229248047e-01 7.325490713119506836e-01
7.405819296836853027e-01 7.633301019668579102e-01 5.267934203147888184e-01 8.039821982383728027e-01
7.649136781692504883e-01 7.576733827590942383e-01 5.503624677658081055e-01 7.664214372634887695e-01
7.430545687675476074e-01 7.756785154342651367e-01 7.589344382286071777e-01 8.154390454292297363e-01
7.900736927986145020e-01 7.598443627357482910e-01 7.506703734397888184e-01 7.771613597869873047e-01
8.335524201393127441e-01 8.028465509414672852e-01 7.619475722312927246e-01 7.957075834274291992e-01
8.138228654861450195e-01 7.925744652748107910e-01 7.440143227577209473e-01 7.313145399093627930e-01
7.979266047477722168e-01 8.105536699295043945e-01 7.654325962066650391e-01 8.053294420242309570e-01
7.379084229469299316e-01 7.675088644027709961e-01 7.257854938507080078e-01 6.687816977500915527e-01
7.271646857261657715e-01 7.842351198196411133e-01 7.641738653182983398e-01 8.064751029014587402e-01
8.556035757064819336e-01 7.782384157180786133e-01 8.460638523101806641e-01 7.646960616111755371e-01
8.403341770172119141e-01 7.740013003349304199e-01 9.166339635848999023e-01 8.241477012634277344e-01
8.246539831161499023e-01 7.873526811599731445e-01 9.048944711685180664e-01 8.155590295791625977e-01
8.515058159828186035e-01 7.898076772689819336e-01 8.837045431137084961e-01 8.490588665008544922e-01
8.368455171585083008e-01 7.983055710792541504e-01 8.902201056480407715e-01 7.789881825447082520e-01
8.660644292831420898e-01 8.070878386497497559e-01 9.076596498489379883e-01 8.635681867599487305e-01
8.608127236366271973e-01 8.191931247711181641e-01 9.230771064758300781e-01 8.620235323905944824e-01
8.310278058052062988e-01 8.456385731697082520e-01 9.188987016677856445e-01 8.836929202079772949e-01
8.375834822654724121e-01 8.644015192985534668e-01 9.295280575752258301e-01 8.774056434631347656e-01
8.628863096237182617e-01 8.576619625091552734e-01 9.314275383949279785e-01 9.028781056404113770e-01
8.468502163887023926e-01 8.747112154960632324e-01 9.356694817543029785e-01 9.178461432456970215e-01
8.353254795074462891e-01 8.859759569168090820e-01 9.145815968513488770e-01 9.076399207115173340e-01
8.482262492179870605e-01 8.771030306816101074e-01 9.119210839271545410e-01 8.923264145851135254e-01
7.847258448600769043e-01 8.280250430107116699e-01 9.385660886764526367e-01 8.067148923873901367e-01
7.890142798423767090e-01 7.956244349479675293e-01 8.086754679679870605e-01 7.767843604087829590e-01
8.012310862541198730e-01 7.685635089874267578e-01 8.749674558639526367e-01 8.294646143913269043e-01
7.382748126983642578e-01 7.993863224983215332e-01 7.145941257476806641e-01 7.709118723869323730e-01
5.801435112953186035e-01 7.989166975021362305e-01 8.267592191696166992e-01 7.083438038825988770e-01
4.885035157203674316e-01 7.961337566375732422e-01 7.252244949340820312e-01 5.940163731575012207e-01
4.292059838771820068e-01 7.610957026481628418e-01 5.627987384796142578e-01 5.056446194648742676e-01
4.216984510421752930e-01 7.479927539825439453e-01 5.095230937004089355e-01 4.510905444622039795e-01
2.994957566261291504e-01 6.041929125785827637e-01 4.835386276245117188e-01 4.323928356170654297e-01
3.736186027526855469e-01 6.852465867996215820e-01 6.678106784820556641e-01 4.636515378952026367e-01
4.832798838615417480e-01 7.401971220970153809e-01 8.124067783355712891e-01 7.061645388603210449e-01
5.324849486351013184e-01 7.376769185066223145e-01 8.178558349609375000e-01 5.876202583312988281e-01
6.331169605255126953e-01 7.587561011314392090e-01 8.616003394126892090e-01 6.367623209953308105e-01
6.229154467582702637e-01 6.547324061393737793e-01 8.554880023002624512e-01 5.207049250602722168e-01
6.047451496124267578e-01 7.653092145919799805e-01 8.798796534538269043e-01 6.027072072029113770e-01
6.770303845405578613e-01 8.093217611312866211e-01 9.198700785636901855e-01 6.658312082290649414e-01
7.470864653587341309e-01 7.938731312751770020e-01 8.329918980598449707e-01 5.579848885536193848e-01
7.541174292564392090e-01 8.305795192718505859e-01 8.741304874420166016e-01 7.602633237838745117e-01
8.294816017150878906e-01 8.443335294723510742e-01 9.337933063507080078e-01 8.184053897857666016e-01
8.560439944267272949e-01 8.343546986579895020e-01 9.550824761390686035e-01 8.889619708061218262e-01
6.882839798927307129e-01 8.349721431732177734e-01 8.924909234046936035e-01 7.608548998832702637e-01
7.752554416656494141e-01 8.120874166488647461e-01 8.758657574653625488e-01 6.686259508132934570e-01
6.933524608612060547e-01 8.385818004608154297e-01 8.852576613426208496e-01 7.665813565254211426e-01
7.509198784828186035e-01 8.016934990882873535e-01 9.058825373649597168e-01 6.670388579368591309e-01
7.735788226127624512e-01 7.258588075637817383e-01 8.633503317832946777e-01 6.508949398994445801e-01
6.233069300651550293e-01 7.383603453636169434e-01 8.230816125869750977e-01 6.365945935249328613e-01
6.201227307319641113e-01 7.172163128852844238e-01 8.868392705917358398e-01 6.231883764266967773e-01
6.155570149421691895e-01 6.944845914840698242e-01 8.573041558265686035e-01 6.185271143913269043e-01
5.566414594650268555e-01 5.581899285316467285e-01 8.119742870330810547e-01 5.675289630889892578e-01
6.311319470405578613e-01 5.230364203453063965e-01 7.994260191917419434e-01 5.126509666442871094e-01
7.777000069618225098e-01 6.963596940040588379e-01 9.065551757812500000e-01 6.576209068298339844e-01
8.259329795837402344e-01 6.403310298919677734e-01 8.812587857246398926e-01 6.115309000015258789e-01
8.720422983169555664e-01 7.524661421775817871e-01 9.433752894401550293e-01 6.909022331237792969e-01
8.734040260314941406e-01 7.811588644981384277e-01 8.790355324745178223e-01 5.762272477149963379e-01
8.695679306983947754e-01 7.687792778015136719e-01 8.586607575416564941e-01 7.719055414199829102e-01
8.510257601737976074e-01 7.100526690483093262e-01 8.527573943138122559e-01 7.268588542938232422e-01
8.442601561546325684e-01 7.303496599197387695e-01 8.967526555061340332e-01 8.064879775047302246e-01
9.241580963134765625e-01 8.549292087554931641e-01 9.424240589141845703e-01 8.953061699867248535e-01
9.465635418891906738e-01 8.226571083068847656e-01 9.529238939285278320e-01 8.907802700996398926e-01
9.250403046607971191e-01 8.775560259819030762e-01 9.482610225677490234e-01 9.037371873855590820e-01
9.183717966079711914e-01 8.669667243957519531e-01 9.570800065994262695e-01 9.057345390319824219e-01
9.169464707374572754e-01 8.614475131034851074e-01 9.867094159126281738e-01 9.323918223381042480e-01
8.791671991348266602e-01 8.547033071517944336e-01 9.643529057502746582e-01 9.113555550575256348e-01
8.604034185409545898e-01 7.775640487670898438e-01 9.630951881408691406e-01 9.048287868499755859e-01
8.578216433525085449e-01 8.155037164688110352e-01 9.697719812393188477e-01 9.329040646553039551e-01
8.112411499023437500e-01 8.202656507492065430e-01 9.741916060447692871e-01 9.101359248161315918e-01
8.518946170806884766e-01 8.428889513015747070e-01 9.819660782814025879e-01 9.369806647300720215e-01
8.419570922851562500e-01 8.394089937210083008e-01 9.855844378471374512e-01 9.462975859642028809e-01
8.959665894508361816e-01 8.212341666221618652e-01 9.836789965629577637e-01 9.586343765258789062e-01
9.097891449928283691e-01 8.121051788330078125e-01 9.880200028419494629e-01 9.415393471717834473e-01
8.673956990242004395e-01 8.146855831146240234e-01 9.764567613601684570e-01 9.318113923072814941e-01
8.713668584823608398e-01 8.063505291938781738e-01 9.547682404518127441e-01 9.375929832458496094e-01
9.190697669982910156e-01 8.212048411369323730e-01 9.771814346313476562e-01 9.631483554840087891e-01
9.180697202682495117e-01 8.026348352432250977e-01 9.800538420677185059e-01 9.295338392257690430e-01
8.945676684379577637e-01 8.345822095870971680e-01 9.792737960815429688e-01 9.289540052413940430e-01
9.076429605484008789e-01 8.266509175300598145e-01 9.758220911026000977e-01 9.351270794868469238e-01
9.234949350357055664e-01 8.343169689178466797e-01 9.751067161560058594e-01 9.381560087203979492e-01
8.664717078208923340e-01 8.313200473785400391e-01 9.611292481422424316e-01 8.921608328819274902e-01
8.184984326362609863e-01 7.303930521011352539e-01 9.239202141761779785e-01 8.482806086540222168e-01
8.096078038215637207e-01 7.912285923957824707e-01 9.132565259933471680e-01 8.029950857162475586e-01
7.760187983512878418e-01 7.268912792205810547e-01 8.591860532760620117e-01 7.101950049400329590e-01
7.056124806404113770e-01 6.995674371719360352e-01 8.108033537864685059e-01 6.431336998939514160e-01
5.737144947052001953e-01 6.579763889312744141e-01 8.548214435577392578e-01 7.112516164779663086e-01
5.010944008827209473e-01 7.379715442657470703e-01 8.140278458595275879e-01 5.411832332611083984e-01
6.005397439002990723e-01 7.936450242996215820e-01 8.772174119949340820e-01 5.934265851974487305e-01
6.999260187149047852e-01 7.670766115188598633e-01 7.588429450988769531e-01 4.994803071022033691e-01
6.300012469291687012e-01 7.240104675292968750e-01 7.788648605346679688e-01 5.258519053459167480e-01
6.473982930183410645e-01 7.002086043357849121e-01 7.680601477622985840e-01 4.631197154521942139e-01
5.607724785804748535e-01 6.661712527275085449e-01 8.170154690742492676e-01 6.094375252723693848e-01
5.378889441490173340e-01 6.713382005691528320e-01 6.287739276885986328e-01 4.117806553840637207e-01
3.945358991622924805e-01 5.996646285057067871e-01 5.173014402389526367e-01 3.525720834732055664e-01
3.618429601192474365e-01 4.860535562038421631e-01 5.029209256172180176e-01 3.622245788574218750e-01
4.636120796203613281e-01 6.585971117019653320e-01 5.616780519485473633e-01 3.870691657066345215e-01
4.599917232990264893e-01 5.061342120170593262e-01 5.564855337142944336e-01 4.293343126773834229e-01
4.224019050598144531e-01 7.477788925170898438e-01 7.503537535667419434e-01 6.033856868743896484e-01
4.485321640968322754e-01 7.953236699104309082e-01 7.469537258148193359e-01 6.152877807617187500e-01
6.539656519889831543e-01 8.046948909759521484e-01 8.443684577941894531e-01 8.003960251808166504e-01
6.563814878463745117e-01 8.214619159698486328e-01 8.650176525115966797e-01 8.811138272285461426e-01
5.923216938972473145e-01 8.285940289497375488e-01 8.955053687095642090e-01 9.169121980667114258e-01
7.134433984756469727e-01 8.456198573112487793e-01 8.682097792625427246e-01 9.557421207427978516e-01
7.965301871299743652e-01 8.667353391647338867e-01 9.240334033966064453e-01 9.630227684974670410e-01
8.339813351631164551e-01 8.900332450866699219e-01 9.580109119415283203e-01 9.793879985809326172e-01
8.553941845893859863e-01 9.005821943283081055e-01 9.732825160026550293e-01 9.801412820816040039e-01
9.172772765159606934e-01 9.189733266830444336e-01 9.862560629844665527e-01 9.870404601097106934e-01
9.157603979110717773e-01 8.918005824089050293e-01 9.889312982559204102e-01 9.827069640159606934e-01
9.186479449272155762e-01 9.141805171966552734e-01 9.906871914863586426e-01 9.793254733085632324e-01
9.137517213821411133e-01 8.223258852958679199e-01 9.853976964950561523e-01 9.761790037155151367e-01
9.164066910743713379e-01 8.130646347999572754e-01 9.708771705627441406e-01 9.727842211723327637e-01
8.966491222381591797e-01 8.000160455703735352e-01 9.182044267654418945e-01 9.645106792449951172e-01
9.381930232048034668e-01 6.976032853126525879e-01 9.757606983184814453e-01 9.715777635574340820e-01
9.480778574943542480e-01 8.033615350723266602e-01 9.443623423576354980e-01 9.644289612770080566e-01
9.571201801300048828e-01 7.857606410980224609e-01 9.595460891723632812e-01 9.760633111000061035e-01
9.627656340599060059e-01 8.405734896659851074e-01 9.794384241104125977e-01 9.780062437057495117e-01
9.779071807861328125e-01 8.237960934638977051e-01 9.851360917091369629e-01 9.788753986358642578e-01
9.788172841072082520e-01 8.791635036468505859e-01 9.912323355674743652e-01 9.830403923988342285e-01
9.703279137611389160e-01 8.669771552085876465e-01 9.888196587562561035e-01 9.780727028846740723e-01
9.537365436553955078e-01 8.727779984474182129e-01 9.761964082717895508e-01 9.576012492179870605e-01
9.540086984634399414e-01 8.702819943428039551e-01 9.757009148597717285e-01 9.528711438179016113e-01
9.514527916908264160e-01 8.804802298545837402e-01 9.716685414314270020e-01 9.644498229026794434e-01
9.301034808158874512e-01 8.794336318969726562e-01 9.571323990821838379e-01 9.394533038139343262e-01
9.100655913352966309e-01 8.669740557670593262e-01 9.397549629211425781e-01 9.252378344535827637e-01
9.232066273689270020e-01 8.273167610168457031e-01 9.240237474441528320e-01 9.235071539878845215e-01
8.887304663658142090e-01 8.112177252769470215e-01 9.212416410446166992e-01 9.033901095390319824e-01
8.868527412414550781e-01 8.198453187942504883e-01 9.017369151115417480e-01 9.142081737518310547e-01
8.683201074600219727e-01 7.520766258239746094e-01 8.385894298553466797e-01 8.613049387931823730e-01
8.729808330535888672e-01 7.667298316955566406e-01 7.326982617378234863e-01 8.680087327957153320e-01
6.503660082817077637e-01 7.279240489006042480e-01 6.008084416389465332e-01 7.834169268608093262e-01
6.596035361289978027e-01 7.878668308258056641e-01 5.640783905982971191e-01 8.496095538139343262e-01
8.226720094680786133e-01 7.740703225135803223e-01 7.091008424758911133e-01 8.144497871398925781e-01
6.662402153015136719e-01 7.364730238914489746e-01 5.576663613319396973e-01 7.294830679893493652e-01
5.580832362174987793e-01 7.296417355537414551e-01 7.864979505538940430e-01 8.287774920463562012e-01
5.033129453659057617e-01 7.402924299240112305e-01 8.737326860427856445e-01 7.693032026290893555e-01
5.138845443725585938e-01 8.164913058280944824e-01 9.525144696235656738e-01 8.448982834815979004e-01
5.772255063056945801e-01 8.233299851417541504e-01 9.611085057258605957e-01 9.503623247146606445e-01
6.299236416816711426e-01 8.338283300399780273e-01 9.603067636489868164e-01 9.519637823104858398e-01
6.062160730361938477e-01 8.491479158401489258e-01 9.736571311950683594e-01 9.482678771018981934e-01
5.739742517471313477e-01 8.365774750709533691e-01 9.476132392883300781e-01 9.096120595932006836e-01
6.574597358703613281e-01 8.415361046791076660e-01 9.654256105422973633e-01 9.290407299995422363e-01
8.006101250648498535e-01 8.397026062011718750e-01 9.543449282646179199e-01 9.373231530189514160e-01
8.899700641632080078e-01 8.477067947387695312e-01 9.693761467933654785e-01 9.331442117691040039e-01
9.412462711334228516e-01 8.214681148529052734e-01 9.569391608238220215e-01 9.482591748237609863e-01
9.225929379463195801e-01 8.379536271095275879e-01 9.398467540740966797e-01 9.555125236511230469e-01
8.688408732414245605e-01 8.312903046607971191e-01 9.489592313766479492e-01 9.504343867301940918e-01
8.524658083915710449e-01 7.873258590698242188e-01 9.032371044158935547e-01 9.478967189788818359e-01
9.140415191650390625e-01 7.977114915847778320e-01 9.061003327369689941e-01 9.609522819519042969e-01
9.006089568138122559e-01 8.154256343841552734e-01 8.196867704391479492e-01 9.521202445030212402e-01
8.944258689880371094e-01 8.039468526840209961e-01 8.265019655227661133e-01 9.449850916862487793e-01
9.142873287200927734e-01 8.147847056388854980e-01 9.085736870765686035e-01 9.568206071853637695e-01
8.959597945213317871e-01 8.209372758865356445e-01 8.437836170196533203e-01 9.315338134765625000e-01
8.580293655395507812e-01 8.005070090293884277e-01 8.070430755615234375e-01 9.038823246955871582e-01
8.579429984092712402e-01 8.410095572471618652e-01 8.499490022659301758e-01 9.106221199035644531e-01
8.723663091659545898e-01 8.400964140892028809e-01 8.717320561408996582e-01 9.046557545661926270e-01
8.310896158218383789e-01 8.130550980567932129e-01 8.889614939689636230e-01 8.880597352981567383e-01
7.838897705078125000e-01 7.606409788131713867e-01 7.778225541114807129e-01 8.365547657012939453e-01
7.867066860198974609e-01 7.939369678497314453e-01 8.868802189826965332e-01 8.074727058410644531e-01
7.750416398048400879e-01 7.697036266326904297e-01 9.006889462471008301e-01 8.720149993896484375e-01
7.996383905410766602e-01 7.343141436576843262e-01 8.796784281730651855e-01 7.393382787704467773e-01
7.794322967529296875e-01 6.957990527153015137e-01 8.759208321571350098e-01 7.440962195396423340e-01
8.026556372642517090e-01 7.721595168113708496e-01 8.890494108200073242e-01 8.154097795486450195e-01
8.423590064048767090e-01 7.737812399864196777e-01 9.143432378768920898e-01 8.436335921287536621e-01
8.082495331764221191e-01 8.057289123535156250e-01 8.988626599311828613e-01 7.307866215705871582e-01
7.950885295867919922e-01 7.679119110107421875e-01 8.813090324401855469e-01 7.607961297035217285e-01
8.049256205558776855e-01 7.612562775611877441e-01 8.884493112564086914e-01 7.809387445449829102e-01
7.944577336311340332e-01 7.931905388832092285e-01 8.858434557914733887e-01 8.411604762077331543e-01
7.998057007789611816e-01 7.403147816658020020e-01 7.588700056076049805e-01 7.635806798934936523e-01
6.918129324913024902e-01 7.244357466697692871e-01 5.953643321990966797e-01 6.732025146484375000e-01
7.721616029739379883e-01 6.388383507728576660e-01 5.338229537010192871e-01 5.614054799079895020e-01
7.724615931510925293e-01 7.242540717124938965e-01 7.948918342590332031e-01 5.513190627098083496e-01
7.316336631774902344e-01 7.341192960739135742e-01 8.234948515892028809e-01 6.010215878486633301e-01
8.346077203750610352e-01 8.108908534049987793e-01 8.650609850883483887e-01 7.198258042335510254e-01
8.206664323806762695e-01 8.518194556236267090e-01 9.135453104972839355e-01 6.935452818870544434e-01
8.469448685646057129e-01 8.050147891044616699e-01 9.390490651130676270e-01 7.930868268013000488e-01
8.481724858283996582e-01 8.295704126358032227e-01 9.356490373611450195e-01 8.169851899147033691e-01
7.912175655364990234e-01 8.523289561271667480e-01 9.085202217102050781e-01 7.782324552536010742e-01
7.389330267906188965e-01 8.611294627189636230e-01 8.984503149986267090e-01 7.718973755836486816e-01
7.833739519119262695e-01 8.789916038513183594e-01 9.234394431114196777e-01 6.974981427192687988e-01
8.191372156143188477e-01 8.878731727600097656e-01 9.379363059997558594e-01 7.978523373603820801e-01
7.738665342330932617e-01 8.842666745185852051e-01 9.209448695182800293e-01 7.777975201606750488e-01
8.323415517807006836e-01 8.633061647415161133e-01 9.153890609741210938e-01 8.484334349632263184e-01
7.555156350135803223e-01 8.640404939651489258e-01 8.934684395790100098e-01 8.316766023635864258e-01
7.985382080078125000e-01 8.586970567703247070e-01 8.701523542404174805e-01 7.687848210334777832e-01
5.220271348953247070e-01 8.035994172096252441e-01 7.509695291519165039e-01 5.965530872344970703e-01
4.619239866733551025e-01 7.718685269355773926e-01 6.367766857147216797e-01 3.458383381366729736e-01
3.354033529758453369e-01 8.011534810066223145e-01 5.346915721893310547e-01 3.258787095546722412e-01
3.319579362869262695e-01 5.604171156883239746e-01 2.502534687519073486e-01 1.779530346393585205e-01
