# Supplementary material for: Estimating local protein model quality: prospects for molecular replacement
Source: Acta Crystallogr D Struct Biol. 2020 Mar 3;76(Pt 3):285–90. doi: 10.1107/S2059798320000972 (PMC7057213; doi:10.1107/S2059798320000972)
Supplement: Supplementary file 1 [file d-76-00285-sup1.zip › models/1bc3.1n00_A.B99990001.pdb]

EXPDTA    THEORETICAL MODEL, MODELLER 9.23 2019/11/15 00:59:40
REMARK   6 MODELLER OBJECTIVE FUNCTION:      1364.4502
REMARK   6 MODELLER BEST TEMPLATE % SEQ ID:  28.254
REMARK   6 SEQUENCE: 1bc3/1bc3.1n00_A
REMARK   6 ALIGNMENT: 1bc3/1bc3.1n00_A.ali
REMARK   6 SCRIPT: ./make_models.py
REMARK   6 TEMPLATE: 1n00 7:A - 321:A MODELS 4: - 319: AT 28.3%
ATOM      1  N   MET     1      54.897   0.248  36.884  1.00 96.70           N
ATOM      2  CA  MET     1      55.419   0.000  38.248  1.00 96.70           C
ATOM      3  CB  MET     1      56.516   1.018  38.610  1.00 96.70           C
ATOM      4  CG  MET     1      57.718   1.043  37.658  1.00 96.70           C
ATOM      5  SD  MET     1      57.364   1.772  36.026  1.00 96.70           S
ATOM      6  CE  MET     1      59.079   2.215  35.628  1.00 96.70           C
ATOM      7  C   MET     1      54.281   0.213  39.183  1.00 96.70           C
ATOM      8  O   MET     1      53.123   0.031  38.809  1.00 96.70           O
ATOM      9  N   ALA     2      54.581   0.592  40.440  1.00165.40           N
ATOM     10  CA  ALA     2      53.503   0.870  41.340  1.00165.40           C
ATOM     11  CB  ALA     2      53.751   0.384  42.779  1.00165.40           C
ATOM     12  C   ALA     2      53.375   2.355  41.387  1.00165.40           C
ATOM     13  O   ALA     2      54.284   3.060  41.823  1.00165.40           O
ATOM     14  N   LEU     3      52.231   2.871  40.903  1.00 56.63           N
ATOM     15  CA  LEU     3      51.998   4.281  40.894  1.00 56.63           C
ATOM     16  CB  LEU     3      50.741   4.653  40.093  1.00 56.63           C
ATOM     17  CG  LEU     3      50.848   4.250  38.610  1.00 56.63           C
ATOM     18  CD1 LEU     3      49.587   4.646  37.829  1.00 56.63           C
ATOM     19  CD2 LEU     3      52.134   4.796  37.973  1.00 56.63           C
ATOM     20  C   LEU     3      51.823   4.774  42.299  1.00 56.63           C
ATOM     21  O   LEU     3      52.383   5.800  42.681  1.00 56.63           O
ATOM     22  N   ARG     4      51.040   4.042  43.115  1.00164.64           N
ATOM     23  CA  ARG     4      50.762   4.457  44.463  1.00164.64           C
ATOM     24  CB  ARG     4      49.359   4.049  44.943  1.00164.64           C
ATOM     25  CG  ARG     4      49.092   2.544  44.877  1.00164.64           C
ATOM     26  CD  ARG     4      48.150   2.141  43.738  1.00164.64           C
ATOM     27  NE  ARG     4      46.840   2.804  43.996  1.00164.64           N
ATOM     28  CZ  ARG     4      45.746   2.473  43.251  1.00164.64           C
ATOM     29  NH1 ARG     4      45.843   1.521  42.278  1.00164.64           N
ATOM     30  NH2 ARG     4      44.557   3.101  43.482  1.00164.64           N
ATOM     31  C   ARG     4      51.772   3.847  45.386  1.00164.64           C
ATOM     32  O   ARG     4      52.316   2.780  45.117  1.00164.64           O
ATOM     33  N   GLY     5      52.104   4.579  46.469  1.00 51.75           N
ATOM     34  CA  GLY     5      53.026   4.181  47.501  1.00 51.75           C
ATOM     35  C   GLY     5      52.468   3.136  48.419  1.00 51.75           C
ATOM     36  O   GLY     5      53.204   2.289  48.923  1.00 51.75           O
ATOM     37  N   THR     6      51.153   3.198  48.696  1.00115.05           N
ATOM     38  CA  THR     6      50.580   2.332  49.687  1.00115.05           C
ATOM     39  CB  THR     6      49.094   2.492  49.825  1.00115.05           C
ATOM     40  OG1 THR     6      48.619   1.718  50.916  1.00115.05           O
ATOM     41  CG2 THR     6      48.420   2.056  48.512  1.00115.05           C
ATOM     42  C   THR     6      50.873   0.913  49.341  1.00115.05           C
ATOM     43  O   THR     6      50.747   0.495  48.192  1.00115.05           O
ATOM     44  N   VAL     7      51.325   0.145  50.350  1.00 38.61           N
ATOM     45  CA  VAL     7      51.598  -1.242  50.141  1.00 38.61           C
ATOM     46  CB  VAL     7      52.939  -1.685  50.640  1.00 38.61           C
ATOM     47  CG1 VAL     7      53.005  -3.223  50.549  1.00 38.61           C
ATOM     48  CG2 VAL     7      54.029  -0.947  49.847  1.00 38.61           C
ATOM     49  C   VAL     7      50.609  -1.999  50.947  1.00 38.61           C
ATOM     50  O   VAL     7      50.401  -1.703  52.123  1.00 38.61           O
ATOM     51  N   THR     8      49.958  -2.994  50.318  1.00120.12           N
ATOM     52  CA  THR     8      49.045  -3.817  51.049  1.00120.12           C
ATOM     53  CB  THR     8      47.633  -3.794  50.530  1.00120.12           C
ATOM     54  OG1 THR     8      46.764  -4.451  51.441  1.00120.12           O
ATOM     55  CG2 THR     8      47.592  -4.488  49.161  1.00120.12           C
ATOM     56  C   THR     8      49.575  -5.201  50.930  1.00120.12           C
ATOM     57  O   THR     8      50.059  -5.608  49.874  1.00120.12           O
ATOM     58  N   ASP     9      49.502  -5.971  52.028  1.00189.55           N
ATOM     59  CA  ASP     9      50.093  -7.272  52.004  1.00189.55           C
ATOM     60  CB  ASP     9      50.111  -7.953  53.381  1.00189.55           C
ATOM     61  CG  ASP     9      51.167  -9.044  53.339  1.00189.55           C
ATOM     62  OD1 ASP     9      51.867  -9.147  52.297  1.00189.55           O
ATOM     63  OD2 ASP     9      51.302  -9.779  54.353  1.00189.55           O
ATOM     64  C   ASP     9      49.315  -8.134  51.063  1.00189.55           C
ATOM     65  O   ASP     9      48.123  -7.924  50.845  1.00189.55           O
ATOM     66  N   PHE    10      49.991  -9.138  50.471  1.00109.72           N
ATOM     67  CA  PHE    10      49.328 -10.035  49.573  1.00109.72           C
ATOM     68  CB  PHE    10      50.205 -11.234  49.175  1.00109.72           C
ATOM     69  CG  PHE    10      51.374 -10.775  48.378  1.00109.72           C
ATOM     70  CD1 PHE    10      52.544 -10.408  49.003  1.00109.72           C
ATOM     71  CD2 PHE    10      51.302 -10.718  47.007  1.00109.72           C
ATOM     72  CE1 PHE    10      53.630  -9.989  48.268  1.00109.72           C
ATOM     73  CE2 PHE    10      52.385 -10.301  46.267  1.00109.72           C
ATOM     74  CZ  PHE    10      53.549  -9.938  46.898  1.00109.72           C
ATOM     75  C   PHE    10      48.242 -10.630  50.393  1.00109.72           C
ATOM     76  O   PHE    10      47.084 -10.697  49.983  1.00109.72           O
ATOM     77  N   SER    11      48.624 -11.078  51.599  1.00 77.27           N
ATOM     78  CA  SER    11      47.684 -11.656  52.502  1.00 77.27           C
ATOM     79  CB  SER    11      48.353 -12.527  53.576  1.00 77.27           C
ATOM     80  OG  SER    11      49.022 -13.617  52.963  1.00 77.27           O
ATOM     81  C   SER    11      47.000 -10.528  53.196  1.00 77.27           C
ATOM     82  O   SER    11      47.585  -9.466  53.401  1.00 77.27           O
ATOM     83  N   GLY    12      45.727 -10.733  53.575  1.00 29.75           N
ATOM     84  CA  GLY    12      45.006  -9.721  54.285  1.00 29.75           C
ATOM     85  C   GLY    12      44.417 -10.390  55.484  1.00 29.75           C
ATOM     86  O   GLY    12      43.763 -11.426  55.383  1.00 29.75           O
ATOM     87  N   PHE    13      44.624  -9.777  56.660  1.00132.08           N
ATOM     88  CA  PHE    13      44.162 -10.325  57.899  1.00132.08           C
ATOM     89  CB  PHE    13      44.794  -9.596  59.100  1.00132.08           C
ATOM     90  CG  PHE    13      46.285  -9.590  58.938  1.00132.08           C
ATOM     91  CD1 PHE    13      46.891  -8.593  58.208  1.00132.08           C
ATOM     92  CD2 PHE    13      47.078 -10.564  59.501  1.00132.08           C
ATOM     93  CE1 PHE    13      48.258  -8.561  58.044  1.00132.08           C
ATOM     94  CE2 PHE    13      48.447 -10.537  59.341  1.00132.08           C
ATOM     95  CZ  PHE    13      49.040  -9.535  58.612  1.00132.08           C
ATOM     96  C   PHE    13      42.687 -10.070  57.939  1.00132.08           C
ATOM     97  O   PHE    13      42.201  -9.088  57.382  1.00132.08           O
ATOM     98  N   ASP    14      41.915 -10.952  58.595  1.00215.15           N
ATOM     99  CA  ASP    14      40.500 -10.734  58.617  1.00215.15           C
ATOM    100  CB  ASP    14      39.700 -11.915  59.203  1.00215.15           C
ATOM    101  CG  ASP    14      40.210 -12.219  60.603  1.00215.15           C
ATOM    102  OD1 ASP    14      41.454 -12.344  60.764  1.00215.15           O
ATOM    103  OD2 ASP    14      39.365 -12.335  61.529  1.00215.15           O
ATOM    104  C   ASP    14      40.223  -9.472  59.372  1.00215.15           C
ATOM    105  O   ASP    14      40.956  -9.097  60.286  1.00215.15           O
ATOM    106  N   GLY    15      39.132  -8.781  58.985  1.00 43.93           N
ATOM    107  CA  GLY    15      38.780  -7.512  59.554  1.00 43.93           C
ATOM    108  C   GLY    15      38.589  -7.713  61.017  1.00 43.93           C
ATOM    109  O   GLY    15      38.944  -6.855  61.823  1.00 43.93           O
ATOM    110  N   ARG    16      38.014  -8.868  61.390  1.00 74.45           N
ATOM    111  CA  ARG    16      37.768  -9.144  62.773  1.00 74.45           C
ATOM    112  CB  ARG    16      37.172 -10.541  63.021  1.00 74.45           C
ATOM    113  CG  ARG    16      35.717 -10.699  62.584  1.00 74.45           C
ATOM    114  CD  ARG    16      35.151 -12.092  62.867  1.00 74.45           C
ATOM    115  NE  ARG    16      33.730 -12.095  62.423  1.00 74.45           N
ATOM    116  CZ  ARG    16      33.425 -12.364  61.121  1.00 74.45           C
ATOM    117  NH1 ARG    16      34.425 -12.631  60.231  1.00 74.45           N
ATOM    118  NH2 ARG    16      32.122 -12.361  60.714  1.00 74.45           N
ATOM    119  C   ARG    16      39.082  -9.126  63.478  1.00 74.45           C
ATOM    120  O   ARG    16      39.188  -8.602  64.585  1.00 74.45           O
ATOM    121  N   ALA    17      40.116  -9.727  62.857  1.00 26.77           N
ATOM    122  CA  ALA    17      41.418  -9.790  63.457  1.00 26.77           C
ATOM    123  CB  ALA    17      42.433 -10.596  62.632  1.00 26.77           C
ATOM    124  C   ALA    17      41.982  -8.414  63.586  1.00 26.77           C
ATOM    125  O   ALA    17      42.532  -8.059  64.627  1.00 26.77           O
ATOM    126  N   ASP    18      41.839  -7.586  62.533  1.00 42.90           N
ATOM    127  CA  ASP    18      42.428  -6.281  62.579  1.00 42.90           C
ATOM    128  CB  ASP    18      42.174  -5.455  61.302  1.00 42.90           C
ATOM    129  CG  ASP    18      43.042  -6.008  60.177  1.00 42.90           C
ATOM    130  OD1 ASP    18      44.124  -6.577  60.483  1.00 42.90           O
ATOM    131  OD2 ASP    18      42.634  -5.864  58.993  1.00 42.90           O
ATOM    132  C   ASP    18      41.820  -5.544  63.727  1.00 42.90           C
ATOM    133  O   ASP    18      42.520  -4.866  64.479  1.00 42.90           O
ATOM    134  N   ALA    19      40.496  -5.685  63.903  1.00 29.14           N
ATOM    135  CA  ALA    19      39.807  -4.986  64.948  1.00 29.14           C
ATOM    136  CB  ALA    19      38.291  -5.250  64.947  1.00 29.14           C
ATOM    137  C   ALA    19      40.339  -5.431  66.273  1.00 29.14           C
ATOM    138  O   ALA    19      40.561  -4.611  67.162  1.00 29.14           O
ATOM    139  N   GLU    20      40.566  -6.747  66.436  1.00 32.59           N
ATOM    140  CA  GLU    20      41.022  -7.256  67.696  1.00 32.59           C
ATOM    141  CB  GLU    20      41.113  -8.791  67.721  1.00 32.59           C
ATOM    142  CG  GLU    20      41.250  -9.370  69.129  1.00 32.59           C
ATOM    143  CD  GLU    20      40.984 -10.865  69.034  1.00 32.59           C
ATOM    144  OE1 GLU    20      40.783 -11.357  67.891  1.00 32.59           O
ATOM    145  OE2 GLU    20      40.974 -11.533  70.101  1.00 32.59           O
ATOM    146  C   GLU    20      42.379  -6.696  67.971  1.00 32.59           C
ATOM    147  O   GLU    20      42.682  -6.299  69.094  1.00 32.59           O
ATOM    148  N   VAL    21      43.234  -6.647  66.936  1.00 35.61           N
ATOM    149  CA  VAL    21      44.571  -6.149  67.074  1.00 35.61           C
ATOM    150  CB  VAL    21      45.318  -6.211  65.777  1.00 35.61           C
ATOM    151  CG1 VAL    21      46.691  -5.549  65.963  1.00 35.61           C
ATOM    152  CG2 VAL    21      45.379  -7.673  65.309  1.00 35.61           C
ATOM    153  C   VAL    21      44.520  -4.700  67.454  1.00 35.61           C
ATOM    154  O   VAL    21      45.219  -4.263  68.369  1.00 35.61           O
ATOM    155  N   LEU    22      43.682  -3.917  66.747  1.00 55.85           N
ATOM    156  CA  LEU    22      43.593  -2.503  66.982  1.00 55.85           C
ATOM    157  CB  LEU    22      42.626  -1.769  66.034  1.00 55.85           C
ATOM    158  CG  LEU    22      43.176  -1.564  64.614  1.00 55.85           C
ATOM    159  CD1 LEU    22      42.167  -0.825  63.719  1.00 55.85           C
ATOM    160  CD2 LEU    22      44.541  -0.854  64.665  1.00 55.85           C
ATOM    161  C   LEU    22      43.095  -2.245  68.365  1.00 55.85           C
ATOM    162  O   LEU    22      43.648  -1.409  69.075  1.00 55.85           O
ATOM    163  N   ARG    23      42.055  -2.977  68.799  1.00137.56           N
ATOM    164  CA  ARG    23      41.483  -2.744  70.093  1.00137.56           C
ATOM    165  CB  ARG    23      40.356  -3.741  70.418  1.00137.56           C
ATOM    166  CG  ARG    23      39.707  -3.541  71.791  1.00137.56           C
ATOM    167  CD  ARG    23      38.689  -2.399  71.843  1.00137.56           C
ATOM    168  NE  ARG    23      38.122  -2.357  73.219  1.00137.56           N
ATOM    169  CZ  ARG    23      37.373  -1.287  73.623  1.00137.56           C
ATOM    170  NH1 ARG    23      37.132  -0.252  72.767  1.00137.56           N
ATOM    171  NH2 ARG    23      36.844  -1.256  74.879  1.00137.56           N
ATOM    172  C   ARG    23      42.554  -2.960  71.108  1.00137.56           C
ATOM    173  O   ARG    23      42.674  -2.216  72.080  1.00137.56           O
ATOM    174  N   LYS    24      43.365  -4.006  70.893  1.00 64.17           N
ATOM    175  CA  LYS    24      44.395  -4.393  71.808  1.00 64.17           C
ATOM    176  CB  LYS    24      45.039  -5.728  71.408  1.00 64.17           C
ATOM    177  CG  LYS    24      46.017  -6.288  72.439  1.00 64.17           C
ATOM    178  CD  LYS    24      46.262  -7.785  72.248  1.00 64.17           C
ATOM    179  CE  LYS    24      47.323  -8.368  73.181  1.00 64.17           C
ATOM    180  NZ  LYS    24      48.673  -8.125  72.626  1.00 64.17           N
ATOM    181  C   LYS    24      45.467  -3.350  71.889  1.00 64.17           C
ATOM    182  O   LYS    24      46.017  -3.105  72.960  1.00 64.17           O
ATOM    183  N   ALA    25      45.784  -2.686  70.764  1.00 54.97           N
ATOM    184  CA  ALA    25      46.889  -1.767  70.752  1.00 54.97           C
ATOM    185  CB  ALA    25      47.089  -1.099  69.379  1.00 54.97           C
ATOM    186  C   ALA    25      46.668  -0.671  71.754  1.00 54.97           C
ATOM    187  O   ALA    25      47.623  -0.184  72.356  1.00 54.97           O
ATOM    188  N   MET    26      45.424  -0.172  71.845  1.00181.63           N
ATOM    189  CA  MET    26      44.967   0.866  72.734  1.00181.63           C
ATOM    190  CB  MET    26      43.726   1.589  72.218  1.00181.63           C
ATOM    191  CG  MET    26      42.477   0.717  72.230  1.00181.63           C
ATOM    192  SD  MET    26      40.971   1.706  72.083  1.00181.63           S
ATOM    193  CE  MET    26      39.811   0.323  71.933  1.00181.63           C
ATOM    194  C   MET    26      44.631   0.447  74.134  1.00181.63           C
ATOM    195  O   MET    26      44.574   1.300  75.015  1.00181.63           O
ATOM    196  N   LYS    27      44.287  -0.831  74.376  1.00 97.99           N
ATOM    197  CA  LYS    27      43.751  -1.181  75.666  1.00 97.99           C
ATOM    198  CB  LYS    27      43.087  -2.568  75.725  1.00 97.99           C
ATOM    199  CG  LYS    27      44.068  -3.737  75.648  1.00 97.99           C
ATOM    200  CD  LYS    27      43.433  -5.075  76.035  1.00 97.99           C
ATOM    201  CE  LYS    27      44.382  -6.271  75.925  1.00 97.99           C
ATOM    202  NZ  LYS    27      43.617  -7.538  75.992  1.00 97.99           N
ATOM    203  C   LYS    27      44.786  -1.132  76.742  1.00 97.99           C
ATOM    204  O   LYS    27      45.989  -1.176  76.489  1.00 97.99           O
ATOM    205  N   GLY    28      44.308  -1.003  78.001  1.00 19.75           N
ATOM    206  CA  GLY    28      45.167  -1.010  79.147  1.00 19.75           C
ATOM    207  C   GLY    28      45.867   0.301  79.242  1.00 19.75           C
ATOM    208  O   GLY    28      45.315   1.347  78.904  1.00 19.75           O
ATOM    209  N   LEU    29      47.118   0.267  79.737  1.00 77.76           N
ATOM    210  CA  LEU    29      47.881   1.466  79.906  1.00 77.76           C
ATOM    211  CB  LEU    29      48.749   1.438  81.178  1.00 77.76           C
ATOM    212  CG  LEU    29      47.972   1.218  82.492  1.00 77.76           C
ATOM    213  CD1 LEU    29      47.017   2.383  82.785  1.00 77.76           C
ATOM    214  CD2 LEU    29      47.276  -0.153  82.525  1.00 77.76           C
ATOM    215  C   LEU    29      48.848   1.525  78.769  1.00 77.76           C
ATOM    216  O   LEU    29      49.476   0.520  78.444  1.00 77.76           O
ATOM    217  N   GLY    30      48.982   2.701  78.124  1.00 23.39           N
ATOM    218  CA  GLY    30      49.926   2.849  77.050  1.00 23.39           C
ATOM    219  C   GLY    30      49.319   2.289  75.803  1.00 23.39           C
ATOM    220  O   GLY    30      48.221   1.736  75.831  1.00 23.39           O
ATOM    221  N   THR    31      50.021   2.434  74.659  1.00 65.33           N
ATOM    222  CA  THR    31      49.498   1.862  73.449  1.00 65.33           C
ATOM    223  CB  THR    31      48.732   2.810  72.577  1.00 65.33           C
ATOM    224  OG1 THR    31      49.544   3.914  72.204  1.00 65.33           O
ATOM    225  CG2 THR    31      47.488   3.282  73.345  1.00 65.33           C
ATOM    226  C   THR    31      50.630   1.314  72.644  1.00 65.33           C
ATOM    227  O   THR    31      51.795   1.581  72.933  1.00 65.33           O
ATOM    228  N   ASP    32      50.301   0.485  71.629  1.00 65.54           N
ATOM    229  CA  ASP    32      51.307  -0.040  70.751  1.00 65.54           C
ATOM    230  CB  ASP    32      51.196  -1.555  70.497  1.00 65.54           C
ATOM    231  CG  ASP    32      52.442  -2.019  69.744  1.00 65.54           C
ATOM    232  OD1 ASP    32      53.316  -1.160  69.447  1.00 65.54           O
ATOM    233  OD2 ASP    32      52.541  -3.243  69.461  1.00 65.54           O
ATOM    234  C   ASP    32      51.116   0.649  69.436  1.00 65.54           C
ATOM    235  O   ASP    32      50.277   0.256  68.625  1.00 65.54           O
ATOM    236  N   GLU    33      51.901   1.717  69.208  1.00105.75           N
ATOM    237  CA  GLU    33      51.824   2.516  68.020  1.00105.75           C
ATOM    238  CB  GLU    33      52.746   3.746  68.073  1.00105.75           C
ATOM    239  CG  GLU    33      52.421   4.704  69.220  1.00105.75           C
ATOM    240  CD  GLU    33      52.966   4.075  70.494  1.00105.75           C
ATOM    241  OE1 GLU    33      53.936   3.275  70.394  1.00105.75           O
ATOM    242  OE2 GLU    33      52.420   4.384  71.586  1.00105.75           O
ATOM    243  C   GLU    33      52.267   1.691  66.858  1.00105.75           C
ATOM    244  O   GLU    33      51.760   1.832  65.746  1.00105.75           O
ATOM    245  N   ASP    34      53.238   0.793  67.088  1.00 51.49           N
ATOM    246  CA  ASP    34      53.789   0.026  66.013  1.00 51.49           C
ATOM    247  CB  ASP    34      54.898  -0.926  66.492  1.00 51.49           C
ATOM    248  CG  ASP    34      55.999  -0.049  67.072  1.00 51.49           C
ATOM    249  OD1 ASP    34      55.696   0.725  68.022  1.00 51.49           O
ATOM    250  OD2 ASP    34      57.147  -0.119  66.559  1.00 51.49           O
ATOM    251  C   ASP    34      52.697  -0.794  65.396  1.00 51.49           C
ATOM    252  O   ASP    34      52.632  -0.925  64.175  1.00 51.49           O
ATOM    253  N   SER    35      51.807  -1.368  66.228  1.00 69.08           N
ATOM    254  CA  SER    35      50.761  -2.216  65.728  1.00 69.08           C
ATOM    255  CB  SER    35      49.975  -2.925  66.845  1.00 69.08           C
ATOM    256  OG  SER    35      49.019  -3.810  66.284  1.00 69.08           O
ATOM    257  C   SER    35      49.778  -1.414  64.922  1.00 69.08           C
ATOM    258  O   SER    35      49.311  -1.864  63.877  1.00 69.08           O
ATOM    259  N   ILE    36      49.444  -0.193  65.384  1.00 50.02           N
ATOM    260  CA  ILE    36      48.474   0.643  64.725  1.00 50.02           C
ATOM    261  CB  ILE    36      48.347   1.979  65.403  1.00 50.02           C
ATOM    262  CG1 ILE    36      47.941   1.805  66.873  1.00 50.02           C
ATOM    263  CG2 ILE    36      47.378   2.851  64.585  1.00 50.02           C
ATOM    264  CD1 ILE    36      48.192   3.051  67.723  1.00 50.02           C
ATOM    265  C   ILE    36      48.984   0.951  63.353  1.00 50.02           C
ATOM    266  O   ILE    36      48.256   0.890  62.363  1.00 50.02           O
ATOM    267  N   LEU    37      50.276   1.300  63.281  1.00111.49           N
ATOM    268  CA  LEU    37      50.928   1.677  62.066  1.00111.49           C
ATOM    269  CB  LEU    37      52.384   2.101  62.381  1.00111.49           C
ATOM    270  CG  LEU    37      53.298   2.490  61.203  1.00111.49           C
ATOM    271  CD1 LEU    37      54.613   3.108  61.703  1.00111.49           C
ATOM    272  CD2 LEU    37      53.612   1.285  60.306  1.00111.49           C
ATOM    273  C   LEU    37      50.903   0.515  61.123  1.00111.49           C
ATOM    274  O   LEU    37      50.578   0.667  59.950  1.00111.49           O
ATOM    275  N   ASN    38      51.223  -0.695  61.612  1.00 49.52           N
ATOM    276  CA  ASN    38      51.310  -1.808  60.716  1.00 49.52           C
ATOM    277  CB  ASN    38      51.773  -3.109  61.396  1.00 49.52           C
ATOM    278  CG  ASN    38      53.264  -2.996  61.676  1.00 49.52           C
ATOM    279  OD1 ASN    38      54.053  -2.663  60.793  1.00 49.52           O
ATOM    280  ND2 ASN    38      53.664  -3.283  62.944  1.00 49.52           N
ATOM    281  C   ASN    38      49.982  -2.084  60.088  1.00 49.52           C
ATOM    282  O   ASN    38      49.905  -2.306  58.881  1.00 49.52           O
ATOM    283  N   LEU    39      48.899  -2.113  60.887  1.00 75.15           N
ATOM    284  CA  LEU    39      47.617  -2.447  60.332  1.00 75.15           C
ATOM    285  CB  LEU    39      46.508  -2.533  61.399  1.00 75.15           C
ATOM    286  CG  LEU    39      46.744  -3.560  62.518  1.00 75.15           C
ATOM    287  CD1 LEU    39      45.578  -3.563  63.523  1.00 75.15           C
ATOM    288  CD2 LEU    39      47.038  -4.949  61.938  1.00 75.15           C
ATOM    289  C   LEU    39      47.131  -1.381  59.391  1.00 75.15           C
ATOM    290  O   LEU    39      46.951  -1.610  58.198  1.00 75.15           O
ATOM    291  N   LEU    40      46.974  -0.154  59.918  1.00 71.71           N
ATOM    292  CA  LEU    40      46.349   0.943  59.232  1.00 71.71           C
ATOM    293  CB  LEU    40      46.175   2.161  60.149  1.00 71.71           C
ATOM    294  CG  LEU    40      45.334   1.860  61.402  1.00 71.71           C
ATOM    295  CD1 LEU    40      45.185   3.117  62.275  1.00 71.71           C
ATOM    296  CD2 LEU    40      43.993   1.203  61.039  1.00 71.71           C
ATOM    297  C   LEU    40      47.143   1.410  58.047  1.00 71.71           C
ATOM    298  O   LEU    40      46.571   1.765  57.017  1.00 71.71           O
ATOM    299  N   THR    41      48.484   1.450  58.153  1.00150.37           N
ATOM    300  CA  THR    41      49.269   1.992  57.073  1.00150.37           C
ATOM    301  CB  THR    41      50.738   2.139  57.346  1.00150.37           C
ATOM    302  OG1 THR    41      51.339   0.863  57.502  1.00150.37           O
ATOM    303  CG2 THR    41      50.945   3.016  58.594  1.00150.37           C
ATOM    304  C   THR    41      49.167   1.115  55.859  1.00150.37           C
ATOM    305  O   THR    41      49.421   1.563  54.743  1.00150.37           O
ATOM    306  N   ALA    42      48.958  -0.189  56.107  1.00119.29           N
ATOM    307  CA  ALA    42      48.801  -1.336  55.248  1.00119.29           C
ATOM    308  CB  ALA    42      49.006  -2.654  56.014  1.00119.29           C
ATOM    309  C   ALA    42      47.476  -1.467  54.525  1.00119.29           C
ATOM    310  O   ALA    42      47.383  -2.274  53.603  1.00119.29           O
ATOM    311  N   ARG    43      46.377  -0.824  54.977  1.00182.93           N
ATOM    312  CA  ARG    43      45.076  -1.147  54.430  1.00182.93           C
ATOM    313  CB  ARG    43      44.020  -1.278  55.542  1.00182.93           C
ATOM    314  CG  ARG    43      44.483  -2.136  56.723  1.00182.93           C
ATOM    315  CD  ARG    43      43.835  -3.516  56.827  1.00182.93           C
ATOM    316  NE  ARG    43      44.752  -4.517  56.216  1.00182.93           N
ATOM    317  CZ  ARG    43      45.872  -4.896  56.894  1.00182.93           C
ATOM    318  NH1 ARG    43      46.284  -4.175  57.976  1.00182.93           N
ATOM    319  NH2 ARG    43      46.586  -5.987  56.494  1.00182.93           N
ATOM    320  C   ARG    43      44.569  -0.086  53.489  1.00182.93           C
ATOM    321  O   ARG    43      44.845   1.102  53.650  1.00182.93           O
ATOM    322  N   SER    44      43.784  -0.514  52.471  1.00 40.57           N
ATOM    323  CA  SER    44      43.237   0.368  51.476  1.00 40.57           C
ATOM    324  CB  SER    44      42.869  -0.338  50.162  1.00 40.57           C
ATOM    325  OG  SER    44      41.737  -1.174  50.358  1.00 40.57           O
ATOM    326  C   SER    44      41.985   0.972  52.028  1.00 40.57           C
ATOM    327  O   SER    44      41.556   0.638  53.130  1.00 40.57           O
ATOM    328  N   ASN    45      41.360   1.886  51.258  1.00 79.52           N
ATOM    329  CA  ASN    45      40.199   2.574  51.740  1.00 79.52           C
ATOM    330  CB  ASN    45      39.648   3.614  50.743  1.00 79.52           C
ATOM    331  CG  ASN    45      39.286   2.904  49.446  1.00 79.52           C
ATOM    332  OD1 ASN    45      40.140   2.296  48.803  1.00 79.52           O
ATOM    333  ND2 ASN    45      37.989   2.985  49.043  1.00 79.52           N
ATOM    334  C   ASN    45      39.108   1.597  52.037  1.00 79.52           C
ATOM    335  O   ASN    45      38.471   1.672  53.086  1.00 79.52           O
ATOM    336  N   ALA    46      38.875   0.627  51.136  1.00 23.22           N
ATOM    337  CA  ALA    46      37.784  -0.275  51.361  1.00 23.22           C
ATOM    338  CB  ALA    46      37.620  -1.306  50.232  1.00 23.22           C
ATOM    339  C   ALA    46      38.027  -1.030  52.626  1.00 23.22           C
ATOM    340  O   ALA    46      37.125  -1.193  53.446  1.00 23.22           O
ATOM    341  N   GLN    47      39.268  -1.499  52.827  1.00 38.71           N
ATOM    342  CA  GLN    47      39.571  -2.280  53.988  1.00 38.71           C
ATOM    343  CB  GLN    47      41.003  -2.835  53.935  1.00 38.71           C
ATOM    344  CG  GLN    47      41.187  -3.803  52.762  1.00 38.71           C
ATOM    345  CD  GLN    47      42.656  -4.170  52.640  1.00 38.71           C
ATOM    346  OE1 GLN    47      43.452  -3.925  53.545  1.00 38.71           O
ATOM    347  NE2 GLN    47      43.032  -4.774  51.480  1.00 38.71           N
ATOM    348  C   GLN    47      39.414  -1.423  55.205  1.00 38.71           C
ATOM    349  O   GLN    47      38.857  -1.858  56.213  1.00 38.71           O
ATOM    350  N   ARG    48      39.879  -0.163  55.128  1.00 38.87           N
ATOM    351  CA  ARG    48      39.822   0.714  56.262  1.00 38.87           C
ATOM    352  CB  ARG    48      40.487   2.080  56.015  1.00 38.87           C
ATOM    353  CG  ARG    48      42.007   2.006  55.849  1.00 38.87           C
ATOM    354  CD  ARG    48      42.692   3.370  55.962  1.00 38.87           C
ATOM    355  NE  ARG    48      42.151   4.233  54.876  1.00 38.87           N
ATOM    356  CZ  ARG    48      42.804   4.313  53.681  1.00 38.87           C
ATOM    357  NH1 ARG    48      43.990   3.662  53.500  1.00 38.87           N
ATOM    358  NH2 ARG    48      42.268   5.052  52.667  1.00 38.87           N
ATOM    359  C   ARG    48      38.394   0.963  56.619  1.00 38.87           C
ATOM    360  O   ARG    48      38.043   1.021  57.796  1.00 38.87           O
ATOM    361  N   GLN    49      37.527   1.140  55.610  1.00 80.39           N
ATOM    362  CA  GLN    49      36.155   1.387  55.930  1.00 80.39           C
ATOM    363  CB  GLN    49      35.308   1.805  54.714  1.00 80.39           C
ATOM    364  CG  GLN    49      35.212   0.774  53.590  1.00 80.39           C
ATOM    365  CD  GLN    49      34.384   1.416  52.484  1.00 80.39           C
ATOM    366  OE1 GLN    49      33.227   1.781  52.683  1.00 80.39           O
ATOM    367  NE2 GLN    49      35.005   1.574  51.284  1.00 80.39           N
ATOM    368  C   GLN    49      35.562   0.172  56.573  1.00 80.39           C
ATOM    369  O   GLN    49      34.807   0.288  57.537  1.00 80.39           O
ATOM    370  N   GLN    50      35.901  -1.037  56.081  1.00 65.55           N
ATOM    371  CA  GLN    50      35.313  -2.217  56.649  1.00 65.55           C
ATOM    372  CB  GLN    50      35.728  -3.516  55.923  1.00 65.55           C
ATOM    373  CG  GLN    50      35.069  -4.793  56.465  1.00 65.55           C
ATOM    374  CD  GLN    50      35.795  -5.246  57.728  1.00 65.55           C
ATOM    375  OE1 GLN    50      35.193  -5.823  58.632  1.00 65.55           O
ATOM    376  NE2 GLN    50      37.128  -4.988  57.789  1.00 65.55           N
ATOM    377  C   GLN    50      35.740  -2.319  58.079  1.00 65.55           C
ATOM    378  O   GLN    50      34.933  -2.635  58.953  1.00 65.55           O
ATOM    379  N   ILE    51      37.021  -2.025  58.366  1.00 44.45           N
ATOM    380  CA  ILE    51      37.498  -2.171  59.711  1.00 44.45           C
ATOM    381  CB  ILE    51      38.973  -1.969  59.868  1.00 44.45           C
ATOM    382  CG1 ILE    51      39.719  -3.082  59.113  1.00 44.45           C
ATOM    383  CG2 ILE    51      39.282  -1.928  61.375  1.00 44.45           C
ATOM    384  CD1 ILE    51      41.234  -2.899  59.074  1.00 44.45           C
ATOM    385  C   ILE    51      36.783  -1.234  60.634  1.00 44.45           C
ATOM    386  O   ILE    51      36.424  -1.618  61.746  1.00 44.45           O
ATOM    387  N   ALA    52      36.553   0.022  60.209  1.00 26.17           N
ATOM    388  CA  ALA    52      35.891   0.959  61.074  1.00 26.17           C
ATOM    389  CB  ALA    52      35.707   2.340  60.422  1.00 26.17           C
ATOM    390  C   ALA    52      34.523   0.433  61.376  1.00 26.17           C
ATOM    391  O   ALA    52      34.059   0.497  62.514  1.00 26.17           O
ATOM    392  N   GLU    53      33.851  -0.107  60.342  1.00 76.12           N
ATOM    393  CA  GLU    53      32.510  -0.609  60.440  1.00 76.12           C
ATOM    394  CB  GLU    53      32.005  -1.102  59.072  1.00 76.12           C
ATOM    395  CG  GLU    53      30.587  -1.669  59.081  1.00 76.12           C
ATOM    396  CD  GLU    53      30.307  -2.223  57.690  1.00 76.12           C
ATOM    397  OE1 GLU    53      31.248  -2.234  56.851  1.00 76.12           O
ATOM    398  OE2 GLU    53      29.145  -2.648  57.449  1.00 76.12           O
ATOM    399  C   GLU    53      32.453  -1.771  61.388  1.00 76.12           C
ATOM    400  O   GLU    53      31.614  -1.801  62.285  1.00 76.12           O
ATOM    401  N   GLU    54      33.369  -2.746  61.235  1.00117.92           N
ATOM    402  CA  GLU    54      33.365  -3.929  62.055  1.00117.92           C
ATOM    403  CB  GLU    54      34.485  -4.915  61.664  1.00117.92           C
ATOM    404  CG  GLU    54      34.772  -6.009  62.699  1.00117.92           C
ATOM    405  CD  GLU    54      33.577  -6.943  62.798  1.00117.92           C
ATOM    406  OE1 GLU    54      32.655  -6.631  63.598  1.00117.92           O
ATOM    407  OE2 GLU    54      33.569  -7.982  62.084  1.00117.92           O
ATOM    408  C   GLU    54      33.603  -3.543  63.478  1.00117.92           C
ATOM    409  O   GLU    54      33.007  -4.103  64.397  1.00117.92           O
ATOM    410  N   PHE    55      34.498  -2.564  63.680  1.00 74.73           N
ATOM    411  CA  PHE    55      34.919  -2.130  64.980  1.00 74.73           C
ATOM    412  CB  PHE    55      35.953  -0.995  64.842  1.00 74.73           C
ATOM    413  CG  PHE    55      36.492  -0.589  66.169  1.00 74.73           C
ATOM    414  CD1 PHE    55      37.555  -1.269  66.718  1.00 74.73           C
ATOM    415  CD2 PHE    55      35.955   0.478  66.853  1.00 74.73           C
ATOM    416  CE1 PHE    55      38.072  -0.903  67.936  1.00 74.73           C
ATOM    417  CE2 PHE    55      36.468   0.849  68.073  1.00 74.73           C
ATOM    418  CZ  PHE    55      37.526   0.158  68.616  1.00 74.73           C
ATOM    419  C   PHE    55      33.750  -1.595  65.744  1.00 74.73           C
ATOM    420  O   PHE    55      33.464  -2.033  66.857  1.00 74.73           O
ATOM    421  N   LYS    56      33.015  -0.654  65.134  1.00 64.36           N
ATOM    422  CA  LYS    56      31.932  -0.015  65.816  1.00 64.36           C
ATOM    423  CB  LYS    56      31.268   1.078  64.966  1.00 64.36           C
ATOM    424  CG  LYS    56      32.225   2.211  64.586  1.00 64.36           C
ATOM    425  CD  LYS    56      31.685   3.101  63.468  1.00 64.36           C
ATOM    426  CE  LYS    56      31.195   2.314  62.250  1.00 64.36           C
ATOM    427  NZ  LYS    56      30.578   3.237  61.272  1.00 64.36           N
ATOM    428  C   LYS    56      30.899  -1.039  66.135  1.00 64.36           C
ATOM    429  O   LYS    56      30.283  -1.000  67.197  1.00 64.36           O
ATOM    430  N   THR    57      30.650  -1.981  65.214  1.00103.66           N
ATOM    431  CA  THR    57      29.625  -2.932  65.508  1.00103.66           C
ATOM    432  CB  THR    57      29.305  -3.832  64.351  1.00103.66           C
ATOM    433  OG1 THR    57      30.441  -4.600  63.987  1.00103.66           O
ATOM    434  CG2 THR    57      28.853  -2.958  63.167  1.00103.66           C
ATOM    435  C   THR    57      30.025  -3.777  66.678  1.00103.66           C
ATOM    436  O   THR    57      29.254  -3.920  67.626  1.00103.66           O
ATOM    437  N   LEU    58      31.246  -4.355  66.655  1.00162.98           N
ATOM    438  CA  LEU    58      31.607  -5.226  67.738  1.00162.98           C
ATOM    439  CB  LEU    58      32.895  -6.034  67.487  1.00162.98           C
ATOM    440  CG  LEU    58      32.740  -7.117  66.401  1.00162.98           C
ATOM    441  CD1 LEU    58      33.979  -8.023  66.326  1.00162.98           C
ATOM    442  CD2 LEU    58      31.441  -7.917  66.595  1.00162.98           C
ATOM    443  C   LEU    58      31.760  -4.486  69.035  1.00162.98           C
ATOM    444  O   LEU    58      31.152  -4.857  70.038  1.00162.98           O
ATOM    445  N   PHE    59      32.587  -3.422  69.056  1.00156.92           N
ATOM    446  CA  PHE    59      32.862  -2.691  70.269  1.00156.92           C
ATOM    447  CB  PHE    59      34.206  -1.953  70.245  1.00156.92           C
ATOM    448  CG  PHE    59      35.207  -3.048  70.142  1.00156.92           C
ATOM    449  CD1 PHE    59      35.539  -3.806  71.240  1.00156.92           C
ATOM    450  CD2 PHE    59      35.780  -3.345  68.929  1.00156.92           C
ATOM    451  CE1 PHE    59      36.455  -4.827  71.127  1.00156.92           C
ATOM    452  CE2 PHE    59      36.697  -4.362  68.812  1.00156.92           C
ATOM    453  CZ  PHE    59      37.039  -5.104  69.914  1.00156.92           C
ATOM    454  C   PHE    59      31.774  -1.744  70.655  1.00156.92           C
ATOM    455  O   PHE    59      31.556  -1.485  71.836  1.00156.92           O
ATOM    456  N   GLY    60      31.087  -1.151  69.671  1.00 19.81           N
ATOM    457  CA  GLY    60      30.050  -0.218  69.995  1.00 19.81           C
ATOM    458  C   GLY    60      30.674   1.130  70.163  1.00 19.81           C
ATOM    459  O   GLY    60      30.037   2.053  70.667  1.00 19.81           O
ATOM    460  N   ARG    61      31.950   1.287  69.755  1.00 68.85           N
ATOM    461  CA  ARG    61      32.555   2.579  69.904  1.00 68.85           C
ATOM    462  CB  ARG    61      33.553   2.650  71.069  1.00 68.85           C
ATOM    463  CG  ARG    61      33.911   4.090  71.436  1.00 68.85           C
ATOM    464  CD  ARG    61      34.702   4.228  72.735  1.00 68.85           C
ATOM    465  NE  ARG    61      34.905   5.688  72.966  1.00 68.85           N
ATOM    466  CZ  ARG    61      35.395   6.134  74.160  1.00 68.85           C
ATOM    467  NH1 ARG    61      35.735   5.242  75.134  1.00 68.85           N
ATOM    468  NH2 ARG    61      35.548   7.473  74.379  1.00 68.85           N
ATOM    469  C   ARG    61      33.279   2.927  68.639  1.00 68.85           C
ATOM    470  O   ARG    61      33.748   2.052  67.913  1.00 68.85           O
ATOM    471  N   ASP    62      33.365   4.241  68.339  1.00 69.50           N
ATOM    472  CA  ASP    62      33.990   4.725  67.139  1.00 69.50           C
ATOM    473  CB  ASP    62      33.725   6.224  66.914  1.00 69.50           C
ATOM    474  CG  ASP    62      34.233   6.585  65.531  1.00 69.50           C
ATOM    475  OD1 ASP    62      35.475   6.535  65.335  1.00 69.50           O
ATOM    476  OD2 ASP    62      33.392   6.914  64.654  1.00 69.50           O
ATOM    477  C   ASP    62      35.474   4.507  67.224  1.00 69.50           C
ATOM    478  O   ASP    62      36.124   4.895  68.193  1.00 69.50           O
ATOM    479  N   LEU    63      36.046   3.884  66.174  1.00131.26           N
ATOM    480  CA  LEU    63      37.439   3.535  66.105  1.00131.26           C
ATOM    481  CB  LEU    63      37.706   2.738  64.811  1.00131.26           C
ATOM    482  CG  LEU    63      39.041   1.971  64.700  1.00131.26           C
ATOM    483  CD1 LEU    63      39.269   1.528  63.247  1.00131.26           C
ATOM    484  CD2 LEU    63      40.239   2.716  65.306  1.00131.26           C
ATOM    485  C   LEU    63      38.295   4.779  66.075  1.00131.26           C
ATOM    486  O   LEU    63      39.244   4.906  66.848  1.00131.26           O
ATOM    487  N   VAL    64      37.969   5.744  65.191  1.00 46.71           N
ATOM    488  CA  VAL    64      38.771   6.930  65.027  1.00 46.71           C
ATOM    489  CB  VAL    64      38.241   7.844  63.955  1.00 46.71           C
ATOM    490  CG1 VAL    64      39.059   9.147  63.956  1.00 46.71           C
ATOM    491  CG2 VAL    64      38.272   7.096  62.613  1.00 46.71           C
ATOM    492  C   VAL    64      38.754   7.701  66.303  1.00 46.71           C
ATOM    493  O   VAL    64      39.780   8.224  66.736  1.00 46.71           O
ATOM    494  N   ASN    65      37.571   7.785  66.934  1.00 73.13           N
ATOM    495  CA  ASN    65      37.398   8.540  68.139  1.00 73.13           C
ATOM    496  CB  ASN    65      35.953   8.501  68.655  1.00 73.13           C
ATOM    497  CG  ASN    65      35.923   9.211  70.000  1.00 73.13           C
ATOM    498  OD1 ASN    65      36.473  10.300  70.157  1.00 73.13           O
ATOM    499  ND2 ASN    65      35.273   8.566  71.005  1.00 73.13           N
ATOM    500  C   ASN    65      38.248   7.969  69.222  1.00 73.13           C
ATOM    501  O   ASN    65      38.887   8.700  69.978  1.00 73.13           O
ATOM    502  N   ASP    66      38.281   6.634  69.321  1.00 74.63           N
ATOM    503  CA  ASP    66      38.998   6.022  70.389  1.00 74.63           C
ATOM    504  CB  ASP    66      38.862   4.495  70.324  1.00 74.63           C
ATOM    505  CG  ASP    66      38.951   3.967  71.741  1.00 74.63           C
ATOM    506  OD1 ASP    66      39.760   4.514  72.535  1.00 74.63           O
ATOM    507  OD2 ASP    66      38.197   3.006  72.050  1.00 74.63           O
ATOM    508  C   ASP    66      40.444   6.397  70.248  1.00 74.63           C
ATOM    509  O   ASP    66      41.082   6.836  71.204  1.00 74.63           O
ATOM    510  N   MET    67      40.971   6.305  69.013  1.00 86.29           N
ATOM    511  CA  MET    67      42.357   6.552  68.736  1.00 86.29           C
ATOM    512  CB  MET    67      42.755   6.273  67.275  1.00 86.29           C
ATOM    513  CG  MET    67      42.645   4.794  66.897  1.00 86.29           C
ATOM    514  SD  MET    67      43.448   4.338  65.331  1.00 86.29           S
ATOM    515  CE  MET    67      42.287   5.263  64.289  1.00 86.29           C
ATOM    516  C   MET    67      42.700   7.967  69.059  1.00 86.29           C
ATOM    517  O   MET    67      43.805   8.255  69.514  1.00 86.29           O
ATOM    518  N   LYS    68      41.763   8.898  68.832  1.00 92.71           N
ATOM    519  CA  LYS    68      42.056  10.276  69.083  1.00 92.71           C
ATOM    520  CB  LYS    68      40.870  11.213  68.815  1.00 92.71           C
ATOM    521  CG  LYS    68      40.372  11.230  67.370  1.00 92.71           C
ATOM    522  CD  LYS    68      39.046  11.980  67.234  1.00 92.71           C
ATOM    523  CE  LYS    68      38.560  12.560  68.566  1.00 92.71           C
ATOM    524  NZ  LYS    68      37.414  13.470  68.345  1.00 92.71           N
ATOM    525  C   LYS    68      42.392  10.432  70.534  1.00 92.71           C
ATOM    526  O   LYS    68      43.241  11.242  70.898  1.00 92.71           O
ATOM    527  N   SER    69      41.715   9.686  71.425  1.00 53.86           N
ATOM    528  CA  SER    69      41.987   9.874  72.822  1.00 53.86           C
ATOM    529  CB  SER    69      41.037   9.092  73.749  1.00 53.86           C
ATOM    530  OG  SER    69      41.270   7.697  73.639  1.00 53.86           O
ATOM    531  C   SER    69      43.383   9.444  73.179  1.00 53.86           C
ATOM    532  O   SER    69      44.084  10.152  73.898  1.00 53.86           O
ATOM    533  N   GLU    70      43.813   8.249  72.727  1.00156.49           N
ATOM    534  CA  GLU    70      45.082   7.704  73.141  1.00156.49           C
ATOM    535  CB  GLU    70      45.172   6.170  73.056  1.00156.49           C
ATOM    536  CG  GLU    70      44.887   5.591  71.676  1.00156.49           C
ATOM    537  CD  GLU    70      43.467   5.050  71.691  1.00156.49           C
ATOM    538  OE1 GLU    70      42.700   5.385  72.632  1.00156.49           O
ATOM    539  OE2 GLU    70      43.136   4.281  70.752  1.00156.49           O
ATOM    540  C   GLU    70      46.338   8.248  72.501  1.00156.49           C
ATOM    541  O   GLU    70      47.363   8.329  73.176  1.00156.49           O
ATOM    542  N   LEU    71      46.320   8.613  71.202  1.00 88.64           N
ATOM    543  CA  LEU    71      47.541   8.884  70.472  1.00 88.64           C
ATOM    544  CB  LEU    71      47.382   8.744  68.949  1.00 88.64           C
ATOM    545  CG  LEU    71      47.003   7.324  68.500  1.00 88.64           C
ATOM    546  CD1 LEU    71      46.873   7.236  66.970  1.00 88.64           C
ATOM    547  CD2 LEU    71      47.966   6.278  69.086  1.00 88.64           C
ATOM    548  C   LEU    71      48.157  10.233  70.702  1.00 88.64           C
ATOM    549  O   LEU    71      47.528  11.169  71.192  1.00 88.64           O
ATOM    550  N   LYS    72      49.458  10.331  70.326  1.00 47.69           N
ATOM    551  CA  LYS    72      50.255  11.529  70.408  1.00 47.69           C
ATOM    552  CB  LYS    72      51.751  11.291  70.104  1.00 47.69           C
ATOM    553  CG  LYS    72      52.458  10.294  71.033  1.00 47.69           C
ATOM    554  CD  LYS    72      53.803   9.806  70.482  1.00 47.69           C
ATOM    555  CE  LYS    72      54.539   8.809  71.383  1.00 47.69           C
ATOM    556  NZ  LYS    72      55.800   8.382  70.734  1.00 47.69           N
ATOM    557  C   LYS    72      49.732  12.466  69.355  1.00 47.69           C
ATOM    558  O   LYS    72      49.186  12.029  68.344  1.00 47.69           O
ATOM    559  N   GLY    73      49.897  13.790  69.561  1.00 37.95           N
ATOM    560  CA  GLY    73      49.265  14.761  68.707  1.00 37.95           C
ATOM    561  C   GLY    73      49.695  14.703  67.267  1.00 37.95           C
ATOM    562  O   GLY    73      48.844  14.626  66.382  1.00 37.95           O
ATOM    563  N   LYS    74      51.010  14.716  66.974  1.00 86.62           N
ATOM    564  CA  LYS    74      51.426  14.778  65.596  1.00 86.62           C
ATOM    565  CB  LYS    74      52.959  14.805  65.445  1.00 86.62           C
ATOM    566  CG  LYS    74      53.645  15.984  66.139  1.00 86.62           C
ATOM    567  CD  LYS    74      55.160  15.804  66.277  1.00 86.62           C
ATOM    568  CE  LYS    74      55.967  16.444  65.145  1.00 86.62           C
ATOM    569  NZ  LYS    74      56.138  17.892  65.402  1.00 86.62           N
ATOM    570  C   LYS    74      50.963  13.534  64.908  1.00 86.62           C
ATOM    571  O   LYS    74      50.396  13.573  63.816  1.00 86.62           O
ATOM    572  N   PHE    75      51.185  12.396  65.581  1.00 81.35           N
ATOM    573  CA  PHE    75      50.914  11.077  65.089  1.00 81.35           C
ATOM    574  CB  PHE    75      51.424  10.027  66.098  1.00 81.35           C
ATOM    575  CG  PHE    75      51.134   8.640  65.636  1.00 81.35           C
ATOM    576  CD1 PHE    75      51.918   8.034  64.678  1.00 81.35           C
ATOM    577  CD2 PHE    75      50.073   7.944  66.163  1.00 81.35           C
ATOM    578  CE1 PHE    75      51.643   6.754  64.261  1.00 81.35           C
ATOM    579  CE2 PHE    75      49.795   6.662  65.752  1.00 81.35           C
ATOM    580  CZ  PHE    75      50.581   6.064  64.799  1.00 81.35           C
ATOM    581  C   PHE    75      49.446  10.878  64.850  1.00 81.35           C
ATOM    582  O   PHE    75      49.050  10.354  63.809  1.00 81.35           O
ATOM    583  N   GLU    76      48.596  11.315  65.798  1.00 85.84           N
ATOM    584  CA  GLU    76      47.176  11.102  65.703  1.00 85.84           C
ATOM    585  CB  GLU    76      46.401  11.672  66.905  1.00 85.84           C
ATOM    586  CG  GLU    76      44.901  11.855  66.645  1.00 85.84           C
ATOM    587  CD  GLU    76      44.267  10.509  66.331  1.00 85.84           C
ATOM    588  OE1 GLU    76      44.568   9.520  67.050  1.00 85.84           O
ATOM    589  OE2 GLU    76      43.468  10.453  65.357  1.00 85.84           O
ATOM    590  C   GLU    76      46.639  11.772  64.485  1.00 85.84           C
ATOM    591  O   GLU    76      45.788  11.220  63.789  1.00 85.84           O
ATOM    592  N   LYS    77      47.124  12.989  64.199  1.00 46.28           N
ATOM    593  CA  LYS    77      46.630  13.742  63.085  1.00 46.28           C
ATOM    594  CB  LYS    77      47.267  15.137  63.007  1.00 46.28           C
ATOM    595  CG  LYS    77      46.621  16.042  61.962  1.00 46.28           C
ATOM    596  CD  LYS    77      46.940  17.523  62.165  1.00 46.28           C
ATOM    597  CE  LYS    77      46.198  18.436  61.188  1.00 46.28           C
ATOM    598  NZ  LYS    77      46.304  19.844  61.627  1.00 46.28           N
ATOM    599  C   LYS    77      46.940  13.019  61.810  1.00 46.28           C
ATOM    600  O   LYS    77      46.123  12.978  60.892  1.00 46.28           O
ATOM    601  N   LEU    78      48.150  12.448  61.710  1.00 69.26           N
ATOM    602  CA  LEU    78      48.542  11.761  60.513  1.00 69.26           C
ATOM    603  CB  LEU    78      50.017  11.324  60.578  1.00 69.26           C
ATOM    604  CG  LEU    78      50.593  10.770  59.261  1.00 69.26           C
ATOM    605  CD1 LEU    78      50.752  11.867  58.199  1.00 69.26           C
ATOM    606  CD2 LEU    78      51.895  10.001  59.509  1.00 69.26           C
ATOM    607  C   LEU    78      47.692  10.531  60.366  1.00 69.26           C
ATOM    608  O   LEU    78      47.197  10.223  59.281  1.00 69.26           O
ATOM    609  N   ILE    79      47.492   9.795  61.478  1.00127.25           N
ATOM    610  CA  ILE    79      46.753   8.569  61.418  1.00127.25           C
ATOM    611  CB  ILE    79      46.792   7.767  62.688  1.00127.25           C
ATOM    612  CG1 ILE    79      46.364   6.326  62.376  1.00127.25           C
ATOM    613  CG2 ILE    79      45.943   8.464  63.763  1.00127.25           C
ATOM    614  CD1 ILE    79      47.361   5.611  61.462  1.00127.25           C
ATOM    615  C   ILE    79      45.324   8.841  61.054  1.00127.25           C
ATOM    616  O   ILE    79      44.746   8.123  60.240  1.00127.25           O
ATOM    617  N   VAL    80      44.700   9.873  61.658  1.00 93.81           N
ATOM    618  CA  VAL    80      43.318  10.137  61.365  1.00 93.81           C
ATOM    619  CB  VAL    80      42.693  11.155  62.277  1.00 93.81           C
ATOM    620  CG1 VAL    80      43.416  12.498  62.097  1.00 93.81           C
ATOM    621  CG2 VAL    80      41.187  11.214  61.968  1.00 93.81           C
ATOM    622  C   VAL    80      43.133  10.609  59.954  1.00 93.81           C
ATOM    623  O   VAL    80      42.247  10.132  59.247  1.00 93.81           O
ATOM    624  N   ALA    81      43.978  11.551  59.491  1.00 36.52           N
ATOM    625  CA  ALA    81      43.804  12.107  58.179  1.00 36.52           C
ATOM    626  CB  ALA    81      44.842  13.202  57.864  1.00 36.52           C
ATOM    627  C   ALA    81      43.945  11.011  57.168  1.00 36.52           C
ATOM    628  O   ALA    81      43.221  10.972  56.175  1.00 36.52           O
ATOM    629  N   LEU    82      44.913  10.101  57.382  1.00 87.66           N
ATOM    630  CA  LEU    82      45.133   9.011  56.473  1.00 87.66           C
ATOM    631  CB  LEU    82      46.455   8.262  56.736  1.00 87.66           C
ATOM    632  CG  LEU    82      46.750   7.086  55.776  1.00 87.66           C
ATOM    633  CD1 LEU    82      45.925   5.826  56.101  1.00 87.66           C
ATOM    634  CD2 LEU    82      46.601   7.532  54.312  1.00 87.66           C
ATOM    635  C   LEU    82      44.006   8.012  56.522  1.00 87.66           C
ATOM    636  O   LEU    82      43.576   7.514  55.483  1.00 87.66           O
ATOM    637  N   MET    83      43.485   7.709  57.727  1.00123.63           N
ATOM    638  CA  MET    83      42.559   6.622  57.930  1.00123.63           C
ATOM    639  CB  MET    83      42.231   6.393  59.416  1.00123.63           C
ATOM    640  CG  MET    83      41.617   5.019  59.674  1.00123.63           C
ATOM    641  SD  MET    83      41.397   4.613  61.427  1.00123.63           S
ATOM    642  CE  MET    83      41.434   2.820  61.148  1.00123.63           C
ATOM    643  C   MET    83      41.262   6.806  57.192  1.00123.63           C
ATOM    644  O   MET    83      40.688   5.834  56.699  1.00123.63           O
ATOM    645  N   LYS    84      40.764   8.052  57.098  1.00 59.25           N
ATOM    646  CA  LYS    84      39.483   8.324  56.502  1.00 59.25           C
ATOM    647  CB  LYS    84      39.078   9.803  56.565  1.00 59.25           C
ATOM    648  CG  LYS    84      38.755  10.269  57.982  1.00 59.25           C
ATOM    649  CD  LYS    84      38.565  11.780  58.105  1.00 59.25           C
ATOM    650  CE  LYS    84      38.051  12.210  59.481  1.00 59.25           C
ATOM    651  NZ  LYS    84      37.964  13.686  59.562  1.00 59.25           N
ATOM    652  C   LYS    84      39.467   7.920  55.062  1.00 59.25           C
ATOM    653  O   LYS    84      40.494   7.773  54.408  1.00 59.25           O
ATOM    654  N   PRO    85      38.272   7.712  54.572  1.00142.52           N
ATOM    655  CA  PRO    85      38.120   7.378  53.187  1.00142.52           C
ATOM    656  CD  PRO    85      37.193   7.186  55.386  1.00142.52           C
ATOM    657  CB  PRO    85      36.656   6.982  53.017  1.00142.52           C
ATOM    658  CG  PRO    85      36.274   6.434  54.405  1.00142.52           C
ATOM    659  C   PRO    85      38.537   8.582  52.410  1.00142.52           C
ATOM    660  O   PRO    85      38.411   9.690  52.925  1.00142.52           O
ATOM    661  N   SER    86      39.018   8.400  51.168  1.00 37.63           N
ATOM    662  CA  SER    86      39.544   9.513  50.434  1.00 37.63           C
ATOM    663  CB  SER    86      39.943   9.154  48.993  1.00 37.63           C
ATOM    664  OG  SER    86      38.785   8.843  48.234  1.00 37.63           O
ATOM    665  C   SER    86      38.509  10.584  50.329  1.00 37.63           C
ATOM    666  O   SER    86      38.821  11.771  50.409  1.00 37.63           O
ATOM    667  N   ARG    87      37.240  10.199  50.135  1.00108.06           N
ATOM    668  CA  ARG    87      36.215  11.187  49.986  1.00108.06           C
ATOM    669  CB  ARG    87      34.851  10.547  49.693  1.00108.06           C
ATOM    670  CG  ARG    87      34.783   9.801  48.357  1.00108.06           C
ATOM    671  CD  ARG    87      35.436   8.418  48.336  1.00108.06           C
ATOM    672  NE  ARG    87      35.029   7.761  47.057  1.00108.06           N
ATOM    673  CZ  ARG    87      35.903   7.659  46.013  1.00108.06           C
ATOM    674  NH1 ARG    87      37.180   8.120  46.143  1.00108.06           N
ATOM    675  NH2 ARG    87      35.503   7.070  44.847  1.00108.06           N
ATOM    676  C   ARG    87      36.091  11.962  51.261  1.00108.06           C
ATOM    677  O   ARG    87      36.000  13.190  51.254  1.00108.06           O
ATOM    678  N   LEU    88      36.094  11.250  52.401  1.00 81.68           N
ATOM    679  CA  LEU    88      35.937  11.891  53.672  1.00 81.68           C
ATOM    680  CB  LEU    88      35.884  10.896  54.846  1.00 81.68           C
ATOM    681  CG  LEU    88      34.578  10.084  54.931  1.00 81.68           C
ATOM    682  CD1 LEU    88      33.393  10.986  55.310  1.00 81.68           C
ATOM    683  CD2 LEU    88      34.325   9.279  53.647  1.00 81.68           C
ATOM    684  C   LEU    88      37.095  12.800  53.924  1.00 81.68           C
ATOM    685  O   LEU    88      36.907  13.932  54.365  1.00 81.68           O
ATOM    686  N   TYR    89      38.331  12.350  53.632  1.00119.15           N
ATOM    687  CA  TYR    89      39.418  13.200  54.010  1.00119.15           C
ATOM    688  CB  TYR    89      40.840  12.576  54.020  1.00119.15           C
ATOM    689  CG  TYR    89      41.513  12.429  52.696  1.00119.15           C
ATOM    690  CD1 TYR    89      41.322  11.323  51.909  1.00119.15           C
ATOM    691  CD2 TYR    89      42.387  13.399  52.261  1.00119.15           C
ATOM    692  CE1 TYR    89      41.965  11.192  50.698  1.00119.15           C
ATOM    693  CE2 TYR    89      43.035  13.278  51.054  1.00119.15           C
ATOM    694  CZ  TYR    89      42.825  12.174  50.266  1.00119.15           C
ATOM    695  OH  TYR    89      43.490  12.056  49.028  1.00119.15           O
ATOM    696  C   TYR    89      39.364  14.476  53.226  1.00119.15           C
ATOM    697  O   TYR    89      39.609  15.541  53.789  1.00119.15           O
ATOM    698  N   ASP    90      39.022  14.430  51.920  1.00 66.57           N
ATOM    699  CA  ASP    90      38.962  15.663  51.180  1.00 66.57           C
ATOM    700  CB  ASP    90      38.676  15.497  49.672  1.00 66.57           C
ATOM    701  CG  ASP    90      39.991  15.169  48.968  1.00 66.57           C
ATOM    702  OD1 ASP    90      41.051  15.241  49.644  1.00 66.57           O
ATOM    703  OD2 ASP    90      39.957  14.855  47.748  1.00 66.57           O
ATOM    704  C   ASP    90      37.922  16.568  51.764  1.00 66.57           C
ATOM    705  O   ASP    90      38.173  17.761  51.922  1.00 66.57           O
ATOM    706  N   ALA    91      36.737  16.040  52.130  1.00 38.51           N
ATOM    707  CA  ALA    91      35.711  16.900  52.649  1.00 38.51           C
ATOM    708  CB  ALA    91      34.453  16.133  53.092  1.00 38.51           C
ATOM    709  C   ALA    91      36.260  17.589  53.860  1.00 38.51           C
ATOM    710  O   ALA    91      36.117  18.801  54.011  1.00 38.51           O
ATOM    711  N   TYR    92      36.963  16.847  54.734  1.00145.09           N
ATOM    712  CA  TYR    92      37.455  17.464  55.932  1.00145.09           C
ATOM    713  CB  TYR    92      38.052  16.483  56.950  1.00145.09           C
ATOM    714  CG  TYR    92      36.886  15.765  57.531  1.00145.09           C
ATOM    715  CD1 TYR    92      36.218  16.295  58.609  1.00145.09           C
ATOM    716  CD2 TYR    92      36.447  14.583  56.986  1.00145.09           C
ATOM    717  CE1 TYR    92      35.135  15.649  59.155  1.00145.09           C
ATOM    718  CE2 TYR    92      35.367  13.931  57.527  1.00145.09           C
ATOM    719  CZ  TYR    92      34.711  14.465  58.609  1.00145.09           C
ATOM    720  OH  TYR    92      33.601  13.794  59.160  1.00145.09           O
ATOM    721  C   TYR    92      38.463  18.531  55.630  1.00145.09           C
ATOM    722  O   TYR    92      38.428  19.594  56.245  1.00145.09           O
ATOM    723  N   GLU    93      39.387  18.285  54.681  1.00 76.21           N
ATOM    724  CA  GLU    93      40.425  19.239  54.384  1.00 76.21           C
ATOM    725  CB  GLU    93      41.424  18.724  53.334  1.00 76.21           C
ATOM    726  CG  GLU    93      42.120  17.420  53.732  1.00 76.21           C
ATOM    727  CD  GLU    93      42.971  17.658  54.972  1.00 76.21           C
ATOM    728  OE1 GLU    93      43.011  18.817  55.465  1.00 76.21           O
ATOM    729  OE2 GLU    93      43.596  16.672  55.446  1.00 76.21           O
ATOM    730  C   GLU    93      39.814  20.490  53.820  1.00 76.21           C
ATOM    731  O   GLU    93      40.266  21.596  54.114  1.00 76.21           O
ATOM    732  N   LEU    94      38.790  20.351  52.956  1.00143.89           N
ATOM    733  CA  LEU    94      38.175  21.516  52.385  1.00143.89           C
ATOM    734  CB  LEU    94      37.241  21.218  51.203  1.00143.89           C
ATOM    735  CG  LEU    94      38.043  20.885  49.932  1.00143.89           C
ATOM    736  CD1 LEU    94      38.842  22.105  49.449  1.00143.89           C
ATOM    737  CD2 LEU    94      38.966  19.685  50.155  1.00143.89           C
ATOM    738  C   LEU    94      37.452  22.292  53.439  1.00143.89           C
ATOM    739  O   LEU    94      37.422  23.521  53.396  1.00143.89           O
ATOM    740  N   LYS    95      36.828  21.608  54.416  1.00110.60           N
ATOM    741  CA  LYS    95      36.145  22.336  55.446  1.00110.60           C
ATOM    742  CB  LYS    95      35.444  21.439  56.476  1.00110.60           C
ATOM    743  CG  LYS    95      35.113  22.212  57.755  1.00110.60           C
ATOM    744  CD  LYS    95      34.190  23.412  57.532  1.00110.60           C
ATOM    745  CE  LYS    95      34.139  24.380  58.717  1.00110.60           C
ATOM    746  NZ  LYS    95      33.438  23.757  59.861  1.00110.60           N
ATOM    747  C   LYS    95      37.121  23.174  56.211  1.00110.60           C
ATOM    748  O   LYS    95      36.875  24.354  56.458  1.00110.60           O
ATOM    749  N   HIS    96      38.278  22.593  56.568  1.00 79.36           N
ATOM    750  CA  HIS    96      39.264  23.255  57.376  1.00 79.36           C
ATOM    751  ND1 HIS    96      42.397  23.971  58.105  1.00 79.36           N
ATOM    752  CG  HIS    96      41.555  22.946  58.467  1.00 79.36           C
ATOM    753  CB  HIS    96      40.503  22.366  57.573  1.00 79.36           C
ATOM    754  NE2 HIS    96      42.966  23.383  60.172  1.00 79.36           N
ATOM    755  CD2 HIS    96      41.915  22.598  59.734  1.00 79.36           C
ATOM    756  CE1 HIS    96      43.221  24.192  59.162  1.00 79.36           C
ATOM    757  C   HIS    96      39.711  24.484  56.653  1.00 79.36           C
ATOM    758  O   HIS    96      39.906  25.544  57.248  1.00 79.36           O
ATOM    759  N   ALA    97      39.868  24.360  55.328  1.00 52.63           N
ATOM    760  CA  ALA    97      40.358  25.423  54.505  1.00 52.63           C
ATOM    761  CB  ALA    97      40.502  25.014  53.026  1.00 52.63           C
ATOM    762  C   ALA    97      39.429  26.598  54.557  1.00 52.63           C
ATOM    763  O   ALA    97      39.875  27.739  54.461  1.00 52.63           O
ATOM    764  N   LEU    98      38.106  26.353  54.625  1.00155.57           N
ATOM    765  CA  LEU    98      37.136  27.414  54.652  1.00155.57           C
ATOM    766  CB  LEU    98      35.690  26.930  54.377  1.00155.57           C
ATOM    767  CG  LEU    98      34.926  26.242  55.535  1.00155.57           C
ATOM    768  CD1 LEU    98      34.443  27.240  56.606  1.00155.57           C
ATOM    769  CD2 LEU    98      33.775  25.382  54.991  1.00155.57           C
ATOM    770  C   LEU    98      37.165  28.136  55.962  1.00155.57           C
ATOM    771  O   LEU    98      36.946  29.345  56.017  1.00155.57           O
ATOM    772  N   LYS    99      37.412  27.409  57.067  1.00164.63           N
ATOM    773  CA  LYS    99      37.269  28.037  58.345  1.00164.63           C
ATOM    774  CB  LYS    99      36.902  27.056  59.466  1.00164.63           C
ATOM    775  CG  LYS    99      36.602  27.771  60.779  1.00164.63           C
ATOM    776  CD  LYS    99      35.347  28.643  60.714  1.00164.63           C
ATOM    777  CE  LYS    99      35.192  29.579  61.913  1.00164.63           C
ATOM    778  NZ  LYS    99      34.883  28.806  63.137  1.00164.63           N
ATOM    779  C   LYS    99      38.493  28.767  58.791  1.00164.63           C
ATOM    780  O   LYS    99      39.597  28.225  58.783  1.00164.63           O
ATOM    781  N   GLY   100      38.286  30.057  59.142  1.00 45.14           N
ATOM    782  CA  GLY   100      39.211  30.922  59.821  1.00 45.14           C
ATOM    783  C   GLY   100      40.516  30.995  59.108  1.00 45.14           C
ATOM    784  O   GLY   100      41.472  31.574  59.620  1.00 45.14           O
ATOM    785  N   ALA   101      40.604  30.443  57.892  1.00 49.88           N
ATOM    786  CA  ALA   101      41.869  30.450  57.230  1.00 49.88           C
ATOM    787  CB  ALA   101      42.284  29.079  56.670  1.00 49.88           C
ATOM    788  C   ALA   101      41.696  31.366  56.089  1.00 49.88           C
ATOM    789  O   ALA   101      40.594  31.427  55.549  1.00 49.88           O
ATOM    790  N   GLY   102      42.773  32.102  55.725  1.00 43.64           N
ATOM    791  CA  GLY   102      42.725  33.071  54.665  1.00 43.64           C
ATOM    792  C   GLY   102      42.151  32.384  53.480  1.00 43.64           C
ATOM    793  O   GLY   102      42.840  31.703  52.725  1.00 43.64           O
ATOM    794  N   THR   103      40.851  32.625  53.279  1.00160.47           N
ATOM    795  CA  THR   103      40.044  31.977  52.308  1.00160.47           C
ATOM    796  CB  THR   103      38.620  32.320  52.593  1.00160.47           C
ATOM    797  OG1 THR   103      37.741  31.710  51.670  1.00160.47           O
ATOM    798  CG2 THR   103      38.497  33.856  52.619  1.00160.47           C
ATOM    799  C   THR   103      40.463  32.435  50.950  1.00160.47           C
ATOM    800  O   THR   103      40.200  33.553  50.512  1.00160.47           O
ATOM    801  N   ASP   104      41.166  31.528  50.264  1.00139.83           N
ATOM    802  CA  ASP   104      41.689  31.679  48.944  1.00139.83           C
ATOM    803  CB  ASP   104      42.295  33.067  48.659  1.00139.83           C
ATOM    804  CG  ASP   104      43.501  33.386  49.539  1.00139.83           C
ATOM    805  OD1 ASP   104      43.721  32.685  50.560  1.00139.83           O
ATOM    806  OD2 ASP   104      44.224  34.360  49.197  1.00139.83           O
ATOM    807  C   ASP   104      42.772  30.673  48.971  1.00139.83           C
ATOM    808  O   ASP   104      43.596  30.559  48.065  1.00139.83           O
ATOM    809  N   GLU   105      42.706  29.862  50.044  1.00136.58           N
ATOM    810  CA  GLU   105      43.705  28.901  50.365  1.00136.58           C
ATOM    811  CB  GLU   105      43.326  27.916  51.481  1.00136.58           C
ATOM    812  CG  GLU   105      43.101  28.577  52.836  1.00136.58           C
ATOM    813  CD  GLU   105      41.663  29.047  52.834  1.00136.58           C
ATOM    814  OE1 GLU   105      40.911  28.655  51.907  1.00136.58           O
ATOM    815  OE2 GLU   105      41.285  29.798  53.765  1.00136.58           O
ATOM    816  C   GLU   105      43.971  28.074  49.167  1.00136.58           C
ATOM    817  O   GLU   105      43.123  27.884  48.298  1.00136.58           O
ATOM    818  N   LYS   106      45.228  27.623  49.086  1.00159.26           N
ATOM    819  CA  LYS   106      45.679  26.769  48.038  1.00159.26           C
ATOM    820  CB  LYS   106      47.209  26.611  48.002  1.00159.26           C
ATOM    821  CG  LYS   106      47.871  26.646  49.379  1.00159.26           C
ATOM    822  CD  LYS   106      47.395  25.576  50.358  1.00159.26           C
ATOM    823  CE  LYS   106      48.029  25.754  51.737  1.00159.26           C
ATOM    824  NZ  LYS   106      47.955  27.180  52.131  1.00159.26           N
ATOM    825  C   LYS   106      45.041  25.424  48.187  1.00159.26           C
ATOM    826  O   LYS   106      44.883  24.697  47.209  1.00159.26           O
ATOM    827  N   VAL   107      44.674  25.048  49.427  1.00 54.22           N
ATOM    828  CA  VAL   107      44.132  23.744  49.675  1.00 54.22           C
ATOM    829  CB  VAL   107      43.834  23.511  51.125  1.00 54.22           C
ATOM    830  CG1 VAL   107      43.196  22.121  51.280  1.00 54.22           C
ATOM    831  CG2 VAL   107      45.139  23.688  51.922  1.00 54.22           C
ATOM    832  C   VAL   107      42.870  23.557  48.885  1.00 54.22           C
ATOM    833  O   VAL   107      42.629  22.485  48.342  1.00 54.22           O
ATOM    834  N   LEU   108      42.020  24.592  48.793  1.00144.30           N
ATOM    835  CA  LEU   108      40.778  24.487  48.078  1.00144.30           C
ATOM    836  CB  LEU   108      39.974  25.788  48.251  1.00144.30           C
ATOM    837  CG  LEU   108      38.518  25.720  47.776  1.00144.30           C
ATOM    838  CD1 LEU   108      38.425  25.497  46.261  1.00144.30           C
ATOM    839  CD2 LEU   108      37.720  24.695  48.596  1.00144.30           C
ATOM    840  C   LEU   108      41.076  24.253  46.622  1.00144.30           C
ATOM    841  O   LEU   108      40.448  23.418  45.970  1.00144.30           O
ATOM    842  N   THR   109      42.063  24.986  46.075  1.00 39.41           N
ATOM    843  CA  THR   109      42.428  24.839  44.695  1.00 39.41           C
ATOM    844  CB  THR   109      43.486  25.813  44.276  1.00 39.41           C
ATOM    845  OG1 THR   109      43.032  27.142  44.487  1.00 39.41           O
ATOM    846  CG2 THR   109      43.811  25.581  42.791  1.00 39.41           C
ATOM    847  C   THR   109      42.983  23.457  44.487  1.00 39.41           C
ATOM    848  O   THR   109      42.691  22.789  43.495  1.00 39.41           O
ATOM    849  N   GLU   110      43.796  22.977  45.442  1.00 64.35           N
ATOM    850  CA  GLU   110      44.449  21.706  45.303  1.00 64.35           C
ATOM    851  CB  GLU   110      45.310  21.375  46.532  1.00 64.35           C
ATOM    852  CG  GLU   110      46.159  20.113  46.383  1.00 64.35           C
ATOM    853  CD  GLU   110      46.832  19.857  47.726  1.00 64.35           C
ATOM    854  OE1 GLU   110      46.159  19.306  48.635  1.00 64.35           O
ATOM    855  OE2 GLU   110      48.031  20.218  47.858  1.00 64.35           O
ATOM    856  C   GLU   110      43.434  20.610  45.181  1.00 64.35           C
ATOM    857  O   GLU   110      43.535  19.755  44.303  1.00 64.35           O
ATOM    858  N   ILE   111      42.417  20.601  46.060  1.00102.08           N
ATOM    859  CA  ILE   111      41.441  19.553  45.999  1.00102.08           C
ATOM    860  CB  ILE   111      40.487  19.539  47.157  1.00102.08           C
ATOM    861  CG1 ILE   111      41.215  18.991  48.394  1.00102.08           C
ATOM    862  CG2 ILE   111      39.252  18.702  46.776  1.00102.08           C
ATOM    863  CD1 ILE   111      42.390  19.826  48.869  1.00102.08           C
ATOM    864  C   ILE   111      40.674  19.638  44.721  1.00102.08           C
ATOM    865  O   ILE   111      40.406  18.615  44.095  1.00102.08           O
ATOM    866  N   ILE   112      40.285  20.850  44.293  1.00166.15           N
ATOM    867  CA  ILE   112      39.538  20.937  43.069  1.00166.15           C
ATOM    868  CB  ILE   112      39.008  22.329  42.802  1.00166.15           C
ATOM    869  CG1 ILE   112      38.582  22.517  41.336  1.00166.15           C
ATOM    870  CG2 ILE   112      40.038  23.362  43.259  1.00166.15           C
ATOM    871  CD1 ILE   112      39.693  22.877  40.342  1.00166.15           C
ATOM    872  C   ILE   112      40.347  20.492  41.887  1.00166.15           C
ATOM    873  O   ILE   112      39.853  19.775  41.020  1.00166.15           O
ATOM    874  N   ALA   113      41.593  20.979  41.788  1.00 83.20           N
ATOM    875  CA  ALA   113      42.451  20.782  40.652  1.00 83.20           C
ATOM    876  CB  ALA   113      43.626  21.772  40.663  1.00 83.20           C
ATOM    877  C   ALA   113      43.028  19.404  40.453  1.00 83.20           C
ATOM    878  O   ALA   113      43.297  19.010  39.317  1.00 83.20           O
ATOM    879  N   SER   114      43.385  18.705  41.545  1.00 94.41           N
ATOM    880  CA  SER   114      44.076  17.449  41.433  1.00 94.41           C
ATOM    881  CB  SER   114      45.178  17.316  42.491  1.00 94.41           C
ATOM    882  OG  SER   114      44.613  17.304  43.791  1.00 94.41           O
ATOM    883  C   SER   114      43.211  16.224  41.470  1.00 94.41           C
ATOM    884  O   SER   114      43.740  15.114  41.415  1.00 94.41           O
ATOM    885  N   ARG   115      41.879  16.363  41.603  1.00139.45           N
ATOM    886  CA  ARG   115      41.055  15.194  41.748  1.00139.45           C
ATOM    887  CB  ARG   115      40.073  15.295  42.933  1.00139.45           C
ATOM    888  CG  ARG   115      40.687  14.941  44.297  1.00139.45           C
ATOM    889  CD  ARG   115      41.790  15.874  44.803  1.00139.45           C
ATOM    890  NE  ARG   115      42.242  15.317  46.112  1.00139.45           N
ATOM    891  CZ  ARG   115      43.234  15.924  46.826  1.00139.45           C
ATOM    892  NH1 ARG   115      43.817  17.065  46.358  1.00139.45           N
ATOM    893  NH2 ARG   115      43.646  15.392  48.013  1.00139.45           N
ATOM    894  C   ARG   115      40.268  14.964  40.498  1.00139.45           C
ATOM    895  O   ARG   115      40.007  15.877  39.719  1.00139.45           O
ATOM    896  N   THR   116      39.895  13.692  40.260  1.00 97.23           N
ATOM    897  CA  THR   116      39.101  13.376  39.117  1.00 97.23           C
ATOM    898  CB  THR   116      38.969  11.899  38.894  1.00 97.23           C
ATOM    899  OG1 THR   116      38.279  11.637  37.683  1.00 97.23           O
ATOM    900  CG2 THR   116      38.218  11.286  40.085  1.00 97.23           C
ATOM    901  C   THR   116      37.749  13.958  39.373  1.00 97.23           C
ATOM    902  O   THR   116      37.431  14.335  40.500  1.00 97.23           O
ATOM    903  N   PRO   117      36.948  14.079  38.350  1.00127.76           N
ATOM    904  CA  PRO   117      35.648  14.654  38.543  1.00127.76           C
ATOM    905  CD  PRO   117      37.446  14.294  37.003  1.00127.76           C
ATOM    906  CB  PRO   117      35.068  14.824  37.140  1.00127.76           C
ATOM    907  CG  PRO   117      36.322  15.047  36.269  1.00127.76           C
ATOM    908  C   PRO   117      34.860  13.799  39.480  1.00127.76           C
ATOM    909  O   PRO   117      34.055  14.336  40.242  1.00127.76           O
ATOM    910  N   GLU   118      35.091  12.473  39.437  1.00 46.44           N
ATOM    911  CA  GLU   118      34.403  11.527  40.266  1.00 46.44           C
ATOM    912  CB  GLU   118      34.803  10.074  39.940  1.00 46.44           C
ATOM    913  CG  GLU   118      34.442   9.597  38.530  1.00 46.44           C
ATOM    914  CD  GLU   118      34.993   8.184  38.396  1.00 46.44           C
ATOM    915  OE1 GLU   118      36.197   8.002  38.722  1.00 46.44           O
ATOM    916  OE2 GLU   118      34.230   7.269  37.985  1.00 46.44           O
ATOM    917  C   GLU   118      34.778  11.751  41.697  1.00 46.44           C
ATOM    918  O   GLU   118      33.921  11.794  42.578  1.00 46.44           O
ATOM    919  N   GLU   119      36.085  11.903  41.974  1.00100.09           N
ATOM    920  CA  GLU   119      36.473  12.073  43.339  1.00100.09           C
ATOM    921  CB  GLU   119      37.971  11.859  43.600  1.00100.09           C
ATOM    922  CG  GLU   119      38.895  12.605  42.658  1.00100.09           C
ATOM    923  CD  GLU   119      40.288  12.039  42.883  1.00100.09           C
ATOM    924  OE1 GLU   119      40.424  11.155  43.770  1.00100.09           O
ATOM    925  OE2 GLU   119      41.232  12.475  42.171  1.00100.09           O
ATOM    926  C   GLU   119      35.998  13.394  43.848  1.00100.09           C
ATOM    927  O   GLU   119      35.644  13.519  45.018  1.00100.09           O
ATOM    928  N   LEU   120      35.975  14.429  42.990  1.00105.19           N
ATOM    929  CA  LEU   120      35.506  15.699  43.457  1.00105.19           C
ATOM    930  CB  LEU   120      35.625  16.795  42.381  1.00105.19           C
ATOM    931  CG  LEU   120      35.344  18.222  42.894  1.00105.19           C
ATOM    932  CD1 LEU   120      33.874  18.425  43.285  1.00105.19           C
ATOM    933  CD2 LEU   120      36.311  18.593  44.029  1.00105.19           C
ATOM    934  C   LEU   120      34.057  15.536  43.827  1.00105.19           C
ATOM    935  O   LEU   120      33.595  16.027  44.855  1.00105.19           O
ATOM    936  N   ARG   121      33.272  14.818  43.008  1.00118.16           N
ATOM    937  CA  ARG   121      31.889  14.686  43.364  1.00118.16           C
ATOM    938  CB  ARG   121      31.057  13.916  42.329  1.00118.16           C
ATOM    939  CG  ARG   121      30.709  14.761  41.105  1.00118.16           C
ATOM    940  CD  ARG   121      29.956  13.983  40.030  1.00118.16           C
ATOM    941  NE  ARG   121      30.922  13.025  39.430  1.00118.16           N
ATOM    942  CZ  ARG   121      30.590  12.337  38.299  1.00118.16           C
ATOM    943  NH1 ARG   121      29.374  12.529  37.712  1.00118.16           N
ATOM    944  NH2 ARG   121      31.481  11.453  37.762  1.00118.16           N
ATOM    945  C   ARG   121      31.786  13.954  44.663  1.00118.16           C
ATOM    946  O   ARG   121      31.005  14.327  45.536  1.00118.16           O
ATOM    947  N   ALA   122      32.600  12.901  44.838  1.00 30.89           N
ATOM    948  CA  ALA   122      32.515  12.091  46.016  1.00 30.89           C
ATOM    949  CB  ALA   122      33.500  10.916  45.964  1.00 30.89           C
ATOM    950  C   ALA   122      32.813  12.922  47.232  1.00 30.89           C
ATOM    951  O   ALA   122      32.139  12.797  48.253  1.00 30.89           O
ATOM    952  N   ILE   123      33.826  13.807  47.169  1.00110.75           N
ATOM    953  CA  ILE   123      34.104  14.612  48.327  1.00110.75           C
ATOM    954  CB  ILE   123      35.295  15.536  48.223  1.00110.75           C
ATOM    955  CG1 ILE   123      35.433  16.345  49.519  1.00110.75           C
ATOM    956  CG2 ILE   123      35.194  16.443  47.002  1.00110.75           C
ATOM    957  CD1 ILE   123      36.460  17.470  49.386  1.00110.75           C
ATOM    958  C   ILE   123      32.910  15.466  48.604  1.00110.75           C
ATOM    959  O   ILE   123      32.567  15.696  49.763  1.00110.75           O
ATOM    960  N   LYS   124      32.245  15.972  47.547  1.00 56.06           N
ATOM    961  CA  LYS   124      31.116  16.836  47.745  1.00 56.06           C
ATOM    962  CB  LYS   124      30.463  17.326  46.438  1.00 56.06           C
ATOM    963  CG  LYS   124      31.311  18.330  45.659  1.00 56.06           C
ATOM    964  CD  LYS   124      30.801  18.605  44.240  1.00 56.06           C
ATOM    965  CE  LYS   124      30.519  20.084  43.961  1.00 56.06           C
ATOM    966  NZ  LYS   124      30.050  20.265  42.567  1.00 56.06           N
ATOM    967  C   LYS   124      30.046  16.111  48.495  1.00 56.06           C
ATOM    968  O   LYS   124      29.409  16.687  49.376  1.00 56.06           O
ATOM    969  N   GLN   125      29.798  14.831  48.155  1.00 28.07           N
ATOM    970  CA  GLN   125      28.763  14.094  48.821  1.00 28.07           C
ATOM    971  CB  GLN   125      28.514  12.706  48.213  1.00 28.07           C
ATOM    972  CG  GLN   125      27.935  12.765  46.799  1.00 28.07           C
ATOM    973  CD  GLN   125      27.671  11.340  46.341  1.00 28.07           C
ATOM    974  OE1 GLN   125      28.010  10.380  47.031  1.00 28.07           O
ATOM    975  NE2 GLN   125      27.039  11.198  45.145  1.00 28.07           N
ATOM    976  C   GLN   125      29.136  13.903  50.255  1.00 28.07           C
ATOM    977  O   GLN   125      28.297  14.031  51.145  1.00 28.07           O
ATOM    978  N   ALA   126      30.418  13.588  50.516  1.00 22.72           N
ATOM    979  CA  ALA   126      30.869  13.372  51.861  1.00 22.72           C
ATOM    980  CB  ALA   126      32.348  12.952  51.942  1.00 22.72           C
ATOM    981  C   ALA   126      30.708  14.657  52.602  1.00 22.72           C
ATOM    982  O   ALA   126      30.340  14.675  53.774  1.00 22.72           O
ATOM    983  N   TYR   127      30.978  15.781  51.918  1.00 55.70           N
ATOM    984  CA  TYR   127      30.905  17.067  52.546  1.00 55.70           C
ATOM    985  CB  TYR   127      31.247  18.192  51.555  1.00 55.70           C
ATOM    986  CG  TYR   127      31.574  19.429  52.320  1.00 55.70           C
ATOM    987  CD1 TYR   127      32.862  19.618  52.765  1.00 55.70           C
ATOM    988  CD2 TYR   127      30.628  20.391  52.585  1.00 55.70           C
ATOM    989  CE1 TYR   127      33.203  20.745  53.469  1.00 55.70           C
ATOM    990  CE2 TYR   127      30.963  21.525  53.290  1.00 55.70           C
ATOM    991  CZ  TYR   127      32.254  21.700  53.731  1.00 55.70           C
ATOM    992  OH  TYR   127      32.613  22.855  54.456  1.00 55.70           O
ATOM    993  C   TYR   127      29.486  17.262  52.973  1.00 55.70           C
ATOM    994  O   TYR   127      29.203  17.711  54.083  1.00 55.70           O
ATOM    995  N   GLU   128      28.549  16.901  52.081  1.00 47.55           N
ATOM    996  CA  GLU   128      27.155  17.101  52.325  1.00 47.55           C
ATOM    997  CB  GLU   128      26.325  16.764  51.074  1.00 47.55           C
ATOM    998  CG  GLU   128      26.647  17.736  49.932  1.00 47.55           C
ATOM    999  CD  GLU   128      26.052  17.223  48.630  1.00 47.55           C
ATOM   1000  OE1 GLU   128      25.295  16.217  48.677  1.00 47.55           O
ATOM   1001  OE2 GLU   128      26.353  17.831  47.567  1.00 47.55           O
ATOM   1002  C   GLU   128      26.715  16.278  53.494  1.00 47.55           C
ATOM   1003  O   GLU   128      25.998  16.768  54.363  1.00 47.55           O
ATOM   1004  N   GLU   129      27.152  15.009  53.574  1.00 81.31           N
ATOM   1005  CA  GLU   129      26.683  14.187  54.649  1.00 81.31           C
ATOM   1006  CB  GLU   129      27.152  12.728  54.522  1.00 81.31           C
ATOM   1007  CG  GLU   129      26.596  11.802  55.603  1.00 81.31           C
ATOM   1008  CD  GLU   129      27.018  10.384  55.252  1.00 81.31           C
ATOM   1009  OE1 GLU   129      27.367  10.140  54.065  1.00 81.31           O
ATOM   1010  OE2 GLU   129      26.995   9.523  56.171  1.00 81.31           O
ATOM   1011  C   GLU   129      27.158  14.723  55.968  1.00 81.31           C
ATOM   1012  O   GLU   129      26.363  14.858  56.898  1.00 81.31           O
ATOM   1013  N   GLU   130      28.466  15.033  56.104  1.00115.74           N
ATOM   1014  CA  GLU   130      28.933  15.494  57.385  1.00115.74           C
ATOM   1015  CB  GLU   130      30.467  15.487  57.545  1.00115.74           C
ATOM   1016  CG  GLU   130      31.052  14.133  57.965  1.00115.74           C
ATOM   1017  CD  GLU   130      31.289  13.276  56.733  1.00115.74           C
ATOM   1018  OE1 GLU   130      31.756  13.839  55.708  1.00115.74           O
ATOM   1019  OE2 GLU   130      31.013  12.049  56.799  1.00115.74           O
ATOM   1020  C   GLU   130      28.457  16.876  57.729  1.00115.74           C
ATOM   1021  O   GLU   130      27.905  17.099  58.804  1.00115.74           O
ATOM   1022  N   TYR   131      28.686  17.847  56.827  1.00 95.40           N
ATOM   1023  CA  TYR   131      28.377  19.233  57.057  1.00 95.40           C
ATOM   1024  CB  TYR   131      29.228  20.169  56.193  1.00 95.40           C
ATOM   1025  CG  TYR   131      30.587  20.009  56.779  1.00 95.40           C
ATOM   1026  CD1 TYR   131      31.424  18.997  56.368  1.00 95.40           C
ATOM   1027  CD2 TYR   131      31.014  20.864  57.765  1.00 95.40           C
ATOM   1028  CE1 TYR   131      32.673  18.852  56.925  1.00 95.40           C
ATOM   1029  CE2 TYR   131      32.261  20.723  58.327  1.00 95.40           C
ATOM   1030  CZ  TYR   131      33.094  19.715  57.907  1.00 95.40           C
ATOM   1031  OH  TYR   131      34.374  19.568  58.484  1.00 95.40           O
ATOM   1032  C   TYR   131      26.926  19.576  56.946  1.00 95.40           C
ATOM   1033  O   TYR   131      26.444  20.451  57.661  1.00 95.40           O
ATOM   1034  N   GLY   132      26.186  18.953  56.013  1.00 21.96           N
ATOM   1035  CA  GLY   132      24.794  19.281  55.906  1.00 21.96           C
ATOM   1036  C   GLY   132      24.657  20.454  54.988  1.00 21.96           C
ATOM   1037  O   GLY   132      23.570  21.010  54.831  1.00 21.96           O
ATOM   1038  N   SER   133      25.776  20.875  54.371  1.00 81.67           N
ATOM   1039  CA  SER   133      25.729  21.955  53.431  1.00 81.67           C
ATOM   1040  CB  SER   133      26.160  23.309  54.014  1.00 81.67           C
ATOM   1041  OG  SER   133      25.220  23.728  54.994  1.00 81.67           O
ATOM   1042  C   SER   133      26.666  21.588  52.328  1.00 81.67           C
ATOM   1043  O   SER   133      27.318  20.547  52.389  1.00 81.67           O
ATOM   1044  N   ASN   134      26.743  22.416  51.267  1.00121.16           N
ATOM   1045  CA  ASN   134      27.611  22.031  50.198  1.00121.16           C
ATOM   1046  CB  ASN   134      26.997  22.087  48.782  1.00121.16           C
ATOM   1047  CG  ASN   134      26.475  23.477  48.481  1.00121.16           C
ATOM   1048  OD1 ASN   134      27.218  24.363  48.065  1.00121.16           O
ATOM   1049  ND2 ASN   134      25.141  23.661  48.671  1.00121.16           N
ATOM   1050  C   ASN   134      28.883  22.800  50.253  1.00121.16           C
ATOM   1051  O   ASN   134      28.961  23.922  50.754  1.00121.16           O
ATOM   1052  N   LEU   135      29.931  22.161  49.712  1.00 72.52           N
ATOM   1053  CA  LEU   135      31.263  22.666  49.748  1.00 72.52           C
ATOM   1054  CB  LEU   135      32.198  21.716  48.981  1.00 72.52           C
ATOM   1055  CG  LEU   135      33.693  22.044  49.083  1.00 72.52           C
ATOM   1056  CD1 LEU   135      34.210  21.921  50.523  1.00 72.52           C
ATOM   1057  CD2 LEU   135      34.501  21.201  48.083  1.00 72.52           C
ATOM   1058  C   LEU   135      31.245  24.004  49.081  1.00 72.52           C
ATOM   1059  O   LEU   135      31.810  24.964  49.600  1.00 72.52           O
ATOM   1060  N   GLU   136      30.543  24.128  47.940  1.00138.34           N
ATOM   1061  CA  GLU   136      30.563  25.392  47.257  1.00138.34           C
ATOM   1062  CB  GLU   136      29.929  25.417  45.851  1.00138.34           C
ATOM   1063  CG  GLU   136      28.580  24.722  45.711  1.00138.34           C
ATOM   1064  CD  GLU   136      28.888  23.375  45.083  1.00138.34           C
ATOM   1065  OE1 GLU   136      29.642  23.374  44.074  1.00138.34           O
ATOM   1066  OE2 GLU   136      28.394  22.340  45.601  1.00138.34           O
ATOM   1067  C   GLU   136      29.958  26.478  48.084  1.00138.34           C
ATOM   1068  O   GLU   136      30.403  27.621  48.007  1.00138.34           O
ATOM   1069  N   ASP   137      28.921  26.185  48.889  1.00 41.33           N
ATOM   1070  CA  ASP   137      28.341  27.259  49.643  1.00 41.33           C
ATOM   1071  CB  ASP   137      27.122  26.836  50.482  1.00 41.33           C
ATOM   1072  CG  ASP   137      25.940  26.652  49.543  1.00 41.33           C
ATOM   1073  OD1 ASP   137      25.998  27.190  48.405  1.00 41.33           O
ATOM   1074  OD2 ASP   137      24.956  25.981  49.953  1.00 41.33           O
ATOM   1075  C   ASP   137      29.363  27.799  50.591  1.00 41.33           C
ATOM   1076  O   ASP   137      29.501  29.012  50.733  1.00 41.33           O
ATOM   1077  N   ASP   138      30.116  26.907  51.262  1.00 45.77           N
ATOM   1078  CA  ASP   138      31.064  27.363  52.236  1.00 45.77           C
ATOM   1079  CB  ASP   138      31.683  26.206  53.033  1.00 45.77           C
ATOM   1080  CG  ASP   138      30.574  25.702  53.949  1.00 45.77           C
ATOM   1081  OD1 ASP   138      29.524  26.395  54.028  1.00 45.77           O
ATOM   1082  OD2 ASP   138      30.752  24.631  54.586  1.00 45.77           O
ATOM   1083  C   ASP   138      32.143  28.159  51.570  1.00 45.77           C
ATOM   1084  O   ASP   138      32.569  29.188  52.092  1.00 45.77           O
ATOM   1085  N   VAL   139      32.618  27.702  50.397  1.00 44.75           N
ATOM   1086  CA  VAL   139      33.652  28.410  49.697  1.00 44.75           C
ATOM   1087  CB  VAL   139      34.153  27.660  48.501  1.00 44.75           C
ATOM   1088  CG1 VAL   139      35.120  28.554  47.704  1.00 44.75           C
ATOM   1089  CG2 VAL   139      34.810  26.375  49.027  1.00 44.75           C
ATOM   1090  C   VAL   139      33.131  29.741  49.266  1.00 44.75           C
ATOM   1091  O   VAL   139      33.830  30.749  49.360  1.00 44.75           O
ATOM   1092  N   VAL   140      31.880  29.789  48.777  1.00 30.28           N
ATOM   1093  CA  VAL   140      31.342  31.044  48.344  1.00 30.28           C
ATOM   1094  CB  VAL   140      29.943  30.936  47.813  1.00 30.28           C
ATOM   1095  CG1 VAL   140      29.427  32.358  47.539  1.00 30.28           C
ATOM   1096  CG2 VAL   140      29.945  30.024  46.574  1.00 30.28           C
ATOM   1097  C   VAL   140      31.279  31.955  49.526  1.00 30.28           C
ATOM   1098  O   VAL   140      31.653  33.123  49.444  1.00 30.28           O
ATOM   1099  N   GLY   141      30.792  31.445  50.669  1.00 29.45           N
ATOM   1100  CA  GLY   141      30.651  32.308  51.803  1.00 29.45           C
ATOM   1101  C   GLY   141      31.987  32.773  52.300  1.00 29.45           C
ATOM   1102  O   GLY   141      32.178  33.956  52.578  1.00 29.45           O
ATOM   1103  N   ASP   142      32.942  31.838  52.438  1.00 95.69           N
ATOM   1104  CA  ASP   142      34.223  32.106  53.028  1.00 95.69           C
ATOM   1105  CB  ASP   142      34.960  30.799  53.361  1.00 95.69           C
ATOM   1106  CG  ASP   142      34.189  30.137  54.497  1.00 95.69           C
ATOM   1107  OD1 ASP   142      33.942  30.837  55.517  1.00 95.69           O
ATOM   1108  OD2 ASP   142      33.822  28.939  54.362  1.00 95.69           O
ATOM   1109  C   ASP   142      35.135  32.968  52.195  1.00 95.69           C
ATOM   1110  O   ASP   142      35.779  33.857  52.745  1.00 95.69           O
ATOM   1111  N   THR   143      35.219  32.743  50.864  1.00 59.29           N
ATOM   1112  CA  THR   143      36.175  33.420  50.011  1.00 59.29           C
ATOM   1113  CB  THR   143      36.498  32.658  48.748  1.00 59.29           C
ATOM   1114  OG1 THR   143      35.361  32.635  47.895  1.00 59.29           O
ATOM   1115  CG2 THR   143      36.918  31.215  49.076  1.00 59.29           C
ATOM   1116  C   THR   143      35.619  34.727  49.527  1.00 59.29           C
ATOM   1117  O   THR   143      34.410  34.945  49.548  1.00 59.29           O
ATOM   1118  N   LYS   144      36.504  35.638  49.059  1.00142.80           N
ATOM   1119  CA  LYS   144      36.031  36.899  48.557  1.00142.80           C
ATOM   1120  CB  LYS   144      36.109  38.045  49.583  1.00142.80           C
ATOM   1121  CG  LYS   144      35.233  37.847  50.822  1.00142.80           C
ATOM   1122  CD  LYS   144      33.731  37.790  50.532  1.00142.80           C
ATOM   1123  CE  LYS   144      33.127  39.146  50.160  1.00142.80           C
ATOM   1124  NZ  LYS   144      33.437  39.469  48.748  1.00142.80           N
ATOM   1125  C   LYS   144      36.888  37.327  47.404  1.00142.80           C
ATOM   1126  O   LYS   144      37.960  36.774  47.161  1.00142.80           O
ATOM   1127  N   GLY   145      36.383  38.317  46.639  1.00 38.35           N
ATOM   1128  CA  GLY   145      37.105  38.957  45.578  1.00 38.35           C
ATOM   1129  C   GLY   145      37.439  38.003  44.481  1.00 38.35           C
ATOM   1130  O   GLY   145      36.624  37.199  44.033  1.00 38.35           O
ATOM   1131  N   TYR   146      38.697  38.119  44.025  1.00108.06           N
ATOM   1132  CA  TYR   146      39.302  37.413  42.939  1.00108.06           C
ATOM   1133  CB  TYR   146      40.755  37.897  42.760  1.00108.06           C
ATOM   1134  CG  TYR   146      40.700  39.391  42.613  1.00108.06           C
ATOM   1135  CD1 TYR   146      40.556  40.204  43.718  1.00108.06           C
ATOM   1136  CD2 TYR   146      40.799  39.994  41.380  1.00108.06           C
ATOM   1137  CE1 TYR   146      40.496  41.572  43.605  1.00108.06           C
ATOM   1138  CE2 TYR   146      40.742  41.363  41.256  1.00108.06           C
ATOM   1139  CZ  TYR   146      40.587  42.158  42.366  1.00108.06           C
ATOM   1140  OH  TYR   146      40.527  43.561  42.237  1.00108.06           O
ATOM   1141  C   TYR   146      39.313  35.961  43.294  1.00108.06           C
ATOM   1142  O   TYR   146      38.998  35.103  42.471  1.00108.06           O
ATOM   1143  N   TYR   147      39.658  35.659  44.557  1.00 68.54           N
ATOM   1144  CA  TYR   147      39.780  34.301  45.001  1.00 68.54           C
ATOM   1145  CB  TYR   147      40.292  34.196  46.442  1.00 68.54           C
ATOM   1146  CG  TYR   147      41.597  34.916  46.461  1.00 68.54           C
ATOM   1147  CD1 TYR   147      42.762  34.313  46.041  1.00 68.54           C
ATOM   1148  CD2 TYR   147      41.640  36.227  46.874  1.00 68.54           C
ATOM   1149  CE1 TYR   147      43.956  34.996  46.065  1.00 68.54           C
ATOM   1150  CE2 TYR   147      42.828  36.914  46.900  1.00 68.54           C
ATOM   1151  CZ  TYR   147      43.988  36.300  46.498  1.00 68.54           C
ATOM   1152  OH  TYR   147      45.203  37.019  46.531  1.00 68.54           O
ATOM   1153  C   TYR   147      38.447  33.628  44.925  1.00 68.54           C
ATOM   1154  O   TYR   147      38.357  32.472  44.509  1.00 68.54           O
ATOM   1155  N   GLN   148      37.368  34.327  45.328  1.00 44.46           N
ATOM   1156  CA  GLN   148      36.074  33.709  45.288  1.00 44.46           C
ATOM   1157  CB  GLN   148      34.914  34.606  45.745  1.00 44.46           C
ATOM   1158  CG  GLN   148      33.566  33.879  45.669  1.00 44.46           C
ATOM   1159  CD  GLN   148      32.444  34.899  45.792  1.00 44.46           C
ATOM   1160  OE1 GLN   148      32.428  35.721  46.706  1.00 44.46           O
ATOM   1161  NE2 GLN   148      31.483  34.845  44.832  1.00 44.46           N
ATOM   1162  C   GLN   148      35.750  33.376  43.871  1.00 44.46           C
ATOM   1163  O   GLN   148      35.254  32.291  43.574  1.00 44.46           O
ATOM   1164  N   ARG   149      36.057  34.305  42.949  1.00105.52           N
ATOM   1165  CA  ARG   149      35.671  34.125  41.580  1.00105.52           C
ATOM   1166  CB  ARG   149      36.166  35.229  40.634  1.00105.52           C
ATOM   1167  CG  ARG   149      35.490  36.589  40.776  1.00105.52           C
ATOM   1168  CD  ARG   149      35.764  37.480  39.562  1.00105.52           C
ATOM   1169  NE  ARG   149      35.247  38.842  39.864  1.00105.52           N
ATOM   1170  CZ  ARG   149      33.981  39.205  39.505  1.00105.52           C
ATOM   1171  NH1 ARG   149      33.171  38.336  38.831  1.00105.52           N
ATOM   1172  NH2 ARG   149      33.522  40.449  39.827  1.00105.52           N
ATOM   1173  C   ARG   149      36.285  32.880  41.032  1.00105.52           C
ATOM   1174  O   ARG   149      35.656  32.183  40.239  1.00105.52           O
ATOM   1175  N   MET   150      37.572  32.640  41.337  1.00126.40           N
ATOM   1176  CA  MET   150      38.254  31.480  40.832  1.00126.40           C
ATOM   1177  CB  MET   150      39.777  31.577  41.030  1.00126.40           C
ATOM   1178  CG  MET   150      40.563  30.352  40.552  1.00126.40           C
ATOM   1179  SD  MET   150      40.660  30.142  38.750  1.00126.40           S
ATOM   1180  CE  MET   150      41.783  28.718  38.854  1.00126.40           C
ATOM   1181  C   MET   150      37.823  30.188  41.470  1.00126.40           C
ATOM   1182  O   MET   150      37.493  29.225  40.780  1.00126.40           O
ATOM   1183  N   LEU   151      37.801  30.159  42.818  1.00 71.97           N
ATOM   1184  CA  LEU   151      37.596  28.968  43.605  1.00 71.97           C
ATOM   1185  CB  LEU   151      37.882  29.180  45.107  1.00 71.97           C
ATOM   1186  CG  LEU   151      39.362  29.429  45.463  1.00 71.97           C
ATOM   1187  CD1 LEU   151      39.533  29.629  46.978  1.00 71.97           C
ATOM   1188  CD2 LEU   151      40.273  28.308  44.934  1.00 71.97           C
ATOM   1189  C   LEU   151      36.208  28.420  43.504  1.00 71.97           C
ATOM   1190  O   LEU   151      36.026  27.203  43.542  1.00 71.97           O
ATOM   1191  N   VAL   152      35.188  29.292  43.410  1.00 38.79           N
ATOM   1192  CA  VAL   152      33.837  28.807  43.437  1.00 38.79           C
ATOM   1193  CB  VAL   152      32.809  29.903  43.369  1.00 38.79           C
ATOM   1194  CG1 VAL   152      31.420  29.243  43.343  1.00 38.79           C
ATOM   1195  CG2 VAL   152      33.010  30.855  44.563  1.00 38.79           C
ATOM   1196  C   VAL   152      33.610  27.878  42.284  1.00 38.79           C
ATOM   1197  O   VAL   152      33.097  26.775  42.461  1.00 38.79           O
ATOM   1198  N   VAL   153      34.002  28.287  41.067  1.00 98.46           N
ATOM   1199  CA  VAL   153      33.786  27.457  39.920  1.00 98.46           C
ATOM   1200  CB  VAL   153      34.136  28.148  38.630  1.00 98.46           C
ATOM   1201  CG1 VAL   153      33.197  29.356  38.471  1.00 98.46           C
ATOM   1202  CG2 VAL   153      35.631  28.514  38.629  1.00 98.46           C
ATOM   1203  C   VAL   153      34.628  26.229  40.031  1.00 98.46           C
ATOM   1204  O   VAL   153      34.187  25.133  39.686  1.00 98.46           O
ATOM   1205  N   LEU   154      35.867  26.373  40.540  1.00 69.63           N
ATOM   1206  CA  LEU   154      36.747  25.244  40.563  1.00 69.63           C
ATOM   1207  CB  LEU   154      38.138  25.578  41.138  1.00 69.63           C
ATOM   1208  CG  LEU   154      38.946  26.546  40.244  1.00 69.63           C
ATOM   1209  CD1 LEU   154      40.335  26.846  40.838  1.00 69.63           C
ATOM   1210  CD2 LEU   154      39.004  26.048  38.788  1.00 69.63           C
ATOM   1211  C   LEU   154      36.129  24.140  41.370  1.00 69.63           C
ATOM   1212  O   LEU   154      35.953  23.024  40.889  1.00 69.63           O
ATOM   1213  N   LEU   155      35.685  24.443  42.594  1.00125.63           N
ATOM   1214  CA  LEU   155      35.172  23.450  43.494  1.00125.63           C
ATOM   1215  CB  LEU   155      34.795  24.137  44.819  1.00125.63           C
ATOM   1216  CG  LEU   155      34.311  23.293  46.009  1.00125.63           C
ATOM   1217  CD1 LEU   155      34.001  24.244  47.169  1.00125.63           C
ATOM   1218  CD2 LEU   155      33.110  22.392  45.688  1.00125.63           C
ATOM   1219  C   LEU   155      33.951  22.810  42.875  1.00125.63           C
ATOM   1220  O   LEU   155      33.655  21.643  43.122  1.00125.63           O
ATOM   1221  N   GLN   156      33.171  23.589  42.105  1.00123.27           N
ATOM   1222  CA  GLN   156      31.923  23.189  41.492  1.00123.27           C
ATOM   1223  CB  GLN   156      31.037  24.389  41.110  1.00123.27           C
ATOM   1224  CG  GLN   156      29.683  23.987  40.519  1.00123.27           C
ATOM   1225  CD  GLN   156      28.874  25.258  40.310  1.00123.27           C
ATOM   1226  OE1 GLN   156      27.654  25.216  40.162  1.00123.27           O
ATOM   1227  NE2 GLN   156      29.571  26.426  40.307  1.00123.27           N
ATOM   1228  C   GLN   156      32.024  22.301  40.276  1.00123.27           C
ATOM   1229  O   GLN   156      31.103  21.535  39.997  1.00123.27           O
ATOM   1230  N   ALA   157      33.106  22.396  39.483  1.00 61.58           N
ATOM   1231  CA  ALA   157      33.130  21.734  38.204  1.00 61.58           C
ATOM   1232  CB  ALA   157      34.376  22.068  37.367  1.00 61.58           C
ATOM   1233  C   ALA   157      33.043  20.244  38.289  1.00 61.58           C
ATOM   1234  O   ALA   157      33.436  19.612  39.268  1.00 61.58           O
ATOM   1235  N   ASN   158      32.427  19.658  37.243  1.00 68.50           N
ATOM   1236  CA  ASN   158      32.437  18.243  37.028  1.00 68.50           C
ATOM   1237  CB  ASN   158      31.038  17.608  36.994  1.00 68.50           C
ATOM   1238  CG  ASN   158      31.209  16.097  36.965  1.00 68.50           C
ATOM   1239  OD1 ASN   158      30.763  15.429  36.034  1.00 68.50           O
ATOM   1240  ND2 ASN   158      31.871  15.537  38.014  1.00 68.50           N
ATOM   1241  C   ASN   158      33.013  18.160  35.654  1.00 68.50           C
ATOM   1242  O   ASN   158      32.291  18.244  34.663  1.00 68.50           O
ATOM   1243  N   ARG   159      34.343  17.984  35.569  1.00164.30           N
ATOM   1244  CA  ARG   159      35.029  18.079  34.315  1.00164.30           C
ATOM   1245  CB  ARG   159      36.555  18.283  34.437  1.00164.30           C
ATOM   1246  CG  ARG   159      36.978  19.668  34.936  1.00164.30           C
ATOM   1247  CD  ARG   159      36.790  19.887  36.439  1.00164.30           C
ATOM   1248  NE  ARG   159      38.005  19.367  37.132  1.00164.30           N
ATOM   1249  CZ  ARG   159      39.097  20.169  37.309  1.00164.30           C
ATOM   1250  NH1 ARG   159      39.085  21.454  36.848  1.00164.30           N
ATOM   1251  NH2 ARG   159      40.200  19.687  37.953  1.00164.30           N
ATOM   1252  C   ARG   159      34.818  16.869  33.482  1.00164.30           C
ATOM   1253  O   ARG   159      34.528  15.782  33.976  1.00164.30           O
ATOM   1254  N   ASP   160      34.949  17.065  32.157  1.00 98.08           N
ATOM   1255  CA  ASP   160      34.821  16.001  31.216  1.00 98.08           C
ATOM   1256  CB  ASP   160      34.314  16.482  29.851  1.00 98.08           C
ATOM   1257  CG  ASP   160      32.904  16.996  30.107  1.00 98.08           C
ATOM   1258  OD1 ASP   160      32.386  16.748  31.229  1.00 98.08           O
ATOM   1259  OD2 ASP   160      32.329  17.643  29.193  1.00 98.08           O
ATOM   1260  C   ASP   160      36.185  15.412  31.059  1.00 98.08           C
ATOM   1261  O   ASP   160      37.175  16.108  30.833  1.00 98.08           O
ATOM   1262  N   PRO   161      36.223  14.133  31.303  1.00117.68           N
ATOM   1263  CA  PRO   161      37.439  13.367  31.195  1.00117.68           C
ATOM   1264  CD  PRO   161      35.364  13.619  32.361  1.00117.68           C
ATOM   1265  CB  PRO   161      37.251  12.143  32.093  1.00117.68           C
ATOM   1266  CG  PRO   161      36.198  12.580  33.121  1.00117.68           C
ATOM   1267  C   PRO   161      37.823  12.965  29.798  1.00117.68           C
ATOM   1268  O   PRO   161      38.835  12.277  29.670  1.00117.68           O
ATOM   1269  N   ASP   162      37.043  13.328  28.759  1.00 48.96           N
ATOM   1270  CA  ASP   162      37.308  12.866  27.419  1.00 48.96           C
ATOM   1271  CB  ASP   162      36.228  13.285  26.404  1.00 48.96           C
ATOM   1272  CG  ASP   162      34.963  12.498  26.715  1.00 48.96           C
ATOM   1273  OD1 ASP   162      34.992  11.248  26.553  1.00 48.96           O
ATOM   1274  OD2 ASP   162      33.952  13.134  27.113  1.00 48.96           O
ATOM   1275  C   ASP   162      38.627  13.380  26.926  1.00 48.96           C
ATOM   1276  O   ASP   162      39.085  14.465  27.282  1.00 48.96           O
ATOM   1277  N   THR   163      39.282  12.544  26.095  1.00114.12           N
ATOM   1278  CA  THR   163      40.565  12.773  25.492  1.00114.12           C
ATOM   1279  CB  THR   163      41.080  11.550  24.799  1.00114.12           C
ATOM   1280  OG1 THR   163      40.249  11.241  23.690  1.00114.12           O
ATOM   1281  CG2 THR   163      41.070  10.381  25.799  1.00114.12           C
ATOM   1282  C   THR   163      40.470  13.827  24.437  1.00114.12           C
ATOM   1283  O   THR   163      41.399  14.607  24.236  1.00114.12           O
ATOM   1284  N   ALA   164      39.331  13.873  23.728  1.00 43.03           N
ATOM   1285  CA  ALA   164      39.207  14.718  22.577  1.00 43.03           C
ATOM   1286  CB  ALA   164      37.791  14.708  21.977  1.00 43.03           C
ATOM   1287  C   ALA   164      39.539  16.131  22.910  1.00 43.03           C
ATOM   1288  O   ALA   164      39.263  16.616  24.007  1.00 43.03           O
ATOM   1289  N   ILE   165      40.205  16.827  21.965  1.00 69.56           N
ATOM   1290  CA  ILE   165      40.426  18.211  22.232  1.00 69.56           C
ATOM   1291  CB  ILE   165      41.805  18.590  22.665  1.00 69.56           C
ATOM   1292  CG1 ILE   165      42.388  17.627  23.710  1.00 69.56           C
ATOM   1293  CG2 ILE   165      41.615  19.985  23.289  1.00 69.56           C
ATOM   1294  CD1 ILE   165      43.893  17.824  23.904  1.00 69.56           C
ATOM   1295  C   ILE   165      40.164  18.945  20.956  1.00 69.56           C
ATOM   1296  O   ILE   165      40.178  18.356  19.874  1.00 69.56           O
ATOM   1297  N   ASP   166      39.881  20.258  21.062  1.00 45.30           N
ATOM   1298  CA  ASP   166      39.639  21.054  19.895  1.00 45.30           C
ATOM   1299  CB  ASP   166      38.402  21.957  20.036  1.00 45.30           C
ATOM   1300  CG  ASP   166      38.111  22.588  18.684  1.00 45.30           C
ATOM   1301  OD1 ASP   166      38.987  23.337  18.175  1.00 45.30           O
ATOM   1302  OD2 ASP   166      37.009  22.318  18.139  1.00 45.30           O
ATOM   1303  C   ASP   166      40.831  21.940  19.700  1.00 45.30           C
ATOM   1304  O   ASP   166      41.019  22.909  20.432  1.00 45.30           O
ATOM   1305  N   ASP   167      41.665  21.634  18.686  1.00 87.28           N
ATOM   1306  CA  ASP   167      42.872  22.375  18.442  1.00 87.28           C
ATOM   1307  CB  ASP   167      43.716  21.800  17.290  1.00 87.28           C
ATOM   1308  CG  ASP   167      42.884  21.882  16.018  1.00 87.28           C
ATOM   1309  OD1 ASP   167      41.870  21.140  15.938  1.00 87.28           O
ATOM   1310  OD2 ASP   167      43.246  22.676  15.107  1.00 87.28           O
ATOM   1311  C   ASP   167      42.566  23.795  18.078  1.00 87.28           C
ATOM   1312  O   ASP   167      43.257  24.714  18.513  1.00 87.28           O
ATOM   1313  N   ALA   168      41.531  24.036  17.259  1.00 26.93           N
ATOM   1314  CA  ALA   168      41.296  25.397  16.873  1.00 26.93           C
ATOM   1315  CB  ALA   168      40.142  25.540  15.868  1.00 26.93           C
ATOM   1316  C   ALA   168      40.958  26.212  18.087  1.00 26.93           C
ATOM   1317  O   ALA   168      41.480  27.310  18.273  1.00 26.93           O
ATOM   1318  N   GLN   169      40.099  25.666  18.969  1.00121.53           N
ATOM   1319  CA  GLN   169      39.621  26.365  20.131  1.00121.53           C
ATOM   1320  CB  GLN   169      38.640  25.508  20.953  1.00121.53           C
ATOM   1321  CG  GLN   169      37.335  25.182  20.221  1.00121.53           C
ATOM   1322  CD  GLN   169      36.381  26.353  20.414  1.00121.53           C
ATOM   1323  OE1 GLN   169      36.343  26.966  21.480  1.00121.53           O
ATOM   1324  NE2 GLN   169      35.583  26.674  19.361  1.00121.53           N
ATOM   1325  C   GLN   169      40.776  26.690  21.026  1.00121.53           C
ATOM   1326  O   GLN   169      40.861  27.795  21.561  1.00121.53           O
ATOM   1327  N   VAL   170      41.711  25.737  21.205  1.00 94.74           N
ATOM   1328  CA  VAL   170      42.811  25.986  22.094  1.00 94.74           C
ATOM   1329  CB  VAL   170      43.729  24.808  22.307  1.00 94.74           C
ATOM   1330  CG1 VAL   170      42.923  23.681  22.970  1.00 94.74           C
ATOM   1331  CG2 VAL   170      44.396  24.410  20.983  1.00 94.74           C
ATOM   1332  C   VAL   170      43.611  27.126  21.546  1.00 94.74           C
ATOM   1333  O   VAL   170      44.133  27.955  22.288  1.00 94.74           O
ATOM   1334  N   GLU   171      43.752  27.203  20.217  1.00 68.14           N
ATOM   1335  CA  GLU   171      44.520  28.284  19.684  1.00 68.14           C
ATOM   1336  CB  GLU   171      44.639  28.206  18.154  1.00 68.14           C
ATOM   1337  CG  GLU   171      45.560  29.267  17.557  1.00 68.14           C
ATOM   1338  CD  GLU   171      45.600  29.040  16.055  1.00 68.14           C
ATOM   1339  OE1 GLU   171      44.716  28.301  15.545  1.00 68.14           O
ATOM   1340  OE2 GLU   171      46.517  29.601  15.397  1.00 68.14           O
ATOM   1341  C   GLU   171      43.836  29.572  20.031  1.00 68.14           C
ATOM   1342  O   GLU   171      44.475  30.517  20.491  1.00 68.14           O
ATOM   1343  N   LEU   172      42.505  29.645  19.848  1.00 86.41           N
ATOM   1344  CA  LEU   172      41.855  30.895  20.109  1.00 86.41           C
ATOM   1345  CB  LEU   172      40.357  30.888  19.782  1.00 86.41           C
ATOM   1346  CG  LEU   172      40.072  30.656  18.292  1.00 86.41           C
ATOM   1347  CD1 LEU   172      38.565  30.681  18.004  1.00 86.41           C
ATOM   1348  CD2 LEU   172      40.860  31.638  17.413  1.00 86.41           C
ATOM   1349  C   LEU   172      41.965  31.229  21.557  1.00 86.41           C
ATOM   1350  O   LEU   172      42.300  32.358  21.912  1.00 86.41           O
ATOM   1351  N   ASP   173      41.696  30.255  22.446  1.00118.39           N
ATOM   1352  CA  ASP   173      41.709  30.613  23.831  1.00118.39           C
ATOM   1353  CB  ASP   173      40.964  29.654  24.793  1.00118.39           C
ATOM   1354  CG  ASP   173      41.588  28.281  24.898  1.00118.39           C
ATOM   1355  OD1 ASP   173      42.693  28.076  24.345  1.00118.39           O
ATOM   1356  OD2 ASP   173      40.957  27.412  25.560  1.00118.39           O
ATOM   1357  C   ASP   173      43.098  30.907  24.299  1.00118.39           C
ATOM   1358  O   ASP   173      43.283  31.669  25.246  1.00118.39           O
ATOM   1359  N   ALA   174      44.123  30.307  23.668  1.00 30.44           N
ATOM   1360  CA  ALA   174      45.453  30.617  24.103  1.00 30.44           C
ATOM   1361  CB  ALA   174      46.531  29.883  23.291  1.00 30.44           C
ATOM   1362  C   ALA   174      45.654  32.087  23.897  1.00 30.44           C
ATOM   1363  O   ALA   174      46.132  32.793  24.784  1.00 30.44           O
ATOM   1364  N   GLN   175      45.245  32.604  22.724  1.00 29.80           N
ATOM   1365  CA  GLN   175      45.431  34.001  22.461  1.00 29.80           C
ATOM   1366  CB  GLN   175      45.003  34.431  21.042  1.00 29.80           C
ATOM   1367  CG  GLN   175      45.878  33.848  19.928  1.00 29.80           C
ATOM   1368  CD  GLN   175      45.384  34.391  18.591  1.00 29.80           C
ATOM   1369  OE1 GLN   175      44.719  35.425  18.536  1.00 29.80           O
ATOM   1370  NE2 GLN   175      45.722  33.680  17.482  1.00 29.80           N
ATOM   1371  C   GLN   175      44.608  34.781  23.439  1.00 29.80           C
ATOM   1372  O   GLN   175      45.037  35.824  23.931  1.00 29.80           O
ATOM   1373  N   ALA   176      43.401  34.280  23.758  1.00 30.94           N
ATOM   1374  CA  ALA   176      42.503  34.996  24.619  1.00 30.94           C
ATOM   1375  CB  ALA   176      41.159  34.268  24.803  1.00 30.94           C
ATOM   1376  C   ALA   176      43.122  35.179  25.972  1.00 30.94           C
ATOM   1377  O   ALA   176      43.078  36.269  26.541  1.00 30.94           O
ATOM   1378  N   LEU   177      43.749  34.123  26.515  1.00 48.28           N
ATOM   1379  CA  LEU   177      44.332  34.231  27.819  1.00 48.28           C
ATOM   1380  CB  LEU   177      44.952  32.908  28.294  1.00 48.28           C
ATOM   1381  CG  LEU   177      43.898  31.802  28.492  1.00 48.28           C
ATOM   1382  CD1 LEU   177      44.515  30.539  29.115  1.00 48.28           C
ATOM   1383  CD2 LEU   177      42.682  32.331  29.271  1.00 48.28           C
ATOM   1384  C   LEU   177      45.409  35.271  27.748  1.00 48.28           C
ATOM   1385  O   LEU   177      45.590  36.055  28.679  1.00 48.28           O
ATOM   1386  N   PHE   178      46.136  35.310  26.614  1.00109.56           N
ATOM   1387  CA  PHE   178      47.232  36.218  26.415  1.00109.56           C
ATOM   1388  CB  PHE   178      47.813  36.105  24.988  1.00109.56           C
ATOM   1389  CG  PHE   178      48.810  37.190  24.730  1.00109.56           C
ATOM   1390  CD1 PHE   178      48.404  38.401  24.215  1.00109.56           C
ATOM   1391  CD2 PHE   178      50.150  37.007  24.991  1.00109.56           C
ATOM   1392  CE1 PHE   178      49.311  39.405  23.967  1.00109.56           C
ATOM   1393  CE2 PHE   178      51.064  38.005  24.745  1.00109.56           C
ATOM   1394  CZ  PHE   178      50.646  39.209  24.232  1.00109.56           C
ATOM   1395  C   PHE   178      46.746  37.624  26.556  1.00109.56           C
ATOM   1396  O   PHE   178      47.317  38.412  27.309  1.00109.56           O
ATOM   1397  N   GLN   179      45.649  37.964  25.858  1.00118.90           N
ATOM   1398  CA  GLN   179      45.174  39.317  25.843  1.00118.90           C
ATOM   1399  CB  GLN   179      43.879  39.462  25.023  1.00118.90           C
ATOM   1400  CG  GLN   179      43.338  40.891  24.948  1.00118.90           C
ATOM   1401  CD  GLN   179      44.128  41.604  23.864  1.00118.90           C
ATOM   1402  OE1 GLN   179      45.067  41.041  23.304  1.00118.90           O
ATOM   1403  NE2 GLN   179      43.739  42.868  23.551  1.00118.90           N
ATOM   1404  C   GLN   179      44.817  39.730  27.230  1.00118.90           C
ATOM   1405  O   GLN   179      45.238  40.784  27.707  1.00118.90           O
ATOM   1406  N   ALA   180      44.048  38.884  27.933  1.00 37.71           N
ATOM   1407  CA  ALA   180      43.579  39.288  29.221  1.00 37.71           C
ATOM   1408  CB  ALA   180      42.650  38.241  29.859  1.00 37.71           C
ATOM   1409  C   ALA   180      44.729  39.489  30.148  1.00 37.71           C
ATOM   1410  O   ALA   180      44.832  40.529  30.797  1.00 37.71           O
ATOM   1411  N   GLY   181      45.648  38.510  30.219  1.00 41.62           N
ATOM   1412  CA  GLY   181      46.703  38.634  31.178  1.00 41.62           C
ATOM   1413  C   GLY   181      47.606  39.774  30.830  1.00 41.62           C
ATOM   1414  O   GLY   181      47.931  40.598  31.685  1.00 41.62           O
ATOM   1415  N   GLU   182      48.067  39.832  29.565  1.00130.65           N
ATOM   1416  CA  GLU   182      49.033  40.840  29.240  1.00130.65           C
ATOM   1417  CB  GLU   182      49.722  40.577  27.889  1.00130.65           C
ATOM   1418  CG  GLU   182      51.009  41.383  27.685  1.00130.65           C
ATOM   1419  CD  GLU   182      50.659  42.820  27.318  1.00130.65           C
ATOM   1420  OE1 GLU   182      49.593  43.037  26.681  1.00130.65           O
ATOM   1421  OE2 GLU   182      51.464  43.725  27.667  1.00130.65           O
ATOM   1422  C   GLU   182      48.452  42.212  29.176  1.00130.65           C
ATOM   1423  O   GLU   182      48.803  43.090  29.962  1.00130.65           O
ATOM   1424  N   LEU   183      47.513  42.421  28.238  1.00121.35           N
ATOM   1425  CA  LEU   183      47.043  43.755  28.024  1.00121.35           C
ATOM   1426  CB  LEU   183      46.194  43.880  26.743  1.00121.35           C
ATOM   1427  CG  LEU   183      45.983  45.328  26.251  1.00121.35           C
ATOM   1428  CD1 LEU   183      45.238  46.210  27.265  1.00121.35           C
ATOM   1429  CD2 LEU   183      47.319  45.933  25.795  1.00121.35           C
ATOM   1430  C   LEU   183      46.191  44.176  29.170  1.00121.35           C
ATOM   1431  O   LEU   183      46.372  45.248  29.745  1.00121.35           O
ATOM   1432  N   LYS   184      45.238  43.306  29.541  1.00 99.53           N
ATOM   1433  CA  LYS   184      44.261  43.694  30.511  1.00 99.53           C
ATOM   1434  CB  LYS   184      43.069  42.726  30.630  1.00 99.53           C
ATOM   1435  CG  LYS   184      41.946  43.298  31.505  1.00 99.53           C
ATOM   1436  CD  LYS   184      40.600  42.577  31.384  1.00 99.53           C
ATOM   1437  CE  LYS   184      39.482  43.237  32.199  1.00 99.53           C
ATOM   1438  NZ  LYS   184      38.202  42.526  31.979  1.00 99.53           N
ATOM   1439  C   LYS   184      44.820  43.857  31.874  1.00 99.53           C
ATOM   1440  O   LYS   184      44.470  44.817  32.560  1.00 99.53           O
ATOM   1441  N   TRP   185      45.703  42.925  32.299  1.00101.05           N
ATOM   1442  CA  TRP   185      46.131  42.873  33.667  1.00101.05           C
ATOM   1443  CB  TRP   185      46.525  44.245  34.257  1.00101.05           C
ATOM   1444  CG  TRP   185      47.710  44.932  33.624  1.00101.05           C
ATOM   1445  CD2 TRP   185      47.845  46.362  33.560  1.00101.05           C
ATOM   1446  CD1 TRP   185      48.810  44.414  33.001  1.00101.05           C
ATOM   1447  NE1 TRP   185      49.625  45.433  32.563  1.00101.05           N
ATOM   1448  CE2 TRP   185      49.041  46.637  32.897  1.00101.05           C
ATOM   1449  CE3 TRP   185      47.034  47.361  34.013  1.00101.05           C
ATOM   1450  CZ2 TRP   185      49.445  47.924  32.679  1.00101.05           C
ATOM   1451  CZ3 TRP   185      47.447  48.658  33.794  1.00101.05           C
ATOM   1452  CH2 TRP   185      48.628  48.935  33.140  1.00101.05           C
ATOM   1453  C   TRP   185      44.909  42.420  34.408  1.00101.05           C
ATOM   1454  O   TRP   185      44.836  42.506  35.633  1.00101.05           O
ATOM   1455  N   GLY   186      43.907  41.902  33.661  1.00 42.30           N
ATOM   1456  CA  GLY   186      42.692  41.453  34.262  1.00 42.30           C
ATOM   1457  C   GLY   186      42.855  39.984  34.418  1.00 42.30           C
ATOM   1458  O   GLY   186      42.376  39.190  33.611  1.00 42.30           O
ATOM   1459  N   THR   187      43.542  39.602  35.504  1.00128.96           N
ATOM   1460  CA  THR   187      43.845  38.234  35.773  1.00128.96           C
ATOM   1461  CB  THR   187      44.790  38.044  36.921  1.00128.96           C
ATOM   1462  OG1 THR   187      45.182  36.681  37.007  1.00128.96           O
ATOM   1463  CG2 THR   187      44.086  38.486  38.214  1.00128.96           C
ATOM   1464  C   THR   187      42.601  37.472  36.086  1.00128.96           C
ATOM   1465  O   THR   187      42.510  36.289  35.766  1.00128.96           O
ATOM   1466  N   ASP   188      41.623  38.122  36.746  1.00153.67           N
ATOM   1467  CA  ASP   188      40.417  37.446  37.133  1.00153.67           C
ATOM   1468  CB  ASP   188      39.772  38.082  38.377  1.00153.67           C
ATOM   1469  CG  ASP   188      39.381  39.510  38.004  1.00153.67           C
ATOM   1470  OD1 ASP   188      40.276  40.250  37.513  1.00153.67           O
ATOM   1471  OD2 ASP   188      38.189  39.878  38.185  1.00153.67           O
ATOM   1472  C   ASP   188      39.412  37.601  36.036  1.00153.67           C
ATOM   1473  O   ASP   188      38.214  37.703  36.296  1.00153.67           O
ATOM   1474  N   GLU   189      39.869  37.578  34.775  1.00125.40           N
ATOM   1475  CA  GLU   189      38.965  37.730  33.677  1.00125.40           C
ATOM   1476  CB  GLU   189      39.687  37.837  32.323  1.00125.40           C
ATOM   1477  CG  GLU   189      38.789  37.598  31.107  1.00125.40           C
ATOM   1478  CD  GLU   189      38.078  38.885  30.730  1.00125.40           C
ATOM   1479  OE1 GLU   189      38.729  39.962  30.782  1.00125.40           O
ATOM   1480  OE2 GLU   189      36.874  38.805  30.363  1.00125.40           O
ATOM   1481  C   GLU   189      38.101  36.520  33.635  1.00125.40           C
ATOM   1482  O   GLU   189      38.512  35.426  34.018  1.00125.40           O
ATOM   1483  N   GLU   190      36.861  36.700  33.153  1.00 97.43           N
ATOM   1484  CA  GLU   190      35.933  35.618  33.090  1.00 97.43           C
ATOM   1485  CB  GLU   190      34.574  36.045  32.518  1.00 97.43           C
ATOM   1486  CG  GLU   190      33.562  34.905  32.432  1.00 97.43           C
ATOM   1487  CD  GLU   190      33.668  34.321  31.031  1.00 97.43           C
ATOM   1488  OE1 GLU   190      34.447  34.880  30.213  1.00 97.43           O
ATOM   1489  OE2 GLU   190      32.966  33.313  30.755  1.00 97.43           O
ATOM   1490  C   GLU   190      36.509  34.563  32.207  1.00 97.43           C
ATOM   1491  O   GLU   190      36.411  33.377  32.509  1.00 97.43           O
ATOM   1492  N   LYS   191      37.141  34.973  31.097  1.00 68.65           N
ATOM   1493  CA  LYS   191      37.698  34.052  30.150  1.00 68.65           C
ATOM   1494  CB  LYS   191      38.272  34.766  28.914  1.00 68.65           C
ATOM   1495  CG  LYS   191      37.205  35.485  28.088  1.00 68.65           C
ATOM   1496  CD  LYS   191      37.765  36.488  27.079  1.00 68.65           C
ATOM   1497  CE  LYS   191      36.684  37.099  26.184  1.00 68.65           C
ATOM   1498  NZ  LYS   191      35.598  37.676  27.009  1.00 68.65           N
ATOM   1499  C   LYS   191      38.807  33.278  30.786  1.00 68.65           C
ATOM   1500  O   LYS   191      38.984  32.098  30.490  1.00 68.65           O
ATOM   1501  N   PHE   192      39.622  33.929  31.641  1.00 58.15           N
ATOM   1502  CA  PHE   192      40.722  33.217  32.225  1.00 58.15           C
ATOM   1503  CB  PHE   192      41.678  34.124  33.018  1.00 58.15           C
ATOM   1504  CG  PHE   192      42.907  33.325  33.281  1.00 58.15           C
ATOM   1505  CD1 PHE   192      43.905  33.268  32.337  1.00 58.15           C
ATOM   1506  CD2 PHE   192      43.061  32.631  34.458  1.00 58.15           C
ATOM   1507  CE1 PHE   192      45.048  32.536  32.559  1.00 58.15           C
ATOM   1508  CE2 PHE   192      44.202  31.896  34.686  1.00 58.15           C
ATOM   1509  CZ  PHE   192      45.195  31.847  33.737  1.00 58.15           C
ATOM   1510  C   PHE   192      40.189  32.174  33.148  1.00 58.15           C
ATOM   1511  O   PHE   192      40.536  30.997  33.046  1.00 58.15           O
ATOM   1512  N   ILE   193      39.274  32.584  34.047  1.00 60.35           N
ATOM   1513  CA  ILE   193      38.738  31.670  35.001  1.00 60.35           C
ATOM   1514  CB  ILE   193      37.861  32.301  36.039  1.00 60.35           C
ATOM   1515  CG1 ILE   193      38.718  33.243  36.904  1.00 60.35           C
ATOM   1516  CG2 ILE   193      37.202  31.175  36.855  1.00 60.35           C
ATOM   1517  CD1 ILE   193      37.922  34.059  37.916  1.00 60.35           C
ATOM   1518  C   ILE   193      38.004  30.608  34.262  1.00 60.35           C
ATOM   1519  O   ILE   193      38.023  29.449  34.669  1.00 60.35           O
ATOM   1520  N   THR   194      37.329  30.973  33.156  1.00 42.64           N
ATOM   1521  CA  THR   194      36.589  29.998  32.408  1.00 42.64           C
ATOM   1522  CB  THR   194      35.865  30.554  31.217  1.00 42.64           C
ATOM   1523  OG1 THR   194      34.890  31.505  31.620  1.00 42.64           O
ATOM   1524  CG2 THR   194      35.189  29.388  30.480  1.00 42.64           C
ATOM   1525  C   THR   194      37.486  28.912  31.890  1.00 42.64           C
ATOM   1526  O   THR   194      37.173  27.736  32.059  1.00 42.64           O
ATOM   1527  N   ILE   195      38.632  29.247  31.262  1.00 48.57           N
ATOM   1528  CA  ILE   195      39.413  28.173  30.712  1.00 48.57           C
ATOM   1529  CB  ILE   195      40.635  28.606  29.949  1.00 48.57           C
ATOM   1530  CG1 ILE   195      40.242  29.377  28.676  1.00 48.57           C
ATOM   1531  CG2 ILE   195      41.464  27.341  29.663  1.00 48.57           C
ATOM   1532  CD1 ILE   195      41.428  30.010  27.947  1.00 48.57           C
ATOM   1533  C   ILE   195      39.871  27.283  31.826  1.00 48.57           C
ATOM   1534  O   ILE   195      39.751  26.062  31.733  1.00 48.57           O
ATOM   1535  N   LEU   196      40.396  27.862  32.923  1.00 69.75           N
ATOM   1536  CA  LEU   196      40.914  27.040  33.981  1.00 69.75           C
ATOM   1537  CB  LEU   196      41.673  27.818  35.070  1.00 69.75           C
ATOM   1538  CG  LEU   196      43.035  28.367  34.606  1.00 69.75           C
ATOM   1539  CD1 LEU   196      43.754  29.125  35.735  1.00 69.75           C
ATOM   1540  CD2 LEU   196      43.904  27.248  34.011  1.00 69.75           C
ATOM   1541  C   LEU   196      39.860  26.239  34.689  1.00 69.75           C
ATOM   1542  O   LEU   196      40.065  25.058  34.962  1.00 69.75           O
ATOM   1543  N   GLY   197      38.734  26.870  35.070  1.00 79.76           N
ATOM   1544  CA  GLY   197      37.721  26.200  35.841  1.00 79.76           C
ATOM   1545  C   GLY   197      36.895  25.196  35.089  1.00 79.76           C
ATOM   1546  O   GLY   197      36.556  24.164  35.661  1.00 79.76           O
ATOM   1547  N   THR   198      36.425  25.547  33.867  1.00151.88           N
ATOM   1548  CA  THR   198      35.500  24.731  33.113  1.00151.88           C
ATOM   1549  CB  THR   198      34.531  25.547  32.312  1.00151.88           C
ATOM   1550  OG1 THR   198      33.429  24.736  31.939  1.00151.88           O
ATOM   1551  CG2 THR   198      35.235  26.078  31.053  1.00151.88           C
ATOM   1552  C   THR   198      36.039  23.659  32.189  1.00151.88           C
ATOM   1553  O   THR   198      35.482  22.565  32.133  1.00151.88           O
ATOM   1554  N   ARG   199      37.123  23.934  31.433  1.00 70.34           N
ATOM   1555  CA  ARG   199      37.542  23.088  30.336  1.00 70.34           C
ATOM   1556  CB  ARG   199      38.486  23.832  29.379  1.00 70.34           C
ATOM   1557  CG  ARG   199      37.836  25.101  28.821  1.00 70.34           C
ATOM   1558  CD  ARG   199      38.716  25.920  27.878  1.00 70.34           C
ATOM   1559  NE  ARG   199      37.905  27.098  27.455  1.00 70.34           N
ATOM   1560  CZ  ARG   199      37.114  27.016  26.347  1.00 70.34           C
ATOM   1561  NH1 ARG   199      37.105  25.869  25.608  1.00 70.34           N
ATOM   1562  NH2 ARG   199      36.337  28.077  25.978  1.00 70.34           N
ATOM   1563  C   ARG   199      38.213  21.827  30.793  1.00 70.34           C
ATOM   1564  O   ARG   199      38.757  21.749  31.892  1.00 70.34           O
ATOM   1565  N   SER   200      38.184  20.792  29.919  1.00 80.91           N
ATOM   1566  CA  SER   200      38.772  19.509  30.187  1.00 80.91           C
ATOM   1567  CB  SER   200      38.551  18.506  29.040  1.00 80.91           C
ATOM   1568  OG  SER   200      39.237  17.293  29.306  1.00 80.91           O
ATOM   1569  C   SER   200      40.250  19.698  30.334  1.00 80.91           C
ATOM   1570  O   SER   200      40.816  20.680  29.855  1.00 80.91           O
ATOM   1571  N   VAL   201      40.902  18.753  31.039  1.00 35.30           N
ATOM   1572  CA  VAL   201      42.312  18.808  31.294  1.00 35.30           C
ATOM   1573  CB  VAL   201      42.779  17.666  32.150  1.00 35.30           C
ATOM   1574  CG1 VAL   201      44.302  17.784  32.334  1.00 35.30           C
ATOM   1575  CG2 VAL   201      41.975  17.667  33.462  1.00 35.30           C
ATOM   1576  C   VAL   201      43.042  18.709  29.995  1.00 35.30           C
ATOM   1577  O   VAL   201      43.976  19.466  29.735  1.00 35.30           O
ATOM   1578  N   SER   202      42.616  17.771  29.132  1.00 72.52           N
ATOM   1579  CA  SER   202      43.289  17.557  27.887  1.00 72.52           C
ATOM   1580  CB  SER   202      42.673  16.392  27.095  1.00 72.52           C
ATOM   1581  OG  SER   202      43.495  16.042  25.994  1.00 72.52           O
ATOM   1582  C   SER   202      43.166  18.813  27.080  1.00 72.52           C
ATOM   1583  O   SER   202      44.122  19.243  26.438  1.00 72.52           O
ATOM   1584  N   HIS   203      41.979  19.445  27.117  1.00 47.89           N
ATOM   1585  CA  HIS   203      41.736  20.652  26.377  1.00 47.89           C
ATOM   1586  ND1 HIS   203      38.857  22.433  24.879  1.00 47.89           N
ATOM   1587  CG  HIS   203      39.976  22.345  25.678  1.00 47.89           C
ATOM   1588  CB  HIS   203      40.297  21.166  26.549  1.00 47.89           C
ATOM   1589  NE2 HIS   203      40.001  24.315  24.576  1.00 47.89           N
ATOM   1590  CD2 HIS   203      40.664  23.504  25.479  1.00 47.89           C
ATOM   1591  CE1 HIS   203      38.920  23.631  24.244  1.00 47.89           C
ATOM   1592  C   HIS   203      42.628  21.729  26.908  1.00 47.89           C
ATOM   1593  O   HIS   203      43.202  22.512  26.152  1.00 47.89           O
ATOM   1594  N   LEU   204      42.751  21.804  28.243  1.00 42.93           N
ATOM   1595  CA  LEU   204      43.526  22.836  28.863  1.00 42.93           C
ATOM   1596  CB  LEU   204      43.438  22.797  30.399  1.00 42.93           C
ATOM   1597  CG  LEU   204      42.017  23.049  30.937  1.00 42.93           C
ATOM   1598  CD1 LEU   204      41.989  23.006  32.473  1.00 42.93           C
ATOM   1599  CD2 LEU   204      41.415  24.343  30.362  1.00 42.93           C
ATOM   1600  C   LEU   204      44.963  22.681  28.491  1.00 42.93           C
ATOM   1601  O   LEU   204      45.647  23.659  28.191  1.00 42.93           O
ATOM   1602  N   ARG   205      45.469  21.437  28.496  1.00 67.44           N
ATOM   1603  CA  ARG   205      46.856  21.251  28.204  1.00 67.44           C
ATOM   1604  CB  ARG   205      47.296  19.779  28.323  1.00 67.44           C
ATOM   1605  CG  ARG   205      47.344  19.270  29.770  1.00 67.44           C
ATOM   1606  CD  ARG   205      47.723  17.790  29.898  1.00 67.44           C
ATOM   1607  NE  ARG   205      47.932  17.496  31.347  1.00 67.44           N
ATOM   1608  CZ  ARG   205      48.228  16.227  31.758  1.00 67.44           C
ATOM   1609  NH1 ARG   205      48.315  15.215  30.847  1.00 67.44           N
ATOM   1610  NH2 ARG   205      48.433  15.970  33.082  1.00 67.44           N
ATOM   1611  C   ARG   205      47.131  21.719  26.810  1.00 67.44           C
ATOM   1612  O   ARG   205      48.080  22.472  26.588  1.00 67.44           O
ATOM   1613  N   ARG   206      46.294  21.333  25.825  1.00189.65           N
ATOM   1614  CA  ARG   206      46.664  21.752  24.507  1.00189.65           C
ATOM   1615  CB  ARG   206      46.018  21.033  23.305  1.00189.65           C
ATOM   1616  CG  ARG   206      44.537  21.215  23.033  1.00189.65           C
ATOM   1617  CD  ARG   206      44.116  20.364  21.831  1.00189.65           C
ATOM   1618  NE  ARG   206      45.086  20.551  20.718  1.00189.65           N
ATOM   1619  CZ  ARG   206      45.265  19.527  19.832  1.00189.65           C
ATOM   1620  NH1 ARG   206      44.585  18.356  20.006  1.00189.65           N
ATOM   1621  NH2 ARG   206      46.114  19.670  18.773  1.00189.65           N
ATOM   1622  C   ARG   206      46.542  23.241  24.394  1.00189.65           C
ATOM   1623  O   ARG   206      47.286  23.869  23.644  1.00189.65           O
ATOM   1624  N   VAL   207      45.603  23.855  25.138  1.00 40.47           N
ATOM   1625  CA  VAL   207      45.467  25.285  25.092  1.00 40.47           C
ATOM   1626  CB  VAL   207      44.446  25.788  26.071  1.00 40.47           C
ATOM   1627  CG1 VAL   207      44.582  27.315  26.173  1.00 40.47           C
ATOM   1628  CG2 VAL   207      43.052  25.319  25.624  1.00 40.47           C
ATOM   1629  C   VAL   207      46.772  25.901  25.495  1.00 40.47           C
ATOM   1630  O   VAL   207      47.274  26.807  24.832  1.00 40.47           O
ATOM   1631  N   PHE   208      47.361  25.416  26.601  1.00114.16           N
ATOM   1632  CA  PHE   208      48.580  25.981  27.105  1.00114.16           C
ATOM   1633  CB  PHE   208      48.895  25.540  28.538  1.00114.16           C
ATOM   1634  CG  PHE   208      47.894  26.274  29.366  1.00114.16           C
ATOM   1635  CD1 PHE   208      48.126  27.584  29.718  1.00114.16           C
ATOM   1636  CD2 PHE   208      46.729  25.673  29.776  1.00114.16           C
ATOM   1637  CE1 PHE   208      47.214  28.279  30.476  1.00114.16           C
ATOM   1638  CE2 PHE   208      45.811  26.364  30.537  1.00114.16           C
ATOM   1639  CZ  PHE   208      46.054  27.669  30.887  1.00114.16           C
ATOM   1640  C   PHE   208      49.732  25.690  26.196  1.00114.16           C
ATOM   1641  O   PHE   208      50.650  26.499  26.070  1.00114.16           O
ATOM   1642  N   ASP   209      49.730  24.510  25.557  1.00 79.92           N
ATOM   1643  CA  ASP   209      50.797  24.138  24.676  1.00 79.92           C
ATOM   1644  CB  ASP   209      50.548  22.751  24.058  1.00 79.92           C
ATOM   1645  CG  ASP   209      51.799  22.247  23.354  1.00 79.92           C
ATOM   1646  OD1 ASP   209      52.711  23.064  23.055  1.00 79.92           O
ATOM   1647  OD2 ASP   209      51.851  21.015  23.098  1.00 79.92           O
ATOM   1648  C   ASP   209      50.844  25.146  23.568  1.00 79.92           C
ATOM   1649  O   ASP   209      51.919  25.539  23.120  1.00 79.92           O
ATOM   1650  N   LYS   210      49.661  25.580  23.088  1.00127.19           N
ATOM   1651  CA  LYS   210      49.568  26.545  22.028  1.00127.19           C
ATOM   1652  CB  LYS   210      48.143  26.737  21.485  1.00127.19           C
ATOM   1653  CG  LYS   210      48.126  27.513  20.165  1.00127.19           C
ATOM   1654  CD  LYS   210      48.723  26.731  18.991  1.00127.19           C
ATOM   1655  CE  LYS   210      48.975  27.583  17.744  1.00127.19           C
ATOM   1656  NZ  LYS   210      50.327  28.181  17.810  1.00127.19           N
ATOM   1657  C   LYS   210      50.052  27.876  22.512  1.00127.19           C
ATOM   1658  O   LYS   210      50.642  28.644  21.753  1.00127.19           O
ATOM   1659  N   TYR   211      49.798  28.192  23.794  1.00 47.57           N
ATOM   1660  CA  TYR   211      50.178  29.470  24.324  1.00 47.57           C
ATOM   1661  CB  TYR   211      49.809  29.611  25.813  1.00 47.57           C
ATOM   1662  CG  TYR   211      50.222  30.963  26.293  1.00 47.57           C
ATOM   1663  CD1 TYR   211      49.413  32.053  26.074  1.00 47.57           C
ATOM   1664  CD2 TYR   211      51.407  31.139  26.972  1.00 47.57           C
ATOM   1665  CE1 TYR   211      49.780  33.302  26.518  1.00 47.57           C
ATOM   1666  CE2 TYR   211      51.780  32.385  27.418  1.00 47.57           C
ATOM   1667  CZ  TYR   211      50.968  33.469  27.190  1.00 47.57           C
ATOM   1668  OH  TYR   211      51.351  34.748  27.647  1.00 47.57           O
ATOM   1669  C   TYR   211      51.663  29.581  24.223  1.00 47.57           C
ATOM   1670  O   TYR   211      52.191  30.599  23.780  1.00 47.57           O
ATOM   1671  N   MET   212      52.374  28.521  24.641  1.00 83.04           N
ATOM   1672  CA  MET   212      53.805  28.489  24.626  1.00 83.04           C
ATOM   1673  CB  MET   212      54.364  27.243  25.321  1.00 83.04           C
ATOM   1674  CG  MET   212      54.033  27.206  26.811  1.00 83.04           C
ATOM   1675  SD  MET   212      54.444  25.631  27.610  1.00 83.04           S
ATOM   1676  CE  MET   212      53.112  24.732  26.764  1.00 83.04           C
ATOM   1677  C   MET   212      54.294  28.486  23.220  1.00 83.04           C
ATOM   1678  O   MET   212      55.321  29.079  22.913  1.00 83.04           O
ATOM   1679  N   THR   213      53.612  27.786  22.305  1.00106.91           N
ATOM   1680  CA  THR   213      54.155  27.821  20.987  1.00106.91           C
ATOM   1681  CB  THR   213      53.469  26.881  20.037  1.00106.91           C
ATOM   1682  OG1 THR   213      52.081  27.168  19.964  1.00106.91           O
ATOM   1683  CG2 THR   213      53.697  25.440  20.527  1.00106.91           C
ATOM   1684  C   THR   213      54.087  29.224  20.462  1.00106.91           C
ATOM   1685  O   THR   213      55.086  29.757  19.985  1.00106.91           O
ATOM   1686  N   ILE   214      52.917  29.882  20.575  1.00104.15           N
ATOM   1687  CA  ILE   214      52.787  31.195  20.011  1.00104.15           C
ATOM   1688  CB  ILE   214      51.383  31.724  20.046  1.00104.15           C
ATOM   1689  CG1 ILE   214      50.878  31.890  21.490  1.00104.15           C
ATOM   1690  CG2 ILE   214      50.527  30.783  19.186  1.00104.15           C
ATOM   1691  CD1 ILE   214      49.614  32.741  21.601  1.00104.15           C
ATOM   1692  C   ILE   214      53.661  32.189  20.718  1.00104.15           C
ATOM   1693  O   ILE   214      54.347  32.975  20.070  1.00104.15           O
ATOM   1694  N   SER   215      53.621  32.203  22.065  1.00 61.54           N
ATOM   1695  CA  SER   215      54.333  33.162  22.873  1.00 61.54           C
ATOM   1696  CB  SER   215      53.701  33.338  24.263  1.00 61.54           C
ATOM   1697  OG  SER   215      52.408  33.906  24.136  1.00 61.54           O
ATOM   1698  C   SER   215      55.778  32.826  23.080  1.00 61.54           C
ATOM   1699  O   SER   215      56.611  33.717  23.226  1.00 61.54           O
ATOM   1700  N   GLY   216      56.116  31.531  23.149  1.00 27.94           N
ATOM   1701  CA  GLY   216      57.467  31.104  23.369  1.00 27.94           C
ATOM   1702  C   GLY   216      57.643  30.775  24.822  1.00 27.94           C
ATOM   1703  O   GLY   216      58.502  29.971  25.179  1.00 27.94           O
ATOM   1704  N   PHE   217      56.819  31.372  25.705  1.00105.53           N
ATOM   1705  CA  PHE   217      56.957  31.109  27.109  1.00105.53           C
ATOM   1706  CB  PHE   217      57.188  32.373  27.956  1.00105.53           C
ATOM   1707  CG  PHE   217      58.573  32.867  27.726  1.00105.53           C
ATOM   1708  CD1 PHE   217      58.903  33.531  26.567  1.00105.53           C
ATOM   1709  CD2 PHE   217      59.542  32.680  28.687  1.00105.53           C
ATOM   1710  CE1 PHE   217      60.184  33.988  26.369  1.00105.53           C
ATOM   1711  CE2 PHE   217      60.823  33.135  28.493  1.00105.53           C
ATOM   1712  CZ  PHE   217      61.146  33.792  27.330  1.00105.53           C
ATOM   1713  C   PHE   217      55.681  30.507  27.592  1.00105.53           C
ATOM   1714  O   PHE   217      54.629  30.650  26.973  1.00105.53           O
ATOM   1715  N   GLN   218      55.758  29.784  28.723  1.00 68.52           N
ATOM   1716  CA  GLN   218      54.587  29.197  29.297  1.00 68.52           C
ATOM   1717  CB  GLN   218      54.888  28.219  30.440  1.00 68.52           C
ATOM   1718  CG  GLN   218      55.754  27.023  30.050  1.00 68.52           C
ATOM   1719  CD  GLN   218      56.106  26.304  31.344  1.00 68.52           C
ATOM   1720  OE1 GLN   218      57.069  26.655  32.026  1.00 68.52           O
ATOM   1721  NE2 GLN   218      55.292  25.276  31.701  1.00 68.52           N
ATOM   1722  C   GLN   218      53.835  30.325  29.925  1.00 68.52           C
ATOM   1723  O   GLN   218      54.407  31.342  30.313  1.00 68.52           O
ATOM   1724  N   ILE   219      52.520  30.127  30.095  1.00 70.28           N
ATOM   1725  CA  ILE   219      51.626  31.119  30.610  1.00 70.28           C
ATOM   1726  CB  ILE   219      50.225  30.599  30.739  1.00 70.28           C
ATOM   1727  CG1 ILE   219      49.225  31.737  31.000  1.00 70.28           C
ATOM   1728  CG2 ILE   219      50.233  29.499  31.814  1.00 70.28           C
ATOM   1729  CD1 ILE   219      47.768  31.297  30.858  1.00 70.28           C
ATOM   1730  C   ILE   219      52.091  31.566  31.965  1.00 70.28           C
ATOM   1731  O   ILE   219      51.891  32.714  32.349  1.00 70.28           O
ATOM   1732  N   GLU   220      52.719  30.672  32.743  1.00 61.62           N
ATOM   1733  CA  GLU   220      53.113  30.976  34.094  1.00 61.62           C
ATOM   1734  CB  GLU   220      53.907  29.825  34.737  1.00 61.62           C
ATOM   1735  CG  GLU   220      53.099  28.560  35.034  1.00 61.62           C
ATOM   1736  CD  GLU   220      54.057  27.544  35.648  1.00 61.62           C
ATOM   1737  OE1 GLU   220      55.003  27.114  34.941  1.00 61.62           O
ATOM   1738  OE2 GLU   220      53.852  27.190  36.842  1.00 61.62           O
ATOM   1739  C   GLU   220      54.012  32.178  34.161  1.00 61.62           C
ATOM   1740  O   GLU   220      53.849  33.012  35.050  1.00 61.62           O
ATOM   1741  N   GLU   221      54.989  32.329  33.248  1.00126.34           N
ATOM   1742  CA  GLU   221      55.887  33.437  33.433  1.00126.34           C
ATOM   1743  CB  GLU   221      57.098  33.470  32.490  1.00126.34           C
ATOM   1744  CG  GLU   221      58.108  34.529  32.937  1.00126.34           C
ATOM   1745  CD  GLU   221      58.439  34.251  34.402  1.00126.34           C
ATOM   1746  OE1 GLU   221      58.870  33.107  34.705  1.00126.34           O
ATOM   1747  OE2 GLU   221      58.257  35.177  35.236  1.00126.34           O
ATOM   1748  C   GLU   221      55.143  34.730  33.303  1.00126.34           C
ATOM   1749  O   GLU   221      55.469  35.709  33.973  1.00126.34           O
ATOM   1750  N   THR   222      54.115  34.765  32.438  1.00150.40           N
ATOM   1751  CA  THR   222      53.364  35.963  32.198  1.00150.40           C
ATOM   1752  CB  THR   222      52.343  35.871  31.099  1.00150.40           C
ATOM   1753  OG1 THR   222      52.014  37.176  30.646  1.00150.40           O
ATOM   1754  CG2 THR   222      51.067  35.221  31.660  1.00150.40           C
ATOM   1755  C   THR   222      52.603  36.324  33.432  1.00150.40           C
ATOM   1756  O   THR   222      52.076  37.433  33.519  1.00150.40           O
ATOM   1757  N   ILE   223      52.416  35.364  34.364  1.00187.35           N
ATOM   1758  CA  ILE   223      51.645  35.683  35.532  1.00187.35           C
ATOM   1759  CB  ILE   223      50.645  34.596  35.836  1.00187.35           C
ATOM   1760  CG1 ILE   223      49.791  34.300  34.590  1.00187.35           C
ATOM   1761  CG2 ILE   223      49.780  35.045  37.026  1.00187.35           C
ATOM   1762  CD1 ILE   223      49.016  32.983  34.674  1.00187.35           C
ATOM   1763  C   ILE   223      52.542  35.840  36.736  1.00187.35           C
ATOM   1764  O   ILE   223      52.428  35.100  37.712  1.00187.35           O
ATOM   1765  N   ASP   224      53.438  36.846  36.738  1.00156.54           N
ATOM   1766  CA  ASP   224      54.239  37.040  37.917  1.00156.54           C
ATOM   1767  CB  ASP   224      55.549  36.233  37.929  1.00156.54           C
ATOM   1768  CG  ASP   224      55.225  34.801  38.330  1.00156.54           C
ATOM   1769  OD1 ASP   224      54.387  34.619  39.255  1.00156.54           O
ATOM   1770  OD2 ASP   224      55.811  33.871  37.717  1.00156.54           O
ATOM   1771  C   ASP   224      54.611  38.477  37.992  1.00156.54           C
ATOM   1772  O   ASP   224      55.600  38.829  38.633  1.00156.54           O
ATOM   1773  N   ARG   225      53.761  39.346  37.416  1.00176.77           N
ATOM   1774  CA  ARG   225      54.062  40.740  37.333  1.00176.77           C
ATOM   1775  CB  ARG   225      52.932  41.528  36.648  1.00176.77           C
ATOM   1776  CG  ARG   225      51.583  41.455  37.363  1.00176.77           C
ATOM   1777  CD  ARG   225      51.418  42.494  38.474  1.00176.77           C
ATOM   1778  NE  ARG   225      51.105  43.792  37.805  1.00176.77           N
ATOM   1779  CZ  ARG   225      50.570  44.832  38.510  1.00176.77           C
ATOM   1780  NH1 ARG   225      50.356  44.706  39.853  1.00176.77           N
ATOM   1781  NH2 ARG   225      50.236  45.995  37.877  1.00176.77           N
ATOM   1782  C   ARG   225      54.279  41.220  38.731  1.00176.77           C
ATOM   1783  O   ARG   225      55.206  41.986  38.986  1.00176.77           O
ATOM   1784  N   GLU   226      53.443  40.764  39.682  1.00 89.96           N
ATOM   1785  CA  GLU   226      53.696  41.121  41.047  1.00 89.96           C
ATOM   1786  CB  GLU   226      52.520  41.842  41.726  1.00 89.96           C
ATOM   1787  CG  GLU   226      52.891  42.474  43.068  1.00 89.96           C
ATOM   1788  CD  GLU   226      51.777  43.439  43.446  1.00 89.96           C
ATOM   1789  OE1 GLU   226      51.447  44.313  42.601  1.00 89.96           O
ATOM   1790  OE2 GLU   226      51.240  43.316  44.580  1.00 89.96           O
ATOM   1791  C   GLU   226      53.936  39.843  41.787  1.00 89.96           C
ATOM   1792  O   GLU   226      53.022  39.047  41.992  1.00 89.96           O
ATOM   1793  N   THR   227      55.183  39.631  42.244  1.00 96.00           N
ATOM   1794  CA  THR   227      55.544  38.409  42.903  1.00 96.00           C
ATOM   1795  CB  THR   227      56.995  38.340  43.271  1.00 96.00           C
ATOM   1796  OG1 THR   227      57.802  38.441  42.107  1.00 96.00           O
ATOM   1797  CG2 THR   227      57.254  37.001  43.981  1.00 96.00           C
ATOM   1798  C   THR   227      54.762  38.270  44.169  1.00 96.00           C
ATOM   1799  O   THR   227      54.428  37.161  44.579  1.00 96.00           O
ATOM   1800  N   LYS   228      54.501  39.393  44.856  1.00 94.16           N
ATOM   1801  CA  LYS   228      53.798  39.355  46.107  1.00 94.16           C
ATOM   1802  CB  LYS   228      53.921  40.661  46.918  1.00 94.16           C
ATOM   1803  CG  LYS   228      53.381  41.916  46.234  1.00 94.16           C
ATOM   1804  CD  LYS   228      53.383  43.142  47.151  1.00 94.16           C
ATOM   1805  CE  LYS   228      52.964  44.436  46.451  1.00 94.16           C
ATOM   1806  NZ  LYS   228      53.136  45.584  47.370  1.00 94.16           N
ATOM   1807  C   LYS   228      52.350  38.991  45.934  1.00 94.16           C
ATOM   1808  O   LYS   228      51.770  38.359  46.816  1.00 94.16           O
ATOM   1809  N   GLY   229      51.726  39.365  44.796  1.00 35.05           N
ATOM   1810  CA  GLY   229      50.309  39.162  44.626  1.00 35.05           C
ATOM   1811  C   GLY   229      49.937  37.728  44.874  1.00 35.05           C
ATOM   1812  O   GLY   229      50.411  36.806  44.212  1.00 35.05           O
ATOM   1813  N   ASN   230      49.022  37.527  45.842  1.00 62.49           N
ATOM   1814  CA  ASN   230      48.551  36.231  46.242  1.00 62.49           C
ATOM   1815  CB  ASN   230      47.698  36.275  47.521  1.00 62.49           C
ATOM   1816  CG  ASN   230      48.652  36.488  48.685  1.00 62.49           C
ATOM   1817  OD1 ASN   230      48.522  37.440  49.451  1.00 62.49           O
ATOM   1818  ND2 ASN   230      49.646  35.570  48.820  1.00 62.49           N
ATOM   1819  C   ASN   230      47.727  35.605  45.160  1.00 62.49           C
ATOM   1820  O   ASN   230      47.718  34.385  45.013  1.00 62.49           O
ATOM   1821  N   LEU   231      46.976  36.423  44.402  1.00112.53           N
ATOM   1822  CA  LEU   231      46.090  35.911  43.393  1.00112.53           C
ATOM   1823  CB  LEU   231      45.246  37.046  42.777  1.00112.53           C
ATOM   1824  CG  LEU   231      44.237  36.630  41.689  1.00112.53           C
ATOM   1825  CD1 LEU   231      44.921  36.286  40.355  1.00112.53           C
ATOM   1826  CD2 LEU   231      43.303  35.522  42.207  1.00112.53           C
ATOM   1827  C   LEU   231      46.864  35.234  42.297  1.00112.53           C
ATOM   1828  O   LEU   231      46.568  34.093  41.942  1.00112.53           O
ATOM   1829  N   GLU   232      47.912  35.896  41.768  1.00 94.36           N
ATOM   1830  CA  GLU   232      48.641  35.340  40.658  1.00 94.36           C
ATOM   1831  CB  GLU   232      49.854  36.182  40.224  1.00 94.36           C
ATOM   1832  CG  GLU   232      50.922  36.296  41.316  1.00 94.36           C
ATOM   1833  CD  GLU   232      52.235  36.736  40.678  1.00 94.36           C
ATOM   1834  OE1 GLU   232      52.215  37.688  39.853  1.00 94.36           O
ATOM   1835  OE2 GLU   232      53.280  36.113  41.007  1.00 94.36           O
ATOM   1836  C   GLU   232      49.195  34.038  41.120  1.00 94.36           C
ATOM   1837  O   GLU   232      49.225  33.053  40.383  1.00 94.36           O
ATOM   1838  N   ASN   233      49.624  34.015  42.390  1.00 77.94           N
ATOM   1839  CA  ASN   233      50.233  32.870  42.989  1.00 77.94           C
ATOM   1840  CB  ASN   233      50.489  33.124  44.487  1.00 77.94           C
ATOM   1841  CG  ASN   233      51.147  31.921  45.149  1.00 77.94           C
ATOM   1842  OD1 ASN   233      51.204  30.826  44.592  1.00 77.94           O
ATOM   1843  ND2 ASN   233      51.647  32.138  46.394  1.00 77.94           N
ATOM   1844  C   ASN   233      49.272  31.734  42.872  1.00 77.94           C
ATOM   1845  O   ASN   233      49.654  30.622  42.510  1.00 77.94           O
ATOM   1846  N   LEU   234      47.986  31.983  43.169  1.00 59.24           N
ATOM   1847  CA  LEU   234      47.047  30.907  43.099  1.00 59.24           C
ATOM   1848  CB  LEU   234      45.658  31.256  43.655  1.00 59.24           C
ATOM   1849  CG  LEU   234      44.680  30.070  43.595  1.00 59.24           C
ATOM   1850  CD1 LEU   234      45.229  28.868  44.385  1.00 59.24           C
ATOM   1851  CD2 LEU   234      43.272  30.491  44.047  1.00 59.24           C
ATOM   1852  C   LEU   234      46.896  30.472  41.674  1.00 59.24           C
ATOM   1853  O   LEU   234      46.816  29.279  41.391  1.00 59.24           O
ATOM   1854  N   LEU   235      46.863  31.424  40.723  1.00102.80           N
ATOM   1855  CA  LEU   235      46.666  31.036  39.357  1.00102.80           C
ATOM   1856  CB  LEU   235      46.433  32.209  38.393  1.00102.80           C
ATOM   1857  CG  LEU   235      45.008  32.781  38.516  1.00102.80           C
ATOM   1858  CD1 LEU   235      44.757  33.380  39.908  1.00102.80           C
ATOM   1859  CD2 LEU   235      44.682  33.747  37.370  1.00102.80           C
ATOM   1860  C   LEU   235      47.804  30.190  38.871  1.00102.80           C
ATOM   1861  O   LEU   235      47.588  29.236  38.127  1.00102.80           O
ATOM   1862  N   LEU   236      49.052  30.499  39.268  1.00132.37           N
ATOM   1863  CA  LEU   236      50.147  29.701  38.791  1.00132.37           C
ATOM   1864  CB  LEU   236      51.533  30.280  39.159  1.00132.37           C
ATOM   1865  CG  LEU   236      51.855  30.400  40.663  1.00132.37           C
ATOM   1866  CD1 LEU   236      52.132  29.035  41.311  1.00132.37           C
ATOM   1867  CD2 LEU   236      52.991  31.407  40.900  1.00132.37           C
ATOM   1868  C   LEU   236      49.998  28.297  39.313  1.00132.37           C
ATOM   1869  O   LEU   236      50.253  27.327  38.599  1.00132.37           O
ATOM   1870  N   ALA   237      49.562  28.152  40.579  1.00 39.74           N
ATOM   1871  CA  ALA   237      49.399  26.869  41.208  1.00 39.74           C
ATOM   1872  CB  ALA   237      49.002  26.979  42.692  1.00 39.74           C
ATOM   1873  C   ALA   237      48.319  26.100  40.502  1.00 39.74           C
ATOM   1874  O   ALA   237      48.398  24.879  40.385  1.00 39.74           O
ATOM   1875  N   VAL   238      47.257  26.794  40.048  1.00 43.56           N
ATOM   1876  CA  VAL   238      46.151  26.148  39.401  1.00 43.56           C
ATOM   1877  CB  VAL   238      45.061  27.114  39.038  1.00 43.56           C
ATOM   1878  CG1 VAL   238      43.941  26.350  38.316  1.00 43.56           C
ATOM   1879  CG2 VAL   238      44.600  27.840  40.314  1.00 43.56           C
ATOM   1880  C   VAL   238      46.621  25.504  38.131  1.00 43.56           C
ATOM   1881  O   VAL   238      46.331  24.336  37.871  1.00 43.56           O
ATOM   1882  N   VAL   239      47.393  26.246  37.315  1.00102.49           N
ATOM   1883  CA  VAL   239      47.808  25.704  36.054  1.00102.49           C
ATOM   1884  CB  VAL   239      48.600  26.665  35.213  1.00102.49           C
ATOM   1885  CG1 VAL   239      49.944  26.969  35.894  1.00102.49           C
ATOM   1886  CG2 VAL   239      48.731  26.055  33.810  1.00102.49           C
ATOM   1887  C   VAL   239      48.625  24.472  36.300  1.00102.49           C
ATOM   1888  O   VAL   239      48.410  23.438  35.669  1.00102.49           O
ATOM   1889  N   LYS   240      49.562  24.527  37.262  1.00 68.46           N
ATOM   1890  CA  LYS   240      50.406  23.396  37.513  1.00 68.46           C
ATOM   1891  CB  LYS   240      51.439  23.671  38.617  1.00 68.46           C
ATOM   1892  CG  LYS   240      52.438  24.766  38.237  1.00 68.46           C
ATOM   1893  CD  LYS   240      53.289  25.259  39.407  1.00 68.46           C
ATOM   1894  CE  LYS   240      52.497  26.005  40.481  1.00 68.46           C
ATOM   1895  NZ  LYS   240      53.377  26.301  41.634  1.00 68.46           N
ATOM   1896  C   LYS   240      49.555  22.247  37.948  1.00 68.46           C
ATOM   1897  O   LYS   240      49.747  21.121  37.493  1.00 68.46           O
ATOM   1898  N   SER   241      48.569  22.486  38.826  1.00 74.71           N
ATOM   1899  CA  SER   241      47.806  21.375  39.311  1.00 74.71           C
ATOM   1900  CB  SER   241      46.759  21.752  40.371  1.00 74.71           C
ATOM   1901  OG  SER   241      46.126  20.566  40.824  1.00 74.71           O
ATOM   1902  C   SER   241      47.071  20.741  38.175  1.00 74.71           C
ATOM   1903  O   SER   241      47.002  19.517  38.085  1.00 74.71           O
ATOM   1904  N   ILE   242      46.474  21.553  37.286  1.00144.88           N
ATOM   1905  CA  ILE   242      45.724  20.965  36.216  1.00144.88           C
ATOM   1906  CB  ILE   242      44.856  21.970  35.511  1.00144.88           C
ATOM   1907  CG1 ILE   242      43.892  21.257  34.549  1.00144.88           C
ATOM   1908  CG2 ILE   242      45.757  23.037  34.865  1.00144.88           C
ATOM   1909  CD1 ILE   242      42.835  20.411  35.261  1.00144.88           C
ATOM   1910  C   ILE   242      46.597  20.260  35.206  1.00144.88           C
ATOM   1911  O   ILE   242      46.310  19.127  34.821  1.00144.88           O
ATOM   1912  N   ARG   243      47.642  20.943  34.691  1.00189.92           N
ATOM   1913  CA  ARG   243      48.528  20.411  33.685  1.00189.92           C
ATOM   1914  CB  ARG   243      49.247  21.548  32.936  1.00189.92           C
ATOM   1915  CG  ARG   243      50.023  21.125  31.689  1.00189.92           C
ATOM   1916  CD  ARG   243      51.441  20.626  31.967  1.00189.92           C
ATOM   1917  NE  ARG   243      52.151  20.614  30.658  1.00189.92           N
ATOM   1918  CZ  ARG   243      51.857  19.652  29.735  1.00189.92           C
ATOM   1919  NH1 ARG   243      50.909  18.711  30.013  1.00189.92           N
ATOM   1920  NH2 ARG   243      52.491  19.642  28.526  1.00189.92           N
ATOM   1921  C   ARG   243      49.582  19.475  34.199  1.00189.92           C
ATOM   1922  O   ARG   243      49.797  18.400  33.637  1.00189.92           O
ATOM   1923  N   SER   244      50.291  19.867  35.278  1.00144.13           N
ATOM   1924  CA  SER   244      51.374  19.049  35.750  1.00144.13           C
ATOM   1925  CB  SER   244      52.756  19.676  35.479  1.00144.13           C
ATOM   1926  OG  SER   244      52.865  20.930  36.134  1.00144.13           O
ATOM   1927  C   SER   244      51.244  18.839  37.224  1.00144.13           C
ATOM   1928  O   SER   244      51.948  19.444  38.031  1.00144.13           O
ATOM   1929  N   ILE   245      50.381  17.888  37.605  1.00123.19           N
ATOM   1930  CA  ILE   245      50.150  17.610  38.988  1.00123.19           C
ATOM   1931  CB  ILE   245      49.155  16.494  39.168  1.00123.19           C
ATOM   1932  CG1 ILE   245      49.690  15.181  38.568  1.00123.19           C
ATOM   1933  CG2 ILE   245      47.822  16.940  38.547  1.00123.19           C
ATOM   1934  CD1 ILE   245      48.839  13.958  38.910  1.00123.19           C
ATOM   1935  C   ILE   245      51.422  17.196  39.700  1.00123.19           C
ATOM   1936  O   ILE   245      51.685  17.771  40.751  1.00123.19           O
ATOM   1937  N   PRO   246      52.250  16.270  39.242  1.00150.48           N
ATOM   1938  CA  PRO   246      53.371  15.852  40.045  1.00150.48           C
ATOM   1939  CD  PRO   246      52.512  15.990  37.835  1.00150.48           C
ATOM   1940  CB  PRO   246      54.147  14.851  39.199  1.00150.48           C
ATOM   1941  CG  PRO   246      53.927  15.388  37.778  1.00150.48           C
ATOM   1942  C   PRO   246      54.286  16.981  40.396  1.00150.48           C
ATOM   1943  O   PRO   246      54.923  16.910  41.445  1.00150.48           O
ATOM   1944  N   ALA   247      54.423  17.978  39.498  1.00 35.74           N
ATOM   1945  CA  ALA   247      55.298  19.100  39.701  1.00 35.74           C
ATOM   1946  CB  ALA   247      55.373  20.015  38.467  1.00 35.74           C
ATOM   1947  C   ALA   247      54.794  19.924  40.842  1.00 35.74           C
ATOM   1948  O   ALA   247      55.568  20.425  41.655  1.00 35.74           O
ATOM   1949  N   TYR   248      53.465  20.101  40.917  1.00 56.59           N
ATOM   1950  CA  TYR   248      52.870  20.905  41.945  1.00 56.59           C
ATOM   1951  CB  TYR   248      51.340  20.989  41.761  1.00 56.59           C
ATOM   1952  CG  TYR   248      50.701  21.599  42.962  1.00 56.59           C
ATOM   1953  CD1 TYR   248      50.633  22.962  43.129  1.00 56.59           C
ATOM   1954  CD2 TYR   248      50.145  20.785  43.926  1.00 56.59           C
ATOM   1955  CE1 TYR   248      50.030  23.498  44.245  1.00 56.59           C
ATOM   1956  CE2 TYR   248      49.541  21.314  45.042  1.00 56.59           C
ATOM   1957  CZ  TYR   248      49.482  22.676  45.202  1.00 56.59           C
ATOM   1958  OH  TYR   248      48.864  23.230  46.344  1.00 56.59           O
ATOM   1959  C   TYR   248      53.153  20.278  43.272  1.00 56.59           C
ATOM   1960  O   TYR   248      53.623  20.934  44.201  1.00 56.59           O
ATOM   1961  N   LEU   249      52.904  18.964  43.381  1.00 91.83           N
ATOM   1962  CA  LEU   249      53.093  18.277  44.623  1.00 91.83           C
ATOM   1963  CB  LEU   249      52.544  16.846  44.586  1.00 91.83           C
ATOM   1964  CG  LEU   249      51.007  16.805  44.500  1.00 91.83           C
ATOM   1965  CD1 LEU   249      50.477  17.507  43.240  1.00 91.83           C
ATOM   1966  CD2 LEU   249      50.506  15.366  44.607  1.00 91.83           C
ATOM   1967  C   LEU   249      54.542  18.244  45.011  1.00 91.83           C
ATOM   1968  O   LEU   249      54.873  18.380  46.188  1.00 91.83           O
ATOM   1969  N   ALA   250      55.458  18.058  44.043  1.00 32.17           N
ATOM   1970  CA  ALA   250      56.843  17.969  44.410  1.00 32.17           C
ATOM   1971  CB  ALA   250      57.774  17.734  43.210  1.00 32.17           C
ATOM   1972  C   ALA   250      57.257  19.259  45.040  1.00 32.17           C
ATOM   1973  O   ALA   250      57.934  19.274  46.066  1.00 32.17           O
ATOM   1974  N   GLU   251      56.829  20.380  44.439  1.00 43.89           N
ATOM   1975  CA  GLU   251      57.226  21.683  44.882  1.00 43.89           C
ATOM   1976  CB  GLU   251      56.692  22.784  43.947  1.00 43.89           C
ATOM   1977  CG  GLU   251      57.413  24.116  44.128  1.00 43.89           C
ATOM   1978  CD  GLU   251      56.784  25.165  43.222  1.00 43.89           C
ATOM   1979  OE1 GLU   251      56.554  24.855  42.023  1.00 43.89           O
ATOM   1980  OE2 GLU   251      56.524  26.290  43.722  1.00 43.89           O
ATOM   1981  C   GLU   251      56.703  21.938  46.266  1.00 43.89           C
ATOM   1982  O   GLU   251      57.411  22.474  47.119  1.00 43.89           O
ATOM   1983  N   THR   252      55.446  21.544  46.538  1.00103.97           N
ATOM   1984  CA  THR   252      54.896  21.816  47.832  1.00103.97           C
ATOM   1985  CB  THR   252      53.455  21.412  47.980  1.00103.97           C
ATOM   1986  OG1 THR   252      52.945  21.892  49.215  1.00103.97           O
ATOM   1987  CG2 THR   252      53.335  19.880  47.917  1.00103.97           C
ATOM   1988  C   THR   252      55.707  21.077  48.842  1.00103.97           C
ATOM   1989  O   THR   252      55.995  21.583  49.925  1.00103.97           O
ATOM   1990  N   LEU   253      56.097  19.843  48.495  1.00161.61           N
ATOM   1991  CA  LEU   253      56.824  18.991  49.382  1.00161.61           C
ATOM   1992  CB  LEU   253      56.875  17.583  48.768  1.00161.61           C
ATOM   1993  CG  LEU   253      57.221  16.458  49.744  1.00161.61           C
ATOM   1994  CD1 LEU   253      56.342  16.527  50.999  1.00161.61           C
ATOM   1995  CD2 LEU   253      57.026  15.103  49.053  1.00161.61           C
ATOM   1996  C   LEU   253      58.186  19.584  49.611  1.00161.61           C
ATOM   1997  O   LEU   253      58.682  19.622  50.737  1.00161.61           O
ATOM   1998  N   TYR   254      58.811  20.108  48.537  1.00 98.49           N
ATOM   1999  CA  TYR   254      60.131  20.665  48.610  1.00 98.49           C
ATOM   2000  CB  TYR   254      60.647  21.039  47.206  1.00 98.49           C
ATOM   2001  CG  TYR   254      62.020  21.611  47.274  1.00 98.49           C
ATOM   2002  CD1 TYR   254      63.078  20.834  47.687  1.00 98.49           C
ATOM   2003  CD2 TYR   254      62.262  22.905  46.876  1.00 98.49           C
ATOM   2004  CE1 TYR   254      64.349  21.353  47.736  1.00 98.49           C
ATOM   2005  CE2 TYR   254      63.533  23.430  46.921  1.00 98.49           C
ATOM   2006  CZ  TYR   254      64.580  22.653  47.356  1.00 98.49           C
ATOM   2007  OH  TYR   254      65.889  23.177  47.408  1.00 98.49           O
ATOM   2008  C   TYR   254      60.129  21.870  49.507  1.00 98.49           C
ATOM   2009  O   TYR   254      61.011  22.021  50.350  1.00 98.49           O
ATOM   2010  N   TYR   255      59.132  22.764  49.363  1.00104.57           N
ATOM   2011  CA  TYR   255      59.075  23.938  50.191  1.00104.57           C
ATOM   2012  CB  TYR   255      58.003  24.960  49.774  1.00104.57           C
ATOM   2013  CG  TYR   255      58.529  25.616  48.549  1.00104.57           C
ATOM   2014  CD1 TYR   255      58.333  25.053  47.312  1.00104.57           C
ATOM   2015  CD2 TYR   255      59.230  26.798  48.638  1.00104.57           C
ATOM   2016  CE1 TYR   255      58.829  25.662  46.186  1.00104.57           C
ATOM   2017  CE2 TYR   255      59.726  27.409  47.510  1.00104.57           C
ATOM   2018  CZ  TYR   255      59.525  26.841  46.277  1.00104.57           C
ATOM   2019  OH  TYR   255      60.028  27.457  45.113  1.00104.57           O
ATOM   2020  C   TYR   255      58.830  23.551  51.612  1.00104.57           C
ATOM   2021  O   TYR   255      59.355  24.179  52.530  1.00104.57           O
ATOM   2022  N   ALA   256      57.989  22.527  51.841  1.00 33.98           N
ATOM   2023  CA  ALA   256      57.696  22.154  53.197  1.00 33.98           C
ATOM   2024  CB  ALA   256      56.670  21.012  53.302  1.00 33.98           C
ATOM   2025  C   ALA   256      58.948  21.683  53.870  1.00 33.98           C
ATOM   2026  O   ALA   256      59.258  22.101  54.986  1.00 33.98           O
ATOM   2027  N   MET   257      59.729  20.824  53.189  1.00132.22           N
ATOM   2028  CA  MET   257      60.905  20.275  53.806  1.00132.22           C
ATOM   2029  CB  MET   257      61.627  19.233  52.934  1.00132.22           C
ATOM   2030  CG  MET   257      62.722  18.467  53.686  1.00132.22           C
ATOM   2031  SD  MET   257      64.234  19.419  54.032  1.00132.22           S
ATOM   2032  CE  MET   257      64.975  18.204  55.161  1.00132.22           C
ATOM   2033  C   MET   257      61.861  21.388  54.070  1.00132.22           C
ATOM   2034  O   MET   257      62.508  21.433  55.116  1.00132.22           O
ATOM   2035  N   LYS   258      61.938  22.350  53.136  1.00135.65           N
ATOM   2036  CA  LYS   258      62.872  23.421  53.272  1.00135.65           C
ATOM   2037  CB  LYS   258      62.830  24.441  52.118  1.00135.65           C
ATOM   2038  CG  LYS   258      64.066  25.349  52.069  1.00135.65           C
ATOM   2039  CD  LYS   258      64.265  26.070  50.732  1.00135.65           C
ATOM   2040  CE  LYS   258      64.726  25.147  49.599  1.00135.65           C
ATOM   2041  NZ  LYS   258      66.117  24.694  49.828  1.00135.65           N
ATOM   2042  C   LYS   258      62.545  24.119  54.550  1.00135.65           C
ATOM   2043  O   LYS   258      63.396  24.769  55.151  1.00135.65           O
ATOM   2044  N   GLY   259      61.278  24.048  54.986  1.00 31.40           N
ATOM   2045  CA  GLY   259      60.919  24.674  56.226  1.00 31.40           C
ATOM   2046  C   GLY   259      60.574  26.083  55.895  1.00 31.40           C
ATOM   2047  O   GLY   259      60.225  26.885  56.762  1.00 31.40           O
ATOM   2048  N   ALA   260      60.742  26.413  54.605  1.00 43.27           N
ATOM   2049  CA  ALA   260      60.418  27.695  54.059  1.00 43.27           C
ATOM   2050  CB  ALA   260      60.936  27.869  52.622  1.00 43.27           C
ATOM   2051  C   ALA   260      58.931  27.892  54.021  1.00 43.27           C
ATOM   2052  O   ALA   260      58.439  28.990  54.272  1.00 43.27           O
ATOM   2053  N   GLY   261      58.176  26.819  53.713  1.00 48.59           N
ATOM   2054  CA  GLY   261      56.764  26.908  53.435  1.00 48.59           C
ATOM   2055  C   GLY   261      55.937  27.351  54.604  1.00 48.59           C
ATOM   2056  O   GLY   261      56.272  27.155  55.772  1.00 48.59           O
ATOM   2057  N   THR   262      54.835  28.045  54.255  1.00 63.60           N
ATOM   2058  CA  THR   262      53.816  28.541  55.134  1.00 63.60           C
ATOM   2059  CB  THR   262      53.038  29.666  54.525  1.00 63.60           C
ATOM   2060  OG1 THR   262      52.400  29.237  53.331  1.00 63.60           O
ATOM   2061  CG2 THR   262      54.018  30.815  54.231  1.00 63.60           C
ATOM   2062  C   THR   262      52.847  27.467  55.544  1.00 63.60           C
ATOM   2063  O   THR   262      52.295  27.524  56.642  1.00 63.60           O
ATOM   2064  N   ASP   263      52.584  26.473  54.668  1.00 84.85           N
ATOM   2065  CA  ASP   263      51.559  25.509  54.963  1.00 84.85           C
ATOM   2066  CB  ASP   263      50.926  24.927  53.690  1.00 84.85           C
ATOM   2067  CG  ASP   263      49.650  24.180  54.051  1.00 84.85           C
ATOM   2068  OD1 ASP   263      48.996  24.551  55.060  1.00 84.85           O
ATOM   2069  OD2 ASP   263      49.298  23.231  53.307  1.00 84.85           O
ATOM   2070  C   ASP   263      52.128  24.424  55.835  1.00 84.85           C
ATOM   2071  O   ASP   263      52.900  23.580  55.384  1.00 84.85           O
ATOM   2072  N   ASP   264      51.735  24.436  57.130  1.00 59.55           N
ATOM   2073  CA  ASP   264      52.262  23.560  58.142  1.00 59.55           C
ATOM   2074  CB  ASP   264      51.681  23.846  59.543  1.00 59.55           C
ATOM   2075  CG  ASP   264      52.128  25.217  60.045  1.00 59.55           C
ATOM   2076  OD1 ASP   264      52.568  26.050  59.209  1.00 59.55           O
ATOM   2077  OD2 ASP   264      52.039  25.442  61.282  1.00 59.55           O
ATOM   2078  C   ASP   264      51.941  22.118  57.853  1.00 59.55           C
ATOM   2079  O   ASP   264      52.808  21.250  57.931  1.00 59.55           O
ATOM   2080  N   HIS   265      50.672  21.852  57.509  1.00127.46           N
ATOM   2081  CA  HIS   265      50.057  20.573  57.278  1.00127.46           C
ATOM   2082  ND1 HIS   265      46.976  18.836  56.509  1.00127.46           N
ATOM   2083  CG  HIS   265      47.764  19.418  57.476  1.00127.46           C
ATOM   2084  CB  HIS   265      48.519  20.700  57.295  1.00127.46           C
ATOM   2085  NE2 HIS   265      46.834  17.536  58.307  1.00127.46           N
ATOM   2086  CD2 HIS   265      47.668  18.607  58.568  1.00127.46           C
ATOM   2087  CE1 HIS   265      46.443  17.715  57.058  1.00127.46           C
ATOM   2088  C   HIS   265      50.507  19.988  55.969  1.00127.46           C
ATOM   2089  O   HIS   265      50.171  18.848  55.655  1.00127.46           O
ATOM   2090  N   THR   266      51.250  20.759  55.149  1.00 65.74           N
ATOM   2091  CA  THR   266      51.561  20.347  53.807  1.00 65.74           C
ATOM   2092  CB  THR   266      52.570  21.206  53.102  1.00 65.74           C
ATOM   2093  OG1 THR   266      52.095  22.530  52.965  1.00 65.74           O
ATOM   2094  CG2 THR   266      52.838  20.602  51.712  1.00 65.74           C
ATOM   2095  C   THR   266      52.134  18.964  53.742  1.00 65.74           C
ATOM   2096  O   THR   266      51.719  18.184  52.887  1.00 65.74           O
ATOM   2097  N   LEU   267      53.104  18.608  54.602  1.00107.52           N
ATOM   2098  CA  LEU   267      53.707  17.311  54.454  1.00107.52           C
ATOM   2099  CB  LEU   267      54.939  17.120  55.367  1.00107.52           C
ATOM   2100  CG  LEU   267      55.819  15.883  55.060  1.00107.52           C
ATOM   2101  CD1 LEU   267      57.075  15.878  55.945  1.00107.52           C
ATOM   2102  CD2 LEU   267      55.053  14.554  55.174  1.00107.52           C
ATOM   2103  C   LEU   267      52.693  16.242  54.730  1.00107.52           C
ATOM   2104  O   LEU   267      52.590  15.267  53.987  1.00107.52           O
ATOM   2105  N   ILE   268      51.899  16.405  55.802  1.00 40.60           N
ATOM   2106  CA  ILE   268      50.939  15.415  56.192  1.00 40.60           C
ATOM   2107  CB  ILE   268      50.228  15.823  57.446  1.00 40.60           C
ATOM   2108  CG1 ILE   268      51.241  16.062  58.583  1.00 40.60           C
ATOM   2109  CG2 ILE   268      49.165  14.759  57.760  1.00 40.60           C
ATOM   2110  CD1 ILE   268      50.651  16.784  59.794  1.00 40.60           C
ATOM   2111  C   ILE   268      49.913  15.272  55.103  1.00 40.60           C
ATOM   2112  O   ILE   268      49.518  14.164  54.741  1.00 40.60           O
ATOM   2113  N   ARG   269      49.452  16.412  54.557  1.00123.07           N
ATOM   2114  CA  ARG   269      48.414  16.461  53.566  1.00123.07           C
ATOM   2115  CB  ARG   269      48.059  17.912  53.211  1.00123.07           C
ATOM   2116  CG  ARG   269      47.061  18.067  52.065  1.00123.07           C
ATOM   2117  CD  ARG   269      46.923  19.525  51.624  1.00123.07           C
ATOM   2118  NE  ARG   269      48.309  20.062  51.512  1.00123.07           N
ATOM   2119  CZ  ARG   269      48.533  21.371  51.203  1.00123.07           C
ATOM   2120  NH1 ARG   269      47.478  22.205  50.976  1.00123.07           N
ATOM   2121  NH2 ARG   269      49.810  21.841  51.109  1.00123.07           N
ATOM   2122  C   ARG   269      48.815  15.775  52.292  1.00123.07           C
ATOM   2123  O   ARG   269      48.060  14.968  51.752  1.00123.07           O
ATOM   2124  N   VAL   270      50.021  16.067  51.774  1.00 53.30           N
ATOM   2125  CA  VAL   270      50.421  15.508  50.512  1.00 53.30           C
ATOM   2126  CB  VAL   270      51.776  15.998  50.085  1.00 53.30           C
ATOM   2127  CG1 VAL   270      52.221  15.224  48.833  1.00 53.30           C
ATOM   2128  CG2 VAL   270      51.700  17.520  49.876  1.00 53.30           C
ATOM   2129  C   VAL   270      50.488  14.010  50.611  1.00 53.30           C
ATOM   2130  O   VAL   270      49.957  13.302  49.756  1.00 53.30           O
ATOM   2131  N   ILE   271      51.129  13.477  51.669  1.00106.98           N
ATOM   2132  CA  ILE   271      51.297  12.050  51.730  1.00106.98           C
ATOM   2133  CB  ILE   271      52.137  11.554  52.883  1.00106.98           C
ATOM   2134  CG1 ILE   271      51.480  11.876  54.235  1.00106.98           C
ATOM   2135  CG2 ILE   271      53.551  12.137  52.729  1.00106.98           C
ATOM   2136  CD1 ILE   271      51.928  10.961  55.370  1.00106.98           C
ATOM   2137  C   ILE   271      49.969  11.361  51.856  1.00106.98           C
ATOM   2138  O   ILE   271      49.689  10.398  51.145  1.00106.98           O
ATOM   2139  N   VAL   272      49.100  11.855  52.754  1.00 46.42           N
ATOM   2140  CA  VAL   272      47.859  11.209  53.048  1.00 46.42           C
ATOM   2141  CB  VAL   272      47.074  11.956  54.082  1.00 46.42           C
ATOM   2142  CG1 VAL   272      45.696  11.288  54.228  1.00 46.42           C
ATOM   2143  CG2 VAL   272      47.899  12.027  55.378  1.00 46.42           C
ATOM   2144  C   VAL   272      47.012  11.157  51.816  1.00 46.42           C
ATOM   2145  O   VAL   272      46.373  10.143  51.541  1.00 46.42           O
ATOM   2146  N   SER   273      46.956  12.274  51.067  1.00 74.17           N
ATOM   2147  CA  SER   273      46.116  12.377  49.905  1.00 74.17           C
ATOM   2148  CB  SER   273      45.930  13.836  49.445  1.00 74.17           C
ATOM   2149  OG  SER   273      47.177  14.393  49.058  1.00 74.17           O
ATOM   2150  C   SER   273      46.623  11.605  48.709  1.00 74.17           C
ATOM   2151  O   SER   273      45.827  11.082  47.931  1.00 74.17           O
ATOM   2152  N   ARG   274      47.948  11.641  48.469  1.00220.24           N
ATOM   2153  CA  ARG   274      48.623  11.057  47.330  1.00220.24           C
ATOM   2154  CB  ARG   274      49.873  11.852  46.934  1.00220.24           C
ATOM   2155  CG  ARG   274      49.469  13.148  46.242  1.00220.24           C
ATOM   2156  CD  ARG   274      48.226  12.899  45.384  1.00220.24           C
ATOM   2157  NE  ARG   274      47.971  14.051  44.481  1.00220.24           N
ATOM   2158  CZ  ARG   274      47.059  13.917  43.473  1.00220.24           C
ATOM   2159  NH1 ARG   274      46.400  12.740  43.288  1.00220.24           N
ATOM   2160  NH2 ARG   274      46.791  14.961  42.642  1.00220.24           N
ATOM   2161  C   ARG   274      48.996   9.598  47.382  1.00220.24           C
ATOM   2162  O   ARG   274      49.131   8.957  46.339  1.00220.24           O
ATOM   2163  N   SER   275      49.220   9.038  48.580  1.00104.20           N
ATOM   2164  CA  SER   275      49.785   7.720  48.715  1.00104.20           C
ATOM   2165  CB  SER   275      49.813   7.267  50.186  1.00104.20           C
ATOM   2166  OG  SER   275      50.299   5.939  50.297  1.00104.20           O
ATOM   2167  C   SER   275      48.983   6.712  47.957  1.00104.20           C
ATOM   2168  O   SER   275      49.513   5.704  47.486  1.00104.20           O
ATOM   2169  N   GLU   276      47.659   6.888  47.916  1.00 98.56           N
ATOM   2170  CA  GLU   276      46.879   5.973  47.150  1.00 98.56           C
ATOM   2171  CB  GLU   276      45.435   5.879  47.666  1.00 98.56           C
ATOM   2172  CG  GLU   276      45.418   5.127  49.004  1.00 98.56           C
ATOM   2173  CD  GLU   276      44.141   5.422  49.777  1.00 98.56           C
ATOM   2174  OE1 GLU   276      43.709   6.604  49.787  1.00 98.56           O
ATOM   2175  OE2 GLU   276      43.592   4.466  50.388  1.00 98.56           O
ATOM   2176  C   GLU   276      46.933   6.313  45.687  1.00 98.56           C
ATOM   2177  O   GLU   276      46.822   5.422  44.847  1.00 98.56           O
ATOM   2178  N   ILE   277      46.968   7.620  45.339  1.00203.22           N
ATOM   2179  CA  ILE   277      46.960   8.001  43.948  1.00203.22           C
ATOM   2180  CB  ILE   277      46.315   9.330  43.745  1.00203.22           C
ATOM   2181  CG1 ILE   277      46.324   9.707  42.255  1.00203.22           C
ATOM   2182  CG2 ILE   277      47.021  10.316  44.675  1.00203.22           C
ATOM   2183  CD1 ILE   277      45.527   8.743  41.382  1.00203.22           C
ATOM   2184  C   ILE   277      48.236   8.010  43.136  1.00203.22           C
ATOM   2185  O   ILE   277      48.388   7.186  42.237  1.00203.22           O
ATOM   2186  N   ASP   278      49.219   8.894  43.447  1.00162.94           N
ATOM   2187  CA  ASP   278      50.332   9.016  42.531  1.00162.94           C
ATOM   2188  CB  ASP   278      50.039  10.007  41.391  1.00162.94           C
ATOM   2189  CG  ASP   278      49.739  11.383  41.985  1.00162.94           C
ATOM   2190  OD1 ASP   278      49.672  11.500  43.238  1.00162.94           O
ATOM   2191  OD2 ASP   278      49.560  12.337  41.184  1.00162.94           O
ATOM   2192  C   ASP   278      51.553   9.510  43.244  1.00162.94           C
ATOM   2193  O   ASP   278      52.379  10.219  42.668  1.00162.94           O
ATOM   2194  N   LEU   279      51.720   9.106  44.510  1.00 70.03           N
ATOM   2195  CA  LEU   279      52.831   9.534  45.306  1.00 70.03           C
ATOM   2196  CB  LEU   279      52.752   9.011  46.750  1.00 70.03           C
ATOM   2197  CG  LEU   279      53.935   9.456  47.630  1.00 70.03           C
ATOM   2198  CD1 LEU   279      54.021  10.988  47.733  1.00 70.03           C
ATOM   2199  CD2 LEU   279      53.887   8.767  49.003  1.00 70.03           C
ATOM   2200  C   LEU   279      54.105   9.034  44.700  1.00 70.03           C
ATOM   2201  O   LEU   279      55.105   9.743  44.697  1.00 70.03           O
ATOM   2202  N   PHE   280      54.108   7.805  44.152  1.00 41.44           N
ATOM   2203  CA  PHE   280      55.317   7.252  43.603  1.00 41.44           C
ATOM   2204  CB  PHE   280      55.106   5.859  42.986  1.00 41.44           C
ATOM   2205  CG  PHE   280      56.427   5.300  42.578  1.00 41.44           C
ATOM   2206  CD1 PHE   280      56.963   5.592  41.346  1.00 41.44           C
ATOM   2207  CD2 PHE   280      57.130   4.486  43.437  1.00 41.44           C
ATOM   2208  CE1 PHE   280      58.181   5.072  40.975  1.00 41.44           C
ATOM   2209  CE2 PHE   280      58.348   3.962  43.073  1.00 41.44           C
ATOM   2210  CZ  PHE   280      58.874   4.256  41.838  1.00 41.44           C
ATOM   2211  C   PHE   280      55.780   8.158  42.506  1.00 41.44           C
ATOM   2212  O   PHE   280      56.969   8.448  42.383  1.00 41.44           O
ATOM   2213  N   ASN   281      54.838   8.623  41.666  1.00 58.96           N
ATOM   2214  CA  ASN   281      55.159   9.494  40.573  1.00 58.96           C
ATOM   2215  CB  ASN   281      53.909   9.855  39.750  1.00 58.96           C
ATOM   2216  CG  ASN   281      54.336  10.431  38.407  1.00 58.96           C
ATOM   2217  OD1 ASN   281      55.430  10.974  38.267  1.00 58.96           O
ATOM   2218  ND2 ASN   281      53.447  10.310  37.385  1.00 58.96           N
ATOM   2219  C   ASN   281      55.706  10.756  41.162  1.00 58.96           C
ATOM   2220  O   ASN   281      56.670  11.329  40.656  1.00 58.96           O
ATOM   2221  N   ILE   282      55.099  11.213  42.272  1.00 45.78           N
ATOM   2222  CA  ILE   282      55.506  12.426  42.920  1.00 45.78           C
ATOM   2223  CB  ILE   282      54.669  12.729  44.132  1.00 45.78           C
ATOM   2224  CG1 ILE   282      53.201  12.932  43.725  1.00 45.78           C
ATOM   2225  CG2 ILE   282      55.286  13.929  44.873  1.00 45.78           C
ATOM   2226  CD1 ILE   282      52.238  12.995  44.908  1.00 45.78           C
ATOM   2227  C   ILE   282      56.914  12.269  43.403  1.00 45.78           C
ATOM   2228  O   ILE   282      57.735  13.173  43.251  1.00 45.78           O
ATOM   2229  N   ARG   283      57.217  11.104  44.001  1.00146.44           N
ATOM   2230  CA  ARG   283      58.505  10.798  44.554  1.00146.44           C
ATOM   2231  CB  ARG   283      58.532   9.411  45.226  1.00146.44           C
ATOM   2232  CG  ARG   283      59.931   8.897  45.575  1.00146.44           C
ATOM   2233  CD  ARG   283      60.370   7.705  44.717  1.00146.44           C
ATOM   2234  NE  ARG   283      60.789   8.233  43.389  1.00146.44           N
ATOM   2235  CZ  ARG   283      61.372   7.405  42.473  1.00146.44           C
ATOM   2236  NH1 ARG   283      61.521   6.076  42.747  1.00146.44           N
ATOM   2237  NH2 ARG   283      61.797   7.909  41.278  1.00146.44           N
ATOM   2238  C   ARG   283      59.511  10.804  43.452  1.00146.44           C
ATOM   2239  O   ARG   283      60.627  11.295  43.624  1.00146.44           O
ATOM   2240  N   LYS   284      59.133  10.262  42.280  1.00108.86           N
ATOM   2241  CA  LYS   284      60.045  10.202  41.175  1.00108.86           C
ATOM   2242  CB  LYS   284      59.397   9.576  39.923  1.00108.86           C
ATOM   2243  CG  LYS   284      60.352   9.314  38.753  1.00108.86           C
ATOM   2244  CD  LYS   284      59.676   8.593  37.581  1.00108.86           C
ATOM   2245  CE  LYS   284      59.475   7.087  37.778  1.00108.86           C
ATOM   2246  NZ  LYS   284      60.544   6.328  37.089  1.00108.86           N
ATOM   2247  C   LYS   284      60.423  11.605  40.821  1.00108.86           C
ATOM   2248  O   LYS   284      61.598  11.908  40.621  1.00108.86           O
ATOM   2249  N   GLU   285      59.426  12.509  40.754  1.00 76.76           N
ATOM   2250  CA  GLU   285      59.691  13.867  40.381  1.00 76.76           C
ATOM   2251  CB  GLU   285      58.426  14.710  40.175  1.00 76.76           C
ATOM   2252  CG  GLU   285      58.751  16.150  39.780  1.00 76.76           C
ATOM   2253  CD  GLU   285      59.546  16.116  38.481  1.00 76.76           C
ATOM   2254  OE1 GLU   285      59.444  15.104  37.737  1.00 76.76           O
ATOM   2255  OE2 GLU   285      60.279  17.108  38.222  1.00 76.76           O
ATOM   2256  C   GLU   285      60.522  14.523  41.434  1.00 76.76           C
ATOM   2257  O   GLU   285      61.368  15.366  41.140  1.00 76.76           O
ATOM   2258  N   PHE   286      60.294  14.161  42.705  1.00 44.94           N
ATOM   2259  CA  PHE   286      61.047  14.753  43.768  1.00 44.94           C
ATOM   2260  CB  PHE   286      60.641  14.188  45.136  1.00 44.94           C
ATOM   2261  CG  PHE   286      61.392  14.939  46.173  1.00 44.94           C
ATOM   2262  CD1 PHE   286      60.886  16.109  46.695  1.00 44.94           C
ATOM   2263  CD2 PHE   286      62.603  14.478  46.624  1.00 44.94           C
ATOM   2264  CE1 PHE   286      61.578  16.804  47.656  1.00 44.94           C
ATOM   2265  CE2 PHE   286      63.302  15.168  47.585  1.00 44.94           C
ATOM   2266  CZ  PHE   286      62.789  16.330  48.101  1.00 44.94           C
ATOM   2267  C   PHE   286      62.480  14.397  43.539  1.00 44.94           C
ATOM   2268  O   PHE   286      63.373  15.234  43.666  1.00 44.94           O
ATOM   2269  N   ARG   287      62.730  13.129  43.169  1.00114.00           N
ATOM   2270  CA  ARG   287      64.066  12.660  42.966  1.00114.00           C
ATOM   2271  CB  ARG   287      64.107  11.186  42.530  1.00114.00           C
ATOM   2272  CG  ARG   287      65.522  10.649  42.301  1.00114.00           C
ATOM   2273  CD  ARG   287      66.356  10.524  43.578  1.00114.00           C
ATOM   2274  NE  ARG   287      67.686   9.971  43.190  1.00114.00           N
ATOM   2275  CZ  ARG   287      68.469   9.361  44.125  1.00114.00           C
ATOM   2276  NH1 ARG   287      68.044   9.277  45.420  1.00114.00           N
ATOM   2277  NH2 ARG   287      69.667   8.818  43.761  1.00114.00           N
ATOM   2278  C   ARG   287      64.706  13.465  41.877  1.00114.00           C
ATOM   2279  O   ARG   287      65.849  13.896  42.018  1.00114.00           O
ATOM   2280  N   LYS   288      63.986  13.715  40.767  1.00 86.86           N
ATOM   2281  CA  LYS   288      64.594  14.413  39.670  1.00 86.86           C
ATOM   2282  CB  LYS   288      63.642  14.614  38.474  1.00 86.86           C
ATOM   2283  CG  LYS   288      64.284  15.352  37.293  1.00 86.86           C
ATOM   2284  CD  LYS   288      63.376  15.483  36.067  1.00 86.86           C
ATOM   2285  CE  LYS   288      62.587  16.794  36.040  1.00 86.86           C
ATOM   2286  NZ  LYS   288      63.526  17.937  36.024  1.00 86.86           N
ATOM   2287  C   LYS   288      64.992  15.783  40.107  1.00 86.86           C
ATOM   2288  O   LYS   288      66.114  16.225  39.861  1.00 86.86           O
ATOM   2289  N   ASN   289      64.066  16.492  40.771  1.00 93.61           N
ATOM   2290  CA  ASN   289      64.320  17.848  41.143  1.00 93.61           C
ATOM   2291  CB  ASN   289      63.075  18.510  41.760  1.00 93.61           C
ATOM   2292  CG  ASN   289      63.323  20.007  41.876  1.00 93.61           C
ATOM   2293  OD1 ASN   289      63.343  20.722  40.877  1.00 93.61           O
ATOM   2294  ND2 ASN   289      63.502  20.499  43.131  1.00 93.61           N
ATOM   2295  C   ASN   289      65.416  17.935  42.161  1.00 93.61           C
ATOM   2296  O   ASN   289      66.377  18.676  41.977  1.00 93.61           O
ATOM   2297  N   PHE   290      65.277  17.198  43.279  1.00199.18           N
ATOM   2298  CA  PHE   290      66.182  17.302  44.391  1.00199.18           C
ATOM   2299  CB  PHE   290      65.561  16.957  45.747  1.00199.18           C
ATOM   2300  CG  PHE   290      66.461  17.635  46.719  1.00199.18           C
ATOM   2301  CD1 PHE   290      66.305  18.982  46.951  1.00199.18           C
ATOM   2302  CD2 PHE   290      67.454  16.958  47.382  1.00199.18           C
ATOM   2303  CE1 PHE   290      67.121  19.645  47.833  1.00199.18           C
ATOM   2304  CE2 PHE   290      68.275  17.615  48.269  1.00199.18           C
ATOM   2305  CZ  PHE   290      68.110  18.960  48.495  1.00199.18           C
ATOM   2306  C   PHE   290      67.443  16.507  44.251  1.00199.18           C
ATOM   2307  O   PHE   290      68.463  16.871  44.831  1.00199.18           O
ATOM   2308  N   ALA   291      67.401  15.383  43.512  1.00227.46           N
ATOM   2309  CA  ALA   291      68.518  14.486  43.411  1.00227.46           C
ATOM   2310  CB  ALA   291      69.856  15.206  43.159  1.00227.46           C
ATOM   2311  C   ALA   291      68.635  13.699  44.684  1.00227.46           C
ATOM   2312  O   ALA   291      69.631  13.008  44.895  1.00227.46           O
ATOM   2313  N   THR   292      67.610  13.767  45.563  1.00138.66           N
ATOM   2314  CA  THR   292      67.593  12.931  46.733  1.00138.66           C
ATOM   2315  CB  THR   292      67.745  13.648  48.043  1.00138.66           C
ATOM   2316  OG1 THR   292      66.614  14.468  48.294  1.00138.66           O
ATOM   2317  CG2 THR   292      69.024  14.498  47.992  1.00138.66           C
ATOM   2318  C   THR   292      66.250  12.271  46.758  1.00138.66           C
ATOM   2319  O   THR   292      65.276  12.807  46.230  1.00138.66           O
ATOM   2320  N   SER   293      66.167  11.074  47.369  1.00 75.24           N
ATOM   2321  CA  SER   293      64.925  10.360  47.418  1.00 75.24           C
ATOM   2322  CB  SER   293      65.067   8.890  47.854  1.00 75.24           C
ATOM   2323  OG  SER   293      65.737   8.143  46.851  1.00 75.24           O
ATOM   2324  C   SER   293      64.026  11.033  48.402  1.00 75.24           C
ATOM   2325  O   SER   293      64.471  11.638  49.377  1.00 75.24           O
ATOM   2326  N   LEU   294      62.710  10.905  48.159  1.00118.97           N
ATOM   2327  CA  LEU   294      61.703  11.555  48.941  1.00118.97           C
ATOM   2328  CB  LEU   294      60.302  11.282  48.363  1.00118.97           C
ATOM   2329  CG  LEU   294      59.153  11.978  49.108  1.00118.97           C
ATOM   2330  CD1 LEU   294      58.821  11.290  50.441  1.00118.97           C
ATOM   2331  CD2 LEU   294      59.467  13.472  49.271  1.00118.97           C
ATOM   2332  C   LEU   294      61.761  11.064  50.353  1.00118.97           C
ATOM   2333  O   LEU   294      61.708  11.857  51.292  1.00118.97           O
ATOM   2334  N   TYR   295      61.926   9.743  50.543  1.00168.52           N
ATOM   2335  CA  TYR   295      61.902   9.220  51.875  1.00168.52           C
ATOM   2336  CB  TYR   295      61.990   7.682  51.970  1.00168.52           C
ATOM   2337  CG  TYR   295      63.275   7.176  51.408  1.00168.52           C
ATOM   2338  CD1 TYR   295      64.438   7.226  52.146  1.00168.52           C
ATOM   2339  CD2 TYR   295      63.309   6.622  50.151  1.00168.52           C
ATOM   2340  CE1 TYR   295      65.621   6.750  51.632  1.00168.52           C
ATOM   2341  CE2 TYR   295      64.490   6.144  49.630  1.00168.52           C
ATOM   2342  CZ  TYR   295      65.646   6.210  50.369  1.00168.52           C
ATOM   2343  OH  TYR   295      66.854   5.718  49.830  1.00168.52           O
ATOM   2344  C   TYR   295      63.019   9.819  52.658  1.00168.52           C
ATOM   2345  O   TYR   295      62.874  10.045  53.856  1.00168.52           O
ATOM   2346  N   SER   296      64.182  10.039  52.017  1.00 80.63           N
ATOM   2347  CA  SER   296      65.312  10.576  52.719  1.00 80.63           C
ATOM   2348  CB  SER   296      66.610  10.538  51.898  1.00 80.63           C
ATOM   2349  OG  SER   296      67.679  11.084  52.660  1.00 80.63           O
ATOM   2350  C   SER   296      65.099  12.010  53.136  1.00 80.63           C
ATOM   2351  O   SER   296      65.271  12.337  54.309  1.00 80.63           O
ATOM   2352  N   MET   297      64.711  12.897  52.196  1.00 91.81           N
ATOM   2353  CA  MET   297      64.655  14.312  52.484  1.00 91.81           C
ATOM   2354  CB  MET   297      64.425  15.196  51.239  1.00 91.81           C
ATOM   2355  CG  MET   297      64.866  16.654  51.452  1.00 91.81           C
ATOM   2356  SD  MET   297      64.714  17.764  50.014  1.00 91.81           S
ATOM   2357  CE  MET   297      62.995  18.263  50.323  1.00 91.81           C
ATOM   2358  C   MET   297      63.599  14.657  53.502  1.00 91.81           C
ATOM   2359  O   MET   297      63.814  15.503  54.370  1.00 91.81           O
ATOM   2360  N   ILE   298      62.437  13.987  53.438  1.00130.83           N
ATOM   2361  CA  ILE   298      61.289  14.300  54.247  1.00130.83           C
ATOM   2362  CB  ILE   298      60.041  13.550  53.866  1.00130.83           C
ATOM   2363  CG1 ILE   298      60.197  12.029  54.023  1.00130.83           C
ATOM   2364  CG2 ILE   298      59.649  14.007  52.452  1.00130.83           C
ATOM   2365  CD1 ILE   298      60.148  11.551  55.472  1.00130.83           C
ATOM   2366  C   ILE   298      61.524  14.151  55.715  1.00130.83           C
ATOM   2367  O   ILE   298      60.802  14.795  56.479  1.00130.83           O
ATOM   2368  N   LYS   299      62.437  13.253  56.166  1.00166.02           N
ATOM   2369  CA  LYS   299      62.554  13.122  57.592  1.00166.02           C
ATOM   2370  CB  LYS   299      63.580  12.064  58.066  1.00166.02           C
ATOM   2371  CG  LYS   299      65.047  12.375  57.762  1.00166.02           C
ATOM   2372  CD  LYS   299      66.035  11.558  58.597  1.00166.02           C
ATOM   2373  CE  LYS   299      66.818  10.522  57.793  1.00166.02           C
ATOM   2374  NZ  LYS   299      67.650   9.709  58.707  1.00166.02           N
ATOM   2375  C   LYS   299      62.892  14.464  58.159  1.00166.02           C
ATOM   2376  O   LYS   299      62.046  15.023  58.845  1.00166.02           O
ATOM   2377  N   GLY   300      64.091  15.016  57.878  1.00178.30           N
ATOM   2378  CA  GLY   300      64.449  16.382  58.155  1.00178.30           C
ATOM   2379  C   GLY   300      64.296  16.671  59.608  1.00178.30           C
ATOM   2380  O   GLY   300      65.209  16.502  60.414  1.00178.30           O
ATOM   2381  N   ASP   301      63.077  17.136  59.948  1.00152.44           N
ATOM   2382  CA  ASP   301      62.680  17.421  61.283  1.00152.44           C
ATOM   2383  CB  ASP   301      62.281  18.887  61.506  1.00152.44           C
ATOM   2384  CG  ASP   301      63.560  19.696  61.643  1.00152.44           C
ATOM   2385  OD1 ASP   301      64.530  19.158  62.241  1.00152.44           O
ATOM   2386  OD2 ASP   301      63.586  20.858  61.159  1.00152.44           O
ATOM   2387  C   ASP   301      61.483  16.579  61.559  1.00152.44           C
ATOM   2388  O   ASP   301      60.412  17.082  61.897  1.00152.44           O
ATOM   2389  N   THR   302      61.650  15.255  61.431  1.00126.64           N
ATOM   2390  CA  THR   302      60.566  14.354  61.662  1.00126.64           C
ATOM   2391  CB  THR   302      60.175  13.599  60.429  1.00126.64           C
ATOM   2392  OG1 THR   302      58.924  12.953  60.601  1.00126.64           O
ATOM   2393  CG2 THR   302      61.262  12.550  60.170  1.00126.64           C
ATOM   2394  C   THR   302      61.090  13.347  62.626  1.00126.64           C
ATOM   2395  O   THR   302      62.303  13.183  62.749  1.00126.64           O
ATOM   2396  N   SER   303      60.195  12.668  63.367  1.00 82.22           N
ATOM   2397  CA  SER   303      60.710  11.690  64.274  1.00 82.22           C
ATOM   2398  CB  SER   303      61.487  12.313  65.447  1.00 82.22           C
ATOM   2399  OG  SER   303      60.635  13.153  66.214  1.00 82.22           O
ATOM   2400  C   SER   303      59.575  10.908  64.853  1.00 82.22           C
ATOM   2401  O   SER   303      58.408  11.276  64.728  1.00 82.22           O
ATOM   2402  N   GLY   304      59.921   9.768  65.480  1.00 31.54           N
ATOM   2403  CA  GLY   304      58.987   8.962  66.210  1.00 31.54           C
ATOM   2404  C   GLY   304      58.018   8.269  65.306  1.00 31.54           C
ATOM   2405  O   GLY   304      58.310   7.932  64.161  1.00 31.54           O
ATOM   2406  N   ASP   305      56.815   8.033  65.860  1.00 59.14           N
ATOM   2407  CA  ASP   305      55.733   7.337  65.229  1.00 59.14           C
ATOM   2408  CB  ASP   305      54.533   7.139  66.163  1.00 59.14           C
ATOM   2409  CG  ASP   305      54.935   6.107  67.202  1.00 59.14           C
ATOM   2410  OD1 ASP   305      55.631   5.128  66.820  1.00 59.14           O
ATOM   2411  OD2 ASP   305      54.546   6.278  68.387  1.00 59.14           O
ATOM   2412  C   ASP   305      55.246   8.114  64.049  1.00 59.14           C
ATOM   2413  O   ASP   305      54.788   7.524  63.072  1.00 59.14           O
ATOM   2414  N   TYR   306      55.295   9.457  64.116  1.00 62.35           N
ATOM   2415  CA  TYR   306      54.827  10.231  63.001  1.00 62.35           C
ATOM   2416  CB  TYR   306      54.961  11.753  63.230  1.00 62.35           C
ATOM   2417  CG  TYR   306      54.685  12.508  61.965  1.00 62.35           C
ATOM   2418  CD1 TYR   306      53.398  12.775  61.557  1.00 62.35           C
ATOM   2419  CD2 TYR   306      55.728  12.968  61.187  1.00 62.35           C
ATOM   2420  CE1 TYR   306      53.157  13.478  60.398  1.00 62.35           C
ATOM   2421  CE2 TYR   306      55.494  13.673  60.026  1.00 62.35           C
ATOM   2422  CZ  TYR   306      54.204  13.928  59.627  1.00 62.35           C
ATOM   2423  OH  TYR   306      53.951  14.649  58.440  1.00 62.35           O
ATOM   2424  C   TYR   306      55.670   9.881  61.820  1.00 62.35           C
ATOM   2425  O   TYR   306      55.154   9.570  60.748  1.00 62.35           O
ATOM   2426  N   LYS   307      57.003   9.879  62.002  1.00117.92           N
ATOM   2427  CA  LYS   307      57.870   9.609  60.894  1.00117.92           C
ATOM   2428  CB  LYS   307      59.363   9.807  61.216  1.00117.92           C
ATOM   2429  CG  LYS   307      59.978   8.774  62.160  1.00117.92           C
ATOM   2430  CD  LYS   307      61.471   9.003  62.406  1.00117.92           C
ATOM   2431  CE  LYS   307      62.364   8.593  61.233  1.00117.92           C
ATOM   2432  NZ  LYS   307      62.702   7.156  61.331  1.00117.92           N
ATOM   2433  C   LYS   307      57.646   8.205  60.431  1.00117.92           C
ATOM   2434  O   LYS   307      57.598   7.944  59.232  1.00117.92           O
ATOM   2435  N   LYS   308      57.453   7.260  61.368  1.00102.26           N
ATOM   2436  CA  LYS   308      57.331   5.885  60.975  1.00102.26           C
ATOM   2437  CB  LYS   308      57.005   4.949  62.149  1.00102.26           C
ATOM   2438  CG  LYS   308      58.097   4.837  63.209  1.00102.26           C
ATOM   2439  CD  LYS   308      57.602   4.163  64.490  1.00102.26           C
ATOM   2440  CE  LYS   308      58.671   4.027  65.572  1.00102.26           C
ATOM   2441  NZ  LYS   308      59.807   3.234  65.052  1.00102.26           N
ATOM   2442  C   LYS   308      56.182   5.730  60.025  1.00102.26           C
ATOM   2443  O   LYS   308      56.329   5.133  58.960  1.00102.26           O
ATOM   2444  N   ALA   309      55.009   6.281  60.385  1.00 44.20           N
ATOM   2445  CA  ALA   309      53.814   6.149  59.596  1.00 44.20           C
ATOM   2446  CB  ALA   309      52.596   6.813  60.261  1.00 44.20           C
ATOM   2447  C   ALA   309      54.000   6.830  58.279  1.00 44.20           C
ATOM   2448  O   ALA   309      53.566   6.341  57.238  1.00 44.20           O
ATOM   2449  N   LEU   310      54.660   7.994  58.306  1.00 66.62           N
ATOM   2450  CA  LEU   310      54.860   8.804  57.143  1.00 66.62           C
ATOM   2451  CB  LEU   310      55.700  10.042  57.517  1.00 66.62           C
ATOM   2452  CG  LEU   310      56.006  11.025  56.376  1.00 66.62           C
ATOM   2453  CD1 LEU   310      54.732  11.693  55.850  1.00 66.62           C
ATOM   2454  CD2 LEU   310      57.061  12.059  56.804  1.00 66.62           C
ATOM   2455  C   LEU   310      55.621   8.005  56.127  1.00 66.62           C
ATOM   2456  O   LEU   310      55.242   7.959  54.956  1.00 66.62           O
ATOM   2457  N   LEU   311      56.710   7.332  56.550  1.00 98.95           N
ATOM   2458  CA  LEU   311      57.497   6.575  55.620  1.00 98.95           C
ATOM   2459  CB  LEU   311      58.821   6.030  56.181  1.00 98.95           C
ATOM   2460  CG  LEU   311      59.911   7.109  56.300  1.00 98.95           C
ATOM   2461  CD1 LEU   311      59.543   8.187  57.327  1.00 98.95           C
ATOM   2462  CD2 LEU   311      61.293   6.490  56.540  1.00 98.95           C
ATOM   2463  C   LEU   311      56.708   5.425  55.086  1.00 98.95           C
ATOM   2464  O   LEU   311      56.799   5.119  53.899  1.00 98.95           O
ATOM   2465  N   LEU   312      55.908   4.750  55.932  1.00115.85           N
ATOM   2466  CA  LEU   312      55.178   3.620  55.432  1.00115.85           C
ATOM   2467  CB  LEU   312      54.533   2.728  56.500  1.00115.85           C
ATOM   2468  CG  LEU   312      55.582   1.763  57.085  1.00115.85           C
ATOM   2469  CD1 LEU   312      56.634   2.496  57.931  1.00115.85           C
ATOM   2470  CD2 LEU   312      54.925   0.561  57.778  1.00115.85           C
ATOM   2471  C   LEU   312      54.179   4.031  54.395  1.00115.85           C
ATOM   2472  O   LEU   312      53.919   3.283  53.455  1.00115.85           O
ATOM   2473  N   LEU   313      53.573   5.219  54.541  1.00 57.59           N
ATOM   2474  CA  LEU   313      52.636   5.689  53.559  1.00 57.59           C
ATOM   2475  CB  LEU   313      51.940   6.986  54.007  1.00 57.59           C
ATOM   2476  CG  LEU   313      51.006   6.745  55.212  1.00 57.59           C
ATOM   2477  CD1 LEU   313      50.306   8.033  55.673  1.00 57.59           C
ATOM   2478  CD2 LEU   313      50.001   5.623  54.901  1.00 57.59           C
ATOM   2479  C   LEU   313      53.394   5.927  52.283  1.00 57.59           C
ATOM   2480  O   LEU   313      52.876   5.735  51.184  1.00 57.59           O
ATOM   2481  N   CYS   314      54.655   6.364  52.436  1.00114.05           N
ATOM   2482  CA  CYS   314      55.613   6.704  51.418  1.00114.05           C
ATOM   2483  CB  CYS   314      56.843   7.430  51.989  1.00114.05           C
ATOM   2484  SG  CYS   314      57.946   8.033  50.678  1.00114.05           S
ATOM   2485  C   CYS   314      56.105   5.480  50.694  1.00114.05           C
ATOM   2486  O   CYS   314      56.790   5.602  49.679  1.00114.05           O
ATOM   2487  N   GLY   315      55.854   4.266  51.223  1.00 46.50           N
ATOM   2488  CA  GLY   315      56.297   3.105  50.500  1.00 46.50           C
ATOM   2489  C   GLY   315      57.496   2.477  51.149  1.00 46.50           C
ATOM   2490  O   GLY   315      58.098   1.579  50.564  1.00 46.50           O
ATOM   2491  N   GLY   316      57.887   2.924  52.363  1.00 40.94           N
ATOM   2492  CA  GLY   316      59.036   2.342  53.013  1.00 40.94           C
ATOM   2493  C   GLY   316      58.730   0.917  53.334  1.00 40.94           C
ATOM   2494  O   GLY   316      57.933   0.617  54.222  1.00 40.94           O
ATOM   2495  N   GLU   317      59.351   0.000  52.573  1.00136.60           N
ATOM   2496  CA  GLU   317      59.128  -1.407  52.726  1.00136.60           C
ATOM   2497  CB  GLU   317      59.545  -2.174  51.464  1.00136.60           C
ATOM   2498  CG  GLU   317      59.247  -3.669  51.520  1.00136.60           C
ATOM   2499  CD  GLU   317      59.701  -4.273  50.199  1.00136.60           C
ATOM   2500  OE1 GLU   317      60.882  -4.052  49.814  1.00136.60           O
ATOM   2501  OE2 GLU   317      58.866  -4.955  49.552  1.00136.60           O
ATOM   2502  C   GLU   317      59.844  -2.030  53.890  1.00136.60           C
ATOM   2503  O   GLU   317      59.221  -2.715  54.700  1.00136.60           O
ATOM   2504  N   ASP   318      61.169  -1.796  54.033  1.00214.02           N
ATOM   2505  CA  ASP   318      61.867  -2.590  55.011  1.00214.02           C
ATOM   2506  CB  ASP   318      62.765  -3.663  54.376  1.00214.02           C
ATOM   2507  CG  ASP   318      61.880  -4.611  53.578  1.00214.02           C
ATOM   2508  OD1 ASP   318      60.743  -4.897  54.040  1.00214.02           O
ATOM   2509  OD2 ASP   318      62.330  -5.059  52.489  1.00214.02           O
ATOM   2510  C   ASP   318      62.768  -1.748  55.854  1.00214.02           C
ATOM   2511  O   ASP   318      63.153  -0.639  55.487  1.00214.02           O
ATOM   2512  N   ASP   319      63.119  -2.297  57.035  1.00 97.71           N
ATOM   2513  CA  ASP   319      64.013  -1.660  57.956  1.00 97.71           C
ATOM   2514  CB  ASP   319      63.599  -1.836  59.428  1.00 97.71           C
ATOM   2515  CG  ASP   319      63.629  -3.321  59.779  1.00 97.71           C
ATOM   2516  OD1 ASP   319      63.475  -4.156  58.848  1.00 97.71           O
ATOM   2517  OD2 ASP   319      63.800  -3.640  60.986  1.00 97.71           O
ATOM   2518  C   ASP   319      65.377  -2.322  57.796  1.00 97.71           C
ATOM   2519  O   ASP   319      65.496  -3.233  56.937  1.00 97.71           O
ATOM   2520  OXT ASP   319      66.316  -1.929  58.539  1.00 97.71           O
TER    2521      ASP   319
END
