# Supplementary material for: Estimating local protein model quality: prospects for molecular replacement
Source: Acta Crystallogr D Struct Biol. 2020 Mar 3;76(Pt 3):285–90. doi: 10.1107/S2059798320000972 (PMC7057213; doi:10.1107/S2059798320000972)
Supplement: Supplementary file 1 [file d-76-00285-sup1.zip › models/1bc3.1n00_A.B99990001.pdb.proq3.sscore.local]

ProQ2 ProQRosCen ProQRosFA ProQ3
0.31196531 0.46126895 0.48508821 0.19611335
0.31039983 0.4721446 0.45680192 0.22683973
0.34990991 0.50088498 0.49172621 0.25841678
0.42782939 0.62459238 0.55467568 0.34821545
0.52486254 0.6930848 0.59810048 0.41262608
0.56658886 0.72701355 0.61466021 0.47456163
0.48169347 0.66144681 0.56574369 0.40854953
0.51013007 0.64445811 0.51887855 0.42371469
0.46061051 0.60462575 0.4313522 0.37481142
0.45231195 0.57122081 0.3968335 0.3371947
0.509381 0.56560465 0.4133533 0.40232607
0.60684678 0.69801355 0.50181889 0.4988445
0.65503137 0.76503798 0.58804822 0.57044884
0.7006037 0.82384704 0.67369413 0.65052989
0.71071738 0.72392429 0.66602244 0.67209053
0.73691112 0.69490267 0.70550403 0.73305772
0.83577802 0.76397604 0.75457706 0.79248182
0.93907072 0.83237327 0.82947396 0.90389832
1.0284563 0.86650118 0.8699166 0.96164978
0.92891577 0.75695071 0.82335452 0.90021406
0.91591478 0.78844936 0.88081101 0.92144835
0.88985686 0.82185803 0.87698409 0.92041775
0.89718485 0.87134822 0.95265468 0.92225605
0.88086536 0.89766001 0.93970858 0.91448709
0.97636744 0.91945234 0.94169152 0.96349877
0.96378057 0.96073867 0.94652138 0.9612735
0.91393496 0.9419614 0.88991606 0.90432881
0.83879731 0.81493619 0.71735854 0.76858681
0.87719392 0.86808767 0.7113846 0.78928231
0.89738699 0.87646158 0.76246192 0.81402075
0.97042055 0.95664757 0.86536872 0.89235468
0.94968658 0.92464584 0.87856437 0.91112576
0.95161919 0.84290273 0.8949644 0.90858357
0.89581489 0.83717295 0.89341741 0.89858756
0.92035157 0.87019036 0.89316067 0.94196566
0.9897302 0.90212755 0.94549018 1.0141335
0.95627964 0.88250472 0.95661664 1.004076
0.89786181 0.82085319 0.95127633 0.97005894
0.91590157 0.85788893 1.0013258 1.0275157
0.94386037 0.86642172 1.013282 1.0716143
0.90052503 0.82159894 0.99850213 1.0436053
0.85077552 0.82665852 1.0240963 1.0370921
0.90782331 0.84002337 1.0236999 1.037395
0.91328372 0.86845844 1.0411009 1.0706909
0.88606116 0.76785159 0.97956077 1.0475648
0.92740909 0.80943399 1.0214156 1.0689691
0.96397099 0.84689811 1.039334 1.0800663
0.97529527 0.87001752 1.0814008 1.0855492
0.88697496 0.80880515 1.0209525 1.0360663
0.84658232 0.7643981 0.98463651 0.99108098
0.82160648 0.70409251 0.93919661 0.98532923
0.78490859 0.66383238 0.90425354 0.95728738
0.76859307 0.63724619 0.88330695 0.92179999
0.82665844 0.71211542 0.90764825 0.95537824
0.88352067 0.78257977 0.96443158 0.99177273
0.91942806 0.75740526 0.97134111 1.0073641
0.86673098 0.63802421 0.91260664 0.95698616
0.85012187 0.627931 0.9073968 0.95577121
0.84555747 0.71258619 0.93505657 0.95641017
0.89691318 0.77992696 0.93770421 0.98688531
0.89662877 0.80719773 0.93976444 0.97014015
0.91285088 0.82924616 0.93550482 1.0152105
0.9213324 0.81072992 0.94168333 1.0103303
0.90575684 0.75237387 0.85732784 0.95489108
0.8788384 0.74076709 0.83592859 0.8911049
0.90644827 0.78120668 0.84932102 0.91147602
0.97507294 0.80703424 0.8751617 0.97026185
0.97102063 0.78957852 0.81224959 0.92964192
0.95246831 0.80188314 0.81361877 0.9189653
0.95257414 0.80086772 0.81692969 0.93040621
0.93436489 0.76113278 0.82828816 0.92440325
0.96511811 0.78440764 0.84836671 0.94272404
0.91140541 0.73568263 0.85267226 0.91649499
0.94069428 0.78538266 0.88591324 0.95454189
0.98903224 0.84541965 0.9580535 1.0087779
0.98216647 0.89268287 1.0046156 1.0436647
0.93484488 0.87219183 0.98619586 1.0195464
0.94750726 0.85462201 0.99024124 1.0573686
0.90844329 0.89407118 1.0512862 1.0727311
0.9371851 0.92988859 1.0787537 1.0999829
0.95123753 0.95484034 1.0929961 1.0984625
0.93769422 0.9640793 1.0564424 1.0889515
0.91720752 0.91333208 1.0411596 1.1061202
0.95197193 0.95406879 1.0341045 1.0906642
0.91439605 0.92502664 0.99506545 1.0427403
0.91011426 0.89982072 0.94219913 1.0166904
0.8570333 0.82002926 0.90035347 0.95731697
0.91912089 0.83969145 0.95239467 0.99662443
0.9844856 0.89701773 0.98625102 1.0488271
0.98506918 0.91096089 1.0069923 1.0417131
0.92156969 0.83844306 0.94879446 0.98348461
0.87861718 0.8009809 0.94149512 0.9648558
0.83723591 0.79033856 0.91777567 0.95094577
0.80715609 0.77491841 0.87980076 0.90234695
0.73384789 0.73968472 0.83557053 0.82431363
0.7216961 0.76081416 0.804731 0.79869727
0.75979624 0.73907154 0.76394017 0.79034492
0.79429852 0.75422375 0.74593621 0.80081613
0.74752565 0.75532499 0.71227669 0.7305905
0.70127993 0.67455158 0.57384251 0.60546252
0.73185741 0.74006666 0.65456519 0.64093103
0.77196262 0.750442 0.6460299 0.65997789
0.78386595 0.81004902 0.73357876 0.68832993
0.79324496 0.75508033 0.74454222 0.67201576
0.79856604 0.6812322 0.7537474 0.72251851
0.75567455 0.70519342 0.8196394 0.73150547
0.80401739 0.74427993 0.87212391 0.79765706
0.88695478 0.83297014 0.97642818 0.90243609
0.96352428 0.91110219 1.0490026 0.99091521
0.99548124 0.9207828 1.1100697 1.0357034
0.98038327 0.92655926 1.1346157 1.075824
0.92103658 0.87818258 1.084281 1.0481717
0.87308151 0.8441187 1.0911181 1.0459532
0.86342654 0.8779051 1.1112509 1.0381195
0.85764813 0.88684509 1.1151527 1.0323121
0.87672303 0.90206208 1.1421972 1.080492
0.9000229 0.84586716 1.1234192 1.0897694
0.92007685 0.85734284 1.1076759 1.1060262
0.93824697 0.84167381 1.0759051 1.082242
0.92830249 0.86015441 1.0826044 1.0793795
0.85906864 0.84080315 1.0235016 1.0332137
0.88208545 0.80452369 0.98750255 1.0040246
0.86040369 0.77632179 0.94234766 0.9837165
0.88388835 0.77508897 0.93133416 0.98789834
0.79859527 0.76397804 0.88114476 0.91565132
0.91512907 0.87571963 0.94017065 0.97472939
0.93388875 0.90198372 0.91295899 0.97087271
0.93536676 0.89038496 0.84911369 0.94228948
0.85979804 0.75408584 0.7496141 0.85762567
0.87560456 0.82483146 0.77236374 0.8920061
0.85227805 0.82077073 0.74170877 0.85323247
0.76811083 0.81584571 0.68127224 0.75777954
0.74311365 0.79564041 0.67537586 0.7385388
0.81376498 0.84912668 0.72853479 0.82347981
0.81641614 0.89918517 0.81466104 0.84926587
0.84537725 0.85823479 0.79433468 0.82145367
0.8307808 0.85401821 0.80351118 0.81132228
0.83753888 0.80356892 0.79666751 0.80922825
0.86563581 0.79354266 0.82364642 0.87302212
0.80370325 0.73000082 0.8075824 0.82193082
0.75897246 0.73719857 0.81218769 0.77140325
0.79613154 0.80182551 0.88353432 0.83845556
0.89226427 0.8651113 0.94679833 0.90242397
0.89325041 0.90507292 1.0062385 0.95312329
0.84117068 0.85998289 1.007179 0.9151404
0.89111465 0.87490442 1.0205093 0.97322507
0.89480973 0.88443885 1.0709189 1.0130913
0.87022751 0.91648869 1.1157876 1.039879
0.84641915 0.87120278 1.0880055 1.0337234
0.89108798 0.92712608 1.1309955 1.0979921
0.88500721 0.90699785 1.0648968 1.0586759
0.89678907 0.93249651 1.0827748 1.0761768
0.89610545 0.92578375 1.0122551 1.023027
0.90402334 0.88829156 1.0017102 1.0316049
0.90672354 0.8509059 0.95908579 1.0067767
0.85002343 0.80520725 0.84946297 0.91309385
0.81080472 0.82366322 0.84218199 0.86761359
0.81707083 0.88002936 0.77216108 0.80998872
0.80577621 0.89348749 0.81580328 0.81543669
0.81226519 0.90315602 0.80489626 0.78733254
0.70248419 0.79101689 0.71075065 0.69015114
0.57242649 0.73035621 0.68109226 0.6266339
0.52713404 0.63442245 0.61843681 0.57614284
0.55647613 0.66868576 0.71891075 0.64761474
0.6486336 0.76299182 0.79035652 0.71839622
0.65263535 0.71858787 0.8215965 0.73051964
0.60038983 0.67791316 0.82376435 0.70343528
0.58241955 0.61005789 0.80968296 0.69563601
0.65333732 0.67267919 0.8766609 0.77313606
0.69005827 0.69329684 0.93081945 0.81562234
0.76182663 0.68623471 0.8967872 0.83502583
0.76583721 0.76390542 0.94861107 0.87539915
0.83306179 0.81427281 0.98388392 0.9308281
0.83622975 0.86972479 1.0429014 0.97168182
0.74531688 0.8124791 0.99558062 0.92586723
0.69211003 0.78779862 0.95708254 0.86354656
0.69913913 0.81410635 0.9774917 0.8676636
0.66128624 0.76632372 0.98830888 0.81024014
0.63949654 0.72483023 0.9661382 0.78734762
0.64826738 0.71014121 0.94981533 0.75948006
0.72904573 0.72461053 0.93725647 0.77903643
0.66857216 0.68793818 0.90482432 0.73238073
0.59698945 0.55189004 0.84344091 0.66689707
0.58110044 0.56442862 0.84518675 0.65218986
0.71451119 0.64023678 0.9258277 0.76952986
0.76165037 0.76879943 0.96640764 0.82163555
0.76123522 0.80083484 0.9798035 0.87264034
0.79960908 0.82686791 0.98782611 0.89725178
0.71087405 0.75700522 0.95487714 0.87948539
0.69448998 0.71460832 0.93550705 0.85315885
0.7453085 0.79954123 0.99415066 0.90683847
0.7898759 0.84387441 1.0331338 0.95249637
0.81186353 0.83051937 1.0711515 0.97579469
0.76549635 0.81138049 1.0676082 0.96986251
0.80618587 0.84899333 1.1074897 1.0006939
0.84760223 0.8759951 1.1386294 1.036242
0.82244919 0.85455199 1.0882399 1.0127195
0.79554908 0.83994413 1.115695 1.0139716
0.83139411 0.8836289 1.1426636 1.0340556
0.87186105 0.91780785 1.1653803 1.0872667
0.84665367 0.87471375 1.1679593 1.0980573
0.88587142 0.91361306 1.1866406 1.1065276
0.94770256 0.97159326 1.2595545 1.1840736
0.93155553 0.99920053 1.2817527 1.1812332
0.88456992 0.9118653 1.2267961 1.1535283
0.85805447 0.90477914 1.1843423 1.1122098
0.8842912 0.90603199 1.2055227 1.1378686
0.84258626 0.90479595 1.1846584 1.0999058
0.79621215 0.88554292 1.1395642 1.0304346
0.81169579 0.91944787 1.1552757 1.0210997
0.78996976 0.89363789 1.093829 0.96784431
0.76870255 0.81454464 1.0520325 0.90973823
0.70198462 0.70029164 0.9467128 0.80593094
0.69909607 0.71312184 0.91680527 0.80001557
0.67787937 0.72734875 0.85382689 0.76307249
0.60410584 0.71708701 0.77659867 0.68383026
0.59786311 0.71135955 0.75273416 0.6618211
0.60096306 0.74865276 0.73621942 0.67239764
0.65941041 0.77336933 0.7510628 0.71195741
0.63201738 0.76980044 0.65688548 0.6255979
0.56590352 0.68274495 0.66100941 0.58235372
0.57332878 0.66043505 0.61695951 0.55026145
0.54382977 0.63114951 0.61850266 0.57247786
0.51926461 0.56977052 0.55479229 0.50877116
0.47489795 0.57286686 0.52468201 0.46406463
0.48936639 0.5735324 0.55634326 0.51047695
0.58430657 0.65421245 0.61366536 0.56573588
0.63572222 0.69117752 0.63491413 0.59994434
0.6965877 0.73288942 0.71042262 0.66384443
0.68440471 0.73538678 0.70855154 0.70093972
0.74210075 0.70199797 0.77865207 0.76062832
0.79833795 0.74290914 0.82065046 0.82894158
0.79877189 0.73026649 0.87042822 0.88429467
0.83557717 0.80743744 0.91635147 0.94677144
0.85146461 0.84576635 0.97685994 0.99695055
0.86859269 0.88138169 1.0388693 1.0175425
0.90222071 0.91564639 1.0518022 1.0431589
0.95085116 0.94417981 1.1245466 1.107462
0.96045186 0.92194896 1.1396781 1.1181772
0.98085138 0.95135794 1.181579 1.1272099
0.95938982 0.88254284 1.1663468 1.097429
0.96263547 0.83619627 1.1193782 1.1018893
0.91757316 0.7317129 1.0836953 1.0494039
0.93881442 0.74922362 1.0901235 1.0625084
0.93526849 0.72833169 1.0651988 1.0463689
0.93830063 0.71522843 1.0233256 1.0315943
0.99828337 0.84701437 1.0737277 1.0802974
1.0563651 0.91141287 1.1093524 1.1433221
1.0950175 0.98038662 1.1224735 1.1688997
1.0223247 0.93094079 1.086163 1.1226457
0.940889 0.86866487 1.0066448 1.0418697
0.91858224 0.87271865 0.98197937 1.0059176
0.93740885 0.89739259 1.0264735 1.0439558
0.88802572 0.89672547 0.95724945 0.97401331
0.84295076 0.85583845 0.91181374 0.91181736
0.89030597 0.8926664 0.88446283 0.91600491
0.87944799 0.88702888 0.84352168 0.91382248
0.84706226 0.90470053 0.83655885 0.89574904
0.7750983 0.80586709 0.70750196 0.79001201
0.85541577 0.83954176 0.7128217 0.84006731
0.87037454 0.84771264 0.69451415 0.8449478
0.79862219 0.84131477 0.68704353 0.79434756
0.74875024 0.80690747 0.74253884 0.80058906
0.71414915 0.70849194 0.65951319 0.75052547
0.71448998 0.76218286 0.79781719 0.81184763
0.68309781 0.76545054 0.7928665 0.83507491
0.73160121 0.8179882 0.88231741 0.9028024
0.84521934 0.86947378 0.95179339 0.97003387
0.85013663 0.87759144 0.98352709 1.0069158
0.8482463 0.86379506 1.0476029 1.0530147
0.81483848 0.79780701 0.99199821 1.0135319
0.85134655 0.79515301 1.0295289 1.030591
0.86362951 0.75352516 1.0588562 1.0125641
0.83864289 0.75803875 1.0762169 1.0075412
0.83220236 0.737485 1.0676061 1.0148149
0.75961515 0.69837613 0.99139001 0.92082126
0.78140979 0.74938618 1.0481826 0.94983876
0.82443837 0.76858409 1.0428965 0.95436554
0.82810319 0.74320381 1.007527 0.94918628
0.79151502 0.72517572 0.94960469 0.91054065
0.82577367 0.7764793 0.94674764 0.92231165
0.84536114 0.79542411 0.98366769 0.95019647
0.77861484 0.76436497 0.90583841 0.8850687
0.66644587 0.69735519 0.86763831 0.81111438
0.71719558 0.73616789 0.84573172 0.80795176
0.77847671 0.71827004 0.80846121 0.81153341
0.8240503 0.6991467 0.79872735 0.80364444
0.76711339 0.63164482 0.72801343 0.7641838
0.81178304 0.69065865 0.73525314 0.78407616
0.81854473 0.71850636 0.73248726 0.79478379
0.78371497 0.72095655 0.70413256 0.72587631
0.77991455 0.72696419 0.72217987 0.73898128
0.85787663 0.79049627 0.76163052 0.82931536
0.84419855 0.8275116 0.77300642 0.8066642
0.8222172 0.76426293 0.72615892 0.78223204
0.82198091 0.70621788 0.71709607 0.75967629
0.8776504 0.75979519 0.73121462 0.7807404
0.86155391 0.72623858 0.70406136 0.7944381
0.8634602 0.69226173 0.6392234 0.76130298
0.81780493 0.68548949 0.60637177 0.68739715
0.82428851 0.70436229 0.63229776 0.70008025
0.90372889 0.78435763 0.72769707 0.79109225
0.91556093 0.81083434 0.78453624 0.8207954
0.91819149 0.84254542 0.85042679 0.84298526
1.0233954 0.90267585 0.91494132 0.94700296
0.99818634 0.89468441 0.93445288 0.97084092
0.99957771 0.90191726 0.9284144 0.98597786
0.94769203 0.83721881 0.89285644 0.98811047
0.98970526 0.88713595 0.92686436 1.0215723
0.95632445 0.91716142 0.97411381 1.0400881
0.9561471 0.92033746 0.95441267 1.0277543
0.91121975 0.90291484 0.93008071 1.0118882
0.90435146 0.90985904 0.92579525 1.0110166
0.91584728 0.88982141 0.8823582 0.99198527
0.86371973 0.88864049 0.78911219 0.88690443
0.71437999 0.82789753 0.66196723 0.70936405
0.73364812 0.80141455 0.55004628 0.66661584
0.72747355 0.79578658 0.5465424 0.62968083
0.68329388 0.72548665 0.39399002 0.53810832
