# Supplementary material for: Estimating local protein model quality: prospects for molecular replacement
Source: Acta Crystallogr D Struct Biol. 2020 Mar 3;76(Pt 3):285–90. doi: 10.1107/S2059798320000972 (PMC7057213; doi:10.1107/S2059798320000972)
Supplement: Supplementary file 1 [file d-76-00285-sup1.zip › models/1bc3.1n00_A.B99990001.pdb.proq3d.sscore.local]

ProQ2D ProQRosCenD ProQRosFAD ProQ3D
4.285141229629516602e-01 3.996057212352752686e-01 6.938202381134033203e-01 4.142366945743560791e-01
4.260636568069458008e-01 5.066664814949035645e-01 7.309407591819763184e-01 3.898626565933227539e-01
5.054984688758850098e-01 5.527948141098022461e-01 8.214479088783264160e-01 5.001261830329895020e-01
7.512509822845458984e-01 7.038549184799194336e-01 8.484147191047668457e-01 6.879675984382629395e-01
8.020728230476379395e-01 7.381830215454101562e-01 9.102061986923217773e-01 7.643657922744750977e-01
8.314972519874572754e-01 7.561327815055847168e-01 9.223320484161376953e-01 8.497918248176574707e-01
7.714947462081909180e-01 7.264078855514526367e-01 9.037634134292602539e-01 7.209747433662414551e-01
7.497369647026062012e-01 7.315491437911987305e-01 7.815254330635070801e-01 6.467085480690002441e-01
5.599685907363891602e-01 6.676420569419860840e-01 4.930209815502166748e-01 5.314295291900634766e-01
4.872829318046569824e-01 6.368205547332763672e-01 3.536608219146728516e-01 4.031477570533752441e-01
4.599892199039459229e-01 5.862270593643188477e-01 3.893997371196746826e-01 4.373642504215240479e-01
6.534294486045837402e-01 6.514476537704467773e-01 4.749240279197692871e-01 4.975777268409729004e-01
7.107720375061035156e-01 7.297742962837219238e-01 6.467480063438415527e-01 6.973360180854797363e-01
8.319123387336730957e-01 7.840726375579833984e-01 7.729464769363403320e-01 8.053221106529235840e-01
8.407261967658996582e-01 7.777090072631835938e-01 8.123156428337097168e-01 8.061121106147766113e-01
9.062763452529907227e-01 7.617284655570983887e-01 8.426485061645507812e-01 7.805834412574768066e-01
9.072115421295166016e-01 8.015039563179016113e-01 8.475021123886108398e-01 8.795885443687438965e-01
9.622546434402465820e-01 8.150886297225952148e-01 9.407814741134643555e-01 9.568517208099365234e-01
9.630098938941955566e-01 8.264049887657165527e-01 9.249024391174316406e-01 9.666348695755004883e-01
9.492846131324768066e-01 8.336353302001953125e-01 8.756093382835388184e-01 9.366356134414672852e-01
9.652346372604370117e-01 8.189423084259033203e-01 8.836088776588439941e-01 9.452580809593200684e-01
9.476173520088195801e-01 8.453285694122314453e-01 8.878816366195678711e-01 9.268400669097900391e-01
8.879289031028747559e-01 8.297175765037536621e-01 9.028170704841613770e-01 9.434535503387451172e-01
8.114731907844543457e-01 7.663249373435974121e-01 8.876886367797851562e-01 9.001349806785583496e-01
8.231208324432373047e-01 7.931248545646667480e-01 8.620114922523498535e-01 8.469263911247253418e-01
8.581773638725280762e-01 8.051145076751708984e-01 8.912281394004821777e-01 8.649210333824157715e-01
7.244532704353332520e-01 8.102877736091613770e-01 8.526821136474609375e-01 7.195823192596435547e-01
7.290349006652832031e-01 7.432027459144592285e-01 5.137636065483093262e-01 6.113790273666381836e-01
5.895493626594543457e-01 7.505007386207580566e-01 4.752959311008453369e-01 6.217946410179138184e-01
6.779615283012390137e-01 7.623280882835388184e-01 4.886740446090698242e-01 5.379443168640136719e-01
9.117239713668823242e-01 8.162280321121215820e-01 7.833524942398071289e-01 7.264195084571838379e-01
9.148828983306884766e-01 7.898214459419250488e-01 8.095280528068542480e-01 7.619528770446777344e-01
9.317259192466735840e-01 8.056410551071166992e-01 8.798365592956542969e-01 9.030351042747497559e-01
9.100672006607055664e-01 8.204768896102905273e-01 8.908882141113281250e-01 8.342931866645812988e-01
8.916387557983398438e-01 8.562865853309631348e-01 8.995617032051086426e-01 8.263941407203674316e-01
9.185729026794433594e-01 8.706974983215332031e-01 9.401966929435729980e-01 8.905024528503417969e-01
9.536001682281494141e-01 8.896043896675109863e-01 9.376656413078308105e-01 8.402553796768188477e-01
9.042903780937194824e-01 8.942681550979614258e-01 9.335589408874511719e-01 7.913572788238525391e-01
8.797988295555114746e-01 8.724535107612609863e-01 9.372955560684204102e-01 8.570228219032287598e-01
9.056959152221679688e-01 8.778942823410034180e-01 9.645423889160156250e-01 9.215433001518249512e-01
8.517784476280212402e-01 8.354536294937133789e-01 9.559549689292907715e-01 9.193406105041503906e-01
8.189632892608642578e-01 7.998099923133850098e-01 9.508613348007202148e-01 9.226139187812805176e-01
9.181880354881286621e-01 8.263303041458129883e-01 9.670111536979675293e-01 9.585488438606262207e-01
7.972467541694641113e-01 8.803747892379760742e-01 9.497852921485900879e-01 9.263719320297241211e-01
8.642002940177917480e-01 8.665503859519958496e-01 9.415838122367858887e-01 9.393257498741149902e-01
8.680264949798583984e-01 8.724502921104431152e-01 9.513840079307556152e-01 9.383139014244079590e-01
8.926480412483215332e-01 8.566334843635559082e-01 9.590412378311157227e-01 9.379479885101318359e-01
8.900732994079589844e-01 8.737874031066894531e-01 9.716786742210388184e-01 9.328047037124633789e-01
9.107276797294616699e-01 8.823326230049133301e-01 9.677463173866271973e-01 9.218388199806213379e-01
9.069399833679199219e-01 8.500801324844360352e-01 9.608045816421508789e-01 9.125175476074218750e-01
8.788643479347229004e-01 8.425969481468200684e-01 9.490109682083129883e-01 9.126690626144409180e-01
8.845939636230468750e-01 8.157818317413330078e-01 8.994253277778625488e-01 8.405427336692810059e-01
8.760108351707458496e-01 7.928825020790100098e-01 7.730630040168762207e-01 8.460054993629455566e-01
9.048200249671936035e-01 8.202050924301147461e-01 8.959060907363891602e-01 8.741886615753173828e-01
8.175858259201049805e-01 8.056004047393798828e-01 9.230222702026367188e-01 9.008709788322448730e-01
8.490523099899291992e-01 8.132972121238708496e-01 9.362455010414123535e-01 9.389131665229797363e-01
8.239440917968750000e-01 7.653486728668212891e-01 8.822939991950988770e-01 9.457893967628479004e-01
7.155497670173645020e-01 7.338238358497619629e-01 8.554691076278686523e-01 8.979460000991821289e-01
6.972967386245727539e-01 7.473194599151611328e-01 9.002957344055175781e-01 9.222877025604248047e-01
8.139576911926269531e-01 7.319342494010925293e-01 9.173000454902648926e-01 8.989706635475158691e-01
8.413701057434082031e-01 7.434399127960205078e-01 9.295443296432495117e-01 9.137874245643615723e-01
8.589722514152526855e-01 7.823356389999389648e-01 8.922153711318969727e-01 8.717753887176513672e-01
8.445008993148803711e-01 7.775501012802124023e-01 9.454404115676879883e-01 9.138508439064025879e-01
8.812946081161499023e-01 8.001471161842346191e-01 9.179546236991882324e-01 9.061948657035827637e-01
7.948794960975646973e-01 7.779655456542968750e-01 8.794739246368408203e-01 8.847045302391052246e-01
8.106893301010131836e-01 7.779814004898071289e-01 8.805944323539733887e-01 8.542342782020568848e-01
7.516261935234069824e-01 7.760844230651855469e-01 8.931099772453308105e-01 9.033191204071044922e-01
8.535768985748291016e-01 7.568157911300659180e-01 8.634933233261108398e-01 8.279471397399902344e-01
8.175793886184692383e-01 7.450104951858520508e-01 8.418863415718078613e-01 8.535406589508056641e-01
8.365418910980224609e-01 7.307422161102294922e-01 8.094226717948913574e-01 8.415285348892211914e-01
7.182651758193969727e-01 7.196210622787475586e-01 8.712491393089294434e-01 8.343483209609985352e-01
8.274675607681274414e-01 7.323129773139953613e-01 8.343750238418579102e-01 8.292902112007141113e-01
5.956684350967407227e-01 6.890881657600402832e-01 8.276892900466918945e-01 8.699886202812194824e-01
7.753227949142456055e-01 7.452393770217895508e-01 8.585311174392700195e-01 8.567091226577758789e-01
9.161066412925720215e-01 7.745275497436523438e-01 9.279224276542663574e-01 9.343140721321105957e-01
9.140389561653137207e-01 7.990221977233886719e-01 9.218620061874389648e-01 9.470289349555969238e-01
9.054936170578002930e-01 8.075708746910095215e-01 9.147464036941528320e-01 9.409204721450805664e-01
9.000119566917419434e-01 8.574938178062438965e-01 9.371293783187866211e-01 9.549840688705444336e-01
9.172628521919250488e-01 8.414021730422973633e-01 9.542046785354614258e-01 9.502956867218017578e-01
8.840565085411071777e-01 8.320869207382202148e-01 9.450687766075134277e-01 9.517585039138793945e-01
8.802158236503601074e-01 8.114360570907592773e-01 9.632014632225036621e-01 9.550833702087402344e-01
9.088873863220214844e-01 8.093003630638122559e-01 9.535899758338928223e-01 9.519553780555725098e-01
9.154323339462280273e-01 7.985755205154418945e-01 9.390347003936767578e-01 9.490062594413757324e-01
8.784174323081970215e-01 8.281140327453613281e-01 9.602164030075073242e-01 9.327043890953063965e-01
8.862895369529724121e-01 8.361081480979919434e-01 9.598943591117858887e-01 9.625694751739501953e-01
9.061663150787353516e-01 8.322794437408447266e-01 9.438027143478393555e-01 9.501602053642272949e-01
9.185762405395507812e-01 8.435009121894836426e-01 8.801363110542297363e-01 9.519243836402893066e-01
9.391925930976867676e-01 8.535252213478088379e-01 9.428941011428833008e-01 9.519914388656616211e-01
9.346675872802734375e-01 8.580257296562194824e-01 9.471997022628784180e-01 9.637957215309143066e-01
9.230039715766906738e-01 8.618368506431579590e-01 9.585725069046020508e-01 9.685361981391906738e-01
9.184742569923400879e-01 8.475066423416137695e-01 9.528091549873352051e-01 9.573476910591125488e-01
8.695515990257263184e-01 8.393009305000305176e-01 9.128160476684570312e-01 9.220139384269714355e-01
8.564428687095642090e-01 8.214854598045349121e-01 9.059124588966369629e-01 9.286819696426391602e-01
8.488172292709350586e-01 8.394446969032287598e-01 8.927326798439025879e-01 8.957164883613586426e-01
7.663771510124206543e-01 8.153312206268310547e-01 8.398668169975280762e-01 8.289722204208374023e-01
7.229890227317810059e-01 7.623959779739379883e-01 8.613728880882263184e-01 8.236169815063476562e-01
7.341309189796447754e-01 7.052705287933349609e-01 8.990910053253173828e-01 8.471530079841613770e-01
7.669533491134643555e-01 7.204185724258422852e-01 8.466387987136840820e-01 8.079755902290344238e-01
6.680252552032470703e-01 6.667321920394897461e-01 7.528032064437866211e-01 6.869747638702392578e-01
6.126784086227416992e-01 5.043323040008544922e-01 4.708834588527679443e-01 5.278348326683044434e-01
5.697906017303466797e-01 6.419833898544311523e-01 5.686680078506469727e-01 4.801085293292999268e-01
5.775381922721862793e-01 5.513206720352172852e-01 5.561684370040893555e-01 4.844615161418914795e-01
7.444101572036743164e-01 6.381861567497253418e-01 7.384536862373352051e-01 5.941803455352783203e-01
7.929282784461975098e-01 6.313284635543823242e-01 7.891289591789245605e-01 6.222015619277954102e-01
7.199389338493347168e-01 7.253895401954650879e-01 8.460853695869445801e-01 8.768323063850402832e-01
7.066928148269653320e-01 7.437098026275634766e-01 9.023705124855041504e-01 8.722258806228637695e-01
7.014240622520446777e-01 8.016791343688964844e-01 9.354230165481567383e-01 8.531901240348815918e-01
8.142877817153930664e-01 8.393798470497131348e-01 9.625683426856994629e-01 9.078571200370788574e-01
8.840957283973693848e-01 8.334756493568420410e-01 9.499614238739013672e-01 9.411785602569580078e-01
9.260614514350891113e-01 8.584496974945068359e-01 9.505597352981567383e-01 9.585826992988586426e-01
9.319152235984802246e-01 7.852708697319030762e-01 9.701787829399108887e-01 9.484641551971435547e-01
9.312828779220581055e-01 7.789868116378784180e-01 9.622783064842224121e-01 9.481540322303771973e-01
9.011039137840270996e-01 7.509472370147705078e-01 9.705896973609924316e-01 9.469738602638244629e-01
9.195346832275390625e-01 7.587320804595947266e-01 9.693366289138793945e-01 9.605993032455444336e-01
8.887597918510437012e-01 7.779863476753234863e-01 9.657162427902221680e-01 9.620552659034729004e-01
8.854413032531738281e-01 7.431092262268066406e-01 9.717125892639160156e-01 9.471057057380676270e-01
9.062209129333496094e-01 7.282986640930175781e-01 9.798817634582519531e-01 9.614006280899047852e-01
8.914247155189514160e-01 7.505936622619628906e-01 9.538262486457824707e-01 9.262617230415344238e-01
9.125956892967224121e-01 7.682026624679565430e-01 9.311535954475402832e-01 9.581744074821472168e-01
9.189184308052062988e-01 7.888704538345336914e-01 9.244199395179748535e-01 9.437599182128906250e-01
8.962849974632263184e-01 7.982422709465026855e-01 9.294087290763854980e-01 9.191918373107910156e-01
8.944046497344970703e-01 7.823355793952941895e-01 9.126389026641845703e-01 9.164335131645202637e-01
9.176244735717773438e-01 7.723522782325744629e-01 8.785924911499023438e-01 9.118579626083374023e-01
9.046561717987060547e-01 7.882108688354492188e-01 8.642722964286804199e-01 8.888059854507446289e-01
8.855711221694946289e-01 7.482228875160217285e-01 7.820745110511779785e-01 8.810957074165344238e-01
8.983418941497802734e-01 7.939156293869018555e-01 8.786251544952392578e-01 9.283099770545959473e-01
8.971098065376281738e-01 8.004810810089111328e-01 8.534002900123596191e-01 8.934729099273681641e-01
8.465377092361450195e-01 7.671225666999816895e-01 7.450957298278808594e-01 9.038341045379638672e-01
8.349248766899108887e-01 7.108478546142578125e-01 5.359617471694946289e-01 7.867853641510009766e-01
7.853025197982788086e-01 7.945022583007812500e-01 5.794764757156372070e-01 7.469180226325988770e-01
7.505941390991210938e-01 7.499429583549499512e-01 5.613981485366821289e-01 7.270410656929016113e-01
6.936405301094055176e-01 7.130372524261474609e-01 5.152832269668579102e-01 6.316345930099487305e-01
6.861846446990966797e-01 7.290922403335571289e-01 4.812138378620147705e-01 6.743764281272888184e-01
6.804016232490539551e-01 7.544360160827636719e-01 5.905299782752990723e-01 6.958109140396118164e-01
6.005943417549133301e-01 7.809792757034301758e-01 8.128949999809265137e-01 7.249855995178222656e-01
7.062849998474121094e-01 7.687526941299438477e-01 8.321319222450256348e-01 7.067999839782714844e-01
7.080339193344116211e-01 7.670490741729736328e-01 8.196086287498474121e-01 7.447125911712646484e-01
6.367293000221252441e-01 7.685167789459228516e-01 8.461371660232543945e-01 7.229632139205932617e-01
7.160201072692871094e-01 7.845524549484252930e-01 8.642845153808593750e-01 7.981265783309936523e-01
6.534119248390197754e-01 7.523155212402343750e-01 7.968437075614929199e-01 6.647472977638244629e-01
6.777596473693847656e-01 7.596808671951293945e-01 8.131405711174011230e-01 7.070208191871643066e-01
7.828896045684814453e-01 7.732552886009216309e-01 8.632125258445739746e-01 7.370639443397521973e-01
7.863440513610839844e-01 7.823083400726318359e-01 9.258527159690856934e-01 8.161901235580444336e-01
8.039485216140747070e-01 7.862597703933715820e-01 9.218884706497192383e-01 8.067545294761657715e-01
8.273004293441772461e-01 7.879822254180908203e-01 9.040610790252685547e-01 8.372774124145507812e-01
8.014600276947021484e-01 8.064284324645996094e-01 9.017215967178344727e-01 7.728421688079833984e-01
8.570414185523986816e-01 7.975823283195495605e-01 9.389973282814025879e-01 8.503150343894958496e-01
8.699271082878112793e-01 8.029032349586486816e-01 9.414329528808593750e-01 9.021929502487182617e-01
8.545621633529663086e-01 8.276790976524353027e-01 9.398688673973083496e-01 9.168354272842407227e-01
8.426342010498046875e-01 8.437494039535522461e-01 9.503609538078308105e-01 9.042396545410156250e-01
8.523656725883483887e-01 8.305082321166992188e-01 9.516382217407226562e-01 9.168041944503784180e-01
8.511915206909179688e-01 8.522088527679443359e-01 9.522617459297180176e-01 9.264239668846130371e-01
8.276259303092956543e-01 8.690584897994995117e-01 9.410371184349060059e-01 9.204599261283874512e-01
8.661881685256958008e-01 8.643733859062194824e-01 9.394199848175048828e-01 8.813571333885192871e-01
8.143901824951171875e-01 8.110504746437072754e-01 9.375588297843933105e-01 8.565593957901000977e-01
7.586722970008850098e-01 7.869688868522644043e-01 8.160113692283630371e-01 7.944507002830505371e-01
7.460634112358093262e-01 7.739493846893310547e-01 8.600909113883972168e-01 8.534809350967407227e-01
7.114074826240539551e-01 7.678818106651306152e-01 7.028177976608276367e-01 7.961973547935485840e-01
5.621724724769592285e-01 7.993338108062744141e-01 8.011854290962219238e-01 7.502784729003906250e-01
4.920392036437988281e-01 8.028436899185180664e-01 6.849982738494873047e-01 6.056348085403442383e-01
3.752492964267730713e-01 7.549332380294799805e-01 5.167841911315917969e-01 5.041006803512573242e-01
3.877620995044708252e-01 7.574450969696044922e-01 4.653296768665313721e-01 4.501342475414276123e-01
2.496545314788818359e-01 6.155361533164978027e-01 4.626829326152801514e-01 4.268690049648284912e-01
2.966293394565582275e-01 6.950247287750244141e-01 5.929861664772033691e-01 4.548982679843902588e-01
4.465565681457519531e-01 7.660554051399230957e-01 8.357856273651123047e-01 7.326614856719970703e-01
5.085327029228210449e-01 7.626644372940063477e-01 8.177212476730346680e-01 5.842106938362121582e-01
6.331968307495117188e-01 7.772296667098999023e-01 8.504382371902465820e-01 6.230849623680114746e-01
6.044498085975646973e-01 6.881541013717651367e-01 8.321374654769897461e-01 5.069779753684997559e-01
5.724788904190063477e-01 7.461755275726318359e-01 8.551321625709533691e-01 5.973023772239685059e-01
6.276659369468688965e-01 8.102269768714904785e-01 9.145027995109558105e-01 6.593917012214660645e-01
6.697945594787597656e-01 7.924474477767944336e-01 8.230418562889099121e-01 5.476405620574951172e-01
7.198409438133239746e-01 8.300023674964904785e-01 8.692498803138732910e-01 7.504553794860839844e-01
8.130159974098205566e-01 8.405706286430358887e-01 9.386522173881530762e-01 8.442071676254272461e-01
8.448429703712463379e-01 8.306596279144287109e-01 9.583495259284973145e-01 8.808289766311645508e-01
7.440236806869506836e-01 8.370998501777648926e-01 9.028218388557434082e-01 7.734652161598205566e-01
8.258869647979736328e-01 8.054175972938537598e-01 8.838328719139099121e-01 6.867684721946716309e-01
7.801031470298767090e-01 8.369989991188049316e-01 8.908865451812744141e-01 7.902055978775024414e-01
8.757674098014831543e-01 8.111492395401000977e-01 9.151275157928466797e-01 7.586917877197265625e-01
8.875703811645507812e-01 7.397109866142272949e-01 8.811597228050231934e-01 7.497906684875488281e-01
7.006501555442810059e-01 7.198009490966796875e-01 8.670807480812072754e-01 7.251165509223937988e-01
7.760412693023681641e-01 7.185416817665100098e-01 9.041369557380676270e-01 7.393354177474975586e-01
7.634235620498657227e-01 7.488130331039428711e-01 8.803136944770812988e-01 7.307183146476745605e-01
7.408608794212341309e-01 5.845348238945007324e-01 8.578500747680664062e-01 6.874431967735290527e-01
7.586128115653991699e-01 5.604135990142822266e-01 8.575277924537658691e-01 6.265433430671691895e-01
8.552077412605285645e-01 7.111401557922363281e-01 9.443421363830566406e-01 7.908272147178649902e-01
9.031608104705810547e-01 6.740382313728332520e-01 9.561328887939453125e-01 7.983955740928649902e-01
9.108938574790954590e-01 7.684003114700317383e-01 9.676592350006103516e-01 7.963822484016418457e-01
8.980135917663574219e-01 7.936997413635253906e-01 9.412997961044311523e-01 8.293079733848571777e-01
8.763704895973205566e-01 7.650013566017150879e-01 8.913060426712036133e-01 8.663257360458374023e-01
8.786451220512390137e-01 7.372074127197265625e-01 9.007174968719482422e-01 8.591764569282531738e-01
8.821743130683898926e-01 7.627174258232116699e-01 9.252865314483642578e-01 8.904440402984619141e-01
9.342462420463562012e-01 8.484439849853515625e-01 9.516324996948242188e-01 9.349886775016784668e-01
9.436925649642944336e-01 8.288097381591796875e-01 9.608336091041564941e-01 9.186735749244689941e-01
9.255487918853759766e-01 8.728997111320495605e-01 9.646977186203002930e-01 9.230321049690246582e-01
9.256943464279174805e-01 8.599593043327331543e-01 9.674853682518005371e-01 9.244354367256164551e-01
9.294843077659606934e-01 8.654947280883789062e-01 9.919639825820922852e-01 9.472857117652893066e-01
9.092629551887512207e-01 8.469184041023254395e-01 9.762859344482421875e-01 9.397690892219543457e-01
8.891316056251525879e-01 7.752879858016967773e-01 9.707849621772766113e-01 9.283662438392639160e-01
8.930366635322570801e-01 8.276184201240539551e-01 9.773353338241577148e-01 9.454843997955322266e-01
8.102367520332336426e-01 8.237040042877197266e-01 9.790456295013427734e-01 9.287691116333007812e-01
8.375286459922790527e-01 8.479785323143005371e-01 9.881674647331237793e-01 9.517964720726013184e-01
8.475319147109985352e-01 8.408166170120239258e-01 9.886870384216308594e-01 9.548918008804321289e-01
9.010474085807800293e-01 8.282737135887145996e-01 9.887667298316955566e-01 9.671993255615234375e-01
9.061628580093383789e-01 8.359338045120239258e-01 9.902172088623046875e-01 9.589937329292297363e-01
8.625410199165344238e-01 8.315868973731994629e-01 9.816205501556396484e-01 9.570397138595581055e-01
8.674759864807128906e-01 8.196792602539062500e-01 9.684592485427856445e-01 9.475386738777160645e-01
9.115864634513854980e-01 8.350009322166442871e-01 9.855243563652038574e-01 9.701603651046752930e-01
9.074733257293701172e-01 8.174710273742675781e-01 9.846407175064086914e-01 9.439691305160522461e-01
8.914568424224853516e-01 8.534501194953918457e-01 9.848642945289611816e-01 9.231964349746704102e-01
8.980548381805419922e-01 8.233432769775390625e-01 9.842979311943054199e-01 9.402070045471191406e-01
9.161331653594970703e-01 8.383260369300842285e-01 9.835948348045349121e-01 9.463157057762145996e-01
8.433862328529357910e-01 8.123298883438110352e-01 9.665711522102355957e-01 8.905133605003356934e-01
8.022407293319702148e-01 7.000898122787475586e-01 9.357348084449768066e-01 8.488086462020874023e-01
8.063498139381408691e-01 7.755952477455139160e-01 9.176493287086486816e-01 8.136287927627563477e-01
7.774362564086914062e-01 7.083681821823120117e-01 8.700177073478698730e-01 7.320592403411865234e-01
6.865180134773254395e-01 6.827101111412048340e-01 8.164954185485839844e-01 6.786009073257446289e-01
5.745716691017150879e-01 6.575393080711364746e-01 8.751423358917236328e-01 7.560650110244750977e-01
4.849396944046020508e-01 7.287490963935852051e-01 8.324664831161499023e-01 6.068952679634094238e-01
5.494202971458435059e-01 7.891383171081542969e-01 9.004811048507690430e-01 6.636304259300231934e-01
6.316770315170288086e-01 7.711331248283386230e-01 7.923196554183959961e-01 5.217762589454650879e-01
5.731261372566223145e-01 7.393077015876770020e-01 7.930634021759033203e-01 5.252381563186645508e-01
5.981025099754333496e-01 7.246028184890747070e-01 7.959426045417785645e-01 4.980634152889251709e-01
4.771273136138916016e-01 6.817074418067932129e-01 8.406906723976135254e-01 6.425819396972656250e-01
4.616389274597167969e-01 6.998751163482666016e-01 6.641589403152465820e-01 4.254438877105712891e-01
3.532810509204864502e-01 6.326741576194763184e-01 5.606131553649902344e-01 4.313816428184509277e-01
3.192023336887359619e-01 4.724619388580322266e-01 5.759726762771606445e-01 4.027016162872314453e-01
5.204825401306152344e-01 6.794543266296386719e-01 6.570530533790588379e-01 4.279837012290954590e-01
5.980519652366638184e-01 5.231710076332092285e-01 6.661247611045837402e-01 5.244996547698974609e-01
4.902818202972412109e-01 7.420086264610290527e-01 8.376792669296264648e-01 6.860392689704895020e-01
4.590052366256713867e-01 7.849493622779846191e-01 8.019706606864929199e-01 6.990032792091369629e-01
6.441570520401000977e-01 8.089433312416076660e-01 8.637871146202087402e-01 8.748976588249206543e-01
6.620312929153442383e-01 8.260509967803955078e-01 8.842290639877319336e-01 8.866844773292541504e-01
5.761898756027221680e-01 8.228420615196228027e-01 9.219078421592712402e-01 9.258204102516174316e-01
7.325551509857177734e-01 8.489791154861450195e-01 9.233276247978210449e-01 9.629511237144470215e-01
8.102047443389892578e-01 8.654751777648925781e-01 9.630658626556396484e-01 9.739964604377746582e-01
8.417081236839294434e-01 8.845974206924438477e-01 9.766795635223388672e-01 9.805070161819458008e-01
8.909202218055725098e-01 8.914580941200256348e-01 9.822499155998229980e-01 9.809054136276245117e-01
9.381349682807922363e-01 9.123238325119018555e-01 9.890030026435852051e-01 9.825824499130249023e-01
9.236709475517272949e-01 8.859645128250122070e-01 9.923037886619567871e-01 9.793614745140075684e-01
9.152879118919372559e-01 9.125501513481140137e-01 9.927501678466796875e-01 9.753800630569458008e-01
9.109882116317749023e-01 8.303962349891662598e-01 9.910683631896972656e-01 9.735211730003356934e-01
9.167783260345458984e-01 8.209898471832275391e-01 9.816439747810363770e-01 9.650461673736572266e-01
8.939861059188842773e-01 7.905104160308837891e-01 9.548385739326477051e-01 9.491935372352600098e-01
9.091305732727050781e-01 7.020330429077148438e-01 9.827174544334411621e-01 9.615215063095092773e-01
9.266376495361328125e-01 8.024904727935791016e-01 9.632834196090698242e-01 9.548249840736389160e-01
9.361993074417114258e-01 7.745988368988037109e-01 9.755438566207885742e-01 9.739465117454528809e-01
9.249552488327026367e-01 8.414743542671203613e-01 9.813053011894226074e-01 9.735035300254821777e-01
9.575471282005310059e-01 8.320713639259338379e-01 9.864632487297058105e-01 9.725036025047302246e-01
9.604999423027038574e-01 8.827289938926696777e-01 9.911863207817077637e-01 9.767379164695739746e-01
9.497156143188476562e-01 8.656486272811889648e-01 9.881098270416259766e-01 9.681554436683654785e-01
9.226334095001220703e-01 8.626204133033752441e-01 9.751126170158386230e-01 9.408263564109802246e-01
9.139049053192138672e-01 8.647494912147521973e-01 9.686130285263061523e-01 9.314809441566467285e-01
9.089524149894714355e-01 8.678511977195739746e-01 9.699829816818237305e-01 9.477147459983825684e-01
8.875121474266052246e-01 8.781683444976806641e-01 9.429188966751098633e-01 9.102963209152221680e-01
8.817729949951171875e-01 8.718328475952148438e-01 9.313152432441711426e-01 8.981505036354064941e-01
8.902088403701782227e-01 8.331725001335144043e-01 8.975268602371215820e-01 9.054878354072570801e-01
8.765708804130554199e-01 8.215171098709106445e-01 9.124985933303833008e-01 8.806083202362060547e-01
8.747434616088867188e-01 8.136131763458251953e-01 8.963644504547119141e-01 9.001479148864746094e-01
8.545876741409301758e-01 7.511302232742309570e-01 8.549525737762451172e-01 8.312187194824218750e-01
8.724181652069091797e-01 7.665084600448608398e-01 7.862746119499206543e-01 8.846839070320129395e-01
7.348641753196716309e-01 7.396606206893920898e-01 7.227798700332641602e-01 8.081043362617492676e-01
7.609640955924987793e-01 8.109377622604370117e-01 6.582172513008117676e-01 8.905444145202636719e-01
8.195222616195678711e-01 7.704387307167053223e-01 8.052606582641601562e-01 8.604715466499328613e-01
8.146957159042358398e-01 7.341531515121459961e-01 6.097245812416076660e-01 8.228154778480529785e-01
6.335003972053527832e-01 7.379591464996337891e-01 8.841181993484497070e-01 9.024657607078552246e-01
5.814886689186096191e-01 7.543370127677917480e-01 8.889650702476501465e-01 8.678727149963378906e-01
5.397222638130187988e-01 8.187398314476013184e-01 9.590775370597839355e-01 9.318529963493347168e-01
5.950537323951721191e-01 8.079268336296081543e-01 9.688385128974914551e-01 9.609453678131103516e-01
6.536637544631958008e-01 8.286056518554687500e-01 9.643740057945251465e-01 9.606749415397644043e-01
6.304181814193725586e-01 8.378254175186157227e-01 9.787432551383972168e-01 9.732033610343933105e-01
6.069625020027160645e-01 8.342363834381103516e-01 9.685739874839782715e-01 9.534969925880432129e-01
6.726281642913818359e-01 8.242750167846679688e-01 9.773542284965515137e-01 9.611296653747558594e-01
7.951774001121520996e-01 8.117313385009765625e-01 9.763909578323364258e-01 9.597339034080505371e-01
8.610002994537353516e-01 8.171587586402893066e-01 9.746195673942565918e-01 9.577873349189758301e-01
9.163939356803894043e-01 8.241361975669860840e-01 9.768406152725219727e-01 9.539685249328613281e-01
8.946697711944580078e-01 8.524191975593566895e-01 9.596567153930664062e-01 9.625265002250671387e-01
8.376188874244689941e-01 8.421841263771057129e-01 9.700744152069091797e-01 9.592023491859436035e-01
8.284353017807006836e-01 7.849095463752746582e-01 9.415773749351501465e-01 9.584661722183227539e-01
9.030739665031433105e-01 7.988181114196777344e-01 9.445739388465881348e-01 9.716876745223999023e-01
8.951207399368286133e-01 8.215618133544921875e-01 8.713601827621459961e-01 9.641018509864807129e-01
9.050193428993225098e-01 8.183630108833312988e-01 8.782216310501098633e-01 9.580938816070556641e-01
9.232420921325683594e-01 8.131935000419616699e-01 9.269350171089172363e-01 9.645944237709045410e-01
8.971196413040161133e-01 8.304588794708251953e-01 8.937988877296447754e-01 9.379578232765197754e-01
8.527336716651916504e-01 8.104163408279418945e-01 8.610950708389282227e-01 9.202374219894409180e-01
8.630210757255554199e-01 8.355325460433959961e-01 8.685449957847595215e-01 9.297031164169311523e-01
8.730784058570861816e-01 8.386874198913574219e-01 8.992723822593688965e-01 9.263527989387512207e-01
8.277899622917175293e-01 8.065850734710693359e-01 8.907676339149475098e-01 9.071328639984130859e-01
7.887920737266540527e-01 7.512881159782409668e-01 7.948195338249206543e-01 8.703116178512573242e-01
7.843446135520935059e-01 7.767941951751708984e-01 8.829587697982788086e-01 8.261308670043945312e-01
7.445456385612487793e-01 7.351751923561096191e-01 8.969858288764953613e-01 8.813555240631103516e-01
7.776231169700622559e-01 7.026711702346801758e-01 8.682500123977661133e-01 7.461472153663635254e-01
7.565653920173645020e-01 6.733090281486511230e-01 8.719146251678466797e-01 7.638315558433532715e-01
7.841971516609191895e-01 7.475497126579284668e-01 8.883996605873107910e-01 8.310691714286804199e-01
8.532959818840026855e-01 7.573022842407226562e-01 9.097622036933898926e-01 8.552318215370178223e-01
8.161647915840148926e-01 7.894914746284484863e-01 9.020883440971374512e-01 7.665423154830932617e-01
7.620320320129394531e-01 7.502203583717346191e-01 8.846150636672973633e-01 7.811016440391540527e-01
7.797095179557800293e-01 7.345337271690368652e-01 8.652278184890747070e-01 7.876875996589660645e-01
8.395472764968872070e-01 7.648956775665283203e-01 8.718884587287902832e-01 8.367680311203002930e-01
8.040506243705749512e-01 7.196327447891235352e-01 7.466049790382385254e-01 7.631533741950988770e-01
6.875610351562500000e-01 6.774314045906066895e-01 5.918495655059814453e-01 6.727415323257446289e-01
6.927524209022521973e-01 6.103243827819824219e-01 5.489656329154968262e-01 6.242284774780273438e-01
7.430555224418640137e-01 6.994397044181823730e-01 7.174586653709411621e-01 7.182233333587646484e-01
7.522007822990417480e-01 7.540350556373596191e-01 7.928947806358337402e-01 6.049054265022277832e-01
8.325476050376892090e-01 7.862111926078796387e-01 8.425084352493286133e-01 7.926833033561706543e-01
8.521822094917297363e-01 8.373835086822509766e-01 8.872835040092468262e-01 7.714784741401672363e-01
8.842387199401855469e-01 7.827323079109191895e-01 9.129121303558349609e-01 8.276817798614501953e-01
8.765897750854492188e-01 8.074136376380920410e-01 9.217585921287536621e-01 8.845158815383911133e-01
8.699133396148681641e-01 8.493543863296508789e-01 8.727481961250305176e-01 8.681884407997131348e-01
8.357009291648864746e-01 8.598937988281250000e-01 8.835812211036682129e-01 8.821575045585632324e-01
8.720135092735290527e-01 8.682162165641784668e-01 9.127445220947265625e-01 8.296705484390258789e-01
8.925721049308776855e-01 8.722074031829833984e-01 9.444356560707092285e-01 8.845509290695190430e-01
8.565126061439514160e-01 8.662130236625671387e-01 9.276969432830810547e-01 8.536583781242370605e-01
8.648976683616638184e-01 8.314291238784790039e-01 9.277155399322509766e-01 9.124572277069091797e-01
7.970309257507324219e-01 8.430376052856445312e-01 9.124196171760559082e-01 8.721032142639160156e-01
8.149099946022033691e-01 8.266806006431579590e-01 8.743640184402465820e-01 8.522726893424987793e-01
5.203844308853149414e-01 7.920963168144226074e-01 6.531634330749511719e-01 5.897722840309143066e-01
5.139248371124267578e-01 7.676804065704345703e-01 4.590587317943572998e-01 3.697613775730133057e-01
4.193628132343292236e-01 7.306755781173706055e-01 4.677886068820953369e-01 3.697904646396636963e-01
4.498270153999328613e-01 4.591334164142608643e-01 1.762811839580535889e-01 2.626729011535644531e-01
