# Supplementary material for: Estimating local protein model quality: prospects for molecular replacement
Source: Acta Crystallogr D Struct Biol. 2020 Mar 3;76(Pt 3):285–90. doi: 10.1107/S2059798320000972 (PMC7057213; doi:10.1107/S2059798320000972)
Supplement: Supplementary file 1 [file d-76-00285-sup1.zip › models/1bk7.1iqq_A.B99990001.pdb]

EXPDTA    THEORETICAL MODEL, MODELLER 9.23 2019/11/15 14:10:00
REMARK   6 MODELLER OBJECTIVE FUNCTION:      1131.2037
REMARK   6 MODELLER BEST TEMPLATE % SEQ ID:  29.474
REMARK   6 SEQUENCE: 1bk7/1bk7.1iqq_A
REMARK   6 ALIGNMENT: 1bk7/1bk7.1iqq_A.ali
REMARK   6 SCRIPT: ./make_models.py
REMARK   6 TEMPLATE: 1iqq 1:A - 197:A MODELS 1: - 188: AT 29.5%
SSBOND   1 CYS     15    CYS     23                          1555   1555  2.03
SSBOND   2 CYS     48    CYS     91                          1555   1555  2.04
SSBOND   3 CYS    151    CYS    184                          1555   1555  2.03
SSBOND   4 CYS    168    CYS    179                          1555   1555  2.03
ATOM      1  N   PHE     1       7.084 -11.108   1.796  1.00113.22           N
ATOM      2  CA  PHE     1       5.657 -11.500   1.763  1.00113.22           C
ATOM      3  CB  PHE     1       5.105 -11.580   3.190  1.00113.22           C
ATOM      4  CG  PHE     1       5.171 -10.195   3.726  1.00113.22           C
ATOM      5  CD1 PHE     1       6.323  -9.725   4.308  1.00113.22           C
ATOM      6  CD2 PHE     1       4.078  -9.366   3.642  1.00113.22           C
ATOM      7  CE1 PHE     1       6.391  -8.440   4.789  1.00113.22           C
ATOM      8  CE2 PHE     1       4.141  -8.080   4.122  1.00113.22           C
ATOM      9  CZ  PHE     1       5.297  -7.615   4.699  1.00113.22           C
ATOM     10  C   PHE     1       4.891 -10.471   0.990  1.00113.22           C
ATOM     11  O   PHE     1       5.118  -9.269   1.119  1.00113.22           O
ATOM     12  N   ASP     2       4.015 -10.947   0.087  1.00 56.38           N
ATOM     13  CA  ASP     2       3.229 -10.111  -0.777  1.00 56.38           C
ATOM     14  CB  ASP     2       2.603 -10.911  -1.934  1.00 56.38           C
ATOM     15  CG  ASP     2       3.734 -11.387  -2.840  1.00 56.38           C
ATOM     16  OD1 ASP     2       4.847 -10.800  -2.752  1.00 56.38           O
ATOM     17  OD2 ASP     2       3.506 -12.346  -3.624  1.00 56.38           O
ATOM     18  C   ASP     2       2.123  -9.384  -0.055  1.00 56.38           C
ATOM     19  O   ASP     2       1.924  -8.192  -0.279  1.00 56.38           O
ATOM     20  N   SER     3       1.367 -10.062   0.836  1.00 55.82           N
ATOM     21  CA  SER     3       0.244  -9.398   1.447  1.00 55.82           C
ATOM     22  CB  SER     3      -1.013  -9.440   0.568  1.00 55.82           C
ATOM     23  OG  SER     3      -1.423 -10.787   0.382  1.00 55.82           O
ATOM     24  C   SER     3      -0.089 -10.100   2.729  1.00 55.82           C
ATOM     25  O   SER     3       0.591 -11.043   3.124  1.00 55.82           O
ATOM     26  N   PHE     4      -1.153  -9.629   3.422  1.00 76.95           N
ATOM     27  CA  PHE     4      -1.528 -10.221   4.677  1.00 76.95           C
ATOM     28  CB  PHE     4      -1.622  -9.229   5.849  1.00 76.95           C
ATOM     29  CG  PHE     4      -0.278  -8.820   6.333  1.00 76.95           C
ATOM     30  CD1 PHE     4       0.412  -7.778   5.761  1.00 76.95           C
ATOM     31  CD2 PHE     4       0.279  -9.485   7.398  1.00 76.95           C
ATOM     32  CE1 PHE     4       1.650  -7.420   6.244  1.00 76.95           C
ATOM     33  CE2 PHE     4       1.514  -9.133   7.885  1.00 76.95           C
ATOM     34  CZ  PHE     4       2.203  -8.097   7.305  1.00 76.95           C
ATOM     35  C   PHE     4      -2.906 -10.792   4.609  1.00 76.95           C
ATOM     36  O   PHE     4      -3.791 -10.266   3.934  1.00 76.95           O
ATOM     37  N   TRP     5      -3.120 -11.922   5.314  1.00178.12           N
ATOM     38  CA  TRP     5      -4.474 -12.344   5.429  1.00178.12           C
ATOM     39  CB  TRP     5      -4.870 -13.655   4.718  1.00178.12           C
ATOM     40  CG  TRP     5      -4.417 -14.956   5.311  1.00178.12           C
ATOM     41  CD2 TRP     5      -5.168 -16.171   5.149  1.00178.12           C
ATOM     42  CD1 TRP     5      -3.341 -15.264   6.090  1.00178.12           C
ATOM     43  NE1 TRP     5      -3.377 -16.596   6.419  1.00178.12           N
ATOM     44  CE2 TRP     5      -4.493 -17.168   5.852  1.00178.12           C
ATOM     45  CE3 TRP     5      -6.324 -16.430   4.471  1.00178.12           C
ATOM     46  CZ2 TRP     5      -4.968 -18.447   5.891  1.00178.12           C
ATOM     47  CZ3 TRP     5      -6.803 -17.722   4.512  1.00178.12           C
ATOM     48  CH2 TRP     5      -6.136 -18.709   5.210  1.00178.12           C
ATOM     49  C   TRP     5      -4.771 -12.433   6.890  1.00178.12           C
ATOM     50  O   TRP     5      -4.035 -13.047   7.663  1.00178.12           O
ATOM     51  N   PHE     6      -5.861 -11.763   7.303  1.00104.76           N
ATOM     52  CA  PHE     6      -6.263 -11.736   8.676  1.00104.76           C
ATOM     53  CB  PHE     6      -6.612 -10.294   9.103  1.00104.76           C
ATOM     54  CG  PHE     6      -7.120 -10.227  10.500  1.00104.76           C
ATOM     55  CD1 PHE     6      -6.269 -10.354  11.576  1.00104.76           C
ATOM     56  CD2 PHE     6      -8.465 -10.047  10.721  1.00104.76           C
ATOM     57  CE1 PHE     6      -6.760 -10.283  12.859  1.00104.76           C
ATOM     58  CE2 PHE     6      -8.960  -9.972  11.998  1.00104.76           C
ATOM     59  CZ  PHE     6      -8.105 -10.095  13.067  1.00104.76           C
ATOM     60  C   PHE     6      -7.454 -12.629   8.757  1.00104.76           C
ATOM     61  O   PHE     6      -8.534 -12.296   8.273  1.00104.76           O
ATOM     62  N   VAL     7      -7.278 -13.803   9.391  1.00109.50           N
ATOM     63  CA  VAL     7      -8.325 -14.776   9.379  1.00109.50           C
ATOM     64  CB  VAL     7      -7.848 -16.137   8.976  1.00109.50           C
ATOM     65  CG1 VAL     7      -7.315 -16.071   7.535  1.00109.50           C
ATOM     66  CG2 VAL     7      -6.810 -16.610  10.007  1.00109.50           C
ATOM     67  C   VAL     7      -8.920 -14.909  10.736  1.00109.50           C
ATOM     68  O   VAL     7      -8.220 -14.894  11.748  1.00109.50           O
ATOM     69  N   GLN     8     -10.263 -15.023  10.767  1.00 64.48           N
ATOM     70  CA  GLN     8     -10.990 -15.242  11.979  1.00 64.48           C
ATOM     71  CB  GLN     8     -11.988 -14.126  12.322  1.00 64.48           C
ATOM     72  CG  GLN     8     -11.266 -12.815  12.628  1.00 64.48           C
ATOM     73  CD  GLN     8     -12.290 -11.743  12.961  1.00 64.48           C
ATOM     74  OE1 GLN     8     -13.438 -12.038  13.286  1.00 64.48           O
ATOM     75  NE2 GLN     8     -11.863 -10.458  12.856  1.00 64.48           N
ATOM     76  C   GLN     8     -11.752 -16.514  11.790  1.00 64.48           C
ATOM     77  O   GLN     8     -12.136 -16.866  10.674  1.00 64.48           O
ATOM     78  N   GLN     9     -11.976 -17.244  12.896  1.00156.13           N
ATOM     79  CA  GLN     9     -12.631 -18.517  12.843  1.00156.13           C
ATOM     80  CB  GLN     9     -11.861 -19.629  13.565  1.00156.13           C
ATOM     81  CG  GLN     9     -10.447 -19.900  13.078  1.00156.13           C
ATOM     82  CD  GLN     9      -9.822 -20.852  14.094  1.00156.13           C
ATOM     83  OE1 GLN     9      -9.809 -20.572  15.292  1.00156.13           O
ATOM     84  NE2 GLN     9      -9.291 -22.008  13.613  1.00156.13           N
ATOM     85  C   GLN     9     -13.868 -18.425  13.661  1.00156.13           C
ATOM     86  O   GLN     9     -13.929 -17.652  14.614  1.00156.13           O
ATOM     87  N   TRP    10     -14.892 -19.222  13.305  1.00129.21           N
ATOM     88  CA  TRP    10     -16.048 -19.288  14.144  1.00129.21           C
ATOM     89  CB  TRP    10     -17.367 -19.438  13.359  1.00129.21           C
ATOM     90  CG  TRP    10     -18.613 -19.364  14.207  1.00129.21           C
ATOM     91  CD2 TRP    10     -19.652 -20.360  14.243  1.00129.21           C
ATOM     92  CD1 TRP    10     -19.027 -18.349  15.022  1.00129.21           C
ATOM     93  NE1 TRP    10     -20.246 -18.656  15.574  1.00129.21           N
ATOM     94  CE2 TRP    10     -20.644 -19.886  15.101  1.00129.21           C
ATOM     95  CE3 TRP    10     -19.773 -21.559  13.602  1.00129.21           C
ATOM     96  CZ2 TRP    10     -21.775 -20.612  15.333  1.00129.21           C
ATOM     97  CZ3 TRP    10     -20.911 -22.296  13.850  1.00129.21           C
ATOM     98  CH2 TRP    10     -21.891 -21.829  14.702  1.00129.21           C
ATOM     99  C   TRP    10     -15.809 -20.519  14.968  1.00129.21           C
ATOM    100  O   TRP    10     -15.785 -21.631  14.439  1.00129.21           O
ATOM    101  N   PRO    11     -15.620 -20.362  16.256  1.00113.75           N
ATOM    102  CA  PRO    11     -15.293 -21.528  17.007  1.00113.75           C
ATOM    103  CD  PRO    11     -14.716 -19.328  16.712  1.00113.75           C
ATOM    104  CB  PRO    11     -14.906 -21.054  18.412  1.00113.75           C
ATOM    105  CG  PRO    11     -14.625 -19.548  18.232  1.00113.75           C
ATOM    106  C   PRO    11     -16.253 -22.663  16.988  1.00113.75           C
ATOM    107  O   PRO    11     -15.769 -23.783  17.141  1.00113.75           O
ATOM    108  N   PRO    12     -17.530 -22.502  16.833  1.00159.73           N
ATOM    109  CA  PRO    12     -18.391 -23.643  16.850  1.00159.73           C
ATOM    110  CD  PRO    12     -18.229 -21.263  17.102  1.00159.73           C
ATOM    111  CB  PRO    12     -19.812 -23.095  16.788  1.00159.73           C
ATOM    112  CG  PRO    12     -19.677 -21.691  17.411  1.00159.73           C
ATOM    113  C   PRO    12     -18.039 -24.570  15.735  1.00159.73           C
ATOM    114  O   PRO    12     -18.011 -25.781  15.948  1.00159.73           O
ATOM    115  N   ALA    13     -17.787 -24.016  14.535  1.00 54.76           N
ATOM    116  CA  ALA    13     -17.448 -24.800  13.381  1.00 54.76           C
ATOM    117  CB  ALA    13     -17.421 -23.965  12.086  1.00 54.76           C
ATOM    118  C   ALA    13     -16.095 -25.419  13.548  1.00 54.76           C
ATOM    119  O   ALA    13     -15.892 -26.590  13.229  1.00 54.76           O
ATOM    120  N   VAL    14     -15.134 -24.639  14.077  1.00 51.44           N
ATOM    121  CA  VAL    14     -13.776 -25.093  14.164  1.00 51.44           C
ATOM    122  CB  VAL    14     -12.868 -24.068  14.769  1.00 51.44           C
ATOM    123  CG1 VAL    14     -11.456 -24.664  14.878  1.00 51.44           C
ATOM    124  CG2 VAL    14     -12.948 -22.791  13.921  1.00 51.44           C
ATOM    125  C   VAL    14     -13.706 -26.307  15.022  1.00 51.44           C
ATOM    126  O   VAL    14     -13.032 -27.276  14.682  1.00 51.44           O
ATOM    127  N   CYS    15     -14.407 -26.299  16.166  1.00 54.96           N
ATOM    128  CA  CYS    15     -14.298 -27.444  17.018  1.00 54.96           C
ATOM    129  CB  CYS    15     -15.021 -27.286  18.365  1.00 54.96           C
ATOM    130  SG  CYS    15     -14.202 -26.087  19.456  1.00 54.96           S
ATOM    131  C   CYS    15     -14.860 -28.628  16.303  1.00 54.96           C
ATOM    132  O   CYS    15     -14.365 -29.741  16.459  1.00 54.96           O
ATOM    133  N   SER    16     -15.915 -28.402  15.500  1.00 60.64           N
ATOM    134  CA  SER    16     -16.625 -29.421  14.782  1.00 60.64           C
ATOM    135  CB  SER    16     -18.001 -28.939  14.283  1.00 60.64           C
ATOM    136  OG  SER    16     -18.669 -29.982  13.588  1.00 60.64           O
ATOM    137  C   SER    16     -15.863 -29.914  13.586  1.00 60.64           C
ATOM    138  O   SER    16     -16.329 -30.847  12.935  1.00 60.64           O
ATOM    139  N   PHE    17     -14.691 -29.334  13.241  1.00169.82           N
ATOM    140  CA  PHE    17     -14.072 -29.754  12.008  1.00169.82           C
ATOM    141  CB  PHE    17     -12.789 -28.982  11.616  1.00169.82           C
ATOM    142  CG  PHE    17     -11.578 -29.472  12.333  1.00169.82           C
ATOM    143  CD1 PHE    17     -11.227 -29.017  13.582  1.00169.82           C
ATOM    144  CD2 PHE    17     -10.773 -30.400  11.711  1.00169.82           C
ATOM    145  CE1 PHE    17     -10.095 -29.492  14.201  1.00169.82           C
ATOM    146  CE2 PHE    17      -9.640 -30.877  12.323  1.00169.82           C
ATOM    147  CZ  PHE    17      -9.303 -30.421  13.572  1.00169.82           C
ATOM    148  C   PHE    17     -13.757 -31.214  12.092  1.00169.82           C
ATOM    149  O   PHE    17     -14.069 -31.966  11.170  1.00169.82           O
ATOM    150  N   GLN    18     -13.141 -31.677  13.193  1.00 59.30           N
ATOM    151  CA  GLN    18     -12.967 -33.096  13.251  1.00 59.30           C
ATOM    152  CB  GLN    18     -11.533 -33.601  13.036  1.00 59.30           C
ATOM    153  CG  GLN    18     -11.083 -33.521  11.577  1.00 59.30           C
ATOM    154  CD  GLN    18      -9.795 -34.322  11.448  1.00 59.30           C
ATOM    155  OE1 GLN    18      -9.302 -34.557  10.347  1.00 59.30           O
ATOM    156  NE2 GLN    18      -9.248 -34.785  12.605  1.00 59.30           N
ATOM    157  C   GLN    18     -13.419 -33.584  14.583  1.00 59.30           C
ATOM    158  O   GLN    18     -13.338 -32.879  15.587  1.00 59.30           O
ATOM    159  N   LYS    19     -13.931 -34.829  14.605  1.00 39.44           N
ATOM    160  CA  LYS    19     -14.360 -35.427  15.831  1.00 39.44           C
ATOM    161  CB  LYS    19     -14.843 -36.878  15.650  1.00 39.44           C
ATOM    162  CG  LYS    19     -16.218 -36.989  14.983  1.00 39.44           C
ATOM    163  CD  LYS    19     -16.571 -38.386  14.467  1.00 39.44           C
ATOM    164  CE  LYS    19     -16.351 -38.540  12.960  1.00 39.44           C
ATOM    165  NZ  LYS    19     -16.678 -39.921  12.532  1.00 39.44           N
ATOM    166  C   LYS    19     -13.148 -35.477  16.685  1.00 39.44           C
ATOM    167  O   LYS    19     -13.172 -35.065  17.843  1.00 39.44           O
ATOM    168  N   SER    20     -12.035 -35.956  16.099  1.00149.25           N
ATOM    169  CA  SER    20     -10.806 -35.993  16.825  1.00149.25           C
ATOM    170  CB  SER    20      -9.714 -36.856  16.164  1.00149.25           C
ATOM    171  OG  SER    20     -10.116 -38.219  16.126  1.00149.25           O
ATOM    172  C   SER    20     -10.335 -34.581  16.858  1.00149.25           C
ATOM    173  O   SER    20     -10.841 -33.740  16.116  1.00149.25           O
ATOM    174  N   GLY    21      -9.368 -34.267  17.740  1.00 70.65           N
ATOM    175  CA  GLY    21      -8.933 -32.909  17.807  1.00 70.65           C
ATOM    176  C   GLY    21     -10.049 -32.162  18.450  1.00 70.65           C
ATOM    177  O   GLY    21     -10.284 -30.991  18.157  1.00 70.65           O
ATOM    178  N   SER    22     -10.782 -32.845  19.349  1.00 72.64           N
ATOM    179  CA  SER    22     -11.871 -32.197  20.012  1.00 72.64           C
ATOM    180  CB  SER    22     -12.620 -33.103  21.007  1.00 72.64           C
ATOM    181  OG  SER    22     -13.672 -32.383  21.633  1.00 72.64           O
ATOM    182  C   SER    22     -11.287 -31.066  20.784  1.00 72.64           C
ATOM    183  O   SER    22     -10.163 -31.154  21.276  1.00 72.64           O
ATOM    184  N   CYS    23     -12.042 -29.955  20.897  1.00107.94           N
ATOM    185  CA  CYS    23     -11.532 -28.819  21.600  1.00107.94           C
ATOM    186  CB  CYS    23     -11.996 -27.467  21.015  1.00107.94           C
ATOM    187  SG  CYS    23     -13.789 -27.180  21.121  1.00107.94           S
ATOM    188  C   CYS    23     -12.013 -28.901  23.005  1.00107.94           C
ATOM    189  O   CYS    23     -13.210 -28.998  23.273  1.00107.94           O
ATOM    190  N   PRO    24     -11.085 -28.905  23.916  1.00213.34           N
ATOM    191  CA  PRO    24     -11.493 -28.844  25.279  1.00213.34           C
ATOM    192  CD  PRO    24      -9.852 -29.657  23.748  1.00213.34           C
ATOM    193  CB  PRO    24     -10.260 -29.195  26.103  1.00213.34           C
ATOM    194  CG  PRO    24      -9.465 -30.123  25.164  1.00213.34           C
ATOM    195  C   PRO    24     -11.979 -27.448  25.417  1.00213.34           C
ATOM    196  O   PRO    24     -11.369 -26.552  24.841  1.00213.34           O
ATOM    197  N   GLY    25     -13.069 -27.228  26.156  1.00 63.03           N
ATOM    198  CA  GLY    25     -13.583 -25.902  26.283  1.00 63.03           C
ATOM    199  C   GLY    25     -14.673 -25.787  25.272  1.00 63.03           C
ATOM    200  O   GLY    25     -14.446 -25.975  24.078  1.00 63.03           O
ATOM    201  N   SER    26     -15.897 -25.461  25.723  1.00 70.35           N
ATOM    202  CA  SER    26     -16.953 -25.326  24.768  1.00 70.35           C
ATOM    203  CB  SER    26     -18.357 -25.228  25.392  1.00 70.35           C
ATOM    204  OG  SER    26     -19.333 -25.085  24.370  1.00 70.35           O
ATOM    205  C   SER    26     -16.696 -24.063  24.016  1.00 70.35           C
ATOM    206  O   SER    26     -16.261 -23.063  24.587  1.00 70.35           O
ATOM    207  N   GLY    27     -16.952 -24.082  22.696  1.00 28.98           N
ATOM    208  CA  GLY    27     -16.702 -22.904  21.921  1.00 28.98           C
ATOM    209  C   GLY    27     -17.892 -22.013  22.037  1.00 28.98           C
ATOM    210  O   GLY    27     -18.980 -22.452  22.404  1.00 28.98           O
ATOM    211  N   LEU    28     -17.705 -20.720  21.710  1.00103.42           N
ATOM    212  CA  LEU    28     -18.795 -19.792  21.747  1.00103.42           C
ATOM    213  CB  LEU    28     -18.459 -18.441  22.405  1.00103.42           C
ATOM    214  CG  LEU    28     -18.061 -18.551  23.890  1.00103.42           C
ATOM    215  CD1 LEU    28     -19.216 -19.086  24.753  1.00103.42           C
ATOM    216  CD2 LEU    28     -16.759 -19.349  24.059  1.00103.42           C
ATOM    217  C   LEU    28     -19.132 -19.520  20.325  1.00103.42           C
ATOM    218  O   LEU    28     -18.291 -19.714  19.451  1.00103.42           O
ATOM    219  N   ARG    29     -20.373 -19.082  20.039  1.00 79.00           N
ATOM    220  CA  ARG    29     -20.690 -18.849  18.661  1.00 79.00           C
ATOM    221  CB  ARG    29     -22.199 -18.919  18.366  1.00 79.00           C
ATOM    222  CG  ARG    29     -22.809 -20.294  18.647  1.00 79.00           C
ATOM    223  CD  ARG    29     -24.301 -20.379  18.317  1.00 79.00           C
ATOM    224  NE  ARG    29     -24.772 -21.729  18.729  1.00 79.00           N
ATOM    225  CZ  ARG    29     -26.042 -22.126  18.428  1.00 79.00           C
ATOM    226  NH1 ARG    29     -26.876 -21.297  17.734  1.00 79.00           N
ATOM    227  NH2 ARG    29     -26.467 -23.361  18.821  1.00 79.00           N
ATOM    228  C   ARG    29     -20.223 -17.471  18.330  1.00 79.00           C
ATOM    229  O   ARG    29     -21.022 -16.551  18.155  1.00 79.00           O
ATOM    230  N   THR    30     -18.893 -17.309  18.201  1.00120.82           N
ATOM    231  CA  THR    30     -18.342 -16.023  17.909  1.00120.82           C
ATOM    232  CB  THR    30     -17.804 -15.344  19.129  1.00120.82           C
ATOM    233  OG1 THR    30     -17.375 -14.027  18.813  1.00120.82           O
ATOM    234  CG2 THR    30     -16.634 -16.182  19.673  1.00120.82           C
ATOM    235  C   THR    30     -17.188 -16.236  16.997  1.00120.82           C
ATOM    236  O   THR    30     -16.673 -17.343  16.909  1.00120.82           O
ATOM    237  N   PHE    31     -16.763 -15.183  16.270  1.00 82.24           N
ATOM    238  CA  PHE    31     -15.581 -15.327  15.468  1.00 82.24           C
ATOM    239  CB  PHE    31     -15.647 -14.667  14.082  1.00 82.24           C
ATOM    240  CG  PHE    31     -16.474 -15.498  13.160  1.00 82.24           C
ATOM    241  CD1 PHE    31     -17.843 -15.364  13.118  1.00 82.24           C
ATOM    242  CD2 PHE    31     -15.863 -16.406  12.321  1.00 82.24           C
ATOM    243  CE1 PHE    31     -18.593 -16.125  12.252  1.00 82.24           C
ATOM    244  CE2 PHE    31     -16.610 -17.168  11.454  1.00 82.24           C
ATOM    245  CZ  PHE    31     -17.977 -17.033  11.422  1.00 82.24           C
ATOM    246  C   PHE    31     -14.474 -14.659  16.216  1.00 82.24           C
ATOM    247  O   PHE    31     -14.619 -13.532  16.686  1.00 82.24           O
ATOM    248  N   THR    32     -13.339 -15.370  16.354  1.00 64.15           N
ATOM    249  CA  THR    32     -12.176 -14.874  17.040  1.00 64.15           C
ATOM    250  CB  THR    32     -11.835 -15.657  18.277  1.00 64.15           C
ATOM    251  OG1 THR    32     -11.635 -17.028  17.956  1.00 64.15           O
ATOM    252  CG2 THR    32     -12.977 -15.497  19.296  1.00 64.15           C
ATOM    253  C   THR    32     -11.036 -15.008  16.081  1.00 64.15           C
ATOM    254  O   THR    32     -11.179 -15.631  15.031  1.00 64.15           O
ATOM    255  N   ILE    33      -9.863 -14.437  16.415  1.00148.27           N
ATOM    256  CA  ILE    33      -8.787 -14.441  15.466  1.00148.27           C
ATOM    257  CB  ILE    33      -7.787 -13.346  15.701  1.00148.27           C
ATOM    258  CG1 ILE    33      -7.125 -13.477  17.078  1.00148.27           C
ATOM    259  CG2 ILE    33      -8.506 -12.003  15.476  1.00148.27           C
ATOM    260  CD1 ILE    33      -5.996 -12.469  17.278  1.00148.27           C
ATOM    261  C   ILE    33      -8.073 -15.758  15.399  1.00148.27           C
ATOM    262  O   ILE    33      -7.711 -16.342  16.420  1.00148.27           O
ATOM    263  N   HIS    34      -8.001 -16.321  14.167  1.00 92.51           N
ATOM    264  CA  HIS    34      -7.205 -17.477  13.847  1.00 92.51           C
ATOM    265  ND1 HIS    34      -6.573 -20.486  13.037  1.00 92.51           N
ATOM    266  CG  HIS    34      -6.754 -19.366  12.256  1.00 92.51           C
ATOM    267  CB  HIS    34      -7.679 -18.234  12.598  1.00 92.51           C
ATOM    268  NE2 HIS    34      -5.234 -20.715  11.276  1.00 92.51           N
ATOM    269  CD2 HIS    34      -5.929 -19.523  11.185  1.00 92.51           C
ATOM    270  CE1 HIS    34      -5.654 -21.259  12.405  1.00 92.51           C
ATOM    271  C   HIS    34      -5.776 -17.104  13.609  1.00 92.51           C
ATOM    272  O   HIS    34      -4.862 -17.745  14.123  1.00 92.51           O
ATOM    273  N   GLY    35      -5.532 -16.041  12.815  1.00 52.03           N
ATOM    274  CA  GLY    35      -4.159 -15.751  12.539  1.00 52.03           C
ATOM    275  C   GLY    35      -4.038 -14.552  11.664  1.00 52.03           C
ATOM    276  O   GLY    35      -4.992 -14.100  11.035  1.00 52.03           O
ATOM    277  N   LEU    36      -2.817 -13.991  11.654  1.00147.05           N
ATOM    278  CA  LEU    36      -2.454 -12.908  10.798  1.00147.05           C
ATOM    279  CB  LEU    36      -2.076 -11.647  11.597  1.00147.05           C
ATOM    280  CG  LEU    36      -1.636 -10.447  10.744  1.00147.05           C
ATOM    281  CD1 LEU    36      -0.217 -10.651  10.195  1.00147.05           C
ATOM    282  CD2 LEU    36      -2.656 -10.148   9.634  1.00147.05           C
ATOM    283  C   LEU    36      -1.256 -13.440  10.083  1.00147.05           C
ATOM    284  O   LEU    36      -0.184 -13.572  10.673  1.00147.05           O
ATOM    285  N   TRP    37      -1.411 -13.771   8.785  1.00 83.10           N
ATOM    286  CA  TRP    37      -0.331 -14.439   8.121  1.00 83.10           C
ATOM    287  CB  TRP    37      -0.759 -15.761   7.445  1.00 83.10           C
ATOM    288  CG  TRP    37      -1.282 -16.833   8.377  1.00 83.10           C
ATOM    289  CD2 TRP    37      -1.677 -18.156   7.969  1.00 83.10           C
ATOM    290  CD1 TRP    37      -1.503 -16.764   9.720  1.00 83.10           C
ATOM    291  NE1 TRP    37      -2.028 -17.951  10.171  1.00 83.10           N
ATOM    292  CE2 TRP    37      -2.140 -18.818   9.106  1.00 83.10           C
ATOM    293  CE3 TRP    37      -1.669 -18.770   6.747  1.00 83.10           C
ATOM    294  CZ2 TRP    37      -2.604 -20.100   9.038  1.00 83.10           C
ATOM    295  CZ3 TRP    37      -2.128 -20.067   6.686  1.00 83.10           C
ATOM    296  CH2 TRP    37      -2.589 -20.721   7.811  1.00 83.10           C
ATOM    297  C   TRP    37       0.208 -13.584   7.026  1.00 83.10           C
ATOM    298  O   TRP    37      -0.532 -13.042   6.206  1.00 83.10           O
ATOM    299  N   PRO    38       1.506 -13.443   7.006  1.00 87.03           N
ATOM    300  CA  PRO    38       2.088 -12.780   5.882  1.00 87.03           C
ATOM    301  CD  PRO    38       2.286 -13.250   8.220  1.00 87.03           C
ATOM    302  CB  PRO    38       3.519 -12.436   6.280  1.00 87.03           C
ATOM    303  CG  PRO    38       3.436 -12.308   7.813  1.00 87.03           C
ATOM    304  C   PRO    38       1.960 -13.811   4.815  1.00 87.03           C
ATOM    305  O   PRO    38       2.221 -14.979   5.108  1.00 87.03           O
ATOM    306  N   GLN    39       1.568 -13.430   3.587  1.00104.76           N
ATOM    307  CA  GLN    39       1.398 -14.461   2.612  1.00104.76           C
ATOM    308  CB  GLN    39      -0.060 -14.923   2.425  1.00104.76           C
ATOM    309  CG  GLN    39      -0.988 -13.876   1.807  1.00104.76           C
ATOM    310  CD  GLN    39      -2.368 -14.509   1.688  1.00104.76           C
ATOM    311  OE1 GLN    39      -3.151 -14.511   2.640  1.00104.76           O
ATOM    312  NE2 GLN    39      -2.675 -15.068   0.487  1.00104.76           N
ATOM    313  C   GLN    39       1.860 -13.956   1.287  1.00104.76           C
ATOM    314  O   GLN    39       2.094 -12.764   1.100  1.00104.76           O
ATOM    315  N   GLN    40       2.040 -14.884   0.332  1.00 53.04           N
ATOM    316  CA  GLN    40       2.400 -14.516  -1.002  1.00 53.04           C
ATOM    317  CB  GLN    40       3.727 -15.105  -1.515  1.00 53.04           C
ATOM    318  CG  GLN    40       4.961 -14.536  -0.813  1.00 53.04           C
ATOM    319  CD  GLN    40       6.197 -15.175  -1.434  1.00 53.04           C
ATOM    320  OE1 GLN    40       7.056 -15.705  -0.732  1.00 53.04           O
ATOM    321  NE2 GLN    40       6.301 -15.117  -2.789  1.00 53.04           N
ATOM    322  C   GLN    40       1.332 -15.085  -1.856  1.00 53.04           C
ATOM    323  O   GLN    40       0.403 -15.723  -1.363  1.00 53.04           O
ATOM    324  N   SER    41       1.429 -14.856  -3.172  1.00 81.51           N
ATOM    325  CA  SER    41       0.432 -15.400  -4.034  1.00 81.51           C
ATOM    326  CB  SER    41       0.684 -15.081  -5.518  1.00 81.51           C
ATOM    327  OG  SER    41       1.865 -15.724  -5.974  1.00 81.51           O
ATOM    328  C   SER    41       0.495 -16.883  -3.842  1.00 81.51           C
ATOM    329  O   SER    41      -0.512 -17.576  -3.982  1.00 81.51           O
ATOM    330  N   GLY    42       1.694 -17.398  -3.489  1.00 32.74           N
ATOM    331  CA  GLY    42       1.863 -18.801  -3.228  1.00 32.74           C
ATOM    332  C   GLY    42       3.030 -18.957  -2.298  1.00 32.74           C
ATOM    333  O   GLY    42       3.799 -18.021  -2.090  1.00 32.74           O
ATOM    334  N   THR    43       3.195 -20.169  -1.726  1.00 85.65           N
ATOM    335  CA  THR    43       4.286 -20.480  -0.841  1.00 85.65           C
ATOM    336  CB  THR    43       5.584 -20.723  -1.549  1.00 85.65           C
ATOM    337  OG1 THR    43       5.970 -19.566  -2.276  1.00 85.65           O
ATOM    338  CG2 THR    43       5.399 -21.907  -2.510  1.00 85.65           C
ATOM    339  C   THR    43       4.500 -19.405   0.172  1.00 85.65           C
ATOM    340  O   THR    43       5.424 -18.601   0.054  1.00 85.65           O
ATOM    341  N   SER    44       3.630 -19.371   1.201  1.00 76.68           N
ATOM    342  CA  SER    44       3.742 -18.398   2.246  1.00 76.68           C
ATOM    343  CB  SER    44       2.638 -18.506   3.313  1.00 76.68           C
ATOM    344  OG  SER    44       2.754 -19.731   4.023  1.00 76.68           O
ATOM    345  C   SER    44       5.037 -18.628   2.951  1.00 76.68           C
ATOM    346  O   SER    44       5.543 -19.746   3.007  1.00 76.68           O
ATOM    347  N   LEU    45       5.621 -17.540   3.487  1.00 97.82           N
ATOM    348  CA  LEU    45       6.845 -17.623   4.225  1.00 97.82           C
ATOM    349  CB  LEU    45       7.603 -16.278   4.292  1.00 97.82           C
ATOM    350  CG  LEU    45       6.863 -15.120   5.002  1.00 97.82           C
ATOM    351  CD1 LEU    45       7.704 -13.834   4.966  1.00 97.82           C
ATOM    352  CD2 LEU    45       5.446 -14.895   4.450  1.00 97.82           C
ATOM    353  C   LEU    45       6.499 -18.060   5.613  1.00 97.82           C
ATOM    354  O   LEU    45       5.392 -17.802   6.081  1.00 97.82           O
ATOM    355  N   THR    46       7.415 -18.783   6.292  1.00112.20           N
ATOM    356  CA  THR    46       7.155 -19.186   7.645  1.00112.20           C
ATOM    357  CB  THR    46       6.501 -20.526   7.779  1.00112.20           C
ATOM    358  OG1 THR    46       6.212 -20.777   9.146  1.00112.20           O
ATOM    359  CG2 THR    46       7.440 -21.609   7.218  1.00112.20           C
ATOM    360  C   THR    46       8.456 -19.282   8.373  1.00112.20           C
ATOM    361  O   THR    46       9.511 -19.430   7.758  1.00112.20           O
ATOM    362  N   ASN    47       8.392 -19.202   9.720  1.00 53.42           N
ATOM    363  CA  ASN    47       9.548 -19.328  10.560  1.00 53.42           C
ATOM    364  CB  ASN    47      10.131 -20.756  10.605  1.00 53.42           C
ATOM    365  CG  ASN    47       9.272 -21.673  11.472  1.00 53.42           C
ATOM    366  OD1 ASN    47       9.107 -21.446  12.669  1.00 53.42           O
ATOM    367  ND2 ASN    47       8.721 -22.751  10.853  1.00 53.42           N
ATOM    368  C   ASN    47      10.629 -18.426  10.062  1.00 53.42           C
ATOM    369  O   ASN    47      11.754 -18.872   9.839  1.00 53.42           O
ATOM    370  N   CYS    48      10.325 -17.128   9.878  1.00 66.77           N
ATOM    371  CA  CYS    48      11.334 -16.214   9.429  1.00 66.77           C
ATOM    372  CB  CYS    48      10.750 -14.885   8.897  1.00 66.77           C
ATOM    373  SG  CYS    48       9.822 -15.122   7.342  1.00 66.77           S
ATOM    374  C   CYS    48      12.246 -15.957  10.596  1.00 66.77           C
ATOM    375  O   CYS    48      11.830 -16.046  11.750  1.00 66.77           O
ATOM    376  N   PRO    49      13.492 -15.655  10.322  1.00246.22           N
ATOM    377  CA  PRO    49      14.487 -15.506  11.358  1.00246.22           C
ATOM    378  CD  PRO    49      13.836 -14.901   9.126  1.00246.22           C
ATOM    379  CB  PRO    49      15.708 -14.903  10.665  1.00246.22           C
ATOM    380  CG  PRO    49      15.091 -14.097   9.506  1.00246.22           C
ATOM    381  C   PRO    49      14.065 -14.683  12.543  1.00246.22           C
ATOM    382  O   PRO    49      13.975 -15.228  13.639  1.00246.22           O
ATOM    383  N   GLY    50      13.772 -13.386  12.364  1.00101.41           N
ATOM    384  CA  GLY    50      13.367 -12.582  13.481  1.00101.41           C
ATOM    385  C   GLY    50      14.578 -11.895  14.003  1.00101.41           C
ATOM    386  O   GLY    50      15.394 -12.495  14.705  1.00101.41           O
ATOM    387  N   SER    51      14.737 -10.609  13.649  1.00 71.87           N
ATOM    388  CA  SER    51      15.869  -9.885  14.135  1.00 71.87           C
ATOM    389  CB  SER    51      16.194  -8.623  13.313  1.00 71.87           C
ATOM    390  OG  SER    51      16.495  -8.987  11.976  1.00 71.87           O
ATOM    391  C   SER    51      15.698  -9.505  15.581  1.00 71.87           C
ATOM    392  O   SER    51      16.599  -9.741  16.383  1.00 71.87           O
ATOM    393  N   PRO    52      14.585  -8.934  15.970  1.00 83.53           N
ATOM    394  CA  PRO    52      14.469  -8.487  17.336  1.00 83.53           C
ATOM    395  CD  PRO    52      13.810  -8.092  15.069  1.00 83.53           C
ATOM    396  CB  PRO    52      13.521  -7.289  17.319  1.00 83.53           C
ATOM    397  CG  PRO    52      12.795  -7.382  15.969  1.00 83.53           C
ATOM    398  C   PRO    52      14.027  -9.527  18.311  1.00 83.53           C
ATOM    399  O   PRO    52      13.412 -10.512  17.908  1.00 83.53           O
ATOM    400  N   PHE    53      14.323  -9.300  19.608  1.00 49.58           N
ATOM    401  CA  PHE    53      13.846 -10.154  20.654  1.00 49.58           C
ATOM    402  CB  PHE    53      14.923 -10.547  21.679  1.00 49.58           C
ATOM    403  CG  PHE    53      15.907 -11.422  20.977  1.00 49.58           C
ATOM    404  CD1 PHE    53      16.962 -10.874  20.288  1.00 49.58           C
ATOM    405  CD2 PHE    53      15.771 -12.793  21.002  1.00 49.58           C
ATOM    406  CE1 PHE    53      17.869 -11.678  19.641  1.00 49.58           C
ATOM    407  CE2 PHE    53      16.676 -13.603  20.355  1.00 49.58           C
ATOM    408  CZ  PHE    53      17.729 -13.045  19.673  1.00 49.58           C
ATOM    409  C   PHE    53      12.824  -9.330  21.357  1.00 49.58           C
ATOM    410  O   PHE    53      13.109  -8.212  21.782  1.00 49.58           O
ATOM    411  N   ASP    54      11.602  -9.873  21.491  1.00118.53           N
ATOM    412  CA  ASP    54      10.503  -9.119  22.007  1.00118.53           C
ATOM    413  CB  ASP    54       9.137  -9.722  21.650  1.00118.53           C
ATOM    414  CG  ASP    54       8.044  -8.899  22.321  1.00118.53           C
ATOM    415  OD1 ASP    54       8.181  -7.649  22.389  1.00118.53           O
ATOM    416  OD2 ASP    54       7.064  -9.528  22.803  1.00118.53           O
ATOM    417  C   ASP    54      10.547  -9.025  23.480  1.00118.53           C
ATOM    418  O   ASP    54      10.783 -10.008  24.181  1.00118.53           O
ATOM    419  N   ILE    55      10.275  -7.801  23.964  1.00103.16           N
ATOM    420  CA  ILE    55      10.170  -7.532  25.360  1.00103.16           C
ATOM    421  CB  ILE    55       9.776  -6.119  25.670  1.00103.16           C
ATOM    422  CG1 ILE    55       9.862  -5.864  27.183  1.00103.16           C
ATOM    423  CG2 ILE    55       8.382  -5.876  25.076  1.00103.16           C
ATOM    424  CD1 ILE    55       9.729  -4.390  27.561  1.00103.16           C
ATOM    425  C   ILE    55       9.082  -8.422  25.836  1.00103.16           C
ATOM    426  O   ILE    55       8.169  -8.736  25.075  1.00103.16           O
ATOM    427  N   THR    56       9.172  -8.870  27.101  1.00139.35           N
ATOM    428  CA  THR    56       8.216  -9.795  27.629  1.00139.35           C
ATOM    429  CB  THR    56       8.378 -10.054  29.105  1.00139.35           C
ATOM    430  OG1 THR    56       8.188  -8.855  29.843  1.00139.35           O
ATOM    431  CG2 THR    56       9.784 -10.623  29.366  1.00139.35           C
ATOM    432  C   THR    56       6.843  -9.257  27.398  1.00139.35           C
ATOM    433  O   THR    56       6.616  -8.050  27.338  1.00139.35           O
ATOM    434  N   LYS    57       5.890 -10.183  27.207  1.00154.92           N
ATOM    435  CA  LYS    57       4.523  -9.864  26.930  1.00154.92           C
ATOM    436  CB  LYS    57       3.671 -11.135  26.832  1.00154.92           C
ATOM    437  CG  LYS    57       3.968 -11.971  25.592  1.00154.92           C
ATOM    438  CD  LYS    57       3.302 -11.435  24.331  1.00154.92           C
ATOM    439  CE  LYS    57       1.944 -12.100  24.095  1.00154.92           C
ATOM    440  NZ  LYS    57       2.140 -13.524  23.736  1.00154.92           N
ATOM    441  C   LYS    57       3.981  -9.098  28.087  1.00154.92           C
ATOM    442  O   LYS    57       4.314  -9.364  29.238  1.00154.92           O
ATOM    443  N   ILE    58       3.120  -8.110  27.794  1.00 85.96           N
ATOM    444  CA  ILE    58       2.458  -7.364  28.821  1.00 85.96           C
ATOM    445  CB  ILE    58       1.947  -6.030  28.346  1.00 85.96           C
ATOM    446  CG1 ILE    58       3.132  -5.115  27.992  1.00 85.96           C
ATOM    447  CG2 ILE    58       1.005  -5.442  29.414  1.00 85.96           C
ATOM    448  CD1 ILE    58       3.968  -5.602  26.808  1.00 85.96           C
ATOM    449  C   ILE    58       1.283  -8.200  29.199  1.00 85.96           C
ATOM    450  O   ILE    58       0.622  -8.780  28.339  1.00 85.96           O
ATOM    451  N   SER    59       1.013  -8.327  30.509  1.00 59.28           N
ATOM    452  CA  SER    59      -0.082  -9.152  30.926  1.00 59.28           C
ATOM    453  CB  SER    59      -0.210  -9.268  32.453  1.00 59.28           C
ATOM    454  OG  SER    59      -1.354 -10.040  32.784  1.00 59.28           O
ATOM    455  C   SER    59      -1.352  -8.551  30.417  1.00 59.28           C
ATOM    456  O   SER    59      -2.290  -9.268  30.073  1.00 59.28           O
ATOM    457  N   HIS    60      -1.402  -7.209  30.344  1.00 51.01           N
ATOM    458  CA  HIS    60      -2.589  -6.525  29.924  1.00 51.01           C
ATOM    459  ND1 HIS    60      -3.780  -2.889  30.356  1.00 51.01           N
ATOM    460  CG  HIS    60      -3.705  -4.230  30.050  1.00 51.01           C
ATOM    461  CB  HIS    60      -2.415  -4.993  29.999  1.00 51.01           C
ATOM    462  NE2 HIS    60      -5.870  -3.589  30.059  1.00 51.01           N
ATOM    463  CD2 HIS    60      -4.990  -4.641  29.868  1.00 51.01           C
ATOM    464  CE1 HIS    60      -5.096  -2.558  30.349  1.00 51.01           C
ATOM    465  C   HIS    60      -2.858  -6.934  28.506  1.00 51.01           C
ATOM    466  O   HIS    60      -4.003  -7.172  28.123  1.00 51.01           O
ATOM    467  N   LEU    61      -1.784  -7.052  27.698  1.00 49.98           N
ATOM    468  CA  LEU    61      -1.866  -7.425  26.312  1.00 49.98           C
ATOM    469  CB  LEU    61      -0.469  -7.492  25.667  1.00 49.98           C
ATOM    470  CG  LEU    61      -0.461  -7.893  24.181  1.00 49.98           C
ATOM    471  CD1 LEU    61      -1.202  -6.868  23.309  1.00 49.98           C
ATOM    472  CD2 LEU    61       0.972  -8.170  23.698  1.00 49.98           C
ATOM    473  C   LEU    61      -2.461  -8.797  26.228  1.00 49.98           C
ATOM    474  O   LEU    61      -3.330  -9.070  25.399  1.00 49.98           O
ATOM    475  N   GLN    62      -2.008  -9.700  27.112  1.00 47.23           N
ATOM    476  CA  GLN    62      -2.450 -11.061  27.099  1.00 47.23           C
ATOM    477  CB  GLN    62      -1.673 -11.960  28.073  1.00 47.23           C
ATOM    478  CG  GLN    62      -0.223 -12.165  27.625  1.00 47.23           C
ATOM    479  CD  GLN    62       0.478 -13.066  28.633  1.00 47.23           C
ATOM    480  OE1 GLN    62       0.522 -12.774  29.827  1.00 47.23           O
ATOM    481  NE2 GLN    62       1.039 -14.202  28.143  1.00 47.23           N
ATOM    482  C   GLN    62      -3.908 -11.124  27.419  1.00 47.23           C
ATOM    483  O   GLN    62      -4.632 -11.958  26.877  1.00 47.23           O
ATOM    484  N   SER    63      -4.384 -10.245  28.315  1.00 23.09           N
ATOM    485  CA  SER    63      -5.772 -10.272  28.671  1.00 23.09           C
ATOM    486  CB  SER    63      -6.144  -9.211  29.723  1.00 23.09           C
ATOM    487  OG  SER    63      -5.479  -9.475  30.949  1.00 23.09           O
ATOM    488  C   SER    63      -6.579  -9.975  27.444  1.00 23.09           C
ATOM    489  O   SER    63      -7.661 -10.529  27.253  1.00 23.09           O
ATOM    490  N   GLN    64      -6.058  -9.085  26.580  1.00 98.71           N
ATOM    491  CA  GLN    64      -6.750  -8.659  25.396  1.00 98.71           C
ATOM    492  CB  GLN    64      -5.890  -7.714  24.537  1.00 98.71           C
ATOM    493  CG  GLN    64      -5.153  -6.612  25.302  1.00 98.71           C
ATOM    494  CD  GLN    64      -6.153  -5.592  25.813  1.00 98.71           C
ATOM    495  OE1 GLN    64      -7.065  -5.181  25.098  1.00 98.71           O
ATOM    496  NE2 GLN    64      -5.971  -5.169  27.094  1.00 98.71           N
ATOM    497  C   GLN    64      -6.902  -9.859  24.524  1.00 98.71           C
ATOM    498  O   GLN    64      -7.969 -10.143  23.981  1.00 98.71           O
ATOM    499  N   LEU    65      -5.791 -10.602  24.399  1.00 66.11           N
ATOM    500  CA  LEU    65      -5.664 -11.736  23.537  1.00 66.11           C
ATOM    501  CB  LEU    65      -4.223 -12.272  23.500  1.00 66.11           C
ATOM    502  CG  LEU    65      -3.211 -11.251  22.937  1.00 66.11           C
ATOM    503  CD1 LEU    65      -1.781 -11.814  22.927  1.00 66.11           C
ATOM    504  CD2 LEU    65      -3.647 -10.725  21.560  1.00 66.11           C
ATOM    505  C   LEU    65      -6.575 -12.833  23.989  1.00 66.11           C
ATOM    506  O   LEU    65      -7.084 -13.598  23.172  1.00 66.11           O
ATOM    507  N   ASN    66      -6.806 -12.961  25.306  1.00 65.56           N
ATOM    508  CA  ASN    66      -7.632 -14.039  25.773  1.00 65.56           C
ATOM    509  CB  ASN    66      -7.880 -13.994  27.287  1.00 65.56           C
ATOM    510  CG  ASN    66      -6.589 -14.344  28.009  1.00 65.56           C
ATOM    511  OD1 ASN    66      -6.297 -13.806  29.076  1.00 65.56           O
ATOM    512  ND2 ASN    66      -5.797 -15.277  27.419  1.00 65.56           N
ATOM    513  C   ASN    66      -8.975 -13.933  25.131  1.00 65.56           C
ATOM    514  O   ASN    66      -9.540 -14.936  24.697  1.00 65.56           O
ATOM    515  N   THR    67      -9.551 -12.720  25.106  1.00 55.68           N
ATOM    516  CA  THR    67     -10.839 -12.582  24.496  1.00 55.68           C
ATOM    517  CB  THR    67     -11.474 -11.250  24.791  1.00 55.68           C
ATOM    518  OG1 THR    67     -11.657 -11.101  26.192  1.00 55.68           O
ATOM    519  CG2 THR    67     -12.827 -11.141  24.065  1.00 55.68           C
ATOM    520  C   THR    67     -10.755 -12.724  23.005  1.00 55.68           C
ATOM    521  O   THR    67     -11.469 -13.531  22.414  1.00 55.68           O
ATOM    522  N   LEU    68      -9.871 -11.927  22.365  1.00110.15           N
ATOM    523  CA  LEU    68      -9.790 -11.835  20.929  1.00110.15           C
ATOM    524  CB  LEU    68      -8.872 -10.687  20.502  1.00110.15           C
ATOM    525  CG  LEU    68      -9.207  -9.344  21.170  1.00110.15           C
ATOM    526  CD1 LEU    68      -8.373  -8.219  20.544  1.00110.15           C
ATOM    527  CD2 LEU    68     -10.717  -9.059  21.180  1.00110.15           C
ATOM    528  C   LEU    68      -9.222 -13.056  20.261  1.00110.15           C
ATOM    529  O   LEU    68      -9.791 -13.585  19.309  1.00110.15           O
ATOM    530  N   TRP    69      -8.012 -13.449  20.700  1.00202.98           N
ATOM    531  CA  TRP    69      -7.183 -14.516  20.194  1.00202.98           C
ATOM    532  CB  TRP    69      -5.701 -14.124  20.063  1.00202.98           C
ATOM    533  CG  TRP    69      -4.988 -14.865  18.951  1.00202.98           C
ATOM    534  CD2 TRP    69      -3.887 -14.298  18.222  1.00202.98           C
ATOM    535  CD1 TRP    69      -5.261 -16.063  18.353  1.00202.98           C
ATOM    536  NE1 TRP    69      -4.395 -16.281  17.308  1.00202.98           N
ATOM    537  CE2 TRP    69      -3.551 -15.195  17.213  1.00202.98           C
ATOM    538  CE3 TRP    69      -3.232 -13.107  18.366  1.00202.98           C
ATOM    539  CZ2 TRP    69      -2.554 -14.913  16.328  1.00202.98           C
ATOM    540  CZ3 TRP    69      -2.206 -12.839  17.489  1.00202.98           C
ATOM    541  CH2 TRP    69      -1.874 -13.725  16.488  1.00202.98           C
ATOM    542  C   TRP    69      -7.290 -15.847  20.907  1.00202.98           C
ATOM    543  O   TRP    69      -6.325 -16.601  20.802  1.00202.98           O
ATOM    544  N   PRO    70      -8.249 -16.169  21.734  1.00120.64           N
ATOM    545  CA  PRO    70      -8.193 -17.384  22.523  1.00120.64           C
ATOM    546  CD  PRO    70      -9.624 -15.791  21.461  1.00120.64           C
ATOM    547  CB  PRO    70      -9.577 -17.519  23.148  1.00120.64           C
ATOM    548  CG  PRO    70     -10.496 -16.888  22.088  1.00120.64           C
ATOM    549  C   PRO    70      -7.851 -18.637  21.775  1.00120.64           C
ATOM    550  O   PRO    70      -8.190 -18.765  20.600  1.00120.64           O
ATOM    551  N   ASN    71      -7.136 -19.564  22.445  1.00 71.64           N
ATOM    552  CA  ASN    71      -6.820 -20.812  21.830  1.00 71.64           C
ATOM    553  CB  ASN    71      -5.584 -21.501  22.428  1.00 71.64           C
ATOM    554  CG  ASN    71      -5.256 -22.698  21.549  1.00 71.64           C
ATOM    555  OD1 ASN    71      -5.857 -22.890  20.492  1.00 71.64           O
ATOM    556  ND2 ASN    71      -4.282 -23.533  21.999  1.00 71.64           N
ATOM    557  C   ASN    71      -8.008 -21.669  22.083  1.00 71.64           C
ATOM    558  O   ASN    71      -8.281 -22.076  23.211  1.00 71.64           O
ATOM    559  N   VAL    72      -8.753 -21.946  21.003  1.00138.11           N
ATOM    560  CA  VAL    72      -9.961 -22.702  21.058  1.00138.11           C
ATOM    561  CB  VAL    72     -10.612 -22.767  19.703  1.00138.11           C
ATOM    562  CG1 VAL    72      -9.541 -23.121  18.663  1.00138.11           C
ATOM    563  CG2 VAL    72     -11.785 -23.761  19.743  1.00138.11           C
ATOM    564  C   VAL    72      -9.674 -24.083  21.552  1.00138.11           C
ATOM    565  O   VAL    72     -10.460 -24.640  22.317  1.00138.11           O
ATOM    566  N   LEU    73      -8.548 -24.678  21.120  1.00 72.71           N
ATOM    567  CA  LEU    73      -8.233 -26.018  21.518  1.00 72.71           C
ATOM    568  CB  LEU    73      -6.913 -26.515  20.910  1.00 72.71           C
ATOM    569  CG  LEU    73      -6.856 -26.458  19.376  1.00 72.71           C
ATOM    570  CD1 LEU    73      -5.537 -27.051  18.862  1.00 72.71           C
ATOM    571  CD2 LEU    73      -8.095 -27.093  18.730  1.00 72.71           C
ATOM    572  C   LEU    73      -8.004 -26.100  22.994  1.00 72.71           C
ATOM    573  O   LEU    73      -8.605 -26.938  23.666  1.00 72.71           O
ATOM    574  N   ARG    74      -7.147 -25.218  23.554  1.00129.60           N
ATOM    575  CA  ARG    74      -6.803 -25.461  24.924  1.00129.60           C
ATOM    576  CB  ARG    74      -5.600 -26.404  25.043  1.00129.60           C
ATOM    577  CG  ARG    74      -5.862 -27.757  24.382  1.00129.60           C
ATOM    578  CD  ARG    74      -4.651 -28.689  24.407  1.00129.60           C
ATOM    579  NE  ARG    74      -4.481 -29.136  25.816  1.00129.60           N
ATOM    580  CZ  ARG    74      -4.256 -30.450  26.099  1.00129.60           C
ATOM    581  NH1 ARG    74      -4.238 -31.371  25.091  1.00129.60           N
ATOM    582  NH2 ARG    74      -4.048 -30.832  27.393  1.00129.60           N
ATOM    583  C   ARG    74      -6.451 -24.194  25.644  1.00129.60           C
ATOM    584  O   ARG    74      -6.363 -23.118  25.057  1.00129.60           O
ATOM    585  N   ALA    75      -6.252 -24.339  26.973  1.00 70.43           N
ATOM    586  CA  ALA    75      -5.973 -23.327  27.953  1.00 70.43           C
ATOM    587  CB  ALA    75      -5.964 -23.896  29.382  1.00 70.43           C
ATOM    588  C   ALA    75      -4.652 -22.654  27.739  1.00 70.43           C
ATOM    589  O   ALA    75      -4.551 -21.445  27.940  1.00 70.43           O
ATOM    590  N   ASN    76      -3.603 -23.401  27.336  1.00149.43           N
ATOM    591  CA  ASN    76      -2.292 -22.812  27.281  1.00149.43           C
ATOM    592  CB  ASN    76      -1.167 -23.852  27.195  1.00149.43           C
ATOM    593  CG  ASN    76      -1.162 -24.624  28.510  1.00149.43           C
ATOM    594  OD1 ASN    76      -1.486 -25.809  28.547  1.00149.43           O
ATOM    595  ND2 ASN    76      -0.791 -23.939  29.625  1.00149.43           N
ATOM    596  C   ASN    76      -2.176 -21.902  26.102  1.00149.43           C
ATOM    597  O   ASN    76      -1.657 -22.267  25.047  1.00149.43           O
ATOM    598  N   ASN    77      -2.673 -20.668  26.297  1.00 72.20           N
ATOM    599  CA  ASN    77      -2.667 -19.602  25.345  1.00 72.20           C
ATOM    600  CB  ASN    77      -3.554 -18.420  25.765  1.00 72.20           C
ATOM    601  CG  ASN    77      -4.994 -18.819  25.508  1.00 72.20           C
ATOM    602  OD1 ASN    77      -5.418 -18.930  24.359  1.00 72.20           O
ATOM    603  ND2 ASN    77      -5.766 -19.058  26.601  1.00 72.20           N
ATOM    604  C   ASN    77      -1.289 -19.059  25.166  1.00 72.20           C
ATOM    605  O   ASN    77      -0.910 -18.698  24.054  1.00 72.20           O
ATOM    606  N   GLN    78      -0.498 -18.988  26.255  1.00 41.00           N
ATOM    607  CA  GLN    78       0.771 -18.331  26.145  1.00 41.00           C
ATOM    608  CB  GLN    78       1.546 -18.249  27.476  1.00 41.00           C
ATOM    609  CG  GLN    78       0.879 -17.373  28.541  1.00 41.00           C
ATOM    610  CD  GLN    78       1.833 -17.268  29.729  1.00 41.00           C
ATOM    611  OE1 GLN    78       2.259 -18.272  30.298  1.00 41.00           O
ATOM    612  NE2 GLN    78       2.192 -16.013  30.107  1.00 41.00           N
ATOM    613  C   GLN    78       1.634 -19.038  25.150  1.00 41.00           C
ATOM    614  O   GLN    78       2.249 -18.399  24.299  1.00 41.00           O
ATOM    615  N   GLN    79       1.697 -20.380  25.206  1.00 37.78           N
ATOM    616  CA  GLN    79       2.544 -21.076  24.279  1.00 37.78           C
ATOM    617  CB  GLN    79       2.638 -22.586  24.541  1.00 37.78           C
ATOM    618  CG  GLN    79       3.545 -23.309  23.545  1.00 37.78           C
ATOM    619  CD  GLN    79       3.596 -24.776  23.934  1.00 37.78           C
ATOM    620  OE1 GLN    79       4.041 -25.128  25.027  1.00 37.78           O
ATOM    621  NE2 GLN    79       3.126 -25.657  23.011  1.00 37.78           N
ATOM    622  C   GLN    79       2.005 -20.886  22.900  1.00 37.78           C
ATOM    623  O   GLN    79       2.764 -20.709  21.950  1.00 37.78           O
ATOM    624  N   PHE    80       0.668 -20.893  22.767  1.00 62.57           N
ATOM    625  CA  PHE    80       0.021 -20.774  21.493  1.00 62.57           C
ATOM    626  CB  PHE    80      -1.513 -20.758  21.621  1.00 62.57           C
ATOM    627  CG  PHE    80      -2.087 -20.519  20.268  1.00 62.57           C
ATOM    628  CD1 PHE    80      -2.204 -21.548  19.364  1.00 62.57           C
ATOM    629  CD2 PHE    80      -2.515 -19.261  19.908  1.00 62.57           C
ATOM    630  CE1 PHE    80      -2.733 -21.325  18.115  1.00 62.57           C
ATOM    631  CE2 PHE    80      -3.044 -19.031  18.662  1.00 62.57           C
ATOM    632  CZ  PHE    80      -3.155 -20.066  17.765  1.00 62.57           C
ATOM    633  C   PHE    80       0.411 -19.479  20.860  1.00 62.57           C
ATOM    634  O   PHE    80       0.748 -19.434  19.678  1.00 62.57           O
ATOM    635  N   TRP    81       0.376 -18.387  21.639  1.00 78.55           N
ATOM    636  CA  TRP    81       0.678 -17.089  21.113  1.00 78.55           C
ATOM    637  CB  TRP    81       0.407 -15.982  22.143  1.00 78.55           C
ATOM    638  CG  TRP    81      -1.068 -15.821  22.404  1.00 78.55           C
ATOM    639  CD2 TRP    81      -1.661 -15.628  23.699  1.00 78.55           C
ATOM    640  CD1 TRP    81      -2.101 -15.880  21.515  1.00 78.55           C
ATOM    641  NE1 TRP    81      -3.297 -15.732  22.172  1.00 78.55           N
ATOM    642  CE2 TRP    81      -3.043 -15.579  23.517  1.00 78.55           C
ATOM    643  CE3 TRP    81      -1.099 -15.516  24.937  1.00 78.55           C
ATOM    644  CZ2 TRP    81      -3.892 -15.419  24.574  1.00 78.55           C
ATOM    645  CZ3 TRP    81      -1.959 -15.338  25.999  1.00 78.55           C
ATOM    646  CH2 TRP    81      -3.328 -15.291  25.823  1.00 78.55           C
ATOM    647  C   TRP    81       2.106 -17.036  20.666  1.00 78.55           C
ATOM    648  O   TRP    81       2.412 -16.449  19.628  1.00 78.55           O
ATOM    649  N   SER    82       3.022 -17.654  21.434  1.00 67.23           N
ATOM    650  CA  SER    82       4.407 -17.616  21.067  1.00 67.23           C
ATOM    651  CB  SER    82       5.303 -18.366  22.066  1.00 67.23           C
ATOM    652  OG  SER    82       6.664 -18.299  21.667  1.00 67.23           O
ATOM    653  C   SER    82       4.569 -18.253  19.718  1.00 67.23           C
ATOM    654  O   SER    82       5.359 -17.787  18.900  1.00 67.23           O
ATOM    655  N   HIS    83       3.816 -19.336  19.448  1.00 76.48           N
ATOM    656  CA  HIS    83       3.896 -20.037  18.192  1.00 76.48           C
ATOM    657  ND1 HIS    83       3.435 -22.622  20.246  1.00 76.48           N
ATOM    658  CG  HIS    83       3.505 -22.461  18.883  1.00 76.48           C
ATOM    659  CB  HIS    83       2.985 -21.275  18.131  1.00 76.48           C
ATOM    660  NE2 HIS    83       4.424 -24.441  19.448  1.00 76.48           N
ATOM    661  CD2 HIS    83       4.113 -23.582  18.410  1.00 76.48           C
ATOM    662  CE1 HIS    83       3.999 -23.822  20.533  1.00 76.48           C
ATOM    663  C   HIS    83       3.447 -19.157  17.069  1.00 76.48           C
ATOM    664  O   HIS    83       4.071 -19.123  16.009  1.00 76.48           O
ATOM    665  N   GLU    84       2.343 -18.420  17.271  1.00122.70           N
ATOM    666  CA  GLU    84       1.822 -17.634  16.194  1.00122.70           C
ATOM    667  CB  GLU    84       0.553 -16.859  16.567  1.00122.70           C
ATOM    668  CG  GLU    84      -0.088 -16.190  15.357  1.00122.70           C
ATOM    669  CD  GLU    84      -0.841 -17.256  14.581  1.00122.70           C
ATOM    670  OE1 GLU    84      -1.175 -18.313  15.182  1.00122.70           O
ATOM    671  OE2 GLU    84      -1.097 -17.021  13.372  1.00122.70           O
ATOM    672  C   GLU    84       2.849 -16.628  15.804  1.00122.70           C
ATOM    673  O   GLU    84       3.080 -16.394  14.618  1.00122.70           O
ATOM    674  N   TRP    85       3.492 -15.995  16.800  1.00 83.29           N
ATOM    675  CA  TRP    85       4.489 -15.025  16.480  1.00 83.29           C
ATOM    676  CB  TRP    85       5.025 -14.285  17.716  1.00 83.29           C
ATOM    677  CG  TRP    85       6.337 -13.578  17.482  1.00 83.29           C
ATOM    678  CD2 TRP    85       6.544 -12.459  16.602  1.00 83.29           C
ATOM    679  CD1 TRP    85       7.566 -13.908  17.977  1.00 83.29           C
ATOM    680  NE1 TRP    85       8.522 -13.060  17.472  1.00 83.29           N
ATOM    681  CE2 TRP    85       7.905 -12.167  16.619  1.00 83.29           C
ATOM    682  CE3 TRP    85       5.671 -11.743  15.830  1.00 83.29           C
ATOM    683  CZ2 TRP    85       8.424 -11.152  15.863  1.00 83.29           C
ATOM    684  CZ3 TRP    85       6.195 -10.713  15.080  1.00 83.29           C
ATOM    685  CH2 TRP    85       7.543 -10.423  15.096  1.00 83.29           C
ATOM    686  C   TRP    85       5.629 -15.674  15.776  1.00 83.29           C
ATOM    687  O   TRP    85       6.078 -15.196  14.736  1.00 83.29           O
ATOM    688  N   THR    86       6.118 -16.802  16.310  1.00 49.95           N
ATOM    689  CA  THR    86       7.278 -17.395  15.720  1.00 49.95           C
ATOM    690  CB  THR    86       7.736 -18.605  16.477  1.00 49.95           C
ATOM    691  OG1 THR    86       8.043 -18.252  17.819  1.00 49.95           O
ATOM    692  CG2 THR    86       8.976 -19.182  15.776  1.00 49.95           C
ATOM    693  C   THR    86       7.006 -17.805  14.302  1.00 49.95           C
ATOM    694  O   THR    86       7.779 -17.472  13.404  1.00 49.95           O
ATOM    695  N   LYS    87       5.919 -18.560  14.048  1.00157.61           N
ATOM    696  CA  LYS    87       5.712 -19.002  12.696  1.00157.61           C
ATOM    697  CB  LYS    87       4.606 -20.060  12.559  1.00157.61           C
ATOM    698  CG  LYS    87       4.971 -21.420  13.154  1.00157.61           C
ATOM    699  CD  LYS    87       3.797 -22.401  13.198  1.00157.61           C
ATOM    700  CE  LYS    87       3.351 -22.881  11.814  1.00157.61           C
ATOM    701  NZ  LYS    87       2.730 -21.771  11.056  1.00157.61           N
ATOM    702  C   LYS    87       5.330 -17.886  11.764  1.00157.61           C
ATOM    703  O   LYS    87       5.984 -17.669  10.746  1.00157.61           O
ATOM    704  N   HIS    88       4.200 -17.211  12.057  1.00107.98           N
ATOM    705  CA  HIS    88       3.651 -16.197  11.190  1.00107.98           C
ATOM    706  ND1 HIS    88       1.477 -18.063   9.770  1.00107.98           N
ATOM    707  CG  HIS    88       1.590 -17.535  11.036  1.00107.98           C
ATOM    708  CB  HIS    88       2.127 -16.163  11.318  1.00107.98           C
ATOM    709  NE2 HIS    88       0.776 -19.637  11.176  1.00107.98           N
ATOM    710  CD2 HIS    88       1.158 -18.510  11.884  1.00107.98           C
ATOM    711  CE1 HIS    88       0.987 -19.320   9.912  1.00107.98           C
ATOM    712  C   HIS    88       4.169 -14.786  11.322  1.00107.98           C
ATOM    713  O   HIS    88       4.615 -14.182  10.347  1.00107.98           O
ATOM    714  N   GLY    89       4.150 -14.241  12.555  1.00 53.91           N
ATOM    715  CA  GLY    89       4.394 -12.844  12.816  1.00 53.91           C
ATOM    716  C   GLY    89       5.768 -12.434  12.398  1.00 53.91           C
ATOM    717  O   GLY    89       5.970 -11.326  11.903  1.00 53.91           O
ATOM    718  N   THR    90       6.745 -13.331  12.585  1.00128.97           N
ATOM    719  CA  THR    90       8.130 -13.053  12.342  1.00128.97           C
ATOM    720  CB  THR    90       8.998 -14.243  12.635  1.00128.97           C
ATOM    721  OG1 THR    90      10.371 -13.893  12.546  1.00128.97           O
ATOM    722  CG2 THR    90       8.654 -15.353  11.628  1.00128.97           C
ATOM    723  C   THR    90       8.338 -12.671  10.904  1.00128.97           C
ATOM    724  O   THR    90       9.236 -11.898  10.577  1.00128.97           O
ATOM    725  N   CYS    91       7.542 -13.250   9.997  1.00 91.41           N
ATOM    726  CA  CYS    91       7.650 -13.050   8.578  1.00 91.41           C
ATOM    727  CB  CYS    91       6.967 -14.177   7.797  1.00 91.41           C
ATOM    728  SG  CYS    91       7.952 -15.706   7.912  1.00 91.41           S
ATOM    729  C   CYS    91       7.184 -11.689   8.112  1.00 91.41           C
ATOM    730  O   CYS    91       7.457 -11.298   6.976  1.00 91.41           O
ATOM    731  N   SER    92       6.416 -10.957   8.943  1.00 73.81           N
ATOM    732  CA  SER    92       5.834  -9.686   8.580  1.00 73.81           C
ATOM    733  CB  SER    92       4.721  -9.234   9.544  1.00 73.81           C
ATOM    734  OG  SER    92       5.249  -9.016  10.844  1.00 73.81           O
ATOM    735  C   SER    92       6.834  -8.571   8.512  1.00 73.81           C
ATOM    736  O   SER    92       6.453  -7.438   8.223  1.00 73.81           O
ATOM    737  N   GLU    93       8.126  -8.840   8.779  1.00183.39           N
ATOM    738  CA  GLU    93       9.127  -7.811   8.797  1.00183.39           C
ATOM    739  CB  GLU    93      10.555  -8.368   8.906  1.00183.39           C
ATOM    740  CG  GLU    93      10.809  -9.136  10.199  1.00183.39           C
ATOM    741  CD  GLU    93      12.178  -9.781  10.071  1.00183.39           C
ATOM    742  OE1 GLU    93      13.018  -9.234   9.306  1.00183.39           O
ATOM    743  OE2 GLU    93      12.402 -10.830  10.731  1.00183.39           O
ATOM    744  C   GLU    93       9.071  -7.034   7.524  1.00183.39           C
ATOM    745  O   GLU    93       8.835  -7.573   6.444  1.00183.39           O
ATOM    746  N   SER    94       9.269  -5.712   7.664  1.00213.09           N
ATOM    747  CA  SER    94       9.464  -5.271   9.007  1.00213.09           C
ATOM    748  CB  SER    94      10.757  -4.461   9.190  1.00213.09           C
ATOM    749  OG  SER    94      11.886  -5.304   9.016  1.00213.09           O
ATOM    750  C   SER    94       8.311  -4.405   9.388  1.00213.09           C
ATOM    751  O   SER    94       8.487  -3.229   9.701  1.00213.09           O
ATOM    752  N   THR    95       7.091  -4.972   9.405  1.00163.12           N
ATOM    753  CA  THR    95       5.983  -4.179   9.825  1.00163.12           C
ATOM    754  CB  THR    95       4.646  -4.854   9.643  1.00163.12           C
ATOM    755  OG1 THR    95       3.596  -3.925   9.875  1.00163.12           O
ATOM    756  CG2 THR    95       4.523  -6.051  10.601  1.00163.12           C
ATOM    757  C   THR    95       6.189  -3.880  11.282  1.00163.12           C
ATOM    758  O   THR    95       6.006  -2.734  11.690  1.00163.12           O
ATOM    759  N   PHE    96       6.621  -4.889  12.092  1.00337.91           N
ATOM    760  CA  PHE    96       6.734  -4.685  13.513  1.00337.91           C
ATOM    761  CB  PHE    96       5.385  -4.792  14.232  1.00337.91           C
ATOM    762  CG  PHE    96       4.506  -3.690  13.760  1.00337.91           C
ATOM    763  CD1 PHE    96       4.660  -2.418  14.258  1.00337.91           C
ATOM    764  CD2 PHE    96       3.548  -3.918  12.799  1.00337.91           C
ATOM    765  CE1 PHE    96       3.859  -1.391  13.822  1.00337.91           C
ATOM    766  CE2 PHE    96       2.740  -2.895  12.359  1.00337.91           C
ATOM    767  CZ  PHE    96       2.895  -1.630  12.871  1.00337.91           C
ATOM    768  C   PHE    96       7.579  -5.752  14.152  1.00337.91           C
ATOM    769  O   PHE    96       8.423  -6.381  13.515  1.00337.91           O
ATOM    770  N   ASN    97       7.350  -5.927  15.480  1.00 98.93           N
ATOM    771  CA  ASN    97       7.977  -6.874  16.366  1.00 98.93           C
ATOM    772  CB  ASN    97       8.821  -6.217  17.475  1.00 98.93           C
ATOM    773  CG  ASN    97       7.907  -5.324  18.301  1.00 98.93           C
ATOM    774  OD1 ASN    97       7.278  -5.775  19.257  1.00 98.93           O
ATOM    775  ND2 ASN    97       7.835  -4.018  17.922  1.00 98.93           N
ATOM    776  C   ASN    97       6.868  -7.662  17.015  1.00 98.93           C
ATOM    777  O   ASN    97       5.700  -7.504  16.660  1.00 98.93           O
ATOM    778  N   GLN    98       7.202  -8.556  17.974  1.00 63.34           N
ATOM    779  CA  GLN    98       6.208  -9.426  18.554  1.00 63.34           C
ATOM    780  CB  GLN    98       6.755 -10.439  19.575  1.00 63.34           C
ATOM    781  CG  GLN    98       5.630 -11.311  20.139  1.00 63.34           C
ATOM    782  CD  GLN    98       6.203 -12.294  21.148  1.00 63.34           C
ATOM    783  OE1 GLN    98       7.389 -12.255  21.473  1.00 63.34           O
ATOM    784  NE2 GLN    98       5.334 -13.213  21.648  1.00 63.34           N
ATOM    785  C   GLN    98       5.136  -8.674  19.277  1.00 63.34           C
ATOM    786  O   GLN    98       3.957  -8.983  19.112  1.00 63.34           O
ATOM    787  N   ALA    99       5.495  -7.676  20.103  1.00 32.39           N
ATOM    788  CA  ALA    99       4.463  -7.007  20.842  1.00 32.39           C
ATOM    789  CB  ALA    99       5.001  -5.917  21.786  1.00 32.39           C
ATOM    790  C   ALA    99       3.559  -6.337  19.864  1.00 32.39           C
ATOM    791  O   ALA    99       2.336  -6.397  19.979  1.00 32.39           O
ATOM    792  N   ALA   100       4.165  -5.693  18.854  1.00 44.45           N
ATOM    793  CA  ALA   100       3.438  -4.961  17.867  1.00 44.45           C
ATOM    794  CB  ALA   100       4.344  -4.187  16.905  1.00 44.45           C
ATOM    795  C   ALA   100       2.577  -5.900  17.090  1.00 44.45           C
ATOM    796  O   ALA   100       1.474  -5.553  16.692  1.00 44.45           O
ATOM    797  N   TYR   101       3.060  -7.131  16.858  1.00 78.97           N
ATOM    798  CA  TYR   101       2.320  -8.069  16.068  1.00 78.97           C
ATOM    799  CB  TYR   101       3.057  -9.420  16.058  1.00 78.97           C
ATOM    800  CG  TYR   101       2.302 -10.473  15.322  1.00 78.97           C
ATOM    801  CD1 TYR   101       2.221 -10.472  13.948  1.00 78.97           C
ATOM    802  CD2 TYR   101       1.710 -11.503  16.015  1.00 78.97           C
ATOM    803  CE1 TYR   101       1.532 -11.461  13.283  1.00 78.97           C
ATOM    804  CE2 TYR   101       1.020 -12.494  15.359  1.00 78.97           C
ATOM    805  CZ  TYR   101       0.932 -12.477  13.989  1.00 78.97           C
ATOM    806  OH  TYR   101       0.226 -13.497  13.316  1.00 78.97           O
ATOM    807  C   TYR   101       0.969  -8.255  16.692  1.00 78.97           C
ATOM    808  O   TYR   101      -0.054  -8.142  16.016  1.00 78.97           O
ATOM    809  N   PHE   102       0.933  -8.510  18.012  1.00 69.51           N
ATOM    810  CA  PHE   102      -0.301  -8.727  18.712  1.00 69.51           C
ATOM    811  CB  PHE   102      -0.087  -9.184  20.163  1.00 69.51           C
ATOM    812  CG  PHE   102       0.570 -10.519  20.106  1.00 69.51           C
ATOM    813  CD1 PHE   102      -0.139 -11.625  19.698  1.00 69.51           C
ATOM    814  CD2 PHE   102       1.885 -10.670  20.482  1.00 69.51           C
ATOM    815  CE1 PHE   102       0.462 -12.861  19.646  1.00 69.51           C
ATOM    816  CE2 PHE   102       2.491 -11.905  20.432  1.00 69.51           C
ATOM    817  CZ  PHE   102       1.778 -13.001  20.012  1.00 69.51           C
ATOM    818  C   PHE   102      -1.092  -7.458  18.743  1.00 69.51           C
ATOM    819  O   PHE   102      -2.315  -7.470  18.611  1.00 69.51           O
ATOM    820  N   LYS   103      -0.399  -6.324  18.944  1.00 61.53           N
ATOM    821  CA  LYS   103      -1.035  -5.043  19.047  1.00 61.53           C
ATOM    822  CB  LYS   103      -0.026  -3.926  19.333  1.00 61.53           C
ATOM    823  CG  LYS   103       0.697  -4.116  20.665  1.00 61.53           C
ATOM    824  CD  LYS   103       1.949  -3.250  20.785  1.00 61.53           C
ATOM    825  CE  LYS   103       2.701  -3.448  22.100  1.00 61.53           C
ATOM    826  NZ  LYS   103       1.937  -2.846  23.215  1.00 61.53           N
ATOM    827  C   LYS   103      -1.716  -4.730  17.750  1.00 61.53           C
ATOM    828  O   LYS   103      -2.793  -4.133  17.745  1.00 61.53           O
ATOM    829  N   LEU   104      -1.099  -5.099  16.611  1.00143.04           N
ATOM    830  CA  LEU   104      -1.689  -4.853  15.324  1.00143.04           C
ATOM    831  CB  LEU   104      -0.804  -5.272  14.135  1.00143.04           C
ATOM    832  CG  LEU   104       0.193  -4.198  13.655  1.00143.04           C
ATOM    833  CD1 LEU   104      -0.539  -3.092  12.880  1.00143.04           C
ATOM    834  CD2 LEU   104       1.041  -3.625  14.797  1.00143.04           C
ATOM    835  C   LEU   104      -2.967  -5.614  15.201  1.00143.04           C
ATOM    836  O   LEU   104      -3.957  -5.090  14.695  1.00143.04           O
ATOM    837  N   ALA   105      -2.980  -6.875  15.666  1.00 35.09           N
ATOM    838  CA  ALA   105      -4.152  -7.686  15.533  1.00 35.09           C
ATOM    839  CB  ALA   105      -3.954  -9.106  16.093  1.00 35.09           C
ATOM    840  C   ALA   105      -5.275  -7.049  16.292  1.00 35.09           C
ATOM    841  O   ALA   105      -6.405  -6.981  15.812  1.00 35.09           O
ATOM    842  N   VAL   106      -4.983  -6.549  17.504  1.00 29.12           N
ATOM    843  CA  VAL   106      -6.000  -5.960  18.325  1.00 29.12           C
ATOM    844  CB  VAL   106      -5.471  -5.474  19.640  1.00 29.12           C
ATOM    845  CG1 VAL   106      -6.611  -4.765  20.390  1.00 29.12           C
ATOM    846  CG2 VAL   106      -4.863  -6.667  20.392  1.00 29.12           C
ATOM    847  C   VAL   106      -6.550  -4.767  17.615  1.00 29.12           C
ATOM    848  O   VAL   106      -7.759  -4.538  17.598  1.00 29.12           O
ATOM    849  N   ASP   107      -5.660  -3.975  16.991  1.00 71.00           N
ATOM    850  CA  ASP   107      -6.077  -2.773  16.332  1.00 71.00           C
ATOM    851  CB  ASP   107      -4.912  -2.017  15.676  1.00 71.00           C
ATOM    852  CG  ASP   107      -5.491  -0.766  15.043  1.00 71.00           C
ATOM    853  OD1 ASP   107      -6.642  -0.413  15.415  1.00 71.00           O
ATOM    854  OD2 ASP   107      -4.805  -0.156  14.181  1.00 71.00           O
ATOM    855  C   ASP   107      -7.024  -3.131  15.234  1.00 71.00           C
ATOM    856  O   ASP   107      -8.060  -2.491  15.056  1.00 71.00           O
ATOM    857  N   MET   108      -6.704  -4.194  14.482  1.00 67.15           N
ATOM    858  CA  MET   108      -7.517  -4.555  13.363  1.00 67.15           C
ATOM    859  CB  MET   108      -6.989  -5.773  12.587  1.00 67.15           C
ATOM    860  CG  MET   108      -5.654  -5.522  11.885  1.00 67.15           C
ATOM    861  SD  MET   108      -5.013  -6.944  10.950  1.00 67.15           S
ATOM    862  CE  MET   108      -4.284  -7.756  12.401  1.00 67.15           C
ATOM    863  C   MET   108      -8.864  -4.922  13.874  1.00 67.15           C
ATOM    864  O   MET   108      -9.880  -4.565  13.286  1.00 67.15           O
ATOM    865  N   ARG   109      -8.906  -5.564  15.049  1.00105.38           N
ATOM    866  CA  ARG   109     -10.114  -6.109  15.585  1.00105.38           C
ATOM    867  CB  ARG   109      -9.979  -6.599  17.031  1.00105.38           C
ATOM    868  CG  ARG   109     -11.282  -7.221  17.539  1.00105.38           C
ATOM    869  CD  ARG   109     -11.582  -6.962  19.017  1.00105.38           C
ATOM    870  NE  ARG   109     -12.724  -6.006  19.052  1.00105.38           N
ATOM    871  CZ  ARG   109     -12.516  -4.656  19.043  1.00105.38           C
ATOM    872  NH1 ARG   109     -11.247  -4.155  19.096  1.00105.38           N
ATOM    873  NH2 ARG   109     -13.581  -3.805  18.962  1.00105.38           N
ATOM    874  C   ARG   109     -11.149  -5.036  15.666  1.00105.38           C
ATOM    875  O   ARG   109     -12.336  -5.357  15.663  1.00105.38           O
ATOM    876  N   ASN   110     -10.737  -3.752  15.757  1.00129.04           N
ATOM    877  CA  ASN   110     -11.685  -2.706  16.021  1.00129.04           C
ATOM    878  CB  ASN   110     -11.069  -1.298  15.937  1.00129.04           C
ATOM    879  CG  ASN   110     -10.204  -1.088  17.173  1.00129.04           C
ATOM    880  OD1 ASN   110      -9.759  -2.039  17.812  1.00129.04           O
ATOM    881  ND2 ASN   110      -9.983   0.202  17.540  1.00129.04           N
ATOM    882  C   ASN   110     -12.867  -2.748  15.099  1.00129.04           C
ATOM    883  O   ASN   110     -13.974  -3.045  15.539  1.00129.04           O
ATOM    884  N   ASN   111     -12.704  -2.462  13.801  1.00171.90           N
ATOM    885  CA  ASN   111     -13.844  -2.610  12.943  1.00171.90           C
ATOM    886  CB  ASN   111     -13.778  -1.755  11.667  1.00171.90           C
ATOM    887  CG  ASN   111     -14.266  -0.362  12.041  1.00171.90           C
ATOM    888  OD1 ASN   111     -15.460  -0.153  12.256  1.00171.90           O
ATOM    889  ND2 ASN   111     -13.328   0.618  12.129  1.00171.90           N
ATOM    890  C   ASN   111     -13.997  -4.044  12.558  1.00171.90           C
ATOM    891  O   ASN   111     -15.098  -4.533  12.315  1.00171.90           O
ATOM    892  N   TYR   112     -12.855  -4.746  12.532  1.00175.00           N
ATOM    893  CA  TYR   112     -12.667  -6.044  11.954  1.00175.00           C
ATOM    894  CB  TYR   112     -11.196  -6.412  11.755  1.00175.00           C
ATOM    895  CG  TYR   112     -10.819  -5.596  10.570  1.00175.00           C
ATOM    896  CD1 TYR   112     -10.639  -4.238  10.686  1.00175.00           C
ATOM    897  CD2 TYR   112     -10.664  -6.184   9.335  1.00175.00           C
ATOM    898  CE1 TYR   112     -10.301  -3.475   9.600  1.00175.00           C
ATOM    899  CE2 TYR   112     -10.324  -5.424   8.239  1.00175.00           C
ATOM    900  CZ  TYR   112     -10.141  -4.069   8.375  1.00175.00           C
ATOM    901  OH  TYR   112      -9.793  -3.278   7.264  1.00175.00           O
ATOM    902  C   TYR   112     -13.407  -7.212  12.527  1.00175.00           C
ATOM    903  O   TYR   112     -13.604  -8.159  11.764  1.00175.00           O
ATOM    904  N   ASP   113     -13.756  -7.245  13.838  1.00 68.20           N
ATOM    905  CA  ASP   113     -14.422  -8.403  14.403  1.00 68.20           C
ATOM    906  CB  ASP   113     -14.972  -8.184  15.824  1.00 68.20           C
ATOM    907  CG  ASP   113     -15.356  -9.540  16.405  1.00 68.20           C
ATOM    908  OD1 ASP   113     -15.425 -10.532  15.633  1.00 68.20           O
ATOM    909  OD2 ASP   113     -15.584  -9.592  17.643  1.00 68.20           O
ATOM    910  C   ASP   113     -15.559  -8.799  13.511  1.00 68.20           C
ATOM    911  O   ASP   113     -16.539  -8.074  13.349  1.00 68.20           O
ATOM    912  N   ILE   114     -15.420  -9.990  12.890  1.00148.11           N
ATOM    913  CA  ILE   114     -16.345 -10.384  11.870  1.00148.11           C
ATOM    914  CB  ILE   114     -15.996 -11.561  11.004  1.00148.11           C
ATOM    915  CG1 ILE   114     -16.112 -12.910  11.702  1.00148.11           C
ATOM    916  CG2 ILE   114     -14.593 -11.295  10.432  1.00148.11           C
ATOM    917  CD1 ILE   114     -16.166 -14.012  10.645  1.00148.11           C
ATOM    918  C   ILE   114     -17.694 -10.617  12.435  1.00148.11           C
ATOM    919  O   ILE   114     -18.688 -10.435  11.738  1.00148.11           O
ATOM    920  N   ILE   115     -17.777 -11.079  13.693  1.00130.69           N
ATOM    921  CA  ILE   115     -19.078 -11.303  14.242  1.00130.69           C
ATOM    922  CB  ILE   115     -19.042 -11.825  15.655  1.00130.69           C
ATOM    923  CG1 ILE   115     -20.421 -12.376  16.054  1.00130.69           C
ATOM    924  CG2 ILE   115     -18.517 -10.723  16.589  1.00130.69           C
ATOM    925  CD1 ILE   115     -20.785 -13.685  15.356  1.00130.69           C
ATOM    926  C   ILE   115     -19.788  -9.984  14.206  1.00130.69           C
ATOM    927  O   ILE   115     -20.981  -9.921  13.912  1.00130.69           O
ATOM    928  N   GLY   116     -19.063  -8.893  14.513  1.00 42.44           N
ATOM    929  CA  GLY   116     -19.616  -7.574  14.494  1.00 42.44           C
ATOM    930  C   GLY   116     -19.996  -7.171  13.099  1.00 42.44           C
ATOM    931  O   GLY   116     -21.060  -6.609  12.900  1.00 42.44           O
ATOM    932  N   ALA   117     -19.171  -7.426  12.071  1.00 41.56           N
ATOM    933  CA  ALA   117     -19.525  -6.940  10.763  1.00 41.56           C
ATOM    934  CB  ALA   117     -18.473  -7.277   9.696  1.00 41.56           C
ATOM    935  C   ALA   117     -20.802  -7.579  10.336  1.00 41.56           C
ATOM    936  O   ALA   117     -21.678  -6.928   9.767  1.00 41.56           O
ATOM    937  N   LEU   118     -20.927  -8.886  10.614  1.00 55.91           N
ATOM    938  CA  LEU   118     -22.077  -9.653  10.247  1.00 55.91           C
ATOM    939  CB  LEU   118     -21.928 -11.148  10.589  1.00 55.91           C
ATOM    940  CG  LEU   118     -20.828 -11.850   9.770  1.00 55.91           C
ATOM    941  CD1 LEU   118     -20.707 -13.340  10.130  1.00 55.91           C
ATOM    942  CD2 LEU   118     -21.025 -11.606   8.266  1.00 55.91           C
ATOM    943  C   LEU   118     -23.272  -9.116  10.975  1.00 55.91           C
ATOM    944  O   LEU   118     -24.372  -9.101  10.435  1.00 55.91           O
ATOM    945  N   ARG   119     -23.111  -8.662  12.227  1.00123.42           N
ATOM    946  CA  ARG   119     -24.248  -8.208  12.979  1.00123.42           C
ATOM    947  CB  ARG   119     -23.855  -7.873  14.424  1.00123.42           C
ATOM    948  CG  ARG   119     -23.449  -9.159  15.145  1.00123.42           C
ATOM    949  CD  ARG   119     -22.628  -8.951  16.415  1.00123.42           C
ATOM    950  NE  ARG   119     -23.554  -8.511  17.492  1.00123.42           N
ATOM    951  CZ  ARG   119     -23.157  -8.568  18.796  1.00123.42           C
ATOM    952  NH1 ARG   119     -21.925  -9.065  19.113  1.00123.42           N
ATOM    953  NH2 ARG   119     -23.989  -8.121  19.782  1.00123.42           N
ATOM    954  C   ARG   119     -24.914  -7.030  12.305  1.00123.42           C
ATOM    955  O   ARG   119     -26.141  -7.018  12.229  1.00123.42           O
ATOM    956  N   PRO   120     -24.219  -6.025  11.832  1.00105.42           N
ATOM    957  CA  PRO   120     -24.928  -5.031  11.075  1.00105.42           C
ATOM    958  CD  PRO   120     -23.482  -5.276  12.824  1.00105.42           C
ATOM    959  CB  PRO   120     -23.944  -3.879  10.881  1.00105.42           C
ATOM    960  CG  PRO   120     -22.944  -4.063  12.044  1.00105.42           C
ATOM    961  C   PRO   120     -25.597  -5.542   9.833  1.00105.42           C
ATOM    962  O   PRO   120     -26.514  -4.883   9.346  1.00105.42           O
ATOM    963  N   HIS   121     -25.143  -6.691   9.303  1.00133.55           N
ATOM    964  CA  HIS   121     -25.758  -7.380   8.199  1.00133.55           C
ATOM    965  ND1 HIS   121     -26.887 -10.191   6.865  1.00133.55           N
ATOM    966  CG  HIS   121     -25.639  -9.613   6.771  1.00133.55           C
ATOM    967  CB  HIS   121     -25.030  -8.704   7.824  1.00133.55           C
ATOM    968  NE2 HIS   121     -25.990 -10.955   4.980  1.00133.55           N
ATOM    969  CD2 HIS   121     -25.110 -10.094   5.612  1.00133.55           C
ATOM    970  CE1 HIS   121     -27.043 -10.979   5.771  1.00133.55           C
ATOM    971  C   HIS   121     -27.090  -7.815   8.695  1.00133.55           C
ATOM    972  O   HIS   121     -28.004  -8.030   7.905  1.00133.55           O
ATOM    973  N   ALA   122     -27.229  -7.919  10.029  1.00240.88           N
ATOM    974  CA  ALA   122     -28.378  -8.497  10.661  1.00240.88           C
ATOM    975  CB  ALA   122     -29.719  -8.070  10.040  1.00240.88           C
ATOM    976  C   ALA   122     -28.245  -9.975  10.537  1.00240.88           C
ATOM    977  O   ALA   122     -29.223 -10.718  10.602  1.00240.88           O
ATOM    978  N   ALA   123     -26.989 -10.432  10.357  1.00 72.98           N
ATOM    979  CA  ALA   123     -26.731 -11.838  10.347  1.00 72.98           C
ATOM    980  CB  ALA   123     -25.767 -12.283   9.234  1.00 72.98           C
ATOM    981  C   ALA   123     -26.089 -12.163  11.661  1.00 72.98           C
ATOM    982  O   ALA   123     -25.088 -11.565  12.050  1.00 72.98           O
ATOM    983  N   GLY   124     -26.672 -13.133  12.389  1.00 45.68           N
ATOM    984  CA  GLY   124     -26.125 -13.554  13.646  1.00 45.68           C
ATOM    985  C   GLY   124     -26.053 -15.036  13.546  1.00 45.68           C
ATOM    986  O   GLY   124     -26.765 -15.601  12.718  1.00 45.68           O
ATOM    987  N   PRO   125     -25.194 -15.692  14.292  1.00112.86           N
ATOM    988  CA  PRO   125     -25.094 -17.127  14.263  1.00112.86           C
ATOM    989  CD  PRO   125     -24.217 -15.068  15.168  1.00112.86           C
ATOM    990  CB  PRO   125     -23.866 -17.468  15.109  1.00112.86           C
ATOM    991  CG  PRO   125     -23.674 -16.233  16.014  1.00112.86           C
ATOM    992  C   PRO   125     -26.342 -17.775  14.772  1.00112.86           C
ATOM    993  O   PRO   125     -26.333 -18.266  15.900  1.00112.86           O
ATOM    994  N   ASN   126     -27.406 -17.798  13.947  1.00 72.61           N
ATOM    995  CA  ASN   126     -28.672 -18.415  14.207  1.00 72.61           C
ATOM    996  CB  ASN   126     -29.837 -17.767  13.438  1.00 72.61           C
ATOM    997  CG  ASN   126     -30.133 -16.428  14.112  1.00 72.61           C
ATOM    998  OD1 ASN   126     -29.299 -15.882  14.833  1.00 72.61           O
ATOM    999  ND2 ASN   126     -31.361 -15.887  13.892  1.00 72.61           N
ATOM   1000  C   ASN   126     -28.590 -19.867  13.872  1.00 72.61           C
ATOM   1001  O   ASN   126     -29.313 -20.685  14.438  1.00 72.61           O
ATOM   1002  N   GLY   127     -27.698 -20.222  12.926  1.00 28.06           N
ATOM   1003  CA  GLY   127     -27.580 -21.591  12.517  1.00 28.06           C
ATOM   1004  C   GLY   127     -28.480 -21.824  11.346  1.00 28.06           C
ATOM   1005  O   GLY   127     -28.893 -22.954  11.096  1.00 28.06           O
ATOM   1006  N   ARG   128     -28.817 -20.755  10.596  1.00 52.24           N
ATOM   1007  CA  ARG   128     -29.688 -20.928   9.468  1.00 52.24           C
ATOM   1008  CB  ARG   128     -30.666 -19.760   9.245  1.00 52.24           C
ATOM   1009  CG  ARG   128     -31.675 -19.603  10.385  1.00 52.24           C
ATOM   1010  CD  ARG   128     -32.746 -18.542  10.131  1.00 52.24           C
ATOM   1011  NE  ARG   128     -33.606 -18.486  11.349  1.00 52.24           N
ATOM   1012  CZ  ARG   128     -34.611 -19.391  11.537  1.00 52.24           C
ATOM   1013  NH1 ARG   128     -34.861 -20.359  10.605  1.00 52.24           N
ATOM   1014  NH2 ARG   128     -35.369 -19.334  12.670  1.00 52.24           N
ATOM   1015  C   ARG   128     -28.858 -21.071   8.232  1.00 52.24           C
ATOM   1016  O   ARG   128     -27.738 -20.569   8.152  1.00 52.24           O
ATOM   1017  N   THR   129     -29.391 -21.805   7.233  1.00101.46           N
ATOM   1018  CA  THR   129     -28.694 -21.972   5.992  1.00101.46           C
ATOM   1019  CB  THR   129     -29.309 -23.017   5.102  1.00101.46           C
ATOM   1020  OG1 THR   129     -28.460 -23.291   3.997  1.00101.46           O
ATOM   1021  CG2 THR   129     -30.681 -22.515   4.615  1.00101.46           C
ATOM   1022  C   THR   129     -28.780 -20.660   5.290  1.00101.46           C
ATOM   1023  O   THR   129     -29.820 -20.004   5.321  1.00101.46           O
ATOM   1024  N   LYS   130     -27.685 -20.222   4.638  1.00 63.59           N
ATOM   1025  CA  LYS   130     -27.787 -18.934   4.021  1.00 63.59           C
ATOM   1026  CB  LYS   130     -27.261 -17.795   4.909  1.00 63.59           C
ATOM   1027  CG  LYS   130     -28.183 -17.567   6.109  1.00 63.59           C
ATOM   1028  CD  LYS   130     -27.606 -16.705   7.232  1.00 63.59           C
ATOM   1029  CE  LYS   130     -28.579 -16.550   8.407  1.00 63.59           C
ATOM   1030  NZ  LYS   130     -27.934 -15.817   9.518  1.00 63.59           N
ATOM   1031  C   LYS   130     -27.063 -18.913   2.718  1.00 63.59           C
ATOM   1032  O   LYS   130     -26.276 -19.806   2.401  1.00 63.59           O
ATOM   1033  N   SER   131     -27.374 -17.878   1.910  1.00 69.14           N
ATOM   1034  CA  SER   131     -26.767 -17.688   0.628  1.00 69.14           C
ATOM   1035  CB  SER   131     -27.507 -16.664  -0.251  1.00 69.14           C
ATOM   1036  OG  SER   131     -26.841 -16.489  -1.493  1.00 69.14           O
ATOM   1037  C   SER   131     -25.387 -17.169   0.851  1.00 69.14           C
ATOM   1038  O   SER   131     -25.123 -16.413   1.785  1.00 69.14           O
ATOM   1039  N   ARG   132     -24.467 -17.574  -0.038  1.00 60.34           N
ATOM   1040  CA  ARG   132     -23.099 -17.180   0.057  1.00 60.34           C
ATOM   1041  CB  ARG   132     -22.238 -17.850  -1.024  1.00 60.34           C
ATOM   1042  CG  ARG   132     -20.760 -17.466  -0.979  1.00 60.34           C
ATOM   1043  CD  ARG   132     -19.942 -18.221  -2.031  1.00 60.34           C
ATOM   1044  NE  ARG   132     -18.549 -17.691  -2.012  1.00 60.34           N
ATOM   1045  CZ  ARG   132     -17.592 -18.281  -2.788  1.00 60.34           C
ATOM   1046  NH1 ARG   132     -17.922 -19.355  -3.562  1.00 60.34           N
ATOM   1047  NH2 ARG   132     -16.313 -17.800  -2.786  1.00 60.34           N
ATOM   1048  C   ARG   132     -23.015 -15.702  -0.128  1.00 60.34           C
ATOM   1049  O   ARG   132     -22.278 -15.022   0.584  1.00 60.34           O
ATOM   1050  N   GLN   133     -23.802 -15.165  -1.077  1.00 91.04           N
ATOM   1051  CA  GLN   133     -23.733 -13.770  -1.395  1.00 91.04           C
ATOM   1052  CB  GLN   133     -24.638 -13.352  -2.561  1.00 91.04           C
ATOM   1053  CG  GLN   133     -24.213 -13.937  -3.908  1.00 91.04           C
ATOM   1054  CD  GLN   133     -25.192 -13.440  -4.966  1.00 91.04           C
ATOM   1055  OE1 GLN   133     -26.314 -13.040  -4.660  1.00 91.04           O
ATOM   1056  NE2 GLN   133     -24.749 -13.462  -6.250  1.00 91.04           N
ATOM   1057  C   GLN   133     -24.125 -12.952  -0.212  1.00 91.04           C
ATOM   1058  O   GLN   133     -23.543 -11.896   0.010  1.00 91.04           O
ATOM   1059  N   ALA   134     -25.120 -13.395   0.580  1.00 31.42           N
ATOM   1060  CA  ALA   134     -25.535 -12.568   1.677  1.00 31.42           C
ATOM   1061  CB  ALA   134     -26.708 -13.164   2.476  1.00 31.42           C
ATOM   1062  C   ALA   134     -24.394 -12.388   2.626  1.00 31.42           C
ATOM   1063  O   ALA   134     -24.131 -11.274   3.080  1.00 31.42           O
ATOM   1064  N   ILE   135     -23.677 -13.483   2.946  1.00 89.56           N
ATOM   1065  CA  ILE   135     -22.591 -13.386   3.875  1.00 89.56           C
ATOM   1066  CB  ILE   135     -21.983 -14.709   4.249  1.00 89.56           C
ATOM   1067  CG1 ILE   135     -22.963 -15.540   5.098  1.00 89.56           C
ATOM   1068  CG2 ILE   135     -20.655 -14.417   4.967  1.00 89.56           C
ATOM   1069  CD1 ILE   135     -24.191 -16.035   4.340  1.00 89.56           C
ATOM   1070  C   ILE   135     -21.509 -12.536   3.297  1.00 89.56           C
ATOM   1071  O   ILE   135     -20.981 -11.652   3.968  1.00 89.56           O
ATOM   1072  N   LYS   136     -21.148 -12.764   2.024  1.00 93.15           N
ATOM   1073  CA  LYS   136     -20.077 -12.004   1.450  1.00 93.15           C
ATOM   1074  CB  LYS   136     -19.588 -12.550   0.098  1.00 93.15           C
ATOM   1075  CG  LYS   136     -20.672 -12.700  -0.966  1.00 93.15           C
ATOM   1076  CD  LYS   136     -20.092 -13.003  -2.348  1.00 93.15           C
ATOM   1077  CE  LYS   136     -21.146 -13.349  -3.396  1.00 93.15           C
ATOM   1078  NZ  LYS   136     -20.497 -13.509  -4.715  1.00 93.15           N
ATOM   1079  C   LYS   136     -20.466 -10.565   1.326  1.00 93.15           C
ATOM   1080  O   LYS   136     -19.635  -9.675   1.503  1.00 93.15           O
ATOM   1081  N   GLY   137     -21.747 -10.287   1.031  1.00 30.32           N
ATOM   1082  CA  GLY   137     -22.152  -8.925   0.848  1.00 30.32           C
ATOM   1083  C   GLY   137     -21.904  -8.153   2.109  1.00 30.32           C
ATOM   1084  O   GLY   137     -21.364  -7.049   2.058  1.00 30.32           O
ATOM   1085  N   PHE   138     -22.288  -8.690   3.287  1.00103.24           N
ATOM   1086  CA  PHE   138     -22.023  -7.911   4.465  1.00103.24           C
ATOM   1087  CB  PHE   138     -22.842  -8.178   5.723  1.00103.24           C
ATOM   1088  CG  PHE   138     -23.876  -7.105   5.659  1.00103.24           C
ATOM   1089  CD1 PHE   138     -24.998  -7.208   4.868  1.00103.24           C
ATOM   1090  CD2 PHE   138     -23.694  -5.966   6.413  1.00103.24           C
ATOM   1091  CE1 PHE   138     -25.923  -6.191   4.841  1.00103.24           C
ATOM   1092  CE2 PHE   138     -24.614  -4.946   6.391  1.00103.24           C
ATOM   1093  CZ  PHE   138     -25.732  -5.061   5.599  1.00103.24           C
ATOM   1094  C   PHE   138     -20.583  -7.786   4.808  1.00103.24           C
ATOM   1095  O   PHE   138     -20.179  -6.760   5.350  1.00103.24           O
ATOM   1096  N   LEU   139     -19.769  -8.822   4.566  1.00 54.20           N
ATOM   1097  CA  LEU   139     -18.376  -8.650   4.862  1.00 54.20           C
ATOM   1098  CB  LEU   139     -17.535  -9.906   4.571  1.00 54.20           C
ATOM   1099  CG  LEU   139     -17.787 -11.092   5.519  1.00 54.20           C
ATOM   1100  CD1 LEU   139     -16.899 -12.287   5.141  1.00 54.20           C
ATOM   1101  CD2 LEU   139     -17.612 -10.679   6.987  1.00 54.20           C
ATOM   1102  C   LEU   139     -17.850  -7.557   3.981  1.00 54.20           C
ATOM   1103  O   LEU   139     -17.140  -6.659   4.433  1.00 54.20           O
ATOM   1104  N   LYS   140     -18.241  -7.597   2.695  1.00147.68           N
ATOM   1105  CA  LYS   140     -17.814  -6.662   1.694  1.00147.68           C
ATOM   1106  CB  LYS   140     -18.468  -6.956   0.332  1.00147.68           C
ATOM   1107  CG  LYS   140     -17.823  -8.084  -0.473  1.00147.68           C
ATOM   1108  CD  LYS   140     -16.536  -7.663  -1.182  1.00147.68           C
ATOM   1109  CE  LYS   140     -16.787  -7.129  -2.596  1.00147.68           C
ATOM   1110  NZ  LYS   140     -17.818  -6.066  -2.563  1.00147.68           N
ATOM   1111  C   LYS   140     -18.273  -5.306   2.104  1.00147.68           C
ATOM   1112  O   LYS   140     -17.592  -4.314   1.861  1.00147.68           O
ATOM   1113  N   ALA   141     -19.462  -5.200   2.718  1.00 48.82           N
ATOM   1114  CA  ALA   141     -19.885  -3.877   3.049  1.00 48.82           C
ATOM   1115  CB  ALA   141     -21.291  -3.846   3.673  1.00 48.82           C
ATOM   1116  C   ALA   141     -18.924  -3.268   4.027  1.00 48.82           C
ATOM   1117  O   ALA   141     -18.446  -2.157   3.810  1.00 48.82           O
ATOM   1118  N   LYS   142     -18.595  -3.966   5.133  1.00132.06           N
ATOM   1119  CA  LYS   142     -17.717  -3.336   6.077  1.00132.06           C
ATOM   1120  CB  LYS   142     -17.756  -3.925   7.494  1.00132.06           C
ATOM   1121  CG  LYS   142     -17.216  -2.917   8.513  1.00132.06           C
ATOM   1122  CD  LYS   142     -17.602  -3.216   9.963  1.00132.06           C
ATOM   1123  CE  LYS   142     -17.372  -2.036  10.914  1.00132.06           C
ATOM   1124  NZ  LYS   142     -18.516  -1.094  10.857  1.00132.06           N
ATOM   1125  C   LYS   142     -16.286  -3.294   5.614  1.00132.06           C
ATOM   1126  O   LYS   142     -15.605  -2.296   5.830  1.00132.06           O
ATOM   1127  N   PHE   143     -15.775  -4.400   5.035  1.00132.75           N
ATOM   1128  CA  PHE   143     -14.407  -4.536   4.594  1.00132.75           C
ATOM   1129  CB  PHE   143     -14.080  -6.026   4.393  1.00132.75           C
ATOM   1130  CG  PHE   143     -12.636  -6.237   4.128  1.00132.75           C
ATOM   1131  CD1 PHE   143     -11.696  -6.050   5.114  1.00132.75           C
ATOM   1132  CD2 PHE   143     -12.230  -6.675   2.893  1.00132.75           C
ATOM   1133  CE1 PHE   143     -10.364  -6.264   4.865  1.00132.75           C
ATOM   1134  CE2 PHE   143     -10.896  -6.892   2.637  1.00132.75           C
ATOM   1135  CZ  PHE   143      -9.962  -6.681   3.621  1.00132.75           C
ATOM   1136  C   PHE   143     -14.151  -3.759   3.336  1.00132.75           C
ATOM   1137  O   PHE   143     -13.133  -3.082   3.203  1.00132.75           O
ATOM   1138  N   GLY   144     -15.081  -3.860   2.372  1.00 49.14           N
ATOM   1139  CA  GLY   144     -15.020  -3.151   1.125  1.00 49.14           C
ATOM   1140  C   GLY   144     -14.476  -4.061   0.059  1.00 49.14           C
ATOM   1141  O   GLY   144     -14.859  -3.948  -1.104  1.00 49.14           O
ATOM   1142  N   LYS   145     -13.584  -5.005   0.425  1.00138.71           N
ATOM   1143  CA  LYS   145     -12.991  -5.886  -0.549  1.00138.71           C
ATOM   1144  CB  LYS   145     -11.464  -6.033  -0.420  1.00138.71           C
ATOM   1145  CG  LYS   145     -10.672  -4.863  -1.002  1.00138.71           C
ATOM   1146  CD  LYS   145     -10.896  -4.673  -2.504  1.00138.71           C
ATOM   1147  CE  LYS   145      -9.876  -3.738  -3.153  1.00138.71           C
ATOM   1148  NZ  LYS   145      -8.550  -4.397  -3.163  1.00138.71           N
ATOM   1149  C   LYS   145     -13.570  -7.253  -0.369  1.00138.71           C
ATOM   1150  O   LYS   145     -14.338  -7.489   0.560  1.00138.71           O
ATOM   1151  N   PHE   146     -13.222  -8.183  -1.287  1.00 70.85           N
ATOM   1152  CA  PHE   146     -13.704  -9.537  -1.227  1.00 70.85           C
ATOM   1153  CB  PHE   146     -13.468 -10.352  -2.515  1.00 70.85           C
ATOM   1154  CG  PHE   146     -14.514 -10.058  -3.534  1.00 70.85           C
ATOM   1155  CD1 PHE   146     -14.550  -8.865  -4.217  1.00 70.85           C
ATOM   1156  CD2 PHE   146     -15.457 -11.016  -3.827  1.00 70.85           C
ATOM   1157  CE1 PHE   146     -15.523  -8.629  -5.159  1.00 70.85           C
ATOM   1158  CE2 PHE   146     -16.434 -10.791  -4.767  1.00 70.85           C
ATOM   1159  CZ  PHE   146     -16.469  -9.589  -5.432  1.00 70.85           C
ATOM   1160  C   PHE   146     -12.958 -10.267  -0.163  1.00 70.85           C
ATOM   1161  O   PHE   146     -11.729 -10.299  -0.146  1.00 70.85           O
ATOM   1162  N   PRO   147     -13.701 -10.843   0.741  1.00175.47           N
ATOM   1163  CA  PRO   147     -13.087 -11.633   1.769  1.00175.47           C
ATOM   1164  CD  PRO   147     -14.898 -10.173   1.227  1.00175.47           C
ATOM   1165  CB  PRO   147     -14.042 -11.617   2.961  1.00175.47           C
ATOM   1166  CG  PRO   147     -14.884 -10.353   2.751  1.00175.47           C
ATOM   1167  C   PRO   147     -12.895 -13.014   1.249  1.00175.47           C
ATOM   1168  O   PRO   147     -13.428 -13.335   0.186  1.00175.47           O
ATOM   1169  N   GLY   148     -12.129 -13.839   1.983  1.00 54.79           N
ATOM   1170  CA  GLY   148     -11.975 -15.212   1.630  1.00 54.79           C
ATOM   1171  C   GLY   148     -12.744 -15.953   2.670  1.00 54.79           C
ATOM   1172  O   GLY   148     -12.579 -15.726   3.869  1.00 54.79           O
ATOM   1173  N   LEU   149     -13.615 -16.870   2.222  1.00122.91           N
ATOM   1174  CA  LEU   149     -14.418 -17.619   3.135  1.00122.91           C
ATOM   1175  CB  LEU   149     -15.907 -17.640   2.758  1.00122.91           C
ATOM   1176  CG  LEU   149     -16.610 -16.276   2.872  1.00122.91           C
ATOM   1177  CD1 LEU   149     -15.894 -15.206   2.034  1.00122.91           C
ATOM   1178  CD2 LEU   149     -18.099 -16.402   2.502  1.00122.91           C
ATOM   1179  C   LEU   149     -13.955 -19.028   3.065  1.00122.91           C
ATOM   1180  O   LEU   149     -13.626 -19.535   1.995  1.00122.91           O
ATOM   1181  N   ARG   150     -13.902 -19.694   4.229  1.00 62.22           N
ATOM   1182  CA  ARG   150     -13.519 -21.068   4.259  1.00 62.22           C
ATOM   1183  CB  ARG   150     -12.321 -21.340   5.186  1.00 62.22           C
ATOM   1184  CG  ARG   150     -11.852 -22.798   5.203  1.00 62.22           C
ATOM   1185  CD  ARG   150     -10.639 -23.022   6.110  1.00 62.22           C
ATOM   1186  NE  ARG   150     -10.289 -24.466   6.059  1.00 62.22           N
ATOM   1187  CZ  ARG   150     -10.795 -25.316   6.997  1.00 62.22           C
ATOM   1188  NH1 ARG   150     -11.614 -24.835   7.977  1.00 62.22           N
ATOM   1189  NH2 ARG   150     -10.499 -26.647   6.943  1.00 62.22           N
ATOM   1190  C   ARG   150     -14.694 -21.780   4.812  1.00 62.22           C
ATOM   1191  O   ARG   150     -15.261 -21.366   5.821  1.00 62.22           O
ATOM   1192  N   CYS   151     -15.107 -22.860   4.134  1.00 60.50           N
ATOM   1193  CA  CYS   151     -16.225 -23.608   4.599  1.00 60.50           C
ATOM   1194  CB  CYS   151     -17.436 -23.504   3.663  1.00 60.50           C
ATOM   1195  SG  CYS   151     -18.001 -21.780   3.580  1.00 60.50           S
ATOM   1196  C   CYS   151     -15.760 -25.014   4.655  1.00 60.50           C
ATOM   1197  O   CYS   151     -14.789 -25.375   3.992  1.00 60.50           O
ATOM   1198  N   ARG   152     -16.407 -25.837   5.495  1.00177.86           N
ATOM   1199  CA  ARG   152     -15.991 -27.198   5.525  1.00177.86           C
ATOM   1200  CB  ARG   152     -15.664 -27.725   6.930  1.00177.86           C
ATOM   1201  CG  ARG   152     -14.925 -29.059   6.878  1.00177.86           C
ATOM   1202  CD  ARG   152     -14.239 -29.471   8.176  1.00177.86           C
ATOM   1203  NE  ARG   152     -13.452 -30.690   7.850  1.00177.86           N
ATOM   1204  CZ  ARG   152     -12.219 -30.573   7.272  1.00177.86           C
ATOM   1205  NH1 ARG   152     -11.690 -29.346   6.995  1.00177.86           N
ATOM   1206  NH2 ARG   152     -11.513 -31.697   6.958  1.00177.86           N
ATOM   1207  C   ARG   152     -17.129 -27.969   4.980  1.00177.86           C
ATOM   1208  O   ARG   152     -18.285 -27.701   5.303  1.00177.86           O
ATOM   1209  N   THR   153     -16.824 -28.943   4.110  1.00134.30           N
ATOM   1210  CA  THR   153     -17.886 -29.686   3.526  1.00134.30           C
ATOM   1211  CB  THR   153     -17.766 -29.815   2.031  1.00134.30           C
ATOM   1212  OG1 THR   153     -18.857 -30.558   1.509  1.00134.30           O
ATOM   1213  CG2 THR   153     -16.431 -30.496   1.678  1.00134.30           C
ATOM   1214  C   THR   153     -17.893 -31.037   4.143  1.00134.30           C
ATOM   1215  O   THR   153     -16.956 -31.821   4.012  1.00134.30           O
ATOM   1216  N   ASP   154     -18.970 -31.307   4.890  1.00137.29           N
ATOM   1217  CA  ASP   154     -19.177 -32.586   5.476  1.00137.29           C
ATOM   1218  CB  ASP   154     -19.813 -32.470   6.873  1.00137.29           C
ATOM   1219  CG  ASP   154     -21.064 -31.629   6.788  1.00137.29           C
ATOM   1220  OD1 ASP   154     -21.650 -31.499   5.680  1.00137.29           O
ATOM   1221  OD2 ASP   154     -21.419 -31.061   7.853  1.00137.29           O
ATOM   1222  C   ASP   154     -19.993 -33.343   4.465  1.00137.29           C
ATOM   1223  O   ASP   154     -19.911 -33.009   3.284  1.00137.29           O
ATOM   1224  N   PRO   155     -20.762 -34.344   4.791  1.00 74.27           N
ATOM   1225  CA  PRO   155     -21.467 -35.032   3.743  1.00 74.27           C
ATOM   1226  CD  PRO   155     -20.480 -35.239   5.902  1.00 74.27           C
ATOM   1227  CB  PRO   155     -22.001 -36.325   4.365  1.00 74.27           C
ATOM   1228  CG  PRO   155     -21.666 -36.210   5.865  1.00 74.27           C
ATOM   1229  C   PRO   155     -22.524 -34.182   3.118  1.00 74.27           C
ATOM   1230  O   PRO   155     -22.883 -33.155   3.691  1.00 74.27           O
ATOM   1231  N   GLN   156     -23.012 -34.578   1.924  1.00 55.80           N
ATOM   1232  CA  GLN   156     -24.047 -33.812   1.298  1.00 55.80           C
ATOM   1233  CB  GLN   156     -24.539 -34.364  -0.060  1.00 55.80           C
ATOM   1234  CG  GLN   156     -23.610 -34.095  -1.254  1.00 55.80           C
ATOM   1235  CD  GLN   156     -22.748 -35.318  -1.539  1.00 55.80           C
ATOM   1236  OE1 GLN   156     -23.001 -36.410  -1.033  1.00 55.80           O
ATOM   1237  NE2 GLN   156     -21.698 -35.133  -2.385  1.00 55.80           N
ATOM   1238  C   GLN   156     -25.203 -33.849   2.236  1.00 55.80           C
ATOM   1239  O   GLN   156     -25.895 -32.851   2.426  1.00 55.80           O
ATOM   1240  N   THR   157     -25.424 -35.012   2.876  1.00105.63           N
ATOM   1241  CA  THR   157     -26.510 -35.122   3.799  1.00105.63           C
ATOM   1242  CB  THR   157     -26.602 -36.481   4.438  1.00105.63           C
ATOM   1243  OG1 THR   157     -27.715 -36.531   5.319  1.00105.63           O
ATOM   1244  CG2 THR   157     -25.298 -36.783   5.200  1.00105.63           C
ATOM   1245  C   THR   157     -26.287 -34.118   4.880  1.00105.63           C
ATOM   1246  O   THR   157     -27.219 -33.431   5.291  1.00105.63           O
ATOM   1247  N   LYS   158     -25.039 -33.980   5.360  1.00238.99           N
ATOM   1248  CA  LYS   158     -24.835 -33.034   6.413  1.00238.99           C
ATOM   1249  CB  LYS   158     -23.573 -33.284   7.259  1.00238.99           C
ATOM   1250  CG  LYS   158     -23.584 -32.547   8.603  1.00238.99           C
ATOM   1251  CD  LYS   158     -24.593 -33.108   9.604  1.00238.99           C
ATOM   1252  CE  LYS   158     -24.633 -32.345  10.930  1.00238.99           C
ATOM   1253  NZ  LYS   158     -23.367 -32.545  11.670  1.00238.99           N
ATOM   1254  C   LYS   158     -24.739 -31.692   5.767  1.00238.99           C
ATOM   1255  O   LYS   158     -24.704 -31.580   4.542  1.00238.99           O
ATOM   1256  N   VAL   159     -24.727 -30.623   6.582  1.00128.56           N
ATOM   1257  CA  VAL   159     -24.737 -29.310   6.015  1.00128.56           C
ATOM   1258  CB  VAL   159     -25.558 -28.320   6.791  1.00128.56           C
ATOM   1259  CG1 VAL   159     -27.025 -28.777   6.781  1.00128.56           C
ATOM   1260  CG2 VAL   159     -24.953 -28.158   8.199  1.00128.56           C
ATOM   1261  C   VAL   159     -23.356 -28.755   5.995  1.00128.56           C
ATOM   1262  O   VAL   159     -22.548 -29.009   6.886  1.00128.56           O
ATOM   1263  N   SER   160     -23.048 -27.990   4.928  1.00 86.04           N
ATOM   1264  CA  SER   160     -21.777 -27.343   4.857  1.00 86.04           C
ATOM   1265  CB  SER   160     -21.427 -26.840   3.447  1.00 86.04           C
ATOM   1266  OG  SER   160     -22.412 -25.915   3.009  1.00 86.04           O
ATOM   1267  C   SER   160     -21.869 -26.160   5.760  1.00 86.04           C
ATOM   1268  O   SER   160     -22.912 -25.508   5.833  1.00 86.04           O
ATOM   1269  N   TYR   161     -20.773 -25.851   6.476  1.00 73.39           N
ATOM   1270  CA  TYR   161     -20.809 -24.760   7.404  1.00 73.39           C
ATOM   1271  CB  TYR   161     -20.782 -25.190   8.889  1.00 73.39           C
ATOM   1272  CG  TYR   161     -19.673 -26.159   9.122  1.00 73.39           C
ATOM   1273  CD1 TYR   161     -18.366 -25.738   9.203  1.00 73.39           C
ATOM   1274  CD2 TYR   161     -19.954 -27.498   9.282  1.00 73.39           C
ATOM   1275  CE1 TYR   161     -17.353 -26.642   9.421  1.00 73.39           C
ATOM   1276  CE2 TYR   161     -18.947 -28.407   9.502  1.00 73.39           C
ATOM   1277  CZ  TYR   161     -17.645 -27.977   9.571  1.00 73.39           C
ATOM   1278  OH  TYR   161     -16.608 -28.905   9.795  1.00 73.39           O
ATOM   1279  C   TYR   161     -19.676 -23.820   7.135  1.00 73.39           C
ATOM   1280  O   TYR   161     -18.654 -24.196   6.563  1.00 73.39           O
ATOM   1281  N   LEU   162     -19.873 -22.543   7.531  1.00104.50           N
ATOM   1282  CA  LEU   162     -18.922 -21.482   7.333  1.00104.50           C
ATOM   1283  CB  LEU   162     -19.622 -20.108   7.327  1.00104.50           C
ATOM   1284  CG  LEU   162     -18.704 -18.894   7.103  1.00104.50           C
ATOM   1285  CD1 LEU   162     -18.098 -18.905   5.690  1.00104.50           C
ATOM   1286  CD2 LEU   162     -19.443 -17.581   7.411  1.00104.50           C
ATOM   1287  C   LEU   162     -17.959 -21.512   8.488  1.00104.50           C
ATOM   1288  O   LEU   162     -18.351 -21.292   9.632  1.00104.50           O
ATOM   1289  N   VAL   163     -16.696 -21.915   8.227  1.00 99.03           N
ATOM   1290  CA  VAL   163     -15.643 -21.963   9.212  1.00 99.03           C
ATOM   1291  CB  VAL   163     -14.592 -22.968   8.853  1.00 99.03           C
ATOM   1292  CG1 VAL   163     -13.502 -22.962   9.941  1.00 99.03           C
ATOM   1293  CG2 VAL   163     -15.278 -24.326   8.636  1.00 99.03           C
ATOM   1294  C   VAL   163     -14.912 -20.670   9.453  1.00 99.03           C
ATOM   1295  O   VAL   163     -14.694 -20.272  10.597  1.00 99.03           O
ATOM   1296  N   GLN   164     -14.504 -19.969   8.373  1.00129.66           N
ATOM   1297  CA  GLN   164     -13.574 -18.898   8.600  1.00129.66           C
ATOM   1298  CB  GLN   164     -12.137 -19.415   8.404  1.00129.66           C
ATOM   1299  CG  GLN   164     -10.997 -18.475   8.776  1.00129.66           C
ATOM   1300  CD  GLN   164      -9.716 -19.241   8.486  1.00129.66           C
ATOM   1301  OE1 GLN   164      -9.704 -20.153   7.663  1.00129.66           O
ATOM   1302  NE2 GLN   164      -8.610 -18.883   9.188  1.00129.66           N
ATOM   1303  C   GLN   164     -13.815 -17.794   7.622  1.00129.66           C
ATOM   1304  O   GLN   164     -14.311 -18.018   6.520  1.00129.66           O
ATOM   1305  N   VAL   165     -13.478 -16.556   8.040  1.00 57.96           N
ATOM   1306  CA  VAL   165     -13.590 -15.405   7.193  1.00 57.96           C
ATOM   1307  CB  VAL   165     -14.651 -14.444   7.644  1.00 57.96           C
ATOM   1308  CG1 VAL   165     -14.583 -13.188   6.759  1.00 57.96           C
ATOM   1309  CG2 VAL   165     -16.013 -15.160   7.610  1.00 57.96           C
ATOM   1310  C   VAL   165     -12.279 -14.688   7.279  1.00 57.96           C
ATOM   1311  O   VAL   165     -11.764 -14.443   8.368  1.00 57.96           O
ATOM   1312  N   VAL   166     -11.693 -14.326   6.123  1.00111.41           N
ATOM   1313  CA  VAL   166     -10.429 -13.659   6.172  1.00111.41           C
ATOM   1314  CB  VAL   166      -9.330 -14.425   5.497  1.00111.41           C
ATOM   1315  CG1 VAL   166      -9.702 -14.572   4.013  1.00111.41           C
ATOM   1316  CG2 VAL   166      -8.000 -13.685   5.723  1.00111.41           C
ATOM   1317  C   VAL   166     -10.553 -12.366   5.441  1.00111.41           C
ATOM   1318  O   VAL   166     -11.219 -12.277   4.411  1.00111.41           O
ATOM   1319  N   ALA   167      -9.912 -11.316   5.987  1.00 54.20           N
ATOM   1320  CA  ALA   167      -9.865 -10.053   5.318  1.00 54.20           C
ATOM   1321  CB  ALA   167     -10.181  -8.857   6.236  1.00 54.20           C
ATOM   1322  C   ALA   167      -8.443  -9.928   4.862  1.00 54.20           C
ATOM   1323  O   ALA   167      -7.521 -10.201   5.630  1.00 54.20           O
ATOM   1324  N   CYS   168      -8.225  -9.525   3.591  1.00 60.75           N
ATOM   1325  CA  CYS   168      -6.880  -9.452   3.090  1.00 60.75           C
ATOM   1326  CB  CYS   168      -6.682 -10.089   1.702  1.00 60.75           C
ATOM   1327  SG  CYS   168      -6.959 -11.883   1.734  1.00 60.75           S
ATOM   1328  C   CYS   168      -6.484  -8.021   2.979  1.00 60.75           C
ATOM   1329  O   CYS   168      -7.308  -7.149   2.707  1.00 60.75           O
ATOM   1330  N   PHE   169      -5.180  -7.763   3.187  1.00121.18           N
ATOM   1331  CA  PHE   169      -4.668  -6.427   3.171  1.00121.18           C
ATOM   1332  CB  PHE   169      -4.207  -5.942   4.557  1.00121.18           C
ATOM   1333  CG  PHE   169      -5.365  -5.918   5.492  1.00121.18           C
ATOM   1334  CD1 PHE   169      -5.798  -7.072   6.103  1.00121.18           C
ATOM   1335  CD2 PHE   169      -6.007  -4.736   5.770  1.00121.18           C
ATOM   1336  CE1 PHE   169      -6.863  -7.049   6.971  1.00121.18           C
ATOM   1337  CE2 PHE   169      -7.072  -4.704   6.636  1.00121.18           C
ATOM   1338  CZ  PHE   169      -7.501  -5.861   7.239  1.00121.18           C
ATOM   1339  C   PHE   169      -3.425  -6.424   2.341  1.00121.18           C
ATOM   1340  O   PHE   169      -2.845  -7.465   2.027  1.00121.18           O
ATOM   1341  N   ALA   170      -2.987  -5.205   1.980  1.00 50.22           N
ATOM   1342  CA  ALA   170      -1.816  -4.999   1.189  1.00 50.22           C
ATOM   1343  CB  ALA   170      -1.715  -3.580   0.607  1.00 50.22           C
ATOM   1344  C   ALA   170      -0.624  -5.235   2.058  1.00 50.22           C
ATOM   1345  O   ALA   170      -0.738  -5.571   3.235  1.00 50.22           O
ATOM   1346  N   GLN   171       0.572  -5.065   1.474  1.00 58.67           N
ATOM   1347  CA  GLN   171       1.802  -5.360   2.148  1.00 58.67           C
ATOM   1348  CB  GLN   171       3.008  -4.976   1.271  1.00 58.67           C
ATOM   1349  CG  GLN   171       2.999  -5.683  -0.087  1.00 58.67           C
ATOM   1350  CD  GLN   171       4.069  -5.075  -0.984  1.00 58.67           C
ATOM   1351  OE1 GLN   171       4.951  -4.351  -0.524  1.00 58.67           O
ATOM   1352  NE2 GLN   171       3.980  -5.364  -2.310  1.00 58.67           N
ATOM   1353  C   GLN   171       1.865  -4.554   3.417  1.00 58.67           C
ATOM   1354  O   GLN   171       2.278  -5.062   4.458  1.00 58.67           O
ATOM   1355  N   ASP   172       1.465  -3.270   3.362  1.00118.54           N
ATOM   1356  CA  ASP   172       1.489  -2.395   4.506  1.00118.54           C
ATOM   1357  CB  ASP   172       1.215  -0.925   4.142  1.00118.54           C
ATOM   1358  CG  ASP   172       2.461  -0.347   3.479  1.00118.54           C
ATOM   1359  OD1 ASP   172       3.569  -0.495   4.062  1.00118.54           O
ATOM   1360  OD2 ASP   172       2.319   0.252   2.380  1.00118.54           O
ATOM   1361  C   ASP   172       0.470  -2.816   5.529  1.00118.54           C
ATOM   1362  O   ASP   172       0.687  -2.647   6.727  1.00118.54           O
ATOM   1363  N   GLY   173      -0.685  -3.358   5.095  1.00 39.91           N
ATOM   1364  CA  GLY   173      -1.705  -3.747   6.032  1.00 39.91           C
ATOM   1365  C   GLY   173      -2.620  -2.579   6.202  1.00 39.91           C
ATOM   1366  O   GLY   173      -3.589  -2.630   6.961  1.00 39.91           O
ATOM   1367  N   SER   174      -2.291  -1.476   5.504  1.00 85.51           N
ATOM   1368  CA  SER   174      -3.057  -0.266   5.570  1.00 85.51           C
ATOM   1369  CB  SER   174      -2.316   0.932   4.953  1.00 85.51           C
ATOM   1370  OG  SER   174      -3.092   2.113   5.089  1.00 85.51           O
ATOM   1371  C   SER   174      -4.358  -0.395   4.833  1.00 85.51           C
ATOM   1372  O   SER   174      -5.392   0.052   5.329  1.00 85.51           O
ATOM   1373  N   THR   175      -4.346  -1.017   3.632  1.00 47.26           N
ATOM   1374  CA  THR   175      -5.536  -1.028   2.824  1.00 47.26           C
ATOM   1375  CB  THR   175      -5.348  -0.342   1.501  1.00 47.26           C
ATOM   1376  OG1 THR   175      -4.891   0.988   1.696  1.00 47.26           O
ATOM   1377  CG2 THR   175      -6.689  -0.330   0.748  1.00 47.26           C
ATOM   1378  C   THR   175      -5.912  -2.446   2.531  1.00 47.26           C
ATOM   1379  O   THR   175      -5.075  -3.346   2.562  1.00 47.26           O
ATOM   1380  N   LEU   176      -7.214  -2.664   2.246  1.00110.87           N
ATOM   1381  CA  LEU   176      -7.777  -3.957   1.989  1.00110.87           C
ATOM   1382  CB  LEU   176      -9.307  -3.959   2.118  1.00110.87           C
ATOM   1383  CG  LEU   176      -9.792  -3.188   3.352  1.00110.87           C
ATOM   1384  CD1 LEU   176      -9.052  -3.646   4.615  1.00110.87           C
ATOM   1385  CD2 LEU   176      -9.737  -1.670   3.110  1.00110.87           C
ATOM   1386  C   LEU   176      -7.475  -4.325   0.570  1.00110.87           C
ATOM   1387  O   LEU   176      -7.264  -3.459  -0.280  1.00110.87           O
ATOM   1388  N   ILE   177      -7.424  -5.643   0.293  1.00136.39           N
ATOM   1389  CA  ILE   177      -7.181  -6.143  -1.029  1.00136.39           C
ATOM   1390  CB  ILE   177      -5.757  -6.574  -1.223  1.00136.39           C
ATOM   1391  CG1 ILE   177      -5.528  -6.992  -2.681  1.00136.39           C
ATOM   1392  CG2 ILE   177      -5.433  -7.657  -0.180  1.00136.39           C
ATOM   1393  CD1 ILE   177      -4.054  -7.177  -3.035  1.00136.39           C
ATOM   1394  C   ILE   177      -8.056  -7.348  -1.204  1.00136.39           C
ATOM   1395  O   ILE   177      -8.480  -7.951  -0.220  1.00136.39           O
ATOM   1396  N   ASP   178      -8.385  -7.724  -2.458  1.00 47.21           N
ATOM   1397  CA  ASP   178      -9.197  -8.897  -2.618  1.00 47.21           C
ATOM   1398  CB  ASP   178      -9.689  -9.161  -4.049  1.00 47.21           C
ATOM   1399  CG  ASP   178     -10.791  -8.175  -4.389  1.00 47.21           C
ATOM   1400  OD1 ASP   178     -11.053  -7.259  -3.565  1.00 47.21           O
ATOM   1401  OD2 ASP   178     -11.396  -8.338  -5.482  1.00 47.21           O
ATOM   1402  C   ASP   178      -8.371 -10.085  -2.246  1.00 47.21           C
ATOM   1403  O   ASP   178      -7.166 -10.130  -2.487  1.00 47.21           O
ATOM   1404  N   CYS   179      -9.026 -11.084  -1.626  1.00 50.35           N
ATOM   1405  CA  CYS   179      -8.382 -12.300  -1.219  1.00 50.35           C
ATOM   1406  CB  CYS   179      -9.090 -12.992  -0.039  1.00 50.35           C
ATOM   1407  SG  CYS   179      -8.965 -12.050   1.505  1.00 50.35           S
ATOM   1408  C   CYS   179      -8.428 -13.271  -2.362  1.00 50.35           C
ATOM   1409  O   CYS   179      -9.076 -13.026  -3.378  1.00 50.35           O
ATOM   1410  N   THR   180      -7.719 -14.412  -2.208  1.00100.45           N
ATOM   1411  CA  THR   180      -7.702 -15.479  -3.177  1.00100.45           C
ATOM   1412  CB  THR   180      -6.515 -16.382  -3.004  1.00100.45           C
ATOM   1413  OG1 THR   180      -5.327 -15.603  -3.002  1.00100.45           O
ATOM   1414  CG2 THR   180      -6.457 -17.364  -4.188  1.00100.45           C
ATOM   1415  C   THR   180      -8.987 -16.249  -2.925  1.00100.45           C
ATOM   1416  O   THR   180      -9.962 -15.625  -2.517  1.00100.45           O
ATOM   1417  N   ARG   181      -9.069 -17.590  -3.167  1.00152.16           N
ATOM   1418  CA  ARG   181     -10.344 -18.258  -2.964  1.00152.16           C
ATOM   1419  CB  ARG   181     -11.105 -18.550  -4.275  1.00152.16           C
ATOM   1420  CG  ARG   181     -11.720 -17.324  -4.962  1.00152.16           C
ATOM   1421  CD  ARG   181     -12.240 -17.619  -6.373  1.00152.16           C
ATOM   1422  NE  ARG   181     -13.423 -18.518  -6.266  1.00152.16           N
ATOM   1423  CZ  ARG   181     -13.598 -19.521  -7.178  1.00152.16           C
ATOM   1424  NH1 ARG   181     -12.646 -19.751  -8.131  1.00152.16           N
ATOM   1425  NH2 ARG   181     -14.716 -20.304  -7.138  1.00152.16           N
ATOM   1426  C   ARG   181     -10.228 -19.588  -2.229  1.00152.16           C
ATOM   1427  O   ARG   181      -9.185 -20.239  -2.251  1.00152.16           O
ATOM   1428  N   ASP   182     -11.333 -19.997  -1.533  1.00227.69           N
ATOM   1429  CA  ASP   182     -11.503 -21.243  -0.800  1.00227.69           C
ATOM   1430  CB  ASP   182     -11.263 -21.093   0.714  1.00227.69           C
ATOM   1431  CG  ASP   182     -11.279 -22.469   1.368  1.00227.69           C
ATOM   1432  OD1 ASP   182     -11.831 -23.425   0.760  1.00227.69           O
ATOM   1433  OD2 ASP   182     -10.731 -22.580   2.499  1.00227.69           O
ATOM   1434  C   ASP   182     -12.946 -21.642  -1.000  1.00227.69           C
ATOM   1435  O   ASP   182     -13.850 -20.843  -0.760  1.00227.69           O
ATOM   1436  N   THR   183     -13.219 -22.900  -1.406  1.00166.95           N
ATOM   1437  CA  THR   183     -14.556 -23.225  -1.826  1.00166.95           C
ATOM   1438  CB  THR   183     -14.669 -24.527  -2.570  1.00166.95           C
ATOM   1439  OG1 THR   183     -15.958 -24.638  -3.156  1.00166.95           O
ATOM   1440  CG2 THR   183     -14.420 -25.697  -1.604  1.00166.95           C
ATOM   1441  C   THR   183     -15.578 -23.239  -0.731  1.00166.95           C
ATOM   1442  O   THR   183     -15.485 -23.980   0.246  1.00166.95           O
ATOM   1443  N   CYS   184     -16.605 -22.382  -0.920  1.00 60.98           N
ATOM   1444  CA  CYS   184     -17.808 -22.314  -0.140  1.00 60.98           C
ATOM   1445  CB  CYS   184     -17.979 -21.018   0.664  1.00 60.98           C
ATOM   1446  SG  CYS   184     -16.879 -20.949   2.104  1.00 60.98           S
ATOM   1447  C   CYS   184     -18.890 -22.336  -1.172  1.00 60.98           C
ATOM   1448  O   CYS   184     -18.776 -21.675  -2.202  1.00 60.98           O
ATOM   1449  N   GLY   185     -19.974 -23.092  -0.926  1.00 23.32           N
ATOM   1450  CA  GLY   185     -20.990 -23.225  -1.931  1.00 23.32           C
ATOM   1451  C   GLY   185     -21.724 -21.933  -2.061  1.00 23.32           C
ATOM   1452  O   GLY   185     -21.730 -21.104  -1.153  1.00 23.32           O
ATOM   1453  N   ALA   186     -22.372 -21.748  -3.226  1.00 24.26           N
ATOM   1454  CA  ALA   186     -23.113 -20.556  -3.503  1.00 24.26           C
ATOM   1455  CB  ALA   186     -23.730 -20.555  -4.914  1.00 24.26           C
ATOM   1456  C   ALA   186     -24.233 -20.466  -2.520  1.00 24.26           C
ATOM   1457  O   ALA   186     -24.510 -19.398  -1.979  1.00 24.26           O
ATOM   1458  N   ASN   187     -24.909 -21.598  -2.253  1.00 97.17           N
ATOM   1459  CA  ASN   187     -26.011 -21.543  -1.341  1.00 97.17           C
ATOM   1460  CB  ASN   187     -27.388 -21.722  -2.002  1.00 97.17           C
ATOM   1461  CG  ASN   187     -27.833 -20.386  -2.581  1.00 97.17           C
ATOM   1462  OD1 ASN   187     -28.617 -19.668  -1.963  1.00 97.17           O
ATOM   1463  ND2 ASN   187     -27.307 -20.034  -3.785  1.00 97.17           N
ATOM   1464  C   ASN   187     -25.860 -22.610  -0.315  1.00 97.17           C
ATOM   1465  O   ASN   187     -25.002 -23.487  -0.409  1.00 97.17           O
ATOM   1466  N   PHE   188     -26.711 -22.525   0.723  1.00260.78           N
ATOM   1467  CA  PHE   188     -26.684 -23.473   1.792  1.00260.78           C
ATOM   1468  CB  PHE   188     -26.945 -24.920   1.354  1.00260.78           C
ATOM   1469  CG  PHE   188     -28.417 -25.115   1.285  1.00260.78           C
ATOM   1470  CD1 PHE   188     -29.137 -24.770   0.167  1.00260.78           C
ATOM   1471  CD2 PHE   188     -29.072 -25.654   2.369  1.00260.78           C
ATOM   1472  CE1 PHE   188     -30.497 -24.967   0.138  1.00260.78           C
ATOM   1473  CE2 PHE   188     -30.431 -25.851   2.343  1.00260.78           C
ATOM   1474  CZ  PHE   188     -31.147 -25.507   1.223  1.00260.78           C
ATOM   1475  C   PHE   188     -25.361 -23.436   2.459  1.00260.78           C
ATOM   1476  O   PHE   188     -24.952 -24.419   3.073  1.00260.78           O
ATOM   1477  N   ILE   189     -24.654 -22.296   2.381  1.00134.66           N
ATOM   1478  CA  ILE   189     -23.408 -22.245   3.075  1.00134.66           C
ATOM   1479  CB  ILE   189     -22.226 -21.954   2.202  1.00134.66           C
ATOM   1480  CG1 ILE   189     -20.944 -22.186   3.010  1.00134.66           C
ATOM   1481  CG2 ILE   189     -22.363 -20.527   1.645  1.00134.66           C
ATOM   1482  CD1 ILE   189     -20.816 -23.626   3.495  1.00134.66           C
ATOM   1483  C   ILE   189     -23.525 -21.159   4.083  1.00134.66           C
ATOM   1484  O   ILE   189     -24.003 -20.066   3.784  1.00134.66           O
ATOM   1485  N   PHE   190     -23.105 -21.441   5.329  1.00 20.72           N
ATOM   1486  CA  PHE   190     -23.231 -20.455   6.358  1.00 20.72           C
ATOM   1487  CB  PHE   190     -22.901 -21.011   7.754  1.00 20.72           C
ATOM   1488  CG  PHE   190     -23.887 -22.098   8.017  1.00 20.72           C
ATOM   1489  CD1 PHE   190     -23.736 -23.331   7.422  1.00 20.72           C
ATOM   1490  CD2 PHE   190     -24.957 -21.889   8.859  1.00 20.72           C
ATOM   1491  CE1 PHE   190     -24.637 -24.341   7.663  1.00 20.72           C
ATOM   1492  CE2 PHE   190     -25.861 -22.898   9.104  1.00 20.72           C
ATOM   1493  CZ  PHE   190     -25.708 -24.121   8.497  1.00 20.72           C
ATOM   1494  C   PHE   190     -22.245 -19.334   6.051  1.00 20.72           C
ATOM   1495  O   PHE   190     -22.303 -18.286   6.748  1.00 20.72           O
ATOM   1496  OXT PHE   190     -21.416 -19.510   5.117  1.00 20.72           O
TER    1497      PHE   190
CONECT  130  187
CONECT  373  728
CONECT 1195 1446
CONECT 1327 1407
END
