# Supplementary material for: Estimating local protein model quality: prospects for molecular replacement
Source: Acta Crystallogr D Struct Biol. 2020 Mar 3;76(Pt 3):285–90. doi: 10.1107/S2059798320000972 (PMC7057213; doi:10.1107/S2059798320000972)
Supplement: Supplementary file 1 [file d-76-00285-sup1.zip › models/1bk7.1iqq_A.B99990001.pdb.proq3.sscore.local]

ProQ2 ProQRosCen ProQRosFA ProQ3
0.79776281 0.99670467 1.5177116 1.133602
0.88870339 1.0546214 1.5623149 1.2079998
0.94625119 0.97180793 1.5443352 1.2215491
1.0242279 0.8865276 1.5722108 1.2657861
1.1149813 0.89513351 1.5955785 1.3084054
1.1408012 0.85326715 1.6033215 1.3434337
1.1375565 0.80849366 1.5523313 1.2924599
1.0828947 0.78731317 1.526424 1.2698017
1.1408089 0.94513421 1.5408027 1.2564641
1.1625948 1.0124366 1.5178902 1.2602312
1.0633752 0.93723093 1.3752653 1.1483618
0.91191359 0.77898623 1.1552518 0.9958457
0.841847 0.71834012 1.0111885 0.89503853
0.89199198 0.88171364 1.0608175 0.94389979
0.79970032 0.84005911 0.91703858 0.83737765
0.69221162 0.77019698 0.79443514 0.71080988
0.5242077 0.57341553 0.58494018 0.5451185
0.45570498 0.56014651 0.49401059 0.44894725
0.42282343 0.58879027 0.42335911 0.38353671
0.4296302 0.61648811 0.40904206 0.36543054
0.47714709 0.70482342 0.4331123 0.37830095
0.50380722 0.79448258 0.51665901 0.43184419
0.54882834 0.79687222 0.53639493 0.47802058
0.49748345 0.68706531 0.48886041 0.43918165
0.51493067 0.6637389 0.46882971 0.44434252
0.57729779 0.69912186 0.58416363 0.54885231
0.58580112 0.65114556 0.64516505 0.5955904
0.54847642 0.66226416 0.74454022 0.63325603
0.53833936 0.63984455 0.81774162 0.68637045
0.69799995 0.7479341 0.99871857 0.81679482
0.83122875 0.87974888 1.1610207 0.99461659
0.96704015 0.93174693 1.2489205 1.0763756
1.0409263 0.96493446 1.3157213 1.1405445
1.1092328 0.98379488 1.3470706 1.1869668
1.0996255 0.97031837 1.3324009 1.1763706
1.1441347 1.0572199 1.3522337 1.2268367
1.1357677 1.0632898 1.340308 1.1750228
1.040746 1.0384844 1.2257188 1.1000135
0.8605602 0.86448447 1.0147672 0.89599815
0.71075278 0.7778754 0.82890106 0.7559881
0.59860551 0.71359769 0.70494767 0.6243021
0.51412825 0.67642197 0.58085442 0.53007776
0.49259722 0.65271285 0.54678479 0.4861744
0.52243353 0.66211808 0.54060864 0.50233421
0.50862363 0.6877602 0.59374511 0.52286647
0.49247206 0.7135712 0.58749553 0.51173261
0.54203956 0.78783991 0.59297775 0.51025948
0.55531741 0.78113703 0.58516666 0.50147912
0.52133817 0.76424392 0.51576564 0.44360463
0.44178531 0.6079168 0.37337398 0.35214416
0.46051625 0.5472882 0.32933669 0.34307279
0.52041469 0.66374932 0.44356658 0.40807474
0.50907954 0.63463683 0.47052233 0.40720191
0.53535623 0.63674345 0.53203073 0.46328132
0.42832206 0.47492056 0.48131197 0.40443133
0.38603251 0.49317616 0.50514867 0.4090466
0.44009862 0.56088474 0.57027488 0.4713349
0.53598331 0.53231398 0.63746903 0.54475473
0.56999917 0.59915888 0.7041977 0.59288593
0.58658004 0.61594775 0.77189261 0.63478456
0.65077745 0.67467799 0.82367216 0.71903168
0.6799515 0.68012505 0.8424251 0.73777482
0.64379032 0.61231335 0.88559292 0.74052026
0.72724082 0.69332141 0.9526729 0.82454516
0.79058679 0.70149626 0.98917516 0.86654449
0.79898963 0.70487069 1.0295425 0.87245438
0.73034945 0.66321439 1.0116585 0.85893223
0.84602133 0.80867049 1.1821812 0.97918521
0.96589324 0.97160543 1.2647024 1.0953786
0.96629561 0.99517643 1.2660421 1.0980954
0.81774133 0.81664142 1.1341255 1.010078
0.7419129 0.71784545 1.0412122 0.94984766
0.6812039 0.67164467 1.0247276 0.90798693
0.67908303 0.70954345 0.96376274 0.88701874
0.69691738 0.70652464 0.99009346 0.86071559
0.71093122 0.74524277 0.99690099 0.89355694
0.70128934 0.68306329 1.0070536 0.92389699
0.67244324 0.63504735 0.99898991 0.9068112
0.72952207 0.75702714 1.0596961 0.95675267
0.9056556 0.96475116 1.2580786 1.119773
0.88422226 0.99816184 1.300461 1.1580091
0.85055625 0.94124647 1.2967533 1.0995765
0.77358911 0.79924378 1.2120889 1.050219
0.89931573 0.94474198 1.2972126 1.1084284
0.8750803 0.89797183 1.3355116 1.1111483
0.84260819 0.85936362 1.2786832 1.0745121
0.78357851 0.84175406 1.2436026 1.0186338
0.86984278 0.94621678 1.2959925 1.0751774
0.88844668 0.94942082 1.2824444 1.0765202
0.94771139 0.98486767 1.2598154 1.1050923
0.90755393 0.98819772 1.1895012 1.0793647
0.81907405 0.88686276 1.1005127 1.0112275
0.65623927 0.69428418 0.92317879 0.83232324
0.58226297 0.61476664 0.8496512 0.75409473
0.58377251 0.62899074 0.92792831 0.81728764
0.63823228 0.64463346 0.92719573 0.82724195
0.71836978 0.75682097 1.0381275 0.92177081
0.76066559 0.78287448 1.0920267 0.96409846
0.76841787 0.74971628 1.1157299 1.0063126
0.82709802 0.89053352 1.1907586 1.0643077
0.97841752 1.0771742 1.297068 1.1858244
0.9878673 1.0436731 1.334347 1.2078318
0.91026687 0.91103925 1.2147435 1.1367462
0.85910507 0.82093677 1.1628768 1.0629525
0.89218985 0.84448287 1.154636 1.0822786
0.90817733 0.84496543 1.126377 1.0523686
0.93976565 0.86658633 1.1204394 1.0624017
0.93855728 0.81890269 1.0933407 1.0208309
0.8959421 0.77517487 1.0583576 0.97862486
0.8764818 0.75891438 0.99499219 0.9505464
0.80948871 0.6578959 0.88719777 0.85715104
0.86471557 0.73652613 0.98446169 0.96057653
0.8729931 0.80903595 1.0446738 0.97777152
0.8413751 0.79643063 0.9903664 0.93775121
0.80850053 0.71866582 0.88869785 0.85196179
0.82431362 0.73516455 0.89660417 0.84729087
0.88876214 0.75245092 0.90378277 0.84872659
0.86514752 0.74589397 0.85192423 0.78826331
0.82236407 0.68649121 0.76706923 0.70948016
0.71909667 0.56155499 0.62861299 0.57335182
0.67971093 0.5370938 0.63223534 0.56543319
0.71478793 0.62634404 0.71224785 0.63622536
0.68225117 0.5899593 0.69456685 0.61280419
0.70641832 0.65576773 0.67654529 0.64141647
0.6804296 0.6297723 0.66006013 0.64216305
0.67109671 0.66902972 0.66580642 0.66616788
0.59368393 0.58456203 0.61742987 0.63788631
0.61275931 0.56760824 0.6493948 0.67195253
0.65173895 0.63353798 0.71841392 0.71654099
0.65960869 0.65358829 0.82998185 0.75882228
0.68283696 0.70254774 0.88489483 0.80255642
0.70933957 0.67232551 0.90213345 0.81271406
0.73605824 0.67346264 0.89110596 0.82824879
0.80020778 0.75660786 0.98980476 0.88502213
0.82470616 0.77094176 1.0211077 0.92975364
0.79387229 0.76130118 1.0391411 0.91523186
0.74595349 0.7182186 1.0166691 0.86718655
0.82371915 0.79445331 1.079805 0.93225671
0.8434514 0.82250054 1.1344311 0.98986262
0.8392313 0.77723672 1.0909639 0.97713653
0.79896892 0.73645543 1.071516 0.93761481
0.75548587 0.69075256 1.0272893 0.89766854
0.76621672 0.72024846 1.07327 0.92389825
0.73146051 0.71570232 1.0563208 0.89569471
0.70874875 0.69573871 1.0622582 0.87053266
0.8118453 0.72175673 1.1018324 0.90929308
0.8360897 0.71721419 1.1262754 0.94557208
0.91608119 0.74894971 1.1955592 0.98596553
0.879566 0.66541666 1.0820216 0.94397833
1.0076278 0.83260008 1.1650887 0.96845514
0.94476778 0.79548125 1.053302 0.93627876
0.83577782 0.71064927 0.94212 0.79321126
0.63491371 0.58663126 0.70882936 0.61208234
0.62847262 0.60017197 0.63783387 0.56171868
0.54935452 0.59809379 0.57121336 0.49480539
0.5272808 0.58944676 0.54730505 0.47961091
0.5620764 0.58882728 0.61333144 0.53788873
0.58215341 0.62965341 0.66774768 0.60679915
0.6695781 0.62633452 0.78904647 0.69450522
0.74240064 0.66467503 0.86682935 0.82229752
0.85859458 0.78349169 1.0734708 0.97344088
0.95316373 0.80840858 1.1820769 1.0610067
1.0584057 0.89293308 1.31659 1.1433297
1.0865688 0.91217869 1.3892213 1.1953404
1.1113348 0.92381728 1.4842995 1.2406501
1.0666613 0.8707704 1.4643753 1.2214896
1.1445168 1.0065134 1.5253211 1.2704008
1.1062046 1.0171774 1.4845487 1.2209462
1.023719 1.0177461 1.3936744 1.1523001
0.81442282 0.83688338 1.1537032 0.96846608
0.75214877 0.84293552 1.0814943 0.90191779
0.66959905 0.79779606 0.88878342 0.77301199
0.70213282 0.78219939 0.85459443 0.78118701
0.69368723 0.80349645 0.83077339 0.76952558
0.71450108 0.74468091 0.86181767 0.76519377
0.78720489 0.8164663 0.90316153 0.84811713
0.7681628 0.84901623 0.91902749 0.81195467
0.83829134 0.92574352 0.93826838 0.85282944
0.81828728 0.91494386 0.94607572 0.82924733
0.69621509 0.80709388 0.80945963 0.70554138
0.55968776 0.62592459 0.66603924 0.5860161
0.52974992 0.56301119 0.57821171 0.52759064
0.59347041 0.72036794 0.66628513 0.59492982
0.64832251 0.77042905 0.76361811 0.65894629
0.63899681 0.77624208 0.75995174 0.65724247
0.5289565 0.65777238 0.70194683 0.56478828
0.48866299 0.66539287 0.69465822 0.53008387
0.42443418 0.63640716 0.70878542 0.50456841
0.57273434 0.7357285 0.77664524 0.58958987
0.55924817 0.69281485 0.75373141 0.5629884
