# Supplementary material for: Estimating local protein model quality: prospects for molecular replacement
Source: Acta Crystallogr D Struct Biol. 2020 Mar 3;76(Pt 3):285–90. doi: 10.1107/S2059798320000972 (PMC7057213; doi:10.1107/S2059798320000972)
Supplement: Supplementary file 1 [file d-76-00285-sup1.zip › models/1bk7.1iqq_A.B99990001.pdb.proq3d.sscore.local]

ProQ2D ProQRosCenD ProQRosFAD ProQ3D
7.329015135765075684e-01 7.724632620811462402e-01 9.909408688545227051e-01 9.414182305335998535e-01
8.788653612136840820e-01 9.341257214546203613e-01 9.839490056037902832e-01 9.630162119865417480e-01
9.702453017234802246e-01 9.031260609626770020e-01 9.909828305244445801e-01 9.707174301147460938e-01
9.792079329490661621e-01 9.058640003204345703e-01 9.927329421043395996e-01 9.784438610076904297e-01
9.800164699554443359e-01 9.206671118736267090e-01 9.916149377822875977e-01 9.796721339225769043e-01
9.802832007408142090e-01 9.004967212677001953e-01 9.951308965682983398e-01 9.854856729507446289e-01
9.766986966133117676e-01 8.857716321945190430e-01 9.936984777450561523e-01 9.775615334510803223e-01
9.731984734535217285e-01 8.799539208412170410e-01 9.902641773223876953e-01 9.773426055908203125e-01
9.761113524436950684e-01 9.197807312011718750e-01 9.903075695037841797e-01 9.860911965370178223e-01
9.662619829177856445e-01 9.451401233673095703e-01 9.881190657615661621e-01 9.836059808731079102e-01
9.418839812278747559e-01 8.861312866210937500e-01 9.941872358322143555e-01 9.719243645668029785e-01
8.992545604705810547e-01 8.875158429145812988e-01 9.587981104850769043e-01 9.301715493202209473e-01
9.090396761894226074e-01 8.755611777305603027e-01 9.556627869606018066e-01 8.968547582626342773e-01
9.124435186386108398e-01 8.877153992652893066e-01 8.876360654830932617e-01 9.096066355705261230e-01
7.169733047485351562e-01 8.535907268524169922e-01 8.977805972099304199e-01 9.454871416091918945e-01
7.223774790763854980e-01 7.470541000366210938e-01 8.060043454170227051e-01 9.081689715385437012e-01
4.184528589248657227e-01 7.004231810569763184e-01 6.059096455574035645e-01 5.380159616470336914e-01
2.993336617946624756e-01 6.600810289382934570e-01 4.593039155006408691e-01 3.468499183654785156e-01
2.654131650924682617e-01 6.739975214004516602e-01 3.806717693805694580e-01 3.170700669288635254e-01
2.565710544586181641e-01 7.286967039108276367e-01 3.219586610794067383e-01 2.862818241119384766e-01
3.263997137546539307e-01 7.486926913261413574e-01 3.154954314231872559e-01 3.490752279758453369e-01
4.092888832092285156e-01 7.922393083572387695e-01 3.705161809921264648e-01 5.105465054512023926e-01
4.726521074771881104e-01 8.242061734199523926e-01 4.057155251502990723e-01 6.494628787040710449e-01
4.096696078777313232e-01 7.614285349845886230e-01 3.617236316204071045e-01 5.530930161476135254e-01
4.125489890575408936e-01 7.543278932571411133e-01 3.974371552467346191e-01 6.015317440032958984e-01
5.279827117919921875e-01 7.976328134536743164e-01 4.652156233787536621e-01 7.064191102981567383e-01
5.468121170997619629e-01 7.379864454269409180e-01 6.038904786109924316e-01 6.229899525642395020e-01
6.004079580307006836e-01 6.921073794364929199e-01 7.938440442085266113e-01 7.633143067359924316e-01
5.278967618942260742e-01 6.969767212867736816e-01 8.702671527862548828e-01 8.688948750495910645e-01
9.041653275489807129e-01 7.276750206947326660e-01 9.070209860801696777e-01 9.294797778129577637e-01
9.472405314445495605e-01 8.744814991950988770e-01 9.753144979476928711e-01 9.765098094940185547e-01
9.515876770019531250e-01 8.657830953598022461e-01 9.804361462593078613e-01 9.787559509277343750e-01
9.666996598243713379e-01 8.868332505226135254e-01 9.890251755714416504e-01 9.879699945449829102e-01
9.629132151603698730e-01 8.876402974128723145e-01 9.902622103691101074e-01 9.836933016777038574e-01
9.802606701850891113e-01 8.812299966812133789e-01 9.861679673194885254e-01 9.888845682144165039e-01
9.825631976127624512e-01 9.355969429016113281e-01 9.922870397567749023e-01 9.919871091842651367e-01
9.795711040496826172e-01 9.412587285041809082e-01 9.891673326492309570e-01 9.879818558692932129e-01
9.670739173889160156e-01 9.313545227050781250e-01 9.877117276191711426e-01 9.861975312232971191e-01
9.448066949844360352e-01 8.545082807540893555e-01 9.292715787887573242e-01 9.445765614509582520e-01
8.226072192192077637e-01 8.445597290992736816e-01 8.176521062850952148e-01 9.030740857124328613e-01
6.543176174163818359e-01 6.576357483863830566e-01 6.909352540969848633e-01 7.190142273902893066e-01
3.819780051708221436e-01 7.138597369194030762e-01 4.911413490772247314e-01 5.173448324203491211e-01
4.040081202983856201e-01 6.195042729377746582e-01 4.887836575508117676e-01 4.916387498378753662e-01
4.194526374340057373e-01 6.486291289329528809e-01 5.266373157501220703e-01 6.464151144027709961e-01
3.894263207912445068e-01 8.014888763427734375e-01 8.289736509323120117e-01 6.150406002998352051e-01
4.485050141811370850e-01 7.676421999931335449e-01 8.533202409744262695e-01 7.636711597442626953e-01
6.533279418945312500e-01 6.734016537666320801e-01 7.879748344421386719e-01 8.602162599563598633e-01
5.579770207405090332e-01 8.977667093276977539e-01 7.642382979393005371e-01 8.201683163642883301e-01
4.901528358459472656e-01 7.669925093650817871e-01 6.394391655921936035e-01 7.477408647537231445e-01
4.986698329448699951e-01 6.593729257583618164e-01 4.345944523811340332e-01 6.276271939277648926e-01
4.263126254081726074e-01 5.403844714164733887e-01 3.695552945137023926e-01 4.741531908512115479e-01
4.519976377487182617e-01 6.702967286109924316e-01 4.535314142704010010e-01 6.197558641433715820e-01
4.302664399147033691e-01 6.112131476402282715e-01 4.257712960243225098e-01 4.642610847949981689e-01
5.502194762229919434e-01 6.779411435127258301e-01 4.640682041645050049e-01 5.820881128311157227e-01
3.984992206096649170e-01 4.513040184974670410e-01 4.517903327941894531e-01 4.084619581699371338e-01
3.959151804447174072e-01 5.289608240127563477e-01 5.057669281959533691e-01 4.268704950809478760e-01
4.032612442970275879e-01 6.191580295562744141e-01 7.105144262313842773e-01 5.911691188812255859e-01
4.767074584960937500e-01 3.986392915248870850e-01 7.423689961433410645e-01 7.293866872787475586e-01
6.126900911331176758e-01 5.947486758232116699e-01 7.864388227462768555e-01 7.479958534240722656e-01
7.396389842033386230e-01 6.840514540672302246e-01 8.262919187545776367e-01 8.250815272331237793e-01
8.444570899009704590e-01 7.503977417945861816e-01 8.830888867378234863e-01 8.920943737030029297e-01
9.026880860328674316e-01 7.355473041534423828e-01 8.819802999496459961e-01 9.124685525894165039e-01
8.652880787849426270e-01 7.113656401634216309e-01 9.119931459426879883e-01 9.325476884841918945e-01
9.338009953498840332e-01 7.260854840278625488e-01 9.273042082786560059e-01 9.554998278617858887e-01
9.650874733924865723e-01 7.384443283081054688e-01 9.642461538314819336e-01 9.697881937026977539e-01
9.530986547470092773e-01 7.834436297416687012e-01 9.579572081565856934e-01 9.676951766014099121e-01
9.462847709655761719e-01 7.060324549674987793e-01 9.488855004310607910e-01 9.627419114112854004e-01
9.416068792343139648e-01 7.557533383369445801e-01 9.296122193336486816e-01 9.615456461906433105e-01
9.810516834259033203e-01 9.373204112052917480e-01 9.806118607521057129e-01 9.905446767807006836e-01
9.606106877326965332e-01 8.668165802955627441e-01 9.916263818740844727e-01 9.901167750358581543e-01
9.117642641067504883e-01 8.313249349594116211e-01 9.736804962158203125e-01 9.771376848220825195e-01
8.137098550796508789e-01 7.932818531990051270e-01 9.829718470573425293e-01 9.636805653572082520e-01
7.753312587738037109e-01 7.276434302330017090e-01 9.588647484779357910e-01 9.179847240447998047e-01
5.571416020393371582e-01 7.599656581878662109e-01 9.352713823318481445e-01 9.274041652679443359e-01
6.162804961204528809e-01 7.369102239608764648e-01 9.427797198295593262e-01 8.949635624885559082e-01
7.570824027061462402e-01 8.036407828330993652e-01 9.670000076293945312e-01 9.252300262451171875e-01
4.456520378589630127e-01 7.670109272003173828e-01 9.028441905975341797e-01 8.909137845039367676e-01
3.792558610439300537e-01 8.016107678413391113e-01 9.408603310585021973e-01 9.050968885421752930e-01
8.010611534118652344e-01 7.830770015716552734e-01 9.684705138206481934e-01 9.658814668655395508e-01
9.376760125160217285e-01 9.627086520195007324e-01 9.890917539596557617e-01 9.914181232452392578e-01
9.522696137428283691e-01 9.103704094886779785e-01 9.782236218452453613e-01 9.917356371879577637e-01
9.165601730346679688e-01 8.593957424163818359e-01 9.869721531867980957e-01 9.861100912094116211e-01
8.934011459350585938e-01 8.248577117919921875e-01 9.805927276611328125e-01 9.743960499763488770e-01
8.974461555480957031e-01 8.755303025245666504e-01 9.843473434448242188e-01 9.814069271087646484e-01
9.646877050399780273e-01 8.662666082382202148e-01 9.848337173461914062e-01 9.927135109901428223e-01
8.932307958602905273e-01 8.418848514556884766e-01 9.866217970848083496e-01 9.859771728515625000e-01
8.493520617485046387e-01 8.511919975280761719e-01 9.836133718490600586e-01 9.784965515136718750e-01
9.329282045364379883e-01 9.066423773765563965e-01 9.820221662521362305e-01 9.794040918350219727e-01
9.508862495422363281e-01 9.072219729423522949e-01 9.825854301452636719e-01 9.829323291778564453e-01
9.113026261329650879e-01 9.087996482849121094e-01 9.848586916923522949e-01 9.734878540039062500e-01
9.205986261367797852e-01 9.127920269966125488e-01 9.769133925437927246e-01 9.924215674400329590e-01
8.023202419281005859e-01 8.650214672088623047e-01 9.302223920822143555e-01 9.858501553535461426e-01
6.966550946235656738e-01 8.379309773445129395e-01 8.714814186096191406e-01 8.997820615768432617e-01
5.937165617942810059e-01 7.330059409141540527e-01 7.846790552139282227e-01 8.285564780235290527e-01
5.448967218399047852e-01 7.532070875167846680e-01 9.137794971466064453e-01 9.442299604415893555e-01
6.187611222267150879e-01 6.775923371315002441e-01 9.283334016799926758e-01 9.103794097900390625e-01
8.575890064239501953e-01 7.584624290466308594e-01 9.602937698364257812e-01 9.514182209968566895e-01
8.928391933441162109e-01 8.310009241104125977e-01 9.665282368659973145e-01 9.680036306381225586e-01
9.304074048995971680e-01 8.054823875427246094e-01 9.696365594863891602e-01 9.758028388023376465e-01
9.517080783843994141e-01 8.069004416465759277e-01 9.773788452148437500e-01 9.849122762680053711e-01
9.920787215232849121e-01 9.372872114181518555e-01 9.844118952751159668e-01 9.958487749099731445e-01
9.909409880638122559e-01 8.909325003623962402e-01 9.857023358345031738e-01 9.943801760673522949e-01
9.459314346313476562e-01 8.340989351272583008e-01 9.811742305755615234e-01 9.883412718772888184e-01
9.388099908828735352e-01 8.599309921264648438e-01 9.709815979003906250e-01 9.812268018722534180e-01
9.569984078407287598e-01 8.405547142028808594e-01 9.842000007629394531e-01 9.865802526473999023e-01
9.498407840728759766e-01 8.561201691627502441e-01 9.803291559219360352e-01 9.743010401725769043e-01
9.298130869865417480e-01 8.615493774414062500e-01 9.751002192497253418e-01 9.557633996009826660e-01
9.238634705543518066e-01 8.648571968078613281e-01 9.755493998527526855e-01 9.640790224075317383e-01
9.052172303199768066e-01 8.527508378028869629e-01 9.648754596710205078e-01 9.555761218070983887e-01
8.998110294342041016e-01 8.019859194755554199e-01 9.376016855239868164e-01 9.230426549911499023e-01
8.841425180435180664e-01 7.009467482566833496e-01 8.067768216133117676e-01 8.396224975585937500e-01
9.135671854019165039e-01 8.008517622947692871e-01 9.193070530891418457e-01 9.128957390785217285e-01
9.064329266548156738e-01 8.244901895523071289e-01 9.069787859916687012e-01 9.185177683830261230e-01
9.039464592933654785e-01 8.401087522506713867e-01 9.111384749412536621e-01 8.919267058372497559e-01
9.200923442840576172e-01 8.222697973251342773e-01 8.808531761169433594e-01 9.013521671295166016e-01
8.791645169258117676e-01 8.095100522041320801e-01 8.872711062431335449e-01 8.754820227622985840e-01
9.071805477142333984e-01 8.099852204322814941e-01 9.080716371536254883e-01 8.777768611907958984e-01
9.239394664764404297e-01 8.413673043251037598e-01 9.208809137344360352e-01 9.087621569633483887e-01
8.621178269386291504e-01 7.661685943603515625e-01 8.467673063278198242e-01 7.979792952537536621e-01
8.351184725761413574e-01 7.087721228599548340e-01 6.894538998603820801e-01 6.292254924774169922e-01
8.365838527679443359e-01 6.841261982917785645e-01 7.462609410285949707e-01 5.605633258819580078e-01
8.400452733039855957e-01 6.653363108634948730e-01 7.640253305435180664e-01 6.508017182350158691e-01
8.234609961509704590e-01 6.076298952102661133e-01 8.468527197837829590e-01 7.735582590103149414e-01
8.548418283462524414e-01 6.162723302841186523e-01 8.060262203216552734e-01 7.254333496093750000e-01
7.406101226806640625e-01 6.225623488426208496e-01 8.106837272644042969e-01 7.492936849594116211e-01
8.120832443237304688e-01 7.360363006591796875e-01 7.729959487915039062e-01 7.682484984397888184e-01
5.992342829704284668e-01 6.964771151542663574e-01 5.869582891464233398e-01 6.728056669235229492e-01
4.963494837284088135e-01 6.501944065093994141e-01 6.671682000160217285e-01 6.776013970375061035e-01
6.240144968032836914e-01 7.074378132820129395e-01 8.589800000190734863e-01 7.454845309257507324e-01
6.373561620712280273e-01 7.659102678298950195e-01 9.067009091377258301e-01 8.548592925071716309e-01
7.279042005538940430e-01 7.793622612953186035e-01 8.856533169746398926e-01 8.087913990020751953e-01
8.785611987113952637e-01 7.857743501663208008e-01 8.677976727485656738e-01 9.038275480270385742e-01
8.923408389091491699e-01 7.593304514884948730e-01 8.636763691902160645e-01 9.089422225952148438e-01
8.780335783958435059e-01 7.937112450599670410e-01 9.269604086875915527e-01 9.363061189651489258e-01
9.041377305984497070e-01 8.296713829040527344e-01 9.583262205123901367e-01 9.660988450050354004e-01
8.963909149169921875e-01 8.055383563041687012e-01 9.562457203865051270e-01 9.485534429550170898e-01
8.744316101074218750e-01 7.679775357246398926e-01 9.401980638504028320e-01 9.293817281723022461e-01
8.528115749359130859e-01 8.025819063186645508e-01 9.563621282577514648e-01 9.415604472160339355e-01
8.926307559013366699e-01 8.426255583763122559e-01 9.695872664451599121e-01 9.494591951370239258e-01
8.586471080780029297e-01 8.194318413734436035e-01 9.652926921844482422e-01 9.465942978858947754e-01
8.754943609237670898e-01 8.009992241859436035e-01 9.635317921638488770e-01 9.356628656387329102e-01
8.570069074630737305e-01 7.996515035629272461e-01 9.457328915596008301e-01 9.294370412826538086e-01
8.597050309181213379e-01 8.484013080596923828e-01 9.620969295501708984e-01 9.246491193771362305e-01
8.221759796142578125e-01 8.390864133834838867e-01 9.402121901512145996e-01 9.101290702819824219e-01
7.852694392204284668e-01 8.246255517005920410e-01 9.646127223968505859e-01 9.138814210891723633e-01
8.387458920478820801e-01 7.702990770339965820e-01 9.729545712471008301e-01 9.204795360565185547e-01
7.226932048797607422e-01 7.762540578842163086e-01 9.804247021675109863e-01 9.702705740928649902e-01
8.932324051856994629e-01 8.323873281478881836e-01 9.854978322982788086e-01 9.691564440727233887e-01
9.359817504882812500e-01 8.872374892234802246e-01 9.913490414619445801e-01 9.782370924949645996e-01
9.098559617996215820e-01 8.741956353187561035e-01 9.855446219444274902e-01 9.237667918205261230e-01
9.467873573303222656e-01 8.486238121986389160e-01 9.518390297889709473e-01 9.384297728538513184e-01
8.505670428276062012e-01 7.493929862976074219e-01 9.384545683860778809e-01 9.271663427352905273e-01
8.119125366210937500e-01 7.094455957412719727e-01 6.755955815315246582e-01 7.038556933403015137e-01
8.026185035705566406e-01 6.583441495895385742e-01 4.989652633666992188e-01 5.351476073265075684e-01
5.304479598999023438e-01 6.574249267578125000e-01 4.252282977104187012e-01 3.830383718013763428e-01
4.197689890861511230e-01 5.624593496322631836e-01 3.425962924957275391e-01 3.393362462520599365e-01
4.815290570259094238e-01 5.757187604904174805e-01 4.339218139648437500e-01 3.953174948692321777e-01
4.744650721549987793e-01 5.863119363784790039e-01 4.681541919708251953e-01 4.977641403675079346e-01
6.508633494377136230e-01 6.993641257286071777e-01 6.375457644462585449e-01 6.149090528488159180e-01
8.137070536613464355e-01 8.127474784851074219e-01 8.530319929122924805e-01 6.173359751701354980e-01
9.409225583076477051e-01 8.400225639343261719e-01 9.316090941429138184e-01 9.087269902229309082e-01
9.613174796104431152e-01 8.949444890022277832e-01 9.774553775787353516e-01 9.553173184394836426e-01
9.718324542045593262e-01 9.100123047828674316e-01 9.802454113960266113e-01 9.632244706153869629e-01
9.674495458602905273e-01 8.780344724655151367e-01 9.813624620437622070e-01 9.517489671707153320e-01
9.721135497093200684e-01 8.877925276756286621e-01 9.946227073669433594e-01 9.733684659004211426e-01
9.562944173812866211e-01 8.709709048271179199e-01 9.878514409065246582e-01 9.533527493476867676e-01
9.715341925621032715e-01 8.956039547920227051e-01 9.899169802665710449e-01 9.852890372276306152e-01
9.851022958755493164e-01 9.465995430946350098e-01 9.923819899559020996e-01 9.859159588813781738e-01
9.386541843414306641e-01 8.939366936683654785e-01 9.730984568595886230e-01 9.505323767662048340e-01
8.522588014602661133e-01 8.322769999504089355e-01 9.394018054008483887e-01 8.760640621185302734e-01
7.016134858131408691e-01 8.083103299140930176e-01 8.958678245544433594e-01 7.657455801963806152e-01
6.589762568473815918e-01 8.254538774490356445e-01 7.160423398017883301e-01 6.800462603569030762e-01
5.934801697731018066e-01 7.992625236511230469e-01 8.317370414733886719e-01 7.843967080116271973e-01
7.158137559890747070e-01 8.593099117279052734e-01 8.224194049835205078e-01 8.279539346694946289e-01
7.766867876052856445e-01 8.583399653434753418e-01 9.249975085258483887e-01 8.648737668991088867e-01
8.571398258209228516e-01 8.912199735641479492e-01 9.474606513977050781e-01 8.815184235572814941e-01
8.521739840507507324e-01 8.772198557853698730e-01 9.688507318496704102e-01 9.047165513038635254e-01
8.967178463935852051e-01 9.003754258155822754e-01 9.476885199546813965e-01 8.901049494743347168e-01
9.324486255645751953e-01 9.013882279396057129e-01 9.701518416404724121e-01 9.545508623123168945e-01
7.380511760711669922e-01 8.192330598831176758e-01 8.385242223739624023e-01 7.751373052597045898e-01
6.623939275741577148e-01 7.012318372726440430e-01 8.022261857986450195e-01 6.718006730079650879e-01
5.967752337455749512e-01 6.250797510147094727e-01 5.598597526550292969e-01 5.465104579925537109e-01
7.290971279144287109e-01 7.320550084114074707e-01 7.330251336097717285e-01 7.318342924118041992e-01
8.171556591987609863e-01 8.292763829231262207e-01 9.199094176292419434e-01 9.017150402069091797e-01
7.962884902954101562e-01 7.566045522689819336e-01 8.672406673431396484e-01 7.873870134353637695e-01
6.161925792694091797e-01 7.175992131233215332e-01 8.760510683059692383e-01 8.165280818939208984e-01
4.263295233249664307e-01 7.807900905609130859e-01 8.794514536857604980e-01 6.388759613037109375e-01
4.064815938472747803e-01 6.978914141654968262e-01 9.261254072189331055e-01 6.353624463081359863e-01
4.637269973754882812e-01 8.416072130203247070e-01 8.988144993782043457e-01 6.954680681228637695e-01
5.152665376663208008e-01 6.264882683753967285e-01 8.886697888374328613e-01 6.953004598617553711e-01
