# Supplementary material for: Estimating local protein model quality: prospects for molecular replacement
Source: Acta Crystallogr D Struct Biol. 2020 Mar 3;76(Pt 3):285–90. doi: 10.1107/S2059798320000972 (PMC7057213; doi:10.1107/S2059798320000972)
Supplement: Supplementary file 1 [file d-76-00285-sup1.zip › models/1bk7.1vcz_A.B99990001.pdb]

EXPDTA    THEORETICAL MODEL, MODELLER 9.23 2019/11/15 14:10:19
REMARK   6 MODELLER OBJECTIVE FUNCTION:      1218.6263
REMARK   6 MODELLER BEST TEMPLATE % SEQ ID:  33.684
REMARK   6 SEQUENCE: 1bk7/1bk7.1vcz_A
REMARK   6 ALIGNMENT: 1bk7/1bk7.1vcz_A.ali
REMARK   6 SCRIPT: ./make_models.py
REMARK   6 TEMPLATE: 1vcz 4:A - 201:A MODELS 1: - 190: AT 33.7%
SSBOND   1 CYS     48    CYS     91                          1555   1555  2.02
SSBOND   2 CYS    151    CYS    184                          1555   1555  2.03
SSBOND   3 CYS    168    CYS    179                          1555   1555  2.02
ATOM      1  N   PHE     1     -33.334  31.426 -40.538  1.00 46.84           N
ATOM      2  CA  PHE     1     -33.757  32.206 -41.724  1.00 46.84           C
ATOM      3  CB  PHE     1     -33.313  31.490 -43.010  1.00 46.84           C
ATOM      4  CG  PHE     1     -33.925  30.133 -42.986  1.00 46.84           C
ATOM      5  CD1 PHE     1     -35.224  29.943 -43.395  1.00 46.84           C
ATOM      6  CD2 PHE     1     -33.196  29.050 -42.551  1.00 46.84           C
ATOM      7  CE1 PHE     1     -35.792  28.691 -43.372  1.00 46.84           C
ATOM      8  CE2 PHE     1     -33.759  27.796 -42.525  1.00 46.84           C
ATOM      9  CZ  PHE     1     -35.058  27.615 -42.937  1.00 46.84           C
ATOM     10  C   PHE     1     -35.240  32.394 -41.739  1.00 46.84           C
ATOM     11  O   PHE     1     -35.986  31.561 -41.228  1.00 46.84           O
ATOM     12  N   ASP     2     -35.693  33.540 -42.284  1.00 53.82           N
ATOM     13  CA  ASP     2     -37.087  33.877 -42.323  1.00 53.82           C
ATOM     14  CB  ASP     2     -37.335  35.338 -42.731  1.00 53.82           C
ATOM     15  CG  ASP     2     -36.931  36.215 -41.555  1.00 53.82           C
ATOM     16  OD1 ASP     2     -37.021  35.726 -40.397  1.00 53.82           O
ATOM     17  OD2 ASP     2     -36.536  37.387 -41.795  1.00 53.82           O
ATOM     18  C   ASP     2     -37.857  33.006 -43.267  1.00 53.82           C
ATOM     19  O   ASP     2     -38.918  32.498 -42.908  1.00 53.82           O
ATOM     20  N   SER     3     -37.350  32.796 -44.499  1.00 46.10           N
ATOM     21  CA  SER     3     -38.134  32.040 -45.436  1.00 46.10           C
ATOM     22  CB  SER     3     -39.238  32.867 -46.113  1.00 46.10           C
ATOM     23  OG  SER     3     -38.663  33.926 -46.864  1.00 46.10           O
ATOM     24  C   SER     3     -37.239  31.536 -46.519  1.00 46.10           C
ATOM     25  O   SER     3     -36.025  31.730 -46.483  1.00 46.10           O
ATOM     26  N   PHE     4     -37.837  30.848 -47.513  1.00 65.89           N
ATOM     27  CA  PHE     4     -37.071  30.299 -48.591  1.00 65.89           C
ATOM     28  CB  PHE     4     -37.285  28.793 -48.827  1.00 65.89           C
ATOM     29  CG  PHE     4     -36.752  28.001 -47.687  1.00 65.89           C
ATOM     30  CD1 PHE     4     -37.511  27.802 -46.556  1.00 65.89           C
ATOM     31  CD2 PHE     4     -35.500  27.439 -47.760  1.00 65.89           C
ATOM     32  CE1 PHE     4     -37.020  27.064 -45.505  1.00 65.89           C
ATOM     33  CE2 PHE     4     -35.005  26.699 -46.713  1.00 65.89           C
ATOM     34  CZ  PHE     4     -35.765  26.511 -45.583  1.00 65.89           C
ATOM     35  C   PHE     4     -37.535  30.909 -49.867  1.00 65.89           C
ATOM     36  O   PHE     4     -38.711  31.224 -50.042  1.00 65.89           O
ATOM     37  N   TRP     5     -36.585  31.116 -50.793  1.00 87.94           N
ATOM     38  CA  TRP     5     -36.956  31.493 -52.114  1.00 87.94           C
ATOM     39  CB  TRP     5     -35.961  32.446 -52.800  1.00 87.94           C
ATOM     40  CG  TRP     5     -36.091  33.896 -52.400  1.00 87.94           C
ATOM     41  CD2 TRP     5     -36.363  34.943 -53.345  1.00 87.94           C
ATOM     42  CD1 TRP     5     -35.957  34.497 -51.184  1.00 87.94           C
ATOM     43  NE1 TRP     5     -36.145  35.855 -51.308  1.00 87.94           N
ATOM     44  CE2 TRP     5     -36.391  36.142 -52.635  1.00 87.94           C
ATOM     45  CE3 TRP     5     -36.569  34.905 -54.694  1.00 87.94           C
ATOM     46  CZ2 TRP     5     -36.628  37.330 -53.268  1.00 87.94           C
ATOM     47  CZ3 TRP     5     -36.810  36.103 -55.330  1.00 87.94           C
ATOM     48  CH2 TRP     5     -36.839  37.291 -54.630  1.00 87.94           C
ATOM     49  C   TRP     5     -36.927  30.204 -52.862  1.00 87.94           C
ATOM     50  O   TRP     5     -35.951  29.461 -52.776  1.00 87.94           O
ATOM     51  N   PHE     6     -38.026  29.878 -53.567  1.00 82.08           N
ATOM     52  CA  PHE     6     -38.047  28.690 -54.369  1.00 82.08           C
ATOM     53  CB  PHE     6     -39.372  27.910 -54.236  1.00 82.08           C
ATOM     54  CG  PHE     6     -39.326  26.699 -55.105  1.00 82.08           C
ATOM     55  CD1 PHE     6     -38.435  25.682 -54.855  1.00 82.08           C
ATOM     56  CD2 PHE     6     -40.209  26.566 -56.152  1.00 82.08           C
ATOM     57  CE1 PHE     6     -38.407  24.565 -55.657  1.00 82.08           C
ATOM     58  CE2 PHE     6     -40.187  25.451 -56.956  1.00 82.08           C
ATOM     59  CZ  PHE     6     -39.281  24.448 -56.710  1.00 82.08           C
ATOM     60  C   PHE     6     -37.903  29.201 -55.761  1.00 82.08           C
ATOM     61  O   PHE     6     -38.772  29.912 -56.261  1.00 82.08           O
ATOM     62  N   VAL     7     -36.779  28.848 -56.422  1.00 61.36           N
ATOM     63  CA  VAL     7     -36.481  29.418 -57.703  1.00 61.36           C
ATOM     64  CB  VAL     7     -35.109  30.026 -57.749  1.00 61.36           C
ATOM     65  CG1 VAL     7     -34.871  30.605 -59.151  1.00 61.36           C
ATOM     66  CG2 VAL     7     -34.986  31.056 -56.611  1.00 61.36           C
ATOM     67  C   VAL     7     -36.543  28.374 -58.781  1.00 61.36           C
ATOM     68  O   VAL     7     -35.958  27.298 -58.664  1.00 61.36           O
ATOM     69  N   GLN     8     -37.253  28.712 -59.878  1.00 96.39           N
ATOM     70  CA  GLN     8     -37.434  27.867 -61.029  1.00 96.39           C
ATOM     71  CB  GLN     8     -38.916  27.719 -61.414  1.00 96.39           C
ATOM     72  CG  GLN     8     -39.834  27.215 -60.297  1.00 96.39           C
ATOM     73  CD  GLN     8     -40.150  25.747 -60.523  1.00 96.39           C
ATOM     74  OE1 GLN     8     -39.617  25.110 -61.430  1.00 96.39           O
ATOM     75  NE2 GLN     8     -41.061  25.199 -59.676  1.00 96.39           N
ATOM     76  C   GLN     8     -36.833  28.612 -62.186  1.00 96.39           C
ATOM     77  O   GLN     8     -36.815  29.842 -62.195  1.00 96.39           O
ATOM     78  N   GLN     9     -36.319  27.890 -63.204  1.00 59.98           N
ATOM     79  CA  GLN     9     -35.752  28.577 -64.329  1.00 59.98           C
ATOM     80  CB  GLN     9     -34.222  28.424 -64.438  1.00 59.98           C
ATOM     81  CG  GLN     9     -33.745  26.995 -64.699  1.00 59.98           C
ATOM     82  CD  GLN     9     -32.225  27.016 -64.778  1.00 59.98           C
ATOM     83  OE1 GLN     9     -31.640  26.890 -65.853  1.00 59.98           O
ATOM     84  NE2 GLN     9     -31.562  27.191 -63.603  1.00 59.98           N
ATOM     85  C   GLN     9     -36.376  28.053 -65.583  1.00 59.98           C
ATOM     86  O   GLN     9     -36.861  26.923 -65.631  1.00 59.98           O
ATOM     87  N   TRP    10     -36.411  28.902 -66.630  1.00100.71           N
ATOM     88  CA  TRP    10     -36.917  28.492 -67.907  1.00100.71           C
ATOM     89  CB  TRP    10     -37.746  29.590 -68.608  1.00100.71           C
ATOM     90  CG  TRP    10     -38.253  29.245 -69.990  1.00100.71           C
ATOM     91  CD2 TRP    10     -39.299  28.298 -70.259  1.00100.71           C
ATOM     92  CD1 TRP    10     -37.826  29.703 -71.203  1.00100.71           C
ATOM     93  NE1 TRP    10     -38.548  29.109 -72.210  1.00100.71           N
ATOM     94  CE2 TRP    10     -39.456  28.240 -71.644  1.00100.71           C
ATOM     95  CE3 TRP    10     -40.063  27.537 -69.421  1.00100.71           C
ATOM     96  CZ2 TRP    10     -40.383  27.415 -72.215  1.00100.71           C
ATOM     97  CZ3 TRP    10     -41.000  26.711 -70.001  1.00100.71           C
ATOM     98  CH2 TRP    10     -41.157  26.651 -71.371  1.00100.71           C
ATOM     99  C   TRP    10     -35.691  28.189 -68.708  1.00100.71           C
ATOM    100  O   TRP    10     -34.879  29.063 -69.007  1.00100.71           O
ATOM    101  N   PRO    11     -35.547  26.946 -69.062  1.00 98.65           N
ATOM    102  CA  PRO    11     -34.349  26.503 -69.712  1.00 98.65           C
ATOM    103  CD  PRO    11     -36.243  25.863 -68.388  1.00 98.65           C
ATOM    104  CB  PRO    11     -34.493  24.989 -69.843  1.00 98.65           C
ATOM    105  CG  PRO    11     -35.383  24.611 -68.642  1.00 98.65           C
ATOM    106  C   PRO    11     -34.027  27.219 -70.984  1.00 98.65           C
ATOM    107  O   PRO    11     -32.847  27.481 -71.213  1.00 98.65           O
ATOM    108  N   PRO    12     -34.979  27.556 -71.800  1.00141.60           N
ATOM    109  CA  PRO    12     -34.638  28.222 -73.026  1.00141.60           C
ATOM    110  CD  PRO    12     -36.180  26.748 -71.934  1.00141.60           C
ATOM    111  CB  PRO    12     -35.916  28.223 -73.858  1.00141.60           C
ATOM    112  CG  PRO    12     -36.643  26.948 -73.389  1.00141.60           C
ATOM    113  C   PRO    12     -34.040  29.572 -72.792  1.00141.60           C
ATOM    114  O   PRO    12     -33.294  30.058 -73.640  1.00141.60           O
ATOM    115  N   ALA    13     -34.382  30.217 -71.670  1.00 63.84           N
ATOM    116  CA  ALA    13     -33.856  31.514 -71.363  1.00 63.84           C
ATOM    117  CB  ALA    13     -34.511  32.140 -70.121  1.00 63.84           C
ATOM    118  C   ALA    13     -32.395  31.390 -71.097  1.00 63.84           C
ATOM    119  O   ALA    13     -31.630  32.308 -71.380  1.00 63.84           O
ATOM    120  N   VAL    14     -31.996  30.272 -70.461  1.00 57.80           N
ATOM    121  CA  VAL    14     -30.627  30.011 -70.130  1.00 57.80           C
ATOM    122  CB  VAL    14     -30.467  28.798 -69.259  1.00 57.80           C
ATOM    123  CG1 VAL    14     -28.966  28.537 -69.050  1.00 57.80           C
ATOM    124  CG2 VAL    14     -31.250  29.025 -67.954  1.00 57.80           C
ATOM    125  C   VAL    14     -29.833  29.760 -71.377  1.00 57.80           C
ATOM    126  O   VAL    14     -28.684  30.186 -71.485  1.00 57.80           O
ATOM    127  N   CYS    15     -30.419  29.029 -72.344  1.00119.64           N
ATOM    128  CA  CYS    15     -29.675  28.638 -73.505  1.00119.64           C
ATOM    129  CB  CYS    15     -30.346  27.536 -74.347  1.00119.64           C
ATOM    130  SG  CYS    15     -31.921  28.020 -75.097  1.00119.64           S
ATOM    131  C   CYS    15     -29.304  29.791 -74.384  1.00119.64           C
ATOM    132  O   CYS    15     -28.184  29.823 -74.886  1.00119.64           O
ATOM    133  N   SER    16     -30.198  30.771 -74.622  1.00105.45           N
ATOM    134  CA  SER    16     -29.764  31.832 -75.487  1.00105.45           C
ATOM    135  CB  SER    16     -30.860  32.318 -76.458  1.00105.45           C
ATOM    136  OG  SER    16     -31.988  32.805 -75.744  1.00105.45           O
ATOM    137  C   SER    16     -29.347  32.976 -74.624  1.00105.45           C
ATOM    138  O   SER    16     -30.139  33.852 -74.290  1.00105.45           O
ATOM    139  N   PHE    17     -28.052  33.024 -74.275  1.00157.43           N
ATOM    140  CA  PHE    17     -27.618  34.038 -73.367  1.00157.43           C
ATOM    141  CB  PHE    17     -27.647  33.521 -71.906  1.00157.43           C
ATOM    142  CG  PHE    17     -27.244  34.588 -70.945  1.00157.43           C
ATOM    143  CD1 PHE    17     -28.091  35.634 -70.655  1.00157.43           C
ATOM    144  CD2 PHE    17     -26.024  34.527 -70.317  1.00157.43           C
ATOM    145  CE1 PHE    17     -27.714  36.611 -69.765  1.00157.43           C
ATOM    146  CE2 PHE    17     -25.640  35.501 -69.425  1.00157.43           C
ATOM    147  CZ  PHE    17     -26.486  36.547 -69.149  1.00157.43           C
ATOM    148  C   PHE    17     -26.228  34.417 -73.752  1.00157.43           C
ATOM    149  O   PHE    17     -25.610  33.786 -74.608  1.00157.43           O
ATOM    150  N   GLN    18     -25.712  35.489 -73.124  1.00 79.39           N
ATOM    151  CA  GLN    18     -24.396  35.965 -73.398  1.00 79.39           C
ATOM    152  CB  GLN    18     -24.033  37.157 -72.498  1.00 79.39           C
ATOM    153  CG  GLN    18     -22.636  37.730 -72.727  1.00 79.39           C
ATOM    154  CD  GLN    18     -22.459  38.885 -71.750  1.00 79.39           C
ATOM    155  OE1 GLN    18     -22.773  38.761 -70.567  1.00 79.39           O
ATOM    156  NE2 GLN    18     -21.943  40.039 -72.251  1.00 79.39           N
ATOM    157  C   GLN    18     -23.482  34.837 -73.067  1.00 79.39           C
ATOM    158  O   GLN    18     -22.548  34.544 -73.811  1.00 79.39           O
ATOM    159  N   LYS    19     -23.743  34.147 -71.942  1.00162.89           N
ATOM    160  CA  LYS    19     -22.897  33.041 -71.638  1.00162.89           C
ATOM    161  CB  LYS    19     -22.937  32.610 -70.163  1.00162.89           C
ATOM    162  CG  LYS    19     -22.386  33.670 -69.206  1.00162.89           C
ATOM    163  CD  LYS    19     -20.944  34.079 -69.511  1.00162.89           C
ATOM    164  CE  LYS    19     -19.945  32.925 -69.403  1.00162.89           C
ATOM    165  NZ  LYS    19     -20.081  32.028 -70.572  1.00162.89           N
ATOM    166  C   LYS    19     -23.396  31.907 -72.461  1.00162.89           C
ATOM    167  O   LYS    19     -24.398  31.271 -72.137  1.00162.89           O
ATOM    168  N   SER    20     -22.690  31.638 -73.572  1.00 86.23           N
ATOM    169  CA  SER    20     -23.078  30.573 -74.438  1.00 86.23           C
ATOM    170  CB  SER    20     -22.524  30.706 -75.867  1.00 86.23           C
ATOM    171  OG  SER    20     -21.107  30.613 -75.851  1.00 86.23           O
ATOM    172  C   SER    20     -22.508  29.336 -73.846  1.00 86.23           C
ATOM    173  O   SER    20     -21.926  29.366 -72.763  1.00 86.23           O
ATOM    174  N   GLY    21     -22.684  28.201 -74.538  1.00 98.02           N
ATOM    175  CA  GLY    21     -22.124  26.994 -74.024  1.00 98.02           C
ATOM    176  C   GLY    21     -23.101  26.352 -73.102  1.00 98.02           C
ATOM    177  O   GLY    21     -22.726  25.532 -72.267  1.00 98.02           O
ATOM    178  N   SER    22     -24.390  26.719 -73.190  1.00 94.78           N
ATOM    179  CA  SER    22     -25.294  25.999 -72.352  1.00 94.78           C
ATOM    180  CB  SER    22     -26.747  26.503 -72.441  1.00 94.78           C
ATOM    181  OG  SER    22     -27.586  25.743 -71.582  1.00 94.78           O
ATOM    182  C   SER    22     -25.247  24.599 -72.862  1.00 94.78           C
ATOM    183  O   SER    22     -25.473  24.358 -74.047  1.00 94.78           O
ATOM    184  N   CYS    23     -24.919  23.635 -71.981  1.00 50.86           N
ATOM    185  CA  CYS    23     -24.866  22.270 -72.415  1.00 50.86           C
ATOM    186  CB  CYS    23     -23.529  21.585 -72.107  1.00 50.86           C
ATOM    187  SG  CYS    23     -22.149  22.375 -72.989  1.00 50.86           S
ATOM    188  C   CYS    23     -25.938  21.554 -71.673  1.00 50.86           C
ATOM    189  O   CYS    23     -25.869  21.326 -70.467  1.00 50.86           O
ATOM    190  N   PRO    24     -26.958  21.236 -72.399  1.00 98.79           N
ATOM    191  CA  PRO    24     -28.081  20.604 -71.774  1.00 98.79           C
ATOM    192  CD  PRO    24     -27.367  22.118 -73.478  1.00 98.79           C
ATOM    193  CB  PRO    24     -29.324  21.115 -72.508  1.00 98.79           C
ATOM    194  CG  PRO    24     -28.787  21.665 -73.837  1.00 98.79           C
ATOM    195  C   PRO    24     -28.039  19.120 -71.721  1.00 98.79           C
ATOM    196  O   PRO    24     -27.207  18.498 -72.380  1.00 98.79           O
ATOM    197  N   GLY    25     -28.955  18.556 -70.910  1.00 82.52           N
ATOM    198  CA  GLY    25     -29.253  17.160 -70.923  1.00 82.52           C
ATOM    199  C   GLY    25     -30.305  17.159 -71.989  1.00 82.52           C
ATOM    200  O   GLY    25     -30.246  18.002 -72.881  1.00 82.52           O
ATOM    201  N   SER    26     -31.278  16.229 -71.985  1.00143.05           N
ATOM    202  CA  SER    26     -32.290  16.382 -72.996  1.00143.05           C
ATOM    203  CB  SER    26     -33.378  15.297 -72.930  1.00143.05           C
ATOM    204  OG  SER    26     -34.345  15.519 -73.947  1.00143.05           O
ATOM    205  C   SER    26     -32.957  17.696 -72.734  1.00143.05           C
ATOM    206  O   SER    26     -32.864  18.627 -73.531  1.00143.05           O
ATOM    207  N   GLY    27     -33.635  17.803 -71.578  1.00 96.13           N
ATOM    208  CA  GLY    27     -34.254  19.020 -71.147  1.00 96.13           C
ATOM    209  C   GLY    27     -35.654  19.061 -71.662  1.00 96.13           C
ATOM    210  O   GLY    27     -35.883  19.237 -72.857  1.00 96.13           O
ATOM    211  N   LEU    28     -36.635  18.920 -70.753  1.00 89.54           N
ATOM    212  CA  LEU    28     -38.005  19.014 -71.153  1.00 89.54           C
ATOM    213  CB  LEU    28     -38.986  18.419 -70.130  1.00 89.54           C
ATOM    214  CG  LEU    28     -38.843  16.895 -69.960  1.00 89.54           C
ATOM    215  CD1 LEU    28     -37.440  16.521 -69.461  1.00 89.54           C
ATOM    216  CD2 LEU    28     -39.964  16.322 -69.077  1.00 89.54           C
ATOM    217  C   LEU    28     -38.300  20.471 -71.276  1.00 89.54           C
ATOM    218  O   LEU    28     -37.673  21.295 -70.613  1.00 89.54           O
ATOM    219  N   ARG    29     -39.255  20.840 -72.150  1.00 93.06           N
ATOM    220  CA  ARG    29     -39.556  22.235 -72.261  1.00 93.06           C
ATOM    221  CB  ARG    29     -40.139  22.612 -73.634  1.00 93.06           C
ATOM    222  CG  ARG    29     -41.390  21.816 -74.016  1.00 93.06           C
ATOM    223  CD  ARG    29     -41.973  22.187 -75.381  1.00 93.06           C
ATOM    224  NE  ARG    29     -43.167  21.323 -75.597  1.00 93.06           N
ATOM    225  CZ  ARG    29     -43.015  20.080 -76.137  1.00 93.06           C
ATOM    226  NH1 ARG    29     -41.774  19.640 -76.494  1.00 93.06           N
ATOM    227  NH2 ARG    29     -44.102  19.274 -76.317  1.00 93.06           N
ATOM    228  C   ARG    29     -40.550  22.550 -71.195  1.00 93.06           C
ATOM    229  O   ARG    29     -41.751  22.656 -71.437  1.00 93.06           O
ATOM    230  N   THR    30     -40.044  22.704 -69.960  1.00 96.16           N
ATOM    231  CA  THR    30     -40.874  23.024 -68.840  1.00 96.16           C
ATOM    232  CB  THR    30     -41.436  21.817 -68.147  1.00 96.16           C
ATOM    233  OG1 THR    30     -42.353  22.210 -67.136  1.00 96.16           O
ATOM    234  CG2 THR    30     -40.276  21.013 -67.536  1.00 96.16           C
ATOM    235  C   THR    30     -40.001  23.737 -67.863  1.00 96.16           C
ATOM    236  O   THR    30     -38.785  23.805 -68.041  1.00 96.16           O
ATOM    237  N   PHE    31     -40.607  24.304 -66.804  1.00 61.76           N
ATOM    238  CA  PHE    31     -39.819  24.983 -65.822  1.00 61.76           C
ATOM    239  CB  PHE    31     -40.642  25.861 -64.864  1.00 61.76           C
ATOM    240  CG  PHE    31     -41.161  27.022 -65.642  1.00 61.76           C
ATOM    241  CD1 PHE    31     -42.320  26.918 -66.376  1.00 61.76           C
ATOM    242  CD2 PHE    31     -40.483  28.220 -65.634  1.00 61.76           C
ATOM    243  CE1 PHE    31     -42.792  27.992 -67.093  1.00 61.76           C
ATOM    244  CE2 PHE    31     -40.951  29.297 -66.349  1.00 61.76           C
ATOM    245  CZ  PHE    31     -42.109  29.184 -67.079  1.00 61.76           C
ATOM    246  C   PHE    31     -39.113  23.944 -65.009  1.00 61.76           C
ATOM    247  O   PHE    31     -39.663  22.887 -64.703  1.00 61.76           O
ATOM    248  N   THR    32     -37.856  24.249 -64.637  1.00129.69           N
ATOM    249  CA  THR    32     -36.983  23.355 -63.922  1.00129.69           C
ATOM    250  CB  THR    32     -35.749  23.074 -64.733  1.00129.69           C
ATOM    251  OG1 THR    32     -34.829  22.265 -64.023  1.00129.69           O
ATOM    252  CG2 THR    32     -35.102  24.412 -65.110  1.00129.69           C
ATOM    253  C   THR    32     -36.557  24.036 -62.657  1.00129.69           C
ATOM    254  O   THR    32     -36.631  25.257 -62.552  1.00129.69           O
ATOM    255  N   ILE    33     -36.088  23.248 -61.665  1.00 86.74           N
ATOM    256  CA  ILE    33     -35.707  23.760 -60.374  1.00 86.74           C
ATOM    257  CB  ILE    33     -35.667  22.690 -59.315  1.00 86.74           C
ATOM    258  CG1 ILE    33     -37.053  22.061 -59.117  1.00 86.74           C
ATOM    259  CG2 ILE    33     -35.072  23.295 -58.034  1.00 86.74           C
ATOM    260  CD1 ILE    33     -37.022  20.775 -58.292  1.00 86.74           C
ATOM    261  C   ILE    33     -34.321  24.328 -60.402  1.00 86.74           C
ATOM    262  O   ILE    33     -33.376  23.662 -60.827  1.00 86.74           O
ATOM    263  N   HIS    34     -34.184  25.632 -60.060  1.00 83.59           N
ATOM    264  CA  HIS    34     -32.880  26.198 -59.842  1.00 83.59           C
ATOM    265  ND1 HIS    34     -31.142  29.583 -60.311  1.00 83.59           N
ATOM    266  CG  HIS    34     -31.470  28.312 -59.896  1.00 83.59           C
ATOM    267  CB  HIS    34     -32.850  27.727 -60.006  1.00 83.59           C
ATOM    268  NE2 HIS    34     -29.282  28.687 -59.484  1.00 83.59           N
ATOM    269  CD2 HIS    34     -30.322  27.779 -59.393  1.00 83.59           C
ATOM    270  CE1 HIS    34     -29.822  29.755 -60.042  1.00 83.59           C
ATOM    271  C   HIS    34     -32.428  25.884 -58.445  1.00 83.59           C
ATOM    272  O   HIS    34     -31.361  25.306 -58.238  1.00 83.59           O
ATOM    273  N   GLY    35     -33.268  26.225 -57.434  1.00 48.76           N
ATOM    274  CA  GLY    35     -32.829  25.997 -56.086  1.00 48.76           C
ATOM    275  C   GLY    35     -33.876  26.389 -55.085  1.00 48.76           C
ATOM    276  O   GLY    35     -34.858  27.063 -55.398  1.00 48.76           O
ATOM    277  N   LEU    36     -33.679  25.928 -53.830  1.00 76.45           N
ATOM    278  CA  LEU    36     -34.510  26.273 -52.712  1.00 76.45           C
ATOM    279  CB  LEU    36     -35.124  25.047 -52.013  1.00 76.45           C
ATOM    280  CG  LEU    36     -36.020  25.388 -50.808  1.00 76.45           C
ATOM    281  CD1 LEU    36     -37.217  26.247 -51.235  1.00 76.45           C
ATOM    282  CD2 LEU    36     -36.448  24.114 -50.062  1.00 76.45           C
ATOM    283  C   LEU    36     -33.557  26.939 -51.769  1.00 76.45           C
ATOM    284  O   LEU    36     -32.683  26.278 -51.205  1.00 76.45           O
ATOM    285  N   TRP    37     -33.706  28.264 -51.558  1.00 93.47           N
ATOM    286  CA  TRP    37     -32.686  28.967 -50.832  1.00 93.47           C
ATOM    287  CB  TRP    37     -32.133  30.138 -51.655  1.00 93.47           C
ATOM    288  CG  TRP    37     -31.532  29.710 -52.972  1.00 93.47           C
ATOM    289  CD2 TRP    37     -31.430  30.570 -54.115  1.00 93.47           C
ATOM    290  CD1 TRP    37     -31.026  28.501 -53.351  1.00 93.47           C
ATOM    291  NE1 TRP    37     -30.608  28.556 -54.659  1.00 93.47           N
ATOM    292  CE2 TRP    37     -30.853  29.825 -55.142  1.00 93.47           C
ATOM    293  CE3 TRP    37     -31.794  31.874 -54.294  1.00 93.47           C
ATOM    294  CZ2 TRP    37     -30.629  30.375 -56.370  1.00 93.47           C
ATOM    295  CZ3 TRP    37     -31.563  32.428 -55.532  1.00 93.47           C
ATOM    296  CH2 TRP    37     -30.991  31.692 -56.549  1.00 93.47           C
ATOM    297  C   TRP    37     -33.219  29.553 -49.562  1.00 93.47           C
ATOM    298  O   TRP    37     -34.206  30.283 -49.557  1.00 93.47           O
ATOM    299  N   PRO    38     -32.561  29.259 -48.473  1.00 75.11           N
ATOM    300  CA  PRO    38     -32.964  29.854 -47.231  1.00 75.11           C
ATOM    301  CD  PRO    38     -31.997  27.931 -48.281  1.00 75.11           C
ATOM    302  CB  PRO    38     -32.270  29.047 -46.137  1.00 75.11           C
ATOM    303  CG  PRO    38     -32.100  27.654 -46.772  1.00 75.11           C
ATOM    304  C   PRO    38     -32.569  31.290 -47.273  1.00 75.11           C
ATOM    305  O   PRO    38     -31.526  31.593 -47.852  1.00 75.11           O
ATOM    306  N   GLN    39     -33.375  32.198 -46.689  1.00 68.57           N
ATOM    307  CA  GLN    39     -32.966  33.569 -46.720  1.00 68.57           C
ATOM    308  CB  GLN    39     -33.299  34.296 -48.036  1.00 68.57           C
ATOM    309  CG  GLN    39     -32.493  33.779 -49.228  1.00 68.57           C
ATOM    310  CD  GLN    39     -32.810  34.645 -50.438  1.00 68.57           C
ATOM    311  OE1 GLN    39     -32.389  34.348 -51.555  1.00 68.57           O
ATOM    312  NE2 GLN    39     -33.570  35.750 -50.215  1.00 68.57           N
ATOM    313  C   GLN    39     -33.628  34.322 -45.613  1.00 68.57           C
ATOM    314  O   GLN    39     -34.638  33.903 -45.054  1.00 68.57           O
ATOM    315  N   GLN    40     -33.019  35.458 -45.235  1.00 94.34           N
ATOM    316  CA  GLN    40     -33.610  36.361 -44.297  1.00 94.34           C
ATOM    317  CB  GLN    40     -32.704  36.811 -43.133  1.00 94.34           C
ATOM    318  CG  GLN    40     -32.435  35.743 -42.069  1.00 94.34           C
ATOM    319  CD  GLN    40     -31.289  34.864 -42.542  1.00 94.34           C
ATOM    320  OE1 GLN    40     -30.932  33.887 -41.886  1.00 94.34           O
ATOM    321  NE2 GLN    40     -30.690  35.217 -43.711  1.00 94.34           N
ATOM    322  C   GLN    40     -33.882  37.574 -45.108  1.00 94.34           C
ATOM    323  O   GLN    40     -33.240  37.794 -46.134  1.00 94.34           O
ATOM    324  N   SER    41     -34.866  38.391 -44.706  1.00171.89           N
ATOM    325  CA  SER    41     -35.061  39.540 -45.526  1.00171.89           C
ATOM    326  CB  SER    41     -36.267  40.399 -45.107  1.00171.89           C
ATOM    327  OG  SER    41     -36.065  40.923 -43.803  1.00171.89           O
ATOM    328  C   SER    41     -33.824  40.368 -45.392  1.00171.89           C
ATOM    329  O   SER    41     -33.492  40.829 -44.301  1.00171.89           O
ATOM    330  N   GLY    42     -33.103  40.563 -46.514  1.00217.43           N
ATOM    331  CA  GLY    42     -31.938  41.402 -46.519  1.00217.43           C
ATOM    332  C   GLY    42     -30.665  40.600 -46.526  1.00217.43           C
ATOM    333  O   GLY    42     -29.646  41.087 -47.015  1.00217.43           O
ATOM    334  N   THR    43     -30.660  39.362 -45.988  1.00137.16           N
ATOM    335  CA  THR    43     -29.424  38.623 -45.987  1.00137.16           C
ATOM    336  CB  THR    43     -28.613  38.831 -44.742  1.00137.16           C
ATOM    337  OG1 THR    43     -29.331  38.371 -43.607  1.00137.16           O
ATOM    338  CG2 THR    43     -28.313  40.333 -44.607  1.00137.16           C
ATOM    339  C   THR    43     -29.737  37.164 -46.083  1.00137.16           C
ATOM    340  O   THR    43     -30.901  36.776 -46.011  1.00137.16           O
ATOM    341  N   SER    44     -28.700  36.315 -46.278  1.00 71.42           N
ATOM    342  CA  SER    44     -28.928  34.899 -46.366  1.00 71.42           C
ATOM    343  CB  SER    44     -29.137  34.398 -47.805  1.00 71.42           C
ATOM    344  OG  SER    44     -29.358  32.995 -47.801  1.00 71.42           O
ATOM    345  C   SER    44     -27.715  34.190 -45.839  1.00 71.42           C
ATOM    346  O   SER    44     -26.623  34.753 -45.780  1.00 71.42           O
ATOM    347  N   LEU    45     -27.888  32.917 -45.426  1.00 98.26           N
ATOM    348  CA  LEU    45     -26.778  32.150 -44.935  1.00 98.26           C
ATOM    349  CB  LEU    45     -27.050  31.412 -43.614  1.00 98.26           C
ATOM    350  CG  LEU    45     -27.189  32.339 -42.395  1.00 98.26           C
ATOM    351  CD1 LEU    45     -25.855  33.021 -42.055  1.00 98.26           C
ATOM    352  CD2 LEU    45     -28.335  33.343 -42.584  1.00 98.26           C
ATOM    353  C   LEU    45     -26.464  31.108 -45.953  1.00 98.26           C
ATOM    354  O   LEU    45     -27.354  30.644 -46.664  1.00 98.26           O
ATOM    355  N   THR    46     -25.172  30.740 -46.073  1.00116.36           N
ATOM    356  CA  THR    46     -24.796  29.737 -47.026  1.00116.36           C
ATOM    357  CB  THR    46     -24.327  30.313 -48.327  1.00116.36           C
ATOM    358  OG1 THR    46     -23.151  31.084 -48.125  1.00116.36           O
ATOM    359  CG2 THR    46     -25.446  31.202 -48.895  1.00116.36           C
ATOM    360  C   THR    46     -23.653  28.947 -46.464  1.00116.36           C
ATOM    361  O   THR    46     -23.035  29.343 -45.477  1.00116.36           O
ATOM    362  N   ASN    47     -23.357  27.791 -47.099  1.00 81.95           N
ATOM    363  CA  ASN    47     -22.251  26.949 -46.727  1.00 81.95           C
ATOM    364  CB  ASN    47     -20.889  27.555 -47.100  1.00 81.95           C
ATOM    365  CG  ASN    47     -20.837  27.648 -48.616  1.00 81.95           C
ATOM    366  OD1 ASN    47     -20.773  28.738 -49.181  1.00 81.95           O
ATOM    367  ND2 ASN    47     -20.876  26.471 -49.298  1.00 81.95           N
ATOM    368  C   ASN    47     -22.273  26.717 -45.256  1.00 81.95           C
ATOM    369  O   ASN    47     -21.315  27.023 -44.549  1.00 81.95           O
ATOM    370  N   CYS    48     -23.372  26.136 -44.754  1.00126.80           N
ATOM    371  CA  CYS    48     -23.497  25.968 -43.346  1.00126.80           C
ATOM    372  CB  CYS    48     -24.970  26.200 -42.949  1.00126.80           C
ATOM    373  SG  CYS    48     -25.429  27.848 -43.573  1.00126.80           S
ATOM    374  C   CYS    48     -22.839  24.654 -42.961  1.00126.80           C
ATOM    375  O   CYS    48     -21.642  24.715 -42.680  1.00126.80           O
ATOM    376  N   PRO    49     -23.425  23.474 -42.886  1.00166.81           N
ATOM    377  CA  PRO    49     -22.564  22.358 -42.567  1.00166.81           C
ATOM    378  CD  PRO    49     -24.717  23.308 -42.227  1.00166.81           C
ATOM    379  CB  PRO    49     -23.458  21.254 -42.010  1.00166.81           C
ATOM    380  CG  PRO    49     -24.628  22.025 -41.390  1.00166.81           C
ATOM    381  C   PRO    49     -21.682  21.896 -43.689  1.00166.81           C
ATOM    382  O   PRO    49     -22.074  21.975 -44.850  1.00166.81           O
ATOM    383  N   GLY    50     -20.478  21.410 -43.340  1.00 59.16           N
ATOM    384  CA  GLY    50     -19.463  20.926 -44.236  1.00 59.16           C
ATOM    385  C   GLY    50     -19.817  19.621 -44.900  1.00 59.16           C
ATOM    386  O   GLY    50     -19.397  19.384 -46.032  1.00 59.16           O
ATOM    387  N   SER    51     -20.560  18.728 -44.209  1.00166.84           N
ATOM    388  CA  SER    51     -20.816  17.391 -44.693  1.00166.84           C
ATOM    389  CB  SER    51     -21.852  16.625 -43.850  1.00166.84           C
ATOM    390  OG  SER    51     -22.053  15.322 -44.378  1.00166.84           O
ATOM    391  C   SER    51     -21.310  17.426 -46.113  1.00166.84           C
ATOM    392  O   SER    51     -21.984  18.354 -46.550  1.00166.84           O
ATOM    393  N   PRO    52     -20.911  16.406 -46.837  1.00100.99           N
ATOM    394  CA  PRO    52     -21.224  16.245 -48.242  1.00100.99           C
ATOM    395  CD  PRO    52     -19.660  15.750 -46.494  1.00100.99           C
ATOM    396  CB  PRO    52     -20.107  15.382 -48.835  1.00100.99           C
ATOM    397  CG  PRO    52     -19.427  14.734 -47.620  1.00100.99           C
ATOM    398  C   PRO    52     -22.578  15.667 -48.520  1.00100.99           C
ATOM    399  O   PRO    52     -23.243  15.204 -47.595  1.00100.99           O
ATOM    400  N   PHE    53     -22.989  15.689 -49.809  1.00153.41           N
ATOM    401  CA  PHE    53     -24.252  15.172 -50.258  1.00153.41           C
ATOM    402  CB  PHE    53     -24.614  15.625 -51.684  1.00153.41           C
ATOM    403  CG  PHE    53     -23.646  14.977 -52.617  1.00153.41           C
ATOM    404  CD1 PHE    53     -22.417  15.544 -52.867  1.00153.41           C
ATOM    405  CD2 PHE    53     -23.961  13.786 -53.231  1.00153.41           C
ATOM    406  CE1 PHE    53     -21.524  14.943 -53.723  1.00153.41           C
ATOM    407  CE2 PHE    53     -23.073  13.180 -54.089  1.00153.41           C
ATOM    408  CZ  PHE    53     -21.852  13.759 -54.339  1.00153.41           C
ATOM    409  C   PHE    53     -24.168  13.678 -50.289  1.00153.41           C
ATOM    410  O   PHE    53     -23.143  13.113 -50.667  1.00153.41           O
ATOM    411  N   ASP    54     -25.265  13.005 -49.885  1.00 48.40           N
ATOM    412  CA  ASP    54     -25.324  11.572 -49.866  1.00 48.40           C
ATOM    413  CB  ASP    54     -25.912  11.019 -48.559  1.00 48.40           C
ATOM    414  CG  ASP    54     -25.879   9.503 -48.633  1.00 48.40           C
ATOM    415  OD1 ASP    54     -25.063   8.965 -49.428  1.00 48.40           O
ATOM    416  OD2 ASP    54     -26.664   8.861 -47.888  1.00 48.40           O
ATOM    417  C   ASP    54     -26.243  11.144 -50.971  1.00 48.40           C
ATOM    418  O   ASP    54     -27.445  11.402 -50.929  1.00 48.40           O
ATOM    419  N   ILE    55     -25.678  10.470 -51.992  1.00134.07           N
ATOM    420  CA  ILE    55     -26.381  10.010 -53.157  1.00134.07           C
ATOM    421  CB  ILE    55     -25.433   9.439 -54.184  1.00134.07           C
ATOM    422  CG1 ILE    55     -26.106   9.245 -55.559  1.00134.07           C
ATOM    423  CG2 ILE    55     -24.810   8.158 -53.601  1.00134.07           C
ATOM    424  CD1 ILE    55     -27.201   8.178 -55.609  1.00134.07           C
ATOM    425  C   ILE    55     -27.386   8.961 -52.781  1.00134.07           C
ATOM    426  O   ILE    55     -28.498   8.946 -53.306  1.00134.07           O
ATOM    427  N   THR    56     -27.025   8.062 -51.847  1.00 35.70           N
ATOM    428  CA  THR    56     -27.840   6.927 -51.513  1.00 35.70           C
ATOM    429  CB  THR    56     -27.220   6.066 -50.449  1.00 35.70           C
ATOM    430  OG1 THR    56     -25.964   5.570 -50.892  1.00 35.70           O
ATOM    431  CG2 THR    56     -28.171   4.900 -50.133  1.00 35.70           C
ATOM    432  C   THR    56     -29.190   7.349 -51.020  1.00 35.70           C
ATOM    433  O   THR    56     -30.196   6.737 -51.377  1.00 35.70           O
ATOM    434  N   LYS    57     -29.263   8.400 -50.187  1.00102.13           N
ATOM    435  CA  LYS    57     -30.531   8.785 -49.633  1.00102.13           C
ATOM    436  CB  LYS    57     -30.411   9.977 -48.669  1.00102.13           C
ATOM    437  CG  LYS    57     -29.587   9.660 -47.419  1.00102.13           C
ATOM    438  CD  LYS    57     -29.190  10.897 -46.612  1.00102.13           C
ATOM    439  CE  LYS    57     -30.219  11.293 -45.553  1.00102.13           C
ATOM    440  NZ  LYS    57     -30.199  10.313 -44.444  1.00102.13           N
ATOM    441  C   LYS    57     -31.449   9.194 -50.745  1.00102.13           C
ATOM    442  O   LYS    57     -32.658   8.981 -50.686  1.00102.13           O
ATOM    443  N   ILE    58     -30.864   9.865 -51.744  1.00180.84           N
ATOM    444  CA  ILE    58     -31.426  10.444 -52.930  1.00180.84           C
ATOM    445  CB  ILE    58     -30.478  11.415 -53.541  1.00180.84           C
ATOM    446  CG1 ILE    58     -30.013  12.408 -52.469  1.00180.84           C
ATOM    447  CG2 ILE    58     -31.204  12.104 -54.703  1.00180.84           C
ATOM    448  CD1 ILE    58     -28.730  13.132 -52.853  1.00180.84           C
ATOM    449  C   ILE    58     -31.804   9.460 -54.004  1.00180.84           C
ATOM    450  O   ILE    58     -32.654   9.765 -54.838  1.00180.84           O
ATOM    451  N   SER    59     -31.165   8.275 -54.036  1.00 66.19           N
ATOM    452  CA  SER    59     -31.166   7.366 -55.157  1.00 66.19           C
ATOM    453  CB  SER    59     -30.717   5.953 -54.753  1.00 66.19           C
ATOM    454  OG  SER    59     -29.385   5.993 -54.263  1.00 66.19           O
ATOM    455  C   SER    59     -32.495   7.226 -55.850  1.00 66.19           C
ATOM    456  O   SER    59     -32.540   7.290 -57.078  1.00 66.19           O
ATOM    457  N   HIS    60     -33.618   7.061 -55.131  1.00 82.22           N
ATOM    458  CA  HIS    60     -34.867   6.857 -55.818  1.00 82.22           C
ATOM    459  ND1 HIS    60     -35.418   5.435 -52.771  1.00 82.22           N
ATOM    460  CG  HIS    60     -36.052   5.505 -53.992  1.00 82.22           C
ATOM    461  CB  HIS    60     -36.072   6.727 -54.865  1.00 82.22           C
ATOM    462  NE2 HIS    60     -36.370   3.454 -53.107  1.00 82.22           N
ATOM    463  CD2 HIS    60     -36.627   4.287 -54.182  1.00 82.22           C
ATOM    464  CE1 HIS    60     -35.641   4.188 -52.286  1.00 82.22           C
ATOM    465  C   HIS    60     -35.159   8.046 -56.687  1.00 82.22           C
ATOM    466  O   HIS    60     -35.666   7.904 -57.798  1.00 82.22           O
ATOM    467  N   LEU    61     -34.853   9.243 -56.165  1.00 80.89           N
ATOM    468  CA  LEU    61     -35.101  10.559 -56.689  1.00 80.89           C
ATOM    469  CB  LEU    61     -34.845  11.651 -55.640  1.00 80.89           C
ATOM    470  CG  LEU    61     -35.786  11.543 -54.429  1.00 80.89           C
ATOM    471  CD1 LEU    61     -35.522  12.667 -53.415  1.00 80.89           C
ATOM    472  CD2 LEU    61     -37.255  11.461 -54.876  1.00 80.89           C
ATOM    473  C   LEU    61     -34.295  10.930 -57.906  1.00 80.89           C
ATOM    474  O   LEU    61     -34.726  11.780 -58.682  1.00 80.89           O
ATOM    475  N   GLN    62     -33.109  10.329 -58.110  1.00105.69           N
ATOM    476  CA  GLN    62     -32.173  10.785 -59.111  1.00105.69           C
ATOM    477  CB  GLN    62     -30.974   9.831 -59.246  1.00105.69           C
ATOM    478  CG  GLN    62     -31.382   8.450 -59.767  1.00105.69           C
ATOM    479  CD  GLN    62     -30.137   7.583 -59.861  1.00105.69           C
ATOM    480  OE1 GLN    62     -29.853   6.992 -60.904  1.00105.69           O
ATOM    481  NE2 GLN    62     -29.371   7.499 -58.741  1.00105.69           N
ATOM    482  C   GLN    62     -32.781  10.881 -60.481  1.00105.69           C
ATOM    483  O   GLN    62     -32.561  11.870 -61.179  1.00105.69           O
ATOM    484  N   SER    63     -33.561   9.878 -60.917  1.00 32.61           N
ATOM    485  CA  SER    63     -34.087   9.930 -62.252  1.00 32.61           C
ATOM    486  CB  SER    63     -34.913   8.681 -62.612  1.00 32.61           C
ATOM    487  OG  SER    63     -36.046   8.579 -61.763  1.00 32.61           O
ATOM    488  C   SER    63     -34.975  11.127 -62.392  1.00 32.61           C
ATOM    489  O   SER    63     -34.943  11.815 -63.411  1.00 32.61           O
ATOM    490  N   GLN    64     -35.800  11.400 -61.365  1.00109.52           N
ATOM    491  CA  GLN    64     -36.721  12.500 -61.398  1.00109.52           C
ATOM    492  CB  GLN    64     -37.648  12.529 -60.171  1.00109.52           C
ATOM    493  CG  GLN    64     -38.640  13.694 -60.181  1.00109.52           C
ATOM    494  CD  GLN    64     -39.704  13.415 -61.232  1.00109.52           C
ATOM    495  OE1 GLN    64     -39.409  12.919 -62.318  1.00109.52           O
ATOM    496  NE2 GLN    64     -40.981  13.743 -60.901  1.00109.52           N
ATOM    497  C   GLN    64     -35.966  13.791 -61.403  1.00109.52           C
ATOM    498  O   GLN    64     -36.315  14.724 -62.122  1.00109.52           O
ATOM    499  N   LEU    65     -34.900  13.871 -60.588  1.00 55.34           N
ATOM    500  CA  LEU    65     -34.130  15.068 -60.444  1.00 55.34           C
ATOM    501  CB  LEU    65     -33.076  14.968 -59.330  1.00 55.34           C
ATOM    502  CG  LEU    65     -33.678  14.829 -57.918  1.00 55.34           C
ATOM    503  CD1 LEU    65     -32.575  14.740 -56.851  1.00 55.34           C
ATOM    504  CD2 LEU    65     -34.701  15.940 -57.626  1.00 55.34           C
ATOM    505  C   LEU    65     -33.440  15.394 -61.726  1.00 55.34           C
ATOM    506  O   LEU    65     -33.260  16.564 -62.054  1.00 55.34           O
ATOM    507  N   ASN    66     -33.014  14.376 -62.492  1.00 86.76           N
ATOM    508  CA  ASN    66     -32.315  14.672 -63.703  1.00 86.76           C
ATOM    509  CB  ASN    66     -31.888  13.413 -64.480  1.00 86.76           C
ATOM    510  CG  ASN    66     -30.867  13.830 -65.533  1.00 86.76           C
ATOM    511  OD1 ASN    66     -31.121  14.713 -66.351  1.00 86.76           O
ATOM    512  ND2 ASN    66     -29.671  13.183 -65.504  1.00 86.76           N
ATOM    513  C   ASN    66     -33.224  15.481 -64.575  1.00 86.76           C
ATOM    514  O   ASN    66     -32.786  16.445 -65.194  1.00 86.76           O
ATOM    515  N   THR    67     -34.509  15.093 -64.693  1.00132.69           N
ATOM    516  CA  THR    67     -35.423  15.843 -65.511  1.00132.69           C
ATOM    517  CB  THR    67     -36.653  15.066 -65.890  1.00132.69           C
ATOM    518  OG1 THR    67     -37.469  15.834 -66.762  1.00132.69           O
ATOM    519  CG2 THR    67     -37.429  14.683 -64.626  1.00132.69           C
ATOM    520  C   THR    67     -35.848  17.151 -64.888  1.00132.69           C
ATOM    521  O   THR    67     -35.879  18.178 -65.564  1.00132.69           O
ATOM    522  N   LEU    68     -36.242  17.147 -63.596  1.00137.32           N
ATOM    523  CA  LEU    68     -36.736  18.336 -62.940  1.00137.32           C
ATOM    524  CB  LEU    68     -37.530  18.068 -61.644  1.00137.32           C
ATOM    525  CG  LEU    68     -38.916  17.430 -61.855  1.00137.32           C
ATOM    526  CD1 LEU    68     -38.807  15.994 -62.380  1.00137.32           C
ATOM    527  CD2 LEU    68     -39.775  17.533 -60.582  1.00137.32           C
ATOM    528  C   LEU    68     -35.683  19.341 -62.567  1.00137.32           C
ATOM    529  O   LEU    68     -35.969  20.533 -62.522  1.00137.32           O
ATOM    530  N   TRP    69     -34.530  18.857 -62.072  1.00211.83           N
ATOM    531  CA  TRP    69     -33.375  19.582 -61.596  1.00211.83           C
ATOM    532  CB  TRP    69     -32.907  19.063 -60.221  1.00211.83           C
ATOM    533  CG  TRP    69     -32.221  20.101 -59.355  1.00211.83           C
ATOM    534  CD2 TRP    69     -32.486  20.236 -57.948  1.00211.83           C
ATOM    535  CD1 TRP    69     -31.344  21.097 -59.671  1.00211.83           C
ATOM    536  NE1 TRP    69     -31.037  21.833 -58.554  1.00211.83           N
ATOM    537  CE2 TRP    69     -31.736  21.318 -57.486  1.00211.83           C
ATOM    538  CE3 TRP    69     -33.299  19.526 -57.111  1.00211.83           C
ATOM    539  CZ2 TRP    69     -31.785  21.705 -56.178  1.00211.83           C
ATOM    540  CZ3 TRP    69     -33.337  19.912 -55.790  1.00211.83           C
ATOM    541  CH2 TRP    69     -32.594  20.980 -55.333  1.00211.83           C
ATOM    542  C   TRP    69     -32.219  19.717 -62.585  1.00211.83           C
ATOM    543  O   TRP    69     -31.103  19.927 -62.117  1.00211.83           O
ATOM    544  N   PRO    70     -32.301  19.479 -63.869  1.00124.46           N
ATOM    545  CA  PRO    70     -31.123  19.460 -64.726  1.00124.46           C
ATOM    546  CD  PRO    70     -33.501  19.799 -64.624  1.00124.46           C
ATOM    547  CB  PRO    70     -31.665  19.372 -66.149  1.00124.46           C
ATOM    548  CG  PRO    70     -33.014  20.102 -66.053  1.00124.46           C
ATOM    549  C   PRO    70     -30.171  20.628 -64.601  1.00124.46           C
ATOM    550  O   PRO    70     -30.592  21.722 -64.230  1.00124.46           O
ATOM    551  N   ASN    71     -28.863  20.375 -64.867  1.00176.00           N
ATOM    552  CA  ASN    71     -27.776  21.313 -64.735  1.00176.00           C
ATOM    553  CB  ASN    71     -26.404  20.617 -64.763  1.00176.00           C
ATOM    554  CG  ASN    71     -25.359  21.567 -64.193  1.00176.00           C
ATOM    555  OD1 ASN    71     -25.592  22.767 -64.056  1.00176.00           O
ATOM    556  ND2 ASN    71     -24.166  21.010 -63.850  1.00176.00           N
ATOM    557  C   ASN    71     -27.745  22.423 -65.747  1.00176.00           C
ATOM    558  O   ASN    71     -27.628  23.567 -65.338  1.00176.00           O
ATOM    559  N   VAL    72     -27.829  22.131 -67.065  1.00309.85           N
ATOM    560  CA  VAL    72     -27.785  23.061 -68.175  1.00309.85           C
ATOM    561  CB  VAL    72     -28.607  24.331 -68.060  1.00309.85           C
ATOM    562  CG1 VAL    72     -30.018  23.956 -67.581  1.00309.85           C
ATOM    563  CG2 VAL    72     -27.860  25.440 -67.295  1.00309.85           C
ATOM    564  C   VAL    72     -26.369  23.454 -68.459  1.00309.85           C
ATOM    565  O   VAL    72     -26.020  23.713 -69.609  1.00309.85           O
ATOM    566  N   LEU    73     -25.508  23.541 -67.426  1.00151.24           N
ATOM    567  CA  LEU    73     -24.146  23.892 -67.706  1.00151.24           C
ATOM    568  CB  LEU    73     -23.289  23.941 -66.430  1.00151.24           C
ATOM    569  CG  LEU    73     -23.762  24.999 -65.413  1.00151.24           C
ATOM    570  CD1 LEU    73     -22.867  25.010 -64.160  1.00151.24           C
ATOM    571  CD2 LEU    73     -23.882  26.389 -66.063  1.00151.24           C
ATOM    572  C   LEU    73     -23.605  22.797 -68.576  1.00151.24           C
ATOM    573  O   LEU    73     -23.109  23.050 -69.670  1.00151.24           O
ATOM    574  N   ARG    74     -23.719  21.539 -68.099  1.00261.42           N
ATOM    575  CA  ARG    74     -23.352  20.347 -68.817  1.00261.42           C
ATOM    576  CB  ARG    74     -22.141  20.487 -69.753  1.00261.42           C
ATOM    577  CG  ARG    74     -21.816  19.185 -70.485  1.00261.42           C
ATOM    578  CD  ARG    74     -22.883  18.761 -71.497  1.00261.42           C
ATOM    579  NE  ARG    74     -22.498  17.419 -72.017  1.00261.42           N
ATOM    580  CZ  ARG    74     -23.206  16.863 -73.044  1.00261.42           C
ATOM    581  NH1 ARG    74     -24.232  17.560 -73.614  1.00261.42           N
ATOM    582  NH2 ARG    74     -22.889  15.615 -73.499  1.00261.42           N
ATOM    583  C   ARG    74     -22.960  19.332 -67.792  1.00261.42           C
ATOM    584  O   ARG    74     -21.879  19.443 -67.215  1.00261.42           O
ATOM    585  N   ALA    75     -23.807  18.305 -67.552  1.00 58.73           N
ATOM    586  CA  ALA    75     -23.448  17.320 -66.569  1.00 58.73           C
ATOM    587  CB  ALA    75     -22.974  17.910 -65.228  1.00 58.73           C
ATOM    588  C   ALA    75     -24.636  16.471 -66.239  1.00 58.73           C
ATOM    589  O   ALA    75     -25.734  16.651 -66.765  1.00 58.73           O
ATOM    590  N   ASN    76     -24.387  15.489 -65.350  1.00111.41           N
ATOM    591  CA  ASN    76     -25.327  14.564 -64.782  1.00111.41           C
ATOM    592  CB  ASN    76     -24.641  13.415 -64.025  1.00111.41           C
ATOM    593  CG  ASN    76     -23.765  13.996 -62.926  1.00111.41           C
ATOM    594  OD1 ASN    76     -23.513  15.199 -62.874  1.00111.41           O
ATOM    595  ND2 ASN    76     -23.267  13.104 -62.029  1.00111.41           N
ATOM    596  C   ASN    76     -26.209  15.325 -63.841  1.00111.41           C
ATOM    597  O   ASN    76     -27.302  14.876 -63.496  1.00111.41           O
ATOM    598  N   ASN    77     -25.730  16.513 -63.422  1.00122.46           N
ATOM    599  CA  ASN    77     -26.379  17.398 -62.497  1.00122.46           C
ATOM    600  CB  ASN    77     -27.907  17.420 -62.671  1.00122.46           C
ATOM    601  CG  ASN    77     -28.447  18.625 -61.920  1.00122.46           C
ATOM    602  OD1 ASN    77     -29.280  18.503 -61.025  1.00122.46           O
ATOM    603  ND2 ASN    77     -27.962  19.835 -62.296  1.00122.46           N
ATOM    604  C   ASN    77     -26.068  17.006 -61.081  1.00122.46           C
ATOM    605  O   ASN    77     -26.533  17.645 -60.138  1.00122.46           O
ATOM    606  N   GLN    78     -25.208  15.991 -60.885  1.00126.47           N
ATOM    607  CA  GLN    78     -24.827  15.597 -59.554  1.00126.47           C
ATOM    608  CB  GLN    78     -23.896  14.372 -59.540  1.00126.47           C
ATOM    609  CG  GLN    78     -23.348  14.028 -58.156  1.00126.47           C
ATOM    610  CD  GLN    78     -24.502  13.535 -57.300  1.00126.47           C
ATOM    611  OE1 GLN    78     -25.070  12.474 -57.553  1.00126.47           O
ATOM    612  NE2 GLN    78     -24.869  14.340 -56.265  1.00126.47           N
ATOM    613  C   GLN    78     -24.067  16.715 -58.910  1.00126.47           C
ATOM    614  O   GLN    78     -24.264  17.016 -57.733  1.00126.47           O
ATOM    615  N   GLN    79     -23.169  17.364 -59.674  1.00 76.20           N
ATOM    616  CA  GLN    79     -22.363  18.406 -59.109  1.00 76.20           C
ATOM    617  CB  GLN    79     -21.348  19.002 -60.098  1.00 76.20           C
ATOM    618  CG  GLN    79     -22.004  19.738 -61.267  1.00 76.20           C
ATOM    619  CD  GLN    79     -20.912  20.455 -62.047  1.00 76.20           C
ATOM    620  OE1 GLN    79     -20.191  21.290 -61.502  1.00 76.20           O
ATOM    621  NE2 GLN    79     -20.782  20.120 -63.358  1.00 76.20           N
ATOM    622  C   GLN    79     -23.263  19.522 -58.704  1.00 76.20           C
ATOM    623  O   GLN    79     -23.090  20.123 -57.645  1.00 76.20           O
ATOM    624  N   PHE    80     -24.266  19.815 -59.550  1.00 72.90           N
ATOM    625  CA  PHE    80     -25.163  20.906 -59.312  1.00 72.90           C
ATOM    626  CB  PHE    80     -26.152  21.097 -60.474  1.00 72.90           C
ATOM    627  CG  PHE    80     -26.919  22.362 -60.286  1.00 72.90           C
ATOM    628  CD1 PHE    80     -26.311  23.580 -60.486  1.00 72.90           C
ATOM    629  CD2 PHE    80     -28.249  22.336 -59.940  1.00 72.90           C
ATOM    630  CE1 PHE    80     -27.012  24.752 -60.326  1.00 72.90           C
ATOM    631  CE2 PHE    80     -28.956  23.505 -59.779  1.00 72.90           C
ATOM    632  CZ  PHE    80     -28.338  24.717 -59.971  1.00 72.90           C
ATOM    633  C   PHE    80     -25.919  20.623 -58.052  1.00 72.90           C
ATOM    634  O   PHE    80     -26.105  21.510 -57.222  1.00 72.90           O
ATOM    635  N   TRP    81     -26.365  19.366 -57.873  1.00 71.73           N
ATOM    636  CA  TRP    81     -27.106  18.980 -56.706  1.00 71.73           C
ATOM    637  CB  TRP    81     -27.516  17.498 -56.724  1.00 71.73           C
ATOM    638  CG  TRP    81     -28.587  17.131 -57.718  1.00 71.73           C
ATOM    639  CD2 TRP    81     -28.718  15.825 -58.297  1.00 71.73           C
ATOM    640  CD1 TRP    81     -29.583  17.895 -58.251  1.00 71.73           C
ATOM    641  NE1 TRP    81     -30.336  17.140 -59.118  1.00 71.73           N
ATOM    642  CE2 TRP    81     -29.810  15.865 -59.162  1.00 71.73           C
ATOM    643  CE3 TRP    81     -27.987  14.685 -58.124  1.00 71.73           C
ATOM    644  CZ2 TRP    81     -30.186  14.761 -59.872  1.00 71.73           C
ATOM    645  CZ3 TRP    81     -28.371  13.573 -58.839  1.00 71.73           C
ATOM    646  CH2 TRP    81     -29.451  13.610 -59.697  1.00 71.73           C
ATOM    647  C   TRP    81     -26.247  19.129 -55.492  1.00 71.73           C
ATOM    648  O   TRP    81     -26.698  19.627 -54.463  1.00 71.73           O
ATOM    649  N   SER    82     -24.983  18.675 -55.573  1.00 33.55           N
ATOM    650  CA  SER    82     -24.111  18.718 -54.435  1.00 33.55           C
ATOM    651  CB  SER    82     -22.724  18.118 -54.715  1.00 33.55           C
ATOM    652  OG  SER    82     -21.917  18.197 -53.549  1.00 33.55           O
ATOM    653  C   SER    82     -23.896  20.140 -54.033  1.00 33.55           C
ATOM    654  O   SER    82     -23.928  20.468 -52.849  1.00 33.55           O
ATOM    655  N   HIS    83     -23.682  21.022 -55.021  1.00 44.60           N
ATOM    656  CA  HIS    83     -23.406  22.403 -54.747  1.00 44.60           C
ATOM    657  ND1 HIS    83     -21.730  25.177 -55.242  1.00 44.60           N
ATOM    658  CG  HIS    83     -22.895  24.666 -55.767  1.00 44.60           C
ATOM    659  CB  HIS    83     -23.142  23.212 -56.029  1.00 44.60           C
ATOM    660  NE2 HIS    83     -23.083  26.906 -55.592  1.00 44.60           N
ATOM    661  CD2 HIS    83     -23.710  25.735 -55.976  1.00 44.60           C
ATOM    662  CE1 HIS    83     -21.897  26.521 -55.157  1.00 44.60           C
ATOM    663  C   HIS    83     -24.577  23.025 -54.052  1.00 44.60           C
ATOM    664  O   HIS    83     -24.413  23.731 -53.058  1.00 44.60           O
ATOM    665  N   GLU    84     -25.799  22.764 -54.552  1.00100.00           N
ATOM    666  CA  GLU    84     -26.975  23.360 -53.987  1.00100.00           C
ATOM    667  CB  GLU    84     -28.255  22.996 -54.761  1.00100.00           C
ATOM    668  CG  GLU    84     -28.274  23.544 -56.189  1.00100.00           C
ATOM    669  CD  GLU    84     -28.319  25.063 -56.108  1.00100.00           C
ATOM    670  OE1 GLU    84     -29.192  25.589 -55.368  1.00100.00           O
ATOM    671  OE2 GLU    84     -27.482  25.717 -56.786  1.00100.00           O
ATOM    672  C   GLU    84     -27.150  22.880 -52.581  1.00100.00           C
ATOM    673  O   GLU    84     -27.489  23.654 -51.686  1.00100.00           O
ATOM    674  N   TRP    85     -26.927  21.575 -52.344  1.00 76.17           N
ATOM    675  CA  TRP    85     -27.103  21.063 -51.018  1.00 76.17           C
ATOM    676  CB  TRP    85     -26.894  19.543 -50.910  1.00 76.17           C
ATOM    677  CG  TRP    85     -26.791  19.067 -49.479  1.00 76.17           C
ATOM    678  CD2 TRP    85     -27.891  18.983 -48.558  1.00 76.17           C
ATOM    679  CD1 TRP    85     -25.678  18.699 -48.783  1.00 76.17           C
ATOM    680  NE1 TRP    85     -26.013  18.384 -47.488  1.00 76.17           N
ATOM    681  CE2 TRP    85     -27.371  18.558 -47.336  1.00 76.17           C
ATOM    682  CE3 TRP    85     -29.220  19.245 -48.715  1.00 76.17           C
ATOM    683  CZ2 TRP    85     -28.178  18.388 -46.246  1.00 76.17           C
ATOM    684  CZ3 TRP    85     -30.032  19.066 -47.616  1.00 76.17           C
ATOM    685  CH2 TRP    85     -29.521  18.646 -46.406  1.00 76.17           C
ATOM    686  C   TRP    85     -26.139  21.706 -50.080  1.00 76.17           C
ATOM    687  O   TRP    85     -26.524  22.186 -49.015  1.00 76.17           O
ATOM    688  N   THR    86     -24.851  21.744 -50.457  1.00119.24           N
ATOM    689  CA  THR    86     -23.875  22.253 -49.540  1.00119.24           C
ATOM    690  CB  THR    86     -22.463  22.066 -50.027  1.00119.24           C
ATOM    691  OG1 THR    86     -21.541  22.468 -49.024  1.00119.24           O
ATOM    692  CG2 THR    86     -22.245  22.871 -51.319  1.00119.24           C
ATOM    693  C   THR    86     -24.105  23.706 -49.264  1.00119.24           C
ATOM    694  O   THR    86     -24.098  24.126 -48.107  1.00119.24           O
ATOM    695  N   LYS    87     -24.300  24.523 -50.316  1.00 80.11           N
ATOM    696  CA  LYS    87     -24.434  25.926 -50.082  1.00 80.11           C
ATOM    697  CB  LYS    87     -24.407  26.715 -51.406  1.00 80.11           C
ATOM    698  CG  LYS    87     -24.209  28.225 -51.264  1.00 80.11           C
ATOM    699  CD  LYS    87     -23.849  28.895 -52.594  1.00 80.11           C
ATOM    700  CE  LYS    87     -23.633  30.407 -52.504  1.00 80.11           C
ATOM    701  NZ  LYS    87     -23.273  30.945 -53.837  1.00 80.11           N
ATOM    702  C   LYS    87     -25.719  26.235 -49.366  1.00 80.11           C
ATOM    703  O   LYS    87     -25.708  26.810 -48.279  1.00 80.11           O
ATOM    704  N   HIS    88     -26.862  25.901 -50.001  1.00102.26           N
ATOM    705  CA  HIS    88     -28.180  26.184 -49.491  1.00102.26           C
ATOM    706  ND1 HIS    88     -28.755  28.789 -51.319  1.00102.26           N
ATOM    707  CG  HIS    88     -28.698  27.439 -51.581  1.00102.26           C
ATOM    708  CB  HIS    88     -29.179  26.378 -50.638  1.00102.26           C
ATOM    709  NE2 HIS    88     -27.801  28.570 -53.315  1.00102.26           N
ATOM    710  CD2 HIS    88     -28.113  27.322 -52.804  1.00102.26           C
ATOM    711  CE1 HIS    88     -28.205  29.419 -52.388  1.00102.26           C
ATOM    712  C   HIS    88     -28.766  25.173 -48.538  1.00102.26           C
ATOM    713  O   HIS    88     -29.276  25.527 -47.476  1.00102.26           O
ATOM    714  N   GLY    89     -28.692  23.875 -48.893  1.00 43.15           N
ATOM    715  CA  GLY    89     -29.398  22.835 -48.186  1.00 43.15           C
ATOM    716  C   GLY    89     -28.964  22.732 -46.762  1.00 43.15           C
ATOM    717  O   GLY    89     -29.777  22.506 -45.868  1.00 43.15           O
ATOM    718  N   THR    90     -27.664  22.889 -46.497  1.00 53.89           N
ATOM    719  CA  THR    90     -27.197  22.713 -45.158  1.00 53.89           C
ATOM    720  CB  THR    90     -25.719  22.915 -45.054  1.00 53.89           C
ATOM    721  OG1 THR    90     -25.374  24.231 -45.462  1.00 53.89           O
ATOM    722  CG2 THR    90     -25.027  21.874 -45.950  1.00 53.89           C
ATOM    723  C   THR    90     -27.887  23.696 -44.264  1.00 53.89           C
ATOM    724  O   THR    90     -28.251  23.368 -43.138  1.00 53.89           O
ATOM    725  N   CYS    91     -28.060  24.943 -44.731  1.00 97.54           N
ATOM    726  CA  CYS    91     -28.723  25.962 -43.964  1.00 97.54           C
ATOM    727  CB  CYS    91     -28.382  27.414 -44.321  1.00 97.54           C
ATOM    728  SG  CYS    91     -27.351  28.164 -43.022  1.00 97.54           S
ATOM    729  C   CYS    91     -30.208  25.809 -43.876  1.00 97.54           C
ATOM    730  O   CYS    91     -30.827  26.448 -43.027  1.00 97.54           O
ATOM    731  N   SER    92     -30.831  24.996 -44.750  1.00 86.47           N
ATOM    732  CA  SER    92     -32.266  24.907 -44.774  1.00 86.47           C
ATOM    733  CB  SER    92     -32.788  23.868 -45.780  1.00 86.47           C
ATOM    734  OG  SER    92     -32.312  22.577 -45.443  1.00 86.47           O
ATOM    735  C   SER    92     -32.769  24.565 -43.414  1.00 86.47           C
ATOM    736  O   SER    92     -33.825  25.057 -43.021  1.00 86.47           O
ATOM    737  N   GLU    93     -32.043  23.691 -42.692  1.00211.02           N
ATOM    738  CA  GLU    93     -32.296  23.388 -41.313  1.00211.02           C
ATOM    739  CB  GLU    93     -33.758  23.450 -40.828  1.00211.02           C
ATOM    740  CG  GLU    93     -33.869  23.421 -39.302  1.00211.02           C
ATOM    741  CD  GLU    93     -35.239  23.960 -38.908  1.00211.02           C
ATOM    742  OE1 GLU    93     -36.138  24.008 -39.789  1.00211.02           O
ATOM    743  OE2 GLU    93     -35.401  24.338 -37.716  1.00211.02           O
ATOM    744  C   GLU    93     -31.825  22.004 -41.092  1.00211.02           C
ATOM    745  O   GLU    93     -31.823  21.189 -42.012  1.00211.02           O
ATOM    746  N   SER    94     -31.423  21.694 -39.848  1.00 74.78           N
ATOM    747  CA  SER    94     -31.012  20.356 -39.568  1.00 74.78           C
ATOM    748  CB  SER    94     -30.562  20.157 -38.110  1.00 74.78           C
ATOM    749  OG  SER    94     -30.169  18.808 -37.908  1.00 74.78           O
ATOM    750  C   SER    94     -32.243  19.548 -39.794  1.00 74.78           C
ATOM    751  O   SER    94     -32.182  18.370 -40.144  1.00 74.78           O
ATOM    752  N   THR    95     -33.407  20.203 -39.611  1.00 88.90           N
ATOM    753  CA  THR    95     -34.666  19.574 -39.841  1.00 88.90           C
ATOM    754  CB  THR    95     -35.831  20.488 -39.616  1.00 88.90           C
ATOM    755  OG1 THR    95     -35.791  21.565 -40.540  1.00 88.90           O
ATOM    756  CG2 THR    95     -35.778  21.017 -38.173  1.00 88.90           C
ATOM    757  C   THR    95     -34.698  19.190 -41.280  1.00 88.90           C
ATOM    758  O   THR    95     -35.113  18.082 -41.614  1.00 88.90           O
ATOM    759  N   PHE    96     -34.243  20.082 -42.187  1.00115.66           N
ATOM    760  CA  PHE    96     -34.333  19.658 -43.545  1.00115.66           C
ATOM    761  CB  PHE    96     -34.242  20.785 -44.580  1.00115.66           C
ATOM    762  CG  PHE    96     -35.478  21.609 -44.502  1.00115.66           C
ATOM    763  CD1 PHE    96     -36.618  21.218 -45.167  1.00115.66           C
ATOM    764  CD2 PHE    96     -35.495  22.776 -43.775  1.00115.66           C
ATOM    765  CE1 PHE    96     -37.762  21.977 -45.099  1.00115.66           C
ATOM    766  CE2 PHE    96     -36.638  23.538 -43.704  1.00115.66           C
ATOM    767  CZ  PHE    96     -37.772  23.140 -44.369  1.00115.66           C
ATOM    768  C   PHE    96     -33.195  18.736 -43.784  1.00115.66           C
ATOM    769  O   PHE    96     -32.049  19.160 -43.931  1.00115.66           O
ATOM    770  N   ASN    97     -33.506  17.429 -43.814  1.00 83.73           N
ATOM    771  CA  ASN    97     -32.503  16.453 -44.084  1.00 83.73           C
ATOM    772  CB  ASN    97     -32.881  15.022 -43.669  1.00 83.73           C
ATOM    773  CG  ASN    97     -34.139  14.621 -44.413  1.00 83.73           C
ATOM    774  OD1 ASN    97     -35.221  15.127 -44.129  1.00 83.73           O
ATOM    775  ND2 ASN    97     -34.004  13.678 -45.382  1.00 83.73           N
ATOM    776  C   ASN    97     -32.291  16.498 -45.555  1.00 83.73           C
ATOM    777  O   ASN    97     -33.002  17.199 -46.273  1.00 83.73           O
ATOM    778  N   GLN    98     -31.281  15.763 -46.045  1.00 46.18           N
ATOM    779  CA  GLN    98     -30.964  15.848 -47.435  1.00 46.18           C
ATOM    780  CB  GLN    98     -29.743  14.995 -47.809  1.00 46.18           C
ATOM    781  CG  GLN    98     -28.485  15.440 -47.061  1.00 46.18           C
ATOM    782  CD  GLN    98     -27.327  14.560 -47.495  1.00 46.18           C
ATOM    783  OE1 GLN    98     -26.839  14.674 -48.619  1.00 46.18           O
ATOM    784  NE2 GLN    98     -26.868  13.663 -46.584  1.00 46.18           N
ATOM    785  C   GLN    98     -32.134  15.388 -48.244  1.00 46.18           C
ATOM    786  O   GLN    98     -32.502  16.030 -49.226  1.00 46.18           O
ATOM    787  N   ALA    99     -32.769  14.271 -47.848  1.00 27.20           N
ATOM    788  CA  ALA    99     -33.873  13.768 -48.613  1.00 27.20           C
ATOM    789  CB  ALA    99     -34.412  12.430 -48.075  1.00 27.20           C
ATOM    790  C   ALA    99     -34.998  14.756 -48.585  1.00 27.20           C
ATOM    791  O   ALA    99     -35.623  15.027 -49.610  1.00 27.20           O
ATOM    792  N   ALA   100     -35.275  15.337 -47.403  1.00 30.09           N
ATOM    793  CA  ALA   100     -36.389  16.231 -47.267  1.00 30.09           C
ATOM    794  CB  ALA   100     -36.574  16.755 -45.838  1.00 30.09           C
ATOM    795  C   ALA   100     -36.185  17.423 -48.143  1.00 30.09           C
ATOM    796  O   ALA   100     -37.118  17.892 -48.789  1.00 30.09           O
ATOM    797  N   TYR   101     -34.945  17.936 -48.200  1.00 63.12           N
ATOM    798  CA  TYR   101     -34.663  19.133 -48.939  1.00 63.12           C
ATOM    799  CB  TYR   101     -33.174  19.516 -48.824  1.00 63.12           C
ATOM    800  CG  TYR   101     -32.858  20.696 -49.681  1.00 63.12           C
ATOM    801  CD1 TYR   101     -33.181  21.972 -49.278  1.00 63.12           C
ATOM    802  CD2 TYR   101     -32.211  20.522 -50.884  1.00 63.12           C
ATOM    803  CE1 TYR   101     -32.875  23.054 -50.071  1.00 63.12           C
ATOM    804  CE2 TYR   101     -31.902  21.600 -51.681  1.00 63.12           C
ATOM    805  CZ  TYR   101     -32.236  22.870 -51.276  1.00 63.12           C
ATOM    806  OH  TYR   101     -31.921  23.978 -52.091  1.00 63.12           O
ATOM    807  C   TYR   101     -34.985  18.920 -50.387  1.00 63.12           C
ATOM    808  O   TYR   101     -35.685  19.728 -50.997  1.00 63.12           O
ATOM    809  N   PHE   102     -34.499  17.810 -50.970  1.00 56.10           N
ATOM    810  CA  PHE   102     -34.725  17.535 -52.360  1.00 56.10           C
ATOM    811  CB  PHE   102     -33.922  16.324 -52.874  1.00 56.10           C
ATOM    812  CG  PHE   102     -32.484  16.722 -52.905  1.00 56.10           C
ATOM    813  CD1 PHE   102     -31.677  16.547 -51.804  1.00 56.10           C
ATOM    814  CD2 PHE   102     -31.945  17.280 -54.041  1.00 56.10           C
ATOM    815  CE1 PHE   102     -30.352  16.918 -51.838  1.00 56.10           C
ATOM    816  CE2 PHE   102     -30.622  17.653 -54.081  1.00 56.10           C
ATOM    817  CZ  PHE   102     -29.823  17.474 -52.978  1.00 56.10           C
ATOM    818  C   PHE   102     -36.178  17.269 -52.605  1.00 56.10           C
ATOM    819  O   PHE   102     -36.739  17.712 -53.605  1.00 56.10           O
ATOM    820  N   LYS   103     -36.826  16.521 -51.695  1.00 79.03           N
ATOM    821  CA  LYS   103     -38.206  16.174 -51.872  1.00 79.03           C
ATOM    822  CB  LYS   103     -38.738  15.279 -50.739  1.00 79.03           C
ATOM    823  CG  LYS   103     -40.134  14.714 -51.004  1.00 79.03           C
ATOM    824  CD  LYS   103     -40.528  13.585 -50.048  1.00 79.03           C
ATOM    825  CE  LYS   103     -39.683  12.319 -50.210  1.00 79.03           C
ATOM    826  NZ  LYS   103     -38.348  12.518 -49.603  1.00 79.03           N
ATOM    827  C   LYS   103     -39.022  17.429 -51.890  1.00 79.03           C
ATOM    828  O   LYS   103     -39.940  17.566 -52.697  1.00 79.03           O
ATOM    829  N   LEU   104     -38.704  18.392 -51.003  1.00128.45           N
ATOM    830  CA  LEU   104     -39.468  19.607 -50.963  1.00128.45           C
ATOM    831  CB  LEU   104     -39.101  20.555 -49.803  1.00128.45           C
ATOM    832  CG  LEU   104     -39.824  20.238 -48.475  1.00128.45           C
ATOM    833  CD1 LEU   104     -39.570  18.805 -47.982  1.00128.45           C
ATOM    834  CD2 LEU   104     -39.502  21.295 -47.405  1.00128.45           C
ATOM    835  C   LEU   104     -39.339  20.354 -52.254  1.00128.45           C
ATOM    836  O   LEU   104     -40.326  20.896 -52.748  1.00128.45           O
ATOM    837  N   ALA   105     -38.130  20.407 -52.846  1.00 35.10           N
ATOM    838  CA  ALA   105     -37.967  21.152 -54.062  1.00 35.10           C
ATOM    839  CB  ALA   105     -36.513  21.149 -54.567  1.00 35.10           C
ATOM    840  C   ALA   105     -38.828  20.549 -55.136  1.00 35.10           C
ATOM    841  O   ALA   105     -39.520  21.264 -55.859  1.00 35.10           O
ATOM    842  N   VAL   106     -38.825  19.208 -55.254  1.00 31.54           N
ATOM    843  CA  VAL   106     -39.587  18.538 -56.270  1.00 31.54           C
ATOM    844  CB  VAL   106     -39.382  17.052 -56.255  1.00 31.54           C
ATOM    845  CG1 VAL   106     -40.312  16.420 -57.303  1.00 31.54           C
ATOM    846  CG2 VAL   106     -37.889  16.763 -56.484  1.00 31.54           C
ATOM    847  C   VAL   106     -41.049  18.785 -56.060  1.00 31.54           C
ATOM    848  O   VAL   106     -41.785  19.047 -57.010  1.00 31.54           O
ATOM    849  N   ASP   107     -41.512  18.703 -54.799  1.00 30.88           N
ATOM    850  CA  ASP   107     -42.910  18.857 -54.502  1.00 30.88           C
ATOM    851  CB  ASP   107     -43.232  18.621 -53.017  1.00 30.88           C
ATOM    852  CG  ASP   107     -43.060  17.135 -52.733  1.00 30.88           C
ATOM    853  OD1 ASP   107     -42.879  16.364 -53.713  1.00 30.88           O
ATOM    854  OD2 ASP   107     -43.116  16.751 -51.535  1.00 30.88           O
ATOM    855  C   ASP   107     -43.364  20.243 -54.849  1.00 30.88           C
ATOM    856  O   ASP   107     -44.435  20.428 -55.425  1.00 30.88           O
ATOM    857  N   MET   108     -42.553  21.258 -54.505  1.00 77.53           N
ATOM    858  CA  MET   108     -42.908  22.629 -54.736  1.00 77.53           C
ATOM    859  CB  MET   108     -41.895  23.599 -54.107  1.00 77.53           C
ATOM    860  CG  MET   108     -41.837  23.461 -52.584  1.00 77.53           C
ATOM    861  SD  MET   108     -40.603  24.503 -51.753  1.00 77.53           S
ATOM    862  CE  MET   108     -40.943  23.812 -50.108  1.00 77.53           C
ATOM    863  C   MET   108     -42.968  22.889 -56.212  1.00 77.53           C
ATOM    864  O   MET   108     -43.795  23.672 -56.675  1.00 77.53           O
ATOM    865  N   ARG   109     -42.072  22.265 -56.998  1.00117.22           N
ATOM    866  CA  ARG   109     -42.087  22.508 -58.410  1.00117.22           C
ATOM    867  CB  ARG   109     -40.954  21.785 -59.158  1.00117.22           C
ATOM    868  CG  ARG   109     -40.847  22.202 -60.626  1.00117.22           C
ATOM    869  CD  ARG   109     -39.804  21.423 -61.425  1.00117.22           C
ATOM    870  NE  ARG   109     -40.419  20.118 -61.789  1.00117.22           N
ATOM    871  CZ  ARG   109     -41.275  20.057 -62.848  1.00117.22           C
ATOM    872  NH1 ARG   109     -41.615  21.201 -63.511  1.00117.22           N
ATOM    873  NH2 ARG   109     -41.797  18.858 -63.243  1.00117.22           N
ATOM    874  C   ARG   109     -43.387  22.011 -58.962  1.00117.22           C
ATOM    875  O   ARG   109     -44.029  22.677 -59.772  1.00117.22           O
ATOM    876  N   ASN   110     -43.812  20.814 -58.519  1.00 67.79           N
ATOM    877  CA  ASN   110     -45.012  20.203 -59.011  1.00 67.79           C
ATOM    878  CB  ASN   110     -45.200  18.778 -58.461  1.00 67.79           C
ATOM    879  CG  ASN   110     -46.313  18.101 -59.246  1.00 67.79           C
ATOM    880  OD1 ASN   110     -47.375  18.679 -59.468  1.00 67.79           O
ATOM    881  ND2 ASN   110     -46.064  16.837 -59.681  1.00 67.79           N
ATOM    882  C   ASN   110     -46.211  21.012 -58.616  1.00 67.79           C
ATOM    883  O   ASN   110     -47.095  21.258 -59.436  1.00 67.79           O
ATOM    884  N   ASN   111     -46.272  21.459 -57.347  1.00 94.64           N
ATOM    885  CA  ASN   111     -47.426  22.179 -56.887  1.00 94.64           C
ATOM    886  CB  ASN   111     -47.504  22.343 -55.352  1.00 94.64           C
ATOM    887  CG  ASN   111     -46.231  22.953 -54.788  1.00 94.64           C
ATOM    888  OD1 ASN   111     -45.530  22.319 -54.001  1.00 94.64           O
ATOM    889  ND2 ASN   111     -45.924  24.215 -55.181  1.00 94.64           N
ATOM    890  C   ASN   111     -47.557  23.502 -57.583  1.00 94.64           C
ATOM    891  O   ASN   111     -48.667  23.929 -57.894  1.00 94.64           O
ATOM    892  N   TYR   112     -46.433  24.179 -57.873  1.00152.16           N
ATOM    893  CA  TYR   112     -46.477  25.472 -58.493  1.00152.16           C
ATOM    894  CB  TYR   112     -45.076  26.058 -58.744  1.00152.16           C
ATOM    895  CG  TYR   112     -45.260  27.526 -58.900  1.00152.16           C
ATOM    896  CD1 TYR   112     -45.900  28.049 -59.998  1.00152.16           C
ATOM    897  CD2 TYR   112     -44.830  28.373 -57.907  1.00152.16           C
ATOM    898  CE1 TYR   112     -46.078  29.406 -60.118  1.00152.16           C
ATOM    899  CE2 TYR   112     -45.004  29.731 -58.019  1.00152.16           C
ATOM    900  CZ  TYR   112     -45.629  30.247 -59.129  1.00152.16           C
ATOM    901  OH  TYR   112     -45.812  31.638 -59.248  1.00152.16           O
ATOM    902  C   TYR   112     -47.111  25.306 -59.850  1.00152.16           C
ATOM    903  O   TYR   112     -47.903  26.145 -60.273  1.00152.16           O
ATOM    904  N   ASP   113     -46.746  24.230 -60.582  1.00 59.72           N
ATOM    905  CA  ASP   113     -47.340  23.908 -61.859  1.00 59.72           C
ATOM    906  CB  ASP   113     -48.783  23.389 -61.702  1.00 59.72           C
ATOM    907  CG  ASP   113     -49.288  22.865 -63.036  1.00 59.72           C
ATOM    908  OD1 ASP   113     -48.510  22.907 -64.026  1.00 59.72           O
ATOM    909  OD2 ASP   113     -50.464  22.416 -63.083  1.00 59.72           O
ATOM    910  C   ASP   113     -47.367  25.121 -62.749  1.00 59.72           C
ATOM    911  O   ASP   113     -48.418  25.499 -63.265  1.00 59.72           O
ATOM    912  N   ILE   114     -46.197  25.754 -62.965  1.00 60.08           N
ATOM    913  CA  ILE   114     -46.100  26.988 -63.702  1.00 60.08           C
ATOM    914  CB  ILE   114     -44.692  27.509 -63.752  1.00 60.08           C
ATOM    915  CG1 ILE   114     -44.140  27.766 -62.343  1.00 60.08           C
ATOM    916  CG2 ILE   114     -44.687  28.759 -64.647  1.00 60.08           C
ATOM    917  CD1 ILE   114     -42.633  28.013 -62.319  1.00 60.08           C
ATOM    918  C   ILE   114     -46.515  26.866 -65.139  1.00 60.08           C
ATOM    919  O   ILE   114     -47.322  27.660 -65.622  1.00 60.08           O
ATOM    920  N   ILE   115     -45.993  25.859 -65.863  1.00 93.83           N
ATOM    921  CA  ILE   115     -46.245  25.785 -67.275  1.00 93.83           C
ATOM    922  CB  ILE   115     -45.547  24.622 -67.928  1.00 93.83           C
ATOM    923  CG1 ILE   115     -46.051  23.280 -67.369  1.00 93.83           C
ATOM    924  CG2 ILE   115     -44.032  24.829 -67.759  1.00 93.83           C
ATOM    925  CD1 ILE   115     -45.614  22.073 -68.196  1.00 93.83           C
ATOM    926  C   ILE   115     -47.714  25.637 -67.480  1.00 93.83           C
ATOM    927  O   ILE   115     -48.302  26.285 -68.348  1.00 93.83           O
ATOM    928  N   GLY   116     -48.343  24.772 -66.667  1.00 33.96           N
ATOM    929  CA  GLY   116     -49.743  24.533 -66.795  1.00 33.96           C
ATOM    930  C   GLY   116     -50.496  25.777 -66.475  1.00 33.96           C
ATOM    931  O   GLY   116     -51.400  26.133 -67.211  1.00 33.96           O
ATOM    932  N   ALA   117     -50.134  26.507 -65.406  1.00 35.88           N
ATOM    933  CA  ALA   117     -50.914  27.649 -65.005  1.00 35.88           C
ATOM    934  CB  ALA   117     -50.328  28.359 -63.773  1.00 35.88           C
ATOM    935  C   ALA   117     -50.942  28.643 -66.121  1.00 35.88           C
ATOM    936  O   ALA   117     -51.961  29.288 -66.372  1.00 35.88           O
ATOM    937  N   LEU   118     -49.802  28.791 -66.814  1.00 58.68           N
ATOM    938  CA  LEU   118     -49.666  29.702 -67.912  1.00 58.68           C
ATOM    939  CB  LEU   118     -48.232  29.739 -68.471  1.00 58.68           C
ATOM    940  CG  LEU   118     -47.199  30.310 -67.480  1.00 58.68           C
ATOM    941  CD1 LEU   118     -45.787  30.319 -68.090  1.00 58.68           C
ATOM    942  CD2 LEU   118     -47.622  31.699 -66.968  1.00 58.68           C
ATOM    943  C   LEU   118     -50.580  29.253 -69.017  1.00 58.68           C
ATOM    944  O   LEU   118     -51.112  30.080 -69.756  1.00 58.68           O
ATOM    945  N   ARG   119     -50.777  27.925 -69.161  1.00116.67           N
ATOM    946  CA  ARG   119     -51.569  27.382 -70.234  1.00116.67           C
ATOM    947  CB  ARG   119     -51.635  25.843 -70.204  1.00116.67           C
ATOM    948  CG  ARG   119     -52.344  25.238 -71.419  1.00116.67           C
ATOM    949  CD  ARG   119     -52.406  23.708 -71.405  1.00116.67           C
ATOM    950  NE  ARG   119     -53.137  23.278 -72.632  1.00116.67           N
ATOM    951  CZ  ARG   119     -52.766  22.144 -73.295  1.00116.67           C
ATOM    952  NH1 ARG   119     -51.732  21.384 -72.826  1.00116.67           N
ATOM    953  NH2 ARG   119     -53.419  21.774 -74.435  1.00116.67           N
ATOM    954  C   ARG   119     -52.977  27.923 -70.187  1.00116.67           C
ATOM    955  O   ARG   119     -53.456  28.362 -71.230  1.00116.67           O
ATOM    956  N   PRO   120     -53.694  27.934 -69.085  1.00169.55           N
ATOM    957  CA  PRO   120     -54.971  28.578 -69.157  1.00169.55           C
ATOM    958  CD  PRO   120     -53.859  26.705 -68.330  1.00169.55           C
ATOM    959  CB  PRO   120     -55.715  28.204 -67.884  1.00169.55           C
ATOM    960  CG  PRO   120     -55.251  26.758 -67.672  1.00169.55           C
ATOM    961  C   PRO   120     -54.885  30.030 -69.461  1.00169.55           C
ATOM    962  O   PRO   120     -55.863  30.594 -69.946  1.00169.55           O
ATOM    963  N   HIS   121     -53.739  30.653 -69.164  1.00109.19           N
ATOM    964  CA  HIS   121     -53.523  32.022 -69.519  1.00109.19           C
ATOM    965  ND1 HIS   121     -51.012  34.265 -70.493  1.00109.19           N
ATOM    966  CG  HIS   121     -51.970  33.997 -69.541  1.00109.19           C
ATOM    967  CB  HIS   121     -52.221  32.632 -68.962  1.00109.19           C
ATOM    968  NE2 HIS   121     -52.101  36.169 -70.146  1.00109.19           N
ATOM    969  CD2 HIS   121     -52.624  35.172 -69.343  1.00109.19           C
ATOM    970  CE1 HIS   121     -51.134  35.575 -70.819  1.00109.19           C
ATOM    971  C   HIS   121     -53.420  32.079 -71.004  1.00109.19           C
ATOM    972  O   HIS   121     -53.609  33.133 -71.608  1.00109.19           O
ATOM    973  N   ALA   122     -53.121  30.927 -71.628  1.00227.64           N
ATOM    974  CA  ALA   122     -52.870  30.874 -73.034  1.00227.64           C
ATOM    975  CB  ALA   122     -53.917  31.622 -73.878  1.00227.64           C
ATOM    976  C   ALA   122     -51.540  31.508 -73.252  1.00227.64           C
ATOM    977  O   ALA   122     -51.238  32.015 -74.331  1.00227.64           O
ATOM    978  N   ALA   123     -50.703  31.485 -72.197  1.00 76.81           N
ATOM    979  CA  ALA   123     -49.366  31.963 -72.347  1.00 76.81           C
ATOM    980  CB  ALA   123     -48.768  32.593 -71.080  1.00 76.81           C
ATOM    981  C   ALA   123     -48.551  30.751 -72.630  1.00 76.81           C
ATOM    982  O   ALA   123     -48.523  29.808 -71.840  1.00 76.81           O
ATOM    983  N   GLY   124     -47.863  30.763 -73.784  1.00 33.00           N
ATOM    984  CA  GLY   124     -47.036  29.671 -74.189  1.00 33.00           C
ATOM    985  C   GLY   124     -45.777  30.305 -74.665  1.00 33.00           C
ATOM    986  O   GLY   124     -45.658  31.529 -74.666  1.00 33.00           O
ATOM    987  N   PRO   125     -44.828  29.525 -75.084  1.00 79.86           N
ATOM    988  CA  PRO   125     -43.607  30.129 -75.524  1.00 79.86           C
ATOM    989  CD  PRO   125     -44.613  28.202 -74.522  1.00 79.86           C
ATOM    990  CB  PRO   125     -42.617  28.979 -75.693  1.00 79.86           C
ATOM    991  CG  PRO   125     -43.099  27.948 -74.651  1.00 79.86           C
ATOM    992  C   PRO   125     -43.857  30.968 -76.736  1.00 79.86           C
ATOM    993  O   PRO   125     -44.626  30.550 -77.600  1.00 79.86           O
ATOM    994  N   ASN   126     -43.230  32.161 -76.810  1.00 92.34           N
ATOM    995  CA  ASN   126     -43.463  33.039 -77.919  1.00 92.34           C
ATOM    996  CB  ASN   126     -44.840  33.731 -77.854  1.00 92.34           C
ATOM    997  CG  ASN   126     -45.267  34.143 -79.260  1.00 92.34           C
ATOM    998  OD1 ASN   126     -44.445  34.375 -80.145  1.00 92.34           O
ATOM    999  ND2 ASN   126     -46.607  34.227 -79.478  1.00 92.34           N
ATOM   1000  C   ASN   126     -42.400  34.099 -77.864  1.00 92.34           C
ATOM   1001  O   ASN   126     -41.318  33.874 -77.324  1.00 92.34           O
ATOM   1002  N   GLY   127     -42.685  35.286 -78.442  1.00103.62           N
ATOM   1003  CA  GLY   127     -41.740  36.364 -78.521  1.00103.62           C
ATOM   1004  C   GLY   127     -41.977  37.344 -77.413  1.00103.62           C
ATOM   1005  O   GLY   127     -42.403  36.989 -76.316  1.00103.62           O
ATOM   1006  N   ARG   128     -41.686  38.626 -77.714  1.00180.21           N
ATOM   1007  CA  ARG   128     -41.735  39.752 -76.825  1.00180.21           C
ATOM   1008  CB  ARG   128     -41.165  41.032 -77.461  1.00180.21           C
ATOM   1009  CG  ARG   128     -39.660  40.948 -77.732  1.00180.21           C
ATOM   1010  CD  ARG   128     -39.042  42.258 -78.227  1.00180.21           C
ATOM   1011  NE  ARG   128     -39.568  42.515 -79.595  1.00180.21           N
ATOM   1012  CZ  ARG   128     -39.132  43.598 -80.302  1.00180.21           C
ATOM   1013  NH1 ARG   128     -38.233  44.462 -79.747  1.00180.21           N
ATOM   1014  NH2 ARG   128     -39.594  43.814 -81.568  1.00180.21           N
ATOM   1015  C   ARG   128     -43.126  40.048 -76.373  1.00180.21           C
ATOM   1016  O   ARG   128     -43.309  40.572 -75.277  1.00180.21           O
ATOM   1017  N   THR   129     -44.150  39.746 -77.188  1.00222.06           N
ATOM   1018  CA  THR   129     -45.458  40.177 -76.790  1.00222.06           C
ATOM   1019  CB  THR   129     -46.455  40.174 -77.916  1.00222.06           C
ATOM   1020  OG1 THR   129     -46.596  38.867 -78.454  1.00222.06           O
ATOM   1021  CG2 THR   129     -45.972  41.150 -79.001  1.00222.06           C
ATOM   1022  C   THR   129     -46.005  39.320 -75.694  1.00222.06           C
ATOM   1023  O   THR   129     -46.780  38.394 -75.926  1.00222.06           O
ATOM   1024  N   LYS   130     -45.609  39.637 -74.448  1.00166.49           N
ATOM   1025  CA  LYS   130     -46.138  38.990 -73.290  1.00166.49           C
ATOM   1026  CB  LYS   130     -45.321  37.773 -72.831  1.00166.49           C
ATOM   1027  CG  LYS   130     -45.985  36.983 -71.706  1.00166.49           C
ATOM   1028  CD  LYS   130     -45.386  35.588 -71.518  1.00166.49           C
ATOM   1029  CE  LYS   130     -45.376  34.745 -72.795  1.00166.49           C
ATOM   1030  NZ  LYS   130     -46.763  34.537 -73.261  1.00166.49           N
ATOM   1031  C   LYS   130     -46.059  40.014 -72.211  1.00166.49           C
ATOM   1032  O   LYS   130     -44.977  40.500 -71.879  1.00166.49           O
ATOM   1033  N   SER   131     -47.214  40.384 -71.638  1.00 79.07           N
ATOM   1034  CA  SER   131     -47.178  41.379 -70.617  1.00 79.07           C
ATOM   1035  CB  SER   131     -48.560  41.994 -70.330  1.00 79.07           C
ATOM   1036  OG  SER   131     -48.460  42.968 -69.302  1.00 79.07           O
ATOM   1037  C   SER   131     -46.708  40.702 -69.377  1.00 79.07           C
ATOM   1038  O   SER   131     -46.970  39.520 -69.162  1.00 79.07           O
ATOM   1039  N   ARG   132     -45.980  41.451 -68.534  1.00102.52           N
ATOM   1040  CA  ARG   132     -45.505  40.940 -67.288  1.00102.52           C
ATOM   1041  CB  ARG   132     -44.670  41.993 -66.540  1.00102.52           C
ATOM   1042  CG  ARG   132     -44.464  41.720 -65.050  1.00102.52           C
ATOM   1043  CD  ARG   132     -45.478  42.477 -64.189  1.00102.52           C
ATOM   1044  NE  ARG   132     -45.138  42.251 -62.757  1.00102.52           N
ATOM   1045  CZ  ARG   132     -45.616  43.112 -61.812  1.00102.52           C
ATOM   1046  NH1 ARG   132     -46.373  44.183 -62.189  1.00102.52           N
ATOM   1047  NH2 ARG   132     -45.338  42.901 -60.491  1.00102.52           N
ATOM   1048  C   ARG   132     -46.709  40.621 -66.462  1.00102.52           C
ATOM   1049  O   ARG   132     -46.772  39.587 -65.799  1.00102.52           O
ATOM   1050  N   GLN   133     -47.722  41.501 -66.531  1.00132.58           N
ATOM   1051  CA  GLN   133     -48.902  41.383 -65.726  1.00132.58           C
ATOM   1052  CB  GLN   133     -49.913  42.506 -66.014  1.00132.58           C
ATOM   1053  CG  GLN   133     -51.264  42.309 -65.322  1.00132.58           C
ATOM   1054  CD  GLN   133     -51.098  42.552 -63.829  1.00132.58           C
ATOM   1055  OE1 GLN   133     -51.871  42.044 -63.019  1.00132.58           O
ATOM   1056  NE2 GLN   133     -50.067  43.354 -63.451  1.00132.58           N
ATOM   1057  C   GLN   133     -49.609  40.094 -66.003  1.00132.58           C
ATOM   1058  O   GLN   133     -50.031  39.409 -65.073  1.00132.58           O
ATOM   1059  N   ALA   134     -49.748  39.719 -67.287  1.00 35.65           N
ATOM   1060  CA  ALA   134     -50.492  38.542 -67.624  1.00 35.65           C
ATOM   1061  CB  ALA   134     -50.567  38.320 -69.143  1.00 35.65           C
ATOM   1062  C   ALA   134     -49.826  37.345 -67.031  1.00 35.65           C
ATOM   1063  O   ALA   134     -50.484  36.463 -66.479  1.00 35.65           O
ATOM   1064  N   ILE   135     -48.487  37.291 -67.125  1.00 51.19           N
ATOM   1065  CA  ILE   135     -47.772  36.146 -66.652  1.00 51.19           C
ATOM   1066  CB  ILE   135     -46.305  36.227 -66.947  1.00 51.19           C
ATOM   1067  CG1 ILE   135     -46.089  36.257 -68.464  1.00 51.19           C
ATOM   1068  CG2 ILE   135     -45.592  35.061 -66.242  1.00 51.19           C
ATOM   1069  CD1 ILE   135     -44.664  36.620 -68.855  1.00 51.19           C
ATOM   1070  C   ILE   135     -47.939  36.017 -65.174  1.00 51.19           C
ATOM   1071  O   ILE   135     -48.237  34.936 -64.670  1.00 51.19           O
ATOM   1072  N   LYS   136     -47.769  37.123 -64.431  1.00 61.14           N
ATOM   1073  CA  LYS   136     -47.849  37.015 -63.004  1.00 61.14           C
ATOM   1074  CB  LYS   136     -47.406  38.274 -62.249  1.00 61.14           C
ATOM   1075  CG  LYS   136     -45.886  38.432 -62.265  1.00 61.14           C
ATOM   1076  CD  LYS   136     -45.370  39.669 -61.533  1.00 61.14           C
ATOM   1077  CE  LYS   136     -43.843  39.730 -61.478  1.00 61.14           C
ATOM   1078  NZ  LYS   136     -43.415  40.826 -60.585  1.00 61.14           N
ATOM   1079  C   LYS   136     -49.230  36.650 -62.572  1.00 61.14           C
ATOM   1080  O   LYS   136     -49.397  35.892 -61.618  1.00 61.14           O
ATOM   1081  N   GLY   137     -50.260  37.186 -63.250  1.00 20.12           N
ATOM   1082  CA  GLY   137     -51.605  36.918 -62.832  1.00 20.12           C
ATOM   1083  C   GLY   137     -51.911  35.461 -62.969  1.00 20.12           C
ATOM   1084  O   GLY   137     -52.523  34.864 -62.085  1.00 20.12           O
ATOM   1085  N   PHE   138     -51.500  34.842 -64.090  1.00 76.87           N
ATOM   1086  CA  PHE   138     -51.853  33.470 -64.292  1.00 76.87           C
ATOM   1087  CB  PHE   138     -51.725  33.026 -65.750  1.00 76.87           C
ATOM   1088  CG  PHE   138     -52.981  33.627 -66.290  1.00 76.87           C
ATOM   1089  CD1 PHE   138     -53.110  34.993 -66.404  1.00 76.87           C
ATOM   1090  CD2 PHE   138     -54.044  32.832 -66.654  1.00 76.87           C
ATOM   1091  CE1 PHE   138     -54.268  35.557 -66.886  1.00 76.87           C
ATOM   1092  CE2 PHE   138     -55.204  33.390 -67.139  1.00 76.87           C
ATOM   1093  CZ  PHE   138     -55.320  34.754 -67.256  1.00 76.87           C
ATOM   1094  C   PHE   138     -51.186  32.568 -63.300  1.00 76.87           C
ATOM   1095  O   PHE   138     -51.805  31.624 -62.811  1.00 76.87           O
ATOM   1096  N   LEU   139     -49.910  32.825 -62.963  1.00 44.63           N
ATOM   1097  CA  LEU   139     -49.240  32.015 -61.979  1.00 44.63           C
ATOM   1098  CB  LEU   139     -47.751  32.372 -61.824  1.00 44.63           C
ATOM   1099  CG  LEU   139     -46.912  32.092 -63.086  1.00 44.63           C
ATOM   1100  CD1 LEU   139     -45.429  32.426 -62.856  1.00 44.63           C
ATOM   1101  CD2 LEU   139     -47.126  30.656 -63.593  1.00 44.63           C
ATOM   1102  C   LEU   139     -49.899  32.216 -60.645  1.00 44.63           C
ATOM   1103  O   LEU   139     -50.070  31.276 -59.869  1.00 44.63           O
ATOM   1104  N   LYS   140     -50.289  33.468 -60.350  1.00 63.84           N
ATOM   1105  CA  LYS   140     -50.864  33.825 -59.084  1.00 63.84           C
ATOM   1106  CB  LYS   140     -51.194  35.323 -59.013  1.00 63.84           C
ATOM   1107  CG  LYS   140     -51.807  35.759 -57.685  1.00 63.84           C
ATOM   1108  CD  LYS   140     -51.930  37.277 -57.558  1.00 63.84           C
ATOM   1109  CE  LYS   140     -52.854  37.891 -58.610  1.00 63.84           C
ATOM   1110  NZ  LYS   140     -52.936  39.355 -58.421  1.00 63.84           N
ATOM   1111  C   LYS   140     -52.145  33.085 -58.876  1.00 63.84           C
ATOM   1112  O   LYS   140     -52.408  32.584 -57.783  1.00 63.84           O
ATOM   1113  N   ALA   141     -52.984  32.981 -59.922  1.00 25.53           N
ATOM   1114  CA  ALA   141     -54.249  32.343 -59.723  1.00 25.53           C
ATOM   1115  CB  ALA   141     -55.111  32.303 -60.999  1.00 25.53           C
ATOM   1116  C   ALA   141     -54.000  30.934 -59.300  1.00 25.53           C
ATOM   1117  O   ALA   141     -54.650  30.428 -58.386  1.00 25.53           O
ATOM   1118  N   LYS   142     -53.049  30.254 -59.964  1.00152.41           N
ATOM   1119  CA  LYS   142     -52.785  28.884 -59.637  1.00152.41           C
ATOM   1120  CB  LYS   142     -51.879  28.178 -60.659  1.00152.41           C
ATOM   1121  CG  LYS   142     -52.598  27.827 -61.964  1.00152.41           C
ATOM   1122  CD  LYS   142     -53.762  26.851 -61.776  1.00152.41           C
ATOM   1123  CE  LYS   142     -55.025  27.494 -61.197  1.00152.41           C
ATOM   1124  NZ  LYS   142     -55.783  28.178 -62.269  1.00152.41           N
ATOM   1125  C   LYS   142     -52.154  28.712 -58.279  1.00152.41           C
ATOM   1126  O   LYS   142     -52.528  27.801 -57.545  1.00152.41           O
ATOM   1127  N   PHE   143     -51.129  29.522 -57.935  1.00145.01           N
ATOM   1128  CA  PHE   143     -50.421  29.313 -56.697  1.00145.01           C
ATOM   1129  CB  PHE   143     -48.980  29.831 -56.711  1.00145.01           C
ATOM   1130  CG  PHE   143     -48.257  28.795 -55.927  1.00145.01           C
ATOM   1131  CD1 PHE   143     -48.415  28.659 -54.571  1.00145.01           C
ATOM   1132  CD2 PHE   143     -47.418  27.930 -56.585  1.00145.01           C
ATOM   1133  CE1 PHE   143     -47.740  27.679 -53.885  1.00145.01           C
ATOM   1134  CE2 PHE   143     -46.735  26.950 -55.907  1.00145.01           C
ATOM   1135  CZ  PHE   143     -46.894  26.829 -54.548  1.00145.01           C
ATOM   1136  C   PHE   143     -51.113  29.913 -55.503  1.00145.01           C
ATOM   1137  O   PHE   143     -51.045  29.379 -54.396  1.00145.01           O
ATOM   1138  N   GLY   144     -51.763  31.079 -55.673  1.00 29.88           N
ATOM   1139  CA  GLY   144     -52.399  31.695 -54.543  1.00 29.88           C
ATOM   1140  C   GLY   144     -51.500  32.769 -54.011  1.00 29.88           C
ATOM   1141  O   GLY   144     -51.886  33.531 -53.124  1.00 29.88           O
ATOM   1142  N   LYS   145     -50.254  32.851 -54.517  1.00151.95           N
ATOM   1143  CA  LYS   145     -49.387  33.910 -54.088  1.00151.95           C
ATOM   1144  CB  LYS   145     -48.284  33.484 -53.108  1.00151.95           C
ATOM   1145  CG  LYS   145     -47.388  34.646 -52.673  1.00151.95           C
ATOM   1146  CD  LYS   145     -48.133  35.721 -51.881  1.00151.95           C
ATOM   1147  CE  LYS   145     -48.765  35.210 -50.582  1.00151.95           C
ATOM   1148  NZ  LYS   145     -49.479  36.312 -49.895  1.00151.95           N
ATOM   1149  C   LYS   145     -48.737  34.455 -55.319  1.00151.95           C
ATOM   1150  O   LYS   145     -48.661  33.770 -56.337  1.00151.95           O
ATOM   1151  N   PHE   146     -48.254  35.712 -55.258  1.00107.32           N
ATOM   1152  CA  PHE   146     -47.684  36.320 -56.427  1.00107.32           C
ATOM   1153  CB  PHE   146     -47.749  37.859 -56.405  1.00107.32           C
ATOM   1154  CG  PHE   146     -46.924  38.353 -55.265  1.00107.32           C
ATOM   1155  CD1 PHE   146     -45.584  38.620 -55.434  1.00107.32           C
ATOM   1156  CD2 PHE   146     -47.489  38.548 -54.025  1.00107.32           C
ATOM   1157  CE1 PHE   146     -44.821  39.075 -54.384  1.00107.32           C
ATOM   1158  CE2 PHE   146     -46.730  39.003 -52.972  1.00107.32           C
ATOM   1159  CZ  PHE   146     -45.394  39.266 -53.151  1.00107.32           C
ATOM   1160  C   PHE   146     -46.248  35.915 -56.535  1.00107.32           C
ATOM   1161  O   PHE   146     -45.508  35.882 -55.554  1.00107.32           O
ATOM   1162  N   PRO   147     -45.867  35.558 -57.730  1.00113.35           N
ATOM   1163  CA  PRO   147     -44.516  35.164 -58.010  1.00113.35           C
ATOM   1164  CD  PRO   147     -46.806  34.993 -58.683  1.00113.35           C
ATOM   1165  CB  PRO   147     -44.584  34.222 -59.206  1.00113.35           C
ATOM   1166  CG  PRO   147     -45.932  34.548 -59.865  1.00113.35           C
ATOM   1167  C   PRO   147     -43.707  36.363 -58.336  1.00113.35           C
ATOM   1168  O   PRO   147     -44.263  37.432 -58.586  1.00113.35           O
ATOM   1169  N   GLY   148     -42.381  36.190 -58.348  1.00 82.29           N
ATOM   1170  CA  GLY   148     -41.534  37.247 -58.771  1.00 82.29           C
ATOM   1171  C   GLY   148     -40.902  36.704 -60.000  1.00 82.29           C
ATOM   1172  O   GLY   148     -40.506  35.539 -60.040  1.00 82.29           O
ATOM   1173  N   LEU   149     -40.817  37.534 -61.049  1.00106.12           N
ATOM   1174  CA  LEU   149     -40.218  37.069 -62.255  1.00106.12           C
ATOM   1175  CB  LEU   149     -40.988  37.486 -63.523  1.00106.12           C
ATOM   1176  CG  LEU   149     -42.438  36.970 -63.571  1.00106.12           C
ATOM   1177  CD1 LEU   149     -43.145  37.416 -64.861  1.00106.12           C
ATOM   1178  CD2 LEU   149     -42.507  35.452 -63.346  1.00106.12           C
ATOM   1179  C   LEU   149     -38.870  37.713 -62.349  1.00106.12           C
ATOM   1180  O   LEU   149     -38.730  38.909 -62.108  1.00106.12           O
ATOM   1181  N   ARG   150     -37.833  36.922 -62.683  1.00 96.03           N
ATOM   1182  CA  ARG   150     -36.517  37.463 -62.858  1.00 96.03           C
ATOM   1183  CB  ARG   150     -35.410  36.616 -62.207  1.00 96.03           C
ATOM   1184  CG  ARG   150     -35.468  36.597 -60.678  1.00 96.03           C
ATOM   1185  CD  ARG   150     -34.397  35.709 -60.040  1.00 96.03           C
ATOM   1186  NE  ARG   150     -34.547  35.806 -58.560  1.00 96.03           N
ATOM   1187  CZ  ARG   150     -33.848  36.752 -57.868  1.00 96.03           C
ATOM   1188  NH1 ARG   150     -33.028  37.617 -58.533  1.00 96.03           N
ATOM   1189  NH2 ARG   150     -33.963  36.831 -56.509  1.00 96.03           N
ATOM   1190  C   ARG   150     -36.296  37.426 -64.328  1.00 96.03           C
ATOM   1191  O   ARG   150     -36.545  36.408 -64.972  1.00 96.03           O
ATOM   1192  N   CYS   151     -35.831  38.546 -64.902  1.00 67.56           N
ATOM   1193  CA  CYS   151     -35.699  38.602 -66.320  1.00 67.56           C
ATOM   1194  CB  CYS   151     -36.542  39.736 -66.923  1.00 67.56           C
ATOM   1195  SG  CYS   151     -38.319  39.425 -66.689  1.00 67.56           S
ATOM   1196  C   CYS   151     -34.268  38.845 -66.651  1.00 67.56           C
ATOM   1197  O   CYS   151     -33.541  39.456 -65.870  1.00 67.56           O
ATOM   1198  N   ARG   152     -33.839  38.324 -67.821  1.00129.90           N
ATOM   1199  CA  ARG   152     -32.508  38.511 -68.322  1.00129.90           C
ATOM   1200  CB  ARG   152     -31.601  37.273 -68.205  1.00129.90           C
ATOM   1201  CG  ARG   152     -31.374  36.845 -66.752  1.00129.90           C
ATOM   1202  CD  ARG   152     -30.255  35.819 -66.558  1.00129.90           C
ATOM   1203  NE  ARG   152     -28.996  36.581 -66.323  1.00129.90           N
ATOM   1204  CZ  ARG   152     -28.028  36.070 -65.507  1.00129.90           C
ATOM   1205  NH1 ARG   152     -28.198  34.847 -64.928  1.00129.90           N
ATOM   1206  NH2 ARG   152     -26.892  36.786 -65.264  1.00129.90           N
ATOM   1207  C   ARG   152     -32.676  38.843 -69.772  1.00129.90           C
ATOM   1208  O   ARG   152     -33.801  39.020 -70.237  1.00129.90           O
ATOM   1209  N   THR   153     -31.565  38.975 -70.526  1.00113.65           N
ATOM   1210  CA  THR   153     -31.709  39.342 -71.908  1.00113.65           C
ATOM   1211  CB  THR   153     -31.086  40.662 -72.246  1.00113.65           C
ATOM   1212  OG1 THR   153     -31.442  41.048 -73.565  1.00113.65           O
ATOM   1213  CG2 THR   153     -29.560  40.524 -72.126  1.00113.65           C
ATOM   1214  C   THR   153     -31.056  38.326 -72.793  1.00113.65           C
ATOM   1215  O   THR   153     -30.054  37.707 -72.438  1.00113.65           O
ATOM   1216  N   ASP   154     -31.644  38.142 -73.994  1.00128.37           N
ATOM   1217  CA  ASP   154     -31.178  37.215 -74.988  1.00128.37           C
ATOM   1218  CB  ASP   154     -32.147  37.080 -76.175  1.00128.37           C
ATOM   1219  CG  ASP   154     -33.428  36.403 -75.722  1.00128.37           C
ATOM   1220  OD1 ASP   154     -33.337  35.313 -75.096  1.00128.37           O
ATOM   1221  OD2 ASP   154     -34.516  36.978 -75.989  1.00128.37           O
ATOM   1222  C   ASP   154     -29.917  37.770 -75.576  1.00128.37           C
ATOM   1223  O   ASP   154     -29.667  38.972 -75.538  1.00128.37           O
ATOM   1224  N   PRO   155     -29.113  36.891 -76.115  1.00 88.56           N
ATOM   1225  CA  PRO   155     -27.858  37.230 -76.731  1.00 88.56           C
ATOM   1226  CD  PRO   155     -29.551  35.551 -76.468  1.00 88.56           C
ATOM   1227  CB  PRO   155     -27.271  35.904 -77.207  1.00 88.56           C
ATOM   1228  CG  PRO   155     -28.522  35.056 -77.498  1.00 88.56           C
ATOM   1229  C   PRO   155     -28.062  38.155 -77.888  1.00 88.56           C
ATOM   1230  O   PRO   155     -27.145  38.909 -78.210  1.00 88.56           O
ATOM   1231  N   GLN   156     -29.237  38.111 -78.544  1.00224.57           N
ATOM   1232  CA  GLN   156     -29.450  38.947 -79.688  1.00224.57           C
ATOM   1233  CB  GLN   156     -30.692  38.599 -80.526  1.00224.57           C
ATOM   1234  CG  GLN   156     -32.018  38.850 -79.809  1.00224.57           C
ATOM   1235  CD  GLN   156     -33.125  38.687 -80.840  1.00224.57           C
ATOM   1236  OE1 GLN   156     -33.218  37.661 -81.513  1.00224.57           O
ATOM   1237  NE2 GLN   156     -33.981  39.734 -80.983  1.00224.57           N
ATOM   1238  C   GLN   156     -29.640  40.327 -79.177  1.00224.57           C
ATOM   1239  O   GLN   156     -29.146  40.661 -78.101  1.00224.57           O
ATOM   1240  N   THR   157     -30.320  41.178 -79.975  1.00247.12           N
ATOM   1241  CA  THR   157     -30.580  42.513 -79.533  1.00247.12           C
ATOM   1242  CB  THR   157     -31.475  43.293 -80.452  1.00247.12           C
ATOM   1243  OG1 THR   157     -31.559  44.645 -80.025  1.00247.12           O
ATOM   1244  CG2 THR   157     -32.870  42.644 -80.453  1.00247.12           C
ATOM   1245  C   THR   157     -31.266  42.358 -78.222  1.00247.12           C
ATOM   1246  O   THR   157     -32.070  41.444 -78.045  1.00247.12           O
ATOM   1247  N   LYS   158     -30.917  43.237 -77.265  1.00241.24           N
ATOM   1248  CA  LYS   158     -31.367  43.113 -75.913  1.00241.24           C
ATOM   1249  CB  LYS   158     -30.986  44.337 -75.057  1.00241.24           C
ATOM   1250  CG  LYS   158     -31.291  44.217 -73.560  1.00241.24           C
ATOM   1251  CD  LYS   158     -32.782  44.167 -73.219  1.00241.24           C
ATOM   1252  CE  LYS   158     -33.062  44.191 -71.715  1.00241.24           C
ATOM   1253  NZ  LYS   158     -32.715  45.519 -71.159  1.00241.24           N
ATOM   1254  C   LYS   158     -32.844  42.942 -75.899  1.00241.24           C
ATOM   1255  O   LYS   158     -33.612  43.869 -76.149  1.00241.24           O
ATOM   1256  N   VAL   159     -33.262  41.699 -75.606  1.00 54.29           N
ATOM   1257  CA  VAL   159     -34.646  41.375 -75.488  1.00 54.29           C
ATOM   1258  CB  VAL   159     -35.084  40.275 -76.408  1.00 54.29           C
ATOM   1259  CG1 VAL   159     -36.552  39.936 -76.102  1.00 54.29           C
ATOM   1260  CG2 VAL   159     -34.833  40.719 -77.860  1.00 54.29           C
ATOM   1261  C   VAL   159     -34.788  40.873 -74.096  1.00 54.29           C
ATOM   1262  O   VAL   159     -33.929  40.143 -73.604  1.00 54.29           O
ATOM   1263  N   SER   160     -35.875  41.260 -73.411  1.00 81.17           N
ATOM   1264  CA  SER   160     -35.998  40.809 -72.062  1.00 81.17           C
ATOM   1265  CB  SER   160     -36.636  41.846 -71.122  1.00 81.17           C
ATOM   1266  OG  SER   160     -36.725  41.320 -69.805  1.00 81.17           O
ATOM   1267  C   SER   160     -36.884  39.613 -72.085  1.00 81.17           C
ATOM   1268  O   SER   160     -37.938  39.617 -72.718  1.00 81.17           O
ATOM   1269  N   TYR   161     -36.453  38.537 -71.399  1.00 74.76           N
ATOM   1270  CA  TYR   161     -37.240  37.342 -71.354  1.00 74.76           C
ATOM   1271  CB  TYR   161     -36.696  36.174 -72.200  1.00 74.76           C
ATOM   1272  CG  TYR   161     -35.267  35.894 -71.889  1.00 74.76           C
ATOM   1273  CD1 TYR   161     -34.893  35.155 -70.789  1.00 74.76           C
ATOM   1274  CD2 TYR   161     -34.291  36.362 -72.736  1.00 74.76           C
ATOM   1275  CE1 TYR   161     -33.563  34.902 -70.533  1.00 74.76           C
ATOM   1276  CE2 TYR   161     -32.965  36.111 -72.484  1.00 74.76           C
ATOM   1277  CZ  TYR   161     -32.595  35.381 -71.383  1.00 74.76           C
ATOM   1278  OH  TYR   161     -31.227  35.130 -71.136  1.00 74.76           O
ATOM   1279  C   TYR   161     -37.341  36.875 -69.943  1.00 74.76           C
ATOM   1280  O   TYR   161     -36.525  37.241 -69.098  1.00 74.76           O
ATOM   1281  N   LEU   162     -38.389  36.075 -69.654  1.00128.47           N
ATOM   1282  CA  LEU   162     -38.569  35.558 -68.330  1.00128.47           C
ATOM   1283  CB  LEU   162     -39.950  34.912 -68.103  1.00128.47           C
ATOM   1284  CG  LEU   162     -40.143  34.352 -66.679  1.00128.47           C
ATOM   1285  CD1 LEU   162     -40.100  35.466 -65.626  1.00128.47           C
ATOM   1286  CD2 LEU   162     -41.417  33.491 -66.590  1.00128.47           C
ATOM   1287  C   LEU   162     -37.532  34.494 -68.137  1.00128.47           C
ATOM   1288  O   LEU   162     -37.539  33.488 -68.846  1.00128.47           O
ATOM   1289  N   VAL   163     -36.535  34.765 -67.267  1.00 84.20           N
ATOM   1290  CA  VAL   163     -35.524  33.805 -66.928  1.00 84.20           C
ATOM   1291  CB  VAL   163     -34.250  34.458 -66.491  1.00 84.20           C
ATOM   1292  CG1 VAL   163     -33.248  33.365 -66.089  1.00 84.20           C
ATOM   1293  CG2 VAL   163     -33.767  35.358 -67.636  1.00 84.20           C
ATOM   1294  C   VAL   163     -35.942  32.863 -65.840  1.00 84.20           C
ATOM   1295  O   VAL   163     -35.880  31.644 -65.990  1.00 84.20           O
ATOM   1296  N   GLN   164     -36.407  33.415 -64.703  1.00 79.50           N
ATOM   1297  CA  GLN   164     -36.661  32.555 -63.587  1.00 79.50           C
ATOM   1298  CB  GLN   164     -35.482  32.487 -62.604  1.00 79.50           C
ATOM   1299  CG  GLN   164     -34.240  31.837 -63.223  1.00 79.50           C
ATOM   1300  CD  GLN   164     -33.132  31.815 -62.184  1.00 79.50           C
ATOM   1301  OE1 GLN   164     -32.189  31.032 -62.284  1.00 79.50           O
ATOM   1302  NE2 GLN   164     -33.242  32.703 -61.160  1.00 79.50           N
ATOM   1303  C   GLN   164     -37.866  33.035 -62.852  1.00 79.50           C
ATOM   1304  O   GLN   164     -38.262  34.196 -62.952  1.00 79.50           O
ATOM   1305  N   VAL   165     -38.503  32.119 -62.098  1.00 47.38           N
ATOM   1306  CA  VAL   165     -39.665  32.499 -61.361  1.00 47.38           C
ATOM   1307  CB  VAL   165     -40.893  31.727 -61.754  1.00 47.38           C
ATOM   1308  CG1 VAL   165     -42.068  32.163 -60.861  1.00 47.38           C
ATOM   1309  CG2 VAL   165     -41.141  31.946 -63.256  1.00 47.38           C
ATOM   1310  C   VAL   165     -39.385  32.213 -59.928  1.00 47.38           C
ATOM   1311  O   VAL   165     -38.884  31.146 -59.572  1.00 47.38           O
ATOM   1312  N   VAL   166     -39.708  33.180 -59.056  1.00119.12           N
ATOM   1313  CA  VAL   166     -39.443  32.981 -57.670  1.00119.12           C
ATOM   1314  CB  VAL   166     -38.605  34.066 -57.062  1.00119.12           C
ATOM   1315  CG1 VAL   166     -37.223  34.049 -57.737  1.00119.12           C
ATOM   1316  CG2 VAL   166     -39.355  35.401 -57.208  1.00119.12           C
ATOM   1317  C   VAL   166     -40.746  32.979 -56.956  1.00119.12           C
ATOM   1318  O   VAL   166     -41.654  33.748 -57.264  1.00119.12           O
ATOM   1319  N   ALA   167     -40.867  32.053 -55.997  1.00 56.09           N
ATOM   1320  CA  ALA   167     -42.004  31.975 -55.142  1.00 56.09           C
ATOM   1321  CB  ALA   167     -42.899  30.753 -55.412  1.00 56.09           C
ATOM   1322  C   ALA   167     -41.384  31.796 -53.802  1.00 56.09           C
ATOM   1323  O   ALA   167     -40.253  31.323 -53.702  1.00 56.09           O
ATOM   1324  N   CYS   168     -42.073  32.205 -52.728  1.00105.47           N
ATOM   1325  CA  CYS   168     -41.439  32.021 -51.461  1.00105.47           C
ATOM   1326  CB  CYS   168     -41.285  33.302 -50.646  1.00105.47           C
ATOM   1327  SG  CYS   168     -42.802  34.245 -50.806  1.00105.47           S
ATOM   1328  C   CYS   168     -42.204  31.028 -50.669  1.00105.47           C
ATOM   1329  O   CYS   168     -43.425  30.921 -50.767  1.00105.47           O
ATOM   1330  N   PHE   169     -41.455  30.251 -49.871  1.00 64.23           N
ATOM   1331  CA  PHE   169     -42.014  29.233 -49.036  1.00 64.23           C
ATOM   1332  CB  PHE   169     -41.484  27.819 -49.332  1.00 64.23           C
ATOM   1333  CG  PHE   169     -42.067  27.371 -50.629  1.00 64.23           C
ATOM   1334  CD1 PHE   169     -41.501  27.746 -51.827  1.00 64.23           C
ATOM   1335  CD2 PHE   169     -43.184  26.567 -50.645  1.00 64.23           C
ATOM   1336  CE1 PHE   169     -42.043  27.329 -53.020  1.00 64.23           C
ATOM   1337  CE2 PHE   169     -43.731  26.147 -51.835  1.00 64.23           C
ATOM   1338  CZ  PHE   169     -43.161  26.528 -53.026  1.00 64.23           C
ATOM   1339  C   PHE   169     -41.652  29.560 -47.623  1.00 64.23           C
ATOM   1340  O   PHE   169     -40.656  30.232 -47.356  1.00 64.23           O
ATOM   1341  N   ALA   170     -42.480  29.090 -46.672  1.00 46.45           N
ATOM   1342  CA  ALA   170     -42.243  29.354 -45.284  1.00 46.45           C
ATOM   1343  CB  ALA   170     -43.425  28.976 -44.373  1.00 46.45           C
ATOM   1344  C   ALA   170     -41.049  28.557 -44.846  1.00 46.45           C
ATOM   1345  O   ALA   170     -40.598  27.642 -45.532  1.00 46.45           O
ATOM   1346  N   GLN   171     -40.519  28.897 -43.656  1.00 94.30           N
ATOM   1347  CA  GLN   171     -39.317  28.333 -43.105  1.00 94.30           C
ATOM   1348  CB  GLN   171     -39.016  28.873 -41.697  1.00 94.30           C
ATOM   1349  CG  GLN   171     -37.744  28.296 -41.073  1.00 94.30           C
ATOM   1350  CD  GLN   171     -37.752  28.654 -39.592  1.00 94.30           C
ATOM   1351  OE1 GLN   171     -38.805  28.695 -38.958  1.00 94.30           O
ATOM   1352  NE2 GLN   171     -36.546  28.917 -39.021  1.00 94.30           N
ATOM   1353  C   GLN   171     -39.462  26.849 -42.959  1.00 94.30           C
ATOM   1354  O   GLN   171     -38.500  26.105 -43.149  1.00 94.30           O
ATOM   1355  N   ASP   172     -40.667  26.388 -42.582  1.00 51.84           N
ATOM   1356  CA  ASP   172     -40.951  24.996 -42.368  1.00 51.84           C
ATOM   1357  CB  ASP   172     -42.365  24.744 -41.813  1.00 51.84           C
ATOM   1358  CG  ASP   172     -42.405  25.207 -40.364  1.00 51.84           C
ATOM   1359  OD1 ASP   172     -41.332  25.188 -39.704  1.00 51.84           O
ATOM   1360  OD2 ASP   172     -43.514  25.583 -39.898  1.00 51.84           O
ATOM   1361  C   ASP   172     -40.845  24.261 -43.667  1.00 51.84           C
ATOM   1362  O   ASP   172     -40.564  23.064 -43.679  1.00 51.84           O
ATOM   1363  N   GLY   173     -41.100  24.942 -44.800  1.00 36.29           N
ATOM   1364  CA  GLY   173     -41.043  24.279 -46.072  1.00 36.29           C
ATOM   1365  C   GLY   173     -42.380  23.656 -46.313  1.00 36.29           C
ATOM   1366  O   GLY   173     -42.521  22.759 -47.144  1.00 36.29           O
ATOM   1367  N   SER   174     -43.382  24.077 -45.517  1.00 56.12           N
ATOM   1368  CA  SER   174     -44.724  23.583 -45.629  1.00 56.12           C
ATOM   1369  CB  SER   174     -45.571  23.917 -44.391  1.00 56.12           C
ATOM   1370  OG  SER   174     -45.022  23.278 -43.247  1.00 56.12           O
ATOM   1371  C   SER   174     -45.442  24.132 -46.830  1.00 56.12           C
ATOM   1372  O   SER   174     -45.907  23.367 -47.674  1.00 56.12           O
ATOM   1373  N   THR   175     -45.556  25.475 -46.957  1.00115.93           N
ATOM   1374  CA  THR   175     -46.364  25.985 -48.033  1.00115.93           C
ATOM   1375  CB  THR   175     -47.774  26.277 -47.618  1.00115.93           C
ATOM   1376  OG1 THR   175     -47.787  27.293 -46.625  1.00115.93           O
ATOM   1377  CG2 THR   175     -48.399  24.986 -47.064  1.00115.93           C
ATOM   1378  C   THR   175     -45.809  27.269 -48.566  1.00115.93           C
ATOM   1379  O   THR   175     -44.831  27.813 -48.056  1.00115.93           O
ATOM   1380  N   LEU   176     -46.444  27.775 -49.648  1.00130.31           N
ATOM   1381  CA  LEU   176     -46.024  29.001 -50.264  1.00130.31           C
ATOM   1382  CB  LEU   176     -46.596  29.222 -51.670  1.00130.31           C
ATOM   1383  CG  LEU   176     -45.933  30.364 -52.465  1.00130.31           C
ATOM   1384  CD1 LEU   176     -44.575  29.925 -53.039  1.00130.31           C
ATOM   1385  CD2 LEU   176     -46.867  30.938 -53.537  1.00130.31           C
ATOM   1386  C   LEU   176     -46.562  30.125 -49.424  1.00130.31           C
ATOM   1387  O   LEU   176     -47.585  29.978 -48.756  1.00130.31           O
ATOM   1388  N   ILE   177     -45.868  31.282 -49.437  1.00 61.73           N
ATOM   1389  CA  ILE   177     -46.250  32.437 -48.669  1.00 61.73           C
ATOM   1390  CB  ILE   177     -45.448  32.593 -47.409  1.00 61.73           C
ATOM   1391  CG1 ILE   177     -43.959  32.793 -47.742  1.00 61.73           C
ATOM   1392  CG2 ILE   177     -45.720  31.372 -46.516  1.00 61.73           C
ATOM   1393  CD1 ILE   177     -43.115  33.219 -46.543  1.00 61.73           C
ATOM   1394  C   ILE   177     -45.985  33.645 -49.520  1.00 61.73           C
ATOM   1395  O   ILE   177     -45.513  33.512 -50.645  1.00 61.73           O
ATOM   1396  N   ASP   178     -46.347  34.855 -49.034  1.00110.61           N
ATOM   1397  CA  ASP   178     -46.050  36.067 -49.761  1.00110.61           C
ATOM   1398  CB  ASP   178     -46.817  37.295 -49.253  1.00110.61           C
ATOM   1399  CG  ASP   178     -46.391  37.536 -47.816  1.00110.61           C
ATOM   1400  OD1 ASP   178     -46.497  36.592 -46.988  1.00110.61           O
ATOM   1401  OD2 ASP   178     -45.955  38.681 -47.528  1.00110.61           O
ATOM   1402  C   ASP   178     -44.583  36.349 -49.591  1.00110.61           C
ATOM   1403  O   ASP   178     -44.005  36.022 -48.557  1.00110.61           O
ATOM   1404  N   CYS   179     -43.943  36.990 -50.600  1.00 83.80           N
ATOM   1405  CA  CYS   179     -42.505  37.161 -50.619  1.00 83.80           C
ATOM   1406  CB  CYS   179     -41.894  36.801 -51.982  1.00 83.80           C
ATOM   1407  SG  CYS   179     -42.520  35.206 -52.560  1.00 83.80           S
ATOM   1408  C   CYS   179     -42.091  38.594 -50.390  1.00 83.80           C
ATOM   1409  O   CYS   179     -42.916  39.505 -50.376  1.00 83.80           O
ATOM   1410  N   THR   180     -40.768  38.790 -50.137  1.00 94.90           N
ATOM   1411  CA  THR   180     -40.124  40.065 -49.904  1.00 94.90           C
ATOM   1412  CB  THR   180     -38.746  39.901 -49.335  1.00 94.90           C
ATOM   1413  OG1 THR   180     -37.922  39.183 -50.242  1.00 94.90           O
ATOM   1414  CG2 THR   180     -38.855  39.143 -48.002  1.00 94.90           C
ATOM   1415  C   THR   180     -40.003  40.998 -51.116  1.00 94.90           C
ATOM   1416  O   THR   180     -40.513  42.115 -51.041  1.00 94.90           O
ATOM   1417  N   ARG   181     -39.360  40.617 -52.267  1.00232.73           N
ATOM   1418  CA  ARG   181     -39.212  41.627 -53.325  1.00232.73           C
ATOM   1419  CB  ARG   181     -38.347  42.821 -52.873  1.00232.73           C
ATOM   1420  CG  ARG   181     -38.170  43.917 -53.928  1.00232.73           C
ATOM   1421  CD  ARG   181     -37.317  45.096 -53.456  1.00232.73           C
ATOM   1422  NE  ARG   181     -37.224  46.067 -54.583  1.00232.73           N
ATOM   1423  CZ  ARG   181     -37.037  47.395 -54.319  1.00232.73           C
ATOM   1424  NH1 ARG   181     -36.980  47.828 -53.027  1.00232.73           N
ATOM   1425  NH2 ARG   181     -36.903  48.287 -55.343  1.00232.73           N
ATOM   1426  C   ARG   181     -38.590  41.086 -54.635  1.00232.73           C
ATOM   1427  O   ARG   181     -38.076  39.965 -54.611  1.00232.73           O
ATOM   1428  N   ASP   182     -38.661  41.866 -55.798  1.00320.31           N
ATOM   1429  CA  ASP   182     -38.077  41.584 -57.135  1.00320.31           C
ATOM   1430  CB  ASP   182     -38.534  40.235 -57.721  1.00320.31           C
ATOM   1431  CG  ASP   182     -40.042  40.273 -57.917  1.00320.31           C
ATOM   1432  OD1 ASP   182     -40.756  40.676 -56.960  1.00320.31           O
ATOM   1433  OD2 ASP   182     -40.504  39.883 -59.024  1.00320.31           O
ATOM   1434  C   ASP   182     -38.354  42.673 -58.221  1.00320.31           C
ATOM   1435  O   ASP   182     -39.103  43.612 -57.954  1.00320.31           O
ATOM   1436  N   THR   183     -37.733  42.600 -59.470  1.00211.43           N
ATOM   1437  CA  THR   183     -37.929  43.548 -60.598  1.00211.43           C
ATOM   1438  CB  THR   183     -36.952  44.688 -60.580  1.00211.43           C
ATOM   1439  OG1 THR   183     -35.630  44.199 -60.758  1.00211.43           O
ATOM   1440  CG2 THR   183     -37.067  45.419 -59.231  1.00211.43           C
ATOM   1441  C   THR   183     -37.804  42.906 -62.000  1.00211.43           C
ATOM   1442  O   THR   183     -37.143  41.884 -62.148  1.00211.43           O
ATOM   1443  N   CYS   184     -38.432  43.508 -63.072  1.00155.92           N
ATOM   1444  CA  CYS   184     -38.421  43.110 -64.486  1.00155.92           C
ATOM   1445  CB  CYS   184     -39.002  41.699 -64.745  1.00155.92           C
ATOM   1446  SG  CYS   184     -39.139  41.272 -66.512  1.00155.92           S
ATOM   1447  C   CYS   184     -39.238  44.120 -65.269  1.00155.92           C
ATOM   1448  O   CYS   184     -40.021  44.871 -64.692  1.00155.92           O
ATOM   1449  N   GLY   185     -39.082  44.163 -66.617  1.00 43.30           N
ATOM   1450  CA  GLY   185     -39.752  45.119 -67.467  1.00 43.30           C
ATOM   1451  C   GLY   185     -41.178  44.716 -67.708  1.00 43.30           C
ATOM   1452  O   GLY   185     -41.595  43.598 -67.413  1.00 43.30           O
ATOM   1453  N   ALA   186     -41.962  45.656 -68.280  1.00 41.93           N
ATOM   1454  CA  ALA   186     -43.367  45.480 -68.521  1.00 41.93           C
ATOM   1455  CB  ALA   186     -44.030  46.751 -69.080  1.00 41.93           C
ATOM   1456  C   ALA   186     -43.625  44.380 -69.504  1.00 41.93           C
ATOM   1457  O   ALA   186     -44.487  43.534 -69.272  1.00 41.93           O
ATOM   1458  N   ASN   187     -42.882  44.341 -70.626  1.00 60.70           N
ATOM   1459  CA  ASN   187     -43.177  43.329 -71.601  1.00 60.70           C
ATOM   1460  CB  ASN   187     -43.577  43.899 -72.973  1.00 60.70           C
ATOM   1461  CG  ASN   187     -44.904  44.624 -72.813  1.00 60.70           C
ATOM   1462  OD1 ASN   187     -44.959  45.853 -72.824  1.00 60.70           O
ATOM   1463  ND2 ASN   187     -46.007  43.845 -72.657  1.00 60.70           N
ATOM   1464  C   ASN   187     -41.942  42.523 -71.822  1.00 60.70           C
ATOM   1465  O   ASN   187     -40.841  43.067 -71.876  1.00 60.70           O
ATOM   1466  N   PHE   188     -42.093  41.187 -71.937  1.00127.75           N
ATOM   1467  CA  PHE   188     -40.936  40.385 -72.211  1.00127.75           C
ATOM   1468  CB  PHE   188     -40.068  40.026 -70.988  1.00127.75           C
ATOM   1469  CG  PHE   188     -40.872  39.364 -69.926  1.00127.75           C
ATOM   1470  CD1 PHE   188     -41.632  40.126 -69.070  1.00127.75           C
ATOM   1471  CD2 PHE   188     -40.841  37.999 -69.765  1.00127.75           C
ATOM   1472  CE1 PHE   188     -42.371  39.533 -68.077  1.00127.75           C
ATOM   1473  CE2 PHE   188     -41.579  37.401 -68.773  1.00127.75           C
ATOM   1474  CZ  PHE   188     -42.343  38.169 -67.929  1.00127.75           C
ATOM   1475  C   PHE   188     -41.318  39.156 -72.973  1.00127.75           C
ATOM   1476  O   PHE   188     -42.492  38.941 -73.269  1.00127.75           O
ATOM   1477  N   ILE   189     -40.317  38.313 -73.319  1.00115.54           N
ATOM   1478  CA  ILE   189     -40.590  37.184 -74.167  1.00115.54           C
ATOM   1479  CB  ILE   189     -39.578  36.921 -75.255  1.00115.54           C
ATOM   1480  CG1 ILE   189     -38.260  36.411 -74.670  1.00115.54           C
ATOM   1481  CG2 ILE   189     -39.364  38.208 -76.059  1.00115.54           C
ATOM   1482  CD1 ILE   189     -37.309  35.834 -75.718  1.00115.54           C
ATOM   1483  C   ILE   189     -40.563  35.948 -73.333  1.00115.54           C
ATOM   1484  O   ILE   189     -39.867  35.875 -72.321  1.00115.54           O
ATOM   1485  N   PHE   190     -41.375  34.953 -73.740  1.00108.46           N
ATOM   1486  CA  PHE   190     -41.451  33.695 -73.062  1.00108.46           C
ATOM   1487  CB  PHE   190     -42.885  33.145 -73.011  1.00108.46           C
ATOM   1488  CG  PHE   190     -42.899  31.968 -72.100  1.00108.46           C
ATOM   1489  CD1 PHE   190     -42.370  30.761 -72.495  1.00108.46           C
ATOM   1490  CD2 PHE   190     -43.460  32.076 -70.850  1.00108.46           C
ATOM   1491  CE1 PHE   190     -42.393  29.679 -71.647  1.00108.46           C
ATOM   1492  CE2 PHE   190     -43.486  30.997 -69.999  1.00108.46           C
ATOM   1493  CZ  PHE   190     -42.950  29.797 -70.397  1.00108.46           C
ATOM   1494  C   PHE   190     -40.635  32.720 -73.900  1.00108.46           C
ATOM   1495  O   PHE   190     -41.042  32.478 -75.069  1.00108.46           O
ATOM   1496  OXT PHE   190     -39.604  32.206 -73.389  1.00108.46           O
TER    1497      PHE   190
CONECT  373  728
CONECT 1195 1446
CONECT 1327 1407
END
