# Supplementary material for: Estimating local protein model quality: prospects for molecular replacement
Source: Acta Crystallogr D Struct Biol. 2020 Mar 3;76(Pt 3):285–90. doi: 10.1107/S2059798320000972 (PMC7057213; doi:10.1107/S2059798320000972)
Supplement: Supplementary file 1 [file d-76-00285-sup1.zip › models/1bk7.1vcz_A.B99990001.pdb.proq3.sscore.local]

ProQ2 ProQRosCen ProQRosFA ProQ3
0.75253879 0.91791454 1.5155072 1.1060692
0.81669898 0.96245712 1.5546892 1.1854889
0.87269918 0.90576019 1.5327094 1.200554
0.91338709 0.81325192 1.5495029 1.2267433
0.97468454 0.81207036 1.5680723 1.2659494
0.99339923 0.78680955 1.5270496 1.2462048
0.99481623 0.7782662 1.486476 1.2228772
0.93784463 0.77334162 1.4536951 1.1740732
0.99530583 0.92204428 1.4676826 1.1757253
1.016217 0.98995031 1.4535999 1.1760072
0.91324291 0.91300896 1.307259 1.0699777
0.74209803 0.7539565 1.0742324 0.91027067
0.66437583 0.65834695 0.95760064 0.82531265
0.70677416 0.81191283 0.98764912 0.84859514
0.61578985 0.74587059 0.87795309 0.76006419
0.5511053 0.71284743 0.75099341 0.65287215
0.39619892 0.50236289 0.57537074 0.49019237
0.32414645 0.4500042 0.54200966 0.42628407
0.2940355 0.4732377 0.50798101 0.38611355
0.31015109 0.48590247 0.49196997 0.37540036
0.3596638 0.5454565 0.54789589 0.38604409
0.43722675 0.63829833 0.66583126 0.49331221
0.46117358 0.63886918 0.70423731 0.51402969
0.41656873 0.53670581 0.59864819 0.46892872
0.44615941 0.5044695 0.54215291 0.45315206
0.51883653 0.58766992 0.61946399 0.54717857
0.54872149 0.53693458 0.66203449 0.58936482
0.56167044 0.54545558 0.78518229 0.66622048
0.56898361 0.5411093 0.8317583 0.73888837
0.7479552 0.67941601 1.0502747 0.90771388
0.89224253 0.78815175 1.2359043 1.1104093
1.0325722 0.87370149 1.3412208 1.2078125
1.1116499 0.91556482 1.4476523 1.2752086
1.224366 0.9730314 1.473013 1.3332608
1.2137117 0.96360024 1.4792327 1.3296417
1.2522635 1.0514554 1.5151874 1.3859652
1.2424296 1.0734877 1.5053799 1.3427632
1.1940174 1.047857 1.4121059 1.3078385
0.99978506 0.88693078 1.2129625 1.1167857
0.8345664 0.79749581 1.0589063 1.0106209
0.83604361 0.82391143 0.99639384 0.93950332
0.76521099 0.77810461 0.81763789 0.82989628
0.66959699 0.70704312 0.80604805 0.77015141
0.70287052 0.79892534 0.79843541 0.76654965
0.69304885 0.79906855 0.83908383 0.74541803
0.63553653 0.79991952 0.81394343 0.70527443
0.70096351 0.87891599 0.82592763 0.71903747
0.72416197 0.91462167 0.8266945 0.72061669
0.69586324 0.90683562 0.78453073 0.66578564
0.57327 0.73882921 0.62153186 0.54604768
0.5876967 0.76500365 0.64498416 0.57143281
0.65858772 0.83163483 0.75326552 0.66335261
0.69994158 0.87848351 0.84849086 0.72919068
0.74220774 0.86825912 0.86594764 0.76257848
0.70887238 0.79577428 0.85815981 0.74312847
0.69692605 0.78000112 0.86395782 0.73751491
0.72085422 0.80203763 0.89100791 0.74081658
0.79271675 0.76231205 0.89747637 0.79052606
0.80580287 0.78246525 0.92360895 0.81273599
0.77395876 0.76075252 0.90025438 0.77050359
0.80029402 0.75744767 0.91990687 0.81981811
0.80794117 0.76867597 0.94312787 0.84145242
0.78260635 0.73934667 0.9331338 0.8210186
0.82983776 0.80371483 0.98626298 0.87378139
0.84830634 0.8072587 0.99970754 0.8916178
0.83848872 0.80711033 0.99672024 0.86155904
0.78613946 0.72223745 0.95431844 0.82586731
0.86510996 0.86589425 1.0645539 0.90242756
0.96532231 0.96024031 1.1173785 0.97679
0.97125786 0.93808717 1.0837428 0.93825528
0.82682167 0.70424848 0.93528673 0.83337097
0.73988851 0.55087012 0.82515827 0.73271619
0.65925252 0.49671871 0.78496114 0.66203881
0.6671092 0.52226368 0.74740919 0.66073261
0.69139154 0.56799028 0.76725336 0.65387858
0.70188933 0.59733 0.72361363 0.66761211
0.71468661 0.61854907 0.79722133 0.73407264
0.64224199 0.56796742 0.78636327 0.7361313
0.69195251 0.66428369 0.8646893 0.7785491
0.90716998 0.92708685 1.0879663 0.97240907
0.89587691 0.93923038 1.1439604 1.0127204
0.86543673 0.87021946 1.1713232 0.97979776
0.79493607 0.75553698 1.1102296 0.95354313
0.92476375 0.88819153 1.2006488 1.029398
0.91405768 0.8765747 1.2551248 1.0466551
0.90668572 0.87808504 1.2374044 1.0321544
0.87025941 0.86157003 1.2109887 0.98097051
0.91345127 0.93422044 1.2838758 1.0400194
0.90061588 0.95878298 1.2364285 1.0201907
0.95792617 1.0074386 1.2188967 1.0457669
0.91618501 0.95676836 1.1297478 0.98678067
0.82489901 0.89032877 1.030808 0.92860126
0.63965709 0.70727305 0.88731365 0.76470287
0.57584486 0.65550868 0.85913945 0.71500911
0.60953746 0.71817813 0.91518545 0.78307182
0.69151503 0.78296924 0.99010423 0.88197729
0.75410543 0.88100847 1.1000816 0.9896773
0.7962849 0.91996924 1.1723308 1.0542054
0.79799288 0.92039543 1.2007087 1.0926078
0.86745892 1.0487828 1.3052714 1.1601642
1.0132169 1.1714465 1.3893781 1.2672581
1.0317717 1.158246 1.4134225 1.2914654
0.93458608 1.0094801 1.3166308 1.2181145
0.88442431 0.92560408 1.2683389 1.161374
0.91009533 0.91201544 1.2737762 1.1782446
0.93057009 0.8945249 1.2720764 1.1791594
0.94668181 0.87848594 1.244793 1.1611726
0.9513749 0.84601271 1.2407407 1.1445177
0.93486746 0.8078168 1.2072751 1.1240544
0.92990539 0.80321023 1.145727 1.0862411
0.87100632 0.73841402 1.0621209 1.0065384
0.92891647 0.81555235 1.089085 1.0396321
0.92636084 0.88627079 1.1356507 1.0590227
0.89197571 0.87290203 1.081041 1.0029791
0.84502728 0.81327011 0.96529553 0.9111419
0.86868442 0.80381487 0.96823436 0.89518583
0.91763464 0.83472344 0.98489879 0.89654508
0.89051437 0.83243438 0.97636543 0.86729173
0.84568546 0.77714268 0.86990698 0.77454708
0.748156 0.65621984 0.73814721 0.65217188
0.73835868 0.64052329 0.73666787 0.65224327
0.78410599 0.70923973 0.81069948 0.70731815
0.73862412 0.7090998 0.79813022 0.69783994
0.77282899 0.73770738 0.79852889 0.68833001
0.71102392 0.67452968 0.79660015 0.66385028
0.71590783 0.73523213 0.81707894 0.70316505
0.65701771 0.59101606 0.75459674 0.65696572
0.68304696 0.55627973 0.78408998 0.68905753
0.74644223 0.59966743 0.76466892 0.71630777
0.76278151 0.64169987 0.89475687 0.79677483
0.80493287 0.68623484 0.92273677 0.85152887
0.77488332 0.65794957 0.93746154 0.85132022
0.81026777 0.70017706 0.92227655 0.88963571
0.84034063 0.78319308 1.0158795 0.94204937
0.83955261 0.82728657 1.0769758 1.0039382
0.81119422 0.82426818 1.0797565 0.98161951
0.7602173 0.78295622 1.0522465 0.91514876
0.8364021 0.87030484 1.0807901 0.95821928
0.8430408 0.86436416 1.1124352 0.9830377
0.82355166 0.81148122 1.0681454 0.95669535
0.76693026 0.73406503 0.96701353 0.8594988
0.72341917 0.6830238 0.93613484 0.81547109
0.70428648 0.7139209 0.97119983 0.82803195
0.65936308 0.71948604 0.9442963 0.80286808
0.64657376 0.71659725 0.95915433 0.78822676
0.75082019 0.73103822 1.0014359 0.84872254
0.79856104 0.76815943 1.0734688 0.91504205
0.87507544 0.82464747 1.1453884 0.96490234
0.84452651 0.73763829 1.1087044 0.96942011
0.95522627 0.90634109 1.2076206 1.0225248
0.91927203 0.85864408 1.1111579 0.9936248
0.78748493 0.80146841 1.0711596 0.87921388
0.59706943 0.64279354 0.87685171 0.73013219
0.59592893 0.66246204 0.84318128 0.69184812
0.54760161 0.63767159 0.79700074 0.64020208
0.45630815 0.5756007 0.70391999 0.53725602
0.47205073 0.5795381 0.77579351 0.57870602
0.57655621 0.59260367 0.83325861 0.67037925
0.66617218 0.64621383 0.94497102 0.76386886
0.73817451 0.69001578 1.0523255 0.90024129
0.84242159 0.81365439 1.1855972 0.99034932
0.94564474 0.84698913 1.2779922 1.1085335
0.98514311 0.94376788 1.3458725 1.1479302
1.0125831 0.98526526 1.4016021 1.1997114
1.0403989 0.98011932 1.4577029 1.2285644
1.0171959 0.94199675 1.4041116 1.2066668
1.1077264 1.059837 1.517803 1.2935536
1.1310434 1.0848207 1.4844497 1.2889631
1.0290399 1.0623266 1.3958228 1.2105394
0.83307772 0.88316142 1.1682765 1.037569
0.74196412 0.87345357 1.1007978 0.94377966
0.65427561 0.82080032 0.95653196 0.83718092
0.65731093 0.75835699 0.92166246 0.82854097
0.66344521 0.76541107 0.88594352 0.81027174
0.69234437 0.68550014 0.91394755 0.80758345
0.77590172 0.7432252 0.95337605 0.87928631
0.76016988 0.76708732 0.95961745 0.87043744
0.82663562 0.86880407 1.0016661 0.91233947
0.81962802 0.84511967 0.96269744 0.86349418
0.70089758 0.78722882 0.8604936 0.77346803
0.54479192 0.61060779 0.70778649 0.64020842
0.52786708 0.56589783 0.66384098 0.58906355
0.59961552 0.71487173 0.76511902 0.67422446
0.66705526 0.76574066 0.86730456 0.7396079
0.71017333 0.77875799 0.88936136 0.78899615
0.59441992 0.67005023 0.87901395 0.70894677
0.64243352 0.6602687 0.91031575 0.7162335
0.58711742 0.65653019 0.98459151 0.72154963
0.71292578 0.76336293 1.0983273 0.78041166
0.63503817 0.724719 1.1589914 0.75480373
