# Supplementary material for: Estimating local protein model quality: prospects for molecular replacement
Source: Acta Crystallogr D Struct Biol. 2020 Mar 3;76(Pt 3):285–90. doi: 10.1107/S2059798320000972 (PMC7057213; doi:10.1107/S2059798320000972)
Supplement: Supplementary file 1 [file d-76-00285-sup1.zip › models/1bk7.1vcz_A.B99990001.pdb.proq3d.sscore.local]

ProQ2D ProQRosCenD ProQRosFAD ProQ3D
6.987488269805908203e-01 6.858628392219543457e-01 9.872502088546752930e-01 8.639770150184631348e-01
8.600200414657592773e-01 8.828056454658508301e-01 9.832838773727416992e-01 9.608916640281677246e-01
9.407051205635070801e-01 8.531137108802795410e-01 9.913790225982666016e-01 9.750415086746215820e-01
9.563577771186828613e-01 8.423979282379150391e-01 9.942358136177062988e-01 9.809157252311706543e-01
9.522292017936706543e-01 8.611061573028564453e-01 9.944075345993041992e-01 9.828873276710510254e-01
9.631487727165222168e-01 8.667222857475280762e-01 9.945847392082214355e-01 9.740324616432189941e-01
9.579857587814331055e-01 8.489527106285095215e-01 9.940930008888244629e-01 9.734112620353698730e-01
9.473487138748168945e-01 8.519371747970581055e-01 9.876915812492370605e-01 9.647399783134460449e-01
9.616687893867492676e-01 8.712946772575378418e-01 9.900291562080383301e-01 9.807593226432800293e-01
9.388486742973327637e-01 9.105113744735717773e-01 9.819172024726867676e-01 9.727191329002380371e-01
9.145816564559936523e-01 8.488770127296447754e-01 9.890205264091491699e-01 9.567989110946655273e-01
8.566578030586242676e-01 8.037165999412536621e-01 9.452521204948425293e-01 9.148629307746887207e-01
8.371473550796508789e-01 7.937361598014831543e-01 9.461797475814819336e-01 8.743134140968322754e-01
8.565936684608459473e-01 8.173431754112243652e-01 9.182870388031005859e-01 8.177195787429809570e-01
6.569795012474060059e-01 7.205956578254699707e-01 8.783458471298217773e-01 9.358848333358764648e-01
6.933398842811584473e-01 7.589240670204162598e-01 7.635995745658874512e-01 9.085845947265625000e-01
4.139140546321868896e-01 6.589369177818298340e-01 5.720921158790588379e-01 5.243650078773498535e-01
3.367750346660614014e-01 5.623962283134460449e-01 5.030511021614074707e-01 4.341533780097961426e-01
3.176110982894897461e-01 5.913350582122802734e-01 4.859929680824279785e-01 4.872758090496063232e-01
3.357290923595428467e-01 7.258850932121276855e-01 4.772433638572692871e-01 4.560970366001129150e-01
4.334219396114349365e-01 6.840036511421203613e-01 5.878880620002746582e-01 5.315845608711242676e-01
5.630828142166137695e-01 7.783751487731933594e-01 8.378550410270690918e-01 7.448534965515136719e-01
5.345976948738098145e-01 7.262067198753356934e-01 7.525904774665832520e-01 8.204101324081420898e-01
3.622008562088012695e-01 6.844554543495178223e-01 5.296459197998046875e-01 6.464109420776367188e-01
3.966129422187805176e-01 6.296538710594177246e-01 4.498786330223083496e-01 6.828190088272094727e-01
5.929305553436279297e-01 6.274015307426452637e-01 4.644164144992828369e-01 7.250231504440307617e-01
6.519605517387390137e-01 5.782965421676635742e-01 4.919061958789825439e-01 6.001734137535095215e-01
6.952947974205017090e-01 5.412538647651672363e-01 7.880758047103881836e-01 8.122296333312988281e-01
6.459366083145141602e-01 5.359932184219360352e-01 7.717689871788024902e-01 8.832225799560546875e-01
9.223037362098693848e-01 6.685464382171630859e-01 9.040549397468566895e-01 9.481769800186157227e-01
9.633172750473022461e-01 7.820623517036437988e-01 9.660594463348388672e-01 9.737806320190429688e-01
9.740125536918640137e-01 8.472151756286621094e-01 9.796017408370971680e-01 9.808716773986816406e-01
9.828513860702514648e-01 8.558765053749084473e-01 9.916406869888305664e-01 9.899191856384277344e-01
9.799021482467651367e-01 8.628391623497009277e-01 9.872215390205383301e-01 9.855554103851318359e-01
9.891097545623779297e-01 8.899097442626953125e-01 9.892665147781372070e-01 9.913932085037231445e-01
9.892569184303283691e-01 9.373114109039306641e-01 9.922655224800109863e-01 9.951112866401672363e-01
9.847335219383239746e-01 9.385815262794494629e-01 9.934369921684265137e-01 9.913592338562011719e-01
9.822067022323608398e-01 9.260823726654052734e-01 9.893617033958435059e-01 9.934315085411071777e-01
9.723737239837646484e-01 8.604405522346496582e-01 9.601280689239501953e-01 9.531679153442382812e-01
9.189988970756530762e-01 8.473909497261047363e-01 8.993721604347229004e-01 9.194065928459167480e-01
8.072075247764587402e-01 8.837989568710327148e-01 8.838220834732055664e-01 8.816973567008972168e-01
7.897611260414123535e-01 8.435509204864501953e-01 7.630773186683654785e-01 7.688704729080200195e-01
7.752438187599182129e-01 7.776412963867187500e-01 8.247777819633483887e-01 7.853752374649047852e-01
8.375400900840759277e-01 8.080880045890808105e-01 8.642715811729431152e-01 7.330158352851867676e-01
6.382017731666564941e-01 8.657089471817016602e-01 9.111217856407165527e-01 7.700827717781066895e-01
5.777150988578796387e-01 8.295701146125793457e-01 9.136537909507751465e-01 8.129008412361145020e-01
6.667875647544860840e-01 7.701757550239562988e-01 8.903505802154541016e-01 8.382874131202697754e-01
5.953856110572814941e-01 9.001688957214355469e-01 8.837886452674865723e-01 8.464874029159545898e-01
4.604760408401489258e-01 8.535087108612060547e-01 7.439265251159667969e-01 7.912361621856689453e-01
4.742087125778198242e-01 8.347362279891967773e-01 5.217035412788391113e-01 6.802698969841003418e-01
5.053613781929016113e-01 7.974251508712768555e-01 5.287472009658813477e-01 7.534085512161254883e-01
4.939293265342712402e-01 8.291589617729187012e-01 7.726657390594482422e-01 8.019402623176574707e-01
5.735026001930236816e-01 8.529235720634460449e-01 9.222186803817749023e-01 8.702372908592224121e-01
6.611013412475585938e-01 8.690965175628662109e-01 8.966465592384338379e-01 8.643773198127746582e-01
6.463317275047302246e-01 7.872087955474853516e-01 9.226136207580566406e-01 8.911507725715637207e-01
7.302111983299255371e-01 8.281800746917724609e-01 9.454129934310913086e-01 8.000444769859313965e-01
8.322888016700744629e-01 8.495604991912841797e-01 9.327202439308166504e-01 8.537849783897399902e-01
8.927247524261474609e-01 8.318322896957397461e-01 9.470899701118469238e-01 9.288143515586853027e-01
8.960358500480651855e-01 7.630146741867065430e-01 9.093318581581115723e-01 9.114615321159362793e-01
9.064359664916992188e-01 7.860428094863891602e-01 8.619271516799926758e-01 9.018560647964477539e-01
9.125784039497375488e-01 7.951551675796508789e-01 9.504094123840332031e-01 9.422655105590820312e-01
9.163374304771423340e-01 7.885432839393615723e-01 9.306994080543518066e-01 9.442400932312011719e-01
8.946312069892883301e-01 7.905003428459167480e-01 9.367798566818237305e-01 9.454759955406188965e-01
9.273945093154907227e-01 8.141466379165649414e-01 9.608287811279296875e-01 9.536798596382141113e-01
9.521069526672363281e-01 8.365499377250671387e-01 9.732560515403747559e-01 9.716638326644897461e-01
9.387168288230895996e-01 8.369419574737548828e-01 9.640669822692871094e-01 9.530895352363586426e-01
9.215834140777587891e-01 7.981454133987426758e-01 9.272546172142028809e-01 9.455997347831726074e-01
8.256072402000427246e-01 7.208823561668395996e-01 9.066482782363891602e-01 8.829869031906127930e-01
9.718965291976928711e-01 9.310953617095947266e-01 9.769295454025268555e-01 9.798720479011535645e-01
9.315016269683837891e-01 8.311392068862915039e-01 9.795683622360229492e-01 9.538666009902954102e-01
8.889099955558776855e-01 7.616840004920959473e-01 9.275389909744262695e-01 9.195878505706787109e-01
8.093254566192626953e-01 5.683352351188659668e-01 8.729905486106872559e-01 8.494110703468322754e-01
8.222485780715942383e-01 5.532374382019042969e-01 7.736156582832336426e-01 6.968853473663330078e-01
7.045984268188476562e-01 5.386424660682678223e-01 5.986407995223999023e-01 6.410480141639709473e-01
8.203708529472351074e-01 6.201393008232116699e-01 6.098284125328063965e-01 6.983350515365600586e-01
6.741843819618225098e-01 7.069380879402160645e-01 5.683963298797607422e-01 6.533009409904479980e-01
6.758545041084289551e-01 7.391828894615173340e-01 7.645686864852905273e-01 7.084560394287109375e-01
4.054928719997406006e-01 7.160131931304931641e-01 7.137271761894226074e-01 7.137164473533630371e-01
7.524867057800292969e-01 7.500256896018981934e-01 8.933661580085754395e-01 8.567947149276733398e-01
9.412716031074523926e-01 9.596898555755615234e-01 9.746349453926086426e-01 9.819477796554565430e-01
9.558948278427124023e-01 9.006400108337402344e-01 9.529340863227844238e-01 9.853972792625427246e-01
9.134864211082458496e-01 8.381884098052978516e-01 9.716523289680480957e-01 9.609441161155700684e-01
9.338061213493347168e-01 8.257176280021667480e-01 9.264732003211975098e-01 9.396095871925354004e-01
9.133409261703491211e-01 8.178849816322326660e-01 9.757476449012756348e-01 9.623524546623229980e-01
9.744714498519897461e-01 8.959534764289855957e-01 9.753006696701049805e-01 9.840922355651855469e-01
9.582377672195434570e-01 9.117195010185241699e-01 9.825472235679626465e-01 9.822042584419250488e-01
9.422037601470947266e-01 8.973613977432250977e-01 9.783554077148437500e-01 9.613667130470275879e-01
9.810017943382263184e-01 9.304130673408508301e-01 9.848452806472778320e-01 9.832208156585693359e-01
9.809442162513732910e-01 9.376096725463867188e-01 9.854830503463745117e-01 9.886898398399353027e-01
9.754396080970764160e-01 9.415292143821716309e-01 9.904114603996276855e-01 9.760497808456420898e-01
9.672018885612487793e-01 9.320601224899291992e-01 9.742929935455322266e-01 9.764671921730041504e-01
8.899536728858947754e-01 8.526851534843444824e-01 9.607443809509277344e-01 9.480653405189514160e-01
5.998430848121643066e-01 7.905074954032897949e-01 7.084519267082214355e-01 8.160148262977600098e-01
4.429690539836883545e-01 7.307735681533813477e-01 6.387462019920349121e-01 6.189607977867126465e-01
5.857158899307250977e-01 8.019088506698608398e-01 8.120454549789428711e-01 7.970185875892639160e-01
7.856478691101074219e-01 8.241422772407531738e-01 9.384403824806213379e-01 9.286337494850158691e-01
8.938996195793151855e-01 8.825156092643737793e-01 9.555052518844604492e-01 9.358136057853698730e-01
9.584243297576904297e-01 8.816258907318115234e-01 9.687683582305908203e-01 9.762156009674072266e-01
9.500370025634765625e-01 8.933215141296386719e-01 9.791491627693176270e-01 9.806437492370605469e-01
9.736580252647399902e-01 9.160473346710205078e-01 9.894533157348632812e-01 9.931824803352355957e-01
9.952726960182189941e-01 9.694739580154418945e-01 9.875074028968811035e-01 9.972369670867919922e-01
9.948947429656982422e-01 9.468891024589538574e-01 9.895762205123901367e-01 9.971314668655395508e-01
9.578390717506408691e-01 8.959496617317199707e-01 9.883145093917846680e-01 9.947065711021423340e-01
9.599782824516296387e-01 9.131863117218017578e-01 9.824540019035339355e-01 9.922680258750915527e-01
9.637436866760253906e-01 8.631684184074401855e-01 9.920039772987365723e-01 9.948986172676086426e-01
9.583641290664672852e-01 8.837290406227111816e-01 9.906965494155883789e-01 9.919054508209228516e-01
9.436974525451660156e-01 8.814758658409118652e-01 9.874292016029357910e-01 9.829325675964355469e-01
9.472706317901611328e-01 8.750978112220764160e-01 9.888932108879089355e-01 9.889850616455078125e-01
9.104905724525451660e-01 8.360593914985656738e-01 9.769723415374755859e-01 9.805986881256103516e-01
8.785874247550964355e-01 8.394175767898559570e-01 9.743368029594421387e-01 9.627398252487182617e-01
8.593598008155822754e-01 8.092331290245056152e-01 9.482820034027099609e-01 9.604746699333190918e-01
8.968575000762939453e-01 8.292070031166076660e-01 9.323177337646484375e-01 9.406107068061828613e-01
8.681538105010986328e-01 8.591758608818054199e-01 9.482330083847045898e-01 9.502013325691223145e-01
8.714488744735717773e-01 8.520104885101318359e-01 9.696273803710937500e-01 9.447687268257141113e-01
8.754910826683044434e-01 8.303899765014648438e-01 9.357287287712097168e-01 9.272996783256530762e-01
8.242068290710449219e-01 8.304522037506103516e-01 9.406855106353759766e-01 8.681593537330627441e-01
8.804174661636352539e-01 8.204372525215148926e-01 9.346905946731567383e-01 8.675822615623474121e-01
8.910423517227172852e-01 8.399260044097900391e-01 9.563670158386230469e-01 9.214228987693786621e-01
8.248013257980346680e-01 7.889837622642517090e-01 9.078859090805053711e-01 8.102551698684692383e-01
7.760131955146789551e-01 7.584894299507141113e-01 7.721437215805053711e-01 6.262222528457641602e-01
7.666715383529663086e-01 7.636489868164062500e-01 8.233435750007629395e-01 5.536935329437255859e-01
7.366837859153747559e-01 7.362589240074157715e-01 8.357034921646118164e-01 5.841836929321289062e-01
7.357905507087707520e-01 7.717835307121276855e-01 8.576007485389709473e-01 7.719450592994689941e-01
6.860785484313964844e-01 8.120036125183105469e-01 8.924969434738159180e-01 6.635167598724365234e-01
5.699371695518493652e-01 7.896160483360290527e-01 8.834344148635864258e-01 7.292433381080627441e-01
5.657234787940979004e-01 8.100974559783935547e-01 8.697844147682189941e-01 6.394427418708801270e-01
5.045057535171508789e-01 7.082555294036865234e-01 7.038300037384033203e-01 5.772143602371215820e-01
4.642756581306457520e-01 6.231098175048828125e-01 7.327761650085449219e-01 6.438847780227661133e-01
5.526360273361206055e-01 6.600195169448852539e-01 8.035302162170410156e-01 6.769309043884277344e-01
6.292288899421691895e-01 7.845588326454162598e-01 8.709587454795837402e-01 8.695467710494995117e-01
7.272157073020935059e-01 7.864007949829101562e-01 8.697502613067626953e-01 8.398056626319885254e-01
8.420014381408691406e-01 7.593054771423339844e-01 8.653336763381958008e-01 8.679026365280151367e-01
8.211604356765747070e-01 7.595095634460449219e-01 8.533012866973876953e-01 9.053241610527038574e-01
8.450003862380981445e-01 8.220085501670837402e-01 9.258899092674255371e-01 9.420093297958374023e-01
8.862234950065612793e-01 8.881142139434814453e-01 9.643779397010803223e-01 9.654980301856994629e-01
8.875616788864135742e-01 8.625590801239013672e-01 9.494099020957946777e-01 9.512177705764770508e-01
8.587701916694641113e-01 8.231981992721557617e-01 9.337590932846069336e-01 9.291607141494750977e-01
8.328250646591186523e-01 8.301644325256347656e-01 9.533707499504089355e-01 9.402877688407897949e-01
8.848743438720703125e-01 8.837387561798095703e-01 9.643326401710510254e-01 9.450101852416992188e-01
8.550361394882202148e-01 8.379869461059570312e-01 9.500463604927062988e-01 9.356430768966674805e-01
8.582984209060668945e-01 7.916291952133178711e-01 9.167816638946533203e-01 9.188552498817443848e-01
8.381662964820861816e-01 7.576186060905456543e-01 8.852680325508117676e-01 8.881223797798156738e-01
8.340402245521545410e-01 7.791598439216613770e-01 9.208849668502807617e-01 8.955391049385070801e-01
8.025841712951660156e-01 7.889124155044555664e-01 9.093282818794250488e-01 8.896589875221252441e-01
6.864395141601562500e-01 7.870843410491943359e-01 9.184054732322692871e-01 8.751798868179321289e-01
8.334330916404724121e-01 7.336398363113403320e-01 9.579519629478454590e-01 8.982301354408264160e-01
7.569278478622436523e-01 8.258305191993713379e-01 9.745557904243469238e-01 9.676044583320617676e-01
9.354051947593688965e-01 8.245074152946472168e-01 9.850758910179138184e-01 9.612035751342773438e-01
9.410809278488159180e-01 8.833242654800415039e-01 9.901008009910583496e-01 9.838795065879821777e-01
9.193022251129150391e-01 8.850662112236022949e-01 9.870727062225341797e-01 9.326879978179931641e-01
9.697088599205017090e-01 8.587266802787780762e-01 9.689772725105285645e-01 9.562390446662902832e-01
8.627631068229675293e-01 7.411431670188903809e-01 9.697623252868652344e-01 9.276574850082397461e-01
9.005776643753051758e-01 7.434677481651306152e-01 8.582446575164794922e-01 9.007717370986938477e-01
8.464294672012329102e-01 7.381759881973266602e-01 7.147980928421020508e-01 7.408300042152404785e-01
8.071395158767700195e-01 7.263702154159545898e-01 5.529904365539550781e-01 6.066940426826477051e-01
4.767321348190307617e-01 4.957669079303741455e-01 4.627038538455963135e-01 5.466181039810180664e-01
4.956076741218566895e-01 5.203737616539001465e-01 5.093855261802673340e-01 5.062734484672546387e-01
6.208211183547973633e-01 4.856263101100921631e-01 5.997369885444641113e-01 6.679524779319763184e-01
7.199196815490722656e-01 6.616237163543701172e-01 8.047080039978027344e-01 8.540757298469543457e-01
9.308263659477233887e-01 7.898978590965270996e-01 8.990591764450073242e-01 8.531644344329833984e-01
9.699721336364746094e-01 7.955613136291503906e-01 9.383000731468200684e-01 9.521363973617553711e-01
9.793280959129333496e-01 8.497855663299560547e-01 9.704110026359558105e-01 9.582397341728210449e-01
9.782334566116333008e-01 8.894010186195373535e-01 9.511058330535888672e-01 9.527022242546081543e-01
9.805132150650024414e-01 9.270594716072082520e-01 9.365273118019104004e-01 9.501910805702209473e-01
9.826816916465759277e-01 9.335371255874633789e-01 9.794291853904724121e-01 9.646463394165039062e-01
9.723863601684570312e-01 9.240261912345886230e-01 9.657934904098510742e-01 9.342200756072998047e-01
9.877800941467285156e-01 9.155460000038146973e-01 9.744758605957031250e-01 9.749914407730102539e-01
9.912708997726440430e-01 9.450511932373046875e-01 9.716157913208007812e-01 9.912192225456237793e-01
9.753427505493164062e-01 9.116783738136291504e-01 9.569935202598571777e-01 9.536768198013305664e-01
9.256637096405029297e-01 8.170924782752990723e-01 9.245841503143310547e-01 9.228957295417785645e-01
8.152894973754882812e-01 7.858058810234069824e-01 8.484539389610290527e-01 8.480935096740722656e-01
7.340193986892700195e-01 7.875007987022399902e-01 6.921523213386535645e-01 7.716096043586730957e-01
5.543644428253173828e-01 7.513908147811889648e-01 8.398904204368591309e-01 7.394844293594360352e-01
7.062569260597229004e-01 7.519790530204772949e-01 7.860282063484191895e-01 8.375447392463684082e-01
7.978065013885498047e-01 7.783169150352478027e-01 8.952307701110839844e-01 8.925746679306030273e-01
8.538228273391723633e-01 8.365827202796936035e-01 9.319058060646057129e-01 9.034258723258972168e-01
8.482473492622375488e-01 8.122950196266174316e-01 9.426190257072448730e-01 9.132244586944580078e-01
8.890672326087951660e-01 8.293340206146240234e-01 8.983646035194396973e-01 8.515539765357971191e-01
9.200367331504821777e-01 8.941076993942260742e-01 8.799011707305908203e-01 9.179787039756774902e-01
8.049634099006652832e-01 8.235106468200683594e-01 7.487516403198242188e-01 7.911202311515808105e-01
6.508064866065979004e-01 6.080077886581420898e-01 5.541305541992187500e-01 6.736091375350952148e-01
6.262959241867065430e-01 6.116194128990173340e-01 5.206379294395446777e-01 5.909700989723205566e-01
6.570615768432617188e-01 7.673220634460449219e-01 7.583133578300476074e-01 7.760094404220581055e-01
8.676869869232177734e-01 8.824905157089233398e-01 7.485284209251403809e-01 8.853326439857482910e-01
8.177770376205444336e-01 7.766062021255493164e-01 7.652121782302856445e-01 8.819919824600219727e-01
7.816935777664184570e-01 7.714513540267944336e-01 8.895293474197387695e-01 8.679506182670593262e-01
8.304025530815124512e-01 8.406389951705932617e-01 9.253228902816772461e-01 8.461144566535949707e-01
7.191500067710876465e-01 8.801914453506469727e-01 9.616584181785583496e-01 8.465536832809448242e-01
6.685165166854858398e-01 8.706785440444946289e-01 9.557737112045288086e-01 8.346509933471679688e-01
6.582728028297424316e-01 7.261632680892944336e-01 9.606878161430358887e-01 9.187664985656738281e-01
