# Supplementary material for: Estimating local protein model quality: prospects for molecular replacement
Source: Acta Crystallogr D Struct Biol. 2020 Mar 3;76(Pt 3):285–90. doi: 10.1107/S2059798320000972 (PMC7057213; doi:10.1107/S2059798320000972)
Supplement: Supplementary file 1 [file d-76-00285-sup1.zip › models/1bso.1gm6_A.B99990001.pdb]

EXPDTA    THEORETICAL MODEL, MODELLER 9.23 2019/11/15 01:18:33
REMARK   6 MODELLER OBJECTIVE FUNCTION:      1038.1841
REMARK   6 MODELLER BEST TEMPLATE % SEQ ID:  20.915
REMARK   6 SEQUENCE: 1bso/1bso.1gm6_A
REMARK   6 ALIGNMENT: 1bso/1bso.1gm6_A.ali
REMARK   6 SCRIPT: ./make_models.py
REMARK   6 TEMPLATE: 1gm6 9:A - 161:A MODELS 6: - 161: AT 20.9%
SSBOND   1 CYS     66    CYS    160                          1555   1555  2.03
ATOM      1  N   LEU     1       9.802  -6.130  24.353  1.00 60.15           N
ATOM      2  CA  LEU     1      10.537  -6.704  23.205  1.00 60.15           C
ATOM      3  CB  LEU     1      10.390  -5.828  21.946  1.00 60.15           C
ATOM      4  CG  LEU     1       8.976  -5.788  21.337  1.00 60.15           C
ATOM      5  CD1 LEU     1       7.954  -5.186  22.312  1.00 60.15           C
ATOM      6  CD2 LEU     1       8.987  -5.068  19.978  1.00 60.15           C
ATOM      7  C   LEU     1      11.991  -6.778  23.507  1.00 60.15           C
ATOM      8  O   LEU     1      12.402  -6.897  24.660  1.00 60.15           O
ATOM      9  N   ILE     2      12.803  -6.706  22.439  1.00134.06           N
ATOM     10  CA  ILE     2      14.225  -6.744  22.567  1.00134.06           C
ATOM     11  CB  ILE     2      14.930  -7.033  21.268  1.00134.06           C
ATOM     12  CG1 ILE     2      14.584  -5.998  20.177  1.00134.06           C
ATOM     13  CG2 ILE     2      14.598  -8.483  20.876  1.00134.06           C
ATOM     14  CD1 ILE     2      15.254  -4.637  20.340  1.00134.06           C
ATOM     15  C   ILE     2      14.668  -5.440  23.137  1.00134.06           C
ATOM     16  O   ILE     2      14.126  -4.382  22.820  1.00134.06           O
ATOM     17  N   VAL     3      15.651  -5.508  24.055  1.00117.40           N
ATOM     18  CA  VAL     3      16.137  -4.345  24.732  1.00117.40           C
ATOM     19  CB  VAL     3      17.023  -4.680  25.896  1.00117.40           C
ATOM     20  CG1 VAL     3      18.229  -5.496  25.389  1.00117.40           C
ATOM     21  CG2 VAL     3      17.408  -3.377  26.608  1.00117.40           C
ATOM     22  C   VAL     3      16.906  -3.501  23.767  1.00117.40           C
ATOM     23  O   VAL     3      17.681  -4.003  22.954  1.00117.40           O
ATOM     24  N   THR     4      16.664  -2.178  23.829  1.00260.05           N
ATOM     25  CA  THR     4      17.321  -1.229  22.978  1.00260.05           C
ATOM     26  CB  THR     4      16.700  -1.141  21.615  1.00260.05           C
ATOM     27  OG1 THR     4      17.511  -0.370  20.740  1.00260.05           O
ATOM     28  CG2 THR     4      15.309  -0.501  21.756  1.00260.05           C
ATOM     29  C   THR     4      17.155   0.100  23.645  1.00260.05           C
ATOM     30  O   THR     4      16.871   0.169  24.840  1.00260.05           O
ATOM     31  N   GLN     5      17.347   1.201  22.887  1.00222.70           N
ATOM     32  CA  GLN     5      17.153   2.518  23.427  1.00222.70           C
ATOM     33  CB  GLN     5      17.675   3.658  22.529  1.00222.70           C
ATOM     34  CG  GLN     5      19.195   3.665  22.337  1.00222.70           C
ATOM     35  CD  GLN     5      19.538   2.638  21.269  1.00222.70           C
ATOM     36  OE1 GLN     5      20.701   2.286  21.074  1.00222.70           O
ATOM     37  NE2 GLN     5      18.493   2.143  20.553  1.00222.70           N
ATOM     38  C   GLN     5      15.672   2.704  23.568  1.00222.70           C
ATOM     39  O   GLN     5      14.901   1.857  23.118  1.00222.70           O
ATOM     40  N   THR     6      15.223   3.799  24.220  1.00 77.53           N
ATOM     41  CA  THR     6      13.797   3.914  24.353  1.00 77.53           C
ATOM     42  CB  THR     6      13.346   4.827  25.456  1.00 77.53           C
ATOM     43  OG1 THR     6      13.831   4.364  26.708  1.00 77.53           O
ATOM     44  CG2 THR     6      11.808   4.852  25.462  1.00 77.53           C
ATOM     45  C   THR     6      13.265   4.459  23.071  1.00 77.53           C
ATOM     46  O   THR     6      12.910   5.633  22.965  1.00 77.53           O
ATOM     47  N   MET     7      13.239   3.582  22.052  1.00125.86           N
ATOM     48  CA  MET     7      12.714   3.866  20.754  1.00125.86           C
ATOM     49  CB  MET     7      13.003   2.712  19.776  1.00125.86           C
ATOM     50  CG  MET     7      14.487   2.337  19.717  1.00125.86           C
ATOM     51  SD  MET     7      15.592   3.590  18.997  1.00125.86           S
ATOM     52  CE  MET     7      15.606   2.883  17.323  1.00125.86           C
ATOM     53  C   MET     7      11.227   3.980  20.885  1.00125.86           C
ATOM     54  O   MET     7      10.595   4.847  20.283  1.00125.86           O
ATOM     55  N   LYS     8      10.635   3.103  21.723  1.00172.28           N
ATOM     56  CA  LYS     8       9.208   3.016  21.811  1.00172.28           C
ATOM     57  CB  LYS     8       8.662   1.600  22.084  1.00172.28           C
ATOM     58  CG  LYS     8       8.999   1.014  23.457  1.00172.28           C
ATOM     59  CD  LYS     8      10.495   0.808  23.689  1.00172.28           C
ATOM     60  CE  LYS     8      10.809   0.020  24.962  1.00172.28           C
ATOM     61  NZ  LYS     8      10.220   0.697  26.140  1.00172.28           N
ATOM     62  C   LYS     8       8.675   3.941  22.855  1.00172.28           C
ATOM     63  O   LYS     8       9.341   4.889  23.270  1.00172.28           O
ATOM     64  N   GLY     9       7.432   3.663  23.293  1.00 43.81           N
ATOM     65  CA  GLY     9       6.681   4.524  24.159  1.00 43.81           C
ATOM     66  C   GLY     9       7.511   4.974  25.311  1.00 43.81           C
ATOM     67  O   GLY     9       8.076   4.175  26.059  1.00 43.81           O
ATOM     68  N   LEU    10       7.558   6.315  25.464  1.00117.16           N
ATOM     69  CA  LEU    10       8.316   7.024  26.446  1.00117.16           C
ATOM     70  CB  LEU    10       8.794   8.409  25.967  1.00117.16           C
ATOM     71  CG  LEU    10       9.561   8.417  24.634  1.00117.16           C
ATOM     72  CD1 LEU    10      10.861   7.608  24.731  1.00117.16           C
ATOM     73  CD2 LEU    10       8.655   7.994  23.466  1.00117.16           C
ATOM     74  C   LEU    10       7.425   7.361  27.595  1.00117.16           C
ATOM     75  O   LEU    10       6.215   7.136  27.563  1.00117.16           O
ATOM     76  N   ASP    11       8.061   7.879  28.667  1.00151.62           N
ATOM     77  CA  ASP    11       7.389   8.442  29.797  1.00151.62           C
ATOM     78  CB  ASP    11       7.732   7.768  31.143  1.00151.62           C
ATOM     79  CG  ASP    11       9.210   7.923  31.468  1.00151.62           C
ATOM     80  OD1 ASP    11       9.666   9.079  31.670  1.00151.62           O
ATOM     81  OD2 ASP    11       9.907   6.874  31.528  1.00151.62           O
ATOM     82  C   ASP    11       7.832   9.875  29.819  1.00151.62           C
ATOM     83  O   ASP    11       8.885  10.204  29.280  1.00151.62           O
ATOM     84  N   ILE    12       6.982  10.791  30.318  1.00140.23           N
ATOM     85  CA  ILE    12       7.311  12.189  30.403  1.00140.23           C
ATOM     86  CB  ILE    12       6.102  13.078  30.468  1.00140.23           C
ATOM     87  CG1 ILE    12       5.298  12.826  31.748  1.00140.23           C
ATOM     88  CG2 ILE    12       5.294  12.875  29.176  1.00140.23           C
ATOM     89  CD1 ILE    12       4.215  13.878  31.983  1.00140.23           C
ATOM     90  C   ILE    12       8.187  12.542  31.570  1.00140.23           C
ATOM     91  O   ILE    12       9.064  13.396  31.468  1.00140.23           O
ATOM     92  N   GLN    13       7.948  11.924  32.736  1.00 59.67           N
ATOM     93  CA  GLN    13       8.613  12.351  33.935  1.00 59.67           C
ATOM     94  CB  GLN    13       8.117  11.585  35.172  1.00 59.67           C
ATOM     95  CG  GLN    13       6.648  11.887  35.491  1.00 59.67           C
ATOM     96  CD  GLN    13       6.190  10.960  36.606  1.00 59.67           C
ATOM     97  OE1 GLN    13       5.526  11.383  37.552  1.00 59.67           O
ATOM     98  NE2 GLN    13       6.536   9.650  36.485  1.00 59.67           N
ATOM     99  C   GLN    13      10.098  12.194  33.807  1.00 59.67           C
ATOM    100  O   GLN    13      10.857  13.033  34.289  1.00 59.67           O
ATOM    101  N   LYS    14      10.554  11.106  33.166  1.00147.34           N
ATOM    102  CA  LYS    14      11.956  10.841  33.022  1.00147.34           C
ATOM    103  CB  LYS    14      12.262   9.447  32.455  1.00147.34           C
ATOM    104  CG  LYS    14      11.736   8.304  33.325  1.00147.34           C
ATOM    105  CD  LYS    14      12.286   8.307  34.749  1.00147.34           C
ATOM    106  CE  LYS    14      11.861   7.083  35.559  1.00147.34           C
ATOM    107  NZ  LYS    14      10.392   7.075  35.734  1.00147.34           N
ATOM    108  C   LYS    14      12.611  11.844  32.116  1.00147.34           C
ATOM    109  O   LYS    14      13.798  12.123  32.263  1.00147.34           O
ATOM    110  N   VAL    15      11.879  12.338  31.097  1.00111.43           N
ATOM    111  CA  VAL    15      12.409  13.280  30.144  1.00111.43           C
ATOM    112  CB  VAL    15      11.575  13.427  28.899  1.00111.43           C
ATOM    113  CG1 VAL    15      10.331  14.272  29.210  1.00111.43           C
ATOM    114  CG2 VAL    15      12.462  14.004  27.781  1.00111.43           C
ATOM    115  C   VAL    15      12.568  14.633  30.767  1.00111.43           C
ATOM    116  O   VAL    15      13.417  15.423  30.361  1.00111.43           O
ATOM    117  N   ALA    16      11.733  14.957  31.766  1.00 43.83           N
ATOM    118  CA  ALA    16      11.777  16.263  32.350  1.00 43.83           C
ATOM    119  CB  ALA    16      10.770  16.459  33.495  1.00 43.83           C
ATOM    120  C   ALA    16      13.142  16.501  32.903  1.00 43.83           C
ATOM    121  O   ALA    16      13.937  15.575  33.066  1.00 43.83           O
ATOM    122  N   GLY    17      13.479  17.785  33.147  1.00 34.83           N
ATOM    123  CA  GLY    17      14.756  18.071  33.723  1.00 34.83           C
ATOM    124  C   GLY    17      15.506  18.990  32.819  1.00 34.83           C
ATOM    125  O   GLY    17      14.978  19.480  31.819  1.00 34.83           O
ATOM    126  N   THR    18      16.782  19.253  33.176  1.00105.30           N
ATOM    127  CA  THR    18      17.611  20.134  32.411  1.00105.30           C
ATOM    128  CB  THR    18      18.744  20.732  33.197  1.00105.30           C
ATOM    129  OG1 THR    18      19.622  19.714  33.652  1.00105.30           O
ATOM    130  CG2 THR    18      18.161  21.505  34.391  1.00105.30           C
ATOM    131  C   THR    18      18.218  19.375  31.276  1.00105.30           C
ATOM    132  O   THR    18      18.479  18.177  31.369  1.00105.30           O
ATOM    133  N   TRP    19      18.447  20.083  30.153  1.00 76.19           N
ATOM    134  CA  TRP    19      19.044  19.484  28.996  1.00 76.19           C
ATOM    135  CB  TRP    19      18.021  19.088  27.912  1.00 76.19           C
ATOM    136  CG  TRP    19      17.054  18.005  28.340  1.00 76.19           C
ATOM    137  CD2 TRP    19      17.237  16.601  28.102  1.00 76.19           C
ATOM    138  CD1 TRP    19      15.873  18.137  29.002  1.00 76.19           C
ATOM    139  NE1 TRP    19      15.303  16.902  29.199  1.00 76.19           N
ATOM    140  CE2 TRP    19      16.130  15.945  28.647  1.00 76.19           C
ATOM    141  CE3 TRP    19      18.235  15.906  27.481  1.00 76.19           C
ATOM    142  CZ2 TRP    19      16.007  14.588  28.584  1.00 76.19           C
ATOM    143  CZ3 TRP    19      18.107  14.537  27.416  1.00 76.19           C
ATOM    144  CH2 TRP    19      17.015  13.890  27.957  1.00 76.19           C
ATOM    145  C   TRP    19      19.913  20.536  28.391  1.00 76.19           C
ATOM    146  O   TRP    19      19.831  21.705  28.763  1.00 76.19           O
ATOM    147  N   TYR    20      20.802  20.134  27.462  1.00 56.97           N
ATOM    148  CA  TYR    20      21.643  21.086  26.796  1.00 56.97           C
ATOM    149  CB  TYR    20      23.128  20.976  27.185  1.00 56.97           C
ATOM    150  CG  TYR    20      23.259  21.371  28.619  1.00 56.97           C
ATOM    151  CD1 TYR    20      22.961  20.481  29.625  1.00 56.97           C
ATOM    152  CD2 TYR    20      23.691  22.634  28.962  1.00 56.97           C
ATOM    153  CE1 TYR    20      23.084  20.844  30.947  1.00 56.97           C
ATOM    154  CE2 TYR    20      23.815  23.004  30.281  1.00 56.97           C
ATOM    155  CZ  TYR    20      23.515  22.108  31.277  1.00 56.97           C
ATOM    156  OH  TYR    20      23.639  22.481  32.632  1.00 56.97           O
ATOM    157  C   TYR    20      21.536  20.814  25.328  1.00 56.97           C
ATOM    158  O   TYR    20      21.376  19.664  24.919  1.00 56.97           O
ATOM    159  N   SER    21      21.610  21.871  24.490  1.00 71.62           N
ATOM    160  CA  SER    21      21.506  21.639  23.077  1.00 71.62           C
ATOM    161  CB  SER    21      20.836  22.797  22.318  1.00 71.62           C
ATOM    162  OG  SER    21      19.486  22.921  22.725  1.00 71.62           O
ATOM    163  C   SER    21      22.897  21.475  22.543  1.00 71.62           C
ATOM    164  O   SER    21      23.713  22.389  22.622  1.00 71.62           O
ATOM    165  N   LEU    22      23.239  20.234  22.134  1.00141.94           N
ATOM    166  CA  LEU    22      24.524  19.895  21.579  1.00141.94           C
ATOM    167  CB  LEU    22      24.864  18.407  21.804  1.00141.94           C
ATOM    168  CG  LEU    22      26.323  17.935  21.574  1.00141.94           C
ATOM    169  CD1 LEU    22      26.387  16.411  21.730  1.00141.94           C
ATOM    170  CD2 LEU    22      26.964  18.395  20.252  1.00141.94           C
ATOM    171  C   LEU    22      24.635  20.155  20.107  1.00141.94           C
ATOM    172  O   LEU    22      25.623  20.730  19.661  1.00141.94           O
ATOM    173  N   ALA    23      23.639  19.699  19.309  1.00 53.94           N
ATOM    174  CA  ALA    23      23.770  19.801  17.881  1.00 53.94           C
ATOM    175  CB  ALA    23      24.259  18.508  17.205  1.00 53.94           C
ATOM    176  C   ALA    23      22.435  20.136  17.304  1.00 53.94           C
ATOM    177  O   ALA    23      21.397  19.825  17.888  1.00 53.94           O
ATOM    178  N   MET    24      22.440  20.815  16.139  1.00 54.75           N
ATOM    179  CA  MET    24      21.206  21.172  15.505  1.00 54.75           C
ATOM    180  CB  MET    24      20.746  22.605  15.812  1.00 54.75           C
ATOM    181  CG  MET    24      19.317  22.874  15.342  1.00 54.75           C
ATOM    182  SD  MET    24      18.709  24.553  15.678  1.00 54.75           S
ATOM    183  CE  MET    24      18.710  24.359  17.484  1.00 54.75           C
ATOM    184  C   MET    24      21.403  21.086  14.023  1.00 54.75           C
ATOM    185  O   MET    24      22.436  21.502  13.502  1.00 54.75           O
ATOM    186  N   ALA    25      20.401  20.546  13.298  1.00 44.85           N
ATOM    187  CA  ALA    25      20.557  20.418  11.876  1.00 44.85           C
ATOM    188  CB  ALA    25      20.887  18.982  11.439  1.00 44.85           C
ATOM    189  C   ALA    25      19.263  20.784  11.220  1.00 44.85           C
ATOM    190  O   ALA    25      18.189  20.585  11.786  1.00 44.85           O
ATOM    191  N   ALA    26      19.328  21.355  10.003  1.00 50.95           N
ATOM    192  CA  ALA    26      18.098  21.661   9.333  1.00 50.95           C
ATOM    193  CB  ALA    26      17.500  23.024   9.734  1.00 50.95           C
ATOM    194  C   ALA    26      18.354  21.688   7.862  1.00 50.95           C
ATOM    195  O   ALA    26      19.424  22.083   7.407  1.00 50.95           O
ATOM    196  N   SER    27      17.351  21.268   7.071  1.00 85.44           N
ATOM    197  CA  SER    27      17.500  21.270   5.646  1.00 85.44           C
ATOM    198  CB  SER    27      16.263  20.718   4.911  1.00 85.44           C
ATOM    199  OG  SER    27      16.002  19.380   5.296  1.00 85.44           O
ATOM    200  C   SER    27      17.641  22.706   5.258  1.00 85.44           C
ATOM    201  O   SER    27      18.179  23.024   4.200  1.00 85.44           O
ATOM    202  N   ASP    28      17.124  23.613   6.112  1.00 63.44           N
ATOM    203  CA  ASP    28      17.228  25.027   5.868  1.00 63.44           C
ATOM    204  CB  ASP    28      15.907  25.793   6.061  1.00 63.44           C
ATOM    205  CG  ASP    28      14.981  25.475   4.902  1.00 63.44           C
ATOM    206  OD1 ASP    28      15.494  25.041   3.836  1.00 63.44           O
ATOM    207  OD2 ASP    28      13.745  25.666   5.066  1.00 63.44           O
ATOM    208  C   ASP    28      18.160  25.582   6.893  1.00 63.44           C
ATOM    209  O   ASP    28      17.757  25.899   8.010  1.00 63.44           O
ATOM    210  N   ILE    29      19.428  25.779   6.499  1.00143.78           N
ATOM    211  CA  ILE    29      20.483  26.237   7.356  1.00143.78           C
ATOM    212  CB  ILE    29      21.784  26.399   6.617  1.00143.78           C
ATOM    213  CG1 ILE    29      22.945  26.665   7.594  1.00143.78           C
ATOM    214  CG2 ILE    29      21.598  27.512   5.572  1.00143.78           C
ATOM    215  CD1 ILE    29      23.282  25.486   8.505  1.00143.78           C
ATOM    216  C   ILE    29      20.124  27.580   7.921  1.00143.78           C
ATOM    217  O   ILE    29      20.471  27.896   9.059  1.00143.78           O
ATOM    218  N   SER    30      19.424  28.415   7.134  1.00 43.20           N
ATOM    219  CA  SER    30      19.125  29.761   7.534  1.00 43.20           C
ATOM    220  CB  SER    30      18.200  30.486   6.538  1.00 43.20           C
ATOM    221  OG  SER    30      18.826  30.589   5.267  1.00 43.20           O
ATOM    222  C   SER    30      18.403  29.757   8.845  1.00 43.20           C
ATOM    223  O   SER    30      18.675  30.587   9.711  1.00 43.20           O
ATOM    224  N   LEU    31      17.475  28.805   9.026  1.00 56.76           N
ATOM    225  CA  LEU    31      16.651  28.740  10.198  1.00 56.76           C
ATOM    226  CB  LEU    31      15.644  27.584  10.106  1.00 56.76           C
ATOM    227  CG  LEU    31      14.804  27.616   8.812  1.00 56.76           C
ATOM    228  CD1 LEU    31      13.777  26.474   8.781  1.00 56.76           C
ATOM    229  CD2 LEU    31      14.186  29.002   8.569  1.00 56.76           C
ATOM    230  C   LEU    31      17.519  28.488  11.395  1.00 56.76           C
ATOM    231  O   LEU    31      17.233  28.959  12.492  1.00 56.76           O
ATOM    232  N   LEU    32      18.548  27.653  11.195  1.00184.79           N
ATOM    233  CA  LEU    32      19.563  27.220  12.123  1.00184.79           C
ATOM    234  CB  LEU    32      20.383  26.069  11.511  1.00184.79           C
ATOM    235  CG  LEU    32      21.526  25.517  12.381  1.00184.79           C
ATOM    236  CD1 LEU    32      20.990  24.806  13.632  1.00184.79           C
ATOM    237  CD2 LEU    32      22.465  24.630  11.547  1.00184.79           C
ATOM    238  C   LEU    32      20.526  28.302  12.424  1.00184.79           C
ATOM    239  O   LEU    32      21.084  28.302  13.521  1.00184.79           O
ATOM    240  N   ASP    33      20.752  29.190  11.421  1.00124.15           N
ATOM    241  CA  ASP    33      21.716  30.253  11.327  1.00124.15           C
ATOM    242  CB  ASP    33      21.127  31.560  10.759  1.00124.15           C
ATOM    243  CG  ASP    33      22.278  32.429  10.281  1.00124.15           C
ATOM    244  OD1 ASP    33      23.431  31.922  10.255  1.00124.15           O
ATOM    245  OD2 ASP    33      22.021  33.612   9.931  1.00124.15           O
ATOM    246  C   ASP    33      22.345  30.525  12.649  1.00124.15           C
ATOM    247  O   ASP    33      21.658  30.759  13.643  1.00124.15           O
ATOM    248  N   ALA    34      23.693  30.518  12.666  1.00 30.92           N
ATOM    249  CA  ALA    34      24.440  30.621  13.880  1.00 30.92           C
ATOM    250  CB  ALA    34      25.957  30.722  13.653  1.00 30.92           C
ATOM    251  C   ALA    34      23.977  31.869  14.531  1.00 30.92           C
ATOM    252  O   ALA    34      23.840  31.932  15.751  1.00 30.92           O
ATOM    253  N   GLN    35      23.702  32.903  13.725  1.00131.33           N
ATOM    254  CA  GLN    35      23.171  34.057  14.367  1.00131.33           C
ATOM    255  CB  GLN    35      24.120  35.263  14.353  1.00131.33           C
ATOM    256  CG  GLN    35      25.381  35.035  15.187  1.00131.33           C
ATOM    257  CD  GLN    35      24.963  34.998  16.650  1.00131.33           C
ATOM    258  OE1 GLN    35      25.578  34.317  17.470  1.00131.33           O
ATOM    259  NE2 GLN    35      23.887  35.756  16.988  1.00131.33           N
ATOM    260  C   GLN    35      21.904  34.455  13.685  1.00131.33           C
ATOM    261  O   GLN    35      21.730  34.249  12.486  1.00131.33           O
ATOM    262  N   SER    36      20.976  35.033  14.474  1.00168.75           N
ATOM    263  CA  SER    36      19.725  35.563  14.009  1.00168.75           C
ATOM    264  CB  SER    36      19.909  36.674  12.958  1.00168.75           C
ATOM    265  OG  SER    36      20.652  37.755  13.502  1.00168.75           O
ATOM    266  C   SER    36      18.867  34.503  13.391  1.00168.75           C
ATOM    267  O   SER    36      18.031  34.808  12.544  1.00168.75           O
ATOM    268  N   ALA    37      19.010  33.233  13.811  1.00 85.69           N
ATOM    269  CA  ALA    37      18.189  32.199  13.249  1.00 85.69           C
ATOM    270  CB  ALA    37      19.018  30.949  12.949  1.00 85.69           C
ATOM    271  C   ALA    37      17.150  31.864  14.286  1.00 85.69           C
ATOM    272  O   ALA    37      17.477  31.716  15.459  1.00 85.69           O
ATOM    273  N   PRO    38      15.899  31.773  13.903  1.00 99.89           N
ATOM    274  CA  PRO    38      14.856  31.479  14.856  1.00 99.89           C
ATOM    275  CD  PRO    38      15.386  32.511  12.765  1.00 99.89           C
ATOM    276  CB  PRO    38      13.532  31.763  14.142  1.00 99.89           C
ATOM    277  CG  PRO    38      13.926  32.043  12.678  1.00 99.89           C
ATOM    278  C   PRO    38      14.948  30.129  15.496  1.00 99.89           C
ATOM    279  O   PRO    38      14.637  30.014  16.679  1.00 99.89           O
ATOM    280  N   LEU    39      15.347  29.101  14.728  1.00105.74           N
ATOM    281  CA  LEU    39      15.491  27.744  15.177  1.00105.74           C
ATOM    282  CB  LEU    39      15.521  26.693  14.055  1.00105.74           C
ATOM    283  CG  LEU    39      14.121  26.406  13.479  1.00105.74           C
ATOM    284  CD1 LEU    39      14.167  25.313  12.398  1.00105.74           C
ATOM    285  CD2 LEU    39      13.127  26.076  14.606  1.00105.74           C
ATOM    286  C   LEU    39      16.697  27.563  16.039  1.00105.74           C
ATOM    287  O   LEU    39      16.841  26.510  16.659  1.00105.74           O
ATOM    288  N   ARG    40      17.649  28.519  16.010  1.00140.76           N
ATOM    289  CA  ARG    40      18.853  28.400  16.789  1.00140.76           C
ATOM    290  CB  ARG    40      19.877  29.495  16.428  1.00140.76           C
ATOM    291  CG  ARG    40      21.165  29.530  17.253  1.00140.76           C
ATOM    292  CD  ARG    40      22.113  28.349  17.025  1.00140.76           C
ATOM    293  NE  ARG    40      23.434  28.752  17.581  1.00140.76           N
ATOM    294  CZ  ARG    40      24.539  28.686  16.785  1.00140.76           C
ATOM    295  NH1 ARG    40      24.451  28.093  15.558  1.00140.76           N
ATOM    296  NH2 ARG    40      25.725  29.213  17.206  1.00140.76           N
ATOM    297  C   ARG    40      18.473  28.571  18.225  1.00140.76           C
ATOM    298  O   ARG    40      18.568  29.659  18.789  1.00140.76           O
ATOM    299  N   VAL    41      18.078  27.459  18.871  1.00138.02           N
ATOM    300  CA  VAL    41      17.595  27.529  20.213  1.00138.02           C
ATOM    301  CB  VAL    41      16.157  27.114  20.291  1.00138.02           C
ATOM    302  CG1 VAL    41      16.051  25.660  19.820  1.00138.02           C
ATOM    303  CG2 VAL    41      15.631  27.359  21.710  1.00138.02           C
ATOM    304  C   VAL    41      18.418  26.627  21.078  1.00138.02           C
ATOM    305  O   VAL    41      18.973  25.630  20.615  1.00138.02           O
ATOM    306  N   TYR    42      18.549  26.996  22.371  1.00124.66           N
ATOM    307  CA  TYR    42      19.318  26.201  23.284  1.00124.66           C
ATOM    308  CB  TYR    42      20.407  27.017  23.978  1.00124.66           C
ATOM    309  CG  TYR    42      20.960  27.908  22.925  1.00124.66           C
ATOM    310  CD1 TYR    42      21.675  27.410  21.864  1.00124.66           C
ATOM    311  CD2 TYR    42      20.721  29.261  22.984  1.00124.66           C
ATOM    312  CE1 TYR    42      22.167  28.254  20.896  1.00124.66           C
ATOM    313  CE2 TYR    42      21.204  30.112  22.021  1.00124.66           C
ATOM    314  CZ  TYR    42      21.940  29.607  20.979  1.00124.66           C
ATOM    315  OH  TYR    42      22.446  30.472  19.985  1.00124.66           O
ATOM    316  C   TYR    42      18.349  25.816  24.359  1.00124.66           C
ATOM    317  O   TYR    42      17.889  26.673  25.109  1.00124.66           O
ATOM    318  N   VAL    43      18.034  24.515  24.481  1.00 77.38           N
ATOM    319  CA  VAL    43      17.023  24.069  25.405  1.00 77.38           C
ATOM    320  CB  VAL    43      16.526  22.696  25.062  1.00 77.38           C
ATOM    321  CG1 VAL    43      15.910  22.743  23.654  0.70 77.38           C
ATOM    322  CG2 VAL    43      17.702  21.710  25.177  1.00 77.38           C
ATOM    323  C   VAL    43      17.575  23.995  26.798  1.00 77.38           C
ATOM    324  O   VAL    43      18.684  23.508  27.001  1.00 77.38           O
ATOM    325  N   GLU    44      16.882  24.614  27.783  1.00108.44           N
ATOM    326  CA  GLU    44      17.271  24.483  29.161  1.00108.44           C
ATOM    327  CB  GLU    44      17.002  25.766  29.962  1.00108.44           C
ATOM    328  CG  GLU    44      17.700  25.771  31.320  1.00108.44           C
ATOM    329  CD  GLU    44      17.662  27.194  31.847  1.00108.44           C
ATOM    330  OE1 GLU    44      16.604  27.586  32.412  1.00108.44           O
ATOM    331  OE2 GLU    44      18.681  27.916  31.685  1.00108.44           O
ATOM    332  C   GLU    44      16.626  23.333  29.891  1.00108.44           C
ATOM    333  O   GLU    44      17.312  22.498  30.480  1.00108.44           O
ATOM    334  N   GLU    45      15.273  23.231  29.844  1.00118.15           N
ATOM    335  CA  GLU    45      14.637  22.251  30.686  1.00118.15           C
ATOM    336  CB  GLU    45      14.407  22.770  32.113  1.00118.15           C
ATOM    337  CG  GLU    45      15.711  23.093  32.843  1.00118.15           C
ATOM    338  CD  GLU    45      15.360  23.814  34.136  1.00118.15           C
ATOM    339  OE1 GLU    45      14.479  23.288  34.870  1.00118.15           O
ATOM    340  OE2 GLU    45      15.950  24.891  34.408  1.00118.15           O
ATOM    341  C   GLU    45      13.291  21.895  30.145  1.00118.15           C
ATOM    342  O   GLU    45      12.710  22.617  29.337  1.00118.15           O
ATOM    343  N   LEU    46      12.772  20.731  30.589  1.00 59.44           N
ATOM    344  CA  LEU    46      11.468  20.294  30.191  1.00 59.44           C
ATOM    345  CB  LEU    46      11.463  18.970  29.410  1.00 59.44           C
ATOM    346  CG  LEU    46      12.375  18.959  28.171  1.00 59.44           C
ATOM    347  CD1 LEU    46      12.106  17.725  27.299  1.00 59.44           C
ATOM    348  CD2 LEU    46      12.305  20.281  27.394  1.00 59.44           C
ATOM    349  C   LEU    46      10.709  20.004  31.449  1.00 59.44           C
ATOM    350  O   LEU    46      11.251  19.393  32.369  1.00 59.44           O
ATOM    351  N   LYS    47       9.438  20.446  31.527  1.00 82.63           N
ATOM    352  CA  LYS    47       8.650  20.138  32.688  1.00 82.63           C
ATOM    353  CB  LYS    47       8.367  21.344  33.602  1.00 82.63           C
ATOM    354  CG  LYS    47       7.573  20.963  34.857  1.00 82.63           C
ATOM    355  CD  LYS    47       7.660  21.995  35.984  1.00 82.63           C
ATOM    356  CE  LYS    47       7.370  23.430  35.539  1.00 82.63           C
ATOM    357  NZ  LYS    47       7.514  24.359  36.683  1.00 82.63           N
ATOM    358  C   LYS    47       7.332  19.597  32.228  1.00 82.63           C
ATOM    359  O   LYS    47       6.714  20.107  31.295  1.00 82.63           O
ATOM    360  N   PRO    48       6.921  18.518  32.841  1.00 96.34           N
ATOM    361  CA  PRO    48       5.634  17.948  32.553  1.00 96.34           C
ATOM    362  CD  PRO    48       7.869  17.518  33.293  1.00 96.34           C
ATOM    363  CB  PRO    48       5.701  16.487  32.998  1.00 96.34           C
ATOM    364  CG  PRO    48       6.981  16.397  33.851  1.00 96.34           C
ATOM    365  C   PRO    48       4.579  18.722  33.275  1.00 96.34           C
ATOM    366  O   PRO    48       4.779  19.030  34.448  1.00 96.34           O
ATOM    367  N   THR    49       3.432  18.998  32.630  1.00106.38           N
ATOM    368  CA  THR    49       2.404  19.737  33.306  1.00106.38           C
ATOM    369  CB  THR    49       1.892  20.897  32.502  1.00106.38           C
ATOM    370  OG1 THR    49       1.036  21.715  33.289  1.00106.38           O
ATOM    371  CG2 THR    49       1.144  20.354  31.274  1.00106.38           C
ATOM    372  C   THR    49       1.265  18.796  33.559  1.00106.38           C
ATOM    373  O   THR    49       1.217  17.705  32.995  1.00106.38           O
ATOM    374  N   PRO    50       0.347  19.183  34.408  1.00 86.19           N
ATOM    375  CA  PRO    50      -0.779  18.333  34.687  1.00 86.19           C
ATOM    376  CD  PRO    50       0.687  20.006  35.561  1.00 86.19           C
ATOM    377  CB  PRO    50      -1.512  18.994  35.854  1.00 86.19           C
ATOM    378  CG  PRO    50      -0.374  19.689  36.629  1.00 86.19           C
ATOM    379  C   PRO    50      -1.601  18.098  33.462  1.00 86.19           C
ATOM    380  O   PRO    50      -2.308  17.094  33.403  1.00 86.19           O
ATOM    381  N   GLU    51      -1.533  19.017  32.485  1.00 74.67           N
ATOM    382  CA  GLU    51      -2.243  18.875  31.249  1.00 74.67           C
ATOM    383  CB  GLU    51      -2.184  20.123  30.348  1.00 74.67           C
ATOM    384  CG  GLU    51      -2.995  21.318  30.870  1.00 74.67           C
ATOM    385  CD  GLU    51      -2.115  22.179  31.765  1.00 74.67           C
ATOM    386  OE1 GLU    51      -0.878  22.190  31.547  1.00 74.67           O
ATOM    387  OE2 GLU    51      -2.671  22.855  32.677  1.00 74.67           O
ATOM    388  C   GLU    51      -1.637  17.722  30.502  1.00 74.67           C
ATOM    389  O   GLU    51      -2.301  17.085  29.685  1.00 74.67           O
ATOM    390  N   GLY    52      -0.342  17.434  30.747  1.00 32.93           N
ATOM    391  CA  GLY    52       0.307  16.358  30.052  1.00 32.93           C
ATOM    392  C   GLY    52       1.167  16.976  29.001  1.00 32.93           C
ATOM    393  O   GLY    52       1.927  16.294  28.313  1.00 32.93           O
ATOM    394  N   ASP    53       1.041  18.305  28.853  1.00 43.42           N
ATOM    395  CA  ASP    53       1.834  19.029  27.909  1.00 43.42           C
ATOM    396  CB  ASP    53       1.258  20.414  27.560  1.00 43.42           C
ATOM    397  CG  ASP    53      -0.036  20.210  26.783  1.00 43.42           C
ATOM    398  OD1 ASP    53      -0.268  19.065  26.315  1.00 43.42           O
ATOM    399  OD2 ASP    53      -0.808  21.196  26.656  1.00 43.42           O
ATOM    400  C   ASP    53       3.166  19.249  28.537  1.00 43.42           C
ATOM    401  O   ASP    53       3.300  19.244  29.761  1.00 43.42           O
ATOM    402  N   LEU    54       4.208  19.444  27.708  1.00108.21           N
ATOM    403  CA  LEU    54       5.487  19.653  28.305  1.00108.21           C
ATOM    404  CB  LEU    54       6.568  18.705  27.771  1.00108.21           C
ATOM    405  CG  LEU    54       6.207  17.240  28.093  1.00108.21           C
ATOM    406  CD1 LEU    54       5.041  16.747  27.225  1.00108.21           C
ATOM    407  CD2 LEU    54       7.429  16.320  28.074  1.00108.21           C
ATOM    408  C   LEU    54       5.890  21.079  28.116  1.00108.21           C
ATOM    409  O   LEU    54       5.758  21.650  27.033  1.00108.21           O
ATOM    410  N   GLU    55       6.382  21.697  29.208  1.00 86.74           N
ATOM    411  CA  GLU    55       6.796  23.067  29.188  1.00 86.74           C
ATOM    412  CB  GLU    55       6.653  23.755  30.555  1.00 86.74           C
ATOM    413  CG  GLU    55       7.147  25.200  30.576  1.00 86.74           C
ATOM    414  CD  GLU    55       6.651  25.837  31.863  1.00 86.74           C
ATOM    415  OE1 GLU    55       7.163  25.468  32.954  1.00 86.74           O
ATOM    416  OE2 GLU    55       5.737  26.701  31.771  1.00 86.74           O
ATOM    417  C   GLU    55       8.240  23.083  28.813  1.00 86.74           C
ATOM    418  O   GLU    55       9.059  22.388  29.410  1.00 86.74           O
ATOM    419  N   ILE    56       8.592  23.895  27.803  1.00100.13           N
ATOM    420  CA  ILE    56       9.944  23.900  27.331  1.00100.13           C
ATOM    421  CB  ILE    56      10.004  23.734  25.840  1.00100.13           C
ATOM    422  CG1 ILE    56       9.260  22.458  25.403  1.00100.13           C
ATOM    423  CG2 ILE    56      11.476  23.785  25.410  1.00100.13           C
ATOM    424  CD1 ILE    56       9.836  21.158  25.963  1.00100.13           C
ATOM    425  C   ILE    56      10.515  25.253  27.611  1.00100.13           C
ATOM    426  O   ILE    56       9.864  26.262  27.349  1.00100.13           O
ATOM    427  N   LEU    57      11.735  25.303  28.186  1.00129.49           N
ATOM    428  CA  LEU    57      12.381  26.568  28.409  1.00129.49           C
ATOM    429  CB  LEU    57      12.864  26.784  29.851  1.00129.49           C
ATOM    430  CG  LEU    57      13.418  28.199  30.082  1.00129.49           C
ATOM    431  CD1 LEU    57      12.305  29.250  29.927  1.00129.49           C
ATOM    432  CD2 LEU    57      14.149  28.317  31.425  1.00129.49           C
ATOM    433  C   LEU    57      13.599  26.554  27.534  1.00129.49           C
ATOM    434  O   LEU    57      14.355  25.585  27.545  1.00129.49           O
ATOM    435  N   LEU    58      13.817  27.628  26.747  1.00 75.21           N
ATOM    436  CA  LEU    58      14.909  27.610  25.814  1.00 75.21           C
ATOM    437  CB  LEU    58      14.396  27.284  24.399  1.00 75.21           C
ATOM    438  CG  LEU    58      13.503  26.026  24.336  1.00 75.21           C
ATOM    439  CD1 LEU    58      12.976  25.785  22.911  1.00 75.21           C
ATOM    440  CD2 LEU    58      14.206  24.792  24.922  1.00 75.21           C
ATOM    441  C   LEU    58      15.470  29.002  25.737  1.00 75.21           C
ATOM    442  O   LEU    58      14.761  29.977  25.980  1.00 75.21           O
ATOM    443  N   GLN    59      16.773  29.136  25.406  1.00 99.84           N
ATOM    444  CA  GLN    59      17.325  30.449  25.220  1.00 99.84           C
ATOM    445  CB  GLN    59      18.549  30.777  26.093  1.00 99.84           C
ATOM    446  CG  GLN    59      18.240  30.909  27.584  1.00 99.84           C
ATOM    447  CD  GLN    59      18.158  29.509  28.169  1.00 99.84           C
ATOM    448  OE1 GLN    59      18.837  28.593  27.709  0.70 99.84           O
ATOM    449  NE2 GLN    59      17.306  29.336  29.215  1.00 99.84           N
ATOM    450  C   GLN    59      17.778  30.548  23.804  1.00 99.84           C
ATOM    451  O   GLN    59      18.002  29.542  23.135  1.00 99.84           O
ATOM    452  N   LYS    60      17.856  31.788  23.290  1.00113.44           N
ATOM    453  CA  LYS    60      18.399  32.001  21.985  1.00113.44           C
ATOM    454  CB  LYS    60      17.379  31.969  20.833  1.00113.44           C
ATOM    455  CG  LYS    60      16.404  33.145  20.779  1.00113.44           C
ATOM    456  CD  LYS    60      15.722  33.258  19.412  1.00113.44           C
ATOM    457  CE  LYS    60      14.801  34.469  19.252  1.00113.44           C
ATOM    458  NZ  LYS    60      14.221  34.483  17.890  1.00113.44           N
ATOM    459  C   LYS    60      19.022  33.354  22.032  1.00113.44           C
ATOM    460  O   LYS    60      18.745  34.146  22.931  1.00113.44           O
ATOM    461  N   TRP    61      19.901  33.642  21.059  1.00119.85           N
ATOM    462  CA  TRP    61      20.600  34.890  21.024  1.00119.85           C
ATOM    463  CB  TRP    61      21.965  34.730  20.337  1.00119.85           C
ATOM    464  CG  TRP    61      22.862  35.942  20.303  1.00119.85           C
ATOM    465  CD2 TRP    61      23.908  36.166  21.255  1.00119.85           C
ATOM    466  CD1 TRP    61      22.921  36.965  19.409  1.00119.85           C
ATOM    467  NE1 TRP    61      23.944  37.823  19.743  1.00119.85           N
ATOM    468  CE2 TRP    61      24.563  37.340  20.877  1.00119.85           C
ATOM    469  CE3 TRP    61      24.302  35.449  22.349  1.00119.85           C
ATOM    470  CZ2 TRP    61      25.624  37.815  21.592  1.00119.85           C
ATOM    471  CZ3 TRP    61      25.366  35.934  23.072  1.00119.85           C
ATOM    472  CH2 TRP    61      26.015  37.095  22.699  1.00119.85           C
ATOM    473  C   TRP    61      19.782  35.806  20.168  1.00119.85           C
ATOM    474  O   TRP    61      19.657  35.594  18.965  1.00119.85           O
ATOM    475  N   GLU    62      19.194  36.854  20.774  1.00 56.70           N
ATOM    476  CA  GLU    62      18.399  37.774  20.019  1.00 56.70           C
ATOM    477  CB  GLU    62      16.995  37.975  20.614  1.00 56.70           C
ATOM    478  CG  GLU    62      16.065  38.815  19.741  1.00 56.70           C
ATOM    479  CD  GLU    62      14.667  38.691  20.325  1.00 56.70           C
ATOM    480  OE1 GLU    62      14.520  37.990  21.363  1.00 56.70           O
ATOM    481  OE2 GLU    62      13.724  39.290  19.741  1.00 56.70           O
ATOM    482  C   GLU    62      19.123  39.072  20.074  1.00 56.70           C
ATOM    483  O   GLU    62      19.565  39.484  21.146  1.00 56.70           O
ATOM    484  N   ASN    63      19.262  39.755  18.919  1.00160.16           N
ATOM    485  CA  ASN    63      20.076  40.928  18.950  1.00160.16           C
ATOM    486  CB  ASN    63      19.607  42.011  19.940  1.00160.16           C
ATOM    487  CG  ASN    63      18.390  42.705  19.335  1.00160.16           C
ATOM    488  OD1 ASN    63      17.395  42.955  20.013  1.00160.16           O
ATOM    489  ND2 ASN    63      18.473  43.033  18.018  1.00160.16           N
ATOM    490  C   ASN    63      21.409  40.399  19.349  1.00160.16           C
ATOM    491  O   ASN    63      21.891  39.430  18.773  1.00160.16           O
ATOM    492  N   ASP    64      22.069  41.020  20.331  1.00182.91           N
ATOM    493  CA  ASP    64      23.309  40.432  20.728  1.00182.91           C
ATOM    494  CB  ASP    64      24.472  41.441  20.715  1.00182.91           C
ATOM    495  CG  ASP    64      24.779  41.787  19.264  1.00182.91           C
ATOM    496  OD1 ASP    64      24.118  41.203  18.364  1.00182.91           O
ATOM    497  OD2 ASP    64      25.676  42.642  19.035  1.00182.91           O
ATOM    498  C   ASP    64      23.146  39.967  22.136  1.00182.91           C
ATOM    499  O   ASP    64      24.125  39.831  22.868  1.00182.91           O
ATOM    500  N   GLU    65      21.903  39.666  22.553  1.00 97.70           N
ATOM    501  CA  GLU    65      21.762  39.274  23.921  1.00 97.70           C
ATOM    502  CB  GLU    65      20.949  40.259  24.771  1.00 97.70           C
ATOM    503  CG  GLU    65      21.585  41.649  24.844  1.00 97.70           C
ATOM    504  CD  GLU    65      21.149  42.422  23.606  1.00 97.70           C
ATOM    505  OE1 GLU    65      20.325  41.874  22.827  1.00 97.70           O
ATOM    506  OE2 GLU    65      21.629  43.572  23.428  1.00 97.70           O
ATOM    507  C   GLU    65      21.078  37.952  23.995  1.00 97.70           C
ATOM    508  O   GLU    65      20.306  37.569  23.116  1.00 97.70           O
ATOM    509  N   CYS    66      21.390  37.205  25.070  1.00 46.82           N
ATOM    510  CA  CYS    66      20.783  35.933  25.302  1.00 46.82           C
ATOM    511  CB  CYS    66      21.532  35.089  26.346  1.00 46.82           C
ATOM    512  SG  CYS    66      23.096  34.455  25.677  0.70 46.82           S
ATOM    513  C   CYS    66      19.391  36.177  25.787  1.00 46.82           C
ATOM    514  O   CYS    66      19.148  37.082  26.584  1.00 46.82           O
ATOM    515  N   ALA    67      18.430  35.361  25.316  1.00 33.96           N
ATOM    516  CA  ALA    67      17.070  35.588  25.703  1.00 33.96           C
ATOM    517  CB  ALA    67      16.197  36.135  24.566  1.00 33.96           C
ATOM    518  C   ALA    67      16.462  34.294  26.144  1.00 33.96           C
ATOM    519  O   ALA    67      16.895  33.214  25.741  1.00 33.96           O
ATOM    520  N   GLN    68      15.433  34.387  27.013  1.00 38.54           N
ATOM    521  CA  GLN    68      14.759  33.210  27.483  1.00 38.54           C
ATOM    522  CB  GLN    68      14.482  33.170  28.998  1.00 38.54           C
ATOM    523  CG  GLN    68      15.729  33.072  29.880  1.00 38.54           C
ATOM    524  CD  GLN    68      15.258  32.901  31.318  1.00 38.54           C
ATOM    525  OE1 GLN    68      14.182  32.359  31.568  1.00 38.54           O
ATOM    526  NE2 GLN    68      16.083  33.372  32.290  1.00 38.54           N
ATOM    527  C   GLN    68      13.424  33.153  26.817  1.00 38.54           C
ATOM    528  O   GLN    68      12.817  34.179  26.517  1.00 38.54           O
ATOM    529  N   LYS    69      12.948  31.922  26.551  1.00104.07           N
ATOM    530  CA  LYS    69      11.676  31.718  25.922  1.00104.07           C
ATOM    531  CB  LYS    69      11.796  31.298  24.453  1.00104.07           C
ATOM    532  CG  LYS    69      10.455  30.931  23.821  1.00104.07           C
ATOM    533  CD  LYS    69      10.525  30.757  22.306  1.00104.07           C
ATOM    534  CE  LYS    69      10.577  32.082  21.545  1.00104.07           C
ATOM    535  NZ  LYS    69      10.483  31.830  20.090  1.00104.07           N
ATOM    536  C   LYS    69      10.984  30.592  26.627  1.00104.07           C
ATOM    537  O   LYS    69      11.630  29.747  27.243  1.00104.07           O
ATOM    538  N   LYS    70       9.634  30.570  26.565  1.00141.87           N
ATOM    539  CA  LYS    70       8.877  29.513  27.172  1.00141.87           C
ATOM    540  CB  LYS    70       8.193  29.923  28.495  1.00141.87           C
ATOM    541  CG  LYS    70       7.193  31.081  28.383  1.00141.87           C
ATOM    542  CD  LYS    70       5.878  30.725  27.685  1.00141.87           C
ATOM    543  CE  LYS    70       4.994  29.781  28.501  1.00141.87           C
ATOM    544  NZ  LYS    70       3.736  29.494  27.775  1.00141.87           N
ATOM    545  C   LYS    70       7.824  29.083  26.197  1.00141.87           C
ATOM    546  O   LYS    70       7.272  29.904  25.468  1.00141.87           O
ATOM    547  N   ILE    71       7.554  27.759  26.129  1.00130.69           N
ATOM    548  CA  ILE    71       6.552  27.256  25.230  1.00130.69           C
ATOM    549  CB  ILE    71       7.110  26.890  23.891  1.00130.69           C
ATOM    550  CG1 ILE    71       5.962  26.605  22.914  1.00130.69           C
ATOM    551  CG2 ILE    71       8.085  25.717  24.091  1.00130.69           C
ATOM    552  CD1 ILE    71       5.098  27.834  22.643  1.00130.69           C
ATOM    553  C   ILE    71       5.950  26.011  25.812  1.00130.69           C
ATOM    554  O   ILE    71       6.586  25.304  26.591  1.00130.69           O
ATOM    555  N   ILE    72       4.688  25.704  25.452  1.00 87.76           N
ATOM    556  CA  ILE    72       4.106  24.488  25.947  1.00 87.76           C
ATOM    557  CB  ILE    72       2.858  24.685  26.760  1.00 87.76           C
ATOM    558  CG1 ILE    72       3.161  25.543  28.002  1.00 87.76           C
ATOM    559  CG2 ILE    72       2.301  23.294  27.104  1.00 87.76           C
ATOM    560  CD1 ILE    72       4.192  24.922  28.943  1.00 87.76           C
ATOM    561  C   ILE    72       3.748  23.647  24.761  1.00 87.76           C
ATOM    562  O   ILE    72       3.156  24.134  23.800  1.00 87.76           O
ATOM    563  N   ALA    73       4.118  22.349  24.804  1.00 41.98           N
ATOM    564  CA  ALA    73       3.843  21.452  23.716  1.00 41.98           C
ATOM    565  CB  ALA    73       5.030  20.539  23.357  1.00 41.98           C
ATOM    566  C   ALA    73       2.739  20.545  24.145  1.00 41.98           C
ATOM    567  O   ALA    73       2.741  20.036  25.263  1.00 41.98           O
ATOM    568  N   GLU    74       1.758  20.308  23.255  1.00114.55           N
ATOM    569  CA  GLU    74       0.678  19.452  23.640  1.00114.55           C
ATOM    570  CB  GLU    74      -0.709  19.881  23.124  1.00114.55           C
ATOM    571  CG  GLU    74      -0.883  19.761  21.606  1.00114.55           C
ATOM    572  CD  GLU    74      -0.586  21.099  20.936  1.00114.55           C
ATOM    573  OE1 GLU    74      -0.252  22.069  21.667  1.00114.55           O
ATOM    574  OE2 GLU    74      -0.695  21.171  19.683  1.00114.55           O
ATOM    575  C   GLU    74       0.947  18.104  23.066  1.00114.55           C
ATOM    576  O   GLU    74       1.595  17.972  22.029  1.00114.55           O
ATOM    577  N   LYS    75       0.461  17.057  23.755  1.00 68.89           N
ATOM    578  CA  LYS    75       0.654  15.717  23.292  1.00 68.89           C
ATOM    579  CB  LYS    75       0.478  14.704  24.432  1.00 68.89           C
ATOM    580  CG  LYS    75       0.675  13.240  24.048  1.00 68.89           C
ATOM    581  CD  LYS    75       0.640  12.325  25.271  1.00 68.89           C
ATOM    582  CE  LYS    75       0.699  10.833  24.947  1.00 68.89           C
ATOM    583  NZ  LYS    75       0.386  10.048  26.162  1.00 68.89           N
ATOM    584  C   LYS    75      -0.422  15.468  22.283  1.00 68.89           C
ATOM    585  O   LYS    75      -1.553  15.140  22.638  1.00 68.89           O
ATOM    586  N   THR    76      -0.099  15.645  20.983  1.00123.04           N
ATOM    587  CA  THR    76      -1.079  15.464  19.950  1.00123.04           C
ATOM    588  CB  THR    76      -0.591  15.856  18.585  1.00123.04           C
ATOM    589  OG1 THR    76       0.483  15.018  18.186  1.00123.04           O
ATOM    590  CG2 THR    76      -0.142  17.326  18.619  1.00123.04           C
ATOM    591  C   THR    76      -1.465  14.028  19.857  1.00123.04           C
ATOM    592  O   THR    76      -2.647  13.691  19.854  1.00123.04           O
ATOM    593  N   LYS    77      -0.469  13.125  19.803  1.00 99.19           N
ATOM    594  CA  LYS    77      -0.824  11.756  19.609  1.00 99.19           C
ATOM    595  CB  LYS    77      -0.717  11.279  18.149  1.00 99.19           C
ATOM    596  CG  LYS    77      -1.723  11.945  17.207  1.00 99.19           C
ATOM    597  CD  LYS    77      -1.394  11.725  15.730  1.00 99.19           C
ATOM    598  CE  LYS    77      -2.327  12.457  14.766  1.00 99.19           C
ATOM    599  NZ  LYS    77      -1.791  12.369  13.391  1.00 99.19           N
ATOM    600  C   LYS    77       0.081  10.921  20.427  1.00 99.19           C
ATOM    601  O   LYS    77       0.407  11.325  21.548  1.00 99.19           O
ATOM    602  N   ILE    78       0.458   9.747  19.853  1.00 97.91           N
ATOM    603  CA  ILE    78       1.319   8.728  20.400  1.00 97.91           C
ATOM    604  CB  ILE    78       2.022   7.926  19.328  1.00 97.91           C
ATOM    605  CG1 ILE    78       0.971   7.210  18.462  1.00 97.91           C
ATOM    606  CG2 ILE    78       3.030   6.949  19.962  1.00 97.91           C
ATOM    607  CD1 ILE    78       1.554   6.563  17.206  1.00 97.91           C
ATOM    608  C   ILE    78       2.292   9.445  21.257  1.00 97.91           C
ATOM    609  O   ILE    78       2.772  10.520  20.902  1.00 97.91           O
ATOM    610  N   PRO    79       2.550   8.891  22.398  1.00195.13           N
ATOM    611  CA  PRO    79       3.241   9.561  23.457  1.00195.13           C
ATOM    612  CD  PRO    79       2.072   7.567  22.762  1.00195.13           C
ATOM    613  CB  PRO    79       3.438   8.499  24.539  1.00195.13           C
ATOM    614  CG  PRO    79       2.317   7.474  24.276  1.00195.13           C
ATOM    615  C   PRO    79       4.502  10.207  22.993  1.00195.13           C
ATOM    616  O   PRO    79       4.942  11.181  23.599  1.00195.13           O
ATOM    617  N   ALA    80       5.101   9.671  21.926  1.00 71.20           N
ATOM    618  CA  ALA    80       6.312  10.183  21.362  1.00 71.20           C
ATOM    619  CB  ALA    80       6.880   9.270  20.261  1.00 71.20           C
ATOM    620  C   ALA    80       6.123  11.551  20.758  1.00 71.20           C
ATOM    621  O   ALA    80       7.054  12.358  20.762  1.00 71.20           O
ATOM    622  N   VAL    81       4.930  11.845  20.194  1.00 65.48           N
ATOM    623  CA  VAL    81       4.765  13.064  19.439  1.00 65.48           C
ATOM    624  CB  VAL    81       3.934  12.866  18.200  1.00 65.48           C
ATOM    625  CG1 VAL    81       3.806  14.215  17.467  1.00 65.48           C
ATOM    626  CG2 VAL    81       4.562  11.741  17.358  1.00 65.48           C
ATOM    627  C   VAL    81       4.117  14.160  20.240  1.00 65.48           C
ATOM    628  O   VAL    81       3.292  13.915  21.120  1.00 65.48           O
ATOM    629  N   PHE    82       4.514  15.421  19.938  1.00 66.07           N
ATOM    630  CA  PHE    82       3.988  16.597  20.576  1.00 66.07           C
ATOM    631  CB  PHE    82       4.884  17.128  21.712  1.00 66.07           C
ATOM    632  CG  PHE    82       4.910  16.106  22.805  1.00 66.07           C
ATOM    633  CD1 PHE    82       5.800  15.058  22.776  1.00 66.07           C
ATOM    634  CD2 PHE    82       4.037  16.199  23.864  1.00 66.07           C
ATOM    635  CE1 PHE    82       5.824  14.121  23.787  1.00 66.07           C
ATOM    636  CE2 PHE    82       4.055  15.265  24.876  1.00 66.07           C
ATOM    637  CZ  PHE    82       4.946  14.220  24.837  1.00 66.07           C
ATOM    638  C   PHE    82       3.892  17.680  19.535  1.00 66.07           C
ATOM    639  O   PHE    82       4.440  17.544  18.442  1.00 66.07           O
ATOM    640  N   LYS    83       3.164  18.777  19.842  1.00100.34           N
ATOM    641  CA  LYS    83       3.023  19.854  18.897  1.00100.34           C
ATOM    642  CB  LYS    83       1.628  19.911  18.254  1.00100.34           C
ATOM    643  CG  LYS    83       1.521  20.934  17.121  1.00100.34           C
ATOM    644  CD  LYS    83       0.195  20.888  16.358  1.00100.34           C
ATOM    645  CE  LYS    83      -0.848  21.868  16.904  1.00100.34           C
ATOM    646  NZ  LYS    83      -1.992  21.978  15.971  1.00100.34           N
ATOM    647  C   LYS    83       3.223  21.156  19.620  1.00100.34           C
ATOM    648  O   LYS    83       2.821  21.306  20.773  1.00100.34           O
ATOM    649  N   ILE    84       3.876  22.133  18.957  1.00151.94           N
ATOM    650  CA  ILE    84       4.065  23.428  19.552  1.00151.94           C
ATOM    651  CB  ILE    84       5.409  23.634  20.192  1.00151.94           C
ATOM    652  CG1 ILE    84       6.549  23.486  19.169  1.00151.94           C
ATOM    653  CG2 ILE    84       5.506  22.681  21.391  1.00151.94           C
ATOM    654  CD1 ILE    84       6.670  22.087  18.562  1.00151.94           C
ATOM    655  C   ILE    84       3.886  24.481  18.511  1.00151.94           C
ATOM    656  O   ILE    84       4.125  24.253  17.324  1.00151.94           O
ATOM    657  N   ASP    85       3.437  25.674  18.937  1.00 84.26           N
ATOM    658  CA  ASP    85       3.242  26.742  18.004  1.00 84.26           C
ATOM    659  CB  ASP    85       1.887  27.446  18.189  1.00 84.26           C
ATOM    660  CG  ASP    85       1.609  28.262  16.939  1.00 84.26           C
ATOM    661  OD1 ASP    85       2.229  27.949  15.887  1.00 84.26           O
ATOM    662  OD2 ASP    85       0.776  29.205  17.015  1.00 84.26           O
ATOM    663  C   ASP    85       4.305  27.761  18.264  1.00 84.26           C
ATOM    664  O   ASP    85       4.211  28.524  19.226  1.00 84.26           O
ATOM    665  N   ALA    86       5.372  27.768  17.433  1.00 77.46           N
ATOM    666  CA  ALA    86       6.387  28.773  17.557  1.00 77.46           C
ATOM    667  CB  ALA    86       7.526  28.386  18.518  1.00 77.46           C
ATOM    668  C   ALA    86       7.010  28.964  16.211  1.00 77.46           C
ATOM    669  O   ALA    86       7.517  28.020  15.606  1.00 77.46           O
ATOM    670  N   LEU    87       7.006  30.216  15.721  1.00250.12           N
ATOM    671  CA  LEU    87       7.612  30.504  14.456  1.00250.12           C
ATOM    672  CB  LEU    87       9.137  30.288  14.467  1.00250.12           C
ATOM    673  CG  LEU    87       9.889  31.264  15.398  1.00250.12           C
ATOM    674  CD1 LEU    87       9.755  32.712  14.905  1.00250.12           C
ATOM    675  CD2 LEU    87       9.461  31.097  16.864  1.00250.12           C
ATOM    676  C   LEU    87       6.985  29.610  13.431  1.00250.12           C
ATOM    677  O   LEU    87       7.640  29.233  12.460  1.00250.12           O
ATOM    678  N   ASN    88       5.702  29.249  13.663  1.00102.51           N
ATOM    679  CA  ASN    88       4.865  28.428  12.826  1.00102.51           C
ATOM    680  CB  ASN    88       5.511  27.778  11.587  1.00102.51           C
ATOM    681  CG  ASN    88       5.570  28.828  10.488  1.00102.51           C
ATOM    682  OD1 ASN    88       5.021  29.920  10.628  1.00102.51           O
ATOM    683  ND2 ASN    88       6.232  28.484   9.352  1.00102.51           N
ATOM    684  C   ASN    88       4.357  27.317  13.676  1.00102.51           C
ATOM    685  O   ASN    88       4.502  27.334  14.896  1.00102.51           O
ATOM    686  N   GLU    89       3.712  26.324  13.038  1.00 92.38           N
ATOM    687  CA  GLU    89       3.274  25.207  13.810  1.00 92.38           C
ATOM    688  CB  GLU    89       1.924  24.608  13.389  1.00 92.38           C
ATOM    689  CG  GLU    89       0.734  25.430  13.885  1.00 92.38           C
ATOM    690  CD  GLU    89       0.652  25.274  15.402  1.00 92.38           C
ATOM    691  OE1 GLU    89       1.722  25.192  16.062  1.00 92.38           O
ATOM    692  OE2 GLU    89      -0.494  25.232  15.924  1.00 92.38           O
ATOM    693  C   GLU    89       4.318  24.158  13.699  1.00 92.38           C
ATOM    694  O   GLU    89       4.808  23.854  12.614  1.00 92.38           O
ATOM    695  N   ASN    90       4.691  23.590  14.858  1.00 55.04           N
ATOM    696  CA  ASN    90       5.741  22.627  14.884  1.00 55.04           C
ATOM    697  CB  ASN    90       6.913  23.044  15.782  1.00 55.04           C
ATOM    698  CG  ASN    90       7.555  24.295  15.207  1.00 55.04           C
ATOM    699  OD1 ASN    90       8.012  24.308  14.066  1.00 55.04           O
ATOM    700  ND2 ASN    90       7.589  25.384  16.022  1.00 55.04           N
ATOM    701  C   ASN    90       5.212  21.362  15.462  1.00 55.04           C
ATOM    702  O   ASN    90       4.355  21.365  16.344  1.00 55.04           O
ATOM    703  N   LYS    91       5.707  20.234  14.929  1.00131.81           N
ATOM    704  CA  LYS    91       5.385  18.952  15.467  1.00131.81           C
ATOM    705  CB  LYS    91       4.508  18.089  14.551  1.00131.81           C
ATOM    706  CG  LYS    91       5.188  17.693  13.242  1.00131.81           C
ATOM    707  CD  LYS    91       4.438  16.600  12.483  0.30131.81           C
ATOM    708  CE  LYS    91       3.053  17.036  11.996  0.30131.81           C
ATOM    709  NZ  LYS    91       2.130  17.176  13.142  0.30131.81           N
ATOM    710  C   LYS    91       6.707  18.275  15.609  1.00131.81           C
ATOM    711  O   LYS    91       7.547  18.362  14.715  1.00131.81           O
ATOM    712  N   VAL    92       6.931  17.595  16.744  1.00111.31           N
ATOM    713  CA  VAL    92       8.209  16.991  16.968  1.00111.31           C
ATOM    714  CB  VAL    92       8.929  17.612  18.130  1.00111.31           C
ATOM    715  CG1 VAL    92       9.072  19.118  17.851  1.00111.31           C
ATOM    716  CG2 VAL    92       8.157  17.298  19.424  1.00111.31           C
ATOM    717  C   VAL    92       7.967  15.556  17.325  1.00111.31           C
ATOM    718  O   VAL    92       6.922  15.211  17.876  1.00111.31           O
ATOM    719  N   LEU    93       8.943  14.688  16.993  1.00127.13           N
ATOM    720  CA  LEU    93       8.885  13.272  17.225  1.00127.13           C
ATOM    721  CB  LEU    93       9.076  12.484  15.916  1.00127.13           C
ATOM    722  CG  LEU    93       8.088  12.862  14.797  1.00127.13           C
ATOM    723  CD1 LEU    93       8.384  12.095  13.494  1.00127.13           C
ATOM    724  CD2 LEU    93       6.634  12.690  15.258  1.00127.13           C
ATOM    725  C   LEU    93      10.102  12.942  18.040  1.00127.13           C
ATOM    726  O   LEU    93      11.207  13.350  17.685  1.00127.13           O
ATOM    727  N   VAL    94       9.939  12.189  19.149  1.00 66.73           N
ATOM    728  CA  VAL    94      11.085  11.839  19.944  1.00 66.73           C
ATOM    729  CB  VAL    94      10.744  11.699  21.395  1.00 66.73           C
ATOM    730  CG1 VAL    94      11.972  11.143  22.120  1.00 66.73           C
ATOM    731  CG2 VAL    94      10.239  13.055  21.922  1.00 66.73           C
ATOM    732  C   VAL    94      11.532  10.491  19.481  1.00 66.73           C
ATOM    733  O   VAL    94      10.899   9.482  19.775  1.00 66.73           O
ATOM    734  N   LEU    95      12.615  10.459  18.691  1.00126.00           N
ATOM    735  CA  LEU    95      13.114   9.239  18.124  1.00126.00           C
ATOM    736  CB  LEU    95      14.037   9.512  16.930  1.00126.00           C
ATOM    737  CG  LEU    95      13.314  10.266  15.792  1.00126.00           C
ATOM    738  CD1 LEU    95      12.961  11.709  16.188  1.00126.00           C
ATOM    739  CD2 LEU    95      14.106  10.193  14.486  1.00126.00           C
ATOM    740  C   LEU    95      13.830   8.363  19.115  1.00126.00           C
ATOM    741  O   LEU    95      13.563   7.163  19.196  1.00126.00           O
ATOM    742  N   ASP    96      14.754   8.934  19.911  1.00110.07           N
ATOM    743  CA  ASP    96      15.545   8.089  20.767  1.00110.07           C
ATOM    744  CB  ASP    96      16.941   7.845  20.160  1.00110.07           C
ATOM    745  CG  ASP    96      17.684   6.796  20.966  1.00110.07           C
ATOM    746  OD1 ASP    96      17.771   6.944  22.213  1.00110.07           O
ATOM    747  OD2 ASP    96      18.199   5.832  20.336  1.00110.07           O
ATOM    748  C   ASP    96      15.730   8.769  22.088  1.00110.07           C
ATOM    749  O   ASP    96      16.189   9.910  22.136  1.00110.07           O
ATOM    750  N   THR    97      15.371   8.103  23.213  1.00143.89           N
ATOM    751  CA  THR    97      15.626   8.771  24.457  1.00143.89           C
ATOM    752  CB  THR    97      14.436   9.378  25.147  1.00143.89           C
ATOM    753  OG1 THR    97      13.454   8.392  25.436  1.00143.89           O
ATOM    754  CG2 THR    97      13.868  10.497  24.270  1.00143.89           C
ATOM    755  C   THR    97      16.266   7.878  25.462  1.00143.89           C
ATOM    756  O   THR    97      15.752   6.820  25.830  1.00143.89           O
ATOM    757  N   ASP    98      17.440   8.336  25.927  1.00 62.67           N
ATOM    758  CA  ASP    98      18.149   7.760  27.022  1.00 62.67           C
ATOM    759  CB  ASP    98      19.660   7.632  26.751  1.00 62.67           C
ATOM    760  CG  ASP    98      20.324   6.936  27.930  1.00 62.67           C
ATOM    761  OD1 ASP    98      19.663   6.797  28.994  1.00 62.67           O
ATOM    762  OD2 ASP    98      21.509   6.535  27.780  1.00 62.67           O
ATOM    763  C   ASP    98      17.964   8.819  28.050  1.00 62.67           C
ATOM    764  O   ASP    98      18.573   9.883  27.953  1.00 62.67           O
ATOM    765  N   TYR    99      17.127   8.550  29.068  1.00 79.37           N
ATOM    766  CA  TYR    99      16.759   9.583  29.990  1.00 79.37           C
ATOM    767  CB  TYR    99      15.845   9.114  31.137  1.00 79.37           C
ATOM    768  CG  TYR    99      14.599   8.562  30.540  1.00 79.37           C
ATOM    769  CD1 TYR    99      13.798   9.343  29.741  1.00 79.37           C
ATOM    770  CD2 TYR    99      14.210   7.267  30.810  1.00 79.37           C
ATOM    771  CE1 TYR    99      12.641   8.841  29.194  1.00 79.37           C
ATOM    772  CE2 TYR    99      13.053   6.760  30.268  1.00 79.37           C
ATOM    773  CZ  TYR    99      12.269   7.543  29.455  1.00 79.37           C
ATOM    774  OH  TYR    99      11.081   7.026  28.898  1.00 79.37           O
ATOM    775  C   TYR    99      18.001  10.099  30.618  1.00 79.37           C
ATOM    776  O   TYR    99      18.122  11.296  30.870  1.00 79.37           O
ATOM    777  N   LYS   100      18.938   9.193  30.932  1.00 99.43           N
ATOM    778  CA  LYS   100      20.156   9.632  31.541  1.00 99.43           C
ATOM    779  CB  LYS   100      21.056   8.471  31.995  1.00 99.43           C
ATOM    780  CG  LYS   100      20.549   7.694  33.211  1.00 99.43           C
ATOM    781  CD  LYS   100      19.286   6.871  32.957  1.00 99.43           C
ATOM    782  CE  LYS   100      18.837   6.058  34.173  1.00 99.43           C
ATOM    783  NZ  LYS   100      17.577   5.343  33.872  1.00 99.43           N
ATOM    784  C   LYS   100      21.001  10.455  30.607  1.00 99.43           C
ATOM    785  O   LYS   100      21.406  11.556  30.963  1.00 99.43           O
ATOM    786  N   LYS   101      21.373   9.907  29.428  1.00 98.20           N
ATOM    787  CA  LYS   101      22.291  10.589  28.549  1.00 98.20           C
ATOM    788  CB  LYS   101      23.148   9.592  27.749  1.00 98.20           C
ATOM    789  CG  LYS   101      24.176   8.895  28.645  1.00 98.20           C
ATOM    790  CD  LYS   101      24.804   7.629  28.059  1.00 98.20           C
ATOM    791  CE  LYS   101      25.926   7.070  28.941  1.00 98.20           C
ATOM    792  NZ  LYS   101      26.241   5.675  28.560  1.00 98.20           N
ATOM    793  C   LYS   101      21.759  11.629  27.590  1.00 98.20           C
ATOM    794  O   LYS   101      22.192  12.783  27.625  1.00 98.20           O
ATOM    795  N   TYR   102      20.794  11.266  26.714  1.00 88.42           N
ATOM    796  CA  TYR   102      20.486  12.196  25.653  1.00 88.42           C
ATOM    797  CB  TYR   102      21.469  12.074  24.467  1.00 88.42           C
ATOM    798  CG  TYR   102      21.260  10.754  23.788  1.00 88.42           C
ATOM    799  CD1 TYR   102      20.345  10.639  22.764  1.00 88.42           C
ATOM    800  CD2 TYR   102      21.967   9.631  24.159  1.00 88.42           C
ATOM    801  CE1 TYR   102      20.136   9.440  22.127  1.00 88.42           C
ATOM    802  CE2 TYR   102      21.763   8.425  23.525  1.00 88.42           C
ATOM    803  CZ  TYR   102      20.843   8.330  22.504  1.00 88.42           C
ATOM    804  OH  TYR   102      20.624   7.101  21.844  1.00 88.42           O
ATOM    805  C   TYR   102      19.115  11.962  25.091  1.00 88.42           C
ATOM    806  O   TYR   102      18.370  11.091  25.546  1.00 88.42           O
ATOM    807  N   LEU   103      18.750  12.785  24.073  1.00124.10           N
ATOM    808  CA  LEU   103      17.499  12.687  23.370  1.00124.10           C
ATOM    809  CB  LEU   103      16.424  13.599  24.006  1.00124.10           C
ATOM    810  CG  LEU   103      14.946  13.425  23.583  1.00124.10           C
ATOM    811  CD1 LEU   103      14.074  14.477  24.290  1.00124.10           C
ATOM    812  CD2 LEU   103      14.730  13.420  22.062  1.00124.10           C
ATOM    813  C   LEU   103      17.772  13.180  21.969  1.00124.10           C
ATOM    814  O   LEU   103      18.569  14.098  21.780  1.00124.10           O
ATOM    815  N   LEU   104      17.159  12.546  20.947  1.00106.39           N
ATOM    816  CA  LEU   104      17.284  12.955  19.572  1.00106.39           C
ATOM    817  CB  LEU   104      18.052  11.906  18.738  1.00106.39           C
ATOM    818  CG  LEU   104      18.160  12.192  17.229  1.00106.39           C
ATOM    819  CD1 LEU   104      16.837  11.946  16.486  1.00106.39           C
ATOM    820  CD2 LEU   104      18.706  13.603  16.985  1.00106.39           C
ATOM    821  C   LEU   104      15.882  13.038  19.043  1.00106.39           C
ATOM    822  O   LEU   104      15.156  12.047  19.063  1.00106.39           O
ATOM    823  N   PHE   105      15.447  14.219  18.551  1.00 72.88           N
ATOM    824  CA  PHE   105      14.099  14.264  18.062  1.00 72.88           C
ATOM    825  CB  PHE   105      13.066  14.847  19.057  1.00 72.88           C
ATOM    826  CG  PHE   105      13.446  16.215  19.513  1.00 72.88           C
ATOM    827  CD1 PHE   105      13.223  17.319  18.719  1.00 72.88           C
ATOM    828  CD2 PHE   105      14.006  16.396  20.757  1.00 72.88           C
ATOM    829  CE1 PHE   105      13.566  18.576  19.154  1.00 72.88           C
ATOM    830  CE2 PHE   105      14.352  17.653  21.199  1.00 72.88           C
ATOM    831  CZ  PHE   105      14.136  18.745  20.393  1.00 72.88           C
ATOM    832  C   PHE   105      14.027  14.979  16.757  1.00 72.88           C
ATOM    833  O   PHE   105      14.887  15.791  16.414  1.00 72.88           O
ATOM    834  N   CYS   106      12.983  14.638  15.971  1.00 87.46           N
ATOM    835  CA  CYS   106      12.790  15.235  14.687  1.00 87.46           C
ATOM    836  CB  CYS   106      12.461  14.238  13.561  1.00 87.46           C
ATOM    837  SG  CYS   106      13.936  13.406  12.906  1.00 87.46           S
ATOM    838  C   CYS   106      11.657  16.193  14.785  1.00 87.46           C
ATOM    839  O   CYS   106      10.679  15.965  15.494  1.00 87.46           O
ATOM    840  N   MET   107      11.787  17.322  14.064  1.00 86.11           N
ATOM    841  CA  MET   107      10.758  18.309  14.104  1.00 86.11           C
ATOM    842  CB  MET   107      11.171  19.561  14.893  1.00 86.11           C
ATOM    843  CG  MET   107      11.589  19.268  16.333  1.00 86.11           C
ATOM    844  SD  MET   107      12.430  20.649  17.169  1.00 86.11           S
ATOM    845  CE  MET   107      14.000  20.454  16.279  1.00 86.11           C
ATOM    846  C   MET   107      10.522  18.766  12.700  1.00 86.11           C
ATOM    847  O   MET   107      11.426  18.762  11.864  1.00 86.11           O
ATOM    848  N   GLU   108       9.265  19.147  12.407  1.00 48.77           N
ATOM    849  CA  GLU   108       8.936  19.700  11.129  1.00 48.77           C
ATOM    850  CB  GLU   108       8.062  18.766  10.257  1.00 48.77           C
ATOM    851  CG  GLU   108       8.836  17.548   9.732  1.00 48.77           C
ATOM    852  CD  GLU   108       7.949  16.722   8.804  1.00 48.77           C
ATOM    853  OE1 GLU   108       7.092  17.323   8.102  1.00 48.77           O
ATOM    854  OE2 GLU   108       8.127  15.476   8.782  1.00 48.77           O
ATOM    855  C   GLU   108       8.192  20.972  11.413  1.00 48.77           C
ATOM    856  O   GLU   108       7.303  21.003  12.262  1.00 48.77           O
ATOM    857  N   ASN   109       8.562  22.067  10.717  1.00 61.50           N
ATOM    858  CA  ASN   109       7.964  23.365  10.910  1.00 61.50           C
ATOM    859  CB  ASN   109       9.016  24.491  10.947  1.00 61.50           C
ATOM    860  CG  ASN   109       8.320  25.835  11.116  1.00 61.50           C
ATOM    861  OD1 ASN   109       7.892  26.204  12.209  1.00 61.50           O
ATOM    862  ND2 ASN   109       8.215  26.596   9.995  1.00 61.50           N
ATOM    863  C   ASN   109       7.081  23.619   9.735  1.00 61.50           C
ATOM    864  O   ASN   109       7.409  23.238   8.612  1.00 61.50           O
ATOM    865  N   SER   110       5.916  24.257   9.952  1.00 54.40           N
ATOM    866  CA  SER   110       5.095  24.446   8.801  1.00 54.40           C
ATOM    867  CB  SER   110       3.939  23.431   8.701  1.00 54.40           C
ATOM    868  OG  SER   110       3.046  23.588   9.793  1.00 54.40           O
ATOM    869  C   SER   110       4.496  25.808   8.788  1.00 54.40           C
ATOM    870  O   SER   110       3.944  26.300   9.773  1.00 54.40           O
ATOM    871  N   ALA   111       4.633  26.442   7.615  1.00 64.70           N
ATOM    872  CA  ALA   111       3.988  27.657   7.248  1.00 64.70           C
ATOM    873  CB  ALA   111       4.890  28.669   6.524  1.00 64.70           C
ATOM    874  C   ALA   111       3.079  27.077   6.231  1.00 64.70           C
ATOM    875  O   ALA   111       3.318  25.940   5.826  1.00 64.70           O
ATOM    876  N   GLU   112       2.018  27.784   5.813  1.00126.19           N
ATOM    877  CA  GLU   112       1.098  27.105   4.947  1.00126.19           C
ATOM    878  CB  GLU   112      -0.123  27.974   4.584  1.00126.19           C
ATOM    879  CG  GLU   112      -1.333  27.178   4.104  1.00126.19           C
ATOM    880  CD  GLU   112      -2.071  26.764   5.365  1.00126.19           C
ATOM    881  OE1 GLU   112      -1.756  27.357   6.432  1.00126.19           O
ATOM    882  OE2 GLU   112      -2.949  25.864   5.291  1.00126.19           O
ATOM    883  C   GLU   112       1.812  26.651   3.700  1.00126.19           C
ATOM    884  O   GLU   112       1.800  25.449   3.427  1.00126.19           O
ATOM    885  N   PRO   113       2.489  27.493   2.961  1.00130.43           N
ATOM    886  CA  PRO   113       3.180  27.006   1.798  1.00130.43           C
ATOM    887  CD  PRO   113       2.106  28.889   2.801  1.00130.43           C
ATOM    888  CB  PRO   113       3.347  28.202   0.857  1.00130.43           C
ATOM    889  CG  PRO   113       3.050  29.435   1.724  1.00130.43           C
ATOM    890  C   PRO   113       4.468  26.280   2.047  1.00130.43           C
ATOM    891  O   PRO   113       4.866  25.494   1.189  1.00130.43           O
ATOM    892  N   GLU   114       5.157  26.495   3.182  1.00111.37           N
ATOM    893  CA  GLU   114       6.451  25.877   3.199  1.00111.37           C
ATOM    894  CB  GLU   114       7.607  26.888   3.058  1.00111.37           C
ATOM    895  CG  GLU   114       9.006  26.265   3.046  1.00111.37           C
ATOM    896  CD  GLU   114       9.651  26.527   4.399  1.00111.37           C
ATOM    897  OE1 GLU   114       8.939  26.395   5.431  1.00111.37           O
ATOM    898  OE2 GLU   114      10.860  26.879   4.417  1.00111.37           O
ATOM    899  C   GLU   114       6.661  25.072   4.437  1.00111.37           C
ATOM    900  O   GLU   114       6.009  25.274   5.461  1.00111.37           O
ATOM    901  N   GLN   115       7.592  24.100   4.336  1.00 90.41           N
ATOM    902  CA  GLN   115       7.922  23.236   5.430  1.00 90.41           C
ATOM    903  CB  GLN   115       7.409  21.801   5.213  1.00 90.41           C
ATOM    904  CG  GLN   115       8.064  21.109   4.018  1.00 90.41           C
ATOM    905  CD  GLN   115       7.378  19.767   3.810  1.00 90.41           C
ATOM    906  OE1 GLN   115       7.209  18.984   4.743  1.00 90.41           O
ATOM    907  NE2 GLN   115       6.957  19.499   2.545  1.00 90.41           N
ATOM    908  C   GLN   115       9.421  23.173   5.516  1.00 90.41           C
ATOM    909  O   GLN   115      10.115  23.427   4.533  1.00 90.41           O
ATOM    910  N   SER   116       9.960  22.858   6.714  1.00 85.50           N
ATOM    911  CA  SER   116      11.382  22.767   6.898  1.00 85.50           C
ATOM    912  CB  SER   116      11.990  24.017   7.561  1.00 85.50           C
ATOM    913  OG  SER   116      11.748  25.164   6.756  1.00 85.50           O
ATOM    914  C   SER   116      11.641  21.607   7.820  1.00 85.50           C
ATOM    915  O   SER   116      10.753  21.173   8.551  1.00 85.50           O
ATOM    916  N   LEU   117      12.882  21.075   7.805  1.00118.24           N
ATOM    917  CA  LEU   117      13.218  19.917   8.593  1.00118.24           C
ATOM    918  CB  LEU   117      13.909  18.819   7.769  1.00118.24           C
ATOM    919  CG  LEU   117      13.070  18.245   6.612  1.00118.24           C
ATOM    920  CD1 LEU   117      12.680  19.331   5.593  1.00118.24           C
ATOM    921  CD2 LEU   117      13.801  17.066   5.950  1.00118.24           C
ATOM    922  C   LEU   117      14.224  20.319   9.628  1.00118.24           C
ATOM    923  O   LEU   117      15.077  21.167   9.372  1.00118.24           O
ATOM    924  N   VAL   118      14.145  19.723  10.839  1.00116.13           N
ATOM    925  CA  VAL   118      15.119  20.055  11.840  1.00116.13           C
ATOM    926  CB  VAL   118      14.682  21.210  12.693  1.00116.13           C
ATOM    927  CG1 VAL   118      13.389  20.821  13.420  1.00116.13           C
ATOM    928  CG2 VAL   118      15.842  21.624  13.615  1.00116.13           C
ATOM    929  C   VAL   118      15.371  18.851  12.704  1.00116.13           C
ATOM    930  O   VAL   118      14.446  18.124  13.066  1.00116.13           O
ATOM    931  N   CYS   119      16.654  18.603  13.051  1.00 85.80           N
ATOM    932  CA  CYS   119      16.985  17.487  13.888  1.00 85.80           C
ATOM    933  CB  CYS   119      17.861  16.432  13.192  1.00 85.80           C
ATOM    934  SG  CYS   119      18.046  14.930  14.196  1.00 85.80           S
ATOM    935  C   CYS   119      17.761  18.034  15.042  1.00 85.80           C
ATOM    936  O   CYS   119      18.643  18.873  14.862  1.00 85.80           O
ATOM    937  N   GLN   120      17.442  17.581  16.274  1.00 63.72           N
ATOM    938  CA  GLN   120      18.144  18.118  17.399  1.00 63.72           C
ATOM    939  CB  GLN   120      17.306  19.091  18.254  1.00 63.72           C
ATOM    940  CG  GLN   120      17.009  20.414  17.536  1.00 63.72           C
ATOM    941  CD  GLN   120      16.217  21.311  18.479  1.00 63.72           C
ATOM    942  OE1 GLN   120      15.039  21.075  18.742  1.00 63.72           O
ATOM    943  NE2 GLN   120      16.883  22.371  19.010  1.00 63.72           N
ATOM    944  C   GLN   120      18.661  17.021  18.269  1.00 63.72           C
ATOM    945  O   GLN   120      18.115  15.920  18.333  1.00 63.72           O
ATOM    946  N   CYS   121      19.788  17.317  18.941  1.00 57.41           N
ATOM    947  CA  CYS   121      20.422  16.397  19.832  1.00 57.41           C
ATOM    948  CB  CYS   121      21.809  15.974  19.326  1.00 57.41           C
ATOM    949  SG  CYS   121      22.677  14.877  20.481  1.00 57.41           S
ATOM    950  C   CYS   121      20.609  17.119  21.126  1.00 57.41           C
ATOM    951  O   CYS   121      21.315  18.124  21.191  1.00 57.41           O
ATOM    952  N   LEU   122      19.977  16.608  22.201  1.00105.01           N
ATOM    953  CA  LEU   122      20.071  17.245  23.484  1.00105.01           C
ATOM    954  CB  LEU   122      18.696  17.528  24.115  1.00105.01           C
ATOM    955  CG  LEU   122      17.797  18.440  23.256  1.00105.01           C
ATOM    956  CD1 LEU   122      17.399  17.761  21.933  1.00105.01           C
ATOM    957  CD2 LEU   122      16.586  18.942  24.059  1.00105.01           C
ATOM    958  C   LEU   122      20.805  16.309  24.392  1.00105.01           C
ATOM    959  O   LEU   122      20.793  15.097  24.196  1.00105.01           O
ATOM    960  N   VAL   123      21.491  16.865  25.412  1.00 99.88           N
ATOM    961  CA  VAL   123      22.233  16.006  26.285  1.00 99.88           C
ATOM    962  CB  VAL   123      23.704  16.110  26.035  1.00 99.88           C
ATOM    963  CG1 VAL   123      24.454  15.180  27.002  1.00 99.88           C
ATOM    964  CG2 VAL   123      23.933  15.834  24.542  1.00 99.88           C
ATOM    965  C   VAL   123      21.984  16.435  27.696  1.00 99.88           C
ATOM    966  O   VAL   123      21.723  17.601  27.978  1.00 99.88           O
ATOM    967  N   ARG   124      22.044  15.476  28.637  1.00122.07           N
ATOM    968  CA  ARG   124      21.871  15.839  30.009  1.00122.07           C
ATOM    969  CB  ARG   124      21.711  14.653  30.961  1.00122.07           C
ATOM    970  CG  ARG   124      20.314  14.048  30.831  1.00122.07           C
ATOM    971  CD  ARG   124      19.188  15.028  31.167  1.00122.07           C
ATOM    972  NE  ARG   124      17.910  14.262  31.135  1.00122.07           N
ATOM    973  CZ  ARG   124      16.836  14.689  31.866  1.00122.07           C
ATOM    974  NH1 ARG   124      16.906  15.839  32.593  1.00122.07           N
ATOM    975  NH2 ARG   124      15.686  13.956  31.871  1.00122.07           N
ATOM    976  C   ARG   124      23.057  16.655  30.385  1.00122.07           C
ATOM    977  O   ARG   124      23.003  17.462  31.312  1.00122.07           O
ATOM    978  N   THR   125      24.180  16.433  29.678  1.00110.75           N
ATOM    979  CA  THR   125      25.369  17.180  29.946  1.00110.75           C
ATOM    980  CB  THR   125      26.586  16.322  30.156  1.00110.75           C
ATOM    981  OG1 THR   125      26.865  15.577  28.981  1.00110.75           O
ATOM    982  CG2 THR   125      26.343  15.374  31.343  1.00110.75           C
ATOM    983  C   THR   125      25.640  18.066  28.766  1.00110.75           C
ATOM    984  O   THR   125      25.005  17.957  27.717  1.00110.75           O
ATOM    985  N   PRO   126      26.565  18.970  28.949  1.00 77.54           N
ATOM    986  CA  PRO   126      26.917  19.915  27.920  1.00 77.54           C
ATOM    987  CD  PRO   126      26.800  19.513  30.276  1.00 77.54           C
ATOM    988  CB  PRO   126      27.810  20.951  28.598  1.00 77.54           C
ATOM    989  CG  PRO   126      27.313  20.945  30.055  1.00 77.54           C
ATOM    990  C   PRO   126      27.517  19.285  26.709  1.00 77.54           C
ATOM    991  O   PRO   126      27.522  19.919  25.655  1.00 77.54           O
ATOM    992  N   GLU   127      28.067  18.066  26.820  1.00 83.44           N
ATOM    993  CA  GLU   127      28.612  17.496  25.630  1.00 83.44           C
ATOM    994  CB  GLU   127      30.083  17.885  25.406  1.00 83.44           C
ATOM    995  CG  GLU   127      30.550  17.691  23.963  1.00 83.44           C
ATOM    996  CD  GLU   127      31.830  18.494  23.767  1.00 83.44           C
ATOM    997  OE1 GLU   127      32.177  19.283  24.685  1.00 83.44           O
ATOM    998  OE2 GLU   127      32.473  18.337  22.694  1.00 83.44           O
ATOM    999  C   GLU   127      28.475  16.007  25.733  1.00 83.44           C
ATOM   1000  O   GLU   127      28.284  15.467  26.821  1.00 83.44           O
ATOM   1001  N   VAL   128      28.529  15.300  24.588  1.00100.74           N
ATOM   1002  CA  VAL   128      28.420  13.868  24.631  1.00100.74           C
ATOM   1003  CB  VAL   128      27.221  13.288  23.949  1.00100.74           C
ATOM   1004  CG1 VAL   128      25.974  13.728  24.722  1.00100.74           C
ATOM   1005  CG2 VAL   128      27.243  13.691  22.467  1.00100.74           C
ATOM   1006  C   VAL   128      29.600  13.298  23.935  1.00100.74           C
ATOM   1007  O   VAL   128      30.430  14.024  23.391  1.00100.74           O
ATOM   1008  N   ASP   129      29.704  11.955  23.956  1.00 96.31           N
ATOM   1009  CA  ASP   129      30.815  11.300  23.347  1.00 96.31           C
ATOM   1010  CB  ASP   129      30.878   9.785  23.629  1.00 96.31           C
ATOM   1011  CG  ASP   129      29.607   9.124  23.114  1.00 96.31           C
ATOM   1012  OD1 ASP   129      29.452   9.013  21.868  1.00 96.31           O
ATOM   1013  OD2 ASP   129      28.769   8.722  23.965  1.00 96.31           O
ATOM   1014  C   ASP   129      30.762  11.528  21.872  1.00 96.31           C
ATOM   1015  O   ASP   129      29.702  11.705  21.275  1.00 96.31           O
ATOM   1016  N   ASP   130      31.955  11.506  21.263  1.00 99.00           N
ATOM   1017  CA  ASP   130      32.182  11.784  19.879  1.00 99.00           C
ATOM   1018  CB  ASP   130      33.683  11.768  19.529  1.00 99.00           C
ATOM   1019  CG  ASP   130      34.289  10.405  19.865  1.00 99.00           C
ATOM   1020  OD1 ASP   130      33.640   9.613  20.598  1.00 99.00           O
ATOM   1021  OD2 ASP   130      35.430  10.147  19.398  1.00 99.00           O
ATOM   1022  C   ASP   130      31.466  10.787  19.033  1.00 99.00           C
ATOM   1023  O   ASP   130      31.142  11.076  17.884  1.00 99.00           O
ATOM   1024  N   GLU   131      31.242   9.566  19.552  1.00 69.01           N
ATOM   1025  CA  GLU   131      30.595   8.556  18.768  1.00 69.01           C
ATOM   1026  CB  GLU   131      30.622   7.174  19.445  1.00 69.01           C
ATOM   1027  CG  GLU   131      32.043   6.616  19.610  1.00 69.01           C
ATOM   1028  CD  GLU   131      31.965   5.250  20.281  1.00 69.01           C
ATOM   1029  OE1 GLU   131      31.575   4.273  19.591  1.00 69.01           O
ATOM   1030  OE2 GLU   131      32.298   5.165  21.496  1.00 69.01           O
ATOM   1031  C   GLU   131      29.167   8.936  18.488  1.00 69.01           C
ATOM   1032  O   GLU   131      28.698   8.772  17.363  1.00 69.01           O
ATOM   1033  N   ALA   132      28.443   9.478  19.490  1.00 35.35           N
ATOM   1034  CA  ALA   132      27.048   9.808  19.357  1.00 35.35           C
ATOM   1035  CB  ALA   132      26.438  10.368  20.651  1.00 35.35           C
ATOM   1036  C   ALA   132      26.887  10.850  18.298  1.00 35.35           C
ATOM   1037  O   ALA   132      25.917  10.836  17.540  1.00 35.35           O
ATOM   1038  N   LEU   133      27.854  11.779  18.218  1.00125.22           N
ATOM   1039  CA  LEU   133      27.756  12.856  17.284  1.00125.22           C
ATOM   1040  CB  LEU   133      29.000  13.765  17.302  1.00125.22           C
ATOM   1041  CG  LEU   133      28.922  15.022  16.406  1.00125.22           C
ATOM   1042  CD1 LEU   133      28.930  14.680  14.905  1.00125.22           C
ATOM   1043  CD2 LEU   133      27.746  15.921  16.818  1.00125.22           C
ATOM   1044  C   LEU   133      27.625  12.249  15.922  1.00125.22           C
ATOM   1045  O   LEU   133      26.812  12.697  15.118  1.00125.22           O
ATOM   1046  N   GLU   134      28.418  11.201  15.633  1.00 36.72           N
ATOM   1047  CA  GLU   134      28.356  10.545  14.358  1.00 36.72           C
ATOM   1048  CB  GLU   134      29.462   9.488  14.188  1.00 36.72           C
ATOM   1049  CG  GLU   134      30.858  10.110  14.085  1.00 36.72           C
ATOM   1050  CD  GLU   134      31.903   9.009  14.229  1.00 36.72           C
ATOM   1051  OE1 GLU   134      31.987   8.136  13.325  1.00 36.72           O
ATOM   1052  OE2 GLU   134      32.631   9.034  15.254  1.00 36.72           O
ATOM   1053  C   GLU   134      27.015   9.886  14.230  1.00 36.72           C
ATOM   1054  O   GLU   134      26.426   9.853  13.151  1.00 36.72           O
ATOM   1055  N   LYS   135      26.489   9.364  15.353  1.00119.07           N
ATOM   1056  CA  LYS   135      25.218   8.699  15.372  1.00119.07           C
ATOM   1057  CB  LYS   135      24.828   8.262  16.794  1.00119.07           C
ATOM   1058  CG  LYS   135      23.347   7.932  16.962  1.00119.07           C
ATOM   1059  CD  LYS   135      22.845   6.820  16.049  1.00119.07           C
ATOM   1060  CE  LYS   135      21.397   6.434  16.340  0.20119.07           C
ATOM   1061  NZ  LYS   135      20.647   7.618  16.817  0.20119.07           N
ATOM   1062  C   LYS   135      24.178   9.656  14.886  1.00119.07           C
ATOM   1063  O   LYS   135      23.267   9.279  14.150  1.00119.07           O
ATOM   1064  N   PHE   136      24.295  10.925  15.307  1.00 65.22           N
ATOM   1065  CA  PHE   136      23.396  11.987  14.952  1.00 65.22           C
ATOM   1066  CB  PHE   136      23.805  13.290  15.670  1.00 65.22           C
ATOM   1067  CG  PHE   136      22.807  14.371  15.436  1.00 65.22           C
ATOM   1068  CD1 PHE   136      21.701  14.473  16.247  1.00 65.22           C
ATOM   1069  CD2 PHE   136      22.981  15.289  14.425  1.00 65.22           C
ATOM   1070  CE1 PHE   136      20.778  15.469  16.044  1.00 65.22           C
ATOM   1071  CE2 PHE   136      22.058  16.289  14.219  1.00 65.22           C
ATOM   1072  CZ  PHE   136      20.955  16.380  15.031  1.00 65.22           C
ATOM   1073  C   PHE   136      23.498  12.231  13.476  1.00 65.22           C
ATOM   1074  O   PHE   136      22.492  12.371  12.781  1.00 65.22           O
ATOM   1075  N   ASP   137      24.740  12.251  12.958  1.00 88.70           N
ATOM   1076  CA  ASP   137      25.026  12.540  11.580  1.00 88.70           C
ATOM   1077  CB  ASP   137      26.531  12.383  11.282  1.00 88.70           C
ATOM   1078  CG  ASP   137      26.838  12.663   9.813  1.00 88.70           C
ATOM   1079  OD1 ASP   137      25.919  13.085   9.063  1.00 88.70           O
ATOM   1080  OD2 ASP   137      28.015  12.437   9.427  1.00 88.70           O
ATOM   1081  C   ASP   137      24.303  11.556  10.716  1.00 88.70           C
ATOM   1082  O   ASP   137      23.710  11.932   9.706  1.00 88.70           O
ATOM   1083  N   LYS   138      24.321  10.269  11.111  1.00 60.61           N
ATOM   1084  CA  LYS   138      23.732   9.218  10.329  1.00 60.61           C
ATOM   1085  CB  LYS   138      23.831   7.845  11.019  1.00 60.61           C
ATOM   1086  CG  LYS   138      25.251   7.326  11.260  1.00 60.61           C
ATOM   1087  CD  LYS   138      25.282   6.158  12.253  1.00 60.61           C
ATOM   1088  CE  LYS   138      26.680   5.599  12.524  1.00 60.61           C
ATOM   1089  NZ  LYS   138      27.144   4.815  11.360  1.00 60.61           N
ATOM   1090  C   LYS   138      22.270   9.487  10.187  1.00 60.61           C
ATOM   1091  O   LYS   138      21.710   9.414   9.095  1.00 60.61           O
ATOM   1092  N   ALA   139      21.618   9.841  11.306  1.00 30.62           N
ATOM   1093  CA  ALA   139      20.202  10.058  11.308  1.00 30.62           C
ATOM   1094  CB  ALA   139      19.662  10.446  12.694  1.00 30.62           C
ATOM   1095  C   ALA   139      19.893  11.188  10.379  1.00 30.62           C
ATOM   1096  O   ALA   139      18.888  11.166   9.672  1.00 30.62           O
ATOM   1097  N   LEU   140      20.759  12.215  10.377  1.00 57.22           N
ATOM   1098  CA  LEU   140      20.609  13.395   9.574  1.00 57.22           C
ATOM   1099  CB  LEU   140      21.800  14.337   9.801  1.00 57.22           C
ATOM   1100  CG  LEU   140      21.937  14.820  11.257  1.00 57.22           C
ATOM   1101  CD1 LEU   140      23.228  15.625  11.470  1.00 57.22           C
ATOM   1102  CD2 LEU   140      20.689  15.603  11.688  1.00 57.22           C
ATOM   1103  C   LEU   140      20.666  13.006   8.127  1.00 57.22           C
ATOM   1104  O   LEU   140      19.874  13.472   7.308  1.00 57.22           O
ATOM   1105  N   LYS   141      21.610  12.110   7.791  1.00 94.51           N
ATOM   1106  CA  LYS   141      21.863  11.721   6.433  1.00 94.51           C
ATOM   1107  CB  LYS   141      22.950  10.637   6.329  1.00 94.51           C
ATOM   1108  CG  LYS   141      24.359  11.132   6.649  1.00 94.51           C
ATOM   1109  CD  LYS   141      24.868  12.168   5.647  1.00 94.51           C
ATOM   1110  CE  LYS   141      26.279  12.671   5.957  1.00 94.51           C
ATOM   1111  NZ  LYS   141      26.745  13.574   4.883  1.00 94.51           N
ATOM   1112  C   LYS   141      20.628  11.127   5.831  1.00 94.51           C
ATOM   1113  O   LYS   141      20.293  11.414   4.683  1.00 94.51           O
ATOM   1114  N   ALA   142      19.915  10.291   6.609  1.00 48.65           N
ATOM   1115  CA  ALA   142      18.760   9.554   6.166  1.00 48.65           C
ATOM   1116  CB  ALA   142      18.193   8.629   7.255  1.00 48.65           C
ATOM   1117  C   ALA   142      17.660  10.485   5.758  1.00 48.65           C
ATOM   1118  O   ALA   142      16.861  10.166   4.881  1.00 48.65           O
ATOM   1119  N   LEU   143      17.563  11.610   6.484  1.00126.05           N
ATOM   1120  CA  LEU   143      16.675  12.739   6.396  1.00126.05           C
ATOM   1121  CB  LEU   143      16.639  13.549   7.697  1.00126.05           C
ATOM   1122  CG  LEU   143      16.147  12.737   8.905  1.00126.05           C
ATOM   1123  CD1 LEU   143      16.095  13.619  10.159  1.00126.05           C
ATOM   1124  CD2 LEU   143      14.817  12.025   8.609  1.00126.05           C
ATOM   1125  C   LEU   143      17.082  13.692   5.300  1.00126.05           C
ATOM   1126  O   LEU   143      16.418  14.715   5.131  1.00126.05           O
ATOM   1127  N   PRO   144      18.060  13.368   4.495  1.00183.99           N
ATOM   1128  CA  PRO   144      18.903  14.361   3.886  1.00183.99           C
ATOM   1129  CD  PRO   144      17.635  12.448   3.450  1.00183.99           C
ATOM   1130  CB  PRO   144      18.829  14.218   2.365  1.00183.99           C
ATOM   1131  CG  PRO   144      17.671  13.245   2.142  1.00183.99           C
ATOM   1132  C   PRO   144      18.817  15.761   4.335  1.00183.99           C
ATOM   1133  O   PRO   144      18.116  16.608   3.787  1.00183.99           O
ATOM   1134  N   MET   145      19.653  15.955   5.362  1.00189.05           N
ATOM   1135  CA  MET   145      20.051  17.152   5.993  1.00189.05           C
ATOM   1136  CB  MET   145      19.726  17.131   7.502  1.00189.05           C
ATOM   1137  CG  MET   145      19.980  18.431   8.259  1.00189.05           C
ATOM   1138  SD  MET   145      21.735  18.812   8.491  1.00189.05           S
ATOM   1139  CE  MET   145      22.111  17.214   9.257  1.00189.05           C
ATOM   1140  C   MET   145      21.524  17.016   5.778  1.00189.05           C
ATOM   1141  O   MET   145      22.160  16.124   6.339  1.00189.05           O
ATOM   1142  N   HIS   146      22.088  17.880   4.918  1.00101.80           N
ATOM   1143  CA  HIS   146      23.460  17.774   4.507  1.00101.80           C
ATOM   1144  ND1 HIS   146      26.383  19.094   3.475  1.00101.80           N
ATOM   1145  CG  HIS   146      25.204  18.716   2.876  1.00101.80           C
ATOM   1146  CB  HIS   146      23.853  18.879   3.507  1.00101.80           C
ATOM   1147  NE2 HIS   146      26.922  18.308   1.467  1.00101.80           N
ATOM   1148  CD2 HIS   146      25.551  18.233   1.651  1.00101.80           C
ATOM   1149  CE1 HIS   146      27.377  18.832   2.592  1.00101.80           C
ATOM   1150  C   HIS   146      24.336  17.883   5.709  1.00101.80           C
ATOM   1151  O   HIS   146      23.964  18.493   6.708  1.00101.80           O
ATOM   1152  N   ILE   147      25.531  17.267   5.624  1.00129.27           N
ATOM   1153  CA  ILE   147      26.486  17.198   6.697  1.00129.27           C
ATOM   1154  CB  ILE   147      27.708  16.400   6.326  1.00129.27           C
ATOM   1155  CG1 ILE   147      28.588  16.136   7.560  1.00129.27           C
ATOM   1156  CG2 ILE   147      28.434  17.139   5.193  1.00129.27           C
ATOM   1157  CD1 ILE   147      27.931  15.236   8.605  1.00129.27           C
ATOM   1158  C   ILE   147      26.919  18.580   7.079  1.00129.27           C
ATOM   1159  O   ILE   147      27.101  18.871   8.259  1.00129.27           O
ATOM   1160  N   ARG   148      27.102  19.468   6.089  1.00161.07           N
ATOM   1161  CA  ARG   148      27.536  20.807   6.372  1.00161.07           C
ATOM   1162  CB  ARG   148      27.748  21.684   5.127  1.00161.07           C
ATOM   1163  CG  ARG   148      28.270  23.081   5.484  1.00161.07           C
ATOM   1164  CD  ARG   148      27.190  24.066   5.938  1.00161.07           C
ATOM   1165  NE  ARG   148      26.442  24.514   4.727  1.00161.07           N
ATOM   1166  CZ  ARG   148      25.698  25.659   4.773  1.00161.07           C
ATOM   1167  NH1 ARG   148      25.598  26.354   5.942  1.00161.07           N
ATOM   1168  NH2 ARG   148      25.057  26.105   3.656  1.00161.07           N
ATOM   1169  C   ARG   148      26.478  21.473   7.189  1.00161.07           C
ATOM   1170  O   ARG   148      26.771  22.330   8.020  1.00161.07           O
ATOM   1171  N   LEU   149      25.212  21.086   6.954  1.00129.29           N
ATOM   1172  CA  LEU   149      24.049  21.655   7.574  1.00129.29           C
ATOM   1173  CB  LEU   149      22.735  21.227   6.903  1.00129.29           C
ATOM   1174  CG  LEU   149      22.531  21.871   5.519  1.00129.29           C
ATOM   1175  CD1 LEU   149      22.220  23.370   5.642  1.00129.29           C
ATOM   1176  CD2 LEU   149      23.736  21.617   4.599  1.00129.29           C
ATOM   1177  C   LEU   149      24.006  21.389   9.054  1.00129.29           C
ATOM   1178  O   LEU   149      23.224  22.023   9.762  1.00129.29           O
ATOM   1179  N   SER   150      24.749  20.381   9.558  1.00 99.41           N
ATOM   1180  CA  SER   150      24.763  20.129  10.976  1.00 99.41           C
ATOM   1181  CB  SER   150      25.366  18.764  11.346  1.00 99.41           C
ATOM   1182  OG  SER   150      25.401  18.628  12.758  1.00 99.41           O
ATOM   1183  C   SER   150      25.596  21.171  11.669  1.00 99.41           C
ATOM   1184  O   SER   150      26.665  21.548  11.194  1.00 99.41           O
ATOM   1185  N   PHE   151      25.126  21.647  12.843  1.00 95.95           N
ATOM   1186  CA  PHE   151      25.841  22.657  13.571  1.00 95.95           C
ATOM   1187  CB  PHE   151      25.016  23.941  13.777  1.00 95.95           C
ATOM   1188  CG  PHE   151      25.880  24.970  14.424  1.00 95.95           C
ATOM   1189  CD1 PHE   151      26.646  25.817  13.657  1.00 95.95           C
ATOM   1190  CD2 PHE   151      25.923  25.087  15.792  1.00 95.95           C
ATOM   1191  CE1 PHE   151      27.448  26.770  14.249  1.00 95.95           C
ATOM   1192  CE2 PHE   151      26.722  26.036  16.388  1.00 95.95           C
ATOM   1193  CZ  PHE   151      27.482  26.881  15.616  1.00 95.95           C
ATOM   1194  C   PHE   151      26.118  22.099  14.927  1.00 95.95           C
ATOM   1195  O   PHE   151      25.285  21.391  15.492  1.00 95.95           O
ATOM   1196  N   ASN   152      27.318  22.375  15.478  1.00 56.35           N
ATOM   1197  CA  ASN   152      27.576  21.909  16.805  1.00 56.35           C
ATOM   1198  CB  ASN   152      28.912  21.173  16.983  1.00 56.35           C
ATOM   1199  CG  ASN   152      28.849  20.414  18.304  1.00 56.35           C
ATOM   1200  OD1 ASN   152      28.485  20.971  19.339  1.00 56.35           O
ATOM   1201  ND2 ASN   152      29.200  19.101  18.266  1.00 56.35           N
ATOM   1202  C   ASN   152      27.599  23.123  17.671  1.00 56.35           C
ATOM   1203  O   ASN   152      28.507  23.949  17.624  1.00 56.35           O
ATOM   1204  N   PRO   153      26.573  23.220  18.454  1.00138.12           N
ATOM   1205  CA  PRO   153      26.462  24.340  19.342  1.00138.12           C
ATOM   1206  CD  PRO   153      25.274  22.875  17.894  1.00138.12           C
ATOM   1207  CB  PRO   153      25.016  24.329  19.818  1.00138.12           C
ATOM   1208  CG  PRO   153      24.253  23.778  18.600  1.00138.12           C
ATOM   1209  C   PRO   153      27.494  24.433  20.422  1.00138.12           C
ATOM   1210  O   PRO   153      27.593  25.491  21.040  1.00138.12           O
ATOM   1211  N   THR   154      28.272  23.370  20.682  1.00 41.63           N
ATOM   1212  CA  THR   154      29.238  23.458  21.740  1.00 41.63           C
ATOM   1213  CB  THR   154      30.028  22.195  21.925  1.00 41.63           C
ATOM   1214  OG1 THR   154      30.813  21.926  20.770  1.00 41.63           O
ATOM   1215  CG2 THR   154      29.049  21.038  22.189  1.00 41.63           C
ATOM   1216  C   THR   154      30.213  24.555  21.409  1.00 41.63           C
ATOM   1217  O   THR   154      30.647  25.284  22.299  1.00 41.63           O
ATOM   1218  N   GLN   155      30.564  24.718  20.117  1.00 91.50           N
ATOM   1219  CA  GLN   155      31.599  25.644  19.727  1.00 91.50           C
ATOM   1220  CB  GLN   155      31.859  25.687  18.212  1.00 91.50           C
ATOM   1221  CG  GLN   155      32.947  26.708  17.864  1.00 91.50           C
ATOM   1222  CD  GLN   155      33.005  26.882  16.355  1.00 91.50           C
ATOM   1223  OE1 GLN   155      32.207  26.308  15.617  1.00 91.50           O
ATOM   1224  NE2 GLN   155      33.976  27.709  15.883  1.00 91.50           N
ATOM   1225  C   GLN   155      31.309  27.074  20.092  1.00 91.50           C
ATOM   1226  O   GLN   155      32.176  27.733  20.660  1.00 91.50           O
ATOM   1227  N   LEU   156      30.103  27.603  19.805  1.00111.45           N
ATOM   1228  CA  LEU   156      29.919  29.011  20.062  1.00111.45           C
ATOM   1229  CB  LEU   156      29.186  29.821  18.975  1.00111.45           C
ATOM   1230  CG  LEU   156      30.026  30.115  17.717  1.00111.45           C
ATOM   1231  CD1 LEU   156      30.189  28.872  16.829  1.00111.45           C
ATOM   1232  CD2 LEU   156      29.503  31.356  16.977  1.00111.45           C
ATOM   1233  C   LEU   156      29.177  29.241  21.322  1.00111.45           C
ATOM   1234  O   LEU   156      28.915  28.317  22.090  1.00111.45           O
ATOM   1235  N   GLU   157      28.843  30.536  21.577  1.00109.93           N
ATOM   1236  CA  GLU   157      28.109  30.918  22.749  1.00109.93           C
ATOM   1237  CB  GLU   157      28.079  32.433  23.004  1.00109.93           C
ATOM   1238  CG  GLU   157      29.434  33.070  23.305  1.00109.93           C
ATOM   1239  CD  GLU   157      29.772  32.864  24.775  1.00109.93           C
ATOM   1240  OE1 GLU   157      29.121  32.006  25.431  1.00109.93           O
ATOM   1241  OE2 GLU   157      30.695  33.570  25.260  1.00109.93           O
ATOM   1242  C   GLU   157      26.689  30.551  22.509  1.00109.93           C
ATOM   1243  O   GLU   157      25.771  31.351  22.664  1.00109.93           O
ATOM   1244  N   GLU   158      26.492  29.289  22.139  1.00145.95           N
ATOM   1245  CA  GLU   158      25.219  28.705  21.957  1.00145.95           C
ATOM   1246  CB  GLU   158      25.403  27.249  21.502  1.00145.95           C
ATOM   1247  CG  GLU   158      24.370  26.265  22.047  1.00145.95           C
ATOM   1248  CD  GLU   158      24.981  25.543  23.248  1.00145.95           C
ATOM   1249  OE1 GLU   158      26.196  25.747  23.518  1.00145.95           O
ATOM   1250  OE2 GLU   158      24.238  24.766  23.905  1.00145.95           O
ATOM   1251  C   GLU   158      24.602  28.701  23.304  1.00145.95           C
ATOM   1252  O   GLU   158      23.418  28.957  23.477  1.00145.95           O
ATOM   1253  N   GLN   159      25.454  28.492  24.314  1.00108.38           N
ATOM   1254  CA  GLN   159      24.918  28.152  25.586  1.00108.38           C
ATOM   1255  CB  GLN   159      26.029  27.861  26.603  1.00108.38           C
ATOM   1256  CG  GLN   159      26.852  26.630  26.217  1.00108.38           C
ATOM   1257  CD  GLN   159      28.063  26.546  27.133  1.00108.38           C
ATOM   1258  OE1 GLN   159      28.588  27.563  27.584  1.00108.38           O
ATOM   1259  NE2 GLN   159      28.529  25.298  27.409  1.00108.38           N
ATOM   1260  C   GLN   159      24.010  29.166  26.174  1.00108.38           C
ATOM   1261  O   GLN   159      22.875  28.828  26.500  1.00108.38           O
ATOM   1262  N   CYS   160      24.444  30.431  26.287  1.00 59.57           N
ATOM   1263  CA  CYS   160      23.607  31.362  26.978  1.00 59.57           C
ATOM   1264  CB  CYS   160      22.275  31.639  26.262  1.00 59.57           C
ATOM   1265  SG  CYS   160      22.530  32.706  24.817  0.70 59.57           S
ATOM   1266  C   CYS   160      23.351  30.790  28.341  1.00 59.57           C
ATOM   1267  O   CYS   160      22.286  30.988  28.925  1.00 59.57           O
ATOM   1268  N   HIS   161      24.341  30.048  28.873  1.00 90.81           N
ATOM   1269  CA  HIS   161      24.245  29.465  30.180  1.00 90.81           C
ATOM   1270  ND1 HIS   161      24.723  27.443  32.697  1.00 90.81           N
ATOM   1271  CG  HIS   161      24.315  27.183  31.407  1.00 90.81           C
ATOM   1272  CB  HIS   161      24.703  27.990  30.198  1.00 90.81           C
ATOM   1273  NE2 HIS   161      23.482  25.600  32.785  1.00 90.81           N
ATOM   1274  CD2 HIS   161      23.553  26.056  31.482  1.00 90.81           C
ATOM   1275  CE1 HIS   161      24.198  26.464  33.478  1.00 90.81           C
ATOM   1276  C   HIS   161      25.230  30.238  30.984  1.00 90.81           C
ATOM   1277  O   HIS   161      26.410  30.266  30.643  1.00 90.81           O
ATOM   1278  N   ILE   162      24.781  30.916  32.055  1.00 67.96           N
ATOM   1279  CA  ILE   162      25.717  31.698  32.804  1.00 67.96           C
ATOM   1280  CB  ILE   162      25.485  33.174  32.659  1.00 67.96           C
ATOM   1281  CG1 ILE   162      24.122  33.561  33.251  1.00 67.96           C
ATOM   1282  CG2 ILE   162      25.624  33.524  31.168  1.00 67.96           C
ATOM   1283  CD1 ILE   162      23.914  35.069  33.377  1.00 67.96           C
ATOM   1284  C   ILE   162      25.508  31.354  34.266  1.00 67.96           C
ATOM   1285  O   ILE   162      26.291  31.856  35.118  1.00 67.96           O
ATOM   1286  OXT ILE   162      24.552  30.584  34.553  1.00 67.96           O
TER    1287      ILE   162
CONECT  512 1265
END
