# Supplementary material for: Estimating local protein model quality: prospects for molecular replacement
Source: Acta Crystallogr D Struct Biol. 2020 Mar 3;76(Pt 3):285–90. doi: 10.1107/S2059798320000972 (PMC7057213; doi:10.1107/S2059798320000972)
Supplement: Supplementary file 1 [file d-76-00285-sup1.zip › models/1bso.1gm6_A.B99990001.pdb.proq3.sscore.local]

ProQ2 ProQRosCen ProQRosFA ProQ3
0.38097801 0.50368683 0.59611073 0.32536881
0.41730056 0.51529975 0.63710275 0.36914541
0.43450712 0.60877044 0.65470264 0.40073211
0.66071832 0.69513986 0.71260934 0.54180326
0.7108018 0.78618221 0.79276615 0.64085863
0.71508251 0.7274695 0.7377611 0.64508639
0.67193567 0.74486722 0.7236401 0.64828216
0.68820726 0.802106 0.7297576 0.67799002
0.6854692 0.86259237 0.75936321 0.70806465
0.73870017 0.94336277 0.89882926 0.81308211
0.71425038 0.8775025 0.88591236 0.80665019
0.68958608 0.84461978 0.9398323 0.82971792
0.7128624 0.85698405 0.94002711 0.85382929
0.77457799 0.94042452 1.0680535 0.95066183
0.81807154 0.94282335 1.161771 1.0178565
0.90600221 0.98851973 1.2161719 1.0784592
0.87606416 0.97690761 1.2681661 1.0845785
1.0324146 1.1756953 1.4472294 1.2307849
1.1293955 1.1575088 1.509836 1.3336704
1.1830219 1.1651968 1.5448378 1.4035802
1.0867393 0.94328332 1.4494854 1.3295671
1.0734324 0.88039052 1.4486037 1.3094386
1.0682828 0.89320614 1.4444654 1.3149495
1.0831599 0.90703278 1.4699081 1.3166998
1.0064473 0.93280392 1.4377902 1.2755108
0.92794849 0.91068421 1.3346577 1.1973041
0.81096691 0.89244012 1.2294298 1.0952768
0.75526229 0.91530952 1.137141 1.0135558
0.64485303 0.86954283 1.1338041 0.92897655
0.63727247 0.87922025 1.0287359 0.8639263
0.65407519 0.88769828 1.0273285 0.83369385
0.62514903 0.90892329 1.0142176 0.82466061
0.5707472 0.86898549 0.91703164 0.75682354
0.53409243 0.82755749 0.86169672 0.74762538
0.55388717 0.83728905 0.80626929 0.71775513
0.56271634 0.85710677 0.8363883 0.75472149
0.55856359 0.84785372 0.90560233 0.78787768
0.58985992 0.83536323 0.93536273 0.82099472
0.68340094 0.88464787 1.0605284 0.94843191
0.77199549 0.91420833 1.1080031 0.99083311
0.86097223 0.94888192 1.187241 1.1129369
0.8938841 0.93798534 1.1961458 1.1085233
0.94821641 0.92023685 1.2184097 1.1644081
0.8856963 0.9168831 1.2683881 1.1069559
0.90527193 0.92936175 1.2475471 1.0953128
0.89431327 0.97004338 1.2770896 1.1004917
0.82968602 1.0123445 1.2584881 1.070081
0.76753364 0.99062389 1.1609699 1.0082376
0.73257996 1.0252339 1.1253364 1.0001549
0.67896972 1.0444518 1.0132295 0.93908446
0.6625989 1.1265706 1.0680756 0.94297872
0.78076441 1.1389651 1.1535498 1.0375161
0.86852407 1.1705732 1.2325366 1.0964783
0.92645243 1.118836 1.2843788 1.150659
0.98328583 1.0702972 1.3446925 1.1561139
1.0154857 1.0030627 1.4011089 1.1987852
1.0347261 0.963234 1.402009 1.1812852
0.99946476 0.90095368 1.3713989 1.1397894
0.9740062 0.85121122 1.3007147 1.1102486
0.96016838 0.79474274 1.1680535 1.0479763
0.84635882 0.72441883 1.0541029 0.97752849
0.75578428 0.63587285 0.984599 0.89829347
0.73773719 0.68023704 0.86988637 0.84171326
0.74126197 0.72730809 0.88741447 0.85694322
0.80693151 0.8565888 1.0137131 0.93876609
0.84658677 0.91067166 1.0544311 0.97949671
0.92041327 0.89696806 1.0978568 1.0024174
0.77617242 0.80794587 1.0054224 0.92616834
0.78903943 0.80824441 1.0825663 0.94573607
0.78482046 0.86244938 1.0384147 0.95194771
0.80307483 0.8372426 1.1162917 0.9554039
0.81456743 0.86925907 1.1042145 0.95935033
0.8539709 0.88121866 1.1070045 0.96470993
0.80938475 0.9367743 1.0685787 0.94856049
0.78118104 0.98177003 1.0309445 0.91059833
0.73268091 0.93395013 0.9590862 0.85145929
0.63854367 0.88468735 0.83612636 0.76776241
0.56836526 0.8908961 0.89477388 0.73440652
0.65625826 0.97333828 0.92491204 0.80482123
0.73458308 1.0114117 1.0539559 0.90083964
0.85036249 1.0707493 1.1496212 0.987316
0.89021537 1.0388384 1.2303891 1.0262714
0.93415425 1.0049407 1.1448925 1.0251383
0.81422266 0.92013022 1.0712682 0.95136162
0.684647 0.82529302 0.94985609 0.8201288
0.60444248 0.76815001 0.88073969 0.75987345
0.63374664 0.75523137 0.88784591 0.75644071
0.65498458 0.75765295 0.97334217 0.8029378
0.7230075 0.78118643 1.0852636 0.89874277
0.80359398 0.78134601 1.1642771 0.95486055
0.88885612 0.78378004 1.2709633 1.0446655
0.93906723 0.83171684 1.3315736 1.117838
0.98625299 0.86720463 1.3471819 1.1736561
0.98225263 0.8498784 1.3921646 1.2139814
1.0050565 0.83726264 1.3273524 1.1863808
0.99466508 0.87893579 1.2849561 1.197902
0.93779905 0.8927692 1.3059547 1.1943069
0.86319307 0.94341922 1.2809089 1.1866947
0.81458812 0.95730382 1.2807689 1.159679
0.79747367 0.92710525 1.2170059 1.1302935
0.8184686 0.98925889 1.3247186 1.1872847
0.92330945 1.0414065 1.3957957 1.2748138
1.0107793 1.0472929 1.4454202 1.3184098
1.0132209 1.0156731 1.4273376 1.3022828
1.0261643 1.0357847 1.4695622 1.305074
1.0079296 1.0268942 1.4716616 1.2897238
0.9891545 0.9839776 1.4053472 1.2502384
0.99699876 0.92036723 1.339739 1.2127566
0.88985878 0.88901319 1.2605214 1.1147027
0.83391616 0.8409217 1.1169469 1.0412821
0.7758196 0.84847925 1.0760036 0.99660352
0.72459717 0.88526582 1.0032658 0.9411395
0.7459958 0.89859911 1.0003189 0.97213492
0.74627713 0.86767727 1.0401728 1.0200427
0.82757975 0.88312255 1.0991232 1.075907
0.89365873 0.91549703 1.1750226 1.1378622
0.97480218 0.97204665 1.2801189 1.2167999
0.98115657 0.933128 1.3912235 1.2235164
1.0171126 0.96472751 1.468562 1.2878796
1.0503435 0.97017541 1.4697832 1.2615127
1.1065841 1.0278495 1.4974169 1.2989768
1.0325297 1.009011 1.4955819 1.2843375
0.95459517 1.0356846 1.4477145 1.2313477
0.85739935 1.0287447 1.3439873 1.1700357
0.78400213 1.0133747 1.2146573 1.0588607
0.64341756 0.96176511 1.1386847 0.99375544
0.63187502 0.95579298 1.0539285 0.95476536
0.68098054 0.98029123 1.0749526 0.98047492
0.67397042 0.96116558 0.98856094 0.93685011
0.69242244 1.0012161 0.99341658 0.92737369
0.68769576 1.0194801 1.0120342 0.95146851
0.78826714 1.0388994 1.0398401 1.0178508
0.75000568 1.0180168 1.0256687 0.99975788
0.75241104 1.0270318 1.0177865 0.98931351
0.83681122 1.147596 1.1057368 1.0708301
0.83205281 1.124354 1.1275792 1.0895451
0.81479981 1.0932287 1.1028176 1.0606254
0.70783954 0.99556709 1.0474805 0.96291447
0.75779832 0.97886078 0.98876308 0.96541224
0.75702439 0.9593909 1.0244518 0.98467148
0.68928788 0.89406221 0.97706351 0.92465765
0.61427497 0.79778466 0.90260028 0.82851792
0.61971356 0.81110591 0.9030913 0.82107615
0.62196747 0.8274379 0.90440775 0.79909466
0.6190682 0.8313687 0.92504553 0.81391298
0.56691503 0.73947855 0.88012382 0.78417756
0.51920957 0.76017476 0.88776255 0.77060809
0.56393533 0.7660091 0.82391708 0.78860434
0.68339136 0.82944799 0.89333291 0.87227945
0.71283223 0.88946737 0.93659583 0.93428916
0.70360622 0.84119534 0.8711713 0.83736784
0.69488552 0.81556271 0.82472296 0.81856555
0.65266786 0.76846313 0.75937911 0.73762821
0.61971803 0.78126322 0.71227067 0.71066895
0.5610543 0.67565691 0.67581467 0.67035956
0.5515828 0.65021496 0.66244006 0.62913249
0.50491484 0.64950899 0.56696825 0.56436564
0.47971483 0.68947821 0.62990709 0.55364791
0.53078749 0.88039022 0.69605278 0.60610507
0.51354392 0.87005992 0.72260237 0.59327037
0.49190927 0.83793464 0.68153784 0.55317705
0.2957796 0.61949562 0.51188306 0.38306215
