# Supplementary material for: Estimating local protein model quality: prospects for molecular replacement
Source: Acta Crystallogr D Struct Biol. 2020 Mar 3;76(Pt 3):285–90. doi: 10.1107/S2059798320000972 (PMC7057213; doi:10.1107/S2059798320000972)
Supplement: Supplementary file 1 [file d-76-00285-sup1.zip › models/1bso.1gm6_A.B99990001.pdb.proq3d.sscore.local]

ProQ2D ProQRosCenD ProQRosFAD ProQ3D
1.689546257257461548e-01 1.201561465859413147e-01 4.328052103519439697e-01 3.142307400703430176e-01
2.208336740732192993e-01 7.485745847225189209e-02 4.824742376804351807e-01 3.096630573272705078e-01
2.803164720535278320e-01 1.916854083538055420e-01 5.816930532455444336e-01 3.168762624263763428e-01
5.177750587463378906e-01 3.641182184219360352e-01 6.471965312957763672e-01 4.811891019344329834e-01
7.228603959083557129e-01 6.383092999458312988e-01 7.830425500869750977e-01 5.632805824279785156e-01
6.824096441268920898e-01 6.360747814178466797e-01 7.394756674766540527e-01 6.059201359748840332e-01
7.440561652183532715e-01 6.162688136100769043e-01 6.622325181961059570e-01 6.739466190338134766e-01
7.810602784156799316e-01 6.441891193389892578e-01 6.314598321914672852e-01 6.115742921829223633e-01
7.692769765853881836e-01 7.961171269416809082e-01 6.516640782356262207e-01 5.712543129920959473e-01
8.183423280715942383e-01 7.895178198814392090e-01 9.583166837692260742e-01 8.306624889373779297e-01
7.642979621887207031e-01 7.783703804016113281e-01 8.670866489410400391e-01 7.692493200302124023e-01
7.323019504547119141e-01 7.680111527442932129e-01 9.595999717712402344e-01 7.911804914474487305e-01
7.936550974845886230e-01 7.243924736976623535e-01 9.449695348739624023e-01 7.815536856651306152e-01
7.696901559829711914e-01 7.611980438232421875e-01 9.758788943290710449e-01 8.680433630943298340e-01
8.313984274864196777e-01 7.916526794433593750e-01 9.878064990043640137e-01 9.375690817832946777e-01
8.589280247688293457e-01 7.787098288536071777e-01 9.861236810684204102e-01 9.325260519981384277e-01
8.466516137123107910e-01 7.882930040359497070e-01 9.898700118064880371e-01 9.477866888046264648e-01
9.395588636398315430e-01 8.590888977050781250e-01 9.944491386413574219e-01 9.828232526779174805e-01
9.886531233787536621e-01 8.595346808433532715e-01 9.968042373657226562e-01 9.951944947242736816e-01
9.852827787399291992e-01 8.801270723342895508e-01 9.992320537567138672e-01 9.979144930839538574e-01
9.561432600021362305e-01 8.491588830947875977e-01 9.952948689460754395e-01 9.882446527481079102e-01
9.515799283981323242e-01 8.268749117851257324e-01 9.963887929916381836e-01 9.927923679351806641e-01
9.386925101280212402e-01 8.123692870140075684e-01 9.975817203521728516e-01 9.943406581878662109e-01
9.370660781860351562e-01 8.218692541122436523e-01 9.974260926246643066e-01 9.890803694725036621e-01
9.492135047912597656e-01 8.084114789962768555e-01 9.976587295532226562e-01 9.898418784141540527e-01
8.984684348106384277e-01 7.749488949775695801e-01 9.944629073143005371e-01 9.747565984725952148e-01
8.534195423126220703e-01 7.426503300666809082e-01 9.848582744598388672e-01 9.555553197860717773e-01
7.967362403869628906e-01 8.193621039390563965e-01 9.671672582626342773e-01 8.650383949279785156e-01
7.899870872497558594e-01 7.185415029525756836e-01 9.641302227973937988e-01 8.944430351257324219e-01
7.853884696960449219e-01 7.276263833045959473e-01 9.443196654319763184e-01 7.250699400901794434e-01
7.749115228652954102e-01 7.509777545928955078e-01 9.470879435539245605e-01 8.469808697700500488e-01
7.884263396263122559e-01 7.429206371307373047e-01 9.510990381240844727e-01 8.654880523681640625e-01
6.705312132835388184e-01 6.761588454246520996e-01 7.785579562187194824e-01 7.313554286956787109e-01
6.545348763465881348e-01 6.568769812583923340e-01 7.159528732299804688e-01 6.477428674697875977e-01
6.536579132080078125e-01 6.539720296859741211e-01 5.596135854721069336e-01 6.388893127441406250e-01
6.343744993209838867e-01 6.751167774200439453e-01 6.061977148056030273e-01 7.475151419639587402e-01
6.469495892524719238e-01 7.022135257720947266e-01 7.968759536743164062e-01 8.372195363044738770e-01
7.657391428947448730e-01 6.617195606231689453e-01 8.830001354217529297e-01 8.892539143562316895e-01
8.680694103240966797e-01 7.527437806129455566e-01 9.593619108200073242e-01 9.387437701225280762e-01
9.070147871971130371e-01 7.628828287124633789e-01 9.597182273864746094e-01 9.259732961654663086e-01
9.227932691574096680e-01 8.091881871223449707e-01 9.817247390747070312e-01 9.769173860549926758e-01
9.094009399414062500e-01 7.520992755889892578e-01 9.748970866203308105e-01 9.514309763908386230e-01
9.296072125434875488e-01 7.932917475700378418e-01 9.836147427558898926e-01 9.786778688430786133e-01
9.248347282409667969e-01 8.061103820800781250e-01 9.878254532814025879e-01 9.584310054779052734e-01
9.377578496932983398e-01 8.697305917739868164e-01 9.930082559585571289e-01 9.760178327560424805e-01
9.362897872924804688e-01 8.626745939254760742e-01 9.881320595741271973e-01 9.635601043701171875e-01
9.179438948631286621e-01 8.606632947921752930e-01 9.803430438041687012e-01 9.320874214172363281e-01
9.139056205749511719e-01 8.357661366462707520e-01 9.713914394378662109e-01 9.467542171478271484e-01
8.838585019111633301e-01 8.013612627983093262e-01 9.567103981971740723e-01 8.375241756439208984e-01
8.589842915534973145e-01 8.687301874160766602e-01 7.887609601020812988e-01 8.071313500404357910e-01
8.620703816413879395e-01 8.603441715240478516e-01 8.284334540367126465e-01 7.952471375465393066e-01
8.355839848518371582e-01 8.852369189262390137e-01 9.344536066055297852e-01 7.677616477012634277e-01
8.892689347267150879e-01 8.776919841766357422e-01 9.491564035415649414e-01 8.410887718200683594e-01
9.451224207878112793e-01 8.695082664489746094e-01 9.761882424354553223e-01 9.293422102928161621e-01
9.301281571388244629e-01 9.071044325828552246e-01 9.843399524688720703e-01 8.553770780563354492e-01
9.323474764823913574e-01 9.162328839302062988e-01 9.922034740447998047e-01 9.485601782798767090e-01
9.315068125724792480e-01 9.017723202705383301e-01 9.914706349372863770e-01 8.944407105445861816e-01
9.276561141014099121e-01 8.737757205963134766e-01 9.932542443275451660e-01 9.146534800529479980e-01
9.240679144859313965e-01 8.168924450874328613e-01 9.882107973098754883e-01 8.297773003578186035e-01
9.188781976699829102e-01 7.568419575691223145e-01 9.779649972915649414e-01 7.956894040107727051e-01
8.917731046676635742e-01 6.268818974494934082e-01 9.754241704940795898e-01 8.643749952316284180e-01
8.660426735877990723e-01 5.381132960319519043e-01 9.404516816139221191e-01 8.411936163902282715e-01
5.936775803565979004e-01 5.156040191650390625e-01 7.362748384475708008e-01 6.131511330604553223e-01
7.937675714492797852e-01 7.063899636268615723e-01 7.328334450721740723e-01 7.175211310386657715e-01
8.634170889854431152e-01 5.569165945053100586e-01 9.277199506759643555e-01 7.651692032814025879e-01
8.990694880485534668e-01 6.342871189117431641e-01 9.072780013084411621e-01 9.251420497894287109e-01
8.677894473075866699e-01 7.967808246612548828e-01 9.636989235877990723e-01 9.380549788475036621e-01
8.375056385993957520e-01 8.832212686538696289e-01 9.683212637901306152e-01 9.122338891029357910e-01
8.252610564231872559e-01 8.555768132209777832e-01 9.789071679115295410e-01 8.984960317611694336e-01
8.310495018959045410e-01 8.789179325103759766e-01 9.746723175048828125e-01 9.197858572006225586e-01
8.627318143844604492e-01 8.987886905670166016e-01 9.881631731986999512e-01 9.458511471748352051e-01
9.076605439186096191e-01 8.936592936515808105e-01 9.811104536056518555e-01 9.391815662384033203e-01
9.210245609283447266e-01 8.514869213104248047e-01 9.814712405204772949e-01 9.257940649986267090e-01
9.088071584701538086e-01 8.632293343544006348e-01 9.689463973045349121e-01 8.974173069000244141e-01
9.141172170639038086e-01 8.212554454803466797e-01 9.553102254867553711e-01 9.055417180061340332e-01
8.816832900047302246e-01 7.064612507820129395e-01 9.047813415527343750e-01 8.769001960754394531e-01
8.390444517135620117e-01 6.274821162223815918e-01 6.107400655746459961e-01 6.848466396331787109e-01
7.624968886375427246e-01 8.018034696578979492e-01 8.157407641410827637e-01 7.734878063201904297e-01
8.144406080245971680e-01 7.818151712417602539e-01 8.347504734992980957e-01 8.802793622016906738e-01
9.159429073333740234e-01 7.717443704605102539e-01 9.695556163787841797e-01 9.212040901184082031e-01
9.315319061279296875e-01 8.281701803207397461e-01 9.769651889801025391e-01 9.441388845443725586e-01
9.539580345153808594e-01 9.136523604393005371e-01 9.846186041831970215e-01 9.494280815124511719e-01
9.403585791587829590e-01 8.928124904632568359e-01 9.819033145904541016e-01 9.252402186393737793e-01
9.502495527267456055e-01 7.542893886566162109e-01 9.634540081024169922e-01 9.360941052436828613e-01
9.085159897804260254e-01 6.010270714759826660e-01 9.099695682525634766e-01 8.898932337760925293e-01
9.484732747077941895e-01 5.425183176994323730e-01 8.324049711227416992e-01 8.354727029800415039e-01
8.877503871917724609e-01 6.033124327659606934e-01 7.324108481407165527e-01 6.993860006332397461e-01
8.617599010467529297e-01 5.140749216079711914e-01 8.333410620689392090e-01 7.442725300788879395e-01
9.194427728652954102e-01 5.918785929679870605e-01 9.620391130447387695e-01 9.004418253898620605e-01
9.375903606414794922e-01 6.817422509193420410e-01 9.734646677970886230e-01 9.518225193023681641e-01
9.583867788314819336e-01 7.657599449157714844e-01 9.875174164772033691e-01 9.657643437385559082e-01
9.621994495391845703e-01 8.432641625404357910e-01 9.925428628921508789e-01 9.853819608688354492e-01
9.493649005889892578e-01 8.465373516082763672e-01 9.925502538681030273e-01 9.844567179679870605e-01
9.360360503196716309e-01 8.384974002838134766e-01 9.949616193771362305e-01 9.912962913513183594e-01
9.344619512557983398e-01 8.026440739631652832e-01 9.907649755477905273e-01 9.832540154457092285e-01
9.423078298568725586e-01 7.712768316268920898e-01 9.875559210777282715e-01 9.893229603767395020e-01
9.286366701126098633e-01 7.362645268440246582e-01 9.896185994148254395e-01 9.758825302124023438e-01
9.335488080978393555e-01 7.641770243644714355e-01 9.801761507987976074e-01 9.575664997100830078e-01
8.930413722991943359e-01 8.438900709152221680e-01 9.898321628570556641e-01 9.481891989707946777e-01
8.825129866600036621e-01 6.626080870628356934e-01 9.781109094619750977e-01 9.244905114173889160e-01
8.952174186706542969e-01 7.626789808273315430e-01 9.887058138847351074e-01 9.429121017456054688e-01
9.164588451385498047e-01 8.640481233596801758e-01 9.910876154899597168e-01 9.766547679901123047e-01
9.426554441452026367e-01 9.057341217994689941e-01 9.932575225830078125e-01 9.891351461410522461e-01
9.428688287734985352e-01 9.032427668571472168e-01 9.931269884109497070e-01 9.905582666397094727e-01
9.427598118782043457e-01 9.230873584747314453e-01 9.945626854896545410e-01 9.872831106185913086e-01
9.481076598167419434e-01 8.994287848472595215e-01 9.944558739662170410e-01 9.923073649406433105e-01
9.418289661407470703e-01 8.545988202095031738e-01 9.922379851341247559e-01 9.846144318580627441e-01
9.599191546440124512e-01 8.247977495193481445e-01 9.896863102912902832e-01 9.825166463851928711e-01
9.305730462074279785e-01 6.741174459457397461e-01 9.796773791313171387e-01 9.713196754455566406e-01
8.614745736122131348e-01 6.828751564025878906e-01 9.625978469848632812e-01 9.316859841346740723e-01
7.844593524932861328e-01 6.542927622795104980e-01 9.668693542480468750e-01 8.285444974899291992e-01
7.550165653228759766e-01 6.620741486549377441e-01 8.201067447662353516e-01 7.546578645706176758e-01
8.072330355644226074e-01 6.947175264358520508e-01 8.184803128242492676e-01 7.355709075927734375e-01
8.165456056594848633e-01 6.379628777503967285e-01 9.184644818305969238e-01 7.453826069831848145e-01
9.347550868988037109e-01 7.686289548873901367e-01 9.524765014648437500e-01 8.929608464241027832e-01
9.473394155502319336e-01 8.471538424491882324e-01 9.752079248428344727e-01 9.345414042472839355e-01
9.656057357788085938e-01 8.945535421371459961e-01 9.747548699378967285e-01 9.414842724800109863e-01
9.732687473297119141e-01 8.601838350296020508e-01 9.859966635704040527e-01 9.691770076751708984e-01
9.626194834709167480e-01 8.736582398414611816e-01 9.903924465179443359e-01 9.790770411491394043e-01
9.518955349922180176e-01 8.496477603912353516e-01 9.871417284011840820e-01 9.753377437591552734e-01
9.460285305976867676e-01 8.508242964744567871e-01 9.867122173309326172e-01 9.677151441574096680e-01
9.314792752265930176e-01 7.609890103340148926e-01 9.877603650093078613e-01 9.599751234054565430e-01
8.980360031127929688e-01 7.605132460594177246e-01 9.809526801109313965e-01 9.227778315544128418e-01
8.085845112800598145e-01 7.383509278297424316e-01 9.705485105514526367e-01 9.043503403663635254e-01
5.906782150268554688e-01 7.579549551010131836e-01 9.385886788368225098e-01 8.155807256698608398e-01
7.989673018455505371e-01 7.552849650382995605e-01 9.475849866867065430e-01 9.063023924827575684e-01
7.472958564758300781e-01 7.580947279930114746e-01 8.769443631172180176e-01 8.938252329826354980e-01
7.170996069908142090e-01 7.566599249839782715e-01 9.531840682029724121e-01 8.796167969703674316e-01
6.660555005073547363e-01 8.086572289466857910e-01 9.157068133354187012e-01 8.803803920745849609e-01
8.138237595558166504e-01 8.027518391609191895e-01 9.406237602233886719e-01 9.105767011642456055e-01
7.428485155105590820e-01 7.823048233985900879e-01 9.485375285148620605e-01 9.413160085678100586e-01
7.979246377944946289e-01 8.537546396255493164e-01 9.696714282035827637e-01 9.567546844482421875e-01
7.970927357673645020e-01 8.497890830039978027e-01 9.661945104598999023e-01 9.491028785705566406e-01
7.864436507225036621e-01 8.334893584251403809e-01 9.486791491508483887e-01 9.429626464843750000e-01
7.488551735877990723e-01 8.736172914505004883e-01 9.755616784095764160e-01 9.654720425605773926e-01
8.029230833053588867e-01 8.686072826385498047e-01 9.720702767372131348e-01 9.648935794830322266e-01
7.722758054733276367e-01 8.769779205322265625e-01 9.762593507766723633e-01 9.295554757118225098e-01
7.409882545471191406e-01 8.362716436386108398e-01 9.440258741378784180e-01 8.894868493080139160e-01
7.463951706886291504e-01 8.474038839340209961e-01 9.459757208824157715e-01 9.015418291091918945e-01
8.059355616569519043e-01 8.412683606147766113e-01 9.430148005485534668e-01 9.063940644264221191e-01
7.478215098381042480e-01 7.757208347320556641e-01 9.291206002235412598e-01 8.367963433265686035e-01
7.021082043647766113e-01 6.921574473381042480e-01 8.605847954750061035e-01 7.573072910308837891e-01
6.266890764236450195e-01 7.428860664367675781e-01 9.071702957153320312e-01 7.231295704841613770e-01
6.006036996841430664e-01 6.818402409553527832e-01 8.952888846397399902e-01 6.416893005371093750e-01
6.815981268882751465e-01 6.982241272926330566e-01 9.573553800582885742e-01 6.693977713584899902e-01
6.160960793495178223e-01 6.935023665428161621e-01 9.137047529220581055e-01 6.937267780303955078e-01
6.872353553771972656e-01 6.565584540367126465e-01 9.502941966056823730e-01 7.707934379577636719e-01
6.091244816780090332e-01 6.072538495063781738e-01 9.073977470397949219e-01 7.168452739715576172e-01
7.652658224105834961e-01 6.914107799530029297e-01 9.498023986816406250e-01 8.473449945449829102e-01
8.264068365097045898e-01 7.583144307136535645e-01 9.391975402832031250e-01 9.261398315429687500e-01
7.975126504898071289e-01 6.968609094619750977e-01 9.504960775375366211e-01 8.807746767997741699e-01
6.921855211257934570e-01 7.361330986022949219e-01 9.158781766891479492e-01 8.354027271270751953e-01
6.211979985237121582e-01 6.848847270011901855e-01 8.791905045509338379e-01 5.945255160331726074e-01
5.036255121231079102e-01 6.873244643211364746e-01 8.299841880798339844e-01 6.192274093627929688e-01
5.436205267906188965e-01 5.915725827217102051e-01 5.990804433822631836e-01 5.451154708862304688e-01
5.763920545578002930e-01 6.120442152023315430e-01 5.724340081214904785e-01 5.779632925987243652e-01
4.747753441333770752e-01 5.321561098098754883e-01 4.345232248306274414e-01 4.578201770782470703e-01
3.942341506481170654e-01 6.719481945037841797e-01 4.840979576110839844e-01 4.310426115989685059e-01
5.517933368682861328e-01 7.966663241386413574e-01 7.193831801414489746e-01 5.290631651878356934e-01
5.038129687309265137e-01 7.759226560592651367e-01 7.856333255767822266e-01 5.221905112266540527e-01
3.520690202713012695e-01 7.495732307434082031e-01 5.963371992111206055e-01 4.123572707176208496e-01
2.511652410030364990e-01 4.455535709857940674e-01 3.999945521354675293e-01 3.815207779407501221e-01
