# Supplementary material for: Estimating local protein model quality: prospects for molecular replacement
Source: Acta Crystallogr D Struct Biol. 2020 Mar 3;76(Pt 3):285–90. doi: 10.1107/S2059798320000972 (PMC7057213; doi:10.1107/S2059798320000972)
Supplement: Supplementary file 1 [file d-76-00285-sup1.zip › models/1bt4.3ffr_A.B99990001.pdb]

EXPDTA    THEORETICAL MODEL, MODELLER 9.23 2019/11/15 00:43:41
REMARK   6 MODELLER OBJECTIVE FUNCTION:      2276.0415
REMARK   6 MODELLER BEST TEMPLATE % SEQ ID:  20.776
REMARK   6 SEQUENCE: 1bt4/1bt4.3ffr_A
REMARK   6 ALIGNMENT: 1bt4/1bt4.3ffr_A.ali
REMARK   6 SCRIPT: ./make_models.py
REMARK   6 TEMPLATE: 3ffr 0:A - 361:A MODELS 1: - 358: AT 20.8%
ATOM      1  N   SER     1      55.699  65.751  73.763  1.00 48.61           N
ATOM      2  CA  SER     1      55.933  64.443  73.114  1.00 48.61           C
ATOM      3  CB  SER     1      54.627  63.904  72.507  1.00 48.61           C
ATOM      4  OG  SER     1      53.666  63.685  73.530  1.00 48.61           O
ATOM      5  C   SER     1      56.929  64.596  72.017  1.00 48.61           C
ATOM      6  O   SER     1      57.532  65.656  71.855  1.00 48.61           O
ATOM      7  N   GLU     2      57.138  63.518  71.241  1.00 80.69           N
ATOM      8  CA  GLU     2      58.068  63.600  70.158  1.00 80.69           C
ATOM      9  CB  GLU     2      59.121  62.480  70.147  1.00 80.69           C
ATOM     10  CG  GLU     2      60.197  62.681  69.078  1.00 80.69           C
ATOM     11  CD  GLU     2      61.083  63.834  69.527  1.00 80.69           C
ATOM     12  OE1 GLU     2      60.870  64.332  70.666  1.00 80.69           O
ATOM     13  OE2 GLU     2      61.981  64.233  68.740  1.00 80.69           O
ATOM     14  C   GLU     2      57.275  63.483  68.905  1.00 80.69           C
ATOM     15  O   GLU     2      56.319  62.712  68.832  1.00 80.69           O
ATOM     16  N   ARG     3      57.646  64.271  67.880  1.00237.17           N
ATOM     17  CA  ARG     3      56.886  64.200  66.674  1.00237.17           C
ATOM     18  CB  ARG     3      56.492  65.581  66.122  1.00237.17           C
ATOM     19  CG  ARG     3      55.695  66.410  67.133  1.00237.17           C
ATOM     20  CD  ARG     3      54.216  66.032  67.245  1.00237.17           C
ATOM     21  NE  ARG     3      53.507  66.615  66.073  1.00237.17           N
ATOM     22  CZ  ARG     3      52.147  66.742  66.096  1.00237.17           C
ATOM     23  NH1 ARG     3      51.439  66.307  67.180  1.00237.17           N
ATOM     24  NH2 ARG     3      51.496  67.310  65.041  1.00237.17           N
ATOM     25  C   ARG     3      57.724  63.508  65.654  1.00237.17           C
ATOM     26  O   ARG     3      58.774  63.998  65.242  1.00237.17           O
ATOM     27  N   ALA     4      57.263  62.320  65.232  1.00 90.65           N
ATOM     28  CA  ALA     4      57.935  61.561  64.226  1.00 90.65           C
ATOM     29  CB  ALA     4      58.705  60.347  64.774  1.00 90.65           C
ATOM     30  C   ALA     4      56.833  61.045  63.370  1.00 90.65           C
ATOM     31  O   ALA     4      55.677  61.050  63.787  1.00 90.65           O
ATOM     32  N   TYR     5      57.142  60.622  62.132  1.00169.53           N
ATOM     33  CA  TYR     5      56.068  60.131  61.326  1.00169.53           C
ATOM     34  CB  TYR     5      56.342  60.173  59.814  1.00169.53           C
ATOM     35  CG  TYR     5      55.032  59.922  59.152  1.00169.53           C
ATOM     36  CD1 TYR     5      54.174  60.973  58.922  1.00169.53           C
ATOM     37  CD2 TYR     5      54.654  58.655  58.773  1.00169.53           C
ATOM     38  CE1 TYR     5      52.957  60.768  58.318  1.00169.53           C
ATOM     39  CE2 TYR     5      53.437  58.444  58.168  1.00169.53           C
ATOM     40  CZ  TYR     5      52.586  59.501  57.942  1.00169.53           C
ATOM     41  OH  TYR     5      51.336  59.290  57.323  1.00169.53           O
ATOM     42  C   TYR     5      55.892  58.702  61.719  1.00169.53           C
ATOM     43  O   TYR     5      56.857  57.941  61.767  1.00169.53           O
ATOM     44  N   ASN     6      54.645  58.299  62.026  1.00 70.46           N
ATOM     45  CA  ASN     6      54.450  56.962  62.499  1.00 70.46           C
ATOM     46  CB  ASN     6      53.549  56.894  63.743  1.00 70.46           C
ATOM     47  CG  ASN     6      54.287  57.567  64.892  1.00 70.46           C
ATOM     48  OD1 ASN     6      55.096  56.946  65.579  1.00 70.46           O
ATOM     49  ND2 ASN     6      54.009  58.882  65.102  1.00 70.46           N
ATOM     50  C   ASN     6      53.790  56.155  61.434  1.00 70.46           C
ATOM     51  O   ASN     6      52.687  56.471  60.989  1.00 70.46           O
ATOM     52  N   PHE     7      54.472  55.086  60.983  1.00148.39           N
ATOM     53  CA  PHE     7      53.850  54.211  60.039  1.00148.39           C
ATOM     54  CB  PHE     7      54.839  53.621  59.021  1.00148.39           C
ATOM     55  CG  PHE     7      55.362  54.732  58.177  1.00148.39           C
ATOM     56  CD1 PHE     7      54.700  55.121  57.035  1.00148.39           C
ATOM     57  CD2 PHE     7      56.521  55.385  58.532  1.00148.39           C
ATOM     58  CE1 PHE     7      55.185  56.146  56.257  1.00148.39           C
ATOM     59  CE2 PHE     7      57.010  56.411  57.758  1.00148.39           C
ATOM     60  CZ  PHE     7      56.343  56.792  56.619  1.00148.39           C
ATOM     61  C   PHE     7      53.347  53.072  60.860  1.00148.39           C
ATOM     62  O   PHE     7      53.631  51.909  60.573  1.00148.39           O
ATOM     63  N   ASN     8      52.554  53.405  61.897  1.00109.83           N
ATOM     64  CA  ASN     8      52.029  52.441  62.817  1.00109.83           C
ATOM     65  CB  ASN     8      51.853  53.011  64.239  1.00109.83           C
ATOM     66  CG  ASN     8      51.714  51.863  65.231  1.00109.83           C
ATOM     67  OD1 ASN     8      51.699  50.693  64.853  1.00109.83           O
ATOM     68  ND2 ASN     8      51.613  52.206  66.544  1.00109.83           N
ATOM     69  C   ASN     8      50.683  52.029  62.314  1.00109.83           C
ATOM     70  O   ASN     8      49.982  52.801  61.664  1.00109.83           O
ATOM     71  N   ALA     9      50.291  50.787  62.642  1.00 94.81           N
ATOM     72  CA  ALA     9      49.092  50.137  62.196  1.00 94.81           C
ATOM     73  CB  ALA     9      49.007  48.665  62.631  1.00 94.81           C
ATOM     74  C   ALA     9      47.852  50.817  62.679  1.00 94.81           C
ATOM     75  O   ALA     9      46.814  50.688  62.038  1.00 94.81           O
ATOM     76  N   GLY    10      47.880  51.454  63.865  1.00 60.53           N
ATOM     77  CA  GLY    10      46.716  52.148  64.352  1.00 60.53           C
ATOM     78  C   GLY    10      46.835  52.201  65.839  1.00 60.53           C
ATOM     79  O   GLY    10      47.121  51.188  66.478  1.00 60.53           O
ATOM     80  N   PRO    11      46.639  53.350  66.427  1.00 79.44           N
ATOM     81  CA  PRO    11      46.342  54.544  65.693  1.00 79.44           C
ATOM     82  CD  PRO    11      46.104  53.398  67.779  1.00 79.44           C
ATOM     83  CB  PRO    11      45.921  55.582  66.732  1.00 79.44           C
ATOM     84  CG  PRO    11      45.342  54.730  67.875  1.00 79.44           C
ATOM     85  C   PRO    11      47.555  54.920  64.913  1.00 79.44           C
ATOM     86  O   PRO    11      48.624  54.367  65.165  1.00 79.44           O
ATOM     87  N   ALA    12      47.411  55.837  63.940  1.00 63.11           N
ATOM     88  CA  ALA    12      48.528  56.159  63.107  1.00 63.11           C
ATOM     89  CB  ALA    12      48.500  55.448  61.740  1.00 63.11           C
ATOM     90  C   ALA    12      48.508  57.628  62.843  1.00 63.11           C
ATOM     91  O   ALA    12      47.713  58.372  63.418  1.00 63.11           O
ATOM     92  N   ALA    13      49.427  58.077  61.965  1.00 53.88           N
ATOM     93  CA  ALA    13      49.533  59.469  61.649  1.00 53.88           C
ATOM     94  CB  ALA    13      50.525  59.769  60.510  1.00 53.88           C
ATOM     95  C   ALA    13      48.184  59.954  61.229  1.00 53.88           C
ATOM     96  O   ALA    13      47.442  59.276  60.519  1.00 53.88           O
ATOM     97  N   LEU    14      47.830  61.166  61.689  1.00102.46           N
ATOM     98  CA  LEU    14      46.540  61.709  61.398  1.00102.46           C
ATOM     99  CB  LEU    14      46.141  62.854  62.338  1.00102.46           C
ATOM    100  CG  LEU    14      46.043  62.399  63.806  1.00102.46           C
ATOM    101  CD1 LEU    14      47.416  61.993  64.362  1.00102.46           C
ATOM    102  CD2 LEU    14      45.343  63.448  64.675  1.00102.46           C
ATOM    103  C   LEU    14      46.549  62.227  60.002  1.00102.46           C
ATOM    104  O   LEU    14      47.596  62.514  59.423  1.00102.46           O
ATOM    105  N   PRO    15      45.378  62.336  59.447  1.00164.04           N
ATOM    106  CA  PRO    15      45.259  62.843  58.115  1.00164.04           C
ATOM    107  CD  PRO    15      44.278  61.455  59.800  1.00164.04           C
ATOM    108  CB  PRO    15      43.796  62.648  57.731  1.00164.04           C
ATOM    109  CG  PRO    15      43.380  61.411  58.550  1.00164.04           C
ATOM    110  C   PRO    15      45.731  64.253  58.155  1.00164.04           C
ATOM    111  O   PRO    15      45.580  64.901  59.188  1.00164.04           O
ATOM    112  N   LEU    16      46.291  64.748  57.041  1.00105.25           N
ATOM    113  CA  LEU    16      46.896  66.046  57.017  1.00105.25           C
ATOM    114  CB  LEU    16      47.553  66.382  55.662  1.00105.25           C
ATOM    115  CG  LEU    16      46.604  66.433  54.445  1.00105.25           C
ATOM    116  CD1 LEU    16      47.381  66.777  53.163  1.00105.25           C
ATOM    117  CD2 LEU    16      45.777  65.146  54.295  1.00105.25           C
ATOM    118  C   LEU    16      45.882  67.103  57.338  1.00105.25           C
ATOM    119  O   LEU    16      46.198  68.083  58.010  1.00105.25           O
ATOM    120  N   GLU    17      44.637  66.921  56.869  1.00 93.18           N
ATOM    121  CA  GLU    17      43.562  67.864  57.027  1.00 93.18           C
ATOM    122  CB  GLU    17      42.311  67.470  56.226  1.00 93.18           C
ATOM    123  CG  GLU    17      42.512  67.543  54.710  1.00 93.18           C
ATOM    124  CD  GLU    17      42.693  69.004  54.324  1.00 93.18           C
ATOM    125  OE1 GLU    17      42.619  69.869  55.237  1.00 93.18           O
ATOM    126  OE2 GLU    17      42.911  69.277  53.113  1.00 93.18           O
ATOM    127  C   GLU    17      43.159  68.001  58.467  1.00 93.18           C
ATOM    128  O   GLU    17      42.626  69.035  58.866  1.00 93.18           O
ATOM    129  N   VAL    18      43.407  66.969  59.292  1.00115.34           N
ATOM    130  CA  VAL    18      42.927  66.930  60.646  1.00115.34           C
ATOM    131  CB  VAL    18      43.436  65.741  61.406  1.00115.34           C
ATOM    132  CG1 VAL    18      44.943  65.928  61.654  1.00115.34           C
ATOM    133  CG2 VAL    18      42.607  65.589  62.689  1.00115.34           C
ATOM    134  C   VAL    18      43.367  68.147  61.397  1.00115.34           C
ATOM    135  O   VAL    18      42.637  68.642  62.255  1.00115.34           O
ATOM    136  N   LEU    19      44.560  68.678  61.080  1.00104.48           N
ATOM    137  CA  LEU    19      45.113  69.782  61.812  1.00104.48           C
ATOM    138  CB  LEU    19      46.441  70.267  61.179  1.00104.48           C
ATOM    139  CG  LEU    19      47.224  71.408  61.881  1.00104.48           C
ATOM    140  CD1 LEU    19      48.534  71.683  61.126  1.00104.48           C
ATOM    141  CD2 LEU    19      46.420  72.709  62.054  1.00104.48           C
ATOM    142  C   LEU    19      44.129  70.908  61.781  1.00104.48           C
ATOM    143  O   LEU    19      43.908  71.561  62.801  1.00104.48           O
ATOM    144  N   GLU    20      43.489  71.164  60.627  1.00 89.22           N
ATOM    145  CA  GLU    20      42.625  72.305  60.565  0.50 89.22           C
ATOM    146  CB  GLU    20      41.941  72.485  59.202  0.50 89.22           C
ATOM    147  CG  GLU    20      42.896  72.868  58.076  0.50 89.22           C
ATOM    148  CD  GLU    20      42.059  73.006  56.817  0.50 89.22           C
ATOM    149  OE1 GLU    20      40.810  73.112  56.948  0.50 89.22           O
ATOM    150  OE2 GLU    20      42.656  73.008  55.708  1.00 89.22           O
ATOM    151  C   GLU    20      41.532  72.167  61.571  1.00 89.22           C
ATOM    152  O   GLU    20      41.239  73.110  62.305  1.00 89.22           O
ATOM    153  N   ARG    21      40.900  70.985  61.661  1.00160.54           N
ATOM    154  CA  ARG    21      39.824  70.906  62.603  1.00160.54           C
ATOM    155  CB  ARG    21      38.751  69.885  62.190  1.00160.54           C
ATOM    156  CG  ARG    21      39.314  68.478  61.996  1.00160.54           C
ATOM    157  CD  ARG    21      38.387  67.530  61.233  1.00160.54           C
ATOM    158  NE  ARG    21      39.180  66.302  60.947  1.00160.54           N
ATOM    159  CZ  ARG    21      40.065  66.295  59.908  1.00160.54           C
ATOM    160  NH1 ARG    21      40.168  67.385  59.094  1.00160.54           N
ATOM    161  NH2 ARG    21      40.853  65.201  59.694  1.00160.54           N
ATOM    162  C   ARG    21      40.391  70.490  63.919  1.00160.54           C
ATOM    163  O   ARG    21      39.887  69.572  64.562  1.00160.54           O
ATOM    164  N   ALA    22      41.468  71.173  64.346  1.00 64.46           N
ATOM    165  CA  ALA    22      42.094  70.940  65.614  1.00 64.46           C
ATOM    166  CB  ALA    22      43.422  71.698  65.765  1.00 64.46           C
ATOM    167  C   ALA    22      41.172  71.418  66.684  1.00 64.46           C
ATOM    168  O   ALA    22      41.052  70.815  67.748  1.00 64.46           O
ATOM    169  N   GLN    23      40.478  72.528  66.384  1.00104.62           N
ATOM    170  CA  GLN    23      39.660  73.258  67.305  1.00104.62           C
ATOM    171  CB  GLN    23      39.077  74.527  66.668  1.00104.62           C
ATOM    172  CG  GLN    23      38.157  74.240  65.484  1.00104.62           C
ATOM    173  CD  GLN    23      37.826  75.570  64.827  1.00104.62           C
ATOM    174  OE1 GLN    23      37.237  76.453  65.446  1.00104.62           O
ATOM    175  NE2 GLN    23      38.227  75.721  63.536  1.00104.62           N
ATOM    176  C   GLN    23      38.536  72.435  67.841  1.00104.62           C
ATOM    177  O   GLN    23      38.178  72.576  69.009  1.00104.62           O
ATOM    178  N   ALA    24      37.955  71.545  67.023  1.00 45.58           N
ATOM    179  CA  ALA    24      36.801  70.826  67.476  1.00 45.58           C
ATOM    180  CB  ALA    24      36.283  69.822  66.431  1.00 45.58           C
ATOM    181  C   ALA    24      37.142  70.053  68.716  1.00 45.58           C
ATOM    182  O   ALA    24      36.369  70.047  69.673  1.00 45.58           O
ATOM    183  N   GLU    25      38.323  69.403  68.756  1.00115.51           N
ATOM    184  CA  GLU    25      38.636  68.557  69.874  1.00115.51           C
ATOM    185  CB  GLU    25      40.009  67.869  69.756  1.00115.51           C
ATOM    186  CG  GLU    25      40.021  66.628  68.865  1.00115.51           C
ATOM    187  CD  GLU    25      39.556  65.449  69.706  1.00115.51           C
ATOM    188  OE1 GLU    25      39.728  65.506  70.953  1.00115.51           O
ATOM    189  OE2 GLU    25      39.030  64.471  69.112  1.00115.51           O
ATOM    190  C   GLU    25      38.679  69.321  71.153  1.00115.51           C
ATOM    191  O   GLU    25      37.940  69.008  72.085  1.00115.51           O
ATOM    192  N   PHE    26      39.517  70.369  71.242  1.00153.94           N
ATOM    193  CA  PHE    26      39.571  70.998  72.525  1.00153.94           C
ATOM    194  CB  PHE    26      40.929  70.836  73.234  1.00153.94           C
ATOM    195  CG  PHE    26      41.081  69.394  73.583  1.00153.94           C
ATOM    196  CD1 PHE    26      41.595  68.502  72.670  1.00153.94           C
ATOM    197  CD2 PHE    26      40.705  68.934  74.824  1.00153.94           C
ATOM    198  CE1 PHE    26      41.735  67.173  72.993  1.00153.94           C
ATOM    199  CE2 PHE    26      40.842  67.606  75.153  1.00153.94           C
ATOM    200  CZ  PHE    26      41.358  66.724  74.236  1.00153.94           C
ATOM    201  C   PHE    26      39.310  72.454  72.380  1.00153.94           C
ATOM    202  O   PHE    26      40.104  73.193  71.800  1.00153.94           O
ATOM    203  N   VAL    27      38.154  72.892  72.903  1.00 67.84           N
ATOM    204  CA  VAL    27      37.823  74.281  72.926  1.00 67.84           C
ATOM    205  CB  VAL    27      36.422  74.537  73.401  1.00 67.84           C
ATOM    206  CG1 VAL    27      36.193  76.057  73.472  1.00 67.84           C
ATOM    207  CG2 VAL    27      35.447  73.796  72.471  1.00 67.84           C
ATOM    208  C   VAL    27      38.739  74.923  73.915  1.00 67.84           C
ATOM    209  O   VAL    27      39.230  76.029  73.703  1.00 67.84           O
ATOM    210  N   ASP    28      39.000  74.208  75.027  1.00 90.76           N
ATOM    211  CA  ASP    28      39.765  74.730  76.121  1.00 90.76           C
ATOM    212  CB  ASP    28      39.917  73.720  77.275  1.00 90.76           C
ATOM    213  CG  ASP    28      40.644  74.388  78.433  1.00 90.76           C
ATOM    214  OD1 ASP    28      40.884  75.622  78.350  1.00 90.76           O
ATOM    215  OD2 ASP    28      40.974  73.669  79.414  1.00 90.76           O
ATOM    216  C   ASP    28      41.144  75.080  75.673  1.00 90.76           C
ATOM    217  O   ASP    28      41.632  76.166  75.979  1.00 90.76           O
ATOM    218  N   TYR    29      41.814  74.199  74.908  1.00249.27           N
ATOM    219  CA  TYR    29      43.171  74.542  74.612  1.00249.27           C
ATOM    220  CB  TYR    29      44.127  73.346  74.758  1.00249.27           C
ATOM    221  CG  TYR    29      45.511  73.793  74.436  1.00249.27           C
ATOM    222  CD1 TYR    29      46.263  74.452  75.381  1.00249.27           C
ATOM    223  CD2 TYR    29      46.060  73.548  73.198  1.00249.27           C
ATOM    224  CE1 TYR    29      47.546  74.862  75.095  1.00249.27           C
ATOM    225  CE2 TYR    29      47.340  73.955  72.908  1.00249.27           C
ATOM    226  CZ  TYR    29      48.085  74.614  73.858  1.00249.27           C
ATOM    227  OH  TYR    29      49.399  75.031  73.561  1.00249.27           O
ATOM    228  C   TYR    29      43.247  75.026  73.205  1.00249.27           C
ATOM    229  O   TYR    29      43.340  74.241  72.264  1.00249.27           O
ATOM    230  N   GLN    30      43.197  76.362  73.047  1.00321.29           N
ATOM    231  CA  GLN    30      43.328  77.009  71.777  1.00321.29           C
ATOM    232  CB  GLN    30      42.614  76.306  70.608  1.00321.29           C
ATOM    233  CG  GLN    30      42.943  76.934  69.252  1.00321.29           C
ATOM    234  CD  GLN    30      42.386  76.036  68.156  1.00321.29           C
ATOM    235  OE1 GLN    30      42.641  76.249  66.972  1.00321.29           O
ATOM    236  NE2 GLN    30      41.609  74.996  68.559  1.00321.29           N
ATOM    237  C   GLN    30      42.730  78.364  71.950  1.00321.29           C
ATOM    238  O   GLN    30      42.011  78.606  72.919  1.00321.29           O
ATOM    239  N   HIS    31      43.027  79.300  71.031  1.00116.74           N
ATOM    240  CA  HIS    31      42.474  80.612  71.189  1.00116.74           C
ATOM    241  ND1 HIS    31      45.414  81.242  69.580  1.00116.74           N
ATOM    242  CG  HIS    31      44.420  81.927  70.240  1.00116.74           C
ATOM    243  CB  HIS    31      42.958  81.611  70.124  1.00116.74           C
ATOM    244  NE2 HIS    31      46.422  82.813  70.789  1.00116.74           N
ATOM    245  CD2 HIS    31      45.053  82.884  70.975  1.00116.74           C
ATOM    246  CE1 HIS    31      46.591  81.812  69.943  1.00116.74           C
ATOM    247  C   HIS    31      40.988  80.513  71.077  1.00116.74           C
ATOM    248  O   HIS    31      40.258  81.039  71.916  1.00116.74           O
ATOM    249  N   THR    32      40.498  79.806  70.041  1.00190.61           N
ATOM    250  CA  THR    32      39.081  79.707  69.850  1.00190.61           C
ATOM    251  CB  THR    32      38.605  80.501  68.667  1.00190.61           C
ATOM    252  OG1 THR    32      38.976  81.863  68.820  1.00190.61           O
ATOM    253  CG2 THR    32      37.074  80.389  68.562  1.00190.61           C
ATOM    254  C   THR    32      38.767  78.268  69.595  1.00190.61           C
ATOM    255  O   THR    32      39.651  77.485  69.252  1.00190.61           O
ATOM    256  N   GLY    33      37.490  77.875  69.775  1.00119.69           N
ATOM    257  CA  GLY    33      37.134  76.509  69.535  1.00119.69           C
ATOM    258  C   GLY    33      35.725  76.478  69.039  1.00119.69           C
ATOM    259  O   GLY    33      34.911  77.338  69.371  1.00119.69           O
ATOM    260  N   MET    34      35.413  75.457  68.218  1.00162.64           N
ATOM    261  CA  MET    34      34.101  75.281  67.667  1.00162.64           C
ATOM    262  CB  MET    34      34.018  74.158  66.621  1.00162.64           C
ATOM    263  CG  MET    34      32.759  74.258  65.758  1.00162.64           C
ATOM    264  SD  MET    34      32.769  75.658  64.596  1.00162.64           S
ATOM    265  CE  MET    34      31.090  75.371  63.969  1.00162.64           C
ATOM    266  C   MET    34      33.183  74.938  68.792  1.00162.64           C
ATOM    267  O   MET    34      32.005  75.295  68.784  1.00162.64           O
ATOM    268  N   SER    35      33.719  74.230  69.803  1.00192.14           N
ATOM    269  CA  SER    35      32.914  73.817  70.911  1.00192.14           C
ATOM    270  CB  SER    35      32.240  74.994  71.637  1.00192.14           C
ATOM    271  OG  SER    35      31.459  74.517  72.722  1.00192.14           O
ATOM    272  C   SER    35      31.858  72.911  70.378  1.00192.14           C
ATOM    273  O   SER    35      30.725  72.890  70.858  1.00192.14           O
ATOM    274  N   ILE    36      32.226  72.127  69.349  1.00 64.42           N
ATOM    275  CA  ILE    36      31.328  71.171  68.779  1.00 64.42           C
ATOM    276  CB  ILE    36      31.895  70.455  67.585  1.00 64.42           C
ATOM    277  CG1 ILE    36      32.154  71.456  66.446  1.00 64.42           C
ATOM    278  CG2 ILE    36      30.925  69.327  67.198  1.00 64.42           C
ATOM    279  CD1 ILE    36      32.951  70.872  65.281  1.00 64.42           C
ATOM    280  C   ILE    36      31.034  70.164  69.845  1.00 64.42           C
ATOM    281  O   ILE    36      29.921  69.656  69.952  1.00 64.42           O
ATOM    282  N   MET    37      32.045  69.848  70.673  1.00121.01           N
ATOM    283  CA  MET    37      31.897  68.865  71.705  1.00121.01           C
ATOM    284  CB  MET    37      33.211  68.605  72.463  1.00121.01           C
ATOM    285  CG  MET    37      33.707  69.785  73.299  1.00121.01           C
ATOM    286  SD  MET    37      35.326  69.508  74.077  1.00121.01           S
ATOM    287  CE  MET    37      34.788  68.086  75.071  1.00121.01           C
ATOM    288  C   MET    37      30.849  69.312  72.681  1.00121.01           C
ATOM    289  O   MET    37      30.096  68.493  73.204  1.00121.01           O
ATOM    290  N   GLU    38      30.786  70.625  72.972  1.00 78.98           N
ATOM    291  CA  GLU    38      29.843  71.153  73.921  1.00 78.98           C
ATOM    292  CB  GLU    38      30.109  72.627  74.265  1.00 78.98           C
ATOM    293  CG  GLU    38      31.438  72.830  74.995  1.00 78.98           C
ATOM    294  CD  GLU    38      31.355  72.069  76.310  1.00 78.98           C
ATOM    295  OE1 GLU    38      30.710  72.589  77.259  1.00 78.98           O
ATOM    296  OE2 GLU    38      31.930  70.950  76.379  1.00 78.98           O
ATOM    297  C   GLU    38      28.429  71.045  73.420  1.00 78.98           C
ATOM    298  O   GLU    38      27.517  70.766  74.196  1.00 78.98           O
ATOM    299  N   MET    39      28.210  71.245  72.105  1.00 89.11           N
ATOM    300  CA  MET    39      26.882  71.285  71.546  1.00 89.11           C
ATOM    301  CB  MET    39      26.886  71.446  70.018  1.00 89.11           C
ATOM    302  CG  MET    39      27.540  72.750  69.555  1.00 89.11           C
ATOM    303  SD  MET    39      27.755  72.890  67.756  1.00 89.11           S
ATOM    304  CE  MET    39      28.797  74.374  67.848  1.00 89.11           C
ATOM    305  C   MET    39      26.145  70.022  71.867  1.00 89.11           C
ATOM    306  O   MET    39      26.738  68.960  72.047  1.00 89.11           O
ATOM    307  N   SER    40      24.801  70.125  71.960  1.00 81.13           N
ATOM    308  CA  SER    40      23.991  68.993  72.310  1.00 81.13           C
ATOM    309  CB  SER    40      22.566  69.358  72.761  1.00 81.13           C
ATOM    310  OG  SER    40      21.810  69.823  71.653  1.00 81.13           O
ATOM    311  C   SER    40      23.847  68.088  71.128  1.00 81.13           C
ATOM    312  O   SER    40      23.860  68.518  69.975  1.00 81.13           O
ATOM    313  N   HIS    41      23.708  66.782  71.420  1.00 90.42           N
ATOM    314  CA  HIS    41      23.523  65.755  70.437  1.00 90.42           C
ATOM    315  ND1 HIS    41      23.082  64.538  73.446  1.00 90.42           N
ATOM    316  CG  HIS    41      22.857  64.020  72.190  1.00 90.42           C
ATOM    317  CB  HIS    41      23.707  64.331  70.995  1.00 90.42           C
ATOM    318  NE2 HIS    41      21.314  63.201  73.619  1.00 90.42           N
ATOM    319  CD2 HIS    41      21.773  63.205  72.314  1.00 90.42           C
ATOM    320  CE1 HIS    41      22.131  64.016  74.261  1.00 90.42           C
ATOM    321  C   HIS    41      22.153  65.899  69.851  1.00 90.42           C
ATOM    322  O   HIS    41      21.873  65.390  68.768  1.00 90.42           O
ATOM    323  N   ARG    42      21.233  66.497  70.626  1.00131.64           N
ATOM    324  CA  ARG    42      19.888  66.784  70.217  1.00131.64           C
ATOM    325  CB  ARG    42      18.954  67.065  71.401  1.00131.64           C
ATOM    326  CG  ARG    42      18.616  65.775  72.140  1.00131.64           C
ATOM    327  CD  ARG    42      18.047  64.726  71.183  1.00131.64           C
ATOM    328  NE  ARG    42      17.794  63.476  71.947  1.00131.64           N
ATOM    329  CZ  ARG    42      17.550  62.319  71.263  1.00131.64           C
ATOM    330  NH1 ARG    42      17.566  62.324  69.898  1.00131.64           N
ATOM    331  NH2 ARG    42      17.296  61.162  71.940  1.00131.64           N
ATOM    332  C   ARG    42      19.818  67.948  69.270  1.00131.64           C
ATOM    333  O   ARG    42      18.874  68.050  68.488  1.00131.64           O
ATOM    334  N   GLY    43      20.798  68.871  69.338  1.00 33.24           N
ATOM    335  CA  GLY    43      20.749  70.108  68.604  1.00 33.24           C
ATOM    336  C   GLY    43      20.787  69.903  67.120  1.00 33.24           C
ATOM    337  O   GLY    43      21.264  68.890  66.608  1.00 33.24           O
ATOM    338  N   ALA    44      20.263  70.921  66.403  1.00 25.78           N
ATOM    339  CA  ALA    44      20.181  70.966  64.972  1.00 25.78           C
ATOM    340  CB  ALA    44      19.464  72.227  64.458  1.00 25.78           C
ATOM    341  C   ALA    44      21.564  70.981  64.410  1.00 25.78           C
ATOM    342  O   ALA    44      21.835  70.354  63.387  1.00 25.78           O
ATOM    343  N   VAL    45      22.480  71.711  65.074  1.00 26.13           N
ATOM    344  CA  VAL    45      23.825  71.828  64.595  1.00 26.13           C
ATOM    345  CB  VAL    45      24.686  72.666  65.494  1.00 26.13           C
ATOM    346  CG1 VAL    45      26.124  72.643  64.951  1.00 26.13           C
ATOM    347  CG2 VAL    45      24.075  74.074  65.584  1.00 26.13           C
ATOM    348  C   VAL    45      24.420  70.461  64.549  1.00 26.13           C
ATOM    349  O   VAL    45      25.090  70.096  63.585  1.00 26.13           O
ATOM    350  N   TYR    46      24.174  69.656  65.596  1.00 56.15           N
ATOM    351  CA  TYR    46      24.728  68.337  65.652  1.00 56.15           C
ATOM    352  CB  TYR    46      24.421  67.590  66.961  1.00 56.15           C
ATOM    353  CG  TYR    46      25.101  66.268  66.853  1.00 56.15           C
ATOM    354  CD1 TYR    46      26.435  66.143  67.172  1.00 56.15           C
ATOM    355  CD2 TYR    46      24.412  65.157  66.426  1.00 56.15           C
ATOM    356  CE1 TYR    46      27.073  64.928  67.072  1.00 56.15           C
ATOM    357  CE2 TYR    46      25.044  63.939  66.323  1.00 56.15           C
ATOM    358  CZ  TYR    46      26.376  63.824  66.646  1.00 56.15           C
ATOM    359  OH  TYR    46      27.023  62.575  66.540  1.00 56.15           O
ATOM    360  C   TYR    46      24.155  67.530  64.529  1.00 56.15           C
ATOM    361  O   TYR    46      24.857  66.760  63.877  1.00 56.15           O
ATOM    362  N   GLU    47      22.852  67.700  64.254  1.00 36.44           N
ATOM    363  CA  GLU    47      22.212  66.913  63.242  1.00 36.44           C
ATOM    364  CB  GLU    47      20.729  67.277  63.063  1.00 36.44           C
ATOM    365  CG  GLU    47      19.877  66.915  64.282  1.00 36.44           C
ATOM    366  CD  GLU    47      18.448  67.361  64.015  1.00 36.44           C
ATOM    367  OE1 GLU    47      18.258  68.229  63.122  1.00 36.44           O
ATOM    368  OE2 GLU    47      17.527  66.842  64.700  1.00 36.44           O
ATOM    369  C   GLU    47      22.910  67.159  61.944  1.00 36.44           C
ATOM    370  O   GLU    47      23.112  66.232  61.161  1.00 36.44           O
ATOM    371  N   ALA    48      23.295  68.420  61.681  1.00 27.46           N
ATOM    372  CA  ALA    48      23.952  68.750  60.450  1.00 27.46           C
ATOM    373  CB  ALA    48      24.236  70.256  60.312  1.00 27.46           C
ATOM    374  C   ALA    48      25.266  68.038  60.377  1.00 27.46           C
ATOM    375  O   ALA    48      25.625  67.492  59.334  1.00 27.46           O
ATOM    376  N   VAL    49      26.016  68.018  61.495  1.00 40.56           N
ATOM    377  CA  VAL    49      27.315  67.407  61.513  1.00 40.56           C
ATOM    378  CB  VAL    49      27.992  67.513  62.848  1.00 40.56           C
ATOM    379  CG1 VAL    49      29.291  66.694  62.793  1.00 40.56           C
ATOM    380  CG2 VAL    49      28.210  68.999  63.182  1.00 40.56           C
ATOM    381  C   VAL    49      27.161  65.948  61.211  1.00 40.56           C
ATOM    382  O   VAL    49      27.893  65.390  60.395  1.00 40.56           O
ATOM    383  N   HIS    50      26.170  65.301  61.850  1.00 49.01           N
ATOM    384  CA  HIS    50      25.968  63.887  61.725  1.00 49.01           C
ATOM    385  ND1 HIS    50      24.077  61.114  61.726  1.00 49.01           N
ATOM    386  CG  HIS    50      24.711  61.895  62.665  1.00 49.01           C
ATOM    387  CB  HIS    50      24.803  63.389  62.598  1.00 49.01           C
ATOM    388  NE2 HIS    50      24.881  59.726  63.264  1.00 49.01           N
ATOM    389  CD2 HIS    50      25.198  61.030  63.598  1.00 49.01           C
ATOM    390  CE1 HIS    50      24.207  59.826  62.132  1.00 49.01           C
ATOM    391  C   HIS    50      25.654  63.533  60.306  1.00 49.01           C
ATOM    392  O   HIS    50      26.224  62.596  59.749  1.00 49.01           O
ATOM    393  N   ASN    51      24.753  64.301  59.673  1.00 66.70           N
ATOM    394  CA  ASN    51      24.311  63.991  58.346  1.00 66.70           C
ATOM    395  CB  ASN    51      23.223  64.955  57.844  1.00 66.70           C
ATOM    396  CG  ASN    51      22.635  64.365  56.572  1.00 66.70           C
ATOM    397  OD1 ASN    51      23.353  64.079  55.616  1.00 66.70           O
ATOM    398  ND2 ASN    51      21.290  64.160  56.561  1.00 66.70           N
ATOM    399  C   ASN    51      25.471  64.077  57.412  1.00 66.70           C
ATOM    400  O   ASN    51      25.601  63.280  56.484  1.00 66.70           O
ATOM    401  N   GLU    52      26.357  65.057  57.646  1.00 35.74           N
ATOM    402  CA  GLU    52      27.462  65.267  56.763  1.00 35.74           C
ATOM    403  CB  GLU    52      28.329  66.443  57.233  1.00 35.74           C
ATOM    404  CG  GLU    52      27.601  67.790  57.214  1.00 35.74           C
ATOM    405  CD  GLU    52      28.468  68.798  57.956  1.00 35.74           C
ATOM    406  OE1 GLU    52      29.596  68.413  58.363  1.00 35.74           O
ATOM    407  OE2 GLU    52      28.016  69.961  58.134  1.00 35.74           O
ATOM    408  C   GLU    52      28.317  64.038  56.747  1.00 35.74           C
ATOM    409  O   GLU    52      28.701  63.555  55.682  1.00 35.74           O
ATOM    410  N   ALA    53      28.631  63.487  57.934  1.00 38.70           N
ATOM    411  CA  ALA    53      29.475  62.330  58.000  1.00 38.70           C
ATOM    412  CB  ALA    53      29.815  61.919  59.444  1.00 38.70           C
ATOM    413  C   ALA    53      28.790  61.160  57.359  1.00 38.70           C
ATOM    414  O   ALA    53      29.401  60.421  56.589  1.00 38.70           O
ATOM    415  N   GLN    54      27.488  60.971  57.649  1.00 44.44           N
ATOM    416  CA  GLN    54      26.771  59.826  57.151  1.00 44.44           C
ATOM    417  CB  GLN    54      25.327  59.777  57.683  1.00 44.44           C
ATOM    418  CG  GLN    54      24.508  58.584  57.187  1.00 44.44           C
ATOM    419  CD  GLN    54      23.156  58.651  57.880  1.00 44.44           C
ATOM    420  OE1 GLN    54      22.851  59.620  58.574  1.00 44.44           O
ATOM    421  NE2 GLN    54      22.316  57.597  57.693  1.00 44.44           N
ATOM    422  C   GLN    54      26.704  59.872  55.657  1.00 44.44           C
ATOM    423  O   GLN    54      26.993  58.884  54.981  1.00 44.44           O
ATOM    424  N   ALA    55      26.342  61.041  55.099  1.00 29.84           N
ATOM    425  CA  ALA    55      26.184  61.166  53.679  1.00 29.84           C
ATOM    426  CB  ALA    55      25.674  62.558  53.265  1.00 29.84           C
ATOM    427  C   ALA    55      27.499  60.951  52.997  1.00 29.84           C
ATOM    428  O   ALA    55      27.577  60.272  51.975  1.00 29.84           O
ATOM    429  N   ARG    56      28.577  61.519  53.562  1.00137.06           N
ATOM    430  CA  ARG    56      29.863  61.463  52.926  1.00137.06           C
ATOM    431  CB  ARG    56      30.932  62.278  53.667  1.00137.06           C
ATOM    432  CG  ARG    56      30.637  63.780  53.686  1.00137.06           C
ATOM    433  CD  ARG    56      30.341  64.372  52.305  1.00137.06           C
ATOM    434  NE  ARG    56      31.583  64.285  51.485  1.00137.06           N
ATOM    435  CZ  ARG    56      31.577  64.742  50.198  1.00137.06           C
ATOM    436  NH1 ARG    56      30.438  65.279  49.672  1.00137.06           N
ATOM    437  NH2 ARG    56      32.706  64.661  49.435  1.00137.06           N
ATOM    438  C   ARG    56      30.336  60.048  52.839  1.00137.06           C
ATOM    439  O   ARG    56      30.956  59.658  51.850  1.00137.06           O
ATOM    440  N   LEU    57      30.070  59.241  53.880  1.00140.16           N
ATOM    441  CA  LEU    57      30.526  57.881  53.884  1.00140.16           C
ATOM    442  CB  LEU    57      30.105  57.122  55.152  1.00140.16           C
ATOM    443  CG  LEU    57      30.729  55.721  55.270  1.00140.16           C
ATOM    444  CD1 LEU    57      32.179  55.799  55.767  1.00140.16           C
ATOM    445  CD2 LEU    57      29.859  54.773  56.100  1.00140.16           C
ATOM    446  C   LEU    57      29.853  57.173  52.755  1.00140.16           C
ATOM    447  O   LEU    57      30.473  56.388  52.038  1.00140.16           O
ATOM    448  N   LEU    58      28.549  57.451  52.569  1.00125.18           N
ATOM    449  CA  LEU    58      27.785  56.776  51.561  1.00125.18           C
ATOM    450  CB  LEU    58      26.319  57.248  51.528  1.00125.18           C
ATOM    451  CG  LEU    58      25.454  56.556  50.458  1.00125.18           C
ATOM    452  CD1 LEU    58      25.290  55.060  50.761  1.00125.18           C
ATOM    453  CD2 LEU    58      24.113  57.280  50.265  1.00125.18           C
ATOM    454  C   LEU    58      28.378  57.084  50.226  1.00125.18           C
ATOM    455  O   LEU    58      28.547  56.193  49.396  1.00125.18           O
ATOM    456  N   ALA    59      28.704  58.367  49.981  1.00 38.49           N
ATOM    457  CA  ALA    59      29.242  58.750  48.706  1.00 38.49           C
ATOM    458  CB  ALA    59      29.405  60.274  48.570  1.00 38.49           C
ATOM    459  C   ALA    59      30.592  58.137  48.490  1.00 38.49           C
ATOM    460  O   ALA    59      30.866  57.575  47.431  1.00 38.49           O
ATOM    461  N   LEU    60      31.467  58.206  49.509  1.00 78.80           N
ATOM    462  CA  LEU    60      32.825  57.748  49.368  1.00 78.80           C
ATOM    463  CB  LEU    60      33.635  57.994  50.658  1.00 78.80           C
ATOM    464  CG  LEU    60      35.095  57.503  50.620  1.00 78.80           C
ATOM    465  CD1 LEU    60      35.914  58.234  49.548  1.00 78.80           C
ATOM    466  CD2 LEU    60      35.737  57.599  52.014  1.00 78.80           C
ATOM    467  C   LEU    60      32.836  56.281  49.101  1.00 78.80           C
ATOM    468  O   LEU    60      33.550  55.803  48.221  1.00 78.80           O
ATOM    469  N   LEU    61      32.053  55.543  49.896  1.00184.13           N
ATOM    470  CA  LEU    61      31.963  54.119  49.843  1.00184.13           C
ATOM    471  CB  LEU    61      31.386  53.565  51.150  1.00184.13           C
ATOM    472  CG  LEU    61      31.660  52.072  51.346  1.00184.13           C
ATOM    473  CD1 LEU    61      33.165  51.795  51.447  1.00184.13           C
ATOM    474  CD2 LEU    61      30.926  51.550  52.580  1.00184.13           C
ATOM    475  C   LEU    61      31.133  53.694  48.658  1.00184.13           C
ATOM    476  O   LEU    61      31.261  52.574  48.168  1.00184.13           O
ATOM    477  N   GLY    62      30.198  54.550  48.200  1.00 31.12           N
ATOM    478  CA  GLY    62      29.405  54.206  47.050  1.00 31.12           C
ATOM    479  C   GLY    62      28.356  53.217  47.450  1.00 31.12           C
ATOM    480  O   GLY    62      28.018  52.314  46.685  1.00 31.12           O
ATOM    481  N   ASN    63      27.809  53.358  48.671  1.00 56.42           N
ATOM    482  CA  ASN    63      26.831  52.417  49.142  1.00 56.42           C
ATOM    483  CB  ASN    63      26.639  52.441  50.668  1.00 56.42           C
ATOM    484  CG  ASN    63      27.931  51.951  51.290  1.00 56.42           C
ATOM    485  OD1 ASN    63      29.000  52.120  50.707  1.00 56.42           O
ATOM    486  ND2 ASN    63      27.836  51.316  52.489  1.00 56.42           N
ATOM    487  C   ASN    63      25.487  52.661  48.511  1.00 56.42           C
ATOM    488  O   ASN    63      25.101  53.783  48.186  1.00 56.42           O
ATOM    489  N   PRO    64      24.788  51.570  48.317  1.00 80.69           N
ATOM    490  CA  PRO    64      23.445  51.604  47.799  1.00 80.69           C
ATOM    491  CD  PRO    64      25.468  50.352  47.915  1.00 80.69           C
ATOM    492  CB  PRO    64      23.190  50.245  47.143  1.00 80.69           C
ATOM    493  CG  PRO    64      24.338  49.354  47.635  1.00 80.69           C
ATOM    494  C   PRO    64      22.468  51.933  48.886  1.00 80.69           C
ATOM    495  O   PRO    64      22.850  51.963  50.054  1.00 80.69           O
ATOM    496  N   THR    65      21.193  52.151  48.514  1.00108.36           N
ATOM    497  CA  THR    65      20.141  52.555  49.403  1.00108.36           C
ATOM    498  CB  THR    65      18.839  52.771  48.692  1.00108.36           C
ATOM    499  OG1 THR    65      17.897  53.382  49.562  1.00108.36           O
ATOM    500  CG2 THR    65      18.313  51.411  48.206  1.00108.36           C
ATOM    501  C   THR    65      19.911  51.511  50.455  1.00108.36           C
ATOM    502  O   THR    65      19.539  51.837  51.581  1.00108.36           O
ATOM    503  N   GLY    66      20.120  50.228  50.113  1.00 44.03           N
ATOM    504  CA  GLY    66      19.855  49.130  51.005  1.00 44.03           C
ATOM    505  C   GLY    66      20.685  49.259  52.250  1.00 44.03           C
ATOM    506  O   GLY    66      20.285  48.792  53.316  1.00 44.03           O
ATOM    507  N   TYR    67      21.892  49.841  52.132  1.00 87.46           N
ATOM    508  CA  TYR    67      22.793  49.977  53.246  1.00 87.46           C
ATOM    509  CB  TYR    67      24.272  50.091  52.845  1.00 87.46           C
ATOM    510  CG  TYR    67      24.782  48.756  52.445  1.00 87.46           C
ATOM    511  CD1 TYR    67      24.502  48.224  51.209  1.00 87.46           C
ATOM    512  CD2 TYR    67      25.565  48.045  53.324  1.00 87.46           C
ATOM    513  CE1 TYR    67      24.995  46.989  50.862  1.00 87.46           C
ATOM    514  CE2 TYR    67      26.059  46.812  52.984  1.00 87.46           C
ATOM    515  CZ  TYR    67      25.772  46.285  51.750  1.00 87.46           C
ATOM    516  OH  TYR    67      26.278  45.020  51.397  1.00 87.46           O
ATOM    517  C   TYR    67      22.522  51.214  54.042  1.00 87.46           C
ATOM    518  O   TYR    67      22.071  52.231  53.518  1.00 87.46           O
ATOM    519  N   LYS    68      22.764  51.126  55.369  1.00146.83           N
ATOM    520  CA  LYS    68      22.651  52.271  56.225  1.00146.83           C
ATOM    521  CB  LYS    68      21.458  52.216  57.195  1.00146.83           C
ATOM    522  CG  LYS    68      21.614  51.208  58.334  1.00146.83           C
ATOM    523  CD  LYS    68      20.566  51.392  59.432  1.00146.83           C
ATOM    524  CE  LYS    68      20.157  52.853  59.628  1.00146.83           C
ATOM    525  NZ  LYS    68      21.361  53.696  59.799  1.00146.83           N
ATOM    526  C   LYS    68      23.911  52.329  57.041  1.00146.83           C
ATOM    527  O   LYS    68      24.590  51.317  57.212  1.00146.83           O
ATOM    528  N   VAL    69      24.284  53.527  57.543  1.00123.49           N
ATOM    529  CA  VAL    69      25.477  53.619  58.338  1.00123.49           C
ATOM    530  CB  VAL    69      26.458  54.665  57.890  1.00123.49           C
ATOM    531  CG1 VAL    69      26.981  54.291  56.497  1.00123.49           C
ATOM    532  CG2 VAL    69      25.776  56.034  57.938  1.00123.49           C
ATOM    533  C   VAL    69      25.082  53.946  59.737  1.00123.49           C
ATOM    534  O   VAL    69      24.240  54.810  59.981  1.00123.49           O
ATOM    535  N   LEU    70      25.693  53.225  60.697  1.00 52.12           N
ATOM    536  CA  LEU    70      25.415  53.429  62.085  1.00 52.12           C
ATOM    537  CB  LEU    70      24.864  52.176  62.783  1.00 52.12           C
ATOM    538  CG  LEU    70      23.475  51.758  62.276  1.00 52.12           C
ATOM    539  CD1 LEU    70      22.968  50.500  63.000  1.00 52.12           C
ATOM    540  CD2 LEU    70      22.487  52.930  62.367  1.00 52.12           C
ATOM    541  C   LEU    70      26.705  53.775  62.748  1.00 52.12           C
ATOM    542  O   LEU    70      27.762  53.262  62.384  1.00 52.12           O
ATOM    543  N   PHE    71      26.655  54.679  63.742  1.00 60.50           N
ATOM    544  CA  PHE    71      27.876  55.032  64.395  1.00 60.50           C
ATOM    545  CB  PHE    71      28.136  56.549  64.429  1.00 60.50           C
ATOM    546  CG  PHE    71      28.301  57.002  63.016  1.00 60.50           C
ATOM    547  CD1 PHE    71      29.491  56.820  62.346  1.00 60.50           C
ATOM    548  CD2 PHE    71      27.261  57.618  62.359  1.00 60.50           C
ATOM    549  CE1 PHE    71      29.639  57.237  61.042  1.00 60.50           C
ATOM    550  CE2 PHE    71      27.403  58.037  61.057  1.00 60.50           C
ATOM    551  CZ  PHE    71      28.593  57.849  60.395  1.00 60.50           C
ATOM    552  C   PHE    71      27.797  54.542  65.798  1.00 60.50           C
ATOM    553  O   PHE    71      26.789  54.726  66.479  1.00 60.50           O
ATOM    554  N   ILE    72      28.867  53.870  66.257  1.00 43.89           N
ATOM    555  CA  ILE    72      28.883  53.428  67.615  1.00 43.89           C
ATOM    556  CB  ILE    72      29.117  51.959  67.797  1.00 43.89           C
ATOM    557  CG1 ILE    72      28.052  51.143  67.046  1.00 43.89           C
ATOM    558  CG2 ILE    72      29.137  51.686  69.312  1.00 43.89           C
ATOM    559  CD1 ILE    72      28.424  49.670  66.878  1.00 43.89           C
ATOM    560  C   ILE    72      30.022  54.153  68.241  1.00 43.89           C
ATOM    561  O   ILE    72      31.108  54.254  67.673  1.00 43.89           O
ATOM    562  N   GLN    73      29.777  54.711  69.433  1.00 71.11           N
ATOM    563  CA  GLN    73      30.767  55.486  70.110  1.00 71.11           C
ATOM    564  CB  GLN    73      30.233  56.074  71.423  1.00 71.11           C
ATOM    565  CG  GLN    73      29.908  54.998  72.460  1.00 71.11           C
ATOM    566  CD  GLN    73      29.370  55.671  73.715  1.00 71.11           C
ATOM    567  OE1 GLN    73      28.948  56.826  73.687  1.00 71.11           O
ATOM    568  NE2 GLN    73      29.375  54.923  74.850  1.00 71.11           N
ATOM    569  C   GLN    73      31.917  54.609  70.476  1.00 71.11           C
ATOM    570  O   GLN    73      33.073  55.018  70.377  1.00 71.11           O
ATOM    571  N   GLY    74      31.627  53.366  70.899  1.00 68.25           N
ATOM    572  CA  GLY    74      32.672  52.564  71.460  1.00 68.25           C
ATOM    573  C   GLY    74      33.776  52.285  70.496  1.00 68.25           C
ATOM    574  O   GLY    74      34.938  52.558  70.791  1.00 68.25           O
ATOM    575  N   GLY    75      33.467  51.765  69.297  1.00 27.09           N
ATOM    576  CA  GLY    75      34.572  51.450  68.443  1.00 27.09           C
ATOM    577  C   GLY    75      34.303  50.133  67.790  1.00 27.09           C
ATOM    578  O   GLY    75      33.196  49.606  67.850  1.00 27.09           O
ATOM    579  N   ALA    76      35.327  49.583  67.117  1.00 29.83           N
ATOM    580  CA  ALA    76      35.178  48.364  66.382  1.00 29.83           C
ATOM    581  CB  ALA    76      36.471  47.954  65.656  1.00 29.83           C
ATOM    582  C   ALA    76      34.824  47.261  67.325  1.00 29.83           C
ATOM    583  O   ALA    76      33.996  46.408  67.010  1.00 29.83           O
ATOM    584  N   SER    77      35.441  47.258  68.520  1.00 28.25           N
ATOM    585  CA  SER    77      35.230  46.195  69.458  1.00 28.25           C
ATOM    586  CB  SER    77      36.030  46.382  70.758  1.00 28.25           C
ATOM    587  OG  SER    77      37.423  46.345  70.486  1.00 28.25           O
ATOM    588  C   SER    77      33.782  46.127  69.835  1.00 28.25           C
ATOM    589  O   SER    77      33.214  45.040  69.926  1.00 28.25           O
ATOM    590  N   THR    78      33.133  47.286  70.051  1.00 99.02           N
ATOM    591  CA  THR    78      31.756  47.260  70.457  1.00 99.02           C
ATOM    592  CB  THR    78      31.178  48.613  70.766  1.00 99.02           C
ATOM    593  OG1 THR    78      29.923  48.466  71.414  1.00 99.02           O
ATOM    594  CG2 THR    78      30.995  49.400  69.460  1.00 99.02           C
ATOM    595  C   THR    78      30.954  46.654  69.352  1.00 99.02           C
ATOM    596  O   THR    78      29.998  45.916  69.591  1.00 99.02           O
ATOM    597  N   GLN    79      31.351  46.948  68.102  1.00109.99           N
ATOM    598  CA  GLN    79      30.664  46.485  66.933  1.00109.99           C
ATOM    599  CB  GLN    79      31.346  47.001  65.652  1.00109.99           C
ATOM    600  CG  GLN    79      30.446  47.015  64.418  1.00109.99           C
ATOM    601  CD  GLN    79      30.329  45.622  63.842  1.00109.99           C
ATOM    602  OE1 GLN    79      29.371  45.332  63.127  1.00109.99           O
ATOM    603  NE2 GLN    79      31.326  44.747  64.145  1.00109.99           N
ATOM    604  C   GLN    79      30.720  44.987  66.946  1.00109.99           C
ATOM    605  O   GLN    79      29.743  44.312  66.623  1.00109.99           O
ATOM    606  N   PHE    80      31.867  44.422  67.364  1.00 52.68           N
ATOM    607  CA  PHE    80      31.993  42.995  67.405  1.00 52.68           C
ATOM    608  CB  PHE    80      33.320  42.513  68.023  1.00 52.68           C
ATOM    609  CG  PHE    80      34.449  42.701  67.069  1.00 52.68           C
ATOM    610  CD1 PHE    80      34.760  41.711  66.165  1.00 52.68           C
ATOM    611  CD2 PHE    80      35.209  43.848  67.085  1.00 52.68           C
ATOM    612  CE1 PHE    80      35.803  41.865  65.285  1.00 52.68           C
ATOM    613  CE2 PHE    80      36.254  44.009  66.206  1.00 52.68           C
ATOM    614  CZ  PHE    80      36.553  43.016  65.304  1.00 52.68           C
ATOM    615  C   PHE    80      30.920  42.466  68.299  1.00 52.68           C
ATOM    616  O   PHE    80      30.237  41.517  67.940  1.00 52.68           O
ATOM    617  N   ALA    81      30.727  43.054  69.491  1.00 34.83           N
ATOM    618  CA  ALA    81      29.741  42.528  70.393  1.00 34.83           C
ATOM    619  CB  ALA    81      29.727  43.267  71.742  1.00 34.83           C
ATOM    620  C   ALA    81      28.369  42.649  69.800  1.00 34.83           C
ATOM    621  O   ALA    81      27.562  41.723  69.874  1.00 34.83           O
ATOM    622  N   MET    82      28.076  43.802  69.174  1.00 72.01           N
ATOM    623  CA  MET    82      26.762  44.068  68.669  1.00 72.01           C
ATOM    624  CB  MET    82      26.596  45.504  68.143  1.00 72.01           C
ATOM    625  CG  MET    82      26.661  46.545  69.265  1.00 72.01           C
ATOM    626  SD  MET    82      26.422  48.267  68.735  1.00 72.01           S
ATOM    627  CE  MET    82      26.587  48.976  70.399  1.00 72.01           C
ATOM    628  C   MET    82      26.398  43.112  67.578  1.00 72.01           C
ATOM    629  O   MET    82      25.240  42.705  67.485  1.00 72.01           O
ATOM    630  N   ILE    83      27.353  42.725  66.710  1.00 67.08           N
ATOM    631  CA  ILE    83      26.950  41.865  65.636  1.00 67.08           C
ATOM    632  CB  ILE    83      28.033  41.570  64.630  1.00 67.08           C
ATOM    633  CG1 ILE    83      28.494  42.848  63.914  1.00 67.08           C
ATOM    634  CG2 ILE    83      27.492  40.500  63.666  1.00 67.08           C
ATOM    635  CD1 ILE    83      29.733  42.618  63.049  1.00 67.08           C
ATOM    636  C   ILE    83      26.433  40.566  66.192  1.00 67.08           C
ATOM    637  O   ILE    83      25.349  40.152  65.788  1.00 67.08           O
ATOM    638  N   PRO    84      27.109  39.879  67.085  1.00133.49           N
ATOM    639  CA  PRO    84      26.482  38.697  67.601  0.50133.49           C
ATOM    640  CD  PRO    84      28.520  39.605  66.861  1.00133.49           C
ATOM    641  CB  PRO    84      27.572  37.892  68.293  0.50133.49           C
ATOM    642  CG  PRO    84      28.802  38.204  67.432  1.00133.49           C
ATOM    643  C   PRO    84      25.245  38.903  68.405  1.00133.49           C
ATOM    644  O   PRO    84      24.367  38.043  68.350  1.00133.49           O
ATOM    645  N   MET    85      25.133  40.006  69.163  1.00 50.29           N
ATOM    646  CA  MET    85      23.936  40.128  69.936  1.00 50.29           C
ATOM    647  CB  MET    85      23.934  41.363  70.853  1.00 50.29           C
ATOM    648  CG  MET    85      24.987  41.290  71.961  1.00 50.29           C
ATOM    649  SD  MET    85      25.013  42.727  73.071  1.00 50.29           S
ATOM    650  CE  MET    85      23.459  42.289  73.904  1.00 50.29           C
ATOM    651  C   MET    85      22.765  40.234  69.011  1.00 50.29           C
ATOM    652  O   MET    85      21.764  39.539  69.178  1.00 50.29           O
ATOM    653  N   ASN    86      22.869  41.109  67.995  1.00 79.02           N
ATOM    654  CA  ASN    86      21.772  41.338  67.097  1.00 79.02           C
ATOM    655  CB  ASN    86      21.989  42.600  66.249  1.00 79.02           C
ATOM    656  CG  ASN    86      21.919  43.805  67.178  1.00 79.02           C
ATOM    657  OD1 ASN    86      20.841  44.314  67.480  1.00 79.02           O
ATOM    658  ND2 ASN    86      23.105  44.289  67.634  1.00 79.02           N
ATOM    659  C   ASN    86      21.535  40.193  66.148  1.00 79.02           C
ATOM    660  O   ASN    86      20.398  39.775  65.933  1.00 79.02           O
ATOM    661  N   PHE    87      22.613  39.712  65.504  1.00141.30           N
ATOM    662  CA  PHE    87      22.562  38.719  64.464  1.00141.30           C
ATOM    663  CB  PHE    87      23.745  38.828  63.490  1.00141.30           C
ATOM    664  CG  PHE    87      23.450  37.868  62.395  1.00141.30           C
ATOM    665  CD1 PHE    87      22.509  38.182  61.442  1.00141.30           C
ATOM    666  CD2 PHE    87      24.107  36.663  62.322  1.00141.30           C
ATOM    667  CE1 PHE    87      22.221  37.302  60.429  1.00141.30           C
ATOM    668  CE2 PHE    87      23.821  35.783  61.307  1.00141.30           C
ATOM    669  CZ  PHE    87      22.878  36.097  60.359  1.00141.30           C
ATOM    670  C   PHE    87      22.477  37.278  64.898  1.00141.30           C
ATOM    671  O   PHE    87      21.920  36.453  64.173  1.00141.30           O
ATOM    672  N   LEU    88      23.061  36.911  66.055  1.00212.87           N
ATOM    673  CA  LEU    88      23.252  35.510  66.330  1.00212.87           C
ATOM    674  CB  LEU    88      24.597  35.224  67.008  1.00212.87           C
ATOM    675  CG  LEU    88      25.759  35.747  66.170  1.00212.87           C
ATOM    676  CD1 LEU    88      27.115  35.226  66.670  1.00212.87           C
ATOM    677  CD2 LEU    88      25.469  35.483  64.692  1.00212.87           C
ATOM    678  C   LEU    88      22.249  34.913  67.253  1.00212.87           C
ATOM    679  O   LEU    88      21.902  35.478  68.288  1.00212.87           O
ATOM    680  N   LYS    89      21.830  33.683  66.891  1.00224.86           N
ATOM    681  CA  LYS    89      20.938  32.860  67.650  1.00224.86           C
ATOM    682  CB  LYS    89      20.188  31.832  66.788  1.00224.86           C
ATOM    683  CG  LYS    89      19.197  32.463  65.808  1.00224.86           C
ATOM    684  CD  LYS    89      18.784  31.520  64.677  1.00224.86           C
ATOM    685  CE  LYS    89      18.202  30.190  65.160  1.00224.86           C
ATOM    686  NZ  LYS    89      17.846  29.345  63.999  1.00224.86           N
ATOM    687  C   LYS    89      21.811  32.098  68.602  1.00224.86           C
ATOM    688  O   LYS    89      22.987  32.407  68.751  1.00224.86           O
ATOM    689  N   GLU    90      21.236  31.127  69.331  1.00203.51           N
ATOM    690  CA  GLU    90      21.936  30.360  70.332  0.50203.51           C
ATOM    691  CB  GLU    90      20.967  29.578  71.239  0.50203.51           C
ATOM    692  CG  GLU    90      21.659  28.724  72.307  0.50203.51           C
ATOM    693  CD  GLU    90      22.234  29.640  73.378  0.50203.51           C
ATOM    694  OE1 GLU    90      22.179  30.883  73.186  1.00203.51           O
ATOM    695  OE2 GLU    90      22.740  29.108  74.403  1.00203.51           O
ATOM    696  C   GLU    90      22.923  29.355  69.810  1.00203.51           C
ATOM    697  O   GLU    90      24.035  29.249  70.332  1.00203.51           O
ATOM    698  N   GLY    91      22.562  28.624  68.738  1.00136.89           N
ATOM    699  CA  GLY    91      23.308  27.461  68.332  1.00136.89           C
ATOM    700  C   GLY    91      24.615  27.849  67.738  1.00136.89           C
ATOM    701  O   GLY    91      25.223  28.834  68.152  1.00136.89           O
ATOM    702  N   GLN    92      25.131  27.002  66.819  1.00226.75           N
ATOM    703  CA  GLN    92      26.355  27.324  66.149  1.00226.75           C
ATOM    704  CB  GLN    92      26.994  26.119  65.436  1.00226.75           C
ATOM    705  CG  GLN    92      26.076  25.453  64.411  1.00226.75           C
ATOM    706  CD  GLN    92      25.059  24.636  65.200  1.00226.75           C
ATOM    707  OE1 GLN    92      25.425  23.738  65.958  1.00226.75           O
ATOM    708  NE2 GLN    92      23.748  24.957  65.029  1.00226.75           N
ATOM    709  C   GLN    92      25.997  28.365  65.156  1.00226.75           C
ATOM    710  O   GLN    92      26.017  28.158  63.944  1.00226.75           O
ATOM    711  N   THR    93      25.653  29.535  65.709  1.00135.31           N
ATOM    712  CA  THR    93      25.221  30.686  65.019  1.00135.31           C
ATOM    713  CB  THR    93      24.603  31.705  65.922  1.00135.31           C
ATOM    714  OG1 THR    93      23.491  31.121  66.581  1.00135.31           O
ATOM    715  CG2 THR    93      24.122  32.888  65.067  1.00135.31           C
ATOM    716  C   THR    93      26.338  31.306  64.269  1.00135.31           C
ATOM    717  O   THR    93      26.120  31.868  63.200  1.00135.31           O
ATOM    718  N   ALA    94      27.573  31.231  64.785  1.00 64.89           N
ATOM    719  CA  ALA    94      28.572  31.983  64.092  1.00 64.89           C
ATOM    720  CB  ALA    94      29.356  32.913  65.030  1.00 64.89           C
ATOM    721  C   ALA    94      29.596  31.095  63.467  1.00 64.89           C
ATOM    722  O   ALA    94      29.865  29.992  63.940  1.00 64.89           O
ATOM    723  N   ASN    95      30.167  31.575  62.341  1.00 81.28           N
ATOM    724  CA  ASN    95      31.290  30.946  61.706  1.00 81.28           C
ATOM    725  CB  ASN    95      31.011  30.355  60.316  1.00 81.28           C
ATOM    726  CG  ASN    95      30.282  29.043  60.536  1.00 81.28           C
ATOM    727  OD1 ASN    95      29.783  28.772  61.627  1.00 81.28           O
ATOM    728  ND2 ASN    95      30.224  28.195  59.474  1.00 81.28           N
ATOM    729  C   ASN    95      32.309  32.025  61.547  1.00 81.28           C
ATOM    730  O   ASN    95      31.997  33.123  61.085  1.00 81.28           O
ATOM    731  N   TYR    96      33.564  31.742  61.948  1.00 97.96           N
ATOM    732  CA  TYR    96      34.549  32.783  61.946  1.00 97.96           C
ATOM    733  CB  TYR    96      34.981  33.141  63.379  1.00 97.96           C
ATOM    734  CG  TYR    96      35.643  34.472  63.403  1.00 97.96           C
ATOM    735  CD1 TYR    96      36.952  34.635  63.013  1.00 97.96           C
ATOM    736  CD2 TYR    96      34.926  35.568  63.821  1.00 97.96           C
ATOM    737  CE1 TYR    96      37.537  35.880  63.041  1.00 97.96           C
ATOM    738  CE2 TYR    96      35.508  36.810  63.852  1.00 97.96           C
ATOM    739  CZ  TYR    96      36.815  36.970  63.465  1.00 97.96           C
ATOM    740  OH  TYR    96      37.408  38.250  63.497  1.00 97.96           O
ATOM    741  C   TYR    96      35.783  32.266  61.275  1.00 97.96           C
ATOM    742  O   TYR    96      36.153  31.105  61.439  1.00 97.96           O
ATOM    743  N   VAL    97      36.455  33.130  60.490  1.00 47.49           N
ATOM    744  CA  VAL    97      37.710  32.749  59.912  1.00 47.49           C
ATOM    745  CB  VAL    97      37.928  33.303  58.537  1.00 47.49           C
ATOM    746  CG1 VAL    97      39.350  32.936  58.079  1.00 47.49           C
ATOM    747  CG2 VAL    97      36.818  32.776  57.613  1.00 47.49           C
ATOM    748  C   VAL    97      38.740  33.367  60.803  1.00 47.49           C
ATOM    749  O   VAL    97      38.774  34.587  60.959  1.00 47.49           O
ATOM    750  N   MET    98      39.605  32.537  61.420  1.00 62.14           N
ATOM    751  CA  MET    98      40.568  33.057  62.351  1.00 62.14           C
ATOM    752  CB  MET    98      40.582  32.322  63.701  1.00 62.14           C
ATOM    753  CG  MET    98      39.355  32.518  64.587  1.00 62.14           C
ATOM    754  SD  MET    98      39.405  31.499  66.092  1.00 62.14           S
ATOM    755  CE  MET    98      40.884  32.285  66.789  1.00 62.14           C
ATOM    756  C   MET    98      41.944  32.846  61.806  1.00 62.14           C
ATOM    757  O   MET    98      42.316  31.724  61.466  1.00 62.14           O
ATOM    758  N   THR    99      42.738  33.933  61.701  1.00115.22           N
ATOM    759  CA  THR    99      44.090  33.780  61.251  1.00115.22           C
ATOM    760  CB  THR    99      44.250  34.076  59.790  1.00115.22           C
ATOM    761  OG1 THR    99      43.908  35.428  59.523  1.00115.22           O
ATOM    762  CG2 THR    99      43.336  33.126  58.998  1.00115.22           C
ATOM    763  C   THR    99      44.970  34.750  61.981  1.00115.22           C
ATOM    764  O   THR    99      46.109  34.969  61.569  1.00115.22           O
ATOM    765  N   GLY   100      44.494  35.339  63.097  1.00 44.88           N
ATOM    766  CA  GLY   100      45.322  36.309  63.758  1.00 44.88           C
ATOM    767  C   GLY   100      44.667  36.721  65.041  1.00 44.88           C
ATOM    768  O   GLY   100      43.618  36.204  65.422  1.00 44.88           O
ATOM    769  N   SER   101      45.294  37.692  65.735  1.00 43.30           N
ATOM    770  CA  SER   101      44.854  38.133  67.028  1.00 43.30           C
ATOM    771  CB  SER   101      45.796  39.175  67.655  1.00 43.30           C
ATOM    772  OG  SER   101      47.055  38.583  67.934  1.00 43.30           O
ATOM    773  C   SER   101      43.486  38.744  66.980  1.00 43.30           C
ATOM    774  O   SER   101      42.632  38.412  67.800  1.00 43.30           O
ATOM    775  N   TRP   102      43.231  39.675  66.042  1.00105.10           N
ATOM    776  CA  TRP   102      41.944  40.319  66.019  1.00105.10           C
ATOM    777  CB  TRP   102      41.887  41.571  65.126  1.00105.10           C
ATOM    778  CG  TRP   102      42.406  42.800  65.837  1.00105.10           C
ATOM    779  CD2 TRP   102      43.792  43.096  66.070  1.00105.10           C
ATOM    780  CD1 TRP   102      41.694  43.802  66.429  1.00105.10           C
ATOM    781  NE1 TRP   102      42.548  44.705  67.015  1.00105.10           N
ATOM    782  CE2 TRP   102      43.842  44.282  66.804  1.00105.10           C
ATOM    783  CE3 TRP   102      44.928  42.430  65.712  1.00105.10           C
ATOM    784  CZ2 TRP   102      45.035  44.823  67.190  1.00105.10           C
ATOM    785  CZ3 TRP   102      46.129  42.983  66.097  1.00105.10           C
ATOM    786  CH2 TRP   102      46.181  44.155  66.822  1.00105.10           C
ATOM    787  C   TRP   102      40.845  39.373  65.651  1.00105.10           C
ATOM    788  O   TRP   102      39.791  39.366  66.287  1.00105.10           O
ATOM    789  N   ALA   103      41.063  38.535  64.623  1.00 33.77           N
ATOM    790  CA  ALA   103      40.035  37.632  64.194  1.00 33.77           C
ATOM    791  CB  ALA   103      40.458  36.781  62.984  1.00 33.77           C
ATOM    792  C   ALA   103      39.723  36.697  65.320  1.00 33.77           C
ATOM    793  O   ALA   103      38.565  36.345  65.544  1.00 33.77           O
ATOM    794  N   SER   104      40.758  36.260  66.059  1.00 71.60           N
ATOM    795  CA  SER   104      40.559  35.324  67.129  1.00 71.60           C
ATOM    796  CB  SER   104      41.874  34.873  67.791  1.00 71.60           C
ATOM    797  OG  SER   104      42.465  35.945  68.509  1.00 71.60           O
ATOM    798  C   SER   104      39.710  35.940  68.200  1.00 71.60           C
ATOM    799  O   SER   104      38.825  35.287  68.753  1.00 71.60           O
ATOM    800  N   LYS   105      39.946  37.226  68.514  1.00 70.86           N
ATOM    801  CA  LYS   105      39.233  37.863  69.585  0.60 70.86           C
ATOM    802  CB  LYS   105      39.691  39.313  69.817  0.60 70.86           C
ATOM    803  CG  LYS   105      39.247  39.861  71.171  0.60 70.86           C
ATOM    804  CD  LYS   105      39.955  39.174  72.339  0.60 70.86           C
ATOM    805  CE  LYS   105      39.520  39.690  73.710  1.00 70.86           C
ATOM    806  NZ  LYS   105      40.250  38.963  74.773  1.00 70.86           N
ATOM    807  C   LYS   105      37.770  37.894  69.257  1.00 70.86           C
ATOM    808  O   LYS   105      36.922  37.640  70.111  1.00 70.86           O
ATOM    809  N   ALA   106      37.427  38.202  67.995  1.00 29.23           N
ATOM    810  CA  ALA   106      36.045  38.289  67.628  1.00 29.23           C
ATOM    811  CB  ALA   106      35.843  38.681  66.154  1.00 29.23           C
ATOM    812  C   ALA   106      35.405  36.951  67.826  1.00 29.23           C
ATOM    813  O   ALA   106      34.295  36.859  68.346  1.00 29.23           O
ATOM    814  N   LEU   107      36.097  35.864  67.436  1.00 57.37           N
ATOM    815  CA  LEU   107      35.487  34.572  67.549  1.00 57.37           C
ATOM    816  CB  LEU   107      36.311  33.437  66.900  1.00 57.37           C
ATOM    817  CG  LEU   107      35.579  32.075  66.792  1.00 57.37           C
ATOM    818  CD1 LEU   107      36.373  31.088  65.926  1.00 57.37           C
ATOM    819  CD2 LEU   107      35.250  31.457  68.160  1.00 57.37           C
ATOM    820  C   LEU   107      35.248  34.273  68.998  1.00 57.37           C
ATOM    821  O   LEU   107      34.219  33.701  69.353  1.00 57.37           O
ATOM    822  N   LYS   108      36.182  34.664  69.884  1.00133.64           N
ATOM    823  CA  LYS   108      36.045  34.342  71.279  1.00133.64           C
ATOM    824  CB  LYS   108      37.261  34.738  72.139  1.00133.64           C
ATOM    825  CG  LYS   108      37.400  36.234  72.407  1.00133.64           C
ATOM    826  CD  LYS   108      38.448  36.565  73.469  1.00133.64           C
ATOM    827  CE  LYS   108      38.005  36.224  74.892  1.00133.64           C
ATOM    828  NZ  LYS   108      36.946  37.158  75.327  1.00133.64           N
ATOM    829  C   LYS   108      34.829  35.013  71.842  1.00133.64           C
ATOM    830  O   LYS   108      34.181  34.480  72.741  1.00133.64           O
ATOM    831  N   GLU   109      34.481  36.201  71.318  1.00 79.05           N
ATOM    832  CA  GLU   109      33.376  36.964  71.828  1.00 79.05           C
ATOM    833  CB  GLU   109      33.158  38.274  71.052  1.00 79.05           C
ATOM    834  CG  GLU   109      34.346  39.236  71.135  1.00 79.05           C
ATOM    835  CD  GLU   109      34.538  39.638  72.591  1.00 79.05           C
ATOM    836  OE1 GLU   109      35.127  38.826  73.354  1.00 79.05           O
ATOM    837  OE2 GLU   109      34.096  40.758  72.959  1.00 79.05           O
ATOM    838  C   GLU   109      32.118  36.155  71.711  1.00 79.05           C
ATOM    839  O   GLU   109      31.246  36.230  72.575  1.00 79.05           O
ATOM    840  N   ALA   110      31.985  35.348  70.643  1.00 35.45           N
ATOM    841  CA  ALA   110      30.774  34.598  70.457  1.00 35.45           C
ATOM    842  CB  ALA   110      30.803  33.714  69.198  1.00 35.45           C
ATOM    843  C   ALA   110      30.574  33.691  71.635  1.00 35.45           C
ATOM    844  O   ALA   110      29.460  33.565  72.140  1.00 35.45           O
ATOM    845  N   LYS   111      31.652  33.034  72.106  1.00 91.63           N
ATOM    846  CA  LYS   111      31.550  32.122  73.212  1.00 91.63           C
ATOM    847  CB  LYS   111      32.872  31.403  73.534  1.00 91.63           C
ATOM    848  CG  LYS   111      32.755  30.434  74.714  1.00 91.63           C
ATOM    849  CD  LYS   111      33.952  29.495  74.869  1.00 91.63           C
ATOM    850  CE  LYS   111      33.821  28.534  76.051  1.00 91.63           C
ATOM    851  NZ  LYS   111      33.774  29.293  77.320  1.00 91.63           N
ATOM    852  C   LYS   111      31.144  32.854  74.454  1.00 91.63           C
ATOM    853  O   LYS   111      30.309  32.371  75.217  1.00 91.63           O
ATOM    854  N   LEU   112      31.711  34.051  74.693  1.00 42.03           N
ATOM    855  CA  LEU   112      31.392  34.757  75.904  1.00 42.03           C
ATOM    856  CB  LEU   112      32.138  36.090  76.067  1.00 42.03           C
ATOM    857  CG  LEU   112      33.648  35.924  76.313  1.00 42.03           C
ATOM    858  CD1 LEU   112      34.319  37.282  76.571  1.00 42.03           C
ATOM    859  CD2 LEU   112      33.919  34.902  77.430  1.00 42.03           C
ATOM    860  C   LEU   112      29.931  35.058  75.892  1.00 42.03           C
ATOM    861  O   LEU   112      29.264  35.020  76.925  1.00 42.03           O
ATOM    862  N   ILE   113      29.412  35.367  74.695  1.00 62.63           N
ATOM    863  CA  ILE   113      28.033  35.677  74.456  1.00 62.63           C
ATOM    864  CB  ILE   113      27.749  36.051  73.031  1.00 62.63           C
ATOM    865  CG1 ILE   113      28.530  37.319  72.651  1.00 62.63           C
ATOM    866  CG2 ILE   113      26.226  36.201  72.876  1.00 62.63           C
ATOM    867  CD1 ILE   113      28.538  37.600  71.151  1.00 62.63           C
ATOM    868  C   ILE   113      27.215  34.471  74.787  1.00 62.63           C
ATOM    869  O   ILE   113      26.036  34.593  75.111  1.00 62.63           O
ATOM    870  N   GLY   114      27.796  33.265  74.644  1.00 32.52           N
ATOM    871  CA  GLY   114      27.060  32.078  74.971  1.00 32.52           C
ATOM    872  C   GLY   114      26.681  31.386  73.706  1.00 32.52           C
ATOM    873  O   GLY   114      26.041  30.335  73.733  1.00 32.52           O
ATOM    874  N   ASP   115      27.054  31.970  72.554  1.00 36.61           N
ATOM    875  CA  ASP   115      26.750  31.341  71.303  1.00 36.61           C
ATOM    876  CB  ASP   115      26.759  32.319  70.118  1.00 36.61           C
ATOM    877  CG  ASP   115      25.590  33.277  70.292  1.00 36.61           C
ATOM    878  OD1 ASP   115      24.697  32.978  71.129  1.00 36.61           O
ATOM    879  OD2 ASP   115      25.576  34.322  69.588  1.00 36.61           O
ATOM    880  C   ASP   115      27.800  30.316  71.036  1.00 36.61           C
ATOM    881  O   ASP   115      28.842  30.287  71.690  1.00 36.61           O
ATOM    882  N   THR   116      27.535  29.422  70.061  1.00123.96           N
ATOM    883  CA  THR   116      28.532  28.460  69.709  1.00123.96           C
ATOM    884  CB  THR   116      28.057  27.032  69.708  1.00123.96           C
ATOM    885  OG1 THR   116      26.980  26.857  68.808  1.00123.96           O
ATOM    886  CG2 THR   116      27.612  26.664  71.134  1.00123.96           C
ATOM    887  C   THR   116      29.043  28.861  68.366  1.00123.96           C
ATOM    888  O   THR   116      28.279  29.182  67.457  1.00123.96           O
ATOM    889  N   HIS   117      30.379  28.869  68.216  1.00 93.83           N
ATOM    890  CA  HIS   117      30.943  29.433  67.029  1.00 93.83           C
ATOM    891  ND1 HIS   117      32.164  32.982  66.482  1.00 93.83           N
ATOM    892  CG  HIS   117      32.048  31.624  66.280  1.00 93.83           C
ATOM    893  CB  HIS   117      31.819  30.648  67.390  1.00 93.83           C
ATOM    894  NE2 HIS   117      32.362  32.642  64.298  1.00 93.83           N
ATOM    895  CD2 HIS   117      32.174  31.433  64.941  1.00 93.83           C
ATOM    896  CE1 HIS   117      32.350  33.543  65.262  1.00 93.83           C
ATOM    897  C   HIS   117      31.815  28.420  66.352  1.00 93.83           C
ATOM    898  O   HIS   117      32.595  27.714  66.991  1.00 93.83           O
ATOM    899  N   VAL   118      31.683  28.322  65.013  1.00 46.47           N
ATOM    900  CA  VAL   118      32.505  27.435  64.241  1.00 46.47           C
ATOM    901  CB  VAL   118      31.861  26.973  62.966  1.00 46.47           C
ATOM    902  CG1 VAL   118      32.862  26.082  62.211  1.00 46.47           C
ATOM    903  CG2 VAL   118      30.533  26.274  63.305  1.00 46.47           C
ATOM    904  C   VAL   118      33.731  28.204  63.864  1.00 46.47           C
ATOM    905  O   VAL   118      33.671  29.415  63.654  1.00 46.47           O
ATOM    906  N   ALA   119      34.898  27.535  63.788  1.00 44.54           N
ATOM    907  CA  ALA   119      36.059  28.296  63.439  1.00 44.54           C
ATOM    908  CB  ALA   119      37.054  28.456  64.600  1.00 44.54           C
ATOM    909  C   ALA   119      36.796  27.628  62.325  1.00 44.54           C
ATOM    910  O   ALA   119      36.999  26.415  62.323  1.00 44.54           O
ATOM    911  N   ALA   120      37.200  28.434  61.325  1.00 49.22           N
ATOM    912  CA  ALA   120      38.051  27.960  60.278  1.00 49.22           C
ATOM    913  CB  ALA   120      37.613  28.401  58.873  1.00 49.22           C
ATOM    914  C   ALA   120      39.342  28.640  60.589  1.00 49.22           C
ATOM    915  O   ALA   120      39.387  29.865  60.685  1.00 49.22           O
ATOM    916  N   SER   121      40.441  27.882  60.751  1.00 78.58           N
ATOM    917  CA  SER   121      41.607  28.577  61.210  1.00 78.58           C
ATOM    918  CB  SER   121      42.075  28.114  62.602  1.00 78.58           C
ATOM    919  OG  SER   121      43.235  28.833  62.998  1.00 78.58           O
ATOM    920  C   SER   121      42.749  28.381  60.276  1.00 78.58           C
ATOM    921  O   SER   121      42.888  27.344  59.629  1.00 78.58           O
ATOM    922  N   SER   122      43.601  29.421  60.194  1.00 71.51           N
ATOM    923  CA  SER   122      44.786  29.394  59.392  1.00 71.51           C
ATOM    924  CB  SER   122      44.748  30.349  58.191  1.00 71.51           C
ATOM    925  OG  SER   122      45.960  30.253  57.458  1.00 71.51           O
ATOM    926  C   SER   122      45.892  29.847  60.285  1.00 71.51           C
ATOM    927  O   SER   122      45.667  30.575  61.252  1.00 71.51           O
ATOM    928  N   GLU   123      47.129  29.420  59.979  1.00 79.81           N
ATOM    929  CA  GLU   123      48.238  29.788  60.804  1.00 79.81           C
ATOM    930  CB  GLU   123      49.528  29.007  60.501  1.00 79.81           C
ATOM    931  CG  GLU   123      50.071  29.221  59.088  1.00 79.81           C
ATOM    932  CD  GLU   123      51.336  28.383  58.950  1.00 79.81           C
ATOM    933  OE1 GLU   123      51.263  27.155  59.221  1.00 79.81           O
ATOM    934  OE2 GLU   123      52.392  28.958  58.573  1.00 79.81           O
ATOM    935  C   GLU   123      48.506  31.238  60.599  1.00 79.81           C
ATOM    936  O   GLU   123      48.124  31.828  59.589  1.00 79.81           O
ATOM    937  N   ALA   124      49.166  31.863  61.589  1.00 61.33           N
ATOM    938  CA  ALA   124      49.444  33.258  61.478  1.00 61.33           C
ATOM    939  CB  ALA   124      50.200  33.835  62.689  1.00 61.33           C
ATOM    940  C   ALA   124      50.295  33.446  60.266  1.00 61.33           C
ATOM    941  O   ALA   124      51.107  32.590  59.917  1.00 61.33           O
ATOM    942  N   SER   125      50.122  34.610  59.612  1.00224.71           N
ATOM    943  CA  SER   125      50.821  34.984  58.416  1.00224.71           C
ATOM    944  CB  SER   125      52.334  34.729  58.501  1.00224.71           C
ATOM    945  OG  SER   125      52.908  35.563  59.496  1.00224.71           O
ATOM    946  C   SER   125      50.292  34.236  57.241  1.00224.71           C
ATOM    947  O   SER   125      50.829  34.341  56.139  1.00224.71           O
ATOM    948  N   ASN   126      49.179  33.509  57.424  1.00 99.18           N
ATOM    949  CA  ASN   126      48.647  32.787  56.312  1.00 99.18           C
ATOM    950  CB  ASN   126      48.650  31.264  56.543  1.00 99.18           C
ATOM    951  CG  ASN   126      48.644  30.535  55.204  1.00 99.18           C
ATOM    952  OD1 ASN   126      47.776  30.743  54.357  1.00 99.18           O
ATOM    953  ND2 ASN   126      49.654  29.647  55.004  1.00 99.18           N
ATOM    954  C   ASN   126      47.227  33.235  56.166  1.00 99.18           C
ATOM    955  O   ASN   126      46.653  33.811  57.088  1.00 99.18           O
ATOM    956  N   TYR   127      46.631  33.007  54.981  1.00177.43           N
ATOM    957  CA  TYR   127      45.259  33.342  54.772  1.00177.43           C
ATOM    958  CB  TYR   127      45.012  34.469  53.732  1.00177.43           C
ATOM    959  CG  TYR   127      43.562  34.829  53.821  1.00177.43           C
ATOM    960  CD1 TYR   127      43.054  35.434  54.948  1.00177.43           C
ATOM    961  CD2 TYR   127      42.711  34.553  52.775  1.00177.43           C
ATOM    962  CE1 TYR   127      41.717  35.747  55.035  1.00177.43           C
ATOM    963  CE2 TYR   127      41.373  34.863  52.854  1.00177.43           C
ATOM    964  CZ  TYR   127      40.877  35.457  53.989  1.00177.43           C
ATOM    965  OH  TYR   127      39.506  35.777  54.080  1.00177.43           O
ATOM    966  C   TYR   127      44.632  32.048  54.352  1.00177.43           C
ATOM    967  O   TYR   127      45.254  30.995  54.485  1.00177.43           O
ATOM    968  N   MET   128      43.370  32.045  53.895  1.00158.26           N
ATOM    969  CA  MET   128      42.793  30.772  53.612  1.00158.26           C
ATOM    970  CB  MET   128      41.365  30.594  54.154  1.00158.26           C
ATOM    971  CG  MET   128      40.296  31.297  53.317  1.00158.26           C
ATOM    972  SD  MET   128      38.588  30.941  53.834  1.00158.26           S
ATOM    973  CE  MET   128      38.617  32.000  55.309  1.00158.26           C
ATOM    974  C   MET   128      42.724  30.559  52.141  1.00158.26           C
ATOM    975  O   MET   128      42.904  31.479  51.343  1.00158.26           O
ATOM    976  N   THR   129      42.508  29.284  51.765  1.00128.12           N
ATOM    977  CA  THR   129      42.305  28.916  50.402  1.00128.12           C
ATOM    978  CB  THR   129      42.992  27.635  50.018  1.00128.12           C
ATOM    979  OG1 THR   129      42.485  26.548  50.779  1.00128.12           O
ATOM    980  CG2 THR   129      44.499  27.793  50.279  1.00128.12           C
ATOM    981  C   THR   129      40.830  28.720  50.301  1.00128.12           C
ATOM    982  O   THR   129      40.254  27.829  50.921  1.00128.12           O
ATOM    983  N   LEU   130      40.178  29.579  49.508  1.00131.61           N
ATOM    984  CA  LEU   130      38.750  29.582  49.414  1.00131.61           C
ATOM    985  CB  LEU   130      38.203  30.729  48.534  1.00131.61           C
ATOM    986  CG  LEU   130      38.726  30.797  47.079  1.00131.61           C
ATOM    987  CD1 LEU   130      38.088  31.980  46.333  1.00131.61           C
ATOM    988  CD2 LEU   130      40.262  30.859  47.004  1.00131.61           C
ATOM    989  C   LEU   130      38.175  28.287  48.912  1.00131.61           C
ATOM    990  O   LEU   130      37.233  27.826  49.554  1.00131.61           O
ATOM    991  N   PRO   131      38.621  27.640  47.853  1.00 93.61           N
ATOM    992  CA  PRO   131      37.952  26.454  47.387  1.00 93.61           C
ATOM    993  CD  PRO   131      39.971  27.739  47.312  1.00 93.61           C
ATOM    994  CB  PRO   131      38.778  25.953  46.205  1.00 93.61           C
ATOM    995  CG  PRO   131      40.201  26.428  46.542  1.00 93.61           C
ATOM    996  C   PRO   131      37.844  25.405  48.454  1.00 93.61           C
ATOM    997  O   PRO   131      36.860  24.667  48.454  1.00 93.61           O
ATOM    998  N   LYS   132      38.843  25.299  49.350  1.00 50.58           N
ATOM    999  CA  LYS   132      38.816  24.293  50.374  1.00 50.58           C
ATOM   1000  CB  LYS   132      40.150  24.124  51.125  1.00 50.58           C
ATOM   1001  CG  LYS   132      41.181  23.315  50.336  1.00 50.58           C
ATOM   1002  CD  LYS   132      42.571  23.271  50.975  1.00 50.58           C
ATOM   1003  CE  LYS   132      43.509  22.265  50.302  1.00 50.58           C
ATOM   1004  NZ  LYS   132      44.827  22.254  50.976  1.00 50.58           N
ATOM   1005  C   LYS   132      37.749  24.543  51.397  1.00 50.58           C
ATOM   1006  O   LYS   132      37.116  23.601  51.867  1.00 50.58           O
ATOM   1007  N   LEU   133      37.502  25.806  51.788  1.00 57.28           N
ATOM   1008  CA  LEU   133      36.589  25.986  52.881  1.00 57.28           C
ATOM   1009  CB  LEU   133      37.112  26.933  53.973  1.00 57.28           C
ATOM   1010  CG  LEU   133      38.337  26.384  54.729  1.00 57.28           C
ATOM   1011  CD1 LEU   133      38.814  27.364  55.812  1.00 57.28           C
ATOM   1012  CD2 LEU   133      38.062  24.978  55.281  1.00 57.28           C
ATOM   1013  C   LEU   133      35.286  26.541  52.422  1.00 57.28           C
ATOM   1014  O   LEU   133      35.215  27.372  51.518  1.00 57.28           O
ATOM   1015  N   GLN   134      34.195  26.058  53.049  1.00 65.87           N
ATOM   1016  CA  GLN   134      32.906  26.588  52.737  1.00 65.87           C
ATOM   1017  CB  GLN   134      32.163  25.825  51.627  1.00 65.87           C
ATOM   1018  CG  GLN   134      32.849  25.928  50.263  1.00 65.87           C
ATOM   1019  CD  GLN   134      32.007  25.179  49.240  1.00 65.87           C
ATOM   1020  OE1 GLN   134      31.176  25.769  48.551  1.00 65.87           O
ATOM   1021  NE2 GLN   134      32.227  23.841  49.136  1.00 65.87           N
ATOM   1022  C   GLN   134      32.078  26.513  53.977  1.00 65.87           C
ATOM   1023  O   GLN   134      32.241  25.609  54.796  1.00 65.87           O
ATOM   1024  N   GLU   135      31.211  27.521  54.182  1.00 95.87           N
ATOM   1025  CA  GLU   135      30.286  27.462  55.273  1.00 95.87           C
ATOM   1026  CB  GLU   135      29.535  28.781  55.528  1.00 95.87           C
ATOM   1027  CG  GLU   135      30.419  29.870  56.142  1.00 95.87           C
ATOM   1028  CD  GLU   135      29.532  31.052  56.512  1.00 95.87           C
ATOM   1029  OE1 GLU   135      29.287  31.913  55.626  1.00 95.87           O
ATOM   1030  OE2 GLU   135      29.087  31.106  57.690  1.00 95.87           O
ATOM   1031  C   GLU   135      29.287  26.418  54.902  1.00 95.87           C
ATOM   1032  O   GLU   135      28.802  25.669  55.748  1.00 95.87           O
ATOM   1033  N   ILE   136      28.967  26.325  53.596  1.00128.98           N
ATOM   1034  CA  ILE   136      28.011  25.341  53.196  1.00128.98           C
ATOM   1035  CB  ILE   136      27.287  25.687  51.919  1.00128.98           C
ATOM   1036  CG1 ILE   136      28.259  25.886  50.741  1.00128.98           C
ATOM   1037  CG2 ILE   136      26.403  26.911  52.205  1.00128.98           C
ATOM   1038  CD1 ILE   136      27.569  25.916  49.379  1.00128.98           C
ATOM   1039  C   ILE   136      28.754  24.056  53.050  1.00128.98           C
ATOM   1040  O   ILE   136      29.335  23.727  52.017  1.00128.98           O
ATOM   1041  N   GLN   137      28.755  23.301  54.159  1.00261.04           N
ATOM   1042  CA  GLN   137      29.446  22.059  54.256  1.00261.04           C
ATOM   1043  CB  GLN   137      30.852  22.069  53.638  1.00261.04           C
ATOM   1044  CG  GLN   137      31.574  20.729  53.797  1.00261.04           C
ATOM   1045  CD  GLN   137      30.741  19.649  53.120  1.00261.04           C
ATOM   1046  OE1 GLN   137      29.901  19.936  52.268  1.00261.04           O
ATOM   1047  NE2 GLN   137      30.975  18.368  53.513  1.00261.04           N
ATOM   1048  C   GLN   137      29.601  21.840  55.716  1.00261.04           C
ATOM   1049  O   GLN   137      28.848  21.091  56.338  1.00261.04           O
ATOM   1050  N   LEU   138      30.602  22.518  56.303  1.00139.98           N
ATOM   1051  CA  LEU   138      30.827  22.365  57.702  1.00139.98           C
ATOM   1052  CB  LEU   138      31.992  23.241  58.206  1.00139.98           C
ATOM   1053  CG  LEU   138      32.320  23.116  59.711  1.00139.98           C
ATOM   1054  CD1 LEU   138      31.243  23.749  60.608  1.00139.98           C
ATOM   1055  CD2 LEU   138      32.631  21.660  60.090  1.00139.98           C
ATOM   1056  C   LEU   138      29.571  22.797  58.384  1.00139.98           C
ATOM   1057  O   LEU   138      29.051  22.066  59.225  1.00139.98           O
ATOM   1058  N   GLN   139      29.026  23.987  58.045  1.00143.80           N
ATOM   1059  CA  GLN   139      27.801  24.298  58.717  1.00143.80           C
ATOM   1060  CB  GLN   139      27.999  24.976  60.084  1.00143.80           C
ATOM   1061  CG  GLN   139      26.721  25.017  60.923  1.00143.80           C
ATOM   1062  CD  GLN   139      26.431  23.590  61.369  1.00143.80           C
ATOM   1063  OE1 GLN   139      27.182  22.666  61.060  1.00143.80           O
ATOM   1064  NE2 GLN   139      25.313  23.399  62.119  1.00143.80           N
ATOM   1065  C   GLN   139      26.973  25.221  57.883  1.00143.80           C
ATOM   1066  O   GLN   139      27.303  26.392  57.698  1.00143.80           O
ATOM   1067  N   ASP   140      25.861  24.691  57.347  1.00 84.45           N
ATOM   1068  CA  ASP   140      24.909  25.480  56.630  1.00 84.45           C
ATOM   1069  CB  ASP   140      23.848  24.623  55.919  1.00 84.45           C
ATOM   1070  CG  ASP   140      23.037  25.523  54.997  1.00 84.45           C
ATOM   1071  OD1 ASP   140      23.278  26.759  55.017  1.00 84.45           O
ATOM   1072  OD2 ASP   140      22.166  24.987  54.261  1.00 84.45           O
ATOM   1073  C   ASP   140      24.220  26.310  57.665  1.00 84.45           C
ATOM   1074  O   ASP   140      23.800  27.439  57.414  1.00 84.45           O
ATOM   1075  N   ASN   141      24.128  25.741  58.881  1.00130.43           N
ATOM   1076  CA  ASN   141      23.424  26.284  60.006  1.00130.43           C
ATOM   1077  CB  ASN   141      23.410  25.350  61.224  1.00130.43           C
ATOM   1078  CG  ASN   141      22.392  25.932  62.188  1.00130.43           C
ATOM   1079  OD1 ASN   141      21.202  25.636  62.097  1.00130.43           O
ATOM   1080  ND2 ASN   141      22.864  26.792  63.130  1.00130.43           N
ATOM   1081  C   ASN   141      24.015  27.585  60.445  1.00130.43           C
ATOM   1082  O   ASN   141      23.312  28.392  61.050  1.00130.43           O
ATOM   1083  N   ALA   142      25.320  27.812  60.193  1.00 50.80           N
ATOM   1084  CA  ALA   142      25.951  29.023  60.643  1.00 50.80           C
ATOM   1085  CB  ALA   142      27.377  29.195  60.102  1.00 50.80           C
ATOM   1086  C   ALA   142      25.154  30.200  60.173  1.00 50.80           C
ATOM   1087  O   ALA   142      24.878  30.354  58.984  1.00 50.80           O
ATOM   1088  N   ALA   143      24.730  31.037  61.142  1.00 57.25           N
ATOM   1089  CA  ALA   143      23.938  32.206  60.890  1.00 57.25           C
ATOM   1090  CB  ALA   143      23.438  32.878  62.181  1.00 57.25           C
ATOM   1091  C   ALA   143      24.729  33.231  60.145  1.00 57.25           C
ATOM   1092  O   ALA   143      24.238  33.794  59.167  1.00 57.25           O
ATOM   1093  N   TYR   144      25.976  33.515  60.575  1.00149.33           N
ATOM   1094  CA  TYR   144      26.689  34.526  59.853  1.00149.33           C
ATOM   1095  CB  TYR   144      26.785  35.906  60.529  1.00149.33           C
ATOM   1096  CG  TYR   144      27.892  35.901  61.523  1.00149.33           C
ATOM   1097  CD1 TYR   144      27.699  35.455  62.800  1.00149.33           C
ATOM   1098  CD2 TYR   144      29.139  36.353  61.174  1.00149.33           C
ATOM   1099  CE1 TYR   144      28.719  35.463  63.719  1.00149.33           C
ATOM   1100  CE2 TYR   144      30.170  36.365  62.082  1.00149.33           C
ATOM   1101  CZ  TYR   144      29.965  35.917  63.363  1.00149.33           C
ATOM   1102  OH  TYR   144      31.022  35.928  64.298  1.00149.33           O
ATOM   1103  C   TYR   144      28.088  34.063  59.657  1.00149.33           C
ATOM   1104  O   TYR   144      28.537  33.101  60.279  1.00149.33           O
ATOM   1105  N   LEU   145      28.801  34.737  58.735  1.00148.13           N
ATOM   1106  CA  LEU   145      30.178  34.429  58.508  1.00148.13           C
ATOM   1107  CB  LEU   145      30.491  34.030  57.059  1.00148.13           C
ATOM   1108  CG  LEU   145      31.972  33.696  56.810  1.00148.13           C
ATOM   1109  CD1 LEU   145      32.415  32.480  57.637  1.00148.13           C
ATOM   1110  CD2 LEU   145      32.251  33.524  55.307  1.00148.13           C
ATOM   1111  C   LEU   145      30.935  35.677  58.819  1.00148.13           C
ATOM   1112  O   LEU   145      30.617  36.745  58.298  1.00148.13           O
ATOM   1113  N   HIS   146      31.955  35.568  59.694  1.00 99.69           N
ATOM   1114  CA  HIS   146      32.723  36.721  60.051  1.00 99.69           C
ATOM   1115  ND1 HIS   146      32.998  39.230  62.466  1.00 99.69           N
ATOM   1116  CG  HIS   146      33.655  38.191  61.849  1.00 99.69           C
ATOM   1117  CB  HIS   146      33.025  36.863  61.548  1.00 99.69           C
ATOM   1118  NE2 HIS   146      35.056  39.950  62.028  1.00 99.69           N
ATOM   1119  CD2 HIS   146      34.910  38.649  61.586  1.00 99.69           C
ATOM   1120  CE1 HIS   146      33.881  40.256  62.548  1.00 99.69           C
ATOM   1121  C   HIS   146      34.051  36.610  59.395  1.00 99.69           C
ATOM   1122  O   HIS   146      34.812  35.674  59.642  1.00 99.69           O
ATOM   1123  N   LEU   147      34.356  37.593  58.538  1.00 77.27           N
ATOM   1124  CA  LEU   147      35.593  37.575  57.836  1.00 77.27           C
ATOM   1125  CB  LEU   147      35.414  37.632  56.309  1.00 77.27           C
ATOM   1126  CG  LEU   147      34.686  36.408  55.711  1.00 77.27           C
ATOM   1127  CD1 LEU   147      34.545  36.538  54.186  1.00 77.27           C
ATOM   1128  CD2 LEU   147      35.375  35.093  56.110  1.00 77.27           C
ATOM   1129  C   LEU   147      36.336  38.798  58.236  1.00 77.27           C
ATOM   1130  O   LEU   147      35.741  39.812  58.598  1.00 77.27           O
ATOM   1131  N   THR   148      37.677  38.707  58.217  1.00 71.76           N
ATOM   1132  CA  THR   148      38.477  39.851  58.519  1.00 71.76           C
ATOM   1133  CB  THR   148      39.511  39.584  59.573  1.00 71.76           C
ATOM   1134  OG1 THR   148      38.884  39.151  60.771  1.00 71.76           O
ATOM   1135  CG2 THR   148      40.298  40.880  59.833  1.00 71.76           C
ATOM   1136  C   THR   148      39.174  40.201  57.246  1.00 71.76           C
ATOM   1137  O   THR   148      39.985  39.429  56.735  1.00 71.76           O
ATOM   1138  N   SER   149      38.851  41.388  56.697  1.00108.21           N
ATOM   1139  CA  SER   149      39.399  41.818  55.444  1.00108.21           C
ATOM   1140  CB  SER   149      38.803  43.159  54.980  1.00108.21           C
ATOM   1141  OG  SER   149      37.408  43.016  54.748  1.00108.21           O
ATOM   1142  C   SER   149      40.866  41.979  55.608  1.00108.21           C
ATOM   1143  O   SER   149      41.641  41.564  54.748  1.00108.21           O
ATOM   1144  N   ASN   150      41.296  42.603  56.717  1.00 95.70           N
ATOM   1145  CA  ASN   150      42.706  42.738  56.892  1.00 95.70           C
ATOM   1146  CB  ASN   150      43.213  44.173  56.674  1.00 95.70           C
ATOM   1147  CG  ASN   150      44.729  44.102  56.623  1.00 95.70           C
ATOM   1148  OD1 ASN   150      45.290  43.093  56.205  1.00 95.70           O
ATOM   1149  ND2 ASN   150      45.415  45.187  57.073  1.00 95.70           N
ATOM   1150  C   ASN   150      43.032  42.353  58.303  1.00 95.70           C
ATOM   1151  O   ASN   150      42.611  43.018  59.250  1.00 95.70           O
ATOM   1152  N   GLU   151      43.803  41.260  58.478  1.00119.34           N
ATOM   1153  CA  GLU   151      44.203  40.855  59.794  1.00119.34           C
ATOM   1154  CB  GLU   151      44.575  39.366  59.897  1.00119.34           C
ATOM   1155  CG  GLU   151      45.170  38.973  61.251  1.00119.34           C
ATOM   1156  CD  GLU   151      44.100  39.134  62.320  1.00119.34           C
ATOM   1157  OE1 GLU   151      43.001  38.538  62.165  1.00119.34           O
ATOM   1158  OE2 GLU   151      44.376  39.863  63.310  1.00119.34           O
ATOM   1159  C   GLU   151      45.421  41.655  60.082  1.00119.34           C
ATOM   1160  O   GLU   151      46.513  41.355  59.606  1.00119.34           O
ATOM   1161  N   THR   152      45.248  42.689  60.917  1.00143.06           N
ATOM   1162  CA  THR   152      46.274  43.652  61.135  1.00143.06           C
ATOM   1163  CB  THR   152      45.799  44.810  61.960  1.00143.06           C
ATOM   1164  OG1 THR   152      46.699  45.894  61.814  1.00143.06           O
ATOM   1165  CG2 THR   152      45.691  44.393  63.436  1.00143.06           C
ATOM   1166  C   THR   152      47.476  43.028  61.768  1.00143.06           C
ATOM   1167  O   THR   152      48.604  43.405  61.456  1.00143.06           O
ATOM   1168  N   ILE   153      47.287  42.062  62.682  1.00113.57           N
ATOM   1169  CA  ILE   153      48.452  41.520  63.315  1.00113.57           C
ATOM   1170  CB  ILE   153      48.141  40.533  64.405  1.00113.57           C
ATOM   1171  CG1 ILE   153      49.450  40.074  65.068  1.00113.57           C
ATOM   1172  CG2 ILE   153      47.290  39.389  63.829  1.00113.57           C
ATOM   1173  CD1 ILE   153      49.245  39.277  66.355  1.00113.57           C
ATOM   1174  C   ILE   153      49.329  40.836  62.307  1.00113.57           C
ATOM   1175  O   ILE   153      50.536  41.067  62.273  1.00113.57           O
ATOM   1176  N   GLU   154      48.743  39.955  61.475  1.00121.02           N
ATOM   1177  CA  GLU   154      49.463  39.180  60.499  1.00121.02           C
ATOM   1178  CB  GLU   154      48.671  37.957  60.004  1.00121.02           C
ATOM   1179  CG  GLU   154      47.350  38.314  59.322  1.00121.02           C
ATOM   1180  CD  GLU   154      46.690  37.014  58.889  1.00121.02           C
ATOM   1181  OE1 GLU   154      47.334  35.942  59.047  1.00121.02           O
ATOM   1182  OE2 GLU   154      45.536  37.077  58.389  1.00121.02           O
ATOM   1183  C   GLU   154      49.841  39.975  59.296  1.00121.02           C
ATOM   1184  O   GLU   154      50.881  39.731  58.689  1.00121.02           O
ATOM   1185  N   GLY   155      48.997  40.935  58.885  1.00 46.16           N
ATOM   1186  CA  GLY   155      49.322  41.623  57.674  1.00 46.16           C
ATOM   1187  C   GLY   155      48.729  40.848  56.541  1.00 46.16           C
ATOM   1188  O   GLY   155      49.134  41.010  55.390  1.00 46.16           O
ATOM   1189  N   ALA   156      47.767  39.951  56.835  1.00 71.94           N
ATOM   1190  CA  ALA   156      47.145  39.267  55.741  1.00 71.94           C
ATOM   1191  CB  ALA   156      46.787  37.802  56.047  1.00 71.94           C
ATOM   1192  C   ALA   156      45.875  40.002  55.471  1.00 71.94           C
ATOM   1193  O   ALA   156      44.941  39.970  56.271  1.00 71.94           O
ATOM   1194  N   GLN   157      45.823  40.699  54.320  1.00187.31           N
ATOM   1195  CA  GLN   157      44.648  41.427  53.950  1.00187.31           C
ATOM   1196  CB  GLN   157      44.903  42.875  53.507  1.00187.31           C
ATOM   1197  CG  GLN   157      43.666  43.543  52.902  1.00187.31           C
ATOM   1198  CD  GLN   157      44.117  44.812  52.196  1.00187.31           C
ATOM   1199  OE1 GLN   157      45.254  45.253  52.353  1.00187.31           O
ATOM   1200  NE2 GLN   157      43.203  45.420  51.393  1.00187.31           N
ATOM   1201  C   GLN   157      44.142  40.785  52.724  1.00187.31           C
ATOM   1202  O   GLN   157      44.470  41.205  51.614  1.00187.31           O
ATOM   1203  N   PHE   158      43.327  39.737  52.875  1.00240.93           N
ATOM   1204  CA  PHE   158      42.837  39.206  51.649  1.00240.93           C
ATOM   1205  CB  PHE   158      43.762  38.117  51.084  1.00240.93           C
ATOM   1206  CG  PHE   158      43.057  37.428  49.967  1.00240.93           C
ATOM   1207  CD1 PHE   158      43.065  37.938  48.689  1.00240.93           C
ATOM   1208  CD2 PHE   158      42.385  36.252  50.213  1.00240.93           C
ATOM   1209  CE1 PHE   158      42.408  37.281  47.674  1.00240.93           C
ATOM   1210  CE2 PHE   158      41.727  35.593  49.203  1.00240.93           C
ATOM   1211  CZ  PHE   158      41.737  36.108  47.930  1.00240.93           C
ATOM   1212  C   PHE   158      41.476  38.586  51.830  1.00240.93           C
ATOM   1213  O   PHE   158      41.292  37.897  52.829  1.00240.93           O
ATOM   1214  N   LYS   159      40.501  38.766  50.873  1.00266.20           N
ATOM   1215  CA  LYS   159      39.195  38.180  51.130  1.00266.20           C
ATOM   1216  CB  LYS   159      38.432  38.908  52.249  1.00266.20           C
ATOM   1217  CG  LYS   159      38.018  40.327  51.861  1.00266.20           C
ATOM   1218  CD  LYS   159      39.198  41.225  51.486  1.00266.20           C
ATOM   1219  CE  LYS   159      38.779  42.627  51.040  1.00266.20           C
ATOM   1220  NZ  LYS   159      39.978  43.442  50.742  1.00266.20           N
ATOM   1221  C   LYS   159      38.228  38.084  49.952  1.00266.20           C
ATOM   1222  O   LYS   159      38.313  38.863  49.003  1.00266.20           O
ATOM   1223  N   ALA   160      37.289  37.078  50.002  1.00303.13           N
ATOM   1224  CA  ALA   160      36.170  36.884  49.087  1.00303.13           C
ATOM   1225  CB  ALA   160      36.593  36.839  47.608  1.00303.13           C
ATOM   1226  C   ALA   160      35.466  35.567  49.383  1.00303.13           C
ATOM   1227  O   ALA   160      36.085  34.516  49.230  1.00303.13           O
ATOM   1228  N   PHE   161      34.154  35.566  49.782  1.00251.08           N
ATOM   1229  CA  PHE   161      33.453  34.307  50.001  1.00251.08           C
ATOM   1230  CB  PHE   161      33.687  33.725  51.413  1.00251.08           C
ATOM   1231  CG  PHE   161      35.154  33.549  51.608  1.00251.08           C
ATOM   1232  CD1 PHE   161      35.908  34.578  52.126  1.00251.08           C
ATOM   1233  CD2 PHE   161      35.784  32.377  51.261  1.00251.08           C
ATOM   1234  CE1 PHE   161      37.264  34.439  52.303  1.00251.08           C
ATOM   1235  CE2 PHE   161      37.140  32.232  51.436  1.00251.08           C
ATOM   1236  CZ  PHE   161      37.884  33.264  51.957  1.00251.08           C
ATOM   1237  C   PHE   161      31.942  34.448  49.903  1.00251.08           C
ATOM   1238  O   PHE   161      31.274  34.136  50.887  1.00251.08           O
ATOM   1239  N   PRO   162      31.330  34.850  48.813  1.00199.24           N
ATOM   1240  CA  PRO   162      29.881  34.888  48.773  0.50199.24           C
ATOM   1241  CD  PRO   162      31.903  35.916  48.002  0.50199.24           C
ATOM   1242  CB  PRO   162      29.510  35.864  47.659  0.50199.24           C
ATOM   1243  CG  PRO   162      30.726  36.796  47.561  0.50199.24           C
ATOM   1244  C   PRO   162      29.243  33.545  48.573  1.00199.24           C
ATOM   1245  O   PRO   162      28.022  33.444  48.687  1.00199.24           O
ATOM   1246  N   ASP   163      30.039  32.502  48.292  1.00 56.05           N
ATOM   1247  CA  ASP   163      29.535  31.210  47.915  1.00 56.05           C
ATOM   1248  CB  ASP   163      30.655  30.192  47.644  1.00 56.05           C
ATOM   1249  CG  ASP   163      31.338  30.580  46.340  1.00 56.05           C
ATOM   1250  OD1 ASP   163      30.684  31.271  45.513  1.00 56.05           O
ATOM   1251  OD2 ASP   163      32.520  30.188  46.151  1.00 56.05           O
ATOM   1252  C   ASP   163      28.660  30.640  48.985  1.00 56.05           C
ATOM   1253  O   ASP   163      27.748  29.869  48.691  1.00 56.05           O
ATOM   1254  N   THR   164      28.896  31.010  50.254  1.00 93.49           N
ATOM   1255  CA  THR   164      28.171  30.411  51.338  1.00 93.49           C
ATOM   1256  CB  THR   164      28.509  31.024  52.664  1.00 93.49           C
ATOM   1257  OG1 THR   164      29.899  30.894  52.921  1.00 93.49           O
ATOM   1258  CG2 THR   164      27.703  30.300  53.754  1.00 93.49           C
ATOM   1259  C   THR   164      26.693  30.568  51.126  1.00 93.49           C
ATOM   1260  O   THR   164      25.946  29.612  51.333  1.00 93.49           O
ATOM   1261  N   GLY   165      26.216  31.747  50.676  1.00213.38           N
ATOM   1262  CA  GLY   165      24.799  31.859  50.453  1.00213.38           C
ATOM   1263  C   GLY   165      24.114  32.694  51.500  1.00213.38           C
ATOM   1264  O   GLY   165      24.536  33.810  51.796  1.00213.38           O
ATOM   1265  N   SER   166      23.017  32.155  52.074  1.00 85.95           N
ATOM   1266  CA  SER   166      22.086  32.851  52.927  1.00 85.95           C
ATOM   1267  CB  SER   166      20.970  31.934  53.460  1.00 85.95           C
ATOM   1268  OG  SER   166      20.163  31.468  52.388  1.00 85.95           O
ATOM   1269  C   SER   166      22.750  33.474  54.116  1.00 85.95           C
ATOM   1270  O   SER   166      22.261  34.477  54.633  1.00 85.95           O
ATOM   1271  N   VAL   167      23.875  32.916  54.588  1.00 73.23           N
ATOM   1272  CA  VAL   167      24.523  33.457  55.747  1.00 73.23           C
ATOM   1273  CB  VAL   167      25.830  32.766  56.016  1.00 73.23           C
ATOM   1274  CG1 VAL   167      26.601  33.549  57.085  1.00 73.23           C
ATOM   1275  CG2 VAL   167      25.545  31.303  56.398  1.00 73.23           C
ATOM   1276  C   VAL   167      24.825  34.906  55.512  1.00 73.23           C
ATOM   1277  O   VAL   167      25.207  35.308  54.414  1.00 73.23           O
ATOM   1278  N   PRO   168      24.587  35.716  56.514  1.00178.50           N
ATOM   1279  CA  PRO   168      24.989  37.088  56.382  1.00178.50           C
ATOM   1280  CD  PRO   168      23.318  35.611  57.215  1.00178.50           C
ATOM   1281  CB  PRO   168      24.162  37.883  57.384  1.00178.50           C
ATOM   1282  CG  PRO   168      22.867  37.057  57.481  1.00178.50           C
ATOM   1283  C   PRO   168      26.468  37.179  56.554  1.00178.50           C
ATOM   1284  O   PRO   168      27.014  36.471  57.400  1.00178.50           O
ATOM   1285  N   LEU   169      27.144  38.047  55.779  1.00144.60           N
ATOM   1286  CA  LEU   169      28.569  38.090  55.901  1.00144.60           C
ATOM   1287  CB  LEU   169      29.308  37.818  54.577  1.00144.60           C
ATOM   1288  CG  LEU   169      30.844  37.808  54.698  1.00144.60           C
ATOM   1289  CD1 LEU   169      31.321  36.701  55.649  1.00144.60           C
ATOM   1290  CD2 LEU   169      31.508  37.698  53.316  1.00144.60           C
ATOM   1291  C   LEU   169      28.964  39.445  56.387  1.00144.60           C
ATOM   1292  O   LEU   169      28.564  40.459  55.814  1.00144.60           O
ATOM   1293  N   ILE   170      29.764  39.491  57.477  1.00168.51           N
ATOM   1294  CA  ILE   170      30.216  40.763  57.955  1.00168.51           C
ATOM   1295  CB  ILE   170      29.968  41.074  59.410  1.00168.51           C
ATOM   1296  CG1 ILE   170      30.842  40.214  60.329  1.00168.51           C
ATOM   1297  CG2 ILE   170      28.466  40.902  59.682  1.00168.51           C
ATOM   1298  CD1 ILE   170      30.569  38.727  60.193  1.00168.51           C
ATOM   1299  C   ILE   170      31.694  40.775  57.782  1.00168.51           C
ATOM   1300  O   ILE   170      32.367  39.766  57.999  1.00168.51           O
ATOM   1301  N   GLY   171      32.237  41.933  57.365  1.00 43.62           N
ATOM   1302  CA  GLY   171      33.646  41.993  57.137  1.00 43.62           C
ATOM   1303  C   GLY   171      34.243  43.054  58.001  1.00 43.62           C
ATOM   1304  O   GLY   171      33.719  44.162  58.113  1.00 43.62           O
ATOM   1305  N   ASP   172      35.389  42.714  58.622  1.00 79.29           N
ATOM   1306  CA  ASP   172      36.125  43.616  59.458  1.00 79.29           C
ATOM   1307  CB  ASP   172      36.850  42.892  60.611  1.00 79.29           C
ATOM   1308  CG  ASP   172      37.541  43.902  61.521  1.00 79.29           C
ATOM   1309  OD1 ASP   172      37.603  45.106  61.156  1.00 79.29           O
ATOM   1310  OD2 ASP   172      38.021  43.473  62.604  1.00 79.29           O
ATOM   1311  C   ASP   172      37.169  44.256  58.586  1.00 79.29           C
ATOM   1312  O   ASP   172      38.214  43.667  58.324  1.00 79.29           O
ATOM   1313  N   MET   173      36.818  45.441  58.046  1.00183.10           N
ATOM   1314  CA  MET   173      37.530  46.390  57.221  1.00183.10           C
ATOM   1315  CB  MET   173      36.609  47.279  56.353  1.00183.10           C
ATOM   1316  CG  MET   173      35.515  48.000  57.147  1.00183.10           C
ATOM   1317  SD  MET   173      34.668  49.395  56.334  1.00183.10           S
ATOM   1318  CE  MET   173      34.405  48.583  54.738  1.00183.10           C
ATOM   1319  C   MET   173      38.400  47.320  58.006  1.00183.10           C
ATOM   1320  O   MET   173      39.050  48.171  57.406  1.00183.10           O
ATOM   1321  N   SER   174      38.353  47.269  59.350  1.00130.92           N
ATOM   1322  CA  SER   174      38.932  48.270  60.208  1.00130.92           C
ATOM   1323  CB  SER   174      39.086  47.789  61.660  1.00130.92           C
ATOM   1324  OG  SER   174      37.811  47.552  62.237  1.00130.92           O
ATOM   1325  C   SER   174      40.293  48.731  59.767  1.00130.92           C
ATOM   1326  O   SER   174      40.521  49.936  59.679  1.00130.92           O
ATOM   1327  N   SER   175      41.235  47.815  59.497  1.00123.39           N
ATOM   1328  CA  SER   175      42.581  48.184  59.150  1.00123.39           C
ATOM   1329  CB  SER   175      43.619  47.114  59.548  1.00123.39           C
ATOM   1330  OG  SER   175      43.372  45.891  58.872  1.00123.39           O
ATOM   1331  C   SER   175      42.781  48.550  57.705  1.00123.39           C
ATOM   1332  O   SER   175      43.908  48.885  57.343  1.00123.39           O
ATOM   1333  N   ASP   176      41.765  48.463  56.814  1.00182.51           N
ATOM   1334  CA  ASP   176      42.108  48.807  55.457  1.00182.51           C
ATOM   1335  CB  ASP   176      42.409  47.596  54.556  1.00182.51           C
ATOM   1336  CG  ASP   176      43.844  47.168  54.799  1.00182.51           C
ATOM   1337  OD1 ASP   176      44.681  48.064  55.080  1.00182.51           O
ATOM   1338  OD2 ASP   176      44.133  45.949  54.688  1.00182.51           O
ATOM   1339  C   ASP   176      41.063  49.586  54.744  1.00182.51           C
ATOM   1340  O   ASP   176      41.294  49.999  53.611  1.00182.51           O
ATOM   1341  N   ILE   177      39.938  49.920  55.383  1.00274.73           N
ATOM   1342  CA  ILE   177      38.889  50.392  54.548  0.50274.73           C
ATOM   1343  CB  ILE   177      37.543  50.057  55.091  0.50274.73           C
ATOM   1344  CG1 ILE   177      36.461  50.598  54.141  1.00274.73           C
ATOM   1345  CG2 ILE   177      37.487  50.554  56.548  1.00274.73           C
ATOM   1346  CD1 ILE   177      36.441  49.911  52.776  0.50274.73           C
ATOM   1347  C   ILE   177      38.859  51.831  54.241  1.00274.73           C
ATOM   1348  O   ILE   177      38.396  52.641  55.040  1.00274.73           O
ATOM   1349  N   LEU   178      39.663  52.253  53.272  1.00290.59           N
ATOM   1350  CA  LEU   178      39.140  53.123  52.288  1.00290.59           C
ATOM   1351  CB  LEU   178      39.948  54.413  52.112  1.00290.59           C
ATOM   1352  CG  LEU   178      39.367  55.348  51.040  1.00290.59           C
ATOM   1353  CD1 LEU   178      37.913  55.717  51.365  1.00290.59           C
ATOM   1354  CD2 LEU   178      40.247  56.592  50.857  1.00290.59           C
ATOM   1355  C   LEU   178      39.281  52.254  51.078  1.00290.59           C
ATOM   1356  O   LEU   178      38.554  52.330  50.091  1.00290.59           O
ATOM   1357  N   SER   179      40.329  51.397  51.195  1.00129.80           N
ATOM   1358  CA  SER   179      40.960  50.624  50.155  1.00129.80           C
ATOM   1359  CB  SER   179      42.245  49.906  50.616  1.00129.80           C
ATOM   1360  OG  SER   179      41.933  48.787  51.433  1.00129.80           O
ATOM   1361  C   SER   179      40.116  49.600  49.474  1.00129.80           C
ATOM   1362  O   SER   179      39.921  49.683  48.263  1.00129.80           O
ATOM   1363  N   ARG   180      39.582  48.602  50.197  1.00149.47           N
ATOM   1364  CA  ARG   180      38.950  47.570  49.435  1.00149.47           C
ATOM   1365  CB  ARG   180      38.665  46.280  50.226  1.00149.47           C
ATOM   1366  CG  ARG   180      37.720  46.423  51.414  1.00149.47           C
ATOM   1367  CD  ARG   180      37.820  45.235  52.372  1.00149.47           C
ATOM   1368  NE  ARG   180      38.293  45.748  53.687  1.00149.47           N
ATOM   1369  CZ  ARG   180      39.624  45.810  53.982  1.00149.47           C
ATOM   1370  NH1 ARG   180      40.556  45.481  53.041  1.00149.47           N
ATOM   1371  NH2 ARG   180      40.007  46.189  55.235  1.00149.47           N
ATOM   1372  C   ARG   180      37.695  48.094  48.846  1.00149.47           C
ATOM   1373  O   ARG   180      36.939  48.835  49.472  1.00149.47           O
ATOM   1374  N   PRO   181      37.530  47.782  47.591  1.00112.61           N
ATOM   1375  CA  PRO   181      36.305  48.105  46.934  0.50112.61           C
ATOM   1376  CD  PRO   181      38.651  47.720  46.669  0.50112.61           C
ATOM   1377  CB  PRO   181      36.619  48.178  45.439  0.50112.61           C
ATOM   1378  CG  PRO   181      37.993  47.494  45.300  0.50112.61           C
ATOM   1379  C   PRO   181      35.382  47.005  47.307  1.00112.61           C
ATOM   1380  O   PRO   181      35.798  45.848  47.279  1.00112.61           O
ATOM   1381  N   PHE   182      34.119  47.312  47.618  1.00 91.66           N
ATOM   1382  CA  PHE   182      33.272  46.238  48.004  1.00 91.66           C
ATOM   1383  CB  PHE   182      32.492  46.469  49.313  1.00 91.66           C
ATOM   1384  CG  PHE   182      33.393  46.365  50.491  1.00 91.66           C
ATOM   1385  CD1 PHE   182      33.617  45.145  51.084  1.00 91.66           C
ATOM   1386  CD2 PHE   182      34.006  47.483  51.003  1.00 91.66           C
ATOM   1387  CE1 PHE   182      34.441  45.040  52.177  1.00 91.66           C
ATOM   1388  CE2 PHE   182      34.832  47.381  52.094  1.00 91.66           C
ATOM   1389  CZ  PHE   182      35.051  46.161  52.682  1.00 91.66           C
ATOM   1390  C   PHE   182      32.215  46.106  46.974  1.00 91.66           C
ATOM   1391  O   PHE   182      31.750  47.093  46.405  1.00 91.66           O
ATOM   1392  N   ASP   183      31.851  44.848  46.681  1.00 55.73           N
ATOM   1393  CA  ASP   183      30.691  44.617  45.889  1.00 55.73           C
ATOM   1394  CB  ASP   183      30.764  43.324  45.058  1.00 55.73           C
ATOM   1395  CG  ASP   183      29.503  43.207  44.209  1.00 55.73           C
ATOM   1396  OD1 ASP   183      28.496  43.892  44.534  1.00 55.73           O
ATOM   1397  OD2 ASP   183      29.531  42.424  43.222  1.00 55.73           O
ATOM   1398  C   ASP   183      29.665  44.441  46.956  1.00 55.73           C
ATOM   1399  O   ASP   183      29.651  43.432  47.659  1.00 55.73           O
ATOM   1400  N   LEU   184      28.793  45.448  47.124  1.00110.35           N
ATOM   1401  CA  LEU   184      27.863  45.451  48.211  1.00110.35           C
ATOM   1402  CB  LEU   184      27.149  46.792  48.422  1.00110.35           C
ATOM   1403  CG  LEU   184      28.157  47.857  48.899  1.00110.35           C
ATOM   1404  CD1 LEU   184      29.057  48.329  47.746  1.00110.35           C
ATOM   1405  CD2 LEU   184      27.487  48.983  49.698  1.00110.35           C
ATOM   1406  C   LEU   184      26.887  44.332  48.080  1.00110.35           C
ATOM   1407  O   LEU   184      26.306  43.899  49.072  1.00110.35           O
ATOM   1408  N   ASN   185      26.633  43.867  46.847  1.00 61.67           N
ATOM   1409  CA  ASN   185      25.734  42.765  46.669  1.00 61.67           C
ATOM   1410  CB  ASN   185      25.473  42.443  45.188  1.00 61.67           C
ATOM   1411  CG  ASN   185      24.696  43.600  44.576  1.00 61.67           C
ATOM   1412  OD1 ASN   185      24.680  43.778  43.359  1.00 61.67           O
ATOM   1413  ND2 ASN   185      24.034  44.414  45.442  1.00 61.67           N
ATOM   1414  C   ASN   185      26.322  41.533  47.308  1.00 61.67           C
ATOM   1415  O   ASN   185      25.598  40.702  47.851  1.00 61.67           O
ATOM   1416  N   GLN   186      27.657  41.373  47.239  1.00 68.28           N
ATOM   1417  CA  GLN   186      28.355  40.208  47.724  0.50 68.28           C
ATOM   1418  CB  GLN   186      29.823  40.171  47.269  0.50 68.28           C
ATOM   1419  CG  GLN   186      29.978  40.058  45.751  0.50 68.28           C
ATOM   1420  CD  GLN   186      31.466  40.008  45.436  0.50 68.28           C
ATOM   1421  OE1 GLN   186      32.286  39.732  46.311  1.00 68.28           O
ATOM   1422  NE2 GLN   186      31.828  40.272  44.152  1.00 68.28           N
ATOM   1423  C   GLN   186      28.342  40.057  49.225  1.00 68.28           C
ATOM   1424  O   GLN   186      28.320  38.929  49.716  1.00 68.28           O
ATOM   1425  N   PHE   187      28.396  41.160  50.003  1.00186.34           N
ATOM   1426  CA  PHE   187      28.507  41.035  51.436  1.00186.34           C
ATOM   1427  CB  PHE   187      29.732  41.780  51.993  1.00186.34           C
ATOM   1428  CG  PHE   187      30.950  41.291  51.288  1.00186.34           C
ATOM   1429  CD1 PHE   187      31.616  40.168  51.717  1.00186.34           C
ATOM   1430  CD2 PHE   187      31.430  41.966  50.189  1.00186.34           C
ATOM   1431  CE1 PHE   187      32.739  39.723  51.062  1.00186.34           C
ATOM   1432  CE2 PHE   187      32.552  41.528  49.527  1.00186.34           C
ATOM   1433  CZ  PHE   187      33.208  40.403  49.965  1.00186.34           C
ATOM   1434  C   PHE   187      27.326  41.713  52.063  1.00186.34           C
ATOM   1435  O   PHE   187      26.627  42.472  51.401  1.00186.34           O
ATOM   1436  N   GLY   188      26.995  41.335  53.319  1.00 76.90           N
ATOM   1437  CA  GLY   188      25.956  41.955  54.099  1.00 76.90           C
ATOM   1438  C   GLY   188      26.370  43.242  54.760  1.00 76.90           C
ATOM   1439  O   GLY   188      25.597  44.200  54.810  1.00 76.90           O
ATOM   1440  N   LEU   189      27.587  43.286  55.348  1.00184.42           N
ATOM   1441  CA  LEU   189      27.933  44.461  56.094  1.00184.42           C
ATOM   1442  CB  LEU   189      27.246  44.552  57.473  1.00184.42           C
ATOM   1443  CG  LEU   189      27.347  43.291  58.355  1.00184.42           C
ATOM   1444  CD1 LEU   189      26.792  43.565  59.761  1.00184.42           C
ATOM   1445  CD2 LEU   189      26.629  42.091  57.711  1.00184.42           C
ATOM   1446  C   LEU   189      29.409  44.520  56.312  1.00184.42           C
ATOM   1447  O   LEU   189      30.123  43.531  56.147  1.00184.42           O
ATOM   1448  N   VAL   190      29.905  45.727  56.657  1.00111.29           N
ATOM   1449  CA  VAL   190      31.295  45.894  56.945  0.50111.29           C
ATOM   1450  CB  VAL   190      32.076  46.328  55.752  0.50111.29           C
ATOM   1451  CG1 VAL   190      31.660  47.768  55.408  0.50111.29           C
ATOM   1452  CG2 VAL   190      33.565  46.090  56.042  0.50111.29           C
ATOM   1453  C   VAL   190      31.417  46.940  58.016  1.00111.29           C
ATOM   1454  O   VAL   190      30.563  47.819  58.128  1.00111.29           O
ATOM   1455  N   TYR   191      32.472  46.859  58.859  1.00 66.49           N
ATOM   1456  CA  TYR   191      32.615  47.843  59.897  1.00 66.49           C
ATOM   1457  CB  TYR   191      32.083  47.377  61.264  1.00 66.49           C
ATOM   1458  CG  TYR   191      32.867  46.177  61.662  1.00 66.49           C
ATOM   1459  CD1 TYR   191      32.505  44.924  61.223  1.00 66.49           C
ATOM   1460  CD2 TYR   191      33.965  46.314  62.477  1.00 66.49           C
ATOM   1461  CE1 TYR   191      33.236  43.819  61.588  1.00 66.49           C
ATOM   1462  CE2 TYR   191      34.698  45.213  62.845  1.00 66.49           C
ATOM   1463  CZ  TYR   191      34.332  43.966  62.402  1.00 66.49           C
ATOM   1464  OH  TYR   191      35.087  42.839  62.780  1.00 66.49           O
ATOM   1465  C   TYR   191      34.058  48.211  60.070  1.00 66.49           C
ATOM   1466  O   TYR   191      34.963  47.438  59.759  1.00 66.49           O
ATOM   1467  N   ALA   192      34.301  49.433  60.588  1.00 44.32           N
ATOM   1468  CA  ALA   192      35.646  49.889  60.779  1.00 44.32           C
ATOM   1469  CB  ALA   192      36.254  50.550  59.531  1.00 44.32           C
ATOM   1470  C   ALA   192      35.651  50.918  61.860  1.00 44.32           C
ATOM   1471  O   ALA   192      34.606  51.293  62.392  1.00 44.32           O
ATOM   1472  N   GLY   193      36.865  51.371  62.233  1.00 33.72           N
ATOM   1473  CA  GLY   193      37.002  52.391  63.227  1.00 33.72           C
ATOM   1474  C   GLY   193      37.774  53.505  62.594  1.00 33.72           C
ATOM   1475  O   GLY   193      38.657  53.277  61.769  1.00 33.72           O
ATOM   1476  N   ALA   194      37.432  54.748  62.981  1.00 63.78           N
ATOM   1477  CA  ALA   194      38.035  55.968  62.523  1.00 63.78           C
ATOM   1478  CB  ALA   194      37.335  57.220  63.074  1.00 63.78           C
ATOM   1479  C   ALA   194      39.441  55.999  62.992  1.00 63.78           C
ATOM   1480  O   ALA   194      40.321  56.524  62.315  1.00 63.78           O
ATOM   1481  N   GLN   195      39.677  55.382  64.157  1.00110.01           N
ATOM   1482  CA  GLN   195      40.939  55.373  64.826  1.00110.01           C
ATOM   1483  CB  GLN   195      40.955  54.311  65.935  1.00110.01           C
ATOM   1484  CG  GLN   195      42.344  53.979  66.475  1.00110.01           C
ATOM   1485  CD  GLN   195      42.174  52.919  67.555  1.00110.01           C
ATOM   1486  OE1 GLN   195      43.146  52.314  68.004  1.00110.01           O
ATOM   1487  NE2 GLN   195      40.905  52.677  67.979  1.00110.01           N
ATOM   1488  C   GLN   195      41.966  54.959  63.835  1.00110.01           C
ATOM   1489  O   GLN   195      43.120  55.381  63.899  1.00110.01           O
ATOM   1490  N   LYS   196      41.559  54.129  62.869  1.00226.99           N
ATOM   1491  CA  LYS   196      42.536  53.581  61.982  1.00226.99           C
ATOM   1492  CB  LYS   196      42.159  52.187  61.466  1.00226.99           C
ATOM   1493  CG  LYS   196      42.196  51.139  62.581  1.00226.99           C
ATOM   1494  CD  LYS   196      41.602  49.787  62.193  1.00226.99           C
ATOM   1495  CE  LYS   196      41.641  48.756  63.322  1.00226.99           C
ATOM   1496  NZ  LYS   196      43.040  48.518  63.736  1.00226.99           N
ATOM   1497  C   LYS   196      42.900  54.467  60.805  1.00226.99           C
ATOM   1498  O   LYS   196      43.485  55.523  61.041  1.00226.99           O
ATOM   1499  N   ASN   197      42.614  54.009  59.534  1.00160.36           N
ATOM   1500  CA  ASN   197      42.961  54.584  58.241  1.00160.36           C
ATOM   1501  CB  ASN   197      42.447  53.717  57.072  1.00160.36           C
ATOM   1502  CG  ASN   197      43.066  54.194  55.763  1.00160.36           C
ATOM   1503  OD1 ASN   197      42.869  55.333  55.341  1.00160.36           O
ATOM   1504  ND2 ASN   197      43.833  53.293  55.091  1.00160.36           N
ATOM   1505  C   ASN   197      42.354  55.951  58.098  1.00160.36           C
ATOM   1506  O   ASN   197      42.916  56.800  57.410  1.00160.36           O
ATOM   1507  N   LEU   198      41.139  56.162  58.643  1.00 92.43           N
ATOM   1508  CA  LEU   198      40.448  57.427  58.559  1.00 92.43           C
ATOM   1509  CB  LEU   198      38.944  57.284  58.848  1.00 92.43           C
ATOM   1510  CG  LEU   198      38.216  56.399  57.818  1.00 92.43           C
ATOM   1511  CD1 LEU   198      36.702  56.365  58.083  1.00 92.43           C
ATOM   1512  CD2 LEU   198      38.567  56.808  56.376  1.00 92.43           C
ATOM   1513  C   LEU   198      40.952  58.583  59.422  1.00 92.43           C
ATOM   1514  O   LEU   198      41.141  59.676  58.888  1.00 92.43           O
ATOM   1515  N   GLY   199      41.202  58.406  60.751  1.00 78.58           N
ATOM   1516  CA  GLY   199      41.475  59.531  61.632  1.00 78.58           C
ATOM   1517  C   GLY   199      41.681  59.059  63.049  1.00 78.58           C
ATOM   1518  O   GLY   199      42.160  57.958  63.314  1.00 78.58           O
ATOM   1519  N   PRO   200      41.326  59.927  63.966  1.00 88.92           N
ATOM   1520  CA  PRO   200      41.507  59.665  65.374  1.00 88.92           C
ATOM   1521  CD  PRO   200      41.417  61.348  63.668  1.00 88.92           C
ATOM   1522  CB  PRO   200      41.320  61.011  66.072  1.00 88.92           C
ATOM   1523  CG  PRO   200      41.740  62.036  65.004  1.00 88.92           C
ATOM   1524  C   PRO   200      40.603  58.594  65.892  1.00 88.92           C
ATOM   1525  O   PRO   200      39.592  58.296  65.260  1.00 88.92           O
ATOM   1526  N   SER   201      40.972  58.006  67.048  1.00 83.47           N
ATOM   1527  CA  SER   201      40.254  56.929  67.668  1.00 83.47           C
ATOM   1528  CB  SER   201      41.024  56.291  68.837  1.00 83.47           C
ATOM   1529  OG  SER   201      42.340  55.943  68.436  1.00 83.47           O
ATOM   1530  C   SER   201      39.018  57.494  68.287  1.00 83.47           C
ATOM   1531  O   SER   201      38.839  58.710  68.336  1.00 83.47           O
ATOM   1532  N   GLY   202      38.135  56.602  68.788  1.00 40.36           N
ATOM   1533  CA  GLY   202      36.966  57.046  69.488  1.00 40.36           C
ATOM   1534  C   GLY   202      35.697  56.810  68.722  1.00 40.36           C
ATOM   1535  O   GLY   202      34.619  57.061  69.258  1.00 40.36           O
ATOM   1536  N   VAL   203      35.742  56.344  67.460  1.00 53.82           N
ATOM   1537  CA  VAL   203      34.462  56.142  66.838  1.00 53.82           C
ATOM   1538  CB  VAL   203      34.041  57.280  65.957  1.00 53.82           C
ATOM   1539  CG1 VAL   203      32.731  56.891  65.249  1.00 53.82           C
ATOM   1540  CG2 VAL   203      33.929  58.548  66.819  1.00 53.82           C
ATOM   1541  C   VAL   203      34.504  54.920  65.979  1.00 53.82           C
ATOM   1542  O   VAL   203      35.528  54.594  65.382  1.00 53.82           O
ATOM   1543  N   THR   204      33.367  54.199  65.902  1.00118.25           N
ATOM   1544  CA  THR   204      33.318  53.052  65.049  1.00118.25           C
ATOM   1545  CB  THR   204      33.033  51.765  65.730  1.00118.25           C
ATOM   1546  OG1 THR   204      33.247  50.681  64.837  1.00118.25           O
ATOM   1547  CG2 THR   204      31.574  51.782  66.195  1.00118.25           C
ATOM   1548  C   THR   204      32.174  53.246  64.126  1.00118.25           C
ATOM   1549  O   THR   204      31.218  53.954  64.442  1.00118.25           O
ATOM   1550  N   VAL   205      32.250  52.622  62.939  1.00116.60           N
ATOM   1551  CA  VAL   205      31.148  52.774  62.049  1.00116.60           C
ATOM   1552  CB  VAL   205      31.467  53.598  60.832  1.00116.60           C
ATOM   1553  CG1 VAL   205      32.225  52.744  59.802  1.00116.60           C
ATOM   1554  CG2 VAL   205      30.159  54.216  60.322  1.00116.60           C
ATOM   1555  C   VAL   205      30.725  51.411  61.608  1.00116.60           C
ATOM   1556  O   VAL   205      31.551  50.550  61.303  1.00116.60           O
ATOM   1557  N   VAL   206      29.399  51.176  61.591  1.00 53.47           N
ATOM   1558  CA  VAL   206      28.889  49.908  61.172  1.00 53.47           C
ATOM   1559  CB  VAL   206      27.961  49.291  62.176  1.00 53.47           C
ATOM   1560  CG1 VAL   206      27.469  47.942  61.627  1.00 53.47           C
ATOM   1561  CG2 VAL   206      28.686  49.205  63.527  1.00 53.47           C
ATOM   1562  C   VAL   206      28.070  50.155  59.947  1.00 53.47           C
ATOM   1563  O   VAL   206      27.106  50.918  59.982  1.00 53.47           O
ATOM   1564  N   ILE   207      28.428  49.493  58.832  1.00 60.60           N
ATOM   1565  CA  ILE   207      27.669  49.632  57.625  1.00 60.60           C
ATOM   1566  CB  ILE   207      28.527  49.835  56.407  1.00 60.60           C
ATOM   1567  CG1 ILE   207      29.315  51.153  56.521  1.00 60.60           C
ATOM   1568  CG2 ILE   207      27.631  49.759  55.160  1.00 60.60           C
ATOM   1569  CD1 ILE   207      30.414  51.308  55.473  1.00 60.60           C
ATOM   1570  C   ILE   207      26.948  48.332  57.480  1.00 60.60           C
ATOM   1571  O   ILE   207      27.570  47.272  57.503  1.00 60.60           O
ATOM   1572  N   VAL   208      25.607  48.376  57.347  1.00111.33           N
ATOM   1573  CA  VAL   208      24.855  47.150  57.332  1.00111.33           C
ATOM   1574  CB  VAL   208      24.266  46.873  58.687  1.00111.33           C
ATOM   1575  CG1 VAL   208      23.350  45.646  58.622  1.00111.33           C
ATOM   1576  CG2 VAL   208      25.425  46.729  59.690  1.00111.33           C
ATOM   1577  C   VAL   208      23.738  47.265  56.340  1.00111.33           C
ATOM   1578  O   VAL   208      23.291  48.363  56.014  1.00111.33           O
ATOM   1579  N   ARG   209      23.243  46.109  55.844  1.00126.02           N
ATOM   1580  CA  ARG   209      22.217  46.114  54.843  1.00126.02           C
ATOM   1581  CB  ARG   209      22.585  45.299  53.586  1.00126.02           C
ATOM   1582  CG  ARG   209      21.718  45.630  52.367  1.00126.02           C
ATOM   1583  CD  ARG   209      22.158  44.935  51.078  1.00126.02           C
ATOM   1584  NE  ARG   209      21.256  45.410  49.990  1.00126.02           N
ATOM   1585  CZ  ARG   209      20.081  44.763  49.738  1.00126.02           C
ATOM   1586  NH1 ARG   209      19.732  43.665  50.471  1.00126.02           N
ATOM   1587  NH2 ARG   209      19.253  45.216  48.752  1.00126.02           N
ATOM   1588  C   ARG   209      20.942  45.567  55.413  1.00126.02           C
ATOM   1589  O   ARG   209      20.838  45.241  56.595  1.00126.02           O
ATOM   1590  N   GLU   210      19.922  45.477  54.540  1.00 89.64           N
ATOM   1591  CA  GLU   210      18.585  45.076  54.865  1.00 89.64           C
ATOM   1592  CB  GLU   210      17.673  45.090  53.629  1.00 89.64           C
ATOM   1593  CG  GLU   210      16.234  44.670  53.919  1.00 89.64           C
ATOM   1594  CD  GLU   210      15.470  44.738  52.604  1.00 89.64           C
ATOM   1595  OE1 GLU   210      15.810  45.624  51.776  1.00 89.64           O
ATOM   1596  OE2 GLU   210      14.544  43.906  52.406  1.00 89.64           O
ATOM   1597  C   GLU   210      18.562  43.684  55.419  1.00 89.64           C
ATOM   1598  O   GLU   210      17.786  43.390  56.326  1.00 89.64           O
ATOM   1599  N   ASP   211      19.390  42.771  54.888  1.00 41.07           N
ATOM   1600  CA  ASP   211      19.322  41.421  55.374  1.00 41.07           C
ATOM   1601  CB  ASP   211      20.264  40.463  54.628  1.00 41.07           C
ATOM   1602  CG  ASP   211      19.679  40.210  53.247  1.00 41.07           C
ATOM   1603  OD1 ASP   211      18.517  40.632  53.006  1.00 41.07           O
ATOM   1604  OD2 ASP   211      20.388  39.583  52.415  1.00 41.07           O
ATOM   1605  C   ASP   211      19.702  41.385  56.820  1.00 41.07           C
ATOM   1606  O   ASP   211      19.062  40.707  57.625  1.00 41.07           O
ATOM   1607  N   LEU   212      20.765  42.116  57.191  1.00103.84           N
ATOM   1608  CA  LEU   212      21.193  42.077  58.554  1.00103.84           C
ATOM   1609  CB  LEU   212      22.516  42.831  58.773  1.00103.84           C
ATOM   1610  CG  LEU   212      23.111  42.734  60.194  1.00103.84           C
ATOM   1611  CD1 LEU   212      22.273  43.491  61.237  1.00103.84           C
ATOM   1612  CD2 LEU   212      23.369  41.270  60.581  1.00103.84           C
ATOM   1613  C   LEU   212      20.123  42.685  59.398  1.00103.84           C
ATOM   1614  O   LEU   212      19.786  42.163  60.461  1.00103.84           O
ATOM   1615  N   VAL   213      19.537  43.801  58.929  1.00101.26           N
ATOM   1616  CA  VAL   213      18.545  44.448  59.730  1.00101.26           C
ATOM   1617  CB  VAL   213      18.015  45.741  59.167  1.00101.26           C
ATOM   1618  CG1 VAL   213      17.098  45.461  57.969  1.00101.26           C
ATOM   1619  CG2 VAL   213      17.317  46.498  60.308  1.00101.26           C
ATOM   1620  C   VAL   213      17.409  43.508  59.919  1.00101.26           C
ATOM   1621  O   VAL   213      16.898  43.392  61.021  1.00101.26           O
ATOM   1622  N   ALA   214      17.002  42.760  58.881  1.00 35.41           N
ATOM   1623  CA  ALA   214      15.852  41.911  59.027  1.00 35.41           C
ATOM   1624  CB  ALA   214      15.532  41.119  57.747  1.00 35.41           C
ATOM   1625  C   ALA   214      16.102  40.923  60.123  1.00 35.41           C
ATOM   1626  O   ALA   214      15.213  40.641  60.927  1.00 35.41           O
ATOM   1627  N   GLU   215      17.331  40.386  60.202  1.00118.59           N
ATOM   1628  CA  GLU   215      17.614  39.384  61.187  1.00118.59           C
ATOM   1629  CB  GLU   215      19.054  38.848  61.106  1.00118.59           C
ATOM   1630  CG  GLU   215      19.354  37.777  62.156  1.00118.59           C
ATOM   1631  CD  GLU   215      18.592  36.516  61.770  1.00118.59           C
ATOM   1632  OE1 GLU   215      18.390  36.300  60.545  1.00118.59           O
ATOM   1633  OE2 GLU   215      18.202  35.754  62.695  1.00118.59           O
ATOM   1634  C   GLU   215      17.419  39.948  62.565  1.00118.59           C
ATOM   1635  O   GLU   215      16.880  39.270  63.438  1.00118.59           O
ATOM   1636  N   SER   216      17.838  41.207  62.804  1.00 79.72           N
ATOM   1637  CA  SER   216      17.740  41.755  64.130  1.00 79.72           C
ATOM   1638  CB  SER   216      18.478  43.106  64.311  1.00 79.72           C
ATOM   1639  OG  SER   216      18.197  44.020  63.262  1.00 79.72           O
ATOM   1640  C   SER   216      16.316  41.817  64.637  1.00 79.72           C
ATOM   1641  O   SER   216      16.117  41.392  65.771  1.00 79.72           O
ATOM   1642  N   PRO   217      15.296  42.278  63.946  1.00147.15           N
ATOM   1643  CA  PRO   217      13.999  42.171  64.549  1.00147.15           C
ATOM   1644  CD  PRO   217      15.384  43.587  63.328  1.00147.15           C
ATOM   1645  CB  PRO   217      13.061  43.025  63.712  1.00147.15           C
ATOM   1646  CG  PRO   217      13.971  44.193  63.318  1.00147.15           C
ATOM   1647  C   PRO   217      13.545  40.783  64.795  1.00147.15           C
ATOM   1648  O   PRO   217      12.582  40.613  65.541  1.00147.15           O
ATOM   1649  N   LYS   218      14.185  39.780  64.178  1.00114.57           N
ATOM   1650  CA  LYS   218      13.792  38.451  64.522  1.00114.57           C
ATOM   1651  CB  LYS   218      14.613  37.360  63.812  1.00114.57           C
ATOM   1652  CG  LYS   218      14.391  37.306  62.298  1.00114.57           C
ATOM   1653  CD  LYS   218      15.360  36.368  61.577  1.00114.57           C
ATOM   1654  CE  LYS   218      14.837  34.935  61.458  1.00114.57           C
ATOM   1655  NZ  LYS   218      14.611  34.360  62.804  1.00114.57           N
ATOM   1656  C   LYS   218      14.070  38.359  65.991  1.00114.57           C
ATOM   1657  O   LYS   218      13.344  37.707  66.740  1.00114.57           O
ATOM   1658  N   HIS   219      15.138  39.056  66.427  1.00228.86           N
ATOM   1659  CA  HIS   219      15.540  39.093  67.806  1.00228.86           C
ATOM   1660  ND1 HIS   219      18.179  37.663  66.140  1.00228.86           N
ATOM   1661  CG  HIS   219      17.642  37.739  67.405  1.00228.86           C
ATOM   1662  CB  HIS   219      17.065  38.991  67.997  1.00228.86           C
ATOM   1663  NE2 HIS   219      18.339  35.628  67.020  1.00228.86           N
ATOM   1664  CD2 HIS   219      17.748  36.486  67.929  1.00228.86           C
ATOM   1665  CE1 HIS   219      18.580  36.380  65.961  1.00228.86           C
ATOM   1666  C   HIS   219      15.126  40.428  68.366  1.00228.86           C
ATOM   1667  O   HIS   219      14.470  41.219  67.689  1.00228.86           O
ATOM   1668  N   LEU   220      15.445  40.695  69.655  1.00245.90           N
ATOM   1669  CA  LEU   220      15.086  41.968  70.228  1.00245.90           C
ATOM   1670  CB  LEU   220      13.831  41.881  71.113  1.00245.90           C
ATOM   1671  CG  LEU   220      13.418  43.219  71.755  1.00245.90           C
ATOM   1672  CD1 LEU   220      12.995  44.243  70.690  1.00245.90           C
ATOM   1673  CD2 LEU   220      12.344  43.013  72.834  1.00245.90           C
ATOM   1674  C   LEU   220      16.205  42.474  71.111  1.00245.90           C
ATOM   1675  O   LEU   220      16.293  42.115  72.284  1.00245.90           O
ATOM   1676  N   PRO   221      17.067  43.296  70.566  1.00219.43           N
ATOM   1677  CA  PRO   221      18.126  43.891  71.356  1.00219.43           C
ATOM   1678  CD  PRO   221      17.537  42.947  69.235  1.00219.43           C
ATOM   1679  CB  PRO   221      19.302  44.104  70.408  1.00219.43           C
ATOM   1680  CG  PRO   221      19.063  43.079  69.291  1.00219.43           C
ATOM   1681  C   PRO   221      17.653  45.165  72.001  1.00219.43           C
ATOM   1682  O   PRO   221      16.508  45.554  71.778  1.00219.43           O
ATOM   1683  N   THR   222      18.527  45.830  72.793  1.00125.82           N
ATOM   1684  CA  THR   222      18.211  47.051  73.491  1.00125.82           C
ATOM   1685  CB  THR   222      18.993  47.222  74.760  1.00125.82           C
ATOM   1686  OG1 THR   222      20.381  47.309  74.473  1.00125.82           O
ATOM   1687  CG2 THR   222      18.717  46.015  75.674  1.00125.82           C
ATOM   1688  C   THR   222      18.519  48.230  72.611  1.00125.82           C
ATOM   1689  O   THR   222      18.277  48.208  71.407  1.00125.82           O
ATOM   1690  N   MET   223      19.046  49.312  73.223  1.00122.82           N
ATOM   1691  CA  MET   223      19.347  50.555  72.560  1.00122.82           C
ATOM   1692  CB  MET   223      19.890  51.618  73.529  1.00122.82           C
ATOM   1693  CG  MET   223      18.890  52.025  74.615  1.00122.82           C
ATOM   1694  SD  MET   223      17.399  52.862  74.000  1.00122.82           S
ATOM   1695  CE  MET   223      16.685  53.130  75.649  1.00122.82           C
ATOM   1696  C   MET   223      20.397  50.315  71.518  1.00122.82           C
ATOM   1697  O   MET   223      20.375  50.921  70.447  1.00122.82           O
ATOM   1698  N   LEU   224      21.348  49.419  71.827  1.00 75.43           N
ATOM   1699  CA  LEU   224      22.450  49.053  70.981  1.00 75.43           C
ATOM   1700  CB  LEU   224      23.380  48.016  71.635  1.00 75.43           C
ATOM   1701  CG  LEU   224      24.068  48.502  72.922  1.00 75.43           C
ATOM   1702  CD1 LEU   224      24.979  47.412  73.508  1.00 75.43           C
ATOM   1703  CD2 LEU   224      24.798  49.835  72.696  1.00 75.43           C
ATOM   1704  C   LEU   224      21.888  48.394  69.764  1.00 75.43           C
ATOM   1705  O   LEU   224      22.537  48.323  68.722  1.00 75.43           O
ATOM   1706  N   ARG   225      20.671  47.841  69.896  1.00153.30           N
ATOM   1707  CA  ARG   225      20.043  47.129  68.824  1.00153.30           C
ATOM   1708  CB  ARG   225      18.581  46.743  69.114  1.00153.30           C
ATOM   1709  CG  ARG   225      17.898  45.984  67.975  1.00153.30           C
ATOM   1710  CD  ARG   225      16.444  45.611  68.276  1.00153.30           C
ATOM   1711  NE  ARG   225      15.702  46.873  68.563  1.00153.30           N
ATOM   1712  CZ  ARG   225      14.336  46.872  68.569  1.00153.30           C
ATOM   1713  NH1 ARG   225      13.659  45.713  68.323  1.00153.30           N
ATOM   1714  NH2 ARG   225      13.650  48.024  68.821  1.00153.30           N
ATOM   1715  C   ARG   225      20.040  47.955  67.578  1.00153.30           C
ATOM   1716  O   ARG   225      20.070  49.184  67.612  1.00153.30           O
ATOM   1717  N   TYR   226      20.032  47.255  66.426  1.00120.78           N
ATOM   1718  CA  TYR   226      20.014  47.851  65.122  1.00120.78           C
ATOM   1719  CB  TYR   226      20.093  46.850  63.952  1.00120.78           C
ATOM   1720  CG  TYR   226      21.477  46.308  63.841  1.00120.78           C
ATOM   1721  CD1 TYR   226      21.880  45.249  64.615  1.00120.78           C
ATOM   1722  CD2 TYR   226      22.370  46.854  62.946  1.00120.78           C
ATOM   1723  CE1 TYR   226      23.155  44.744  64.513  1.00120.78           C
ATOM   1724  CE2 TYR   226      23.647  46.355  62.838  1.00120.78           C
ATOM   1725  CZ  TYR   226      24.042  45.297  63.622  1.00120.78           C
ATOM   1726  OH  TYR   226      25.351  44.783  63.513  1.00120.78           O
ATOM   1727  C   TYR   226      18.738  48.601  64.928  1.00120.78           C
ATOM   1728  O   TYR   226      18.725  49.654  64.295  1.00120.78           O
ATOM   1729  N   ASP   227      17.630  48.096  65.496  1.00 80.56           N
ATOM   1730  CA  ASP   227      16.334  48.640  65.209  1.00 80.56           C
ATOM   1731  CB  ASP   227      15.191  47.934  65.950  1.00 80.56           C
ATOM   1732  CG  ASP   227      14.947  46.645  65.179  1.00 80.56           C
ATOM   1733  OD1 ASP   227      15.226  46.649  63.950  1.00 80.56           O
ATOM   1734  OD2 ASP   227      14.479  45.650  65.792  1.00 80.56           O
ATOM   1735  C   ASP   227      16.284  50.105  65.469  1.00 80.56           C
ATOM   1736  O   ASP   227      15.564  50.820  64.773  1.00 80.56           O
ATOM   1737  N   THR   228      17.037  50.641  66.445  1.00176.47           N
ATOM   1738  CA  THR   228      16.940  52.070  66.558  1.00176.47           C
ATOM   1739  CB  THR   228      17.410  52.592  67.886  1.00176.47           C
ATOM   1740  OG1 THR   228      18.786  52.295  68.073  1.00176.47           O
ATOM   1741  CG2 THR   228      16.571  51.945  69.002  1.00176.47           C
ATOM   1742  C   THR   228      17.814  52.696  65.501  1.00176.47           C
ATOM   1743  O   THR   228      18.484  53.696  65.755  1.00176.47           O
ATOM   1744  N   TYR   229      17.819  52.109  64.283  1.00141.40           N
ATOM   1745  CA  TYR   229      18.543  52.573  63.141  1.00141.40           C
ATOM   1746  CB  TYR   229      18.683  51.527  62.015  1.00141.40           C
ATOM   1747  CG  TYR   229      17.348  51.076  61.526  1.00141.40           C
ATOM   1748  CD1 TYR   229      16.642  51.811  60.601  1.00141.40           C
ATOM   1749  CD2 TYR   229      16.809  49.896  61.987  1.00141.40           C
ATOM   1750  CE1 TYR   229      15.416  51.377  60.150  1.00141.40           C
ATOM   1751  CE2 TYR   229      15.585  49.458  61.541  1.00141.40           C
ATOM   1752  CZ  TYR   229      14.886  50.199  60.619  1.00141.40           C
ATOM   1753  OH  TYR   229      13.630  49.752  60.157  1.00141.40           O
ATOM   1754  C   TYR   229      17.901  53.801  62.598  1.00141.40           C
ATOM   1755  O   TYR   229      18.595  54.731  62.190  1.00141.40           O
ATOM   1756  N   VAL   230      16.552  53.836  62.575  1.00190.84           N
ATOM   1757  CA  VAL   230      15.907  54.991  62.029  1.00190.84           C
ATOM   1758  CB  VAL   230      14.409  54.930  62.084  1.00190.84           C
ATOM   1759  CG1 VAL   230      13.847  56.272  61.588  1.00190.84           C
ATOM   1760  CG2 VAL   230      13.938  53.717  61.264  1.00190.84           C
ATOM   1761  C   VAL   230      16.351  56.133  62.864  1.00190.84           C
ATOM   1762  O   VAL   230      16.182  56.136  64.082  1.00190.84           O
ATOM   1763  N   LYS   231      16.962  57.140  62.220  1.00369.33           N
ATOM   1764  CA  LYS   231      17.470  58.194  63.028  1.00369.33           C
ATOM   1765  CB  LYS   231      18.994  58.125  63.226  1.00369.33           C
ATOM   1766  CG  LYS   231      19.798  58.211  61.924  1.00369.33           C
ATOM   1767  CD  LYS   231      19.527  57.069  60.938  1.00369.33           C
ATOM   1768  CE  LYS   231      18.504  57.410  59.851  1.00369.33           C
ATOM   1769  NZ  LYS   231      18.450  56.322  58.848  1.00369.33           N
ATOM   1770  C   LYS   231      17.166  59.504  62.395  1.00369.33           C
ATOM   1771  O   LYS   231      17.073  59.626  61.174  1.00369.33           O
ATOM   1772  N   ASN   232      16.964  60.520  63.253  1.00188.52           N
ATOM   1773  CA  ASN   232      16.792  61.857  62.785  1.00188.52           C
ATOM   1774  CB  ASN   232      15.754  62.646  63.611  1.00188.52           C
ATOM   1775  CG  ASN   232      16.146  62.621  65.087  1.00188.52           C
ATOM   1776  OD1 ASN   232      17.041  61.881  65.494  1.00188.52           O
ATOM   1777  ND2 ASN   232      15.448  63.443  65.915  1.00188.52           N
ATOM   1778  C   ASN   232      18.137  62.492  62.928  1.00188.52           C
ATOM   1779  O   ASN   232      18.326  63.460  63.664  1.00188.52           O
ATOM   1780  N   ASN   233      19.117  61.956  62.178  1.00 58.96           N
ATOM   1781  CA  ASN   233      20.459  62.453  62.238  1.00 58.96           C
ATOM   1782  CB  ASN   233      20.608  63.887  61.699  1.00 58.96           C
ATOM   1783  CG  ASN   233      20.356  63.853  60.199  1.00 58.96           C
ATOM   1784  OD1 ASN   233      20.344  62.789  59.583  1.00 58.96           O
ATOM   1785  ND2 ASN   233      20.150  65.051  59.590  1.00 58.96           N
ATOM   1786  C   ASN   233      20.904  62.448  63.665  1.00 58.96           C
ATOM   1787  O   ASN   233      21.578  63.377  64.112  1.00 58.96           O
ATOM   1788  N   SER   234      20.547  61.389  64.418  1.00 82.36           N
ATOM   1789  CA  SER   234      20.944  61.333  65.795  1.00 82.36           C
ATOM   1790  CB  SER   234      19.875  61.861  66.767  1.00 82.36           C
ATOM   1791  OG  SER   234      19.662  63.248  66.553  1.00 82.36           O
ATOM   1792  C   SER   234      21.202  59.903  66.155  1.00 82.36           C
ATOM   1793  O   SER   234      20.952  58.996  65.361  1.00 82.36           O
ATOM   1794  N   LEU   235      21.753  59.686  67.369  1.00141.04           N
ATOM   1795  CA  LEU   235      22.033  58.370  67.871  1.00141.04           C
ATOM   1796  CB  LEU   235      23.509  58.139  68.238  1.00141.04           C
ATOM   1797  CG  LEU   235      23.783  56.722  68.775  1.00141.04           C
ATOM   1798  CD1 LEU   235      23.469  55.659  67.713  1.00141.04           C
ATOM   1799  CD2 LEU   235      25.210  56.599  69.334  1.00141.04           C
ATOM   1800  C   LEU   235      21.228  58.189  69.119  1.00141.04           C
ATOM   1801  O   LEU   235      20.793  59.161  69.734  1.00141.04           O
ATOM   1802  N   TYR   236      20.981  56.925  69.513  1.00102.74           N
ATOM   1803  CA  TYR   236      20.195  56.668  70.685  1.00102.74           C
ATOM   1804  CB  TYR   236      19.890  55.168  70.880  1.00102.74           C
ATOM   1805  CG  TYR   236      21.173  54.409  70.940  1.00102.74           C
ATOM   1806  CD1 TYR   236      21.774  53.978  69.779  1.00102.74           C
ATOM   1807  CD2 TYR   236      21.778  54.129  72.145  1.00102.74           C
ATOM   1808  CE1 TYR   236      22.958  53.281  69.813  1.00102.74           C
ATOM   1809  CE2 TYR   236      22.963  53.431  72.186  1.00102.74           C
ATOM   1810  CZ  TYR   236      23.554  53.006  71.020  1.00102.74           C
ATOM   1811  OH  TYR   236      24.770  52.291  71.061  1.00102.74           O
ATOM   1812  C   TYR   236      20.906  57.201  71.890  1.00102.74           C
ATOM   1813  O   TYR   236      20.302  57.880  72.719  1.00102.74           O
ATOM   1814  N   ASN   237      22.216  56.915  72.014  1.00115.20           N
ATOM   1815  CA  ASN   237      22.991  57.389  73.126  1.00115.20           C
ATOM   1816  CB  ASN   237      24.040  56.365  73.602  1.00115.20           C
ATOM   1817  CG  ASN   237      24.481  56.693  75.026  1.00115.20           C
ATOM   1818  OD1 ASN   237      25.278  57.599  75.266  1.00115.20           O
ATOM   1819  ND2 ASN   237      23.951  55.914  76.007  1.00115.20           N
ATOM   1820  C   ASN   237      23.705  58.608  72.640  1.00115.20           C
ATOM   1821  O   ASN   237      23.631  58.923  71.455  1.00115.20           O
ATOM   1822  N   THR   238      24.383  59.349  73.542  1.00131.86           N
ATOM   1823  CA  THR   238      25.121  60.503  73.115  1.00131.86           C
ATOM   1824  CB  THR   238      25.481  61.432  74.239  1.00131.86           C
ATOM   1825  OG1 THR   238      26.321  60.771  75.172  1.00131.86           O
ATOM   1826  CG2 THR   238      24.189  61.886  74.939  1.00131.86           C
ATOM   1827  C   THR   238      26.387  59.995  72.503  1.00131.86           C
ATOM   1828  O   THR   238      27.140  59.246  73.125  1.00131.86           O
ATOM   1829  N   PRO   239      26.607  60.372  71.271  1.00102.95           N
ATOM   1830  CA  PRO   239      27.754  59.908  70.534  1.00102.95           C
ATOM   1831  CD  PRO   239      25.506  60.732  70.390  1.00102.95           C
ATOM   1832  CB  PRO   239      27.312  59.834  69.073  1.00102.95           C
ATOM   1833  CG  PRO   239      26.124  60.804  68.988  1.00102.95           C
ATOM   1834  C   PRO   239      28.942  60.797  70.691  1.00102.95           C
ATOM   1835  O   PRO   239      28.815  61.893  71.235  1.00102.95           O
ATOM   1836  N   PRO   240      30.080  60.333  70.251  1.00166.00           N
ATOM   1837  CA  PRO   240      31.232  61.186  70.234  1.00166.00           C
ATOM   1838  CD  PRO   240      30.440  58.947  70.490  1.00166.00           C
ATOM   1839  CB  PRO   240      32.447  60.267  70.139  1.00166.00           C
ATOM   1840  CG  PRO   240      31.952  58.957  70.772  1.00166.00           C
ATOM   1841  C   PRO   240      31.091  62.123  69.076  1.00166.00           C
ATOM   1842  O   PRO   240      30.623  61.698  68.021  1.00166.00           O
ATOM   1843  N   SER   241      31.511  63.389  69.247  1.00120.36           N
ATOM   1844  CA  SER   241      31.417  64.402  68.234  1.00120.36           C
ATOM   1845  CB  SER   241      31.580  65.828  68.784  1.00120.36           C
ATOM   1846  OG  SER   241      30.534  66.119  69.700  1.00120.36           O
ATOM   1847  C   SER   241      32.496  64.179  67.214  1.00120.36           C
ATOM   1848  O   SER   241      32.657  64.987  66.301  1.00120.36           O
ATOM   1849  N   PHE   242      33.233  63.051  67.317  1.00178.90           N
ATOM   1850  CA  PHE   242      34.334  62.715  66.448  1.00178.90           C
ATOM   1851  CB  PHE   242      34.932  61.329  66.738  1.00178.90           C
ATOM   1852  CG  PHE   242      36.086  61.149  65.814  1.00178.90           C
ATOM   1853  CD1 PHE   242      37.312  61.693  66.116  1.00178.90           C
ATOM   1854  CD2 PHE   242      35.940  60.433  64.649  1.00178.90           C
ATOM   1855  CE1 PHE   242      38.380  61.529  65.265  1.00178.90           C
ATOM   1856  CE2 PHE   242      37.004  60.266  63.795  1.00178.90           C
ATOM   1857  CZ  PHE   242      38.227  60.815  64.102  1.00178.90           C
ATOM   1858  C   PHE   242      33.776  62.707  65.064  1.00178.90           C
ATOM   1859  O   PHE   242      34.488  62.900  64.080  1.00178.90           O
ATOM   1860  N   GLY   243      32.460  62.479  64.964  1.00 45.57           N
ATOM   1861  CA  GLY   243      31.798  62.440  63.700  1.00 45.57           C
ATOM   1862  C   GLY   243      32.111  63.709  62.959  1.00 45.57           C
ATOM   1863  O   GLY   243      32.125  63.716  61.729  1.00 45.57           O
ATOM   1864  N   ILE   244      32.330  64.836  63.669  1.00 87.93           N
ATOM   1865  CA  ILE   244      32.646  66.052  62.963  1.00 87.93           C
ATOM   1866  CB  ILE   244      32.848  67.245  63.854  1.00 87.93           C
ATOM   1867  CG1 ILE   244      31.509  67.746  64.426  1.00 87.93           C
ATOM   1868  CG2 ILE   244      33.602  68.306  63.034  1.00 87.93           C
ATOM   1869  CD1 ILE   244      30.797  66.759  65.350  1.00 87.93           C
ATOM   1870  C   ILE   244      33.911  65.868  62.182  1.00 87.93           C
ATOM   1871  O   ILE   244      33.973  66.232  61.008  1.00 87.93           O
ATOM   1872  N   TYR   245      34.947  65.271  62.797  1.00103.62           N
ATOM   1873  CA  TYR   245      36.202  65.089  62.121  1.00103.62           C
ATOM   1874  CB  TYR   245      37.261  64.395  62.996  1.00103.62           C
ATOM   1875  CG  TYR   245      37.781  65.385  63.976  1.00103.62           C
ATOM   1876  CD1 TYR   245      37.054  65.760  65.082  1.00103.62           C
ATOM   1877  CD2 TYR   245      39.028  65.930  63.780  1.00103.62           C
ATOM   1878  CE1 TYR   245      37.568  66.678  65.968  1.00103.62           C
ATOM   1879  CE2 TYR   245      39.547  66.845  64.659  1.00103.62           C
ATOM   1880  CZ  TYR   245      38.813  67.221  65.753  1.00103.62           C
ATOM   1881  OH  TYR   245      39.351  68.163  66.649  1.00103.62           O
ATOM   1882  C   TYR   245      35.989  64.221  60.927  1.00103.62           C
ATOM   1883  O   TYR   245      36.540  64.474  59.857  1.00103.62           O
ATOM   1884  N   MET   246      35.170  63.169  61.084  1.00 80.71           N
ATOM   1885  CA  MET   246      34.957  62.220  60.032  1.00 80.71           C
ATOM   1886  CB  MET   246      34.020  61.079  60.459  1.00 80.71           C
ATOM   1887  CG  MET   246      33.938  59.936  59.447  1.00 80.71           C
ATOM   1888  SD  MET   246      32.909  58.540  59.992  1.00 80.71           S
ATOM   1889  CE  MET   246      34.027  58.053  61.340  1.00 80.71           C
ATOM   1890  C   MET   246      34.334  62.906  58.856  1.00 80.71           C
ATOM   1891  O   MET   246      34.691  62.634  57.711  1.00 80.71           O
ATOM   1892  N   VAL   247      33.386  63.825  59.107  1.00 43.96           N
ATOM   1893  CA  VAL   247      32.724  64.501  58.030  1.00 43.96           C
ATOM   1894  CB  VAL   247      31.760  65.540  58.504  1.00 43.96           C
ATOM   1895  CG1 VAL   247      31.264  66.309  57.271  1.00 43.96           C
ATOM   1896  CG2 VAL   247      30.657  64.867  59.334  1.00 43.96           C
ATOM   1897  C   VAL   247      33.737  65.258  57.234  1.00 43.96           C
ATOM   1898  O   VAL   247      33.720  65.225  56.005  1.00 43.96           O
ATOM   1899  N   ASN   248      34.639  65.983  57.919  1.00 54.42           N
ATOM   1900  CA  ASN   248      35.601  66.794  57.230  1.00 54.42           C
ATOM   1901  CB  ASN   248      36.433  67.675  58.178  1.00 54.42           C
ATOM   1902  CG  ASN   248      35.534  68.787  58.699  1.00 54.42           C
ATOM   1903  OD1 ASN   248      34.699  68.571  59.576  1.00 54.42           O
ATOM   1904  ND2 ASN   248      35.710  70.016  58.144  1.00 54.42           N
ATOM   1905  C   ASN   248      36.557  65.941  56.452  1.00 54.42           C
ATOM   1906  O   ASN   248      36.834  66.218  55.286  1.00 54.42           O
ATOM   1907  N   GLU   249      37.067  64.859  57.072  1.00 51.45           N
ATOM   1908  CA  GLU   249      38.072  64.039  56.451  1.00 51.45           C
ATOM   1909  CB  GLU   249      38.458  62.836  57.328  1.00 51.45           C
ATOM   1910  CG  GLU   249      39.060  63.213  58.681  1.00 51.45           C
ATOM   1911  CD  GLU   249      39.223  61.938  59.497  1.00 51.45           C
ATOM   1912  OE1 GLU   249      38.888  60.847  58.963  1.00 51.45           O
ATOM   1913  OE2 GLU   249      39.679  62.039  60.667  1.00 51.45           O
ATOM   1914  C   GLU   249      37.512  63.456  55.194  1.00 51.45           C
ATOM   1915  O   GLU   249      38.143  63.483  54.138  1.00 51.45           O
ATOM   1916  N   VAL   250      36.288  62.915  55.289  1.00105.66           N
ATOM   1917  CA  VAL   250      35.644  62.284  54.178  1.00105.66           C
ATOM   1918  CB  VAL   250      34.367  61.593  54.561  1.00105.66           C
ATOM   1919  CG1 VAL   250      34.712  60.420  55.493  1.00105.66           C
ATOM   1920  CG2 VAL   250      33.423  62.621  55.200  1.00105.66           C
ATOM   1921  C   VAL   250      35.345  63.318  53.143  1.00105.66           C
ATOM   1922  O   VAL   250      35.368  63.039  51.945  1.00105.66           O
ATOM   1923  N   LEU   251      35.105  64.561  53.596  1.00148.59           N
ATOM   1924  CA  LEU   251      34.690  65.638  52.748  1.00148.59           C
ATOM   1925  CB  LEU   251      34.541  66.965  53.521  1.00148.59           C
ATOM   1926  CG  LEU   251      33.978  68.148  52.705  1.00148.59           C
ATOM   1927  CD1 LEU   251      34.974  68.660  51.653  1.00148.59           C
ATOM   1928  CD2 LEU   251      32.602  67.808  52.109  1.00148.59           C
ATOM   1929  C   LEU   251      35.710  65.804  51.677  1.00148.59           C
ATOM   1930  O   LEU   251      35.372  66.182  50.556  1.00148.59           O
ATOM   1931  N   LYS   252      36.993  65.547  51.987  1.00176.35           N
ATOM   1932  CA  LYS   252      37.966  65.689  50.948  1.00176.35           C
ATOM   1933  CB  LYS   252      39.394  65.824  51.493  1.00176.35           C
ATOM   1934  CG  LYS   252      39.630  67.197  52.121  1.00176.35           C
ATOM   1935  CD  LYS   252      38.723  67.489  53.317  1.00176.35           C
ATOM   1936  CE  LYS   252      38.910  68.886  53.913  1.00176.35           C
ATOM   1937  NZ  LYS   252      37.836  69.163  54.891  1.00176.35           N
ATOM   1938  C   LYS   252      37.893  64.494  50.036  1.00176.35           C
ATOM   1939  O   LYS   252      38.914  63.895  49.700  1.00176.35           O
ATOM   1940  N   TRP   253      36.663  64.131  49.607  1.00307.95           N
ATOM   1941  CA  TRP   253      36.429  63.141  48.603  1.00307.95           C
ATOM   1942  CB  TRP   253      35.242  62.217  48.932  1.00307.95           C
ATOM   1943  CG  TRP   253      34.880  61.229  47.846  1.00307.95           C
ATOM   1944  CD2 TRP   253      33.621  61.223  47.153  1.00307.95           C
ATOM   1945  CD1 TRP   253      35.593  60.175  47.354  1.00307.95           C
ATOM   1946  NE1 TRP   253      34.858  59.515  46.398  1.00307.95           N
ATOM   1947  CE2 TRP   253      33.642  60.149  46.264  1.00307.95           C
ATOM   1948  CE3 TRP   253      32.535  62.044  47.252  1.00307.95           C
ATOM   1949  CZ2 TRP   253      32.573  59.879  45.457  1.00307.95           C
ATOM   1950  CZ3 TRP   253      31.460  61.769  46.434  1.00307.95           C
ATOM   1951  CH2 TRP   253      31.479  60.708  45.553  1.00307.95           C
ATOM   1952  C   TRP   253      36.059  63.951  47.405  1.00307.95           C
ATOM   1953  O   TRP   253      34.885  64.118  47.083  1.00307.95           O
ATOM   1954  N   ILE   254      37.063  64.484  46.693  1.00274.25           N
ATOM   1955  CA  ILE   254      36.727  65.305  45.572  0.50274.25           C
ATOM   1956  CB  ILE   254      37.125  66.751  45.717  0.50274.25           C
ATOM   1957  CG1 ILE   254      36.466  67.605  44.620  1.00274.25           C
ATOM   1958  CG2 ILE   254      38.657  66.845  45.742  1.00274.25           C
ATOM   1959  CD1 ILE   254      36.577  69.106  44.883  1.00274.25           C
ATOM   1960  C   ILE   254      37.424  64.728  44.396  1.00274.25           C
ATOM   1961  O   ILE   254      38.379  63.971  44.541  1.00274.25           O
ATOM   1962  N   GLU   255      36.935  65.045  43.188  1.00108.91           N
ATOM   1963  CA  GLU   255      37.532  64.501  42.010  1.00108.91           C
ATOM   1964  CB  GLU   255      36.848  64.993  40.724  1.00108.91           C
ATOM   1965  CG  GLU   255      37.408  64.358  39.452  1.00108.91           C
ATOM   1966  CD  GLU   255      36.583  64.864  38.277  1.00108.91           C
ATOM   1967  OE1 GLU   255      35.630  65.655  38.514  1.00108.91           O
ATOM   1968  OE2 GLU   255      36.894  64.462  37.125  1.00108.91           O
ATOM   1969  C   GLU   255      38.947  64.969  41.996  1.00108.91           C
ATOM   1970  O   GLU   255      39.858  64.234  41.618  1.00108.91           O
ATOM   1971  N   GLU   256      39.163  66.216  42.442  1.00 97.48           N
ATOM   1972  CA  GLU   256      40.478  66.781  42.446  1.00 97.48           C
ATOM   1973  CB  GLU   256      40.491  68.232  42.960  1.00 97.48           C
ATOM   1974  CG  GLU   256      39.695  69.197  42.076  1.00 97.48           C
ATOM   1975  CD  GLU   256      40.402  69.304  40.733  1.00 97.48           C
ATOM   1976  OE1 GLU   256      41.585  68.876  40.649  1.00 97.48           O
ATOM   1977  OE2 GLU   256      39.767  69.814  39.771  1.00 97.48           O
ATOM   1978  C   GLU   256      41.342  65.953  43.345  1.00 97.48           C
ATOM   1979  O   GLU   256      42.507  65.707  43.038  1.00 97.48           O
ATOM   1980  N   ARG   257      40.783  65.481  44.477  1.00276.29           N
ATOM   1981  CA  ARG   257      41.561  64.712  45.396  1.00276.29           C
ATOM   1982  CB  ARG   257      41.088  64.835  46.855  1.00276.29           C
ATOM   1983  CG  ARG   257      41.282  66.251  47.410  1.00276.29           C
ATOM   1984  CD  ARG   257      40.961  66.406  48.900  1.00276.29           C
ATOM   1985  NE  ARG   257      42.051  65.739  49.670  1.00276.29           N
ATOM   1986  CZ  ARG   257      42.642  66.378  50.723  1.00276.29           C
ATOM   1987  NH1 ARG   257      42.254  67.642  51.063  1.00276.29           N
ATOM   1988  NH2 ARG   257      43.626  65.759  51.439  1.00276.29           N
ATOM   1989  C   ARG   257      41.454  63.305  44.963  1.00276.29           C
ATOM   1990  O   ARG   257      40.658  62.974  44.085  1.00276.29           O
ATOM   1991  N   GLY   258      42.332  62.447  45.501  1.00 80.58           N
ATOM   1992  CA  GLY   258      42.158  61.088  45.132  1.00 80.58           C
ATOM   1993  C   GLY   258      40.809  60.757  45.658  1.00 80.58           C
ATOM   1994  O   GLY   258      40.532  60.923  46.845  1.00 80.58           O
ATOM   1995  N   GLY   259      39.924  60.274  44.773  1.00 87.06           N
ATOM   1996  CA  GLY   259      38.618  59.917  45.218  1.00 87.06           C
ATOM   1997  C   GLY   259      38.823  58.578  45.823  1.00 87.06           C
ATOM   1998  O   GLY   259      39.932  58.240  46.231  1.00 87.06           O
ATOM   1999  N   LEU   260      37.759  57.776  45.930  1.00130.99           N
ATOM   2000  CA  LEU   260      37.993  56.486  46.495  1.00130.99           C
ATOM   2001  CB  LEU   260      36.716  55.637  46.616  1.00130.99           C
ATOM   2002  CG  LEU   260      36.963  54.263  47.262  1.00130.99           C
ATOM   2003  CD1 LEU   260      37.450  54.424  48.710  1.00130.99           C
ATOM   2004  CD2 LEU   260      35.725  53.358  47.151  1.00130.99           C
ATOM   2005  C   LEU   260      38.931  55.786  45.565  1.00130.99           C
ATOM   2006  O   LEU   260      39.889  55.142  45.989  1.00130.99           O
ATOM   2007  N   GLU   261      38.685  55.923  44.252  1.00 96.72           N
ATOM   2008  CA  GLU   261      39.528  55.298  43.280  0.50 96.72           C
ATOM   2009  CB  GLU   261      38.994  55.467  41.848  0.50 96.72           C
ATOM   2010  CG  GLU   261      39.771  54.660  40.810  0.50 96.72           C
ATOM   2011  CD  GLU   261      39.369  53.199  40.954  1.00 96.72           C
ATOM   2012  OE1 GLU   261      38.545  52.892  41.858  1.00 96.72           O
ATOM   2013  OE2 GLU   261      39.881  52.370  40.155  1.00 96.72           O
ATOM   2014  C   GLU   261      40.881  55.934  43.333  1.00 96.72           C
ATOM   2015  O   GLU   261      41.901  55.251  43.261  1.00 96.72           O
ATOM   2016  N   GLY   262      40.920  57.273  43.470  1.00 21.51           N
ATOM   2017  CA  GLY   262      42.164  57.989  43.450  1.00 21.51           C
ATOM   2018  C   GLY   262      43.010  57.583  44.614  1.00 21.51           C
ATOM   2019  O   GLY   262      44.218  57.395  44.472  1.00 21.51           O
ATOM   2020  N   VAL   263      42.397  57.448  45.805  1.00 87.62           N
ATOM   2021  CA  VAL   263      43.148  57.108  46.977  1.00 87.62           C
ATOM   2022  CB  VAL   263      42.331  57.122  48.237  1.00 87.62           C
ATOM   2023  CG1 VAL   263      41.305  55.981  48.178  1.00 87.62           C
ATOM   2024  CG2 VAL   263      43.284  57.031  49.438  1.00 87.62           C
ATOM   2025  C   VAL   263      43.712  55.733  46.803  1.00 87.62           C
ATOM   2026  O   VAL   263      44.844  55.463  47.204  1.00 87.62           O
ATOM   2027  N   GLN   264      42.934  54.825  46.182  1.00115.40           N
ATOM   2028  CA  GLN   264      43.369  53.468  46.017  1.00115.40           C
ATOM   2029  CB  GLN   264      42.333  52.594  45.286  1.00115.40           C
ATOM   2030  CG  GLN   264      42.764  51.133  45.132  1.00115.40           C
ATOM   2031  CD  GLN   264      42.671  50.479  46.503  1.00115.40           C
ATOM   2032  OE1 GLN   264      43.042  51.071  47.515  1.00115.40           O
ATOM   2033  NE2 GLN   264      42.143  49.226  46.543  1.00115.40           N
ATOM   2034  C   GLN   264      44.618  53.462  45.195  1.00115.40           C
ATOM   2035  O   GLN   264      45.555  52.717  45.478  1.00115.40           O
ATOM   2036  N   GLN   265      44.666  54.303  44.147  1.00 28.20           N
ATOM   2037  CA  GLN   265      45.813  54.338  43.289  1.00 28.20           C
ATOM   2038  CB  GLN   265      45.618  55.281  42.092  1.00 28.20           C
ATOM   2039  CG  GLN   265      44.500  54.813  41.160  1.00 28.20           C
ATOM   2040  CD  GLN   265      44.381  55.805  40.014  1.00 28.20           C
ATOM   2041  OE1 GLN   265      45.375  56.211  39.417  1.00 28.20           O
ATOM   2042  NE2 GLN   265      43.122  56.204  39.690  1.00 28.20           N
ATOM   2043  C   GLN   265      46.989  54.811  44.082  1.00 28.20           C
ATOM   2044  O   GLN   265      48.093  54.286  43.943  1.00 28.20           O
ATOM   2045  N   ALA   266      46.775  55.819  44.947  1.00 25.54           N
ATOM   2046  CA  ALA   266      47.837  56.371  45.740  1.00 25.54           C
ATOM   2047  CB  ALA   266      47.376  57.553  46.610  1.00 25.54           C
ATOM   2048  C   ALA   266      48.356  55.311  46.659  1.00 25.54           C
ATOM   2049  O   ALA   266      49.563  55.183  46.857  1.00 25.54           O
ATOM   2050  N   ASN   267      47.446  54.512  47.245  1.00 69.92           N
ATOM   2051  CA  ASN   267      47.866  53.498  48.166  1.00 69.92           C
ATOM   2052  CB  ASN   267      46.689  52.725  48.787  1.00 69.92           C
ATOM   2053  CG  ASN   267      47.243  51.859  49.910  1.00 69.92           C
ATOM   2054  OD1 ASN   267      48.077  50.984  49.683  1.00 69.92           O
ATOM   2055  ND2 ASN   267      46.773  52.116  51.160  1.00 69.92           N
ATOM   2056  C   ASN   267      48.733  52.516  47.438  1.00 69.92           C
ATOM   2057  O   ASN   267      49.748  52.062  47.967  1.00 69.92           O
ATOM   2058  N   ARG   268      48.357  52.162  46.194  1.00 64.09           N
ATOM   2059  CA  ARG   268      49.118  51.205  45.442  1.00 64.09           C
ATOM   2060  CB  ARG   268      48.498  50.829  44.086  1.00 64.09           C
ATOM   2061  CG  ARG   268      47.381  49.789  44.185  1.00 64.09           C
ATOM   2062  CD  ARG   268      47.041  49.154  42.835  1.00 64.09           C
ATOM   2063  NE  ARG   268      46.158  47.980  43.085  1.00 64.09           N
ATOM   2064  CZ  ARG   268      45.973  47.050  42.102  1.00 64.09           C
ATOM   2065  NH1 ARG   268      46.580  47.210  40.889  1.00 64.09           N
ATOM   2066  NH2 ARG   268      45.187  45.957  42.329  1.00 64.09           N
ATOM   2067  C   ARG   268      50.489  51.729  45.161  1.00 64.09           C
ATOM   2068  O   ARG   268      51.463  50.983  45.245  1.00 64.09           O
ATOM   2069  N   LYS   269      50.613  53.024  44.819  1.00 87.39           N
ATOM   2070  CA  LYS   269      51.907  53.529  44.460  1.00 87.39           C
ATOM   2071  CB  LYS   269      51.892  55.001  44.012  1.00 87.39           C
ATOM   2072  CG  LYS   269      51.201  55.229  42.666  1.00 87.39           C
ATOM   2073  CD  LYS   269      51.025  56.708  42.319  1.00 87.39           C
ATOM   2074  CE  LYS   269      50.092  57.453  43.273  1.00 87.39           C
ATOM   2075  NZ  LYS   269      49.985  58.870  42.861  1.00 87.39           N
ATOM   2076  C   LYS   269      52.842  53.419  45.624  1.00 87.39           C
ATOM   2077  O   LYS   269      53.997  53.034  45.458  1.00 87.39           O
ATOM   2078  N   LYS   270      52.380  53.764  46.839  1.00 99.42           N
ATOM   2079  CA  LYS   270      53.255  53.689  47.975  1.00 99.42           C
ATOM   2080  CB  LYS   270      52.656  54.281  49.262  1.00 99.42           C
ATOM   2081  CG  LYS   270      52.573  55.809  49.280  1.00 99.42           C
ATOM   2082  CD  LYS   270      51.575  56.391  48.281  1.00 99.42           C
ATOM   2083  CE  LYS   270      51.373  57.900  48.422  1.00 99.42           C
ATOM   2084  NZ  LYS   270      50.615  58.193  49.658  1.00 99.42           N
ATOM   2085  C   LYS   270      53.605  52.256  48.240  1.00 99.42           C
ATOM   2086  O   LYS   270      54.743  51.941  48.585  1.00 99.42           O
ATOM   2087  N   ALA   271      52.634  51.340  48.078  1.00 36.07           N
ATOM   2088  CA  ALA   271      52.888  49.957  48.361  1.00 36.07           C
ATOM   2089  CB  ALA   271      51.665  49.057  48.113  1.00 36.07           C
ATOM   2090  C   ALA   271      53.972  49.481  47.449  1.00 36.07           C
ATOM   2091  O   ALA   271      54.880  48.769  47.873  1.00 36.07           O
ATOM   2092  N   SER   272      53.925  49.890  46.168  1.00 29.60           N
ATOM   2093  CA  SER   272      54.880  49.402  45.215  1.00 29.60           C
ATOM   2094  CB  SER   272      54.654  49.948  43.793  1.00 29.60           C
ATOM   2095  OG  SER   272      54.923  51.341  43.745  1.00 29.60           O
ATOM   2096  C   SER   272      56.263  49.791  45.638  1.00 29.60           C
ATOM   2097  O   SER   272      57.197  49.003  45.500  1.00 29.60           O
ATOM   2098  N   LEU   273      56.437  51.011  46.180  1.00 39.32           N
ATOM   2099  CA  LEU   273      57.756  51.440  46.558  1.00 39.32           C
ATOM   2100  CB  LEU   273      57.798  52.851  47.170  1.00 39.32           C
ATOM   2101  CG  LEU   273      57.406  53.986  46.209  1.00 39.32           C
ATOM   2102  CD1 LEU   273      57.495  55.348  46.920  1.00 39.32           C
ATOM   2103  CD2 LEU   273      58.212  53.934  44.900  1.00 39.32           C
ATOM   2104  C   LEU   273      58.276  50.529  47.626  1.00 39.32           C
ATOM   2105  O   LEU   273      59.418  50.075  47.565  1.00 39.32           O
ATOM   2106  N   ILE   274      57.440  50.240  48.640  1.00 41.55           N
ATOM   2107  CA  ILE   274      57.856  49.422  49.743  1.00 41.55           C
ATOM   2108  CB  ILE   274      56.825  49.362  50.829  1.00 41.55           C
ATOM   2109  CG1 ILE   274      56.602  50.767  51.413  1.00 41.55           C
ATOM   2110  CG2 ILE   274      57.275  48.323  51.870  1.00 41.55           C
ATOM   2111  CD1 ILE   274      55.353  50.875  52.287  1.00 41.55           C
ATOM   2112  C   ILE   274      58.122  48.021  49.277  1.00 41.55           C
ATOM   2113  O   ILE   274      59.144  47.430  49.623  1.00 41.55           O
ATOM   2114  N   TYR   275      57.214  47.454  48.459  1.00 51.26           N
ATOM   2115  CA  TYR   275      57.356  46.098  48.003  1.00 51.26           C
ATOM   2116  CB  TYR   275      56.181  45.608  47.135  1.00 51.26           C
ATOM   2117  CG  TYR   275      55.029  45.248  48.013  1.00 51.26           C
ATOM   2118  CD1 TYR   275      54.229  46.207  48.586  1.00 51.26           C
ATOM   2119  CD2 TYR   275      54.743  43.923  48.249  1.00 51.26           C
ATOM   2120  CE1 TYR   275      53.169  45.856  49.387  1.00 51.26           C
ATOM   2121  CE2 TYR   275      53.686  43.561  49.049  1.00 51.26           C
ATOM   2122  CZ  TYR   275      52.897  44.530  49.619  1.00 51.26           C
ATOM   2123  OH  TYR   275      51.811  44.163  50.439  1.00 51.26           O
ATOM   2124  C   TYR   275      58.594  45.955  47.181  1.00 51.26           C
ATOM   2125  O   TYR   275      59.314  44.966  47.307  1.00 51.26           O
ATOM   2126  N   ASP   276      58.880  46.944  46.317  1.00 64.83           N
ATOM   2127  CA  ASP   276      60.007  46.830  45.439  1.00 64.83           C
ATOM   2128  CB  ASP   276      60.189  48.071  44.545  1.00 64.83           C
ATOM   2129  CG  ASP   276      61.233  47.753  43.484  1.00 64.83           C
ATOM   2130  OD1 ASP   276      61.840  46.651  43.559  1.00 64.83           O
ATOM   2131  OD2 ASP   276      61.436  48.612  42.584  1.00 64.83           O
ATOM   2132  C   ASP   276      61.242  46.676  46.269  1.00 64.83           C
ATOM   2133  O   ASP   276      62.104  45.854  45.962  1.00 64.83           O
ATOM   2134  N   ALA   277      61.356  47.461  47.356  1.00 31.05           N
ATOM   2135  CA  ALA   277      62.516  47.402  48.198  1.00 31.05           C
ATOM   2136  CB  ALA   277      62.471  48.435  49.338  1.00 31.05           C
ATOM   2137  C   ALA   277      62.603  46.041  48.821  1.00 31.05           C
ATOM   2138  O   ALA   277      63.675  45.441  48.897  1.00 31.05           O
ATOM   2139  N   ILE   278      61.451  45.506  49.259  1.00 51.01           N
ATOM   2140  CA  ILE   278      61.396  44.237  49.930  1.00 51.01           C
ATOM   2141  CB  ILE   278      60.009  43.850  50.357  1.00 51.01           C
ATOM   2142  CG1 ILE   278      59.446  44.865  51.365  1.00 51.01           C
ATOM   2143  CG2 ILE   278      60.066  42.414  50.905  1.00 51.01           C
ATOM   2144  CD1 ILE   278      57.950  44.693  51.628  1.00 51.01           C
ATOM   2145  C   ILE   278      61.878  43.179  48.998  1.00 51.01           C
ATOM   2146  O   ILE   278      62.532  42.224  49.416  1.00 51.01           O
ATOM   2147  N   ASP   279      61.567  43.325  47.699  1.00 93.02           N
ATOM   2148  CA  ASP   279      61.883  42.299  46.754  1.00 93.02           C
ATOM   2149  CB  ASP   279      61.515  42.704  45.316  1.00 93.02           C
ATOM   2150  CG  ASP   279      61.569  41.470  44.427  1.00 93.02           C
ATOM   2151  OD1 ASP   279      62.206  40.463  44.837  1.00 93.02           O
ATOM   2152  OD2 ASP   279      60.968  41.519  43.321  1.00 93.02           O
ATOM   2153  C   ASP   279      63.352  42.017  46.806  1.00 93.02           C
ATOM   2154  O   ASP   279      63.750  40.853  46.813  1.00 93.02           O
ATOM   2155  N   GLN   280      64.213  43.054  46.857  1.00185.90           N
ATOM   2156  CA  GLN   280      65.606  42.713  46.890  1.00185.90           C
ATOM   2157  CB  GLN   280      66.382  43.246  45.675  1.00185.90           C
ATOM   2158  CG  GLN   280      66.402  44.773  45.582  1.00185.90           C
ATOM   2159  CD  GLN   280      67.217  45.153  44.357  1.00185.90           C
ATOM   2160  OE1 GLN   280      67.480  46.329  44.110  1.00185.90           O
ATOM   2161  NE2 GLN   280      67.638  44.128  43.569  1.00185.90           N
ATOM   2162  C   GLN   280      66.251  43.285  48.115  1.00185.90           C
ATOM   2163  O   GLN   280      67.296  43.929  48.032  1.00185.90           O
ATOM   2164  N   SER   281      65.683  43.021  49.304  1.00114.39           N
ATOM   2165  CA  SER   281      66.318  43.519  50.488  1.00114.39           C
ATOM   2166  CB  SER   281      65.341  44.061  51.543  1.00114.39           C
ATOM   2167  OG  SER   281      64.589  42.989  52.091  1.00114.39           O
ATOM   2168  C   SER   281      67.004  42.350  51.102  1.00114.39           C
ATOM   2169  O   SER   281      66.486  41.235  51.085  1.00114.39           O
ATOM   2170  N   GLY   282      68.229  42.556  51.611  1.00 58.17           N
ATOM   2171  CA  GLY   282      68.890  41.451  52.233  1.00 58.17           C
ATOM   2172  C   GLY   282      68.152  41.098  53.488  1.00 58.17           C
ATOM   2173  O   GLY   282      67.935  39.924  53.786  1.00 58.17           O
ATOM   2174  N   GLY   283      67.806  42.139  54.274  1.00119.85           N
ATOM   2175  CA  GLY   283      67.167  42.040  55.560  1.00119.85           C
ATOM   2176  C   GLY   283      65.714  41.653  55.540  1.00119.85           C
ATOM   2177  O   GLY   283      65.284  40.832  56.348  1.00119.85           O
ATOM   2178  N   PHE   284      64.914  42.232  54.623  1.00 92.31           N
ATOM   2179  CA  PHE   284      63.485  42.091  54.697  1.00 92.31           C
ATOM   2180  CB  PHE   284      62.731  43.359  54.271  1.00 92.31           C
ATOM   2181  CG  PHE   284      63.101  44.465  55.194  1.00 92.31           C
ATOM   2182  CD1 PHE   284      62.516  44.564  56.434  1.00 92.31           C
ATOM   2183  CD2 PHE   284      64.024  45.411  54.809  1.00 92.31           C
ATOM   2184  CE1 PHE   284      62.856  45.590  57.283  1.00 92.31           C
ATOM   2185  CE2 PHE   284      64.366  46.440  55.655  1.00 92.31           C
ATOM   2186  CZ  PHE   284      63.782  46.529  56.895  1.00 92.31           C
ATOM   2187  C   PHE   284      62.991  41.000  53.807  1.00 92.31           C
ATOM   2188  O   PHE   284      63.578  40.706  52.766  1.00 92.31           O
ATOM   2189  N   TYR   285      61.858  40.394  54.232  1.00127.97           N
ATOM   2190  CA  TYR   285      61.202  39.313  53.557  1.00127.97           C
ATOM   2191  CB  TYR   285      61.400  37.963  54.275  1.00127.97           C
ATOM   2192  CG  TYR   285      60.883  36.862  53.412  1.00127.97           C
ATOM   2193  CD1 TYR   285      61.614  36.428  52.331  1.00127.97           C
ATOM   2194  CD2 TYR   285      59.684  36.245  53.692  1.00127.97           C
ATOM   2195  CE1 TYR   285      61.152  35.410  51.530  1.00127.97           C
ATOM   2196  CE2 TYR   285      59.216  35.227  52.896  1.00127.97           C
ATOM   2197  CZ  TYR   285      59.950  34.808  51.812  1.00127.97           C
ATOM   2198  OH  TYR   285      59.471  33.763  50.995  1.00127.97           O
ATOM   2199  C   TYR   285      59.729  39.633  53.556  1.00127.97           C
ATOM   2200  O   TYR   285      59.284  40.570  54.216  1.00127.97           O
ATOM   2201  N   ARG   286      58.937  38.824  52.826  1.00258.59           N
ATOM   2202  CA  ARG   286      57.548  39.047  52.519  1.00258.59           C
ATOM   2203  CB  ARG   286      56.973  37.918  51.646  1.00258.59           C
ATOM   2204  CG  ARG   286      57.716  37.717  50.323  1.00258.59           C
ATOM   2205  CD  ARG   286      57.134  36.591  49.466  1.00258.59           C
ATOM   2206  NE  ARG   286      57.192  35.341  50.276  1.00258.59           N
ATOM   2207  CZ  ARG   286      56.775  34.156  49.743  1.00258.59           C
ATOM   2208  NH1 ARG   286      56.358  34.097  48.444  1.00258.59           N
ATOM   2209  NH2 ARG   286      56.779  33.030  50.514  1.00258.59           N
ATOM   2210  C   ARG   286      56.619  39.183  53.689  1.00258.59           C
ATOM   2211  O   ARG   286      55.827  40.111  53.682  1.00258.59           O
ATOM   2212  N   GLY   287      56.627  38.278  54.685  1.00230.38           N
ATOM   2213  CA  GLY   287      55.744  38.335  55.823  1.00230.38           C
ATOM   2214  C   GLY   287      54.532  37.509  55.508  1.00230.38           C
ATOM   2215  O   GLY   287      54.038  36.757  56.348  1.00230.38           O
ATOM   2216  N   CYS   288      54.025  37.628  54.265  1.00 80.38           N
ATOM   2217  CA  CYS   288      52.897  36.859  53.829  1.00 80.38           C
ATOM   2218  CB  CYS   288      51.623  37.696  53.615  1.00 80.38           C
ATOM   2219  SG  CYS   288      50.988  38.417  55.159  1.00 80.38           S
ATOM   2220  C   CYS   288      53.280  36.295  52.499  1.00 80.38           C
ATOM   2221  O   CYS   288      53.662  37.030  51.591  1.00 80.38           O
ATOM   2222  N   VAL   289      53.188  34.961  52.363  1.00 93.49           N
ATOM   2223  CA  VAL   289      53.589  34.268  51.171  0.50 93.49           C
ATOM   2224  CB  VAL   289      53.529  32.775  51.337  0.50 93.49           C
ATOM   2225  CG1 VAL   289      52.078  32.360  51.638  1.00 93.49           C
ATOM   2226  CG2 VAL   289      54.108  32.115  50.076  1.00 93.49           C
ATOM   2227  C   VAL   289      52.727  34.639  50.000  1.00 93.49           C
ATOM   2228  O   VAL   289      53.239  34.902  48.913  1.00 93.49           O
ATOM   2229  N   ASP   290      51.394  34.686  50.186  1.00 51.10           N
ATOM   2230  CA  ASP   290      50.515  34.939  49.078  1.00 51.10           C
ATOM   2231  CB  ASP   290      49.075  34.448  49.328  1.00 51.10           C
ATOM   2232  CG  ASP   290      48.280  34.496  48.028  1.00 51.10           C
ATOM   2233  OD1 ASP   290      48.651  35.288  47.121  1.00 51.10           O
ATOM   2234  OD2 ASP   290      47.283  33.732  47.925  1.00 51.10           O
ATOM   2235  C   ASP   290      50.472  36.413  48.837  1.00 51.10           C
ATOM   2236  O   ASP   290      50.063  37.187  49.701  1.00 51.10           O
ATOM   2237  N   VAL   291      50.886  36.826  47.623  1.00 34.65           N
ATOM   2238  CA  VAL   291      50.959  38.209  47.255  1.00 34.65           C
ATOM   2239  CB  VAL   291      51.512  38.415  45.875  1.00 34.65           C
ATOM   2240  CG1 VAL   291      51.465  39.917  45.542  1.00 34.65           C
ATOM   2241  CG2 VAL   291      52.924  37.808  45.820  1.00 34.65           C
ATOM   2242  C   VAL   291      49.588  38.805  47.291  1.00 34.65           C
ATOM   2243  O   VAL   291      49.406  39.934  47.743  1.00 34.65           O
ATOM   2244  N   ASP   292      48.577  38.053  46.825  1.00 40.72           N
ATOM   2245  CA  ASP   292      47.243  38.577  46.789  0.50 40.72           C
ATOM   2246  CB  ASP   292      46.219  37.581  46.214  0.50 40.72           C
ATOM   2247  CG  ASP   292      46.465  37.435  44.718  0.50 40.72           C
ATOM   2248  OD1 ASP   292      46.975  38.407  44.100  1.00 40.72           O
ATOM   2249  OD2 ASP   292      46.145  36.344  44.174  1.00 40.72           O
ATOM   2250  C   ASP   292      46.827  38.876  48.194  1.00 40.72           C
ATOM   2251  O   ASP   292      46.130  39.855  48.455  1.00 40.72           O
ATOM   2252  N   SER   293      47.261  38.023  49.136  1.00105.25           N
ATOM   2253  CA  SER   293      46.888  38.109  50.518  1.00105.25           C
ATOM   2254  CB  SER   293      47.289  36.856  51.316  1.00105.25           C
ATOM   2255  OG  SER   293      46.603  35.719  50.812  1.00105.25           O
ATOM   2256  C   SER   293      47.518  39.291  51.208  1.00105.25           C
ATOM   2257  O   SER   293      47.152  39.591  52.342  1.00105.25           O
ATOM   2258  N   ARG   294      48.479  39.990  50.571  1.00138.37           N
ATOM   2259  CA  ARG   294      49.195  41.067  51.221  1.00138.37           C
ATOM   2260  CB  ARG   294      50.450  41.497  50.444  1.00138.37           C
ATOM   2261  CG  ARG   294      51.441  40.337  50.299  1.00138.37           C
ATOM   2262  CD  ARG   294      52.727  40.679  49.550  1.00138.37           C
ATOM   2263  NE  ARG   294      53.725  41.124  50.561  1.00138.37           N
ATOM   2264  CZ  ARG   294      55.057  41.063  50.269  1.00138.37           C
ATOM   2265  NH1 ARG   294      55.468  40.555  49.070  1.00138.37           N
ATOM   2266  NH2 ARG   294      55.974  41.512  51.174  1.00138.37           N
ATOM   2267  C   ARG   294      48.288  42.261  51.444  1.00138.37           C
ATOM   2268  O   ARG   294      47.270  42.399  50.770  1.00138.37           O
ATOM   2269  N   SER   295      48.653  43.165  52.400  1.00180.37           N
ATOM   2270  CA  SER   295      47.785  44.240  52.858  1.00180.37           C
ATOM   2271  CB  SER   295      47.503  44.146  54.361  1.00180.37           C
ATOM   2272  OG  SER   295      47.389  42.791  54.749  1.00180.37           O
ATOM   2273  C   SER   295      48.430  45.627  52.773  1.00180.37           C
ATOM   2274  O   SER   295      49.582  45.741  52.356  1.00180.37           O
ATOM   2275  N   ASP   296      47.628  46.698  53.141  1.00140.03           N
ATOM   2276  CA  ASP   296      47.908  48.116  53.367  1.00140.03           C
ATOM   2277  CB  ASP   296      46.662  49.014  53.452  1.00140.03           C
ATOM   2278  CG  ASP   296      46.090  49.155  52.048  1.00140.03           C
ATOM   2279  OD1 ASP   296      46.743  48.666  51.088  1.00140.03           O
ATOM   2280  OD2 ASP   296      44.995  49.763  51.918  1.00140.03           O
ATOM   2281  C   ASP   296      48.659  48.195  54.660  1.00140.03           C
ATOM   2282  O   ASP   296      49.249  49.213  55.026  1.00140.03           O
ATOM   2283  N   MET   297      48.538  47.133  55.463  1.00149.45           N
ATOM   2284  CA  MET   297      49.394  47.029  56.600  1.00149.45           C
ATOM   2285  CB  MET   297      48.679  46.429  57.828  1.00149.45           C
ATOM   2286  CG  MET   297      49.389  46.626  59.172  1.00149.45           C
ATOM   2287  SD  MET   297      50.999  45.801  59.342  1.00149.45           S
ATOM   2288  CE  MET   297      51.905  47.083  58.434  1.00149.45           C
ATOM   2289  C   MET   297      50.406  46.039  56.118  1.00149.45           C
ATOM   2290  O   MET   297      50.149  44.836  56.110  1.00149.45           O
ATOM   2291  N   ASN   298      51.586  46.525  55.685  1.00 99.12           N
ATOM   2292  CA  ASN   298      52.552  45.641  55.098  1.00 99.12           C
ATOM   2293  CB  ASN   298      53.496  46.338  54.103  1.00 99.12           C
ATOM   2294  CG  ASN   298      54.413  45.276  53.513  1.00 99.12           C
ATOM   2295  OD1 ASN   298      54.138  44.726  52.448  1.00 99.12           O
ATOM   2296  ND2 ASN   298      55.535  44.978  54.222  1.00 99.12           N
ATOM   2297  C   ASN   298      53.399  45.047  56.171  1.00 99.12           C
ATOM   2298  O   ASN   298      54.003  45.758  56.970  1.00 99.12           O
ATOM   2299  N   ILE   299      53.477  43.702  56.201  1.00122.75           N
ATOM   2300  CA  ILE   299      54.281  43.047  57.194  1.00122.75           C
ATOM   2301  CB  ILE   299      53.645  41.868  57.885  1.00122.75           C
ATOM   2302  CG1 ILE   299      53.376  40.718  56.893  1.00122.75           C
ATOM   2303  CG2 ILE   299      52.390  42.371  58.616  1.00122.75           C
ATOM   2304  CD1 ILE   299      53.325  39.333  57.536  1.00122.75           C
ATOM   2305  C   ILE   299      55.494  42.489  56.523  1.00122.75           C
ATOM   2306  O   ILE   299      55.418  41.841  55.479  1.00122.75           O
ATOM   2307  N   THR   300      56.674  42.750  57.111  1.00120.08           N
ATOM   2308  CA  THR   300      57.865  42.224  56.522  1.00120.08           C
ATOM   2309  CB  THR   300      58.768  43.309  56.004  1.00120.08           C
ATOM   2310  OG1 THR   300      59.934  42.756  55.413  1.00120.08           O
ATOM   2311  CG2 THR   300      59.153  44.225  57.179  1.00120.08           C
ATOM   2312  C   THR   300      58.619  41.498  57.584  1.00120.08           C
ATOM   2313  O   THR   300      58.727  41.971  58.714  1.00120.08           O
ATOM   2314  N   PHE   301      59.138  40.300  57.260  1.00108.92           N
ATOM   2315  CA  PHE   301      59.982  39.649  58.216  1.00108.92           C
ATOM   2316  CB  PHE   301      60.235  38.155  57.944  1.00108.92           C
ATOM   2317  CG  PHE   301      59.033  37.385  58.375  1.00108.92           C
ATOM   2318  CD1 PHE   301      57.918  37.292  57.574  1.00108.92           C
ATOM   2319  CD2 PHE   301      59.031  36.743  59.592  1.00108.92           C
ATOM   2320  CE1 PHE   301      56.819  36.574  57.986  1.00108.92           C
ATOM   2321  CE2 PHE   301      57.936  36.025  60.009  1.00108.92           C
ATOM   2322  CZ  PHE   301      56.826  35.938  59.204  1.00108.92           C
ATOM   2323  C   PHE   301      61.291  40.358  58.131  1.00108.92           C
ATOM   2324  O   PHE   301      61.709  40.766  57.049  1.00108.92           O
ATOM   2325  N   ARG   302      61.966  40.554  59.279  1.00154.15           N
ATOM   2326  CA  ARG   302      63.217  41.255  59.240  1.00154.15           C
ATOM   2327  CB  ARG   302      63.074  42.768  59.521  1.00154.15           C
ATOM   2328  CG  ARG   302      64.405  43.527  59.537  1.00154.15           C
ATOM   2329  CD  ARG   302      64.308  44.990  59.967  1.00154.15           C
ATOM   2330  NE  ARG   302      65.683  45.420  60.359  1.00154.15           N
ATOM   2331  CZ  ARG   302      66.599  45.812  59.426  1.00154.15           C
ATOM   2332  NH1 ARG   302      66.279  45.809  58.101  1.00154.15           N
ATOM   2333  NH2 ARG   302      67.848  46.198  59.819  1.00154.15           N
ATOM   2334  C   ARG   302      64.113  40.683  60.291  1.00154.15           C
ATOM   2335  O   ARG   302      63.677  39.914  61.144  1.00154.15           O
ATOM   2336  N   LEU   303      65.421  41.002  60.230  1.00199.72           N
ATOM   2337  CA  LEU   303      66.260  40.543  61.294  1.00199.72           C
ATOM   2338  CB  LEU   303      67.607  39.971  60.817  1.00199.72           C
ATOM   2339  CG  LEU   303      67.476  38.677  59.990  1.00199.72           C
ATOM   2340  CD1 LEU   303      66.734  38.920  58.666  1.00199.72           C
ATOM   2341  CD2 LEU   303      68.844  38.003  59.794  1.00199.72           C
ATOM   2342  C   LEU   303      66.565  41.711  62.195  1.00199.72           C
ATOM   2343  O   LEU   303      67.723  42.109  62.316  1.00199.72           O
ATOM   2344  N   ALA   304      65.530  42.282  62.861  1.00177.50           N
ATOM   2345  CA  ALA   304      65.727  43.364  63.792  1.00177.50           C
ATOM   2346  CB  ALA   304      66.680  44.455  63.274  1.00177.50           C
ATOM   2347  C   ALA   304      64.418  44.062  63.976  1.00177.50           C
ATOM   2348  O   ALA   304      63.708  44.320  63.009  1.00177.50           O
ATOM   2349  N   SER   305      64.103  44.451  65.225  1.00209.05           N
ATOM   2350  CA  SER   305      62.893  45.153  65.534  1.00209.05           C
ATOM   2351  CB  SER   305      61.848  44.254  66.218  1.00209.05           C
ATOM   2352  OG  SER   305      60.635  44.961  66.427  1.00209.05           O
ATOM   2353  C   SER   305      63.305  46.219  66.499  1.00209.05           C
ATOM   2354  O   SER   305      64.487  46.534  66.612  1.00209.05           O
ATOM   2355  N   GLU   306      62.334  46.870  67.161  1.00149.02           N
ATOM   2356  CA  GLU   306      62.668  47.887  68.113  1.00149.02           C
ATOM   2357  CB  GLU   306      61.418  48.644  68.600  1.00149.02           C
ATOM   2358  CG  GLU   306      61.650  49.530  69.826  1.00149.02           C
ATOM   2359  CD  GLU   306      61.307  48.699  71.056  1.00149.02           C
ATOM   2360  OE1 GLU   306      60.171  48.156  71.099  1.00149.02           O
ATOM   2361  OE2 GLU   306      62.174  48.593  71.964  1.00149.02           O
ATOM   2362  C   GLU   306      63.342  47.298  69.315  1.00149.02           C
ATOM   2363  O   GLU   306      64.416  47.748  69.711  1.00149.02           O
ATOM   2364  N   GLU   307      62.730  46.250  69.903  1.00116.71           N
ATOM   2365  CA  GLU   307      63.187  45.689  71.145  1.00116.71           C
ATOM   2366  CB  GLU   307      62.143  44.767  71.804  1.00116.71           C
ATOM   2367  CG  GLU   307      61.702  43.582  70.950  1.00116.71           C
ATOM   2368  CD  GLU   307      60.646  42.825  71.743  1.00116.71           C
ATOM   2369  OE1 GLU   307      59.448  43.204  71.646  1.00116.71           O
ATOM   2370  OE2 GLU   307      61.025  41.863  72.463  1.00116.71           O
ATOM   2371  C   GLU   307      64.495  44.963  71.046  1.00116.71           C
ATOM   2372  O   GLU   307      65.341  45.110  71.927  1.00116.71           O
ATOM   2373  N   LEU   308      64.732  44.174  69.981  1.00171.46           N
ATOM   2374  CA  LEU   308      65.954  43.417  69.990  1.00171.46           C
ATOM   2375  CB  LEU   308      66.052  42.251  68.991  1.00171.46           C
ATOM   2376  CG  LEU   308      65.223  41.020  69.400  1.00171.46           C
ATOM   2377  CD1 LEU   308      65.626  39.786  68.576  1.00171.46           C
ATOM   2378  CD2 LEU   308      65.302  40.772  70.915  1.00171.46           C
ATOM   2379  C   LEU   308      67.130  44.303  69.774  1.00171.46           C
ATOM   2380  O   LEU   308      67.001  45.471  69.412  1.00171.46           O
ATOM   2381  N   GLU   309      68.327  43.735  70.022  1.00117.35           N
ATOM   2382  CA  GLU   309      69.556  44.459  69.923  1.00117.35           C
ATOM   2383  CB  GLU   309      70.796  43.572  70.130  1.00117.35           C
ATOM   2384  CG  GLU   309      70.874  42.928  71.516  1.00117.35           C
ATOM   2385  CD  GLU   309      69.995  41.683  71.500  1.00117.35           C
ATOM   2386  OE1 GLU   309      69.565  41.277  70.387  1.00117.35           O
ATOM   2387  OE2 GLU   309      69.744  41.122  72.600  1.00117.35           O
ATOM   2388  C   GLU   309      69.624  44.985  68.535  1.00117.35           C
ATOM   2389  O   GLU   309      70.022  46.130  68.325  1.00117.35           O
ATOM   2390  N   LYS   310      69.230  44.158  67.548  1.00228.03           N
ATOM   2391  CA  LYS   310      69.225  44.653  66.209  1.00228.03           C
ATOM   2392  CB  LYS   310      68.736  43.608  65.196  1.00228.03           C
ATOM   2393  CG  LYS   310      69.524  42.296  65.241  1.00228.03           C
ATOM   2394  CD  LYS   310      71.022  42.439  64.960  1.00228.03           C
ATOM   2395  CE  LYS   310      71.405  42.184  63.502  1.00228.03           C
ATOM   2396  NZ  LYS   310      72.869  42.319  63.338  1.00228.03           N
ATOM   2397  C   LYS   310      68.255  45.787  66.263  1.00228.03           C
ATOM   2398  O   LYS   310      67.115  45.620  66.694  1.00228.03           O
ATOM   2399  N   GLU   311      68.700  46.985  65.844  1.00173.49           N
ATOM   2400  CA  GLU   311      67.895  48.151  66.051  1.00173.49           C
ATOM   2401  CB  GLU   311      68.725  49.322  66.597  1.00173.49           C
ATOM   2402  CG  GLU   311      69.337  49.052  67.972  1.00173.49           C
ATOM   2403  CD  GLU   311      70.378  50.129  68.242  1.00173.49           C
ATOM   2404  OE1 GLU   311      70.645  50.939  67.315  1.00173.49           O
ATOM   2405  OE2 GLU   311      70.922  50.153  69.378  1.00173.49           O
ATOM   2406  C   GLU   311      67.328  48.630  64.761  1.00173.49           C
ATOM   2407  O   GLU   311      67.930  49.454  64.077  1.00173.49           O
ATOM   2408  N   PHE   312      66.148  48.111  64.388  1.00121.89           N
ATOM   2409  CA  PHE   312      65.483  48.620  63.229  1.00121.89           C
ATOM   2410  CB  PHE   312      64.267  47.743  62.880  1.00121.89           C
ATOM   2411  CG  PHE   312      63.581  48.242  61.655  1.00121.89           C
ATOM   2412  CD1 PHE   312      64.048  47.900  60.405  1.00121.89           C
ATOM   2413  CD2 PHE   312      62.458  49.031  61.756  1.00121.89           C
ATOM   2414  CE1 PHE   312      63.410  48.349  59.273  1.00121.89           C
ATOM   2415  CE2 PHE   312      61.816  49.482  60.627  1.00121.89           C
ATOM   2416  CZ  PHE   312      62.291  49.139  59.385  1.00121.89           C
ATOM   2417  C   PHE   312      64.995  49.987  63.587  1.00121.89           C
ATOM   2418  O   PHE   312      65.220  50.964  62.873  1.00121.89           O
ATOM   2419  N   VAL   313      64.322  50.065  64.752  1.00105.48           N
ATOM   2420  CA  VAL   313      63.722  51.270  65.246  1.00105.48           C
ATOM   2421  CB  VAL   313      62.852  51.044  66.452  1.00105.48           C
ATOM   2422  CG1 VAL   313      63.725  50.594  67.635  1.00105.48           C
ATOM   2423  CG2 VAL   313      62.074  52.338  66.733  1.00105.48           C
ATOM   2424  C   VAL   313      64.767  52.258  65.631  1.00105.48           C
ATOM   2425  O   VAL   313      64.606  53.448  65.376  1.00105.48           O
ATOM   2426  N   LYS   314      65.867  51.798  66.254  1.00115.53           N
ATOM   2427  CA  LYS   314      66.843  52.722  66.747  1.00115.53           C
ATOM   2428  CB  LYS   314      67.986  52.028  67.505  1.00115.53           C
ATOM   2429  CG  LYS   314      68.899  52.972  68.292  1.00115.53           C
ATOM   2430  CD  LYS   314      69.680  53.962  67.428  1.00115.53           C
ATOM   2431  CE  LYS   314      70.607  54.864  68.245  1.00115.53           C
ATOM   2432  NZ  LYS   314      71.477  55.650  67.344  1.00115.53           N
ATOM   2433  C   LYS   314      67.413  53.477  65.593  1.00115.53           C
ATOM   2434  O   LYS   314      67.611  54.687  65.675  1.00115.53           O
ATOM   2435  N   ALA   315      67.686  52.784  64.474  1.00 33.99           N
ATOM   2436  CA  ALA   315      68.253  53.466  63.349  1.00 33.99           C
ATOM   2437  CB  ALA   315      68.543  52.521  62.175  1.00 33.99           C
ATOM   2438  C   ALA   315      67.279  54.493  62.861  1.00 33.99           C
ATOM   2439  O   ALA   315      67.654  55.628  62.571  1.00 33.99           O
ATOM   2440  N   SER   316      65.992  54.111  62.768  1.00 59.00           N
ATOM   2441  CA  SER   316      64.947  54.975  62.286  1.00 59.00           C
ATOM   2442  CB  SER   316      63.659  54.212  61.935  1.00 59.00           C
ATOM   2443  OG  SER   316      63.104  53.629  63.104  1.00 59.00           O
ATOM   2444  C   SER   316      64.594  55.972  63.343  1.00 59.00           C
ATOM   2445  O   SER   316      63.798  56.879  63.107  1.00 59.00           O
ATOM   2446  N   GLU   317      65.211  55.843  64.530  1.00 87.54           N
ATOM   2447  CA  GLU   317      64.869  56.623  65.683  1.00 87.54           C
ATOM   2448  CB  GLU   317      65.763  56.312  66.899  1.00 87.54           C
ATOM   2449  CG  GLU   317      65.313  56.997  68.192  1.00 87.54           C
ATOM   2450  CD  GLU   317      66.267  56.586  69.307  1.00 87.54           C
ATOM   2451  OE1 GLU   317      67.360  56.048  68.987  1.00 87.54           O
ATOM   2452  OE2 GLU   317      65.912  56.803  70.497  1.00 87.54           O
ATOM   2453  C   GLU   317      65.020  58.068  65.360  1.00 87.54           C
ATOM   2454  O   GLU   317      64.269  58.894  65.879  1.00 87.54           O
ATOM   2455  N   GLN   318      65.992  58.408  64.492  1.00145.12           N
ATOM   2456  CA  GLN   318      66.186  59.786  64.160  1.00145.12           C
ATOM   2457  CB  GLN   318      67.269  60.007  63.089  1.00145.12           C
ATOM   2458  CG  GLN   318      67.516  61.483  62.765  1.00145.12           C
ATOM   2459  CD  GLN   318      68.217  62.109  63.962  1.00145.12           C
ATOM   2460  OE1 GLN   318      67.846  63.187  64.422  1.00145.12           O
ATOM   2461  NE2 GLN   318      69.266  61.415  64.480  1.00145.12           N
ATOM   2462  C   GLN   318      64.888  60.265  63.604  1.00145.12           C
ATOM   2463  O   GLN   318      64.431  61.353  63.952  1.00145.12           O
ATOM   2464  N   GLU   319      64.242  59.466  62.731  1.00245.69           N
ATOM   2465  CA  GLU   319      62.947  59.909  62.313  1.00245.69           C
ATOM   2466  CB  GLU   319      62.979  60.945  61.178  1.00245.69           C
ATOM   2467  CG  GLU   319      61.609  61.569  60.899  1.00245.69           C
ATOM   2468  CD  GLU   319      61.801  62.681  59.880  1.00245.69           C
ATOM   2469  OE1 GLU   319      62.912  62.750  59.289  1.00245.69           O
ATOM   2470  OE2 GLU   319      60.843  63.473  59.676  1.00245.69           O
ATOM   2471  C   GLU   319      62.123  58.749  61.844  1.00245.69           C
ATOM   2472  O   GLU   319      62.566  57.962  61.011  1.00245.69           O
ATOM   2473  N   GLY   320      60.884  58.622  62.371  1.00142.59           N
ATOM   2474  CA  GLY   320      59.955  57.626  61.900  1.00142.59           C
ATOM   2475  C   GLY   320      59.976  56.397  62.751  1.00142.59           C
ATOM   2476  O   GLY   320      60.937  56.171  63.480  1.00142.59           O
ATOM   2477  N   PHE   321      58.909  55.558  62.662  1.00128.30           N
ATOM   2478  CA  PHE   321      58.806  54.373  63.478  1.00128.30           C
ATOM   2479  CB  PHE   321      58.170  54.692  64.844  1.00128.30           C
ATOM   2480  CG  PHE   321      58.110  53.470  65.694  1.00128.30           C
ATOM   2481  CD1 PHE   321      59.230  53.033  66.363  1.00128.30           C
ATOM   2482  CD2 PHE   321      56.932  52.777  65.846  1.00128.30           C
ATOM   2483  CE1 PHE   321      59.183  51.910  67.156  1.00128.30           C
ATOM   2484  CE2 PHE   321      56.877  51.656  66.637  1.00128.30           C
ATOM   2485  CZ  PHE   321      58.002  51.222  67.296  1.00128.30           C
ATOM   2486  C   PHE   321      57.945  53.334  62.784  1.00128.30           C
ATOM   2487  O   PHE   321      57.162  53.670  61.896  1.00128.30           O
ATOM   2488  N   VAL   322      58.098  52.040  63.187  1.00125.49           N
ATOM   2489  CA  VAL   322      57.409  50.862  62.678  1.00125.49           C
ATOM   2490  CB  VAL   322      58.046  50.374  61.402  1.00125.49           C
ATOM   2491  CG1 VAL   322      57.316  49.133  60.878  1.00125.49           C
ATOM   2492  CG2 VAL   322      58.057  51.540  60.399  1.00125.49           C
ATOM   2493  C   VAL   322      57.589  49.775  63.761  1.00125.49           C
ATOM   2494  O   VAL   322      58.171  50.098  64.791  1.00125.49           O
ATOM   2495  N   GLY   323      57.074  48.500  63.621  1.00131.04           N
ATOM   2496  CA  GLY   323      57.306  47.409  64.588  1.00131.04           C
ATOM   2497  C   GLY   323      56.218  46.334  64.526  1.00131.04           C
ATOM   2498  O   GLY   323      55.056  46.644  64.283  1.00131.04           O
ATOM   2499  N   LEU   324      56.539  45.029  64.795  1.00185.26           N
ATOM   2500  CA  LEU   324      55.525  43.987  64.691  1.00185.26           C
ATOM   2501  CB  LEU   324      55.993  42.681  64.030  1.00185.26           C
ATOM   2502  CG  LEU   324      54.852  41.674  63.789  1.00185.26           C
ATOM   2503  CD1 LEU   324      53.674  42.320  63.048  1.00185.26           C
ATOM   2504  CD2 LEU   324      55.365  40.458  63.006  1.00185.26           C
ATOM   2505  C   LEU   324      54.871  43.695  66.014  1.00185.26           C
ATOM   2506  O   LEU   324      55.444  43.922  67.079  1.00185.26           O
ATOM   2507  N   LYS   325      53.622  43.175  65.961  1.00113.73           N
ATOM   2508  CA  LYS   325      52.835  42.960  67.144  1.00113.73           C
ATOM   2509  CB  LYS   325      51.347  43.321  66.964  1.00113.73           C
ATOM   2510  CG  LYS   325      50.493  43.075  68.211  1.00113.73           C
ATOM   2511  CD  LYS   325      50.913  43.901  69.429  1.00113.73           C
ATOM   2512  CE  LYS   325      50.089  43.596  70.682  1.00113.73           C
ATOM   2513  NZ  LYS   325      50.661  44.299  71.852  1.00113.73           N
ATOM   2514  C   LYS   325      52.893  41.558  67.662  1.00113.73           C
ATOM   2515  O   LYS   325      53.145  40.593  66.941  1.00113.73           O
ATOM   2516  N   GLY   326      52.666  41.456  68.988  1.00 37.82           N
ATOM   2517  CA  GLY   326      52.524  40.224  69.701  1.00 37.82           C
ATOM   2518  C   GLY   326      53.763  39.402  69.635  1.00 37.82           C
ATOM   2519  O   GLY   326      54.871  39.857  69.917  1.00 37.82           O
ATOM   2520  N   HIS   327      53.564  38.137  69.233  1.00 88.98           N
ATOM   2521  CA  HIS   327      54.582  37.137  69.207  1.00 88.98           C
ATOM   2522  ND1 HIS   327      54.678  33.369  68.625  1.00 88.98           N
ATOM   2523  CG  HIS   327      55.037  34.696  68.528  1.00 88.98           C
ATOM   2524  CB  HIS   327      54.048  35.821  68.611  1.00 88.98           C
ATOM   2525  NE2 HIS   327      56.869  33.405  68.252  1.00 88.98           N
ATOM   2526  CD2 HIS   327      56.380  34.699  68.303  1.00 88.98           C
ATOM   2527  CE1 HIS   327      55.810  32.641  68.451  1.00 88.98           C
ATOM   2528  C   HIS   327      55.696  37.608  68.341  1.00 88.98           C
ATOM   2529  O   HIS   327      56.861  37.472  68.710  1.00 88.98           O
ATOM   2530  N   ARG   328      55.390  38.189  67.169  1.00202.69           N
ATOM   2531  CA  ARG   328      56.513  38.535  66.353  1.00202.69           C
ATOM   2532  CB  ARG   328      56.233  38.351  64.857  1.00202.69           C
ATOM   2533  CG  ARG   328      55.914  36.908  64.459  1.00202.69           C
ATOM   2534  CD  ARG   328      57.144  36.090  64.070  1.00202.69           C
ATOM   2535  NE  ARG   328      57.906  35.799  65.315  1.00202.69           N
ATOM   2536  CZ  ARG   328      59.163  35.277  65.225  1.00202.69           C
ATOM   2537  NH1 ARG   328      59.717  35.041  64.000  1.00202.69           N
ATOM   2538  NH2 ARG   328      59.867  34.995  66.362  1.00202.69           N
ATOM   2539  C   ARG   328      56.871  39.967  66.578  1.00202.69           C
ATOM   2540  O   ARG   328      57.070  40.721  65.625  1.00202.69           O
ATOM   2541  N   SER   329      57.031  40.361  67.856  1.00118.23           N
ATOM   2542  CA  SER   329      57.429  41.706  68.141  1.00118.23           C
ATOM   2543  CB  SER   329      57.563  42.000  69.646  1.00118.23           C
ATOM   2544  OG  SER   329      56.288  41.986  70.271  1.00118.23           O
ATOM   2545  C   SER   329      58.779  41.846  67.542  1.00118.23           C
ATOM   2546  O   SER   329      59.131  42.888  66.990  1.00118.23           O
ATOM   2547  N   VAL   330      59.586  40.778  67.652  1.00222.97           N
ATOM   2548  CA  VAL   330      60.859  40.821  67.012  1.00222.97           C
ATOM   2549  CB  VAL   330      62.012  40.408  67.864  1.00222.97           C
ATOM   2550  CG1 VAL   330      63.251  40.400  66.958  1.00222.97           C
ATOM   2551  CG2 VAL   330      62.122  41.356  69.067  1.00222.97           C
ATOM   2552  C   VAL   330      60.788  39.815  65.921  1.00222.97           C
ATOM   2553  O   VAL   330      60.408  38.673  66.144  1.00222.97           O
ATOM   2554  N   GLY   331      61.193  40.185  64.703  1.00249.57           N
ATOM   2555  CA  GLY   331      61.100  39.212  63.661  1.00249.57           C
ATOM   2556  C   GLY   331      60.179  39.723  62.603  1.00249.57           C
ATOM   2557  O   GLY   331      60.171  39.206  61.487  1.00249.57           O
ATOM   2558  N   GLY   332      59.367  40.750  62.913  1.00 86.72           N
ATOM   2559  CA  GLY   332      58.543  41.279  61.870  1.00 86.72           C
ATOM   2560  C   GLY   332      58.412  42.752  62.084  1.00 86.72           C
ATOM   2561  O   GLY   332      58.539  43.247  63.203  1.00 86.72           O
ATOM   2562  N   LEU   333      58.185  43.491  60.982  1.00141.27           N
ATOM   2563  CA  LEU   333      57.922  44.897  61.049  1.00141.27           C
ATOM   2564  CB  LEU   333      58.972  45.778  60.353  1.00141.27           C
ATOM   2565  CG  LEU   333      60.329  45.777  61.077  1.00141.27           C
ATOM   2566  CD1 LEU   333      60.218  46.445  62.457  1.00141.27           C
ATOM   2567  CD2 LEU   333      60.928  44.362  61.147  1.00141.27           C
ATOM   2568  C   LEU   333      56.614  45.098  60.351  1.00141.27           C
ATOM   2569  O   LEU   333      56.224  44.280  59.520  1.00141.27           O
ATOM   2570  N   ARG   334      55.881  46.175  60.704  1.00154.34           N
ATOM   2571  CA  ARG   334      54.599  46.418  60.099  1.00154.34           C
ATOM   2572  CB  ARG   334      53.462  46.338  61.127  1.00154.34           C
ATOM   2573  CG  ARG   334      53.400  45.006  61.870  1.00154.34           C
ATOM   2574  CD  ARG   334      52.793  45.125  63.271  1.00154.34           C
ATOM   2575  NE  ARG   334      51.319  45.279  63.138  1.00154.34           N
ATOM   2576  CZ  ARG   334      50.613  45.881  64.140  1.00154.34           C
ATOM   2577  NH1 ARG   334      51.268  46.406  65.217  1.00154.34           N
ATOM   2578  NH2 ARG   334      49.253  45.961  64.070  1.00154.34           N
ATOM   2579  C   ARG   334      54.602  47.842  59.639  1.00154.34           C
ATOM   2580  O   ARG   334      54.632  48.760  60.456  1.00154.34           O
ATOM   2581  N   ALA   335      54.543  48.081  58.317  1.00 66.29           N
ATOM   2582  CA  ALA   335      54.529  49.443  57.879  1.00 66.29           C
ATOM   2583  CB  ALA   335      55.466  49.709  56.687  1.00 66.29           C
ATOM   2584  C   ALA   335      53.141  49.781  57.442  1.00 66.29           C
ATOM   2585  O   ALA   335      52.584  49.156  56.539  1.00 66.29           O
ATOM   2586  N   SER   336      52.530  50.797  58.078  1.00123.40           N
ATOM   2587  CA  SER   336      51.206  51.140  57.660  1.00123.40           C
ATOM   2588  CB  SER   336      50.404  51.921  58.701  1.00123.40           C
ATOM   2589  OG  SER   336      50.097  51.049  59.773  1.00123.40           O
ATOM   2590  C   SER   336      51.303  51.989  56.446  1.00123.40           C
ATOM   2591  O   SER   336      52.181  52.845  56.352  1.00123.40           O
ATOM   2592  N   ILE   337      50.421  51.728  55.464  1.00159.83           N
ATOM   2593  CA  ILE   337      50.323  52.575  54.318  1.00159.83           C
ATOM   2594  CB  ILE   337      50.698  51.909  53.008  1.00159.83           C
ATOM   2595  CG1 ILE   337      50.574  52.891  51.836  1.00159.83           C
ATOM   2596  CG2 ILE   337      49.896  50.621  52.786  1.00159.83           C
ATOM   2597  CD1 ILE   337      50.949  52.235  50.507  1.00159.83           C
ATOM   2598  C   ILE   337      48.893  53.022  54.288  1.00159.83           C
ATOM   2599  O   ILE   337      48.013  52.330  53.775  1.00159.83           O
ATOM   2600  N   TYR   338      48.635  54.230  54.823  1.00111.37           N
ATOM   2601  CA  TYR   338      47.294  54.721  54.924  1.00111.37           C
ATOM   2602  CB  TYR   338      46.811  55.018  56.356  1.00111.37           C
ATOM   2603  CG  TYR   338      46.829  53.749  57.140  1.00111.37           C
ATOM   2604  CD1 TYR   338      46.124  52.652  56.707  1.00111.37           C
ATOM   2605  CD2 TYR   338      47.516  53.668  58.331  1.00111.37           C
ATOM   2606  CE1 TYR   338      46.128  51.484  57.430  1.00111.37           C
ATOM   2607  CE2 TYR   338      47.523  52.503  59.062  1.00111.37           C
ATOM   2608  CZ  TYR   338      46.829  51.406  58.609  1.00111.37           C
ATOM   2609  OH  TYR   338      46.831  50.206  59.350  1.00111.37           O
ATOM   2610  C   TYR   338      47.250  56.017  54.180  1.00111.37           C
ATOM   2611  O   TYR   338      48.285  56.551  53.791  1.00111.37           O
ATOM   2612  N   ASN   339      46.034  56.562  53.980  1.00 72.18           N
ATOM   2613  CA  ASN   339      45.833  57.747  53.192  1.00 72.18           C
ATOM   2614  CB  ASN   339      44.374  58.231  53.227  1.00 72.18           C
ATOM   2615  CG  ASN   339      43.496  57.144  52.632  1.00 72.18           C
ATOM   2616  OD1 ASN   339      43.980  56.237  51.959  1.00 72.18           O
ATOM   2617  ND2 ASN   339      42.163  57.239  52.888  1.00 72.18           N
ATOM   2618  C   ASN   339      46.659  58.855  53.757  1.00 72.18           C
ATOM   2619  O   ASN   339      47.173  59.698  53.023  1.00 72.18           O
ATOM   2620  N   ALA   340      46.805  58.874  55.089  1.00 61.87           N
ATOM   2621  CA  ALA   340      47.516  59.907  55.789  1.00 61.87           C
ATOM   2622  CB  ALA   340      47.515  59.702  57.314  1.00 61.87           C
ATOM   2623  C   ALA   340      48.942  59.938  55.341  1.00 61.87           C
ATOM   2624  O   ALA   340      49.551  61.005  55.315  1.00 61.87           O
ATOM   2625  N   VAL   341      49.527  58.769  55.014  1.00 60.35           N
ATOM   2626  CA  VAL   341      50.911  58.707  54.632  1.00 60.35           C
ATOM   2627  CB  VAL   341      51.457  57.308  54.680  1.00 60.35           C
ATOM   2628  CG1 VAL   341      52.905  57.318  54.168  1.00 60.35           C
ATOM   2629  CG2 VAL   341      51.304  56.776  56.114  1.00 60.35           C
ATOM   2630  C   VAL   341      51.054  59.192  53.222  1.00 60.35           C
ATOM   2631  O   VAL   341      50.379  58.727  52.306  1.00 60.35           O
ATOM   2632  N   PRO   342      51.926  60.150  53.057  1.00 72.11           N
ATOM   2633  CA  PRO   342      52.194  60.693  51.751  1.00 72.11           C
ATOM   2634  CD  PRO   342      52.102  61.150  54.097  1.00 72.11           C
ATOM   2635  CB  PRO   342      52.662  62.134  51.966  1.00 72.11           C
ATOM   2636  CG  PRO   342      53.012  62.210  53.461  1.00 72.11           C
ATOM   2637  C   PRO   342      53.186  59.872  50.997  1.00 72.11           C
ATOM   2638  O   PRO   342      53.912  59.084  51.601  1.00 72.11           O
ATOM   2639  N   TYR   343      53.242  60.065  49.669  1.00 40.14           N
ATOM   2640  CA  TYR   343      54.150  59.344  48.834  1.00 40.14           C
ATOM   2641  CB  TYR   343      53.979  59.721  47.351  1.00 40.14           C
ATOM   2642  CG  TYR   343      54.897  58.892  46.518  1.00 40.14           C
ATOM   2643  CD1 TYR   343      54.527  57.624  46.130  1.00 40.14           C
ATOM   2644  CD2 TYR   343      56.118  59.382  46.118  1.00 40.14           C
ATOM   2645  CE1 TYR   343      55.363  56.854  45.355  1.00 40.14           C
ATOM   2646  CE2 TYR   343      56.959  58.617  45.343  1.00 40.14           C
ATOM   2647  CZ  TYR   343      56.582  57.351  44.963  1.00 40.14           C
ATOM   2648  OH  TYR   343      57.441  56.561  44.169  1.00 40.14           O
ATOM   2649  C   TYR   343      55.535  59.720  49.258  1.00 40.14           C
ATOM   2650  O   TYR   343      56.416  58.871  49.374  1.00 40.14           O
ATOM   2651  N   GLU   344      55.765  61.017  49.521  1.00 44.95           N
ATOM   2652  CA  GLU   344      57.090  61.435  49.865  0.50 44.95           C
ATOM   2653  CB  GLU   344      57.244  62.951  50.011  0.50 44.95           C
ATOM   2654  CG  GLU   344      58.686  63.335  50.332  0.50 44.95           C
ATOM   2655  CD  GLU   344      58.759  64.845  50.381  0.50 44.95           C
ATOM   2656  OE1 GLU   344      57.812  65.495  49.862  0.50 44.95           O
ATOM   2657  OE2 GLU   344      59.762  65.370  50.932  0.50 44.95           O
ATOM   2658  C   GLU   344      57.518  60.815  51.160  1.00 44.95           C
ATOM   2659  O   GLU   344      58.670  60.408  51.298  1.00 44.95           O
ATOM   2660  N   SER   345      56.610  60.723  52.150  1.00 35.50           N
ATOM   2661  CA  SER   345      56.990  60.186  53.424  1.00 35.50           C
ATOM   2662  CB  SER   345      55.843  60.204  54.447  1.00 35.50           C
ATOM   2663  OG  SER   345      54.793  59.356  54.010  1.00 35.50           O
ATOM   2664  C   SER   345      57.422  58.765  53.241  1.00 35.50           C
ATOM   2665  O   SER   345      58.413  58.327  53.825  1.00 35.50           O
ATOM   2666  N   CYS   346      56.688  58.006  52.407  1.00 33.14           N
ATOM   2667  CA  CYS   346      57.006  56.628  52.160  1.00 33.14           C
ATOM   2668  CB  CYS   346      56.013  55.952  51.199  1.00 33.14           C
ATOM   2669  SG  CYS   346      54.330  55.853  51.874  1.00 33.14           S
ATOM   2670  C   CYS   346      58.347  56.576  51.504  1.00 33.14           C
ATOM   2671  O   CYS   346      59.169  55.711  51.803  1.00 33.14           O
ATOM   2672  N   GLU   347      58.600  57.528  50.590  1.00 66.56           N
ATOM   2673  CA  GLU   347      59.834  57.551  49.867  0.50 66.56           C
ATOM   2674  CB  GLU   347      59.904  58.739  48.885  0.50 66.56           C
ATOM   2675  CG  GLU   347      61.125  58.723  47.960  0.50 66.56           C
ATOM   2676  CD  GLU   347      62.333  59.214  48.745  1.00 66.56           C
ATOM   2677  OE1 GLU   347      62.334  60.406  49.152  1.00 66.56           O
ATOM   2678  OE2 GLU   347      63.272  58.398  48.950  1.00 66.56           O
ATOM   2679  C   GLU   347      60.942  57.703  50.860  1.00 66.56           C
ATOM   2680  O   GLU   347      61.970  57.035  50.764  1.00 66.56           O
ATOM   2681  N   ALA   348      60.750  58.585  51.856  1.00 30.62           N
ATOM   2682  CA  ALA   348      61.774  58.827  52.828  1.00 30.62           C
ATOM   2683  CB  ALA   348      61.391  59.931  53.830  1.00 30.62           C
ATOM   2684  C   ALA   348      62.030  57.573  53.604  1.00 30.62           C
ATOM   2685  O   ALA   348      63.179  57.222  53.865  1.00 30.62           O
ATOM   2686  N   LEU   349      60.959  56.851  53.986  1.00 60.47           N
ATOM   2687  CA  LEU   349      61.117  55.674  54.794  1.00 60.47           C
ATOM   2688  CB  LEU   349      59.764  55.050  55.193  1.00 60.47           C
ATOM   2689  CG  LEU   349      59.870  53.781  56.064  1.00 60.47           C
ATOM   2690  CD1 LEU   349      60.501  54.081  57.433  1.00 60.47           C
ATOM   2691  CD2 LEU   349      58.505  53.081  56.186  1.00 60.47           C
ATOM   2692  C   LEU   349      61.891  54.635  54.038  1.00 60.47           C
ATOM   2693  O   LEU   349      62.817  54.028  54.576  1.00 60.47           O
ATOM   2694  N   VAL   350      61.538  54.416  52.758  1.00100.36           N
ATOM   2695  CA  VAL   350      62.175  53.388  51.988  1.00100.36           C
ATOM   2696  CB  VAL   350      61.517  53.178  50.651  1.00100.36           C
ATOM   2697  CG1 VAL   350      61.794  54.385  49.739  1.00100.36           C
ATOM   2698  CG2 VAL   350      61.987  51.830  50.088  1.00100.36           C
ATOM   2699  C   VAL   350      63.621  53.720  51.788  1.00100.36           C
ATOM   2700  O   VAL   350      64.487  52.854  51.905  1.00100.36           O
ATOM   2701  N   GLN   351      63.920  54.999  51.497  1.00 30.63           N
ATOM   2702  CA  GLN   351      65.267  55.412  51.231  1.00 30.63           C
ATOM   2703  CB  GLN   351      65.361  56.899  50.852  1.00 30.63           C
ATOM   2704  CG  GLN   351      66.790  57.359  50.565  1.00 30.63           C
ATOM   2705  CD  GLN   351      66.739  58.836  50.205  1.00 30.63           C
ATOM   2706  OE1 GLN   351      65.943  59.597  50.758  1.00 30.63           O
ATOM   2707  NE2 GLN   351      67.606  59.259  49.250  1.00 30.63           N
ATOM   2708  C   GLN   351      66.090  55.210  52.461  1.00 30.63           C
ATOM   2709  O   GLN   351      67.220  54.727  52.389  1.00 30.63           O
ATOM   2710  N   PHE   352      65.530  55.566  53.631  1.00 37.88           N
ATOM   2711  CA  PHE   352      66.258  55.451  54.860  1.00 37.88           C
ATOM   2712  CB  PHE   352      65.453  55.950  56.074  1.00 37.88           C
ATOM   2713  CG  PHE   352      66.262  55.689  57.297  1.00 37.88           C
ATOM   2714  CD1 PHE   352      67.234  56.572  57.707  1.00 37.88           C
ATOM   2715  CD2 PHE   352      66.041  54.551  58.038  1.00 37.88           C
ATOM   2716  CE1 PHE   352      67.975  56.323  58.839  1.00 37.88           C
ATOM   2717  CE2 PHE   352      66.779  54.298  59.170  1.00 37.88           C
ATOM   2718  CZ  PHE   352      67.747  55.185  59.574  1.00 37.88           C
ATOM   2719  C   PHE   352      66.574  54.014  55.097  1.00 37.88           C
ATOM   2720  O   PHE   352      67.705  53.662  55.430  1.00 37.88           O
ATOM   2721  N   MET   353      65.576  53.136  54.911  1.00107.89           N
ATOM   2722  CA  MET   353      65.779  51.749  55.202  1.00107.89           C
ATOM   2723  CB  MET   353      64.493  50.921  55.073  1.00107.89           C
ATOM   2724  CG  MET   353      63.440  51.345  56.097  1.00107.89           C
ATOM   2725  SD  MET   353      63.978  51.174  57.824  1.00107.89           S
ATOM   2726  CE  MET   353      62.500  51.955  58.532  1.00107.89           C
ATOM   2727  C   MET   353      66.811  51.180  54.287  1.00107.89           C
ATOM   2728  O   MET   353      67.650  50.384  54.706  1.00107.89           O
ATOM   2729  N   GLU   354      66.783  51.565  53.001  1.00 82.27           N
ATOM   2730  CA  GLU   354      67.741  50.982  52.114  1.00 82.27           C
ATOM   2731  CB  GLU   354      67.513  51.367  50.641  1.00 82.27           C
ATOM   2732  CG  GLU   354      67.573  52.866  50.352  1.00 82.27           C
ATOM   2733  CD  GLU   354      67.152  53.058  48.901  1.00 82.27           C
ATOM   2734  OE1 GLU   354      65.923  52.991  48.630  1.00 82.27           O
ATOM   2735  OE2 GLU   354      68.052  53.269  48.045  1.00 82.27           O
ATOM   2736  C   GLU   354      69.115  51.401  52.532  1.00 82.27           C
ATOM   2737  O   GLU   354      70.025  50.575  52.600  1.00 82.27           O
ATOM   2738  N   HIS   355      69.303  52.699  52.836  1.00 40.01           N
ATOM   2739  CA  HIS   355      70.602  53.169  53.221  1.00 40.01           C
ATOM   2740  ND1 HIS   355      71.797  55.795  51.420  1.00 40.01           N
ATOM   2741  CG  HIS   355      70.656  55.467  52.118  1.00 40.01           C
ATOM   2742  CB  HIS   355      70.665  54.696  53.404  1.00 40.01           C
ATOM   2743  NE2 HIS   355      70.088  56.645  50.280  1.00 40.01           N
ATOM   2744  CD2 HIS   355      69.621  55.993  51.409  1.00 40.01           C
ATOM   2745  CE1 HIS   355      71.399  56.499  50.330  1.00 40.01           C
ATOM   2746  C   HIS   355      71.013  52.573  54.529  1.00 40.01           C
ATOM   2747  O   HIS   355      72.100  52.009  54.646  1.00 40.01           O
ATOM   2748  N   PHE   356      70.141  52.672  55.551  1.00111.65           N
ATOM   2749  CA  PHE   356      70.520  52.232  56.863  1.00111.65           C
ATOM   2750  CB  PHE   356      69.437  52.495  57.922  1.00111.65           C
ATOM   2751  CG  PHE   356      69.905  51.862  59.188  1.00111.65           C
ATOM   2752  CD1 PHE   356      70.811  52.496  60.006  1.00111.65           C
ATOM   2753  CD2 PHE   356      69.431  50.623  59.553  1.00111.65           C
ATOM   2754  CE1 PHE   356      71.240  51.902  61.172  1.00111.65           C
ATOM   2755  CE2 PHE   356      69.853  50.024  60.716  1.00111.65           C
ATOM   2756  CZ  PHE   356      70.758  50.665  61.528  1.00111.65           C
ATOM   2757  C   PHE   356      70.790  50.770  56.872  1.00111.65           C
ATOM   2758  O   PHE   356      71.865  50.339  57.285  1.00111.65           O
ATOM   2759  N   LYS   357      69.825  49.955  56.413  1.00276.95           N
ATOM   2760  CA  LYS   357      70.098  48.552  56.437  1.00276.95           C
ATOM   2761  CB  LYS   357      69.610  47.871  57.728  1.00276.95           C
ATOM   2762  CG  LYS   357      70.039  46.409  57.852  1.00276.95           C
ATOM   2763  CD  LYS   357      71.546  46.218  58.044  1.00276.95           C
ATOM   2764  CE  LYS   357      72.044  46.621  59.434  1.00276.95           C
ATOM   2765  NZ  LYS   357      72.023  48.094  59.573  1.00276.95           N
ATOM   2766  C   LYS   357      69.363  47.935  55.307  1.00276.95           C
ATOM   2767  O   LYS   357      68.338  47.291  55.514  1.00276.95           O
ATOM   2768  N   ARG   358      69.878  48.093  54.076  1.00198.07           N
ATOM   2769  CA  ARG   358      69.153  47.524  52.986  1.00198.07           C
ATOM   2770  CB  ARG   358      69.766  47.823  51.609  1.00198.07           C
ATOM   2771  CG  ARG   358      68.851  47.403  50.456  1.00198.07           C
ATOM   2772  CD  ARG   358      69.496  47.516  49.074  1.00198.07           C
ATOM   2773  NE  ARG   358      70.296  46.278  48.859  1.00198.07           N
ATOM   2774  CZ  ARG   358      70.812  46.001  47.627  1.00198.07           C
ATOM   2775  NH1 ARG   358      70.621  46.873  46.594  1.00198.07           N
ATOM   2776  NH2 ARG   358      71.519  44.851  47.427  1.00198.07           N
ATOM   2777  C   ARG   358      69.146  46.045  53.157  1.00198.07           C
ATOM   2778  O   ARG   358      68.092  45.415  53.111  1.00198.07           O
ATOM   2779  N   SER   359      70.339  45.463  53.398  1.00157.06           N
ATOM   2780  CA  SER   359      70.472  44.042  53.536  1.00157.06           C
ATOM   2781  CB  SER   359      71.821  43.498  53.037  1.00157.06           C
ATOM   2782  OG  SER   359      71.933  43.690  51.634  1.00157.06           O
ATOM   2783  C   SER   359      70.349  43.685  54.979  1.00157.06           C
ATOM   2784  O   SER   359      70.262  44.555  55.842  1.00157.06           O
ATOM   2785  N   ARG   360      70.313  42.369  55.270  1.00249.35           N
ATOM   2786  CA  ARG   360      70.212  41.932  56.631  1.00249.35           C
ATOM   2787  CB  ARG   360      69.512  40.572  56.815  1.00249.35           C
ATOM   2788  CG  ARG   360      70.239  39.380  56.190  1.00249.35           C
ATOM   2789  CD  ARG   360      70.496  39.494  54.686  1.00249.35           C
ATOM   2790  NE  ARG   360      70.967  38.158  54.224  1.00249.35           N
ATOM   2791  CZ  ARG   360      72.264  37.785  54.424  1.00249.35           C
ATOM   2792  NH1 ARG   360      73.134  38.637  55.040  1.00249.35           N
ATOM   2793  NH2 ARG   360      72.692  36.557  54.010  1.00249.35           N
ATOM   2794  C   ARG   360      71.601  41.805  57.164  1.00249.35           C
ATOM   2795  O   ARG   360      72.559  41.657  56.406  1.00249.35           O
ATOM   2796  N   GLY   361      71.749  41.888  58.499  1.00 26.14           N
ATOM   2797  CA  GLY   361      73.051  41.773  59.082  1.00 26.14           C
ATOM   2798  C   GLY   361      73.135  40.409  59.755  1.00 26.14           C
ATOM   2799  O   GLY   361      73.418  40.368  60.982  1.00 26.14           O
ATOM   2800  OXT GLY   361      72.917  39.388  59.049  1.00 26.14           O
TER    2801      GLY   361
END
