# Supplementary material for: Estimating local protein model quality: prospects for molecular replacement
Source: Acta Crystallogr D Struct Biol. 2020 Mar 3;76(Pt 3):285–90. doi: 10.1107/S2059798320000972 (PMC7057213; doi:10.1107/S2059798320000972)
Supplement: Supplementary file 1 [file d-76-00285-sup1.zip › models/1bt4.3ffr_A.B99990001.pdb.proq3.sscore.local]

ProQ2 ProQRosCen ProQRosFA ProQ3
0.34689979 0.53092972 0.37566938 0.31306113
0.43247369 0.65437868 0.52797682 0.42804934
0.42395042 0.63918186 0.55167042 0.45137076
0.54951687 0.70749373 0.66635978 0.57187826
0.58493148 0.72398532 0.77403943 0.6278529
0.68930401 0.86529049 0.86823682 0.71916793
0.72243657 0.91913677 0.94222038 0.79564799
0.72335427 0.86840028 0.8947519 0.76472137
0.68882725 0.87017076 0.92317909 0.78675851
0.71938094 0.95661372 0.87739022 0.77986295
0.70462165 0.95987479 0.91871091 0.79640078
0.65591739 0.84423968 0.87249279 0.75802334
0.58573935 0.83394779 0.86470165 0.73794233
0.6179925 0.86844316 0.9491847 0.77545058
0.61937602 0.84937159 0.89070793 0.7414773
0.56206911 0.78368152 0.86388497 0.71287298
0.52766579 0.69953268 0.81160815 0.65908825
0.58656236 0.77268586 0.86864095 0.70257249
0.52586758 0.72848103 0.839034 0.64164454
0.50367422 0.66199071 0.72950254 0.57746537
0.5346673 0.62923109 0.74679993 0.57363007
0.52586901 0.68355715 0.74948957 0.5764475
0.46436355 0.63335222 0.68135741 0.522636
0.4320389 0.57957876 0.64974227 0.5043311
0.37117301 0.52491256 0.53031972 0.41815463
0.32567637 0.48014585 0.48026148 0.36046133
0.2756643 0.4596825 0.41397053 0.29356163
0.27799052 0.49038379 0.3958798 0.26030368
0.26397416 0.455234 0.34654549 0.23699043
0.28069294 0.47747364 0.30037746 0.21557103
0.2403961 0.43329829 0.27891422 0.20766179
0.29910501 0.59938367 0.35583548 0.27821716
0.39789614 0.67779679 0.40574844 0.35399415
0.41676915 0.75298118 0.49422381 0.41814116
0.43410088 0.72063402 0.46782925 0.43806556
0.42818295 0.74519639 0.52424506 0.46762228
0.46651253 0.78507528 0.51457291 0.4847441
0.52472674 0.84889508 0.5556019 0.55610849
0.53625362 0.84748815 0.60012116 0.58698276
0.60265578 0.92717252 0.67831506 0.66288934
0.64224567 1.0014995 0.77689093 0.72721901
0.67038259 0.98709943 0.74348032 0.74180459
0.59639829 0.88920379 0.747344 0.70607581
0.55742038 0.79951627 0.72563406 0.68671809
0.63294588 0.86298423 0.8246203 0.76435108
0.73797386 0.85899913 0.87530358 0.84603341
0.76534232 0.88656953 0.90631017 0.89069294
0.70758689 0.83212287 0.9215868 0.88059729
0.79034768 0.81157396 0.95629028 0.9556313
0.90042394 0.79830972 1.0049402 1.0364398
0.87877439 0.81085672 0.98704403 1.0275134
0.91996554 0.82094208 0.99599701 1.0403008
0.92641964 0.81846831 1.0342697 1.0813148
0.91545579 0.79057063 1.0241063 1.0727192
0.87976124 0.75252138 0.99528371 1.0327213
0.87965873 0.80149052 1.0070217 1.0204213
0.91167583 0.86143935 1.0454299 1.0705848
0.94349758 0.83343042 1.0691381 1.0831687
0.97943319 0.83692766 1.062183 1.1047072
0.95139462 0.79426794 1.0106162 1.0635689
0.9122903 0.79179072 0.97634427 1.0259889
0.88617537 0.79582603 0.94585624 0.97811747
0.91802962 0.80644203 0.93672142 0.98265874
0.89946368 0.84361527 0.93808277 0.97804558
0.90748727 0.8376756 0.92263545 0.96200005
1.0000103 0.88420342 0.9926601 1.061285
1.0492352 0.87196376 1.0529216 1.1597694
1.0905314 0.90727727 1.1194417 1.1589675
1.1163298 0.89544713 1.102515 1.1864013
1.1587669 0.95459327 1.2024002 1.2008983
1.1158678 0.98512681 1.1317176 1.212727
1.0684707 0.9708345 1.0875658 1.1350583
0.90098636 0.91909771 0.96034326 0.98713897
0.91613441 1.0044539 0.96805379 0.93625221
0.84578986 0.93253079 0.88027683 0.85688101
0.86170214 0.90187483 0.90699114 0.8981578
0.822403 0.80364064 0.86436675 0.84253012
0.88571689 0.86581877 0.92698899 0.8909424
0.94413261 0.88989369 0.97732482 0.93349528
0.99327939 0.91747704 0.99635998 0.98748161
0.95379419 0.90465683 1.0280011 0.99426184
0.87341551 0.83083029 0.98493523 0.95843658
0.92006845 0.87915703 1.0736002 1.0267863
0.8422516 0.83344818 1.0703344 0.95528779
0.86952278 0.87312171 1.1186039 1.0052555
0.79554876 0.83205965 1.0831211 0.96825319
0.74907693 0.75965634 1.0355313 0.92524749
0.64241995 0.6435146 0.95644085 0.84312237
0.55817742 0.58202702 0.84678244 0.730334
0.55818049 0.53719293 0.77576991 0.68936871
0.66128802 0.54495935 0.81944636 0.75914713
0.68782235 0.55501079 0.87635973 0.78587749
0.81320369 0.57133185 1.0072506 0.88637539
0.87562708 0.58320117 1.0068378 0.87898742
0.91959949 0.70370963 1.1202687 0.94323622
0.98750124 0.7340742 1.1603521 0.97496002
0.9195159 0.6902058 1.1082165 0.95788647
0.81985461 0.63208481 1.0522144 0.90179302
0.82025915 0.67048963 0.98191942 0.86570685
0.7795345 0.68516756 0.98090165 0.8603486
0.78783 0.82632484 1.036433 0.90636507
0.79045145 0.8153703 1.0770531 0.9506744
0.8337776 0.81692265 1.0823951 0.97419262
0.73333446 0.7489736 0.99423574 0.8744924
0.72646431 0.78227626 1.0000614 0.88202054
0.69920698 0.8252601 0.98771428 0.85099976
0.71156964 0.76885923 0.96953096 0.86390388
0.65210632 0.78480958 0.97975407 0.81860693
0.68832579 0.82892519 0.95368201 0.79549147
0.69868616 0.81129577 0.94474354 0.79089299
0.64770062 0.75790961 0.87436783 0.72507058
0.59878822 0.67804836 0.83107914 0.67755567
0.61016787 0.71584844 0.81760909 0.68133171
0.63945557 0.70475616 0.78058921 0.64307647
0.69496982 0.7173525 0.78202636 0.66980897
0.73156828 0.66303991 0.77569948 0.68827927
0.80196133 0.68722241 0.77077941 0.70828511
0.82472256 0.69123701 0.78941986 0.73234616
0.81002428 0.70583515 0.70057839 0.69253657
0.73737751 0.69853988 0.75489254 0.65782805
0.68141736 0.65006025 0.59929672 0.57655208
0.58462086 0.59825268 0.57659497 0.49346077
0.48480811 0.57358098 0.51900046 0.44750587
0.37483678 0.53554599 0.45048858 0.33269352
0.34456292 0.48115162 0.41404699 0.32722608
0.35535308 0.52269274 0.45385622 0.33140618
0.39365441 0.49208025 0.44623732 0.3421094
0.37494041 0.53671553 0.43989901 0.35339872
0.36471963 0.52491175 0.3984843 0.31948611
0.45867618 0.67939742 0.4786469 0.37827888
0.45694941 0.66154812 0.43162398 0.35664706
0.39978795 0.61241841 0.42430946 0.36810432
0.37374966 0.46237901 0.33795954 0.30919457
0.42418214 0.43274996 0.33982424 0.32656418
0.51942391 0.4462692 0.36481675 0.36845337
0.53229253 0.38199275 0.34827394 0.35489628
0.4943298 0.37762254 0.35802073 0.35620749
0.45880653 0.39297017 0.36190248 0.34211386
0.48283787 0.48761824 0.4174757 0.39836841
0.49213789 0.54170248 0.4843092 0.45566046
0.47200232 0.58711952 0.59048456 0.5225534
0.60300408 0.67188209 0.72105308 0.6859005
0.75087173 0.77120191 0.87507533 0.80311084
0.83540143 0.76984511 0.96821132 0.88768516
0.96321348 0.88010068 1.1238552 0.99350133
0.98965644 0.76890046 1.0889524 0.9984883
1.0148184 0.85147701 1.1531146 1.0390075
0.93277475 0.67289033 0.98869716 0.94172868
0.98629824 0.73720408 1.0254503 0.96878704
0.92411146 0.6769814 0.9320083 0.91280381
0.89890857 0.72635006 1.036054 0.95841203
0.88538803 0.72879725 0.96028258 0.88433821
0.7696065 0.65027014 0.88870729 0.78350685
0.78254538 0.62009762 0.83759044 0.74459475
0.80208213 0.54072483 0.81489477 0.75022904
0.7937264 0.53586662 0.82937048 0.7542856
0.72768383 0.56229546 0.75007085 0.6670827
0.68718966 0.50507123 0.71020396 0.63582411
0.61819003 0.49257995 0.67725348 0.59903167
0.53280031 0.47976669 0.63826466 0.57623356
0.63513104 0.62575643 0.73861704 0.65715854
0.67521966 0.67892814 0.72784923 0.67173884
0.6344926 0.70402816 0.68321924 0.63294615
0.59397419 0.64912901 0.67922066 0.65248087
0.56290853 0.7194721 0.68859124 0.6579378
0.57672658 0.71442027 0.74496728 0.67837216
0.74222845 0.81789646 0.87138172 0.80632266
0.84526255 0.88844923 1.011487 0.90620371
0.93870093 0.9155341 1.1248656 1.0187795
0.9686095 0.87114591 1.1349674 1.0233041
1.0125132 0.89054294 1.113725 1.0559553
1.0228098 0.9205945 1.0886072 1.039277
1.0001168 0.9493839 1.1018113 1.0588769
0.95964929 0.89358767 1.0340599 0.99656978
0.91624462 0.86215171 0.89751918 0.90096205
0.93532189 0.7918596 0.90395684 0.92914322
0.87179488 0.8165071 0.86944784 0.88169373
0.88597109 0.83283545 0.88058877 0.8968137
0.88779068 0.86439737 0.87040513 0.89529261
0.90175283 0.90499727 0.85034934 0.88809419
0.86563693 0.84869412 0.82713549 0.86954314
0.84768278 0.94179686 0.88382704 0.90498842
0.83023294 0.88470753 0.84183394 0.87724427
0.85975428 0.8953114 0.86200935 0.89739471
0.75604072 0.83512155 0.80895523 0.84034615
0.79849181 0.86324536 0.92766924 0.90393924
0.94882198 0.85650281 1.0382031 1.0014448
1.0227906 0.86188211 1.0831128 1.0412689
1.0373714 0.80640326 1.1312946 1.0704384
1.1157717 0.88199901 1.2030998 1.1084827
1.2166929 0.87816627 1.1558478 1.1197788
1.1910169 0.92660916 1.1541707 1.1136888
1.0942696 0.85626298 1.0117008 1.0263905
1.0886156 0.90789062 1.0068321 1.0073015
1.0408515 0.92516128 0.92990444 0.99116318
1.0150038 0.9552125 0.97222016 0.98735173
0.98006529 0.89576744 0.88119499 0.9534242
0.97257768 0.90259318 0.92243997 0.97210042
0.96999344 0.95795495 0.97427025 0.98853645
0.98989031 1.0093736 0.97787715 1.010203
0.96111981 0.98847854 1.0096874 0.9950928
0.92759916 0.95081444 1.0382179 1.0227503
1.0083681 0.96919894 1.2018585 1.1345147
1.039918 0.91752568 1.2471419 1.1478701
1.0847407 0.96729666 1.3674743 1.2385775
1.1139394 0.96618642 1.3911373 1.2369335
1.1152176 0.99345211 1.3808686 1.2708662
1.0793887 0.96616626 1.3304689 1.2197509
1.0217339 0.89251369 1.1883085 1.1398901
0.92897955 0.89192662 1.0876509 1.0484496
0.89447694 0.84223935 0.9452137 0.94563106
0.8962006 0.8528785 0.95422338 0.95554322
0.87062931 0.76622494 0.87211448 0.89545683
0.79471018 0.67771632 0.74567193 0.78203194
0.75939098 0.60183297 0.66873899 0.72392003
0.75183527 0.55910144 0.60758842 0.70096316
0.6461042 0.49199166 0.52242217 0.60665972
0.558523 0.39845729 0.46257378 0.53297341
0.50187427 0.41095293 0.44776764 0.46999374
0.46183711 0.43333437 0.45743547 0.41975649
0.44413245 0.48874844 0.48895527 0.4520102
0.42984785 0.55617253 0.54263937 0.48263802
0.37999249 0.55116847 0.53280047 0.46740493
0.40545914 0.54119266 0.56868779 0.53079976
0.49496285 0.65002834 0.60557178 0.59364819
0.48603516 0.58822435 0.57190381 0.57142105
0.51880529 0.64786063 0.5212808 0.53530105
0.49104713 0.58337225 0.55808232 0.56155501
0.52223651 0.63340537 0.55174077 0.56115538
0.45217319 0.5703741 0.49790481 0.49736612
0.44631605 0.59100778 0.48451696 0.5094772
0.42138491 0.61069008 0.43103818 0.46096803
0.50354767 0.69800505 0.53338138 0.55303374
0.56491339 0.76710454 0.61429002 0.63817478
0.68596715 0.82961652 0.70389795 0.73471914
0.70092393 0.87718037 0.76247531 0.76928418
0.70873598 0.9303902 0.80924838 0.8055868
0.73982697 0.99287 0.89664663 0.86237927
0.86414903 0.99302264 0.92535962 0.92230359
0.87363379 0.97388881 0.93380326 0.95267247
0.86904976 0.94974602 0.92663009 0.95467379
0.87967036 0.9337644 0.93757877 0.99016113
0.9269743 0.91744148 0.95960709 1.0227868
0.96934341 0.93323252 1.0085703 1.0733308
1.016829 0.94537007 1.0168437 1.0866746
0.98228744 0.86567531 0.98412414 1.0834043
0.91861674 0.74837964 0.87303378 0.99011913
0.87945571 0.72113155 0.83462105 0.93045093
0.92095219 0.75171737 0.84579174 0.91831222
0.91445191 0.74986024 0.80906428 0.89456219
0.85927093 0.70705635 0.72606053 0.816353
0.87166996 0.77403045 0.70803422 0.78721407
0.83025865 0.7081213 0.62736246 0.73353275
0.77202546 0.67646609 0.59244506 0.69952974
0.61710975 0.55669682 0.43877963 0.59741394
0.56171935 0.53874087 0.4212833 0.55393964
0.60871589 0.65445281 0.44508205 0.58657512
0.65296845 0.78352001 0.55985892 0.63601127
0.6412593 0.82965058 0.61174799 0.65778989
0.63476307 0.75852539 0.62144731 0.69854594
0.57456966 0.66914372 0.58967423 0.65336412
0.56804139 0.74810794 0.6555098 0.66498284
0.66010099 0.75470457 0.74398895 0.77442257
0.69848603 0.81283419 0.80962485 0.84352983
0.62415476 0.76369046 0.81634738 0.81301198
0.69851314 0.86046163 0.88127375 0.87978655
0.7180802 0.85473135 0.90895117 0.8913029
0.71919977 0.84510746 0.98089519 0.90946735
0.71338701 0.85589527 0.98054321 0.9210766
0.72221126 0.87847591 1.0346446 0.91902556
0.73704799 0.8907868 1.0202842 0.93300371
0.64870892 0.81727912 0.96165916 0.85913246
0.67688367 0.82754941 0.9739912 0.90000788
0.74474639 0.93036617 1.0418608 0.96036662
0.74915142 0.9194811 1.0446863 0.94305162
0.70006548 0.87486011 0.98594526 0.89961741
0.65530217 0.77062306 0.8905874 0.83133329
0.67740678 0.78417338 0.94703823 0.86770746
0.62817474 0.71926793 0.92485619 0.85062577
0.58195882 0.67863078 0.88461319 0.79534437
0.52321061 0.59035807 0.84683436 0.7519071
0.61923907 0.64477047 0.85377324 0.79527972
0.65690816 0.65990389 0.94934936 0.82029679
0.70717769 0.74976172 0.99887731 0.87559109
0.65144324 0.68808495 0.94542069 0.7907824
0.56651056 0.70048687 0.85813969 0.73851494
0.47765795 0.62477276 0.77182511 0.61386418
0.44977886 0.65005158 0.74365184 0.62889077
0.37188892 0.57897788 0.6758882 0.53135198
0.36010793 0.54660523 0.59502987 0.49391241
0.34210062 0.52171165 0.60875093 0.49629635
0.33076991 0.49622627 0.55095573 0.47148679
0.40339786 0.53467295 0.63858385 0.5300034
0.44069 0.61358568 0.74390149 0.61766578
0.51467235 0.56857624 0.70719216 0.61479152
0.563291 0.62243678 0.78290319 0.67818727
0.62970331 0.60334343 0.79121789 0.7137841
0.70973084 0.64706913 0.89321426 0.76090543
0.71414538 0.54719975 0.84006221 0.73652439
0.69897668 0.54517334 0.90124419 0.72761671
0.62792834 0.48724351 0.82318554 0.70680559
0.55724859 0.43154128 0.78453021 0.62298772
0.49688346 0.37143035 0.74074663 0.58315672
0.41568453 0.37156892 0.64863923 0.51833598
0.33076717 0.34891144 0.57334041 0.46105508
0.31183038 0.32862476 0.52421405 0.41121671
0.32058235 0.36576641 0.48257382 0.38519345
0.26193485 0.39429947 0.46311879 0.35894799
0.32188305 0.41042153 0.40836581 0.35485296
0.34532608 0.35613655 0.44260397 0.38361532
0.41564155 0.44341882 0.48711122 0.45275907
0.4963194 0.54945479 0.5879015 0.53803005
0.52198475 0.57231748 0.57550925 0.52982056
0.44811903 0.56271161 0.55193629 0.50871359
0.51329703 0.59749993 0.55120004 0.53810894
0.53074473 0.58226628 0.50697476 0.52694925
0.49529869 0.52224281 0.48436676 0.52261244
0.43441202 0.44589865 0.39059284 0.43356356
0.50992532 0.52246675 0.48011631 0.49964328
0.56868086 0.62019841 0.61186184 0.59554986
0.51421991 0.57824196 0.65829296 0.60202321
0.51257332 0.61413678 0.6869405 0.62561138
0.45488042 0.63024945 0.65965486 0.559303
0.45510218 0.68069223 0.65491244 0.55302225
0.44668022 0.70928231 0.6442848 0.51080581
0.50796473 0.7697898 0.64536612 0.51408666
0.58510407 0.80598422 0.66271876 0.53693862
0.55645713 0.75893489 0.708915 0.55418061
0.49515458 0.66507091 0.69691503 0.54927342
0.56498425 0.67048609 0.74732612 0.60813784
0.62942679 0.751657 0.90208723 0.72319496
0.71934931 0.73343024 0.95550462 0.82039395
0.8086324 0.77360033 1.0885324 0.94253385
0.85979502 0.77340443 1.1104445 0.98974259
0.85438402 0.809529 1.1795952 1.0252101
0.77316485 0.74142154 1.1255526 0.99113621
0.78365655 0.84699466 1.1964544 1.0365697
0.77676949 0.90278615 1.2190408 1.0811562
0.75318145 0.93177486 1.166602 1.0443141
0.7296642 0.89999337 1.1058748 1.0098228
0.74593506 0.88590186 1.0874555 1.002382
0.72180975 0.79127854 1.0034665 0.94451919
0.71369487 0.76564052 1.0018232 0.91768985
0.69838693 0.70060069 0.91978826 0.86864684
0.77504231 0.79292992 0.9705984 0.91712614
0.82813277 0.7288566 0.97061871 0.97425767
0.78226563 0.68014773 0.95770342 0.91949181
0.79133424 0.69882984 0.98263395 0.9514856
0.77812015 0.72104998 0.95836213 0.95606849
0.81559139 0.71297961 0.95762893 0.95827274
0.81917502 0.69773611 0.97210372 0.95835293
0.88594394 0.80447325 1.01205 0.96990691
0.88045692 0.74839112 1.010268 0.97783144
0.82786464 0.66230683 0.90480746 0.88028249
0.79479371 0.59875509 0.82459302 0.814826
0.79202516 0.59107015 0.8988027 0.81635123
0.72483689 0.54815663 0.8370733 0.75423662
0.5219245 0.4445357 0.73612868 0.61457353
0.50086703 0.50154391 0.68609363 0.56325543
0.53283277 0.6059131 0.73182188 0.58435511
0.45512929 0.55866175 0.61787229 0.49835048
