# Supplementary material for: Estimating local protein model quality: prospects for molecular replacement
Source: Acta Crystallogr D Struct Biol. 2020 Mar 3;76(Pt 3):285–90. doi: 10.1107/S2059798320000972 (PMC7057213; doi:10.1107/S2059798320000972)
Supplement: Supplementary file 1 [file d-76-00285-sup1.zip › models/1bt4.3ffr_A.B99990001.pdb.proq3d.sscore.local]

ProQ2D ProQRosCenD ProQRosFAD ProQ3D
1.686232388019561768e-01 3.111783564090728760e-01 2.879762351512908936e-01 3.937953114509582520e-01
4.052054882049560547e-01 6.101593971252441406e-01 4.814346134662628174e-01 5.364106893539428711e-01
4.433558285236358643e-01 5.618660449981689453e-01 4.598591029644012451e-01 6.801915764808654785e-01
6.060724854469299316e-01 7.541811466217041016e-01 7.399351596832275391e-01 8.014680147171020508e-01
7.507424950599670410e-01 7.933195233345031738e-01 8.165347576141357422e-01 7.313988804817199707e-01
7.413797974586486816e-01 8.292520046234130859e-01 8.766763210296630859e-01 8.057727217674255371e-01
8.011505603790283203e-01 8.292896151542663574e-01 8.852047920227050781e-01 8.870267868041992188e-01
8.047510981559753418e-01 8.045087456703186035e-01 8.895117044448852539e-01 7.903301119804382324e-01
7.547566890716552734e-01 8.534640669822692871e-01 9.075163006782531738e-01 8.308403491973876953e-01
8.369494676589965820e-01 8.664646148681640625e-01 8.791664242744445801e-01 7.986508011817932129e-01
7.990873456001281738e-01 8.899195790290832520e-01 8.919842839241027832e-01 8.586181402206420898e-01
8.109576702117919922e-01 8.655812740325927734e-01 9.041451215744018555e-01 8.401313424110412598e-01
7.348669171333312988e-01 8.475715517997741699e-01 8.933001160621643066e-01 8.335229754447937012e-01
7.718949913978576660e-01 8.769252300262451172e-01 9.095175862312316895e-01 7.575751543045043945e-01
7.864400148391723633e-01 8.526136279106140137e-01 8.784686923027038574e-01 8.021010756492614746e-01
6.729754209518432617e-01 6.983172297477722168e-01 8.103192448616027832e-01 6.579983234405517578e-01
6.130229830741882324e-01 7.065578699111938477e-01 8.216614723205566406e-01 4.820651113986968994e-01
7.068514823913574219e-01 8.456600904464721680e-01 8.155260086059570312e-01 7.686729431152343750e-01
6.654324531555175781e-01 7.898665070533752441e-01 8.282353878021240234e-01 6.843339800834655762e-01
5.569821000099182129e-01 7.041668295860290527e-01 7.476878166198730469e-01 6.171977519989013672e-01
6.418683528900146484e-01 8.132877945899963379e-01 8.078210949897766113e-01 5.966107845306396484e-01
6.152532100677490234e-01 7.248876094818115234e-01 8.268406987190246582e-01 6.508010029792785645e-01
5.330027341842651367e-01 7.751489281654357910e-01 8.050954341888427734e-01 5.150821208953857422e-01
5.139112472534179688e-01 7.113971710205078125e-01 8.005440235137939453e-01 5.760475397109985352e-01
4.029695093631744385e-01 6.400572061538696289e-01 6.913713812828063965e-01 4.728509187698364258e-01
3.878726661205291748e-01 4.603539407253265381e-01 7.302370071411132812e-01 4.622550904750823975e-01
2.688023149967193604e-01 4.200446605682373047e-01 5.786320567131042480e-01 2.728143036365509033e-01
2.072286456823348999e-01 3.361968100070953369e-01 4.991535544395446777e-01 2.163229584693908691e-01
2.164672911167144775e-01 3.683827221393585205e-01 4.790364205837249756e-01 2.216487973928451538e-01
2.622902989387512207e-01 3.721436262130737305e-01 3.592493832111358643e-01 2.198217213153839111e-01
2.220666855573654175e-01 3.995913565158843994e-01 3.298743069171905518e-01 2.556713819503784180e-01
3.238899707794189453e-01 6.088577508926391602e-01 4.798820018768310547e-01 4.270083010196685791e-01
3.558422625064849854e-01 6.951864957809448242e-01 6.272433996200561523e-01 5.543825030326843262e-01
3.475641310214996338e-01 8.092461228370666504e-01 8.177492022514343262e-01 6.503120064735412598e-01
2.800159156322479248e-01 7.714899182319641113e-01 7.581607103347778320e-01 6.000372767448425293e-01
3.135143816471099854e-01 7.998238205909729004e-01 7.781777381896972656e-01 6.306603550910949707e-01
3.188674449920654297e-01 8.106573820114135742e-01 7.066093683242797852e-01 4.822150468826293945e-01
3.993290662765502930e-01 7.973284125328063965e-01 7.337475419044494629e-01 5.377486348152160645e-01
4.297727048397064209e-01 7.923410534858703613e-01 7.911295294761657715e-01 6.391408443450927734e-01
4.844200909137725830e-01 8.489500880241394043e-01 8.056952953338623047e-01 6.164689660072326660e-01
4.870323836803436279e-01 8.831450343132019043e-01 8.965604901313781738e-01 8.249506354331970215e-01
5.636091232299804688e-01 8.400850296020507812e-01 7.508218288421630859e-01 7.064090967178344727e-01
4.820792973041534424e-01 8.031634688377380371e-01 8.679382205009460449e-01 5.938796401023864746e-01
3.701589107513427734e-01 7.597603201866149902e-01 8.310527801513671875e-01 5.768482685089111328e-01
4.865292012691497803e-01 8.045774102210998535e-01 9.265287518501281738e-01 6.798302531242370605e-01
5.617935657501220703e-01 8.082690834999084473e-01 9.390818476676940918e-01 7.941192984580993652e-01
6.784283518791198730e-01 8.552230000495910645e-01 9.403736591339111328e-01 8.958399891853332520e-01
6.733554601669311523e-01 8.436871767044067383e-01 9.348921775817871094e-01 9.144563674926757812e-01
7.545626163482666016e-01 8.747128248214721680e-01 9.547666907310485840e-01 9.382283687591552734e-01
8.663231730461120605e-01 8.843502998352050781e-01 9.425960183143615723e-01 9.638524055480957031e-01
8.334365487098693848e-01 8.954662680625915527e-01 9.396278858184814453e-01 9.620097875595092773e-01
8.837907910346984863e-01 8.769144415855407715e-01 9.413992166519165039e-01 9.613870978355407715e-01
9.133305549621582031e-01 9.062964916229248047e-01 9.697478413581848145e-01 9.796665906906127930e-01
8.906495571136474609e-01 8.778238892555236816e-01 9.424328804016113281e-01 9.672736525535583496e-01
8.777799010276794434e-01 8.475717902183532715e-01 9.263148307800292969e-01 9.615636467933654785e-01
8.747738599777221680e-01 8.540950417518615723e-01 9.098734259605407715e-01 9.378829598426818848e-01
8.637850880622863770e-01 8.897872567176818848e-01 9.636947512626647949e-01 9.439580440521240234e-01
8.790868520736694336e-01 8.556717634201049805e-01 9.600095748901367188e-01 9.439916610717773438e-01
8.571121692657470703e-01 8.806173205375671387e-01 9.635653495788574219e-01 9.584915637969970703e-01
8.724078536033630371e-01 8.321988582611083984e-01 9.561457633972167969e-01 9.447096586227416992e-01
8.316492438316345215e-01 8.204703927040100098e-01 9.337475895881652832e-01 9.167714118957519531e-01
6.722745895385742188e-01 8.404161334037780762e-01 8.897845149040222168e-01 8.577007055282592773e-01
8.236227631568908691e-01 8.609582185745239258e-01 8.597731590270996094e-01 8.197438120841979980e-01
8.279199004173278809e-01 8.617859482765197754e-01 8.300789594650268555e-01 8.518114686012268066e-01
7.906104922294616699e-01 8.556693196296691895e-01 7.769960761070251465e-01 8.254601359367370605e-01
8.336880207061767578e-01 8.346433639526367188e-01 8.638988137245178223e-01 8.851050734519958496e-01
9.421619772911071777e-01 8.660187125205993652e-01 8.831471800804138184e-01 9.331116080284118652e-01
9.289952516555786133e-01 8.494948744773864746e-01 9.174240231513977051e-01 9.470508694648742676e-01
9.375569224357604980e-01 8.996011614799499512e-01 9.492762684822082520e-01 9.780206084251403809e-01
9.417269825935363770e-01 8.865459561347961426e-01 9.624212384223937988e-01 9.636114835739135742e-01
9.409363269805908203e-01 8.887280225753784180e-01 9.667310714721679688e-01 9.363452792167663574e-01
9.215190410614013672e-01 8.827730417251586914e-01 9.235501885414123535e-01 9.290179014205932617e-01
8.366844058036804199e-01 8.329887390136718750e-01 8.526413440704345703e-01 8.545914292335510254e-01
8.575679659843444824e-01 8.488173484802246094e-01 8.645693063735961914e-01 8.425979018211364746e-01
8.660789728164672852e-01 8.404530286788940430e-01 8.702958822250366211e-01 8.289080858230590820e-01
8.677373528480529785e-01 8.342652320861816406e-01 8.803027868270874023e-01 8.768913149833679199e-01
8.722472786903381348e-01 7.912833094596862793e-01 8.518752455711364746e-01 8.628759980201721191e-01
9.067335128784179688e-01 8.108850121498107910e-01 9.102383255958557129e-01 8.656299710273742676e-01
9.319530129432678223e-01 8.804563879966735840e-01 9.322022199630737305e-01 8.534706234931945801e-01
9.554816484451293945e-01 8.473199605941772461e-01 9.183901548385620117e-01 9.047390222549438477e-01
9.231812357902526855e-01 8.446436524391174316e-01 9.255040884017944336e-01 9.158459901809692383e-01
9.117659926414489746e-01 8.305758237838745117e-01 8.932974338531494141e-01 9.205281138420104980e-01
9.207798242568969727e-01 8.664547204971313477e-01 9.156369566917419434e-01 9.187587499618530273e-01
8.794152736663818359e-01 8.384087085723876953e-01 9.229599833488464355e-01 8.934981226921081543e-01
8.824411034584045410e-01 8.301181793212890625e-01 9.297615289688110352e-01 9.059075713157653809e-01
8.852222561836242676e-01 8.398922681808471680e-01 9.232999086380004883e-01 8.927090764045715332e-01
8.815491199493408203e-01 7.959827780723571777e-01 9.135817289352416992e-01 8.820051550865173340e-01
8.472068905830383301e-01 7.287880182266235352e-01 9.135864377021789551e-01 8.940241336822509766e-01
6.954777836799621582e-01 5.999597907066345215e-01 6.913200020790100098e-01 6.331653594970703125e-01
6.872652173042297363e-01 5.031977295875549316e-01 6.272752285003662109e-01 6.661310195922851562e-01
8.198493123054504395e-01 5.516052246093750000e-01 7.443397641181945801e-01 8.124340176582336426e-01
8.401389718055725098e-01 5.825938582420349121e-01 8.100818395614624023e-01 8.511305451393127441e-01
9.120132923126220703e-01 5.341948270797729492e-01 9.060928821563720703e-01 9.191819429397583008e-01
9.451047778129577637e-01 6.002390384674072266e-01 9.293583631515502930e-01 9.424226880073547363e-01
9.464085102081298828e-01 7.415203452110290527e-01 9.425500631332397461e-01 9.439054727554321289e-01
9.650215506553649902e-01 7.546890974044799805e-01 9.468796849250793457e-01 9.631382822990417480e-01
9.495706558227539062e-01 6.831728219985961914e-01 9.709123373031616211e-01 9.423037171363830566e-01
9.084806442260742188e-01 7.342665195465087891e-01 9.340298771858215332e-01 9.183652400970458984e-01
8.385288119316101074e-01 7.012768983840942383e-01 9.125234484672546387e-01 9.126473069190979004e-01
7.876260280609130859e-01 7.842717766761779785e-01 9.308362603187561035e-01 8.899399042129516602e-01
8.196895122528076172e-01 8.298301100730895996e-01 9.516881108283996582e-01 8.603703975677490234e-01
7.296488285064697266e-01 8.219046592712402344e-01 9.361705780029296875e-01 9.505321979522705078e-01
7.214081883430480957e-01 7.493764162063598633e-01 9.714024662971496582e-01 9.322432279586791992e-01
6.886057853698730469e-01 7.876466512680053711e-01 9.623426198959350586e-01 9.327088594436645508e-01
7.240460515022277832e-01 7.293028235435485840e-01 9.541528820991516113e-01 9.054896235466003418e-01
7.716649770736694336e-01 7.698494791984558105e-01 9.467149376869201660e-01 9.357184171676635742e-01
6.865350008010864258e-01 7.997198104858398438e-01 9.151613712310791016e-01 9.402424693107604980e-01
6.314996480941772461e-01 7.270911931991577148e-01 9.471719861030578613e-01 8.805623054504394531e-01
6.588752865791320801e-01 8.285066485404968262e-01 9.393462538719177246e-01 8.649194240570068359e-01
7.641558051109313965e-01 8.191697597503662109e-01 9.405646920204162598e-01 8.692976832389831543e-01
6.794440746307373047e-01 7.658540010452270508e-01 8.679469227790832520e-01 8.268116116523742676e-01
6.405177116394042969e-01 7.210865020751953125e-01 8.410562276840209961e-01 7.999802231788635254e-01
6.803979277610778809e-01 8.038821816444396973e-01 8.363488912582397461e-01 8.214308023452758789e-01
6.719574332237243652e-01 7.863444089889526367e-01 7.874844670295715332e-01 6.753320693969726562e-01
7.646206617355346680e-01 8.064676523208618164e-01 8.337153792381286621e-01 3.508967459201812744e-01
8.460055589675903320e-01 7.131690979003906250e-01 8.410237431526184082e-01 7.664769291877746582e-01
8.776810765266418457e-01 7.682490348815917969e-01 8.578292727470397949e-01 7.925081253051757812e-01
8.984889388084411621e-01 7.571701407432556152e-01 9.040945768356323242e-01 8.622134923934936523e-01
8.509125113487243652e-01 7.601942420005798340e-01 8.627805113792419434e-01 8.530631065368652344e-01
8.606874942779541016e-01 7.205853462219238281e-01 9.034730195999145508e-01 8.487891554832458496e-01
8.293030261993408203e-01 6.969135403633117676e-01 8.298890590667724609e-01 8.302894830703735352e-01
7.757888436317443848e-01 6.978589296340942383e-01 8.198941349983215332e-01 7.908146977424621582e-01
6.977123618125915527e-01 5.210472345352172852e-01 6.050181388854980469e-01 7.301701307296752930e-01
5.163400173187255859e-01 5.804284811019897461e-01 4.272483289241790771e-01 4.757798016071319580e-01
5.797758102416992188e-01 4.734497964382171631e-01 3.731136322021484375e-01 4.872154593467712402e-01
5.909578800201416016e-01 5.396428704261779785e-01 4.604492485523223877e-01 5.827855467796325684e-01
5.806968808174133301e-01 4.872785806655883789e-01 5.469859242439270020e-01 5.774159431457519531e-01
4.383175075054168701e-01 6.225875020027160645e-01 5.946778655052185059e-01 5.601665973663330078e-01
6.100519299507141113e-01 5.686317682266235352e-01 5.204343199729919434e-01 5.900821089744567871e-01
7.099567651748657227e-01 7.373455166816711426e-01 6.823913455009460449e-01 7.275229096412658691e-01
6.090546250343322754e-01 6.465920805931091309e-01 4.631010591983795166e-01 5.624150633811950684e-01
6.345239877700805664e-01 5.181593298912048340e-01 4.727064073085784912e-01 5.665248632431030273e-01
5.461911559104919434e-01 4.352609217166900635e-01 4.317247867584228516e-01 4.783993363380432129e-01
4.971437156200408936e-01 3.999970257282257080e-01 4.134037196636199951e-01 4.155596792697906494e-01
5.704734325408935547e-01 3.978475034236907959e-01 3.778678178787231445e-01 3.731804192066192627e-01
4.491930305957794189e-01 4.323095083236694336e-01 3.811677992343902588e-01 3.266899883747100830e-01
5.098632574081420898e-01 3.755644261837005615e-01 4.282517135143280029e-01 3.825861513614654541e-01
4.739103317260742188e-01 3.479070365428924561e-01 3.745776414871215820e-01 3.926464319229125977e-01
6.134399175643920898e-01 4.197374880313873291e-01 3.907913863658905029e-01 4.968646168708801270e-01
5.669429302215576172e-01 5.404724478721618652e-01 5.127986073493957520e-01 5.241863131523132324e-01
5.544677376747131348e-01 7.284691929817199707e-01 6.656929850578308105e-01 6.355014443397521973e-01
7.194814682006835938e-01 7.795061469078063965e-01 8.467079997062683105e-01 8.573321700096130371e-01
8.591999411582946777e-01 8.412138223648071289e-01 8.940946459770202637e-01 8.615977764129638672e-01
9.184100627899169922e-01 8.021935224533081055e-01 9.271628856658935547e-01 8.988806605339050293e-01
9.246948361396789551e-01 8.895801901817321777e-01 9.709431529045104980e-01 9.404973387718200684e-01
9.712196588516235352e-01 8.577246665954589844e-01 9.604393839836120605e-01 9.521635770797729492e-01
9.600427746772766113e-01 9.205721616744995117e-01 9.772747755050659180e-01 9.573534131050109863e-01
9.576397538185119629e-01 8.093955516815185547e-01 9.477397799491882324e-01 8.953674435615539551e-01
9.342420697212219238e-01 8.261480927467346191e-01 9.480873942375183105e-01 9.373626112937927246e-01
9.502577185630798340e-01 8.683522939682006836e-01 9.447046518325805664e-01 9.321030974388122559e-01
9.578123688697814941e-01 8.342003822326660156e-01 9.493879675865173340e-01 9.464871883392333984e-01
9.072378873825073242e-01 8.504174351692199707e-01 9.468191862106323242e-01 9.303101897239685059e-01
9.359417557716369629e-01 8.176082372665405273e-01 9.284394979476928711e-01 9.176233410835266113e-01
9.211956262588500977e-01 6.817604303359985352e-01 8.995786905288696289e-01 9.188942909240722656e-01
9.024856090545654297e-01 7.155757546424865723e-01 9.284490942955017090e-01 9.515020847320556641e-01
9.287354350090026855e-01 7.853381037712097168e-01 8.993468880653381348e-01 9.382659196853637695e-01
9.218508601188659668e-01 8.000289797782897949e-01 8.637037873268127441e-01 8.542482256889343262e-01
8.790731430053710938e-01 6.894837021827697754e-01 8.484492897987365723e-01 8.043321371078491211e-01
8.395656347274780273e-01 4.823943376541137695e-01 7.412651181221008301e-01 6.667665839195251465e-01
7.740374207496643066e-01 4.656184315681457520e-01 6.921074390411376953e-01 5.813404917716979980e-01
7.384358048439025879e-01 6.226754188537597656e-01 6.383593678474426270e-01 6.953581571578979492e-01
7.361510396003723145e-01 7.216044664382934570e-01 8.136997222900390625e-01 6.544684171676635742e-01
7.854748368263244629e-01 7.346831560134887695e-01 6.148924231529235840e-01 7.081027626991271973e-01
7.791823148727416992e-01 7.271376252174377441e-01 6.491991877555847168e-01 6.430145502090454102e-01
7.204605937004089355e-01 7.260167598724365234e-01 5.861727595329284668e-01 7.021612524986267090e-01
7.663189172744750977e-01 6.701993942260742188e-01 6.452524662017822266e-01 7.719860672950744629e-01
8.191701769828796387e-01 8.352805376052856445e-01 7.970780730247497559e-01 9.111833572387695312e-01
9.119397997856140137e-01 8.417747616767883301e-01 9.030924439430236816e-01 9.468299746513366699e-01
9.357740283012390137e-01 9.056185483932495117e-01 9.471855759620666504e-01 9.686161279678344727e-01
9.588484168052673340e-01 8.648315072059631348e-01 9.497791528701782227e-01 9.706580042839050293e-01
9.511113166809082031e-01 9.081781506538391113e-01 9.396381974220275879e-01 9.488484859466552734e-01
9.625465869903564453e-01 9.103224873542785645e-01 9.331414699554443359e-01 9.712735414505004883e-01
9.546893239021301270e-01 8.933078050613403320e-01 9.389181137084960938e-01 9.524502158164978027e-01
9.543009400367736816e-01 8.747856020927429199e-01 9.344273805618286133e-01 9.394186139106750488e-01
9.575031995773315430e-01 8.339187502861022949e-01 9.110196828842163086e-01 9.442853331565856934e-01
9.432035684585571289e-01 7.823206186294555664e-01 9.032278656959533691e-01 9.430318474769592285e-01
9.253041148185729980e-01 7.347245812416076660e-01 8.562628626823425293e-01 9.001958966255187988e-01
9.210511445999145508e-01 7.501147389411926270e-01 9.043911695480346680e-01 8.988125920295715332e-01
8.951939940452575684e-01 8.352448344230651855e-01 8.784478902816772461e-01 8.652831912040710449e-01
8.728528022766113281e-01 8.321709036827087402e-01 8.861562013626098633e-01 8.439075350761413574e-01
8.613288998603820801e-01 8.364675045013427734e-01 8.308772444725036621e-01 8.035125136375427246e-01
8.768307566642761230e-01 8.397366404533386230e-01 8.846681118011474609e-01 8.138520717620849609e-01
8.251308798789978027e-01 8.111886382102966309e-01 8.380231857299804688e-01 8.023906946182250977e-01
8.025428652763366699e-01 8.172751069068908691e-01 8.470838069915771484e-01 8.227348923683166504e-01
8.450170755386352539e-01 7.813912630081176758e-01 7.719376683235168457e-01 8.482447862625122070e-01
8.042573928833007812e-01 8.153422474861145020e-01 8.697009086608886719e-01 8.938564062118530273e-01
8.798424601554870605e-01 8.246737718582153320e-01 9.144430160522460938e-01 9.143561720848083496e-01
8.904584050178527832e-01 8.087260723114013672e-01 9.400063157081604004e-01 9.465889930725097656e-01
8.786299824714660645e-01 8.006796836853027344e-01 9.497593641281127930e-01 9.593198299407958984e-01
8.865242600440979004e-01 8.503729104995727539e-01 9.542164206504821777e-01 9.677936434745788574e-01
9.526289701461791992e-01 8.704392313957214355e-01 9.561956524848937988e-01 9.513052701950073242e-01
9.454755783081054688e-01 8.791891336441040039e-01 9.670736789703369141e-01 9.667191505432128906e-01
8.696674704551696777e-01 8.524388074874877930e-01 9.289534687995910645e-01 9.372770190238952637e-01
8.656588196754455566e-01 8.711211085319519043e-01 9.326298236846923828e-01 9.525490403175354004e-01
8.554894328117370605e-01 8.590641617774963379e-01 8.911569118499755859e-01 9.347861409187316895e-01
8.947895169258117676e-01 8.961895108222961426e-01 9.165982007980346680e-01 9.508299827575683594e-01
8.909887075424194336e-01 8.714898228645324707e-01 8.221485018730163574e-01 9.204347729682922363e-01
8.841785788536071777e-01 8.681196570396423340e-01 8.442463278770446777e-01 9.263964891433715820e-01
8.628226518630981445e-01 8.748861551284790039e-01 8.264950513839721680e-01 8.680073618888854980e-01
8.497018218040466309e-01 8.989893198013305664e-01 8.609175682067871094e-01 8.653131723403930664e-01
8.132649064064025879e-01 8.831952810287475586e-01 8.457720875740051270e-01 8.670436143875122070e-01
7.610332965850830078e-01 8.255733847618103027e-01 7.792986631393432617e-01 8.544102311134338379e-01
9.087150096893310547e-01 8.773972988128662109e-01 9.145343899726867676e-01 9.297335147857666016e-01
9.347956180572509766e-01 8.212683796882629395e-01 9.212051033973693848e-01 9.089639186859130859e-01
9.520666599273681641e-01 8.825845718383789062e-01 9.679006338119506836e-01 9.625551104545593262e-01
9.317096471786499023e-01 8.734602332115173340e-01 9.700920581817626953e-01 9.508715867996215820e-01
9.262883663177490234e-01 8.876305818557739258e-01 9.564883112907409668e-01 9.132828712463378906e-01
9.026433825492858887e-01 8.490042090415954590e-01 9.382281899452209473e-01 9.001979231834411621e-01
8.559509515762329102e-01 8.188386559486389160e-01 8.884885907173156738e-01 8.727958202362060547e-01
8.168846368789672852e-01 8.266435265541076660e-01 8.633685708045959473e-01 8.213102817535400391e-01
7.647952437400817871e-01 8.326511383056640625e-01 8.333081603050231934e-01 6.788608431816101074e-01
8.101449608802795410e-01 8.731688261032104492e-01 8.542604446411132812e-01 7.416025996208190918e-01
7.714244127273559570e-01 8.289618492126464844e-01 8.404914140701293945e-01 7.193871140480041504e-01
6.367051601409912109e-01 7.658561468124389648e-01 7.979133129119873047e-01 7.153240442276000977e-01
5.009229779243469238e-01 6.201694607734680176e-01 5.843972563743591309e-01 4.490926563739776611e-01
5.609700679779052734e-01 6.219086050987243652e-01 6.020611524581909180e-01 3.421508371829986572e-01
4.714922010898590088e-01 5.688543915748596191e-01 5.128865242004394531e-01 3.430431187152862549e-01
3.870343565940856934e-01 2.931354939937591553e-01 4.527608454227447510e-01 4.000182747840881348e-01
2.418925762176513672e-01 3.743762373924255371e-01 4.233359992504119873e-01 2.488248348236083984e-01
3.260231614112854004e-01 3.455048799514770508e-01 4.205656349658966064e-01 3.310623764991760254e-01
3.736772239208221436e-01 5.231257081031799316e-01 4.679592847824096680e-01 3.767523169517517090e-01
3.936500251293182373e-01 6.592800617218017578e-01 6.213355660438537598e-01 4.512864351272583008e-01
4.444628953933715820e-01 7.261380553245544434e-01 7.739376425743103027e-01 4.738945364952087402e-01
4.334230720996856689e-01 6.680185794830322266e-01 8.268229365348815918e-01 5.002188086509704590e-01
4.698168337345123291e-01 7.389579415321350098e-01 8.247668743133544922e-01 5.702965855598449707e-01
4.411814510822296143e-01 7.380290627479553223e-01 8.625730276107788086e-01 5.718637108802795410e-01
3.985267579555511475e-01 7.646910548210144043e-01 8.217759728431701660e-01 5.936913490295410156e-01
3.979049324989318848e-01 7.497566342353820801e-01 7.752082943916320801e-01 6.023672223091125488e-01
4.232557415962219238e-01 8.055376410484313965e-01 8.451834321022033691e-01 6.311041712760925293e-01
3.995408713817596436e-01 5.776968598365783691e-01 8.254322409629821777e-01 6.240370869636535645e-01
4.118029773235321045e-01 7.612408995628356934e-01 7.695611715316772461e-01 5.451962947845458984e-01
3.865389525890350342e-01 7.383120059967041016e-01 5.408165454864501953e-01 4.581926763057708740e-01
4.228376746177673340e-01 7.891362905502319336e-01 7.009412646293640137e-01 5.790876150131225586e-01
4.220760464668273926e-01 7.989476323127746582e-01 7.983989715576171875e-01 6.401106119155883789e-01
5.794345140457153320e-01 8.111218810081481934e-01 8.247970342636108398e-01 8.039885759353637695e-01
5.888911485671997070e-01 8.207648396492004395e-01 8.669109940528869629e-01 8.209491372108459473e-01
6.263636946678161621e-01 8.161267638206481934e-01 8.519241213798522949e-01 8.090017437934875488e-01
8.285806775093078613e-01 8.501045107841491699e-01 9.393744468688964844e-01 8.760900497436523438e-01
8.810996413230895996e-01 8.381996154785156250e-01 9.212054014205932617e-01 8.836085200309753418e-01
9.088745117187500000e-01 8.674751520156860352e-01 9.324218630790710449e-01 8.765251040458679199e-01
9.096587896347045898e-01 8.350939154624938965e-01 8.943608999252319336e-01 9.129751324653625488e-01
9.031031131744384766e-01 8.856978416442871094e-01 9.004635810852050781e-01 9.222059249877929688e-01
9.100648164749145508e-01 8.822059631347656250e-01 9.081687927246093750e-01 9.037138223648071289e-01
9.159700870513916016e-01 9.048984646797180176e-01 8.873462677001953125e-01 9.390377998352050781e-01
9.120131134986877441e-01 8.967014551162719727e-01 9.188290834426879883e-01 9.402036666870117188e-01
8.794525265693664551e-01 8.849222660064697266e-01 8.950685858726501465e-01 9.184214472770690918e-01
8.623648881912231445e-01 8.180510401725769043e-01 8.346632122993469238e-01 8.951066136360168457e-01
8.553817868232727051e-01 8.421375751495361328e-01 8.489482402801513672e-01 8.798235654830932617e-01
8.633528947830200195e-01 8.363183736801147461e-01 8.810915350914001465e-01 9.052973389625549316e-01
8.235433101654052734e-01 8.347674608230590820e-01 8.920446634292602539e-01 8.963858485221862793e-01
7.518530488014221191e-01 7.331481575965881348e-01 8.572396039962768555e-01 7.952849268913269043e-01
7.498496770858764648e-01 7.678602337837219238e-01 7.579991221427917480e-01 7.551078200340270996e-01
7.045519351959228516e-01 8.228108286857604980e-01 6.966041326522827148e-01 7.686744332313537598e-01
5.812031626701354980e-01 6.014490127563476562e-01 7.045731544494628906e-01 5.913000702857971191e-01
3.872164785861968994e-01 4.364164769649505615e-01 4.413054585456848145e-01 3.897139430046081543e-01
3.707261681556701660e-01 3.987570106983184814e-01 4.120913147926330566e-01 4.261247217655181885e-01
4.097382128238677979e-01 7.829815745353698730e-01 4.757877290248870850e-01 4.643082916736602783e-01
5.493558049201965332e-01 7.332102060317993164e-01 6.806948184967041016e-01 5.651271939277648926e-01
6.222679018974304199e-01 8.065128326416015625e-01 8.160067200660705566e-01 7.019719481468200684e-01
7.792839407920837402e-01 7.906126379966735840e-01 8.072947859764099121e-01 7.981975078582763672e-01
8.200256228446960449e-01 6.713705658912658691e-01 6.181882619857788086e-01 7.933006882667541504e-01
7.366773486137390137e-01 7.808091044425964355e-01 6.904895901679992676e-01 8.022390007972717285e-01
7.894864678382873535e-01 8.123884201049804688e-01 7.675533890724182129e-01 8.887731432914733887e-01
7.823770642280578613e-01 8.366205692291259766e-01 8.243618607521057129e-01 9.223060607910156250e-01
7.347332835197448730e-01 7.635920047760009766e-01 7.559565305709838867e-01 9.127323627471923828e-01
8.656849265098571777e-01 8.203323483467102051e-01 8.855292797088623047e-01 9.524527788162231445e-01
9.281107187271118164e-01 8.880615234375000000e-01 9.544080495834350586e-01 9.718527197837829590e-01
8.967072963714599609e-01 8.575016260147094727e-01 9.592989683151245117e-01 9.586744904518127441e-01
9.080277085304260254e-01 8.437626957893371582e-01 9.533332586288452148e-01 9.726200699806213379e-01
9.135765433311462402e-01 9.218475222587585449e-01 9.633400440216064453e-01 9.811542630195617676e-01
9.312567710876464844e-01 8.824152350425720215e-01 9.713305830955505371e-01 9.817622900009155273e-01
8.847147822380065918e-01 8.513565659523010254e-01 9.462825059890747070e-01 9.644977450370788574e-01
9.031229615211486816e-01 8.579633831977844238e-01 9.454933404922485352e-01 9.684481620788574219e-01
9.075711965560913086e-01 8.794903755187988281e-01 9.694591760635375977e-01 9.707645177841186523e-01
9.077966213226318359e-01 8.842407464981079102e-01 9.802700281143188477e-01 9.775676727294921875e-01
8.652737736701965332e-01 8.147394657135009766e-01 9.716215133666992188e-01 9.448633193969726562e-01
8.359388709068298340e-01 7.683891654014587402e-01 9.430664181709289551e-01 9.459528923034667969e-01
8.669843673706054688e-01 8.055973649024963379e-01 9.594855904579162598e-01 9.505022168159484863e-01
8.342635035514831543e-01 6.507290005683898926e-01 9.164827466011047363e-01 8.875522017478942871e-01
7.272025942802429199e-01 6.538823246955871582e-01 9.236842989921569824e-01 8.499097228050231934e-01
7.535043358802795410e-01 6.190314888954162598e-01 9.162071943283081055e-01 8.769203424453735352e-01
7.844756245613098145e-01 7.185615301132202148e-01 9.054296016693115234e-01 8.125591278076171875e-01
8.685160875320434570e-01 6.923175454139709473e-01 9.479933977127075195e-01 9.211531281471252441e-01
9.082872867584228516e-01 7.745870947837829590e-01 9.602581858634948730e-01 9.201326966285705566e-01
8.614844083786010742e-01 6.280483603477478027e-01 9.694616198539733887e-01 8.989394307136535645e-01
8.049892783164978027e-01 7.743037939071655273e-01 9.430571198463439941e-01 8.590726256370544434e-01
7.677679657936096191e-01 6.318838000297546387e-01 9.273607730865478516e-01 8.523430824279785156e-01
7.390030026435852051e-01 7.796159982681274414e-01 9.117275476455688477e-01 8.513692617416381836e-01
5.790581703186035156e-01 6.437599062919616699e-01 8.855403661727905273e-01 8.565047383308410645e-01
4.787315428256988525e-01 5.322350263595581055e-01 8.199185729026794434e-01 7.612746953964233398e-01
4.585806131362915039e-01 4.405094981193542480e-01 8.428486585617065430e-01 6.644839048385620117e-01
4.427874982357025146e-01 4.305108785629272461e-01 7.800767421722412109e-01 6.653144359588623047e-01
5.170304179191589355e-01 6.108982563018798828e-01 8.355175852775573730e-01 7.447597384452819824e-01
6.157245635986328125e-01 7.804862260818481445e-01 9.071220159530639648e-01 9.187107086181640625e-01
6.872070431709289551e-01 7.537899017333984375e-01 8.838080763816833496e-01 8.435750603675842285e-01
7.293552756309509277e-01 7.435477972030639648e-01 9.043028354644775391e-01 8.698760271072387695e-01
7.700682282447814941e-01 6.127672195434570312e-01 8.905212879180908203e-01 8.720995783805847168e-01
7.949466109275817871e-01 6.813471913337707520e-01 9.592654109001159668e-01 9.564142227172851562e-01
7.234188914299011230e-01 7.044801115989685059e-01 9.379661083221435547e-01 8.427550196647644043e-01
7.293691635131835938e-01 6.893090009689331055e-01 9.571167826652526855e-01 7.646628022193908691e-01
6.937497854232788086e-01 5.861250162124633789e-01 9.395381212234497070e-01 8.705167174339294434e-01
6.725386381149291992e-01 4.479174017906188965e-01 9.075824022293090820e-01 7.623795270919799805e-01
5.962018966674804688e-01 3.512972891330718994e-01 8.592740297317504883e-01 6.242406964302062988e-01
5.673373341560363770e-01 3.885197341442108154e-01 7.691391110420227051e-01 5.873205661773681641e-01
4.454931616783142090e-01 2.805249392986297607e-01 7.006269097328186035e-01 6.050397753715515137e-01
4.111768603324890137e-01 3.426937758922576904e-01 7.190216779708862305e-01 5.875174999237060547e-01
3.338539302349090576e-01 4.104733765125274658e-01 6.514276862144470215e-01 4.816633164882659912e-01
2.475504726171493530e-01 2.949150204658508301e-01 6.544446945190429688e-01 3.437783420085906982e-01
2.772260308265686035e-01 2.796024680137634277e-01 5.700376033782958984e-01 3.167103826999664307e-01
2.593825459480285645e-01 3.200013637542724609e-01 5.701843500137329102e-01 3.501926958560943604e-01
3.587007224559783936e-01 4.695894122123718262e-01 6.477149128913879395e-01 4.950540661811828613e-01
4.915818870067596436e-01 6.984893083572387695e-01 8.350240588188171387e-01 5.783082842826843262e-01
6.222878098487854004e-01 6.533090472221374512e-01 8.323232531547546387e-01 6.408575177192687988e-01
5.240726470947265625e-01 6.648184061050415039e-01 8.170177340507507324e-01 6.238036751747131348e-01
6.397826075553894043e-01 6.893925070762634277e-01 8.199588060379028320e-01 5.800955295562744141e-01
6.449908614158630371e-01 6.541857719421386719e-01 7.862251996994018555e-01 6.628058552742004395e-01
6.183946728706359863e-01 5.909433960914611816e-01 7.537359595298767090e-01 6.158945560455322266e-01
5.190749764442443848e-01 3.955686688423156738e-01 4.559405744075775146e-01 4.847852289676666260e-01
6.863986253738403320e-01 6.080513000488281250e-01 7.279783487319946289e-01 6.437191963195800781e-01
7.889041304588317871e-01 7.248731255531311035e-01 8.574618697166442871e-01 7.948532700538635254e-01
5.763242244720458984e-01 5.450044274330139160e-01 8.985190391540527344e-01 6.477865576744079590e-01
7.172102332115173340e-01 6.993664503097534180e-01 9.100366830825805664e-01 7.875012755393981934e-01
4.611053168773651123e-01 7.045398354530334473e-01 8.748105168342590332e-01 6.419002413749694824e-01
5.470623970031738281e-01 7.896885275840759277e-01 8.679972887039184570e-01 6.484412550926208496e-01
5.846640467643737793e-01 7.523534297943115234e-01 7.821322679519653320e-01 5.102595090866088867e-01
4.911876022815704346e-01 8.102992773056030273e-01 7.811809778213500977e-01 4.689769744873046875e-01
5.401030182838439941e-01 8.241886496543884277e-01 8.247783780097961426e-01 5.626046657562255859e-01
6.012573838233947754e-01 8.239679932594299316e-01 8.524135947227478027e-01 5.476577877998352051e-01
6.237983107566833496e-01 8.067901730537414551e-01 8.282313346862792969e-01 5.892449021339416504e-01
6.691480278968811035e-01 8.170020580291748047e-01 8.742690682411193848e-01 6.862731575965881348e-01
7.568407058715820312e-01 8.094789981842041016e-01 9.191069006919860840e-01 6.548286676406860352e-01
7.944009304046630859e-01 8.539303541183471680e-01 9.282874464988708496e-01 8.039257526397705078e-01
8.814670443534851074e-01 8.761026859283447266e-01 9.677652716636657715e-01 9.188020825386047363e-01
8.724699020385742188e-01 8.942202925682067871e-01 9.677079319953918457e-01 9.086967110633850098e-01
8.585168719291687012e-01 9.169669151306152344e-01 9.865325689315795898e-01 9.653139114379882812e-01
8.803721070289611816e-01 8.776389360427856445e-01 9.788170456886291504e-01 9.667633771896362305e-01
8.564859032630920410e-01 9.324013590812683105e-01 9.756163358688354492e-01 9.665480852127075195e-01
8.862728476524353027e-01 8.884611129760742188e-01 9.683728218078613281e-01 9.546936750411987305e-01
9.018318653106689453e-01 9.125398993492126465e-01 9.557838439941406250e-01 9.632159471511840820e-01
8.758162856101989746e-01 8.238540291786193848e-01 9.662765264511108398e-01 9.449035525321960449e-01
8.192867040634155273e-01 8.469093441963195801e-01 9.683151245117187500e-01 9.317119717597961426e-01
8.647499680519104004e-01 7.713994383811950684e-01 9.546735882759094238e-01 9.144396781921386719e-01
8.063871860504150391e-01 7.378756999969482422e-01 9.536852836608886719e-01 9.200004935264587402e-01
7.729665637016296387e-01 6.940795183181762695e-01 9.386880397796630859e-01 9.001765847206115723e-01
8.122740387916564941e-01 7.917723655700683594e-01 9.600899219512939453e-01 9.369649887084960938e-01
8.529726266860961914e-01 7.904126644134521484e-01 9.759125113487243652e-01 9.767927527427673340e-01
8.408268094062805176e-01 7.410786747932434082e-01 9.622064232826232910e-01 9.558894038200378418e-01
8.378073573112487793e-01 7.612401843070983887e-01 9.696434140205383301e-01 9.544145464897155762e-01
8.460054993629455566e-01 7.569428682327270508e-01 9.705444574356079102e-01 9.668604731559753418e-01
8.459620475769042969e-01 8.253363966941833496e-01 9.548653960227966309e-01 9.192143678665161133e-01
8.373225331306457520e-01 7.544564604759216309e-01 9.447020292282104492e-01 9.217101931571960449e-01
8.433103561401367188e-01 8.131650090217590332e-01 9.376921653747558594e-01 9.272909760475158691e-01
7.945951223373413086e-01 7.445821166038513184e-01 9.442331790924072266e-01 9.140759110450744629e-01
8.300330638885498047e-01 6.332526803016662598e-01 9.041600823402404785e-01 8.838729262351989746e-01
8.274904489517211914e-01 7.424443364143371582e-01 8.689571022987365723e-01 7.988867163658142090e-01
7.901633977890014648e-01 4.731919169425964355e-01 9.128788709640502930e-01 8.155823945999145508e-01
7.876031398773193359e-01 5.558974146842956543e-01 8.672804236412048340e-01 7.739037275314331055e-01
5.725966095924377441e-01 4.963583648204803467e-01 7.856425046920776367e-01 6.093533635139465332e-01
4.494402408599853516e-01 6.697858572006225586e-01 7.862380743026733398e-01 6.235990524291992188e-01
2.456863373517990112e-01 6.399214863777160645e-01 8.272644281387329102e-01 3.556694388389587402e-01
2.619189918041229248e-01 2.098423689603805542e-01 3.890162408351898193e-01 5.011206269264221191e-01
