# Supplementary material for: Estimating local protein model quality: prospects for molecular replacement
Source: Acta Crystallogr D Struct Biol. 2020 Mar 3;76(Pt 3):285–90. doi: 10.1107/S2059798320000972 (PMC7057213; doi:10.1107/S2059798320000972)
Supplement: Supplementary file 1 [file d-76-00285-sup1.zip › models/1bza.1alq_A.B99990001.pdb]

EXPDTA    THEORETICAL MODEL, MODELLER 9.23 2019/11/15 00:12:17
REMARK   6 MODELLER OBJECTIVE FUNCTION:      1393.2339
REMARK   6 MODELLER BEST TEMPLATE % SEQ ID:  36.161
REMARK   6 SEQUENCE: 1bza/1bza.1alq_A
REMARK   6 ALIGNMENT: 1bza/1bza.1alq_A.ali
REMARK   6 SCRIPT: ./make_models.py
REMARK   6 TEMPLATE: 1alq 291:A - 253:A MODELS 2: - 226: AT 36.2%
ATOM      1  N   ALA     1      21.576  -8.006 -33.904  1.00 23.52           N
ATOM      2  CA  ALA     1      21.794  -6.605 -33.485  1.00 23.52           C
ATOM      3  CB  ALA     1      21.994  -6.532 -31.964  1.00 23.52           C
ATOM      4  C   ALA     1      23.000  -6.048 -34.159  1.00 23.52           C
ATOM      5  O   ALA     1      23.255  -6.333 -35.328  1.00 23.52           O
ATOM      6  N   ASN     2      23.771  -5.223 -33.422  1.00201.30           N
ATOM      7  CA  ASN     2      24.957  -4.627 -33.966  1.00201.30           C
ATOM      8  CB  ASN     2      25.563  -3.518 -33.080  1.00201.30           C
ATOM      9  CG  ASN     2      26.732  -2.889 -33.826  1.00201.30           C
ATOM     10  OD1 ASN     2      26.561  -2.306 -34.897  1.00201.30           O
ATOM     11  ND2 ASN     2      27.956  -3.004 -33.242  1.00201.30           N
ATOM     12  C   ASN     2      25.968  -5.715 -34.085  1.00201.30           C
ATOM     13  O   ASN     2      25.828  -6.770 -33.469  1.00201.30           O
ATOM     14  N   SER     3      27.000  -5.486 -34.916  1.00 95.79           N
ATOM     15  CA  SER     3      27.999  -6.482 -35.145  1.00 95.79           C
ATOM     16  CB  SER     3      29.075  -6.033 -36.150  1.00 95.79           C
ATOM     17  OG  SER     3      28.482  -5.771 -37.412  1.00 95.79           O
ATOM     18  C   SER     3      28.711  -6.776 -33.862  1.00 95.79           C
ATOM     19  O   SER     3      28.800  -7.930 -33.444  1.00 95.79           O
ATOM     20  N   VAL     4      29.194  -5.726 -33.168  1.00 99.75           N
ATOM     21  CA  VAL     4      30.028  -5.968 -32.027  1.00 99.75           C
ATOM     22  CB  VAL     4      31.297  -5.163 -32.050  1.00 99.75           C
ATOM     23  CG1 VAL     4      32.116  -5.575 -33.285  1.00 99.75           C
ATOM     24  CG2 VAL     4      30.946  -3.666 -32.010  1.00 99.75           C
ATOM     25  C   VAL     4      29.314  -5.636 -30.756  1.00 99.75           C
ATOM     26  O   VAL     4      28.505  -4.711 -30.696  1.00 99.75           O
ATOM     27  N   GLN     5      29.618  -6.427 -29.700  1.00123.76           N
ATOM     28  CA  GLN     5      29.058  -6.251 -28.387  1.00123.76           C
ATOM     29  CB  GLN     5      27.831  -7.145 -28.112  1.00123.76           C
ATOM     30  CG  GLN     5      26.592  -6.786 -28.934  1.00123.76           C
ATOM     31  CD  GLN     5      26.008  -5.516 -28.333  1.00123.76           C
ATOM     32  OE1 GLN     5      26.274  -5.194 -27.177  1.00123.76           O
ATOM     33  NE2 GLN     5      25.194  -4.772 -29.131  1.00123.76           N
ATOM     34  C   GLN     5      30.110  -6.653 -27.394  1.00123.76           C
ATOM     35  O   GLN     5      31.113  -7.269 -27.751  1.00123.76           O
ATOM     36  N   GLN     6      29.908  -6.306 -26.105  1.00 44.78           N
ATOM     37  CA  GLN     6      30.859  -6.661 -25.087  1.00 44.78           C
ATOM     38  CB  GLN     6      30.582  -6.021 -23.715  1.00 44.78           C
ATOM     39  CG  GLN     6      30.698  -4.496 -23.708  1.00 44.78           C
ATOM     40  CD  GLN     6      30.501  -4.031 -22.273  1.00 44.78           C
ATOM     41  OE1 GLN     6      31.087  -4.586 -21.344  1.00 44.78           O
ATOM     42  NE2 GLN     6      29.648  -2.990 -22.079  1.00 44.78           N
ATOM     43  C   GLN     6      30.766  -8.137 -24.907  1.00 44.78           C
ATOM     44  O   GLN     6      29.786  -8.758 -25.310  1.00 44.78           O
ATOM     45  N   GLN     7      31.817  -8.740 -24.321  1.00 83.88           N
ATOM     46  CA  GLN     7      31.829 -10.157 -24.120  1.00 83.88           C
ATOM     47  CB  GLN     7      33.191 -10.662 -23.616  1.00 83.88           C
ATOM     48  CG  GLN     7      34.356 -10.321 -24.549  1.00 83.88           C
ATOM     49  CD  GLN     7      34.690  -8.838 -24.392  1.00 83.88           C
ATOM     50  OE1 GLN     7      34.853  -8.122 -25.379  1.00 83.88           O
ATOM     51  NE2 GLN     7      34.808  -8.360 -23.125  1.00 83.88           N
ATOM     52  C   GLN     7      30.817 -10.468 -23.065  1.00 83.88           C
ATOM     53  O   GLN     7      30.826  -9.864 -21.995  1.00 83.88           O
ATOM     54  N   LEU     8      29.911 -11.424 -23.357  1.00 89.58           N
ATOM     55  CA  LEU     8      28.887 -11.822 -22.433  1.00 89.58           C
ATOM     56  CB  LEU     8      27.899 -12.835 -23.038  1.00 89.58           C
ATOM     57  CG  LEU     8      27.048 -12.239 -24.174  1.00 89.58           C
ATOM     58  CD1 LEU     8      27.930 -11.786 -25.346  1.00 89.58           C
ATOM     59  CD2 LEU     8      25.944 -13.208 -24.620  1.00 89.58           C
ATOM     60  C   LEU     8      29.555 -12.464 -21.265  1.00 89.58           C
ATOM     61  O   LEU     8      29.161 -12.261 -20.118  1.00 89.58           O
ATOM     62  N   GLU     9      30.606 -13.253 -21.547  1.00 76.58           N
ATOM     63  CA  GLU     9      31.334 -13.969 -20.543  1.00 76.58           C
ATOM     64  CB  GLU     9      32.479 -14.780 -21.163  1.00 76.58           C
ATOM     65  CG  GLU     9      33.465 -13.912 -21.946  1.00 76.58           C
ATOM     66  CD  GLU     9      34.521 -14.824 -22.553  1.00 76.58           C
ATOM     67  OE1 GLU     9      34.736 -15.941 -22.011  1.00 76.58           O
ATOM     68  OE2 GLU     9      35.143 -14.401 -23.562  1.00 76.58           O
ATOM     69  C   GLU     9      31.953 -13.000 -19.589  1.00 76.58           C
ATOM     70  O   GLU     9      31.905 -13.193 -18.374  1.00 76.58           O
ATOM     71  N   ALA    10      32.551 -11.919 -20.116  1.00 25.31           N
ATOM     72  CA  ALA    10      33.205 -10.985 -19.255  1.00 25.31           C
ATOM     73  CB  ALA    10      33.845  -9.814 -20.021  1.00 25.31           C
ATOM     74  C   ALA    10      32.180 -10.406 -18.345  1.00 25.31           C
ATOM     75  O   ALA    10      32.405 -10.267 -17.145  1.00 25.31           O
ATOM     76  N   LEU    11      31.008 -10.079 -18.912  1.00130.63           N
ATOM     77  CA  LEU    11      29.958  -9.438 -18.185  1.00130.63           C
ATOM     78  CB  LEU    11      28.810  -9.033 -19.132  1.00130.63           C
ATOM     79  CG  LEU    11      27.607  -8.342 -18.470  1.00130.63           C
ATOM     80  CD1 LEU    11      26.735  -9.367 -17.736  1.00130.63           C
ATOM     81  CD2 LEU    11      28.040  -7.161 -17.581  1.00130.63           C
ATOM     82  C   LEU    11      29.483 -10.349 -17.100  1.00130.63           C
ATOM     83  O   LEU    11      29.241  -9.911 -15.975  1.00130.63           O
ATOM     84  N   GLU    12      29.353 -11.653 -17.392  1.00 50.38           N
ATOM     85  CA  GLU    12      28.886 -12.520 -16.354  1.00 50.38           C
ATOM     86  CB  GLU    12      28.740 -13.994 -16.774  1.00 50.38           C
ATOM     87  CG  GLU    12      27.628 -14.301 -17.778  1.00 50.38           C
ATOM     88  CD  GLU    12      27.372 -15.801 -17.703  1.00 50.38           C
ATOM     89  OE1 GLU    12      26.712 -16.232 -16.720  1.00 50.38           O
ATOM     90  OE2 GLU    12      27.832 -16.537 -18.616  1.00 50.38           O
ATOM     91  C   GLU    12      29.901 -12.524 -15.267  1.00 50.38           C
ATOM     92  O   GLU    12      29.566 -12.433 -14.087  1.00 50.38           O
ATOM     93  N   LYS    13      31.184 -12.606 -15.654  1.00 98.60           N
ATOM     94  CA  LYS    13      32.229 -12.740 -14.689  1.00 98.60           C
ATOM     95  CB  LYS    13      33.609 -12.893 -15.350  1.00 98.60           C
ATOM     96  CG  LYS    13      34.763 -13.044 -14.361  1.00 98.60           C
ATOM     97  CD  LYS    13      36.031 -13.610 -15.001  1.00 98.60           C
ATOM     98  CE  LYS    13      36.067 -13.473 -16.525  1.00 98.60           C
ATOM     99  NZ  LYS    13      35.281 -14.561 -17.155  1.00 98.60           N
ATOM    100  C   LYS    13      32.252 -11.546 -13.793  1.00 98.60           C
ATOM    101  O   LYS    13      32.323 -11.690 -12.574  1.00 98.60           O
ATOM    102  N   SER    14      32.169 -10.327 -14.359  1.00 75.93           N
ATOM    103  CA  SER    14      32.269  -9.172 -13.514  1.00 75.93           C
ATOM    104  CB  SER    14      32.366  -7.844 -14.289  1.00 75.93           C
ATOM    105  OG  SER    14      32.462  -6.754 -13.382  1.00 75.93           O
ATOM    106  C   SER    14      31.094  -9.095 -12.581  1.00 75.93           C
ATOM    107  O   SER    14      31.267  -8.914 -11.377  1.00 75.93           O
ATOM    108  N   SER    15      29.867  -9.252 -13.120  1.00 37.63           N
ATOM    109  CA  SER    15      28.647  -9.114 -12.367  1.00 37.63           C
ATOM    110  CB  SER    15      27.400  -9.125 -13.264  1.00 37.63           C
ATOM    111  OG  SER    15      27.474  -8.061 -14.201  1.00 37.63           O
ATOM    112  C   SER    15      28.496 -10.237 -11.395  1.00 37.63           C
ATOM    113  O   SER    15      27.882 -10.075 -10.342  1.00 37.63           O
ATOM    114  N   GLY    16      29.048 -11.418 -11.718  1.00 18.39           N
ATOM    115  CA  GLY    16      28.894 -12.518 -10.817  1.00 18.39           C
ATOM    116  C   GLY    16      27.505 -13.034 -10.996  1.00 18.39           C
ATOM    117  O   GLY    16      26.918 -13.617 -10.084  1.00 18.39           O
ATOM    118  N   GLY    17      26.941 -12.820 -12.198  1.00 25.18           N
ATOM    119  CA  GLY    17      25.607 -13.266 -12.442  1.00 25.18           C
ATOM    120  C   GLY    17      25.633 -14.172 -13.627  1.00 25.18           C
ATOM    121  O   GLY    17      26.602 -14.210 -14.383  1.00 25.18           O
ATOM    122  N   ARG    18      24.533 -14.928 -13.803  1.00146.10           N
ATOM    123  CA  ARG    18      24.391 -15.857 -14.883  1.00146.10           C
ATOM    124  CB  ARG    18      23.643 -17.140 -14.473  1.00146.10           C
ATOM    125  CG  ARG    18      22.236 -16.863 -13.925  1.00146.10           C
ATOM    126  CD  ARG    18      21.412 -18.122 -13.635  1.00146.10           C
ATOM    127  NE  ARG    18      21.965 -18.774 -12.415  1.00146.10           N
ATOM    128  CZ  ARG    18      21.167 -19.610 -11.684  1.00146.10           C
ATOM    129  NH1 ARG    18      19.862 -19.783 -12.040  1.00146.10           N
ATOM    130  NH2 ARG    18      21.678 -20.273 -10.603  1.00146.10           N
ATOM    131  C   ARG    18      23.545 -15.184 -15.913  1.00146.10           C
ATOM    132  O   ARG    18      22.523 -14.582 -15.590  1.00146.10           O
ATOM    133  N   LEU    19      23.964 -15.254 -17.192  1.00 94.37           N
ATOM    134  CA  LEU    19      23.197 -14.637 -18.234  1.00 94.37           C
ATOM    135  CB  LEU    19      23.972 -13.616 -19.092  1.00 94.37           C
ATOM    136  CG  LEU    19      24.356 -12.309 -18.375  1.00 94.37           C
ATOM    137  CD1 LEU    19      25.314 -12.569 -17.202  1.00 94.37           C
ATOM    138  CD2 LEU    19      24.903 -11.279 -19.379  1.00 94.37           C
ATOM    139  C   LEU    19      22.743 -15.692 -19.185  1.00 94.37           C
ATOM    140  O   LEU    19      23.489 -16.605 -19.537  1.00 94.37           O
ATOM    141  N   GLY    20      21.474 -15.578 -19.613  1.00 40.49           N
ATOM    142  CA  GLY    20      20.917 -16.444 -20.606  1.00 40.49           C
ATOM    143  C   GLY    20      20.312 -15.499 -21.584  1.00 40.49           C
ATOM    144  O   GLY    20      19.512 -14.645 -21.210  1.00 40.49           O
ATOM    145  N   VAL    21      20.677 -15.609 -22.873  1.00 52.31           N
ATOM    146  CA  VAL    21      20.152 -14.631 -23.771  1.00 52.31           C
ATOM    147  CB  VAL    21      21.183 -13.597 -24.125  1.00 52.31           C
ATOM    148  CG1 VAL    21      20.628 -12.681 -25.224  1.00 52.31           C
ATOM    149  CG2 VAL    21      21.588 -12.846 -22.846  1.00 52.31           C
ATOM    150  C   VAL    21      19.702 -15.289 -25.032  1.00 52.31           C
ATOM    151  O   VAL    21      20.313 -16.241 -25.520  1.00 52.31           O
ATOM    152  N   ALA    22      18.567 -14.803 -25.568  1.00 47.12           N
ATOM    153  CA  ALA    22      18.106 -15.252 -26.845  1.00 47.12           C
ATOM    154  CB  ALA    22      16.999 -16.315 -26.755  1.00 47.12           C
ATOM    155  C   ALA    22      17.520 -14.047 -27.511  1.00 47.12           C
ATOM    156  O   ALA    22      16.616 -13.405 -26.975  1.00 47.12           O
ATOM    157  N   LEU    23      18.042 -13.693 -28.699  1.00143.45           N
ATOM    158  CA  LEU    23      17.487 -12.585 -29.416  1.00143.45           C
ATOM    159  CB  LEU    23      18.319 -11.289 -29.366  1.00143.45           C
ATOM    160  CG  LEU    23      18.167 -10.499 -28.055  1.00143.45           C
ATOM    161  CD1 LEU    23      18.553 -11.352 -26.837  1.00143.45           C
ATOM    162  CD2 LEU    23      18.931  -9.168 -28.139  1.00143.45           C
ATOM    163  C   LEU    23      17.358 -12.984 -30.839  1.00143.45           C
ATOM    164  O   LEU    23      18.250 -13.615 -31.402  1.00143.45           O
ATOM    165  N   ILE    24      16.205 -12.664 -31.449  1.00106.47           N
ATOM    166  CA  ILE    24      16.075 -12.968 -32.835  1.00106.47           C
ATOM    167  CB  ILE    24      15.202 -14.140 -33.170  1.00106.47           C
ATOM    168  CG1 ILE    24      15.372 -14.499 -34.658  1.00106.47           C
ATOM    169  CG2 ILE    24      13.759 -13.803 -32.769  1.00106.47           C
ATOM    170  CD1 ILE    24      14.771 -15.852 -35.033  1.00106.47           C
ATOM    171  C   ILE    24      15.528 -11.782 -33.540  1.00106.47           C
ATOM    172  O   ILE    24      14.586 -11.131 -33.084  1.00106.47           O
ATOM    173  N   ASN    25      16.153 -11.462 -34.683  1.00 49.72           N
ATOM    174  CA  ASN    25      15.616 -10.420 -35.488  1.00 49.72           C
ATOM    175  CB  ASN    25      16.641  -9.754 -36.420  1.00 49.72           C
ATOM    176  CG  ASN    25      15.973  -8.543 -37.060  1.00 49.72           C
ATOM    177  OD1 ASN    25      14.802  -8.586 -37.433  1.00 49.72           O
ATOM    178  ND2 ASN    25      16.735  -7.424 -37.182  1.00 49.72           N
ATOM    179  C   ASN    25      14.609 -11.133 -36.319  1.00 49.72           C
ATOM    180  O   ASN    25      14.927 -12.077 -37.044  1.00 49.72           O
ATOM    181  N   THR    26      13.347 -10.704 -36.207  1.00104.31           N
ATOM    182  CA  THR    26      12.275 -11.374 -36.867  1.00104.31           C
ATOM    183  CB  THR    26      10.948 -10.770 -36.517  1.00104.31           C
ATOM    184  OG1 THR    26       9.905 -11.465 -37.183  1.00104.31           O
ATOM    185  CG2 THR    26      10.954  -9.277 -36.888  1.00104.31           C
ATOM    186  C   THR    26      12.449 -11.348 -38.357  1.00104.31           C
ATOM    187  O   THR    26      12.226 -12.364 -39.013  1.00104.31           O
ATOM    188  N   ALA    27      12.799 -10.186 -38.945  1.00 50.33           N
ATOM    189  CA  ALA    27      12.925 -10.130 -40.379  1.00 50.33           C
ATOM    190  CB  ALA    27      13.091  -8.701 -40.918  1.00 50.33           C
ATOM    191  C   ALA    27      14.103 -10.910 -40.885  1.00 50.33           C
ATOM    192  O   ALA    27      13.981 -11.713 -41.809  1.00 50.33           O
ATOM    193  N   ASP    28      15.279 -10.671 -40.275  1.00117.69           N
ATOM    194  CA  ASP    28      16.551 -11.211 -40.670  1.00117.69           C
ATOM    195  CB  ASP    28      17.694 -10.492 -39.946  1.00117.69           C
ATOM    196  CG  ASP    28      17.596  -9.051 -40.414  1.00117.69           C
ATOM    197  OD1 ASP    28      17.085  -8.858 -41.549  1.00117.69           O
ATOM    198  OD2 ASP    28      18.000  -8.133 -39.652  1.00117.69           O
ATOM    199  C   ASP    28      16.642 -12.675 -40.371  1.00117.69           C
ATOM    200  O   ASP    28      17.247 -13.432 -41.129  1.00117.69           O
ATOM    201  N   ASN    29      16.009 -13.107 -39.265  1.00 74.86           N
ATOM    202  CA  ASN    29      16.092 -14.458 -38.788  1.00 74.86           C
ATOM    203  CB  ASN    29      15.974 -15.526 -39.891  1.00 74.86           C
ATOM    204  CG  ASN    29      14.527 -15.604 -40.351  1.00 74.86           C
ATOM    205  OD1 ASN    29      14.155 -15.004 -41.357  1.00 74.86           O
ATOM    206  ND2 ASN    29      13.686 -16.371 -39.606  1.00 74.86           N
ATOM    207  C   ASN    29      17.422 -14.665 -38.132  1.00 74.86           C
ATOM    208  O   ASN    29      17.787 -15.792 -37.801  1.00 74.86           O
ATOM    209  N   SER    30      18.171 -13.580 -37.866  1.00 68.13           N
ATOM    210  CA  SER    30      19.421 -13.783 -37.198  1.00 68.13           C
ATOM    211  CB  SER    30      20.320 -12.540 -37.157  1.00 68.13           C
ATOM    212  OG  SER    30      21.524 -12.847 -36.468  1.00 68.13           O
ATOM    213  C   SER    30      19.094 -14.135 -35.785  1.00 68.13           C
ATOM    214  O   SER    30      18.078 -13.700 -35.246  1.00 68.13           O
ATOM    215  N   GLN    31      19.950 -14.956 -35.147  1.00102.20           N
ATOM    216  CA  GLN    31      19.680 -15.318 -33.791  1.00102.20           C
ATOM    217  CB  GLN    31      19.090 -16.732 -33.655  1.00102.20           C
ATOM    218  CG  GLN    31      20.042 -17.810 -34.172  1.00102.20           C
ATOM    219  CD  GLN    31      19.412 -19.184 -33.992  1.00102.20           C
ATOM    220  OE1 GLN    31      20.067 -20.204 -34.200  1.00102.20           O
ATOM    221  NE2 GLN    31      18.116 -19.218 -33.582  1.00102.20           N
ATOM    222  C   GLN    31      20.979 -15.289 -33.058  1.00102.20           C
ATOM    223  O   GLN    31      22.002 -15.725 -33.583  1.00102.20           O
ATOM    224  N   ILE    32      20.971 -14.743 -31.825  1.00 93.99           N
ATOM    225  CA  ILE    32      22.159 -14.722 -31.022  1.00 93.99           C
ATOM    226  CB  ILE    32      22.588 -13.355 -30.567  1.00 93.99           C
ATOM    227  CG1 ILE    32      23.936 -13.450 -29.832  1.00 93.99           C
ATOM    228  CG2 ILE    32      21.461 -12.741 -29.722  1.00 93.99           C
ATOM    229  CD1 ILE    32      24.590 -12.093 -29.568  1.00 93.99           C
ATOM    230  C   ILE    32      21.834 -15.503 -29.799  1.00 93.99           C
ATOM    231  O   ILE    32      20.760 -15.338 -29.223  1.00 93.99           O
ATOM    232  N   LEU    33      22.738 -16.408 -29.382  1.00 56.67           N
ATOM    233  CA  LEU    33      22.396 -17.199 -28.241  1.00 56.67           C
ATOM    234  CB  LEU    33      22.060 -18.662 -28.584  1.00 56.67           C
ATOM    235  CG  LEU    33      20.828 -18.826 -29.490  1.00 56.67           C
ATOM    236  CD1 LEU    33      20.520 -20.309 -29.741  1.00 56.67           C
ATOM    237  CD2 LEU    33      19.623 -18.057 -28.935  1.00 56.67           C
ATOM    238  C   LEU    33      23.551 -17.266 -27.300  1.00 56.67           C
ATOM    239  O   LEU    33      24.696 -17.444 -27.715  1.00 56.67           O
ATOM    240  N   TYR    34      23.266 -17.076 -25.997  1.00 76.98           N
ATOM    241  CA  TYR    34      24.245 -17.275 -24.973  1.00 76.98           C
ATOM    242  CB  TYR    34      24.801 -15.955 -24.408  1.00 76.98           C
ATOM    243  CG  TYR    34      25.923 -16.267 -23.480  1.00 76.98           C
ATOM    244  CD1 TYR    34      27.108 -16.759 -23.980  1.00 76.98           C
ATOM    245  CD2 TYR    34      25.815 -16.035 -22.128  1.00 76.98           C
ATOM    246  CE1 TYR    34      28.159 -17.048 -23.146  1.00 76.98           C
ATOM    247  CE2 TYR    34      26.867 -16.322 -21.289  1.00 76.98           C
ATOM    248  CZ  TYR    34      28.042 -16.828 -21.796  1.00 76.98           C
ATOM    249  OH  TYR    34      29.124 -17.125 -20.939  1.00 76.98           O
ATOM    250  C   TYR    34      23.520 -17.999 -23.878  1.00 76.98           C
ATOM    251  O   TYR    34      22.568 -17.463 -23.313  1.00 76.98           O
ATOM    252  N   ARG    35      23.948 -19.239 -23.552  1.00104.09           N
ATOM    253  CA  ARG    35      23.290 -20.004 -22.527  1.00104.09           C
ATOM    254  CB  ARG    35      23.370 -19.360 -21.133  1.00104.09           C
ATOM    255  CG  ARG    35      24.762 -19.340 -20.505  1.00104.09           C
ATOM    256  CD  ARG    35      25.048 -20.544 -19.607  1.00104.09           C
ATOM    257  NE  ARG    35      26.269 -20.219 -18.821  1.00104.09           N
ATOM    258  CZ  ARG    35      26.433 -20.754 -17.577  1.00104.09           C
ATOM    259  NH1 ARG    35      25.492 -21.597 -17.065  1.00104.09           N
ATOM    260  NH2 ARG    35      27.539 -20.429 -16.844  1.00104.09           N
ATOM    261  C   ARG    35      21.836 -20.071 -22.875  1.00104.09           C
ATOM    262  O   ARG    35      20.977 -20.014 -21.999  1.00104.09           O
ATOM    263  N   ALA    36      21.537 -20.222 -24.178  1.00 51.85           N
ATOM    264  CA  ALA    36      20.196 -20.217 -24.697  1.00 51.85           C
ATOM    265  CB  ALA    36      20.146 -20.345 -26.227  1.00 51.85           C
ATOM    266  C   ALA    36      19.420 -21.372 -24.150  1.00 51.85           C
ATOM    267  O   ALA    36      18.211 -21.280 -23.950  1.00 51.85           O
ATOM    268  N   ASP    37      20.093 -22.521 -23.984  1.00 86.34           N
ATOM    269  CA  ASP    37      19.511 -23.744 -23.500  1.00 86.34           C
ATOM    270  CB  ASP    37      20.308 -24.985 -23.909  1.00 86.34           C
ATOM    271  CG  ASP    37      20.021 -25.187 -25.386  1.00 86.34           C
ATOM    272  OD1 ASP    37      18.828 -25.059 -25.773  1.00 86.34           O
ATOM    273  OD2 ASP    37      20.986 -25.454 -26.147  1.00 86.34           O
ATOM    274  C   ASP    37      19.308 -23.787 -22.011  1.00 86.34           C
ATOM    275  O   ASP    37      18.604 -24.667 -21.520  1.00 86.34           O
ATOM    276  N   GLU    38      19.976 -22.900 -21.249  1.00 93.29           N
ATOM    277  CA  GLU    38      19.953 -22.907 -19.805  1.00 93.29           C
ATOM    278  CB  GLU    38      20.916 -21.840 -19.266  1.00 93.29           C
ATOM    279  CG  GLU    38      21.047 -21.752 -17.750  1.00 93.29           C
ATOM    280  CD  GLU    38      22.018 -20.609 -17.500  1.00 93.29           C
ATOM    281  OE1 GLU    38      22.277 -19.848 -18.471  1.00 93.29           O
ATOM    282  OE2 GLU    38      22.505 -20.469 -16.347  1.00 93.29           O
ATOM    283  C   GLU    38      18.571 -22.612 -19.279  1.00 93.29           C
ATOM    284  O   GLU    38      17.828 -21.838 -19.879  1.00 93.29           O
ATOM    285  N   ARG    39      18.190 -23.217 -18.123  1.00131.14           N
ATOM    286  CA  ARG    39      16.868 -23.002 -17.593  1.00131.14           C
ATOM    287  CB  ARG    39      16.264 -24.240 -16.895  1.00131.14           C
ATOM    288  CG  ARG    39      16.002 -25.433 -17.821  1.00131.14           C
ATOM    289  CD  ARG    39      14.819 -25.247 -18.779  1.00131.14           C
ATOM    290  NE  ARG    39      13.551 -25.235 -17.997  1.00131.14           N
ATOM    291  CZ  ARG    39      12.785 -26.363 -17.905  1.00131.14           C
ATOM    292  NH1 ARG    39      13.202 -27.519 -18.496  1.00131.14           N
ATOM    293  NH2 ARG    39      11.591 -26.330 -17.249  1.00131.14           N
ATOM    294  C   ARG    39      16.930 -21.903 -16.571  1.00131.14           C
ATOM    295  O   ARG    39      17.864 -21.832 -15.773  1.00131.14           O
ATOM    296  N   PHE    40      15.917 -21.008 -16.592  1.00 69.47           N
ATOM    297  CA  PHE    40      15.828 -19.888 -15.696  1.00 69.47           C
ATOM    298  CB  PHE    40      16.148 -18.533 -16.358  1.00 69.47           C
ATOM    299  CG  PHE    40      17.579 -18.451 -16.746  1.00 69.47           C
ATOM    300  CD1 PHE    40      18.012 -18.980 -17.941  1.00 69.47           C
ATOM    301  CD2 PHE    40      18.481 -17.820 -15.922  1.00 69.47           C
ATOM    302  CE1 PHE    40      19.338 -18.891 -18.294  1.00 69.47           C
ATOM    303  CE2 PHE    40      19.805 -17.729 -16.270  1.00 69.47           C
ATOM    304  CZ  PHE    40      20.233 -18.267 -17.457  1.00 69.47           C
ATOM    305  C   PHE    40      14.394 -19.752 -15.286  1.00 69.47           C
ATOM    306  O   PHE    40      13.493 -20.158 -16.020  1.00 69.47           O
ATOM    307  N   ALA    41      14.137 -19.195 -14.083  1.00 58.21           N
ATOM    308  CA  ALA    41      12.769 -18.938 -13.720  1.00 58.21           C
ATOM    309  CB  ALA    41      12.550 -18.674 -12.219  1.00 58.21           C
ATOM    310  C   ALA    41      12.344 -17.702 -14.461  1.00 58.21           C
ATOM    311  O   ALA    41      13.054 -16.699 -14.464  1.00 58.21           O
ATOM    312  N   MET    42      11.193 -17.767 -15.162  1.00149.12           N
ATOM    313  CA  MET    42      10.666 -16.656 -15.909  1.00149.12           C
ATOM    314  CB  MET    42       9.668 -17.062 -17.005  1.00149.12           C
ATOM    315  CG  MET    42      10.325 -17.904 -18.102  1.00149.12           C
ATOM    316  SD  MET    42       9.455 -17.892 -19.697  1.00149.12           S
ATOM    317  CE  MET    42       7.801 -18.118 -18.990  1.00149.12           C
ATOM    318  C   MET    42      10.028 -15.607 -15.049  1.00149.12           C
ATOM    319  O   MET    42      10.058 -14.425 -15.387  1.00149.12           O
ATOM    320  N   CYS    43       9.379 -16.006 -13.940  1.00122.07           N
ATOM    321  CA  CYS    43       8.726 -15.046 -13.095  1.00122.07           C
ATOM    322  CB  CYS    43       9.667 -13.994 -12.481  1.00122.07           C
ATOM    323  SG  CYS    43       8.877 -13.118 -11.097  1.00122.07           S
ATOM    324  C   CYS    43       7.625 -14.367 -13.874  1.00122.07           C
ATOM    325  O   CYS    43       6.947 -14.991 -14.686  1.00122.07           O
ATOM    326  N   SER    44       7.430 -13.052 -13.642  1.00 75.50           N
ATOM    327  CA  SER    44       6.369 -12.221 -14.152  1.00 75.50           C
ATOM    328  CB  SER    44       6.341 -10.832 -13.495  1.00 75.50           C
ATOM    329  OG  SER    44       6.096 -10.960 -12.101  1.00 75.50           O
ATOM    330  C   SER    44       6.474 -12.006 -15.632  1.00 75.50           C
ATOM    331  O   SER    44       5.605 -11.377 -16.234  1.00 75.50           O
ATOM    332  N   THR    45       7.549 -12.487 -16.268  1.00 60.05           N
ATOM    333  CA  THR    45       7.636 -12.302 -17.686  1.00 60.05           C
ATOM    334  CB  THR    45       8.929 -12.814 -18.264  1.00 60.05           C
ATOM    335  OG1 THR    45       9.070 -14.208 -18.032  1.00 60.05           O
ATOM    336  CG2 THR    45      10.091 -12.048 -17.608  1.00 60.05           C
ATOM    337  C   THR    45       6.492 -13.054 -18.311  1.00 60.05           C
ATOM    338  O   THR    45       5.994 -12.687 -19.373  1.00 60.05           O
ATOM    339  N   SER    46       6.052 -14.142 -17.653  1.00 96.23           N
ATOM    340  CA  SER    46       5.015 -15.024 -18.114  1.00 96.23           C
ATOM    341  CB  SER    46       4.785 -16.167 -17.115  1.00 96.23           C
ATOM    342  OG  SER    46       3.625 -16.898 -17.472  1.00 96.23           O
ATOM    343  C   SER    46       3.714 -14.294 -18.241  1.00 96.23           C
ATOM    344  O   SER    46       2.813 -14.733 -18.957  1.00 96.23           O
ATOM    345  N   LYS    47       3.581 -13.147 -17.557  1.00 99.96           N
ATOM    346  CA  LYS    47       2.354 -12.409 -17.573  1.00 99.96           C
ATOM    347  CB  LYS    47       2.446 -11.146 -16.699  1.00 99.96           C
ATOM    348  CG  LYS    47       2.680 -11.498 -15.224  1.00 99.96           C
ATOM    349  CD  LYS    47       3.088 -10.312 -14.350  1.00 99.96           C
ATOM    350  CE  LYS    47       2.203 -10.155 -13.112  1.00 99.96           C
ATOM    351  NZ  LYS    47       2.306 -11.360 -12.259  1.00 99.96           N
ATOM    352  C   LYS    47       2.033 -12.050 -18.997  1.00 99.96           C
ATOM    353  O   LYS    47       0.872 -12.015 -19.400  1.00 99.96           O
ATOM    354  N   VAL    48       3.062 -11.760 -19.807  1.00 38.67           N
ATOM    355  CA  VAL    48       2.855 -11.405 -21.183  1.00 38.67           C
ATOM    356  CB  VAL    48       4.135 -11.020 -21.863  1.00 38.67           C
ATOM    357  CG1 VAL    48       3.843 -10.731 -23.345  1.00 38.67           C
ATOM    358  CG2 VAL    48       4.764  -9.849 -21.088  1.00 38.67           C
ATOM    359  C   VAL    48       2.284 -12.570 -21.934  1.00 38.67           C
ATOM    360  O   VAL    48       1.390 -12.414 -22.764  1.00 38.67           O
ATOM    361  N   MET    49       2.812 -13.776 -21.672  1.00 73.50           N
ATOM    362  CA  MET    49       2.381 -14.940 -22.390  1.00 73.50           C
ATOM    363  CB  MET    49       3.147 -16.207 -21.978  1.00 73.50           C
ATOM    364  CG  MET    49       4.651 -16.130 -22.246  1.00 73.50           C
ATOM    365  SD  MET    49       5.589 -17.617 -21.773  1.00 73.50           S
ATOM    366  CE  MET    49       5.028 -17.634 -20.047  1.00 73.50           C
ATOM    367  C   MET    49       0.942 -15.210 -22.101  1.00 73.50           C
ATOM    368  O   MET    49       0.157 -15.499 -23.005  1.00 73.50           O
ATOM    369  N   ALA    50       0.567 -15.114 -20.814  1.00 37.04           N
ATOM    370  CA  ALA    50      -0.771 -15.405 -20.394  1.00 37.04           C
ATOM    371  CB  ALA    50      -0.970 -15.327 -18.870  1.00 37.04           C
ATOM    372  C   ALA    50      -1.722 -14.426 -21.010  1.00 37.04           C
ATOM    373  O   ALA    50      -2.816 -14.802 -21.425  1.00 37.04           O
ATOM    374  N   ALA    51      -1.340 -13.135 -21.068  1.00 34.48           N
ATOM    375  CA  ALA    51      -2.200 -12.112 -21.604  1.00 34.48           C
ATOM    376  CB  ALA    51      -1.596 -10.700 -21.501  1.00 34.48           C
ATOM    377  C   ALA    51      -2.453 -12.374 -23.056  1.00 34.48           C
ATOM    378  O   ALA    51      -3.570 -12.233 -23.554  1.00 34.48           O
ATOM    379  N   ALA    52      -1.398 -12.768 -23.783  1.00 36.94           N
ATOM    380  CA  ALA    52      -1.511 -12.980 -25.194  1.00 36.94           C
ATOM    381  CB  ALA    52      -0.165 -13.314 -25.860  1.00 36.94           C
ATOM    382  C   ALA    52      -2.445 -14.112 -25.482  1.00 36.94           C
ATOM    383  O   ALA    52      -3.240 -14.044 -26.418  1.00 36.94           O
ATOM    384  N   ALA    53      -2.364 -15.189 -24.679  1.00 31.96           N
ATOM    385  CA  ALA    53      -3.167 -16.357 -24.897  1.00 31.96           C
ATOM    386  CB  ALA    53      -2.886 -17.465 -23.869  1.00 31.96           C
ATOM    387  C   ALA    53      -4.616 -16.001 -24.782  1.00 31.96           C
ATOM    388  O   ALA    53      -5.435 -16.467 -25.572  1.00 31.96           O
ATOM    389  N   VAL    54      -4.981 -15.177 -23.782  1.00110.93           N
ATOM    390  CA  VAL    54      -6.362 -14.824 -23.626  1.00110.93           C
ATOM    391  CB  VAL    54      -6.678 -14.123 -22.333  1.00110.93           C
ATOM    392  CG1 VAL    54      -6.367 -15.097 -21.179  1.00110.93           C
ATOM    393  CG2 VAL    54      -5.918 -12.793 -22.258  1.00110.93           C
ATOM    394  C   VAL    54      -6.794 -13.982 -24.796  1.00110.93           C
ATOM    395  O   VAL    54      -7.920 -14.109 -25.268  1.00110.93           O
ATOM    396  N   LEU    55      -5.895 -13.112 -25.305  1.00 85.55           N
ATOM    397  CA  LEU    55      -6.166 -12.202 -26.392  1.00 85.55           C
ATOM    398  CB  LEU    55      -5.053 -11.163 -26.600  1.00 85.55           C
ATOM    399  CG  LEU    55      -5.013 -10.110 -25.475  1.00 85.55           C
ATOM    400  CD1 LEU    55      -3.883  -9.101 -25.715  1.00 85.55           C
ATOM    401  CD2 LEU    55      -6.375  -9.408 -25.312  1.00 85.55           C
ATOM    402  C   LEU    55      -6.428 -12.931 -27.681  1.00 85.55           C
ATOM    403  O   LEU    55      -7.083 -12.393 -28.573  1.00 85.55           O
ATOM    404  N   LYS    56      -5.865 -14.142 -27.852  1.00128.37           N
ATOM    405  CA  LYS    56      -6.138 -14.935 -29.021  1.00128.37           C
ATOM    406  CB  LYS    56      -5.404 -16.289 -28.973  1.00128.37           C
ATOM    407  CG  LYS    56      -5.973 -17.364 -29.906  1.00128.37           C
ATOM    408  CD  LYS    56      -5.755 -17.132 -31.401  1.00128.37           C
ATOM    409  CE  LYS    56      -6.304 -18.278 -32.256  1.00128.37           C
ATOM    410  NZ  LYS    56      -5.854 -18.140 -33.660  1.00128.37           N
ATOM    411  C   LYS    56      -7.612 -15.241 -29.054  1.00128.37           C
ATOM    412  O   LYS    56      -8.234 -15.252 -30.117  1.00128.37           O
ATOM    413  N   GLN    57      -8.173 -15.542 -27.869  1.00135.48           N
ATOM    414  CA  GLN    57      -9.527 -15.962 -27.619  1.00135.48           C
ATOM    415  CB  GLN    57      -9.693 -16.500 -26.190  1.00135.48           C
ATOM    416  CG  GLN    57      -8.794 -17.699 -25.893  1.00135.48           C
ATOM    417  CD  GLN    57      -9.020 -18.112 -24.447  1.00135.48           C
ATOM    418  OE1 GLN    57      -9.705 -17.424 -23.691  1.00135.48           O
ATOM    419  NE2 GLN    57      -8.419 -19.266 -24.051  1.00135.48           N
ATOM    420  C   GLN    57     -10.556 -14.885 -27.763  1.00135.48           C
ATOM    421  O   GLN    57     -11.644 -15.156 -28.265  1.00135.48           O
ATOM    422  N   SER    58     -10.281 -13.648 -27.304  1.00 71.74           N
ATOM    423  CA  SER    58     -11.358 -12.699 -27.299  1.00 71.74           C
ATOM    424  CB  SER    58     -11.805 -12.396 -25.863  1.00 71.74           C
ATOM    425  OG  SER    58     -12.374 -13.552 -25.267  1.00 71.74           O
ATOM    426  C   SER    58     -10.970 -11.444 -28.049  1.00 71.74           C
ATOM    427  O   SER    58      -9.911 -10.866 -27.816  1.00 71.74           O
ATOM    428  N   GLU    59     -11.862 -10.989 -28.964  1.00 65.96           N
ATOM    429  CA  GLU    59     -11.648  -9.894 -29.886  1.00 65.96           C
ATOM    430  CB  GLU    59     -12.791  -9.750 -30.898  1.00 65.96           C
ATOM    431  CG  GLU    59     -12.982 -11.000 -31.756  1.00 65.96           C
ATOM    432  CD  GLU    59     -14.353 -10.910 -32.403  1.00 65.96           C
ATOM    433  OE1 GLU    59     -14.882  -9.772 -32.502  1.00 65.96           O
ATOM    434  OE2 GLU    59     -14.892 -11.976 -32.802  1.00 65.96           O
ATOM    435  C   GLU    59     -11.581  -8.605 -29.139  1.00 65.96           C
ATOM    436  O   GLU    59     -12.206  -8.461 -28.107  1.00 65.96           O
ATOM    437  N   SER    60     -10.862  -7.591 -29.653  1.00 93.71           N
ATOM    438  CA  SER    60     -10.670  -6.389 -28.884  1.00 93.71           C
ATOM    439  CB  SER    60      -9.879  -5.310 -29.652  1.00 93.71           C
ATOM    440  OG  SER    60     -10.628  -4.836 -30.763  1.00 93.71           O
ATOM    441  C   SER    60     -11.978  -5.781 -28.498  1.00 93.71           C
ATOM    442  O   SER    60     -12.208  -5.501 -27.324  1.00 93.71           O
ATOM    443  N   ASP    61     -12.897  -5.579 -29.454  1.00 70.45           N
ATOM    444  CA  ASP    61     -14.092  -4.909 -29.047  1.00 70.45           C
ATOM    445  CB  ASP    61     -15.031  -4.586 -30.233  1.00 70.45           C
ATOM    446  CG  ASP    61     -15.446  -5.859 -30.974  1.00 70.45           C
ATOM    447  OD1 ASP    61     -14.667  -6.848 -30.953  1.00 70.45           O
ATOM    448  OD2 ASP    61     -16.549  -5.854 -31.583  1.00 70.45           O
ATOM    449  C   ASP    61     -14.835  -5.707 -28.024  1.00 70.45           C
ATOM    450  O   ASP    61     -15.017  -5.247 -26.898  1.00 70.45           O
ATOM    451  N   LYS    62     -15.288  -6.925 -28.373  1.00207.62           N
ATOM    452  CA  LYS    62     -16.026  -7.659 -27.395  1.00207.62           C
ATOM    453  CB  LYS    62     -16.786  -8.842 -28.014  1.00207.62           C
ATOM    454  CG  LYS    62     -17.598  -9.661 -27.013  1.00207.62           C
ATOM    455  CD  LYS    62     -18.550 -10.648 -27.690  1.00207.62           C
ATOM    456  CE  LYS    62     -17.823 -11.822 -28.347  1.00207.62           C
ATOM    457  NZ  LYS    62     -17.105 -11.351 -29.550  1.00207.62           N
ATOM    458  C   LYS    62     -15.133  -8.230 -26.388  1.00207.62           C
ATOM    459  O   LYS    62     -15.101  -7.762 -25.253  1.00207.62           O
ATOM    460  N   HIS    63     -14.327  -9.217 -26.854  1.00222.30           N
ATOM    461  CA  HIS    63     -13.460  -9.996 -26.025  1.00222.30           C
ATOM    462  ND1 HIS    63     -11.144  -9.818 -23.293  1.00222.30           N
ATOM    463  CG  HIS    63     -11.146  -9.747 -24.672  1.00222.30           C
ATOM    464  CB  HIS    63     -12.245  -9.158 -25.513  1.00222.30           C
ATOM    465  NE2 HIS    63      -9.171 -10.589 -23.962  1.00222.30           N
ATOM    466  CD2 HIS    63      -9.927 -10.225 -25.057  1.00222.30           C
ATOM    467  CE1 HIS    63      -9.946 -10.327 -22.922  1.00222.30           C
ATOM    468  C   HIS    63     -14.349 -10.353 -24.897  1.00222.30           C
ATOM    469  O   HIS    63     -15.548 -10.565 -25.047  1.00222.30           O
ATOM    470  N   LEU    64     -13.743 -10.520 -23.729  1.00184.97           N
ATOM    471  CA  LEU    64     -14.570 -10.298 -22.606  1.00184.97           C
ATOM    472  CB  LEU    64     -14.452 -11.362 -21.509  1.00184.97           C
ATOM    473  CG  LEU    64     -15.028 -12.703 -21.985  1.00184.97           C
ATOM    474  CD1 LEU    64     -14.039 -13.436 -22.904  1.00184.97           C
ATOM    475  CD2 LEU    64     -15.587 -13.534 -20.823  1.00184.97           C
ATOM    476  C   LEU    64     -13.944  -9.017 -22.200  1.00184.97           C
ATOM    477  O   LEU    64     -13.803  -8.674 -21.026  1.00184.97           O
ATOM    478  N   LEU    65     -13.555  -8.254 -23.238  1.00205.32           N
ATOM    479  CA  LEU    65     -12.777  -7.090 -23.049  1.00205.32           C
ATOM    480  CB  LEU    65     -12.317  -6.394 -24.332  1.00205.32           C
ATOM    481  CG  LEU    65     -11.204  -5.384 -24.003  1.00205.32           C
ATOM    482  CD1 LEU    65      -9.981  -6.106 -23.414  1.00205.32           C
ATOM    483  CD2 LEU    65     -10.826  -4.513 -25.197  1.00205.32           C
ATOM    484  C   LEU    65     -13.630  -6.170 -22.266  1.00205.32           C
ATOM    485  O   LEU    65     -13.236  -5.675 -21.212  1.00205.32           O
ATOM    486  N   ASN    66     -14.848  -5.939 -22.780  1.00 57.55           N
ATOM    487  CA  ASN    66     -15.809  -5.142 -22.090  1.00 57.55           C
ATOM    488  CB  ASN    66     -16.947  -4.620 -22.989  1.00 57.55           C
ATOM    489  CG  ASN    66     -17.815  -5.797 -23.405  1.00 57.55           C
ATOM    490  OD1 ASN    66     -17.343  -6.745 -24.029  1.00 57.55           O
ATOM    491  ND2 ASN    66     -19.127  -5.739 -23.048  1.00 57.55           N
ATOM    492  C   ASN    66     -16.441  -5.966 -21.018  1.00 57.55           C
ATOM    493  O   ASN    66     -16.767  -5.458 -19.945  1.00 57.55           O
ATOM    494  N   GLN    67     -16.632  -7.278 -21.281  1.00155.19           N
ATOM    495  CA  GLN    67     -17.366  -8.004 -20.293  1.00155.19           C
ATOM    496  CB  GLN    67     -18.092  -9.300 -20.725  1.00155.19           C
ATOM    497  CG  GLN    67     -17.236 -10.432 -21.287  1.00155.19           C
ATOM    498  CD  GLN    67     -17.500 -10.514 -22.786  1.00155.19           C
ATOM    499  OE1 GLN    67     -17.717 -11.597 -23.327  1.00155.19           O
ATOM    500  NE2 GLN    67     -17.477  -9.347 -23.481  1.00155.19           N
ATOM    501  C   GLN    67     -16.567  -8.217 -19.066  1.00155.19           C
ATOM    502  O   GLN    67     -15.335  -8.208 -19.069  1.00155.19           O
ATOM    503  N   ARG    68     -17.293  -8.376 -17.948  1.00111.68           N
ATOM    504  CA  ARG    68     -16.617  -8.433 -16.701  1.00111.68           C
ATOM    505  CB  ARG    68     -17.057  -7.341 -15.710  1.00111.68           C
ATOM    506  CG  ARG    68     -16.703  -5.925 -16.177  1.00111.68           C
ATOM    507  CD  ARG    68     -16.917  -4.850 -15.112  1.00111.68           C
ATOM    508  NE  ARG    68     -18.385  -4.704 -14.893  1.00111.68           N
ATOM    509  CZ  ARG    68     -18.867  -3.632 -14.198  1.00111.68           C
ATOM    510  NH1 ARG    68     -18.013  -2.666 -13.749  1.00111.68           N
ATOM    511  NH2 ARG    68     -20.204  -3.528 -13.945  1.00111.68           N
ATOM    512  C   ARG    68     -16.782  -9.768 -16.061  1.00111.68           C
ATOM    513  O   ARG    68     -17.697 -10.537 -16.360  1.00111.68           O
ATOM    514  N   VAL    69     -15.807 -10.067 -15.181  1.00 47.19           N
ATOM    515  CA  VAL    69     -15.719 -11.285 -14.440  1.00 47.19           C
ATOM    516  CB  VAL    69     -14.432 -12.013 -14.699  1.00 47.19           C
ATOM    517  CG1 VAL    69     -14.355 -12.387 -16.188  1.00 47.19           C
ATOM    518  CG2 VAL    69     -13.273 -11.113 -14.243  1.00 47.19           C
ATOM    519  C   VAL    69     -15.713 -10.902 -12.994  1.00 47.19           C
ATOM    520  O   VAL    69     -15.136  -9.885 -12.605  1.00 47.19           O
ATOM    521  N   GLU    70     -16.380 -11.724 -12.163  1.00 79.37           N
ATOM    522  CA  GLU    70     -16.492 -11.459 -10.760  1.00 79.37           C
ATOM    523  CB  GLU    70     -17.682 -12.206 -10.121  1.00 79.37           C
ATOM    524  CG  GLU    70     -17.744 -13.708 -10.428  1.00 79.37           C
ATOM    525  CD  GLU    70     -19.113 -14.231  -9.982  1.00 79.37           C
ATOM    526  OE1 GLU    70     -19.909 -13.427  -9.425  1.00 79.37           O
ATOM    527  OE2 GLU    70     -19.379 -15.445 -10.189  1.00 79.37           O
ATOM    528  C   GLU    70     -15.211 -11.809 -10.074  1.00 79.37           C
ATOM    529  O   GLU    70     -14.516 -12.755 -10.440  1.00 79.37           O
ATOM    530  N   ILE    71     -14.856 -11.009  -9.052  1.00102.32           N
ATOM    531  CA  ILE    71     -13.651 -11.235  -8.310  1.00102.32           C
ATOM    532  CB  ILE    71     -12.759 -10.030  -8.253  1.00102.32           C
ATOM    533  CG1 ILE    71     -12.294  -9.633  -9.664  1.00102.32           C
ATOM    534  CG2 ILE    71     -11.612 -10.344  -7.280  1.00102.32           C
ATOM    535  CD1 ILE    71     -11.506 -10.732 -10.369  1.00102.32           C
ATOM    536  C   ILE    71     -14.065 -11.527  -6.912  1.00102.32           C
ATOM    537  O   ILE    71     -14.734 -10.714  -6.275  1.00102.32           O
ATOM    538  N   LYS    72     -13.651 -12.707  -6.403  1.00 88.17           N
ATOM    539  CA  LYS    72     -14.007 -13.132  -5.079  1.00 88.17           C
ATOM    540  CB  LYS    72     -14.470 -14.596  -5.014  1.00 88.17           C
ATOM    541  CG  LYS    72     -15.803 -14.883  -5.705  1.00 88.17           C
ATOM    542  CD  LYS    72     -16.023 -16.371  -5.978  1.00 88.17           C
ATOM    543  CE  LYS    72     -17.373 -16.685  -6.623  1.00 88.17           C
ATOM    544  NZ  LYS    72     -18.435 -16.687  -5.592  1.00 88.17           N
ATOM    545  C   LYS    72     -12.801 -13.043  -4.198  1.00 88.17           C
ATOM    546  O   LYS    72     -11.687 -12.797  -4.654  1.00 88.17           O
ATOM    547  N   LYS    73     -13.013 -13.258  -2.883  1.00121.10           N
ATOM    548  CA  LYS    73     -12.012 -13.104  -1.866  1.00121.10           C
ATOM    549  CB  LYS    73     -12.565 -13.359  -0.454  1.00121.10           C
ATOM    550  CG  LYS    73     -13.901 -12.671  -0.160  1.00121.10           C
ATOM    551  CD  LYS    73     -15.092 -13.352  -0.847  1.00121.10           C
ATOM    552  CE  LYS    73     -16.459 -12.815  -0.412  1.00121.10           C
ATOM    553  NZ  LYS    73     -17.524 -13.744  -0.854  1.00121.10           N
ATOM    554  C   LYS    73     -10.916 -14.103  -2.064  1.00121.10           C
ATOM    555  O   LYS    73      -9.744 -13.795  -1.857  1.00121.10           O
ATOM    556  N   SER    74     -11.269 -15.339  -2.462  1.00 80.64           N
ATOM    557  CA  SER    74     -10.296 -16.389  -2.574  1.00 80.64           C
ATOM    558  CB  SER    74     -10.921 -17.764  -2.866  1.00 80.64           C
ATOM    559  OG  SER    74      -9.907 -18.755  -2.959  1.00 80.64           O
ATOM    560  C   SER    74      -9.327 -16.092  -3.677  1.00 80.64           C
ATOM    561  O   SER    74      -8.205 -16.590  -3.663  1.00 80.64           O
ATOM    562  N   ASP    75      -9.744 -15.278  -4.663  1.00 64.15           N
ATOM    563  CA  ASP    75      -8.958 -14.954  -5.824  1.00 64.15           C
ATOM    564  CB  ASP    75      -9.731 -14.107  -6.851  1.00 64.15           C
ATOM    565  CG  ASP    75     -10.825 -14.970  -7.464  1.00 64.15           C
ATOM    566  OD1 ASP    75     -10.600 -16.204  -7.599  1.00 64.15           O
ATOM    567  OD2 ASP    75     -11.902 -14.410  -7.798  1.00 64.15           O
ATOM    568  C   ASP    75      -7.746 -14.155  -5.449  1.00 64.15           C
ATOM    569  O   ASP    75      -6.721 -14.214  -6.128  1.00 64.15           O
ATOM    570  N   LEU    76      -7.829 -13.351  -4.378  1.00 98.69           N
ATOM    571  CA  LEU    76      -6.732 -12.473  -4.081  1.00 98.69           C
ATOM    572  CB  LEU    76      -7.017 -11.422  -2.997  1.00 98.69           C
ATOM    573  CG  LEU    76      -8.031 -10.345  -3.414  1.00 98.69           C
ATOM    574  CD1 LEU    76      -9.433 -10.943  -3.618  1.00 98.69           C
ATOM    575  CD2 LEU    76      -8.017  -9.168  -2.425  1.00 98.69           C
ATOM    576  C   LEU    76      -5.519 -13.219  -3.634  1.00 98.69           C
ATOM    577  O   LEU    76      -5.596 -14.174  -2.865  1.00 98.69           O
ATOM    578  N   VAL    77      -4.351 -12.759  -4.132  1.00 50.10           N
ATOM    579  CA  VAL    77      -3.055 -13.274  -3.797  1.00 50.10           C
ATOM    580  CB  VAL    77      -2.413 -14.097  -4.876  1.00 50.10           C
ATOM    581  CG1 VAL    77      -3.216 -15.396  -5.057  1.00 50.10           C
ATOM    582  CG2 VAL    77      -2.314 -13.241  -6.149  1.00 50.10           C
ATOM    583  C   VAL    77      -2.183 -12.077  -3.557  1.00 50.10           C
ATOM    584  O   VAL    77      -2.557 -10.948  -3.851  1.00 50.10           O
ATOM    585  N   ASN    78      -0.973 -12.313  -3.017  1.00 50.51           N
ATOM    586  CA  ASN    78      -0.093 -11.247  -2.629  1.00 50.51           C
ATOM    587  CB  ASN    78       1.266 -11.741  -2.096  1.00 50.51           C
ATOM    588  CG  ASN    78       1.029 -12.538  -0.821  1.00 50.51           C
ATOM    589  OD1 ASN    78       0.185 -12.187   0.002  1.00 50.51           O
ATOM    590  ND2 ASN    78       1.795 -13.649  -0.655  1.00 50.51           N
ATOM    591  C   ASN    78       0.207 -10.365  -3.800  1.00 50.51           C
ATOM    592  O   ASN    78       0.136 -10.790  -4.952  1.00 50.51           O
ATOM    593  N   TYR    79       0.575  -9.102  -3.492  1.00 78.89           N
ATOM    594  CA  TYR    79       0.943  -8.058  -4.412  1.00 78.89           C
ATOM    595  CB  TYR    79       2.300  -8.283  -5.110  1.00 78.89           C
ATOM    596  CG  TYR    79       2.676  -6.999  -5.776  1.00 78.89           C
ATOM    597  CD1 TYR    79       3.241  -5.984  -5.038  1.00 78.89           C
ATOM    598  CD2 TYR    79       2.479  -6.795  -7.123  1.00 78.89           C
ATOM    599  CE1 TYR    79       3.602  -4.792  -5.623  1.00 78.89           C
ATOM    600  CE2 TYR    79       2.834  -5.606  -7.718  1.00 78.89           C
ATOM    601  CZ  TYR    79       3.393  -4.599  -6.967  1.00 78.89           C
ATOM    602  OH  TYR    79       3.759  -3.378  -7.572  1.00 78.89           O
ATOM    603  C   TYR    79      -0.101  -7.878  -5.468  1.00 78.89           C
ATOM    604  O   TYR    79       0.140  -8.126  -6.648  1.00 78.89           O
ATOM    605  N   ASN    80      -1.318  -7.476  -5.056  1.00133.51           N
ATOM    606  CA  ASN    80      -2.378  -7.209  -5.985  1.00133.51           C
ATOM    607  CB  ASN    80      -3.568  -8.170  -5.773  1.00133.51           C
ATOM    608  CG  ASN    80      -4.084  -8.073  -4.332  1.00133.51           C
ATOM    609  OD1 ASN    80      -5.226  -7.677  -4.102  1.00133.51           O
ATOM    610  ND2 ASN    80      -3.227  -8.424  -3.335  1.00133.51           N
ATOM    611  C   ASN    80      -2.845  -5.798  -5.754  1.00133.51           C
ATOM    612  O   ASN    80      -3.979  -5.549  -5.342  1.00133.51           O
ATOM    613  N   PRO    81      -2.016  -4.844  -6.045  1.00 83.08           N
ATOM    614  CA  PRO    81      -2.339  -3.468  -5.797  1.00 83.08           C
ATOM    615  CD  PRO    81      -0.919  -5.009  -6.978  1.00 83.08           C
ATOM    616  CB  PRO    81      -1.151  -2.676  -6.338  1.00 83.08           C
ATOM    617  CG  PRO    81      -0.603  -3.581  -7.457  1.00 83.08           C
ATOM    618  C   PRO    81      -3.639  -3.050  -6.415  1.00 83.08           C
ATOM    619  O   PRO    81      -4.403  -2.352  -5.751  1.00 83.08           O
ATOM    620  N   ILE    82      -3.884  -3.404  -7.692  1.00119.75           N
ATOM    621  CA  ILE    82      -5.092  -3.027  -8.375  1.00119.75           C
ATOM    622  CB  ILE    82      -4.969  -3.249  -9.849  1.00119.75           C
ATOM    623  CG1 ILE    82      -3.764  -2.469 -10.400  1.00119.75           C
ATOM    624  CG2 ILE    82      -6.312  -2.879 -10.500  1.00119.75           C
ATOM    625  CD1 ILE    82      -3.836  -0.963 -10.149  1.00119.75           C
ATOM    626  C   ILE    82      -6.282  -3.830  -7.928  1.00119.75           C
ATOM    627  O   ILE    82      -7.324  -3.293  -7.555  1.00119.75           O
ATOM    628  N   ALA    83      -6.111  -5.163  -7.936  1.00 67.41           N
ATOM    629  CA  ALA    83      -7.125  -6.158  -7.736  1.00 67.41           C
ATOM    630  CB  ALA    83      -6.586  -7.551  -7.972  1.00 67.41           C
ATOM    631  C   ALA    83      -7.724  -6.131  -6.373  1.00 67.41           C
ATOM    632  O   ALA    83      -8.885  -6.499  -6.197  1.00 67.41           O
ATOM    633  N   GLU    84      -6.943  -5.712  -5.369  1.00 62.13           N
ATOM    634  CA  GLU    84      -7.369  -5.756  -4.000  1.00 62.13           C
ATOM    635  CB  GLU    84      -6.402  -5.004  -3.072  1.00 62.13           C
ATOM    636  CG  GLU    84      -6.258  -3.528  -3.460  1.00 62.13           C
ATOM    637  CD  GLU    84      -5.335  -2.853  -2.458  1.00 62.13           C
ATOM    638  OE1 GLU    84      -5.150  -3.427  -1.354  1.00 62.13           O
ATOM    639  OE2 GLU    84      -4.809  -1.753  -2.781  1.00 62.13           O
ATOM    640  C   GLU    84      -8.688  -5.053  -3.876  1.00 62.13           C
ATOM    641  O   GLU    84      -9.531  -5.451  -3.075  1.00 62.13           O
ATOM    642  N   LYS    85      -8.889  -3.981  -4.658  1.00150.94           N
ATOM    643  CA  LYS    85     -10.073  -3.166  -4.633  1.00150.94           C
ATOM    644  CB  LYS    85      -9.963  -1.970  -5.595  1.00150.94           C
ATOM    645  CG  LYS    85      -9.067  -0.842  -5.083  1.00150.94           C
ATOM    646  CD  LYS    85      -9.652  -0.118  -3.870  1.00150.94           C
ATOM    647  CE  LYS    85      -9.336  -0.784  -2.531  1.00150.94           C
ATOM    648  NZ  LYS    85      -8.428   0.085  -1.754  1.00150.94           N
ATOM    649  C   LYS    85     -11.291  -3.936  -5.065  1.00150.94           C
ATOM    650  O   LYS    85     -12.392  -3.665  -4.590  1.00150.94           O
ATOM    651  N   HIS    86     -11.108  -4.885  -5.999  1.00143.00           N
ATOM    652  CA  HIS    86     -12.103  -5.637  -6.727  1.00143.00           C
ATOM    653  ND1 HIS    86      -9.491  -5.184  -9.006  1.00143.00           N
ATOM    654  CG  HIS    86     -10.854  -5.334  -8.891  1.00143.00           C
ATOM    655  CB  HIS    86     -11.507  -6.319  -7.971  1.00143.00           C
ATOM    656  NE2 HIS    86     -10.403  -3.713 -10.391  1.00143.00           N
ATOM    657  CD2 HIS    86     -11.396  -4.424  -9.745  1.00143.00           C
ATOM    658  CE1 HIS    86      -9.275  -4.205  -9.915  1.00143.00           C
ATOM    659  C   HIS    86     -12.854  -6.692  -5.949  1.00143.00           C
ATOM    660  O   HIS    86     -13.833  -7.234  -6.458  1.00143.00           O
ATOM    661  N   VAL    87     -12.447  -7.018  -4.710  1.00197.76           N
ATOM    662  CA  VAL    87     -12.911  -8.182  -3.991  1.00197.76           C
ATOM    663  CB  VAL    87     -12.502  -8.153  -2.552  1.00197.76           C
ATOM    664  CG1 VAL    87     -13.149  -9.351  -1.835  1.00197.76           C
ATOM    665  CG2 VAL    87     -10.963  -8.124  -2.497  1.00197.76           C
ATOM    666  C   VAL    87     -14.397  -8.376  -4.023  1.00197.76           C
ATOM    667  O   VAL    87     -14.879  -9.498  -4.058  1.00197.76           O
ATOM    668  N   ASN    88     -15.240  -7.367  -3.918  1.00214.61           N
ATOM    669  CA  ASN    88     -16.585  -7.813  -4.113  1.00214.61           C
ATOM    670  CB  ASN    88     -17.558  -7.440  -2.981  1.00214.61           C
ATOM    671  CG  ASN    88     -17.345  -8.383  -1.807  1.00214.61           C
ATOM    672  OD1 ASN    88     -16.407  -8.224  -1.028  1.00214.61           O
ATOM    673  ND2 ASN    88     -18.255  -9.386  -1.673  1.00214.61           N
ATOM    674  C   ASN    88     -17.037  -7.086  -5.314  1.00214.61           C
ATOM    675  O   ASN    88     -17.856  -6.174  -5.232  1.00214.61           O
ATOM    676  N   GLY    89     -16.533  -7.487  -6.486  1.00 40.40           N
ATOM    677  CA  GLY    89     -16.944  -6.716  -7.609  1.00 40.40           C
ATOM    678  C   GLY    89     -16.545  -7.419  -8.851  1.00 40.40           C
ATOM    679  O   GLY    89     -15.831  -8.421  -8.833  1.00 40.40           O
ATOM    680  N   THR    90     -17.013  -6.872  -9.984  1.00104.90           N
ATOM    681  CA  THR    90     -16.727  -7.458 -11.250  1.00104.90           C
ATOM    682  CB  THR    90     -17.965  -7.685 -12.078  1.00104.90           C
ATOM    683  OG1 THR    90     -17.664  -8.451 -13.233  1.00104.90           O
ATOM    684  CG2 THR    90     -18.567  -6.328 -12.472  1.00104.90           C
ATOM    685  C   THR    90     -15.819  -6.507 -11.953  1.00104.90           C
ATOM    686  O   THR    90     -15.907  -5.295 -11.763  1.00104.90           O
ATOM    687  N   MET    91     -14.871  -7.043 -12.743  1.00152.73           N
ATOM    688  CA  MET    91     -13.980  -6.171 -13.445  1.00152.73           C
ATOM    689  CB  MET    91     -12.552  -6.139 -12.885  1.00152.73           C
ATOM    690  CG  MET    91     -11.808  -4.870 -13.300  1.00152.73           C
ATOM    691  SD  MET    91     -12.432  -3.365 -12.489  1.00152.73           S
ATOM    692  CE  MET    91     -13.970  -3.231 -13.434  1.00152.73           C
ATOM    693  C   MET    91     -13.918  -6.656 -14.852  1.00152.73           C
ATOM    694  O   MET    91     -14.222  -7.816 -15.120  1.00152.73           O
ATOM    695  N   THR    92     -13.540  -5.769 -15.793  1.00 47.17           N
ATOM    696  CA  THR    92     -13.493  -6.131 -17.180  1.00 47.17           C
ATOM    697  CB  THR    92     -13.564  -4.949 -18.106  1.00 47.17           C
ATOM    698  OG1 THR    92     -12.457  -4.090 -17.877  1.00 47.17           O
ATOM    699  CG2 THR    92     -14.893  -4.196 -17.881  1.00 47.17           C
ATOM    700  C   THR    92     -12.205  -6.847 -17.457  1.00 47.17           C
ATOM    701  O   THR    92     -11.244  -6.753 -16.693  1.00 47.17           O
ATOM    702  N   LEU    93     -12.181  -7.618 -18.565  1.00131.12           N
ATOM    703  CA  LEU    93     -11.004  -8.330 -18.965  1.00131.12           C
ATOM    704  CB  LEU    93     -11.248  -9.374 -20.057  1.00131.12           C
ATOM    705  CG  LEU    93     -11.894 -10.635 -19.454  1.00131.12           C
ATOM    706  CD1 LEU    93     -13.326 -10.382 -18.956  1.00131.12           C
ATOM    707  CD2 LEU    93     -11.763 -11.835 -20.396  1.00131.12           C
ATOM    708  C   LEU    93      -9.932  -7.370 -19.373  1.00131.12           C
ATOM    709  O   LEU    93      -8.747  -7.645 -19.187  1.00131.12           O
ATOM    710  N   ALA    94     -10.314  -6.218 -19.953  1.00 42.99           N
ATOM    711  CA  ALA    94      -9.323  -5.269 -20.371  1.00 42.99           C
ATOM    712  CB  ALA    94      -9.930  -4.039 -21.065  1.00 42.99           C
ATOM    713  C   ALA    94      -8.552  -4.772 -19.182  1.00 42.99           C
ATOM    714  O   ALA    94      -7.326  -4.676 -19.234  1.00 42.99           O
ATOM    715  N   GLU    95      -9.241  -4.437 -18.071  1.00 93.10           N
ATOM    716  CA  GLU    95      -8.545  -3.918 -16.926  1.00 93.10           C
ATOM    717  CB  GLU    95      -9.418  -3.294 -15.823  1.00 93.10           C
ATOM    718  CG  GLU    95      -8.586  -2.373 -14.914  1.00 93.10           C
ATOM    719  CD  GLU    95      -9.434  -1.907 -13.743  1.00 93.10           C
ATOM    720  OE1 GLU    95      -9.658  -2.740 -12.825  1.00 93.10           O
ATOM    721  OE2 GLU    95      -9.862  -0.722 -13.746  1.00 93.10           O
ATOM    722  C   GLU    95      -7.731  -5.012 -16.316  1.00 93.10           C
ATOM    723  O   GLU    95      -6.691  -4.754 -15.714  1.00 93.10           O
ATOM    724  N   LEU    96      -8.194  -6.273 -16.431  1.00 56.08           N
ATOM    725  CA  LEU    96      -7.450  -7.351 -15.841  1.00 56.08           C
ATOM    726  CB  LEU    96      -8.048  -8.740 -16.138  1.00 56.08           C
ATOM    727  CG  LEU    96      -9.486  -8.978 -15.637  1.00 56.08           C
ATOM    728  CD1 LEU    96      -9.966 -10.393 -16.014  1.00 56.08           C
ATOM    729  CD2 LEU    96      -9.622  -8.688 -14.129  1.00 56.08           C
ATOM    730  C   LEU    96      -6.107  -7.356 -16.495  1.00 56.08           C
ATOM    731  O   LEU    96      -5.078  -7.491 -15.833  1.00 56.08           O
ATOM    732  N   GLY    97      -6.100  -7.210 -17.834  1.00 31.24           N
ATOM    733  CA  GLY    97      -4.878  -7.228 -18.584  1.00 31.24           C
ATOM    734  C   GLY    97      -4.028  -6.052 -18.208  1.00 31.24           C
ATOM    735  O   GLY    97      -2.818  -6.183 -18.030  1.00 31.24           O
ATOM    736  N   ALA    98      -4.642  -4.862 -18.081  1.00 28.75           N
ATOM    737  CA  ALA    98      -3.886  -3.682 -17.776  1.00 28.75           C
ATOM    738  CB  ALA    98      -4.748  -2.411 -17.735  1.00 28.75           C
ATOM    739  C   ALA    98      -3.253  -3.840 -16.432  1.00 28.75           C
ATOM    740  O   ALA    98      -2.091  -3.488 -16.240  1.00 28.75           O
ATOM    741  N   ALA    99      -4.005  -4.388 -15.463  1.00 32.65           N
ATOM    742  CA  ALA    99      -3.504  -4.524 -14.126  1.00 32.65           C
ATOM    743  CB  ALA    99      -4.553  -5.121 -13.174  1.00 32.65           C
ATOM    744  C   ALA    99      -2.330  -5.445 -14.121  1.00 32.65           C
ATOM    745  O   ALA    99      -1.323  -5.187 -13.461  1.00 32.65           O
ATOM    746  N   ALA   100      -2.445  -6.566 -14.851  1.00 44.29           N
ATOM    747  CA  ALA   100      -1.382  -7.522 -14.861  1.00 44.29           C
ATOM    748  CB  ALA   100      -1.736  -8.797 -15.643  1.00 44.29           C
ATOM    749  C   ALA   100      -0.153  -6.955 -15.507  1.00 44.29           C
ATOM    750  O   ALA   100       0.947  -7.109 -14.981  1.00 44.29           O
ATOM    751  N   LEU   101      -0.296  -6.325 -16.693  1.00 84.44           N
ATOM    752  CA  LEU   101       0.857  -5.847 -17.409  1.00 84.44           C
ATOM    753  CB  LEU   101       0.620  -5.601 -18.909  1.00 84.44           C
ATOM    754  CG  LEU   101       0.399  -6.898 -19.711  1.00 84.44           C
ATOM    755  CD1 LEU   101       0.488  -6.636 -21.221  1.00 84.44           C
ATOM    756  CD2 LEU   101       1.338  -8.020 -19.246  1.00 84.44           C
ATOM    757  C   LEU   101       1.483  -4.609 -16.833  1.00 84.44           C
ATOM    758  O   LEU   101       2.708  -4.530 -16.750  1.00 84.44           O
ATOM    759  N   GLN   102       0.690  -3.570 -16.496  1.00120.88           N
ATOM    760  CA  GLN   102       1.337  -2.382 -16.008  1.00120.88           C
ATOM    761  CB  GLN   102       0.460  -1.120 -16.099  1.00120.88           C
ATOM    762  CG  GLN   102      -0.793  -1.147 -15.222  1.00120.88           C
ATOM    763  CD  GLN   102      -1.464   0.216 -15.336  1.00120.88           C
ATOM    764  OE1 GLN   102      -0.799   1.232 -15.529  1.00120.88           O
ATOM    765  NE2 GLN   102      -2.818   0.246 -15.209  1.00120.88           N
ATOM    766  C   GLN   102       1.812  -2.514 -14.583  1.00120.88           C
ATOM    767  O   GLN   102       2.955  -2.200 -14.261  1.00120.88           O
ATOM    768  N   TYR   103       0.899  -2.940 -13.692  1.00109.91           N
ATOM    769  CA  TYR   103       1.053  -3.123 -12.271  1.00109.91           C
ATOM    770  CB  TYR   103      -0.271  -3.002 -11.494  1.00109.91           C
ATOM    771  CG  TYR   103      -0.634  -1.555 -11.548  1.00109.91           C
ATOM    772  CD1 TYR   103       0.029  -0.661 -10.736  1.00109.91           C
ATOM    773  CD2 TYR   103      -1.625  -1.093 -12.388  1.00109.91           C
ATOM    774  CE1 TYR   103      -0.280   0.677 -10.767  1.00109.91           C
ATOM    775  CE2 TYR   103      -1.936   0.247 -12.421  1.00109.91           C
ATOM    776  CZ  TYR   103      -1.267   1.133 -11.606  1.00109.91           C
ATOM    777  OH  TYR   103      -1.585   2.508 -11.636  1.00109.91           O
ATOM    778  C   TYR   103       1.744  -4.402 -11.897  1.00109.91           C
ATOM    779  O   TYR   103       2.285  -4.514 -10.797  1.00109.91           O
ATOM    780  N   SER   104       1.689  -5.423 -12.770  1.00 66.98           N
ATOM    781  CA  SER   104       2.213  -6.718 -12.437  1.00 66.98           C
ATOM    782  CB  SER   104       3.688  -6.677 -12.012  1.00 66.98           C
ATOM    783  OG  SER   104       4.150  -7.984 -11.704  1.00 66.98           O
ATOM    784  C   SER   104       1.397  -7.277 -11.305  1.00 66.98           C
ATOM    785  O   SER   104       1.922  -7.902 -10.385  1.00 66.98           O
ATOM    786  N   ASP   105       0.064  -7.064 -11.369  1.00 58.19           N
ATOM    787  CA  ASP   105      -0.886  -7.504 -10.381  1.00 58.19           C
ATOM    788  CB  ASP   105      -2.265  -6.849 -10.595  1.00 58.19           C
ATOM    789  CG  ASP   105      -3.228  -7.266  -9.495  1.00 58.19           C
ATOM    790  OD1 ASP   105      -3.507  -8.488  -9.383  1.00 58.19           O
ATOM    791  OD2 ASP   105      -3.691  -6.363  -8.747  1.00 58.19           O
ATOM    792  C   ASP   105      -1.022  -8.995 -10.479  1.00 58.19           C
ATOM    793  O   ASP   105      -1.439  -9.537 -11.501  1.00 58.19           O
ATOM    794  N   ASN   106      -0.660  -9.701  -9.387  1.00 57.35           N
ATOM    795  CA  ASN   106      -0.640 -11.135  -9.365  1.00 57.35           C
ATOM    796  CB  ASN   106       0.071 -11.707  -8.128  1.00 57.35           C
ATOM    797  CG  ASN   106       1.565 -11.441  -8.291  1.00 57.35           C
ATOM    798  OD1 ASN   106       2.110 -11.517  -9.391  1.00 57.35           O
ATOM    799  ND2 ASN   106       2.246 -11.115  -7.161  1.00 57.35           N
ATOM    800  C   ASN   106      -2.013 -11.728  -9.453  1.00 57.35           C
ATOM    801  O   ASN   106      -2.192 -12.735 -10.134  1.00 57.35           O
ATOM    802  N   THR   107      -3.031 -11.164  -8.768  1.00162.06           N
ATOM    803  CA  THR   107      -4.299 -11.834  -8.876  1.00162.06           C
ATOM    804  CB  THR   107      -5.391 -11.425  -7.950  1.00162.06           C
ATOM    805  OG1 THR   107      -5.887 -10.171  -8.339  1.00162.06           O
ATOM    806  CG2 THR   107      -4.857 -11.355  -6.521  1.00162.06           C
ATOM    807  C   THR   107      -4.826 -11.656 -10.265  1.00162.06           C
ATOM    808  O   THR   107      -5.577 -12.496 -10.756  1.00162.06           O
ATOM    809  N   ALA   108      -4.494 -10.530 -10.930  1.00 43.15           N
ATOM    810  CA  ALA   108      -4.995 -10.330 -12.260  1.00 43.15           C
ATOM    811  CB  ALA   108      -4.550  -8.993 -12.883  1.00 43.15           C
ATOM    812  C   ALA   108      -4.477 -11.429 -13.138  1.00 43.15           C
ATOM    813  O   ALA   108      -5.229 -12.009 -13.919  1.00 43.15           O
ATOM    814  N   MET   109      -3.177 -11.768 -13.019  1.00 80.23           N
ATOM    815  CA  MET   109      -2.613 -12.782 -13.872  1.00 80.23           C
ATOM    816  CB  MET   109      -1.106 -13.020 -13.682  1.00 80.23           C
ATOM    817  CG  MET   109      -0.507 -13.890 -14.791  1.00 80.23           C
ATOM    818  SD  MET   109       1.114 -14.623 -14.419  1.00 80.23           S
ATOM    819  CE  MET   109       0.430 -16.023 -13.486  1.00 80.23           C
ATOM    820  C   MET   109      -3.269 -14.094 -13.588  1.00 80.23           C
ATOM    821  O   MET   109      -3.559 -14.867 -14.498  1.00 80.23           O
ATOM    822  N   ASN   110      -3.512 -14.377 -12.301  1.00 89.46           N
ATOM    823  CA  ASN   110      -4.090 -15.616 -11.879  1.00 89.46           C
ATOM    824  CB  ASN   110      -4.220 -15.637 -10.347  1.00 89.46           C
ATOM    825  CG  ASN   110      -4.376 -17.067  -9.875  1.00 89.46           C
ATOM    826  OD1 ASN   110      -4.387 -17.999 -10.675  1.00 89.46           O
ATOM    827  ND2 ASN   110      -4.502 -17.246  -8.532  1.00 89.46           N
ATOM    828  C   ASN   110      -5.463 -15.736 -12.483  1.00 89.46           C
ATOM    829  O   ASN   110      -5.842 -16.802 -12.962  1.00 89.46           O
ATOM    830  N   LYS   111      -6.249 -14.644 -12.480  1.00146.05           N
ATOM    831  CA  LYS   111      -7.580 -14.677 -13.025  1.00146.05           C
ATOM    832  CB  LYS   111      -8.317 -13.335 -12.870  1.00146.05           C
ATOM    833  CG  LYS   111      -8.819 -13.042 -11.458  1.00146.05           C
ATOM    834  CD  LYS   111      -9.948 -13.966 -11.003  1.00146.05           C
ATOM    835  CE  LYS   111     -10.497 -14.891 -12.092  1.00146.05           C
ATOM    836  NZ  LYS   111     -11.669 -15.636 -11.578  1.00146.05           N
ATOM    837  C   LYS   111      -7.501 -14.944 -14.493  1.00146.05           C
ATOM    838  O   LYS   111      -8.313 -15.680 -15.052  1.00146.05           O
ATOM    839  N   LEU   112      -6.513 -14.325 -15.166  1.00 94.58           N
ATOM    840  CA  LEU   112      -6.381 -14.496 -16.586  1.00 94.58           C
ATOM    841  CB  LEU   112      -5.228 -13.690 -17.217  1.00 94.58           C
ATOM    842  CG  LEU   112      -5.589 -12.245 -17.613  1.00 94.58           C
ATOM    843  CD1 LEU   112      -6.142 -11.434 -16.435  1.00 94.58           C
ATOM    844  CD2 LEU   112      -4.396 -11.560 -18.301  1.00 94.58           C
ATOM    845  C   LEU   112      -6.124 -15.929 -16.907  1.00 94.58           C
ATOM    846  O   LEU   112      -6.685 -16.461 -17.864  1.00 94.58           O
ATOM    847  N   ILE   113      -5.264 -16.598 -16.119  1.00106.24           N
ATOM    848  CA  ILE   113      -4.976 -17.965 -16.434  1.00106.24           C
ATOM    849  CB  ILE   113      -3.881 -18.607 -15.617  1.00106.24           C
ATOM    850  CG1 ILE   113      -4.222 -18.671 -14.128  1.00106.24           C
ATOM    851  CG2 ILE   113      -2.570 -17.869 -15.921  1.00106.24           C
ATOM    852  CD1 ILE   113      -3.222 -19.501 -13.328  1.00106.24           C
ATOM    853  C   ILE   113      -6.234 -18.754 -16.287  1.00106.24           C
ATOM    854  O   ILE   113      -6.504 -19.656 -17.078  1.00106.24           O
ATOM    855  N   ALA   114      -7.038 -18.433 -15.259  1.00 29.93           N
ATOM    856  CA  ALA   114      -8.259 -19.141 -15.005  1.00 29.93           C
ATOM    857  CB  ALA   114      -8.981 -18.640 -13.741  1.00 29.93           C
ATOM    858  C   ALA   114      -9.202 -18.962 -16.158  1.00 29.93           C
ATOM    859  O   ALA   114      -9.888 -19.903 -16.555  1.00 29.93           O
ATOM    860  N   HIS   115      -9.260 -17.744 -16.727  1.00110.97           N
ATOM    861  CA  HIS   115     -10.182 -17.440 -17.788  1.00110.97           C
ATOM    862  ND1 HIS   115     -12.359 -15.132 -18.906  1.00110.97           N
ATOM    863  CG  HIS   115     -11.122 -15.637 -19.234  1.00110.97           C
ATOM    864  CB  HIS   115     -10.075 -15.980 -18.237  1.00110.97           C
ATOM    865  NE2 HIS   115     -12.313 -15.325 -21.119  1.00110.97           N
ATOM    866  CD2 HIS   115     -11.111 -15.749 -20.591  1.00110.97           C
ATOM    867  CE1 HIS   115     -13.031 -14.963 -20.069  1.00110.97           C
ATOM    868  C   HIS   115      -9.848 -18.299 -18.968  1.00110.97           C
ATOM    869  O   HIS   115     -10.722 -18.780 -19.688  1.00110.97           O
ATOM    870  N   LEU   116      -8.539 -18.495 -19.174  1.00139.46           N
ATOM    871  CA  LEU   116      -7.937 -19.254 -20.226  1.00139.46           C
ATOM    872  CB  LEU   116      -6.398 -19.144 -20.152  1.00139.46           C
ATOM    873  CG  LEU   116      -5.603 -19.596 -21.395  1.00139.46           C
ATOM    874  CD1 LEU   116      -5.834 -21.073 -21.740  1.00139.46           C
ATOM    875  CD2 LEU   116      -5.826 -18.639 -22.576  1.00139.46           C
ATOM    876  C   LEU   116      -8.338 -20.691 -20.031  1.00139.46           C
ATOM    877  O   LEU   116      -8.442 -21.452 -20.992  1.00139.46           O
ATOM    878  N   GLY   117      -8.597 -21.114 -18.777  1.00 38.23           N
ATOM    879  CA  GLY   117      -8.953 -22.491 -18.586  1.00 38.23           C
ATOM    880  C   GLY   117      -8.045 -23.146 -17.587  1.00 38.23           C
ATOM    881  O   GLY   117      -8.235 -24.314 -17.256  1.00 38.23           O
ATOM    882  N   GLY   118      -7.034 -22.432 -17.059  1.00 32.71           N
ATOM    883  CA  GLY   118      -6.223 -23.062 -16.054  1.00 32.71           C
ATOM    884  C   GLY   118      -4.856 -23.297 -16.609  1.00 32.71           C
ATOM    885  O   GLY   118      -4.600 -23.163 -17.802  1.00 32.71           O
ATOM    886  N   PRO   119      -3.972 -23.645 -15.718  1.00 93.55           N
ATOM    887  CA  PRO   119      -2.599 -23.856 -16.076  1.00 93.55           C
ATOM    888  CD  PRO   119      -4.136 -23.299 -14.317  1.00 93.55           C
ATOM    889  CB  PRO   119      -1.869 -24.082 -14.757  1.00 93.55           C
ATOM    890  CG  PRO   119      -2.708 -23.280 -13.742  1.00 93.55           C
ATOM    891  C   PRO   119      -2.488 -24.970 -17.057  1.00 93.55           C
ATOM    892  O   PRO   119      -1.533 -24.986 -17.832  1.00 93.55           O
ATOM    893  N   ASP   120      -3.454 -25.905 -17.030  1.00 91.20           N
ATOM    894  CA  ASP   120      -3.441 -27.023 -17.918  1.00 91.20           C
ATOM    895  CB  ASP   120      -4.574 -28.024 -17.644  1.00 91.20           C
ATOM    896  CG  ASP   120      -5.917 -27.352 -17.888  1.00 91.20           C
ATOM    897  OD1 ASP   120      -6.059 -26.149 -17.545  1.00 91.20           O
ATOM    898  OD2 ASP   120      -6.824 -28.043 -18.427  1.00 91.20           O
ATOM    899  C   ASP   120      -3.579 -26.531 -19.321  1.00 91.20           C
ATOM    900  O   ASP   120      -2.905 -27.019 -20.225  1.00 91.20           O
ATOM    901  N   LYS   121      -4.475 -25.558 -19.548  1.00101.52           N
ATOM    902  CA  LYS   121      -4.682 -25.047 -20.870  1.00101.52           C
ATOM    903  CB  LYS   121      -5.936 -24.170 -20.995  1.00101.52           C
ATOM    904  CG  LYS   121      -7.182 -25.031 -21.192  1.00101.52           C
ATOM    905  CD  LYS   121      -7.099 -25.850 -22.483  1.00101.52           C
ATOM    906  CE  LYS   121      -8.230 -26.860 -22.666  1.00101.52           C
ATOM    907  NZ  LYS   121      -8.129 -27.495 -24.001  1.00101.52           N
ATOM    908  C   LYS   121      -3.497 -24.274 -21.341  1.00101.52           C
ATOM    909  O   LYS   121      -3.149 -24.326 -22.519  1.00101.52           O
ATOM    910  N   VAL   122      -2.845 -23.514 -20.446  1.00 36.12           N
ATOM    911  CA  VAL   122      -1.741 -22.722 -20.903  1.00 36.12           C
ATOM    912  CB  VAL   122      -1.130 -21.866 -19.834  1.00 36.12           C
ATOM    913  CG1 VAL   122       0.108 -21.177 -20.434  1.00 36.12           C
ATOM    914  CG2 VAL   122      -2.194 -20.885 -19.308  1.00 36.12           C
ATOM    915  C   VAL   122      -0.676 -23.633 -21.416  1.00 36.12           C
ATOM    916  O   VAL   122      -0.132 -23.415 -22.499  1.00 36.12           O
ATOM    917  N   THR   123      -0.380 -24.708 -20.657  1.00102.03           N
ATOM    918  CA  THR   123       0.675 -25.606 -21.033  1.00102.03           C
ATOM    919  CB  THR   123       0.950 -26.684 -20.018  1.00102.03           C
ATOM    920  OG1 THR   123       2.128 -27.395 -20.371  1.00102.03           O
ATOM    921  CG2 THR   123      -0.249 -27.643 -19.937  1.00102.03           C
ATOM    922  C   THR   123       0.336 -26.240 -22.343  1.00102.03           C
ATOM    923  O   THR   123       1.203 -26.411 -23.196  1.00102.03           O
ATOM    924  N   ALA   124      -0.943 -26.598 -22.547  1.00 28.53           N
ATOM    925  CA  ALA   124      -1.355 -27.236 -23.763  1.00 28.53           C
ATOM    926  CB  ALA   124      -2.847 -27.606 -23.749  1.00 28.53           C
ATOM    927  C   ALA   124      -1.118 -26.302 -24.910  1.00 28.53           C
ATOM    928  O   ALA   124      -0.735 -26.725 -25.998  1.00 28.53           O
ATOM    929  N   PHE   125      -1.353 -24.997 -24.707  1.00 56.39           N
ATOM    930  CA  PHE   125      -1.225 -24.058 -25.785  1.00 56.39           C
ATOM    931  CB  PHE   125      -1.630 -22.638 -25.361  1.00 56.39           C
ATOM    932  CG  PHE   125      -2.024 -21.872 -26.575  1.00 56.39           C
ATOM    933  CD1 PHE   125      -1.089 -21.324 -27.426  1.00 56.39           C
ATOM    934  CD2 PHE   125      -3.361 -21.722 -26.869  1.00 56.39           C
ATOM    935  CE1 PHE   125      -1.488 -20.625 -28.541  1.00 56.39           C
ATOM    936  CE2 PHE   125      -3.765 -21.022 -27.981  1.00 56.39           C
ATOM    937  CZ  PHE   125      -2.824 -20.475 -28.821  1.00 56.39           C
ATOM    938  C   PHE   125       0.215 -24.007 -26.184  1.00 56.39           C
ATOM    939  O   PHE   125       0.540 -23.982 -27.369  1.00 56.39           O
ATOM    940  N   ALA   126       1.118 -24.009 -25.186  1.00 32.85           N
ATOM    941  CA  ALA   126       2.524 -23.903 -25.445  1.00 32.85           C
ATOM    942  CB  ALA   126       3.371 -23.961 -24.165  1.00 32.85           C
ATOM    943  C   ALA   126       2.958 -25.053 -26.298  1.00 32.85           C
ATOM    944  O   ALA   126       3.749 -24.872 -27.222  1.00 32.85           O
ATOM    945  N   ARG   127       2.456 -26.272 -26.020  1.00129.62           N
ATOM    946  CA  ARG   127       2.871 -27.393 -26.814  1.00129.62           C
ATOM    947  CB  ARG   127       2.411 -28.765 -26.272  1.00129.62           C
ATOM    948  CG  ARG   127       0.920 -28.901 -25.946  1.00129.62           C
ATOM    949  CD  ARG   127       0.507 -30.317 -25.529  1.00129.62           C
ATOM    950  NE  ARG   127      -0.766 -30.216 -24.751  1.00129.62           N
ATOM    951  CZ  ARG   127      -1.821 -31.050 -24.996  1.00129.62           C
ATOM    952  NH1 ARG   127      -1.806 -31.890 -26.074  1.00129.62           N
ATOM    953  NH2 ARG   127      -2.891 -31.044 -24.151  1.00129.62           N
ATOM    954  C   ARG   127       2.441 -27.187 -28.235  1.00129.62           C
ATOM    955  O   ARG   127       3.172 -27.531 -29.163  1.00129.62           O
ATOM    956  N   SER   128       1.250 -26.600 -28.451  1.00 82.10           N
ATOM    957  CA  SER   128       0.790 -26.365 -29.789  1.00 82.10           C
ATOM    958  CB  SER   128      -0.616 -25.739 -29.846  1.00 82.10           C
ATOM    959  OG  SER   128      -1.586 -26.710 -29.484  1.00 82.10           O
ATOM    960  C   SER   128       1.757 -25.439 -30.472  1.00 82.10           C
ATOM    961  O   SER   128       2.007 -25.573 -31.669  1.00 82.10           O
ATOM    962  N   LEU   129       2.332 -24.477 -29.722  1.00123.58           N
ATOM    963  CA  LEU   129       3.315 -23.580 -30.261  1.00123.58           C
ATOM    964  CB  LEU   129       3.845 -22.473 -29.327  1.00123.58           C
ATOM    965  CG  LEU   129       2.901 -21.310 -28.989  1.00123.58           C
ATOM    966  CD1 LEU   129       1.877 -21.674 -27.914  1.00123.58           C
ATOM    967  CD2 LEU   129       3.703 -20.062 -28.609  1.00123.58           C
ATOM    968  C   LEU   129       4.543 -24.361 -30.586  1.00123.58           C
ATOM    969  O   LEU   129       5.361 -23.916 -31.389  1.00123.58           O
ATOM    970  N   GLY   130       4.744 -25.511 -29.917  1.00 27.11           N
ATOM    971  CA  GLY   130       5.927 -26.284 -30.155  1.00 27.11           C
ATOM    972  C   GLY   130       6.903 -25.994 -29.059  1.00 27.11           C
ATOM    973  O   GLY   130       8.093 -26.287 -29.174  1.00 27.11           O
ATOM    974  N   ASP   131       6.412 -25.390 -27.961  1.00 56.30           N
ATOM    975  CA  ASP   131       7.262 -25.091 -26.847  1.00 56.30           C
ATOM    976  CB  ASP   131       6.836 -23.803 -26.127  1.00 56.30           C
ATOM    977  CG  ASP   131       7.914 -23.436 -25.127  1.00 56.30           C
ATOM    978  OD1 ASP   131       8.918 -24.190 -25.032  1.00 56.30           O
ATOM    979  OD2 ASP   131       7.742 -22.393 -24.441  1.00 56.30           O
ATOM    980  C   ASP   131       7.139 -26.207 -25.857  1.00 56.30           C
ATOM    981  O   ASP   131       6.189 -26.260 -25.077  1.00 56.30           O
ATOM    982  N   GLU   132       8.072 -27.175 -25.926  1.00110.93           N
ATOM    983  CA  GLU   132       8.119 -28.281 -25.013  1.00110.93           C
ATOM    984  CB  GLU   132       8.923 -29.474 -25.564  1.00110.93           C
ATOM    985  CG  GLU   132      10.390 -29.156 -25.863  1.00110.93           C
ATOM    986  CD  GLU   132      11.068 -30.449 -26.302  1.00110.93           C
ATOM    987  OE1 GLU   132      10.596 -31.062 -27.298  1.00110.93           O
ATOM    988  OE2 GLU   132      12.064 -30.843 -25.638  1.00110.93           O
ATOM    989  C   GLU   132       8.729 -27.893 -23.694  1.00110.93           C
ATOM    990  O   GLU   132       8.380 -28.458 -22.659  1.00110.93           O
ATOM    991  N   THR   133       9.725 -26.981 -23.713  1.00144.40           N
ATOM    992  CA  THR   133      10.479 -26.663 -22.523  1.00144.40           C
ATOM    993  CB  THR   133      11.852 -26.139 -22.791  1.00144.40           C
ATOM    994  OG1 THR   133      11.778 -24.924 -23.503  1.00144.40           O
ATOM    995  CG2 THR   133      12.623 -27.189 -23.608  1.00144.40           C
ATOM    996  C   THR   133       9.804 -25.794 -21.496  1.00144.40           C
ATOM    997  O   THR   133       9.989 -26.033 -20.303  1.00144.40           O
ATOM    998  N   PHE   134       9.034 -24.755 -21.891  1.00120.91           N
ATOM    999  CA  PHE   134       8.409 -23.909 -20.902  1.00120.91           C
ATOM   1000  CB  PHE   134       7.468 -22.878 -21.544  1.00120.91           C
ATOM   1001  CG  PHE   134       6.644 -22.260 -20.470  1.00120.91           C
ATOM   1002  CD1 PHE   134       7.128 -21.222 -19.712  1.00120.91           C
ATOM   1003  CD2 PHE   134       5.371 -22.729 -20.233  1.00120.91           C
ATOM   1004  CE1 PHE   134       6.351 -20.665 -18.726  1.00120.91           C
ATOM   1005  CE2 PHE   134       4.592 -22.173 -19.246  1.00120.91           C
ATOM   1006  CZ  PHE   134       5.083 -21.137 -18.492  1.00120.91           C
ATOM   1007  C   PHE   134       7.577 -24.781 -20.003  1.00120.91           C
ATOM   1008  O   PHE   134       6.738 -25.547 -20.474  1.00120.91           O
ATOM   1009  N   ARG   135       7.782 -24.702 -18.666  1.00124.81           N
ATOM   1010  CA  ARG   135       7.018 -25.593 -17.829  1.00124.81           C
ATOM   1011  CB  ARG   135       7.895 -26.606 -17.062  1.00124.81           C
ATOM   1012  CG  ARG   135       7.099 -27.615 -16.223  1.00124.81           C
ATOM   1013  CD  ARG   135       7.959 -28.438 -15.254  1.00124.81           C
ATOM   1014  NE  ARG   135       7.097 -29.515 -14.682  1.00124.81           N
ATOM   1015  CZ  ARG   135       7.337 -30.017 -13.434  1.00124.81           C
ATOM   1016  NH1 ARG   135       8.335 -29.486 -12.668  1.00124.81           N
ATOM   1017  NH2 ARG   135       6.584 -31.051 -12.957  1.00124.81           N
ATOM   1018  C   ARG   135       6.282 -24.812 -16.783  1.00124.81           C
ATOM   1019  O   ARG   135       6.789 -24.607 -15.683  1.00124.81           O
ATOM   1020  N   LEU   136       5.033 -24.396 -17.061  1.00111.44           N
ATOM   1021  CA  LEU   136       4.309 -23.663 -16.063  1.00111.44           C
ATOM   1022  CB  LEU   136       3.193 -22.794 -16.682  1.00111.44           C
ATOM   1023  CG  LEU   136       2.499 -21.793 -15.735  1.00111.44           C
ATOM   1024  CD1 LEU   136       1.422 -21.005 -16.493  1.00111.44           C
ATOM   1025  CD2 LEU   136       1.931 -22.465 -14.474  1.00111.44           C
ATOM   1026  C   LEU   136       3.753 -24.678 -15.116  1.00111.44           C
ATOM   1027  O   LEU   136       3.217 -25.704 -15.537  1.00111.44           O
ATOM   1028  N   ASP   137       3.874 -24.409 -13.800  1.00161.04           N
ATOM   1029  CA  ASP   137       3.460 -25.375 -12.824  1.00161.04           C
ATOM   1030  CB  ASP   137       4.673 -25.991 -12.104  1.00161.04           C
ATOM   1031  CG  ASP   137       4.177 -27.055 -11.139  1.00161.04           C
ATOM   1032  OD1 ASP   137       3.699 -28.110 -11.633  1.00161.04           O
ATOM   1033  OD2 ASP   137       4.268 -26.832  -9.902  1.00161.04           O
ATOM   1034  C   ASP   137       2.639 -24.712 -11.760  1.00161.04           C
ATOM   1035  O   ASP   137       1.594 -25.227 -11.361  1.00161.04           O
ATOM   1036  N   ARG   138       3.075 -23.537 -11.271  1.00 87.91           N
ATOM   1037  CA  ARG   138       2.379 -22.970 -10.154  1.00 87.91           C
ATOM   1038  CB  ARG   138       3.298 -22.752  -8.940  1.00 87.91           C
ATOM   1039  CG  ARG   138       4.001 -24.036  -8.490  1.00 87.91           C
ATOM   1040  CD  ARG   138       5.141 -23.818  -7.485  1.00 87.91           C
ATOM   1041  NE  ARG   138       6.194 -23.004  -8.165  1.00 87.91           N
ATOM   1042  CZ  ARG   138       7.477 -22.993  -7.693  1.00 87.91           C
ATOM   1043  NH1 ARG   138       7.822 -23.795  -6.645  1.00 87.91           N
ATOM   1044  NH2 ARG   138       8.420 -22.192  -8.268  1.00 87.91           N
ATOM   1045  C   ARG   138       1.823 -21.631 -10.521  1.00 87.91           C
ATOM   1046  O   ARG   138       2.176 -21.030 -11.535  1.00 87.91           O
ATOM   1047  N   THR   139       0.886 -21.152  -9.681  1.00 41.08           N
ATOM   1048  CA  THR   139       0.276 -19.864  -9.836  1.00 41.08           C
ATOM   1049  CB  THR   139      -1.128 -19.833  -9.279  1.00 41.08           C
ATOM   1050  OG1 THR   139      -1.904 -20.855  -9.883  1.00 41.08           O
ATOM   1051  CG2 THR   139      -1.795 -18.477  -9.568  1.00 41.08           C
ATOM   1052  C   THR   139       1.117 -18.894  -9.048  1.00 41.08           C
ATOM   1053  O   THR   139       2.031 -19.286  -8.322  1.00 41.08           O
ATOM   1054  N   ALA   140       0.842 -17.584  -9.197  1.00 56.05           N
ATOM   1055  CA  ALA   140       1.553 -16.573  -8.470  1.00 56.05           C
ATOM   1056  CB  ALA   140       1.251 -15.159  -8.991  1.00 56.05           C
ATOM   1057  C   ALA   140       1.091 -16.637  -7.053  1.00 56.05           C
ATOM   1058  O   ALA   140      -0.054 -17.030  -6.824  1.00 56.05           O
ATOM   1059  N   PRO   141       1.895 -16.283  -6.066  1.00132.11           N
ATOM   1060  CA  PRO   141       3.300 -15.937  -6.188  1.00132.11           C
ATOM   1061  CD  PRO   141       1.291 -15.606  -4.929  1.00132.11           C
ATOM   1062  CB  PRO   141       3.586 -14.902  -5.098  1.00132.11           C
ATOM   1063  CG  PRO   141       2.464 -15.108  -4.074  1.00132.11           C
ATOM   1064  C   PRO   141       4.242 -17.108  -6.102  1.00132.11           C
ATOM   1065  O   PRO   141       5.455 -16.902  -6.166  1.00132.11           O
ATOM   1066  N   THR   142       3.712 -18.333  -5.953  1.00 50.57           N
ATOM   1067  CA  THR   142       4.485 -19.515  -5.681  1.00 50.57           C
ATOM   1068  CB  THR   142       3.622 -20.738  -5.564  1.00 50.57           C
ATOM   1069  OG1 THR   142       2.658 -20.556  -4.536  1.00 50.57           O
ATOM   1070  CG2 THR   142       4.517 -21.953  -5.255  1.00 50.57           C
ATOM   1071  C   THR   142       5.467 -19.755  -6.778  1.00 50.57           C
ATOM   1072  O   THR   142       6.550 -20.290  -6.548  1.00 50.57           O
ATOM   1073  N   LEU   143       5.118 -19.355  -8.005  1.00140.30           N
ATOM   1074  CA  LEU   143       5.960 -19.627  -9.128  1.00140.30           C
ATOM   1075  CB  LEU   143       5.369 -19.145 -10.473  1.00140.30           C
ATOM   1076  CG  LEU   143       5.331 -17.624 -10.723  1.00140.30           C
ATOM   1077  CD1 LEU   143       6.726 -17.066 -11.049  1.00140.30           C
ATOM   1078  CD2 LEU   143       4.283 -17.281 -11.795  1.00140.30           C
ATOM   1079  C   LEU   143       7.299 -18.991  -8.900  1.00140.30           C
ATOM   1080  O   LEU   143       8.288 -19.421  -9.487  1.00140.30           O
ATOM   1081  N   ASN   144       7.345 -17.919  -8.082  1.00 89.00           N
ATOM   1082  CA  ASN   144       8.523 -17.152  -7.765  1.00 89.00           C
ATOM   1083  CB  ASN   144       8.218 -15.916  -6.906  1.00 89.00           C
ATOM   1084  CG  ASN   144       7.362 -14.976  -7.736  1.00 89.00           C
ATOM   1085  OD1 ASN   144       7.326 -15.058  -8.962  1.00 89.00           O
ATOM   1086  ND2 ASN   144       6.656 -14.045  -7.043  1.00 89.00           N
ATOM   1087  C   ASN   144       9.526 -17.952  -6.990  1.00 89.00           C
ATOM   1088  O   ASN   144      10.705 -17.605  -6.995  1.00 89.00           O
ATOM   1089  N   THR   145       9.105 -18.987  -6.235  1.00127.56           N
ATOM   1090  CA  THR   145      10.082 -19.715  -5.471  1.00127.56           C
ATOM   1091  CB  THR   145       9.492 -20.583  -4.396  1.00127.56           C
ATOM   1092  OG1 THR   145       8.619 -21.554  -4.955  1.00127.56           O
ATOM   1093  CG2 THR   145       8.719 -19.676  -3.424  1.00127.56           C
ATOM   1094  C   THR   145      10.857 -20.578  -6.410  1.00127.56           C
ATOM   1095  O   THR   145      10.521 -21.732  -6.673  1.00127.56           O
ATOM   1096  N   ALA   146      11.954 -20.017  -6.936  1.00 55.05           N
ATOM   1097  CA  ALA   146      12.741 -20.746  -7.879  1.00 55.05           C
ATOM   1098  CB  ALA   146      13.392 -19.842  -8.937  1.00 55.05           C
ATOM   1099  C   ALA   146      13.844 -21.444  -7.160  1.00 55.05           C
ATOM   1100  O   ALA   146      14.403 -20.943  -6.186  1.00 55.05           O
ATOM   1101  N   ILE   147      14.160 -22.662  -7.620  1.00117.72           N
ATOM   1102  CA  ILE   147      15.271 -23.380  -7.088  1.00117.72           C
ATOM   1103  CB  ILE   147      14.859 -24.528  -6.214  1.00117.72           C
ATOM   1104  CG1 ILE   147      16.070 -25.258  -5.612  1.00117.72           C
ATOM   1105  CG2 ILE   147      13.922 -25.420  -7.031  1.00117.72           C
ATOM   1106  CD1 ILE   147      15.687 -26.245  -4.510  1.00117.72           C
ATOM   1107  C   ILE   147      15.990 -23.904  -8.275  1.00117.72           C
ATOM   1108  O   ILE   147      15.370 -24.426  -9.200  1.00117.72           O
ATOM   1109  N   PRO   148      17.285 -23.788  -8.297  1.00219.36           N
ATOM   1110  CA  PRO   148      17.980 -24.344  -9.414  1.00219.36           C
ATOM   1111  CD  PRO   148      17.981 -22.645  -7.722  1.00219.36           C
ATOM   1112  CB  PRO   148      19.415 -23.839  -9.286  1.00219.36           C
ATOM   1113  CG  PRO   148      19.258 -22.483  -8.564  1.00219.36           C
ATOM   1114  C   PRO   148      17.788 -25.798  -9.192  1.00219.36           C
ATOM   1115  O   PRO   148      17.500 -26.171  -8.065  1.00219.36           O
ATOM   1116  N   GLY   149      17.849 -26.658 -10.205  1.00227.38           N
ATOM   1117  CA  GLY   149      17.674 -28.030  -9.845  1.00227.38           C
ATOM   1118  C   GLY   149      16.232 -28.392 -10.008  1.00227.38           C
ATOM   1119  O   GLY   149      15.914 -29.565 -10.189  1.00227.38           O
ATOM   1120  N   ASP   150      15.310 -27.408  -9.936  1.00 79.17           N
ATOM   1121  CA  ASP   150      13.929 -27.734 -10.160  1.00 79.17           C
ATOM   1122  CB  ASP   150      12.957 -27.346  -9.033  1.00 79.17           C
ATOM   1123  CG  ASP   150      13.230 -28.243  -7.834  1.00 79.17           C
ATOM   1124  OD1 ASP   150      14.222 -29.020  -7.884  1.00 79.17           O
ATOM   1125  OD2 ASP   150      12.444 -28.171  -6.854  1.00 79.17           O
ATOM   1126  C   ASP   150      13.508 -26.987 -11.380  1.00 79.17           C
ATOM   1127  O   ASP   150      13.779 -25.799 -11.545  1.00 79.17           O
ATOM   1128  N   PRO   151      12.913 -27.727 -12.264  1.00133.78           N
ATOM   1129  CA  PRO   151      12.407 -27.194 -13.507  1.00133.78           C
ATOM   1130  CD  PRO   151      13.351 -29.107 -12.404  1.00133.78           C
ATOM   1131  CB  PRO   151      12.255 -28.389 -14.444  1.00133.78           C
ATOM   1132  CG  PRO   151      13.265 -29.416 -13.906  1.00133.78           C
ATOM   1133  C   PRO   151      11.130 -26.412 -13.383  1.00133.78           C
ATOM   1134  O   PRO   151      10.692 -25.853 -14.386  1.00133.78           O
ATOM   1135  N   ARG   152      10.496 -26.370 -12.197  1.00 80.72           N
ATOM   1136  CA  ARG   152       9.203 -25.750 -12.092  1.00 80.72           C
ATOM   1137  CB  ARG   152       8.614 -25.820 -10.671  1.00 80.72           C
ATOM   1138  CG  ARG   152       8.392 -27.241 -10.144  1.00 80.72           C
ATOM   1139  CD  ARG   152       7.816 -27.296  -8.727  1.00 80.72           C
ATOM   1140  NE  ARG   152       7.662 -28.735  -8.367  1.00 80.72           N
ATOM   1141  CZ  ARG   152       7.209 -29.079  -7.128  1.00 80.72           C
ATOM   1142  NH1 ARG   152       6.932 -28.110  -6.207  1.00 80.72           N
ATOM   1143  NH2 ARG   152       7.031 -30.396  -6.811  1.00 80.72           N
ATOM   1144  C   ARG   152       9.275 -24.294 -12.434  1.00 80.72           C
ATOM   1145  O   ARG   152      10.100 -23.550 -11.906  1.00 80.72           O
ATOM   1146  N   ASP   153       8.346 -23.850 -13.306  1.00 67.37           N
ATOM   1147  CA  ASP   153       8.196 -22.471 -13.682  1.00 67.37           C
ATOM   1148  CB  ASP   153       7.819 -21.594 -12.481  1.00 67.37           C
ATOM   1149  CG  ASP   153       6.467 -22.074 -11.971  1.00 67.37           C
ATOM   1150  OD1 ASP   153       5.510 -22.169 -12.787  1.00 67.37           O
ATOM   1151  OD2 ASP   153       6.381 -22.369 -10.750  1.00 67.37           O
ATOM   1152  C   ASP   153       9.464 -21.933 -14.267  1.00 67.37           C
ATOM   1153  O   ASP   153       9.851 -20.795 -13.989  1.00 67.37           O
ATOM   1154  N   THR   154      10.140 -22.734 -15.107  1.00 55.25           N
ATOM   1155  CA  THR   154      11.334 -22.265 -15.741  1.00 55.25           C
ATOM   1156  CB  THR   154      12.577 -22.994 -15.306  1.00 55.25           C
ATOM   1157  OG1 THR   154      12.457 -24.380 -15.591  1.00 55.25           O
ATOM   1158  CG2 THR   154      12.805 -22.770 -13.801  1.00 55.25           C
ATOM   1159  C   THR   154      11.181 -22.488 -17.206  1.00 55.25           C
ATOM   1160  O   THR   154      10.288 -23.212 -17.653  1.00 55.25           O
ATOM   1161  N   THR   155      12.036 -21.806 -17.986  1.00123.76           N
ATOM   1162  CA  THR   155      12.080 -21.926 -19.413  1.00123.76           C
ATOM   1163  CB  THR   155      11.318 -20.849 -20.120  1.00123.76           C
ATOM   1164  OG1 THR   155      11.251 -21.116 -21.513  1.00123.76           O
ATOM   1165  CG2 THR   155      12.054 -19.519 -19.868  1.00123.76           C
ATOM   1166  C   THR   155      13.505 -21.672 -19.762  1.00123.76           C
ATOM   1167  O   THR   155      14.331 -21.409 -18.889  1.00123.76           O
ATOM   1168  N   THR   156      13.820 -21.744 -21.063  1.00 51.21           N
ATOM   1169  CA  THR   156      15.136 -21.439 -21.539  1.00 51.21           C
ATOM   1170  CB  THR   156      15.695 -22.495 -22.447  1.00 51.21           C
ATOM   1171  OG1 THR   156      14.879 -22.613 -23.601  1.00 51.21           O
ATOM   1172  CG2 THR   156      15.743 -23.838 -21.696  1.00 51.21           C
ATOM   1173  C   THR   156      14.942 -20.203 -22.357  1.00 51.21           C
ATOM   1174  O   THR   156      13.832 -19.933 -22.819  1.00 51.21           O
ATOM   1175  N   PRO   157      15.957 -19.419 -22.553  1.00 74.56           N
ATOM   1176  CA  PRO   157      15.764 -18.214 -23.302  1.00 74.56           C
ATOM   1177  CD  PRO   157      17.056 -19.315 -21.606  1.00 74.56           C
ATOM   1178  CB  PRO   157      17.084 -17.457 -23.187  1.00 74.56           C
ATOM   1179  CG  PRO   157      17.634 -17.902 -21.814  1.00 74.56           C
ATOM   1180  C   PRO   157      15.286 -18.476 -24.697  1.00 74.56           C
ATOM   1181  O   PRO   157      14.490 -17.692 -25.213  1.00 74.56           O
ATOM   1182  N   LEU   158      15.759 -19.561 -25.331  1.00 61.90           N
ATOM   1183  CA  LEU   158      15.389 -19.849 -26.687  1.00 61.90           C
ATOM   1184  CB  LEU   158      16.240 -21.016 -27.242  1.00 61.90           C
ATOM   1185  CG  LEU   158      16.015 -21.473 -28.705  1.00 61.90           C
ATOM   1186  CD1 LEU   158      17.050 -22.545 -29.079  1.00 61.90           C
ATOM   1187  CD2 LEU   158      14.595 -21.998 -28.977  1.00 61.90           C
ATOM   1188  C   LEU   158      13.928 -20.192 -26.770  1.00 61.90           C
ATOM   1189  O   LEU   158      13.200 -19.666 -27.611  1.00 61.90           O
ATOM   1190  N   ALA   159      13.451 -21.090 -25.890  1.00 43.47           N
ATOM   1191  CA  ALA   159      12.091 -21.532 -25.970  1.00 43.47           C
ATOM   1192  CB  ALA   159      11.740 -22.552 -24.898  1.00 43.47           C
ATOM   1193  C   ALA   159      11.178 -20.386 -25.723  1.00 43.47           C
ATOM   1194  O   ALA   159      10.206 -20.180 -26.447  1.00 43.47           O
ATOM   1195  N   MET   160      11.470 -19.602 -24.675  1.00110.94           N
ATOM   1196  CA  MET   160      10.589 -18.528 -24.344  1.00110.94           C
ATOM   1197  CB  MET   160      10.917 -17.846 -23.003  1.00110.94           C
ATOM   1198  CG  MET   160      12.253 -17.108 -22.948  1.00110.94           C
ATOM   1199  SD  MET   160      12.616 -16.382 -21.320  1.00110.94           S
ATOM   1200  CE  MET   160      11.372 -15.067 -21.455  1.00110.94           C
ATOM   1201  C   MET   160      10.603 -17.506 -25.430  1.00110.94           C
ATOM   1202  O   MET   160       9.556 -16.981 -25.804  1.00110.94           O
ATOM   1203  N   ALA   161      11.793 -17.207 -25.985  1.00 29.87           N
ATOM   1204  CA  ALA   161      11.884 -16.195 -27.000  1.00 29.87           C
ATOM   1205  CB  ALA   161      13.331 -15.971 -27.487  1.00 29.87           C
ATOM   1206  C   ALA   161      11.079 -16.625 -28.180  1.00 29.87           C
ATOM   1207  O   ALA   161      10.337 -15.838 -28.766  1.00 29.87           O
ATOM   1208  N   GLN   162      11.196 -17.910 -28.552  1.00 47.63           N
ATOM   1209  CA  GLN   162      10.487 -18.376 -29.701  1.00 47.63           C
ATOM   1210  CB  GLN   162      10.866 -19.797 -30.133  1.00 47.63           C
ATOM   1211  CG  GLN   162      12.292 -19.860 -30.677  1.00 47.63           C
ATOM   1212  CD  GLN   162      12.433 -21.145 -31.470  1.00 47.63           C
ATOM   1213  OE1 GLN   162      11.712 -22.113 -31.238  1.00 47.63           O
ATOM   1214  NE2 GLN   162      13.381 -21.149 -32.445  1.00 47.63           N
ATOM   1215  C   GLN   162       9.020 -18.325 -29.437  1.00 47.63           C
ATOM   1216  O   GLN   162       8.235 -18.022 -30.333  1.00 47.63           O
ATOM   1217  N   THR   163       8.602 -18.627 -28.197  1.00 45.94           N
ATOM   1218  CA  THR   163       7.202 -18.613 -27.894  1.00 45.94           C
ATOM   1219  CB  THR   163       6.882 -19.050 -26.496  1.00 45.94           C
ATOM   1220  OG1 THR   163       7.338 -20.377 -26.281  1.00 45.94           O
ATOM   1221  CG2 THR   163       5.359 -18.974 -26.300  1.00 45.94           C
ATOM   1222  C   THR   163       6.670 -17.225 -28.048  1.00 45.94           C
ATOM   1223  O   THR   163       5.566 -17.033 -28.553  1.00 45.94           O
ATOM   1224  N   LEU   164       7.430 -16.207 -27.605  1.00 63.50           N
ATOM   1225  CA  LEU   164       6.925 -14.867 -27.694  1.00 63.50           C
ATOM   1226  CB  LEU   164       7.761 -13.799 -26.967  1.00 63.50           C
ATOM   1227  CG  LEU   164       7.663 -13.886 -25.428  1.00 63.50           C
ATOM   1228  CD1 LEU   164       8.205 -12.613 -24.761  1.00 63.50           C
ATOM   1229  CD2 LEU   164       6.239 -14.230 -24.960  1.00 63.50           C
ATOM   1230  C   LEU   164       6.771 -14.472 -29.130  1.00 63.50           C
ATOM   1231  O   LEU   164       5.852 -13.737 -29.488  1.00 63.50           O
ATOM   1232  N   LYS   165       7.690 -14.927 -29.996  1.00129.46           N
ATOM   1233  CA  LYS   165       7.590 -14.598 -31.387  1.00129.46           C
ATOM   1234  CB  LYS   165       8.737 -15.239 -32.194  1.00129.46           C
ATOM   1235  CG  LYS   165       8.692 -14.967 -33.700  1.00129.46           C
ATOM   1236  CD  LYS   165       9.957 -15.419 -34.438  1.00129.46           C
ATOM   1237  CE  LYS   165      10.204 -16.929 -34.389  1.00129.46           C
ATOM   1238  NZ  LYS   165      10.735 -17.314 -33.061  1.00129.46           N
ATOM   1239  C   LYS   165       6.315 -15.175 -31.920  1.00129.46           C
ATOM   1240  O   LYS   165       5.533 -14.491 -32.579  1.00129.46           O
ATOM   1241  N   ASN   166       6.061 -16.458 -31.612  1.00 69.69           N
ATOM   1242  CA  ASN   166       4.937 -17.139 -32.174  1.00 69.69           C
ATOM   1243  CB  ASN   166       4.862 -18.624 -31.774  1.00 69.69           C
ATOM   1244  CG  ASN   166       6.009 -19.353 -32.456  1.00 69.69           C
ATOM   1245  OD1 ASN   166       6.292 -20.512 -32.155  1.00 69.69           O
ATOM   1246  ND2 ASN   166       6.695 -18.655 -33.400  1.00 69.69           N
ATOM   1247  C   ASN   166       3.661 -16.517 -31.729  1.00 69.69           C
ATOM   1248  O   ASN   166       2.768 -16.367 -32.551  1.00 69.69           O
ATOM   1249  N   LEU   167       3.503 -16.218 -30.423  1.00 98.38           N
ATOM   1250  CA  LEU   167       2.288 -15.659 -29.876  1.00 98.38           C
ATOM   1251  CB  LEU   167       2.215 -15.769 -28.339  1.00 98.38           C
ATOM   1252  CG  LEU   167       1.976 -17.195 -27.803  1.00 98.38           C
ATOM   1253  CD1 LEU   167       1.920 -17.214 -26.265  1.00 98.38           C
ATOM   1254  CD2 LEU   167       0.714 -17.812 -28.428  1.00 98.38           C
ATOM   1255  C   LEU   167       2.033 -14.203 -30.184  1.00 98.38           C
ATOM   1256  O   LEU   167       0.896 -13.822 -30.467  1.00 98.38           O
ATOM   1257  N   THR   168       3.019 -13.313 -29.938  1.00164.06           N
ATOM   1258  CA  THR   168       2.759 -11.914 -30.183  1.00164.06           C
ATOM   1259  CB  THR   168       3.321 -11.021 -29.106  1.00164.06           C
ATOM   1260  OG1 THR   168       2.834  -9.698 -29.271  1.00164.06           O
ATOM   1261  CG2 THR   168       4.860 -11.049 -29.138  1.00164.06           C
ATOM   1262  C   THR   168       3.150 -11.338 -31.518  1.00164.06           C
ATOM   1263  O   THR   168       2.324 -10.758 -32.221  1.00164.06           O
ATOM   1264  N   LEU   169       4.443 -11.469 -31.895  1.00 80.62           N
ATOM   1265  CA  LEU   169       4.940 -10.826 -33.082  1.00 80.62           C
ATOM   1266  CB  LEU   169       6.463 -10.996 -33.222  1.00 80.62           C
ATOM   1267  CG  LEU   169       7.290 -10.339 -32.106  1.00 80.62           C
ATOM   1268  CD1 LEU   169       8.794 -10.577 -32.320  1.00 80.62           C
ATOM   1269  CD2 LEU   169       6.955  -8.844 -31.977  1.00 80.62           C
ATOM   1270  C   LEU   169       4.357 -11.477 -34.292  1.00 80.62           C
ATOM   1271  O   LEU   169       3.828 -10.828 -35.192  1.00 80.62           O
ATOM   1272  N   GLY   170       4.549 -12.802 -34.322  1.00 99.08           N
ATOM   1273  CA  GLY   170       4.205 -13.815 -35.278  1.00 99.08           C
ATOM   1274  C   GLY   170       2.794 -14.325 -35.259  1.00 99.08           C
ATOM   1275  O   GLY   170       2.431 -15.051 -36.177  1.00 99.08           O
ATOM   1276  N   LYS   171       1.992 -14.105 -34.200  1.00162.08           N
ATOM   1277  CA  LYS   171       0.789 -14.901 -34.123  1.00162.08           C
ATOM   1278  CB  LYS   171       0.304 -15.247 -32.703  1.00162.08           C
ATOM   1279  CG  LYS   171      -0.344 -16.634 -32.575  1.00162.08           C
ATOM   1280  CD  LYS   171      -0.691 -17.023 -31.143  1.00162.08           C
ATOM   1281  CE  LYS   171      -2.201 -17.076 -30.921  1.00162.08           C
ATOM   1282  NZ  LYS   171      -2.772 -18.187 -31.717  1.00162.08           N
ATOM   1283  C   LYS   171      -0.408 -14.293 -34.797  1.00162.08           C
ATOM   1284  O   LYS   171      -0.326 -13.420 -35.654  1.00162.08           O
ATOM   1285  N   ALA   172      -1.555 -14.903 -34.412  1.00 81.79           N
ATOM   1286  CA  ALA   172      -2.953 -14.793 -34.724  1.00 81.79           C
ATOM   1287  CB  ALA   172      -3.769 -15.944 -34.112  1.00 81.79           C
ATOM   1288  C   ALA   172      -3.598 -13.521 -34.253  1.00 81.79           C
ATOM   1289  O   ALA   172      -4.622 -13.124 -34.804  1.00 81.79           O
ATOM   1290  N   LEU   173      -3.080 -12.889 -33.183  1.00 71.38           N
ATOM   1291  CA  LEU   173      -3.746 -11.765 -32.575  1.00 71.38           C
ATOM   1292  CB  LEU   173      -2.895 -11.034 -31.518  1.00 71.38           C
ATOM   1293  CG  LEU   173      -2.540 -11.857 -30.264  1.00 71.38           C
ATOM   1294  CD1 LEU   173      -1.731 -11.017 -29.258  1.00 71.38           C
ATOM   1295  CD2 LEU   173      -3.790 -12.481 -29.628  1.00 71.38           C
ATOM   1296  C   LEU   173      -4.112 -10.729 -33.592  1.00 71.38           C
ATOM   1297  O   LEU   173      -3.409 -10.524 -34.578  1.00 71.38           O
ATOM   1298  N   ALA   174      -5.277 -10.077 -33.373  1.00 39.44           N
ATOM   1299  CA  ALA   174      -5.744  -9.023 -34.228  1.00 39.44           C
ATOM   1300  CB  ALA   174      -7.180  -8.549 -33.922  1.00 39.44           C
ATOM   1301  C   ALA   174      -4.838  -7.855 -34.005  1.00 39.44           C
ATOM   1302  O   ALA   174      -4.069  -7.832 -33.046  1.00 39.44           O
ATOM   1303  N   GLU   175      -4.884  -6.866 -34.921  1.00 63.06           N
ATOM   1304  CA  GLU   175      -4.023  -5.722 -34.832  1.00 63.06           C
ATOM   1305  CB  GLU   175      -4.140  -4.767 -36.031  1.00 63.06           C
ATOM   1306  CG  GLU   175      -3.551  -5.331 -37.323  1.00 63.06           C
ATOM   1307  CD  GLU   175      -3.545  -4.207 -38.345  1.00 63.06           C
ATOM   1308  OE1 GLU   175      -4.084  -3.114 -38.018  1.00 63.06           O
ATOM   1309  OE2 GLU   175      -2.994  -4.420 -39.457  1.00 63.06           O
ATOM   1310  C   GLU   175      -4.330  -4.922 -33.600  1.00 63.06           C
ATOM   1311  O   GLU   175      -3.418  -4.428 -32.941  1.00 63.06           O
ATOM   1312  N   THR   176      -5.623  -4.751 -33.265  1.00 33.19           N
ATOM   1313  CA  THR   176      -5.997  -3.964 -32.122  1.00 33.19           C
ATOM   1314  CB  THR   176      -7.478  -3.751 -32.015  1.00 33.19           C
ATOM   1315  OG1 THR   176      -7.954  -3.074 -33.169  1.00 33.19           O
ATOM   1316  CG2 THR   176      -7.769  -2.919 -30.751  1.00 33.19           C
ATOM   1317  C   THR   176      -5.530  -4.621 -30.858  1.00 33.19           C
ATOM   1318  O   THR   176      -5.034  -3.956 -29.951  1.00 33.19           O
ATOM   1319  N   GLN   177      -5.694  -5.952 -30.755  1.00 46.16           N
ATOM   1320  CA  GLN   177      -5.309  -6.671 -29.569  1.00 46.16           C
ATOM   1321  CB  GLN   177      -5.632  -8.170 -29.682  1.00 46.16           C
ATOM   1322  CG  GLN   177      -7.118  -8.479 -29.883  1.00 46.16           C
ATOM   1323  CD  GLN   177      -7.240  -9.933 -30.329  1.00 46.16           C
ATOM   1324  OE1 GLN   177      -6.243 -10.625 -30.530  1.00 46.16           O
ATOM   1325  NE2 GLN   177      -8.503 -10.408 -30.501  1.00 46.16           N
ATOM   1326  C   GLN   177      -3.825  -6.582 -29.430  1.00 46.16           C
ATOM   1327  O   GLN   177      -3.291  -6.330 -28.350  1.00 46.16           O
ATOM   1328  N   ARG   178      -3.117  -6.781 -30.554  1.00 95.86           N
ATOM   1329  CA  ARG   178      -1.689  -6.768 -30.519  1.00 95.86           C
ATOM   1330  CB  ARG   178      -1.056  -7.119 -31.873  1.00 95.86           C
ATOM   1331  CG  ARG   178       0.430  -7.462 -31.766  1.00 95.86           C
ATOM   1332  CD  ARG   178       1.027  -8.001 -33.065  1.00 95.86           C
ATOM   1333  NE  ARG   178       1.327  -6.832 -33.934  1.00 95.86           N
ATOM   1334  CZ  ARG   178       2.049  -7.009 -35.080  1.00 95.86           C
ATOM   1335  NH1 ARG   178       2.508  -8.254 -35.404  1.00 95.86           N
ATOM   1336  NH2 ARG   178       2.315  -5.948 -35.891  1.00 95.86           N
ATOM   1337  C   ARG   178      -1.250  -5.397 -30.121  1.00 95.86           C
ATOM   1338  O   ARG   178      -0.339  -5.243 -29.311  1.00 95.86           O
ATOM   1339  N   ALA   179      -1.906  -4.364 -30.681  1.00 26.70           N
ATOM   1340  CA  ALA   179      -1.565  -2.999 -30.400  1.00 26.70           C
ATOM   1341  CB  ALA   179      -2.390  -2.002 -31.228  1.00 26.70           C
ATOM   1342  C   ALA   179      -1.820  -2.690 -28.957  1.00 26.70           C
ATOM   1343  O   ALA   179      -1.025  -2.011 -28.309  1.00 26.70           O
ATOM   1344  N   GLN   180      -2.949  -3.179 -28.413  1.00 37.61           N
ATOM   1345  CA  GLN   180      -3.283  -2.860 -27.057  1.00 37.61           C
ATOM   1346  CB  GLN   180      -4.645  -3.424 -26.621  1.00 37.61           C
ATOM   1347  CG  GLN   180      -5.033  -2.976 -25.211  1.00 37.61           C
ATOM   1348  CD  GLN   180      -6.368  -3.614 -24.862  1.00 37.61           C
ATOM   1349  OE1 GLN   180      -7.434  -3.124 -25.235  1.00 37.61           O
ATOM   1350  NE2 GLN   180      -6.310  -4.750 -24.120  1.00 37.61           N
ATOM   1351  C   GLN   180      -2.245  -3.447 -26.151  1.00 37.61           C
ATOM   1352  O   GLN   180      -1.788  -2.801 -25.210  1.00 37.61           O
ATOM   1353  N   LEU   181      -1.837  -4.699 -26.422  1.00106.43           N
ATOM   1354  CA  LEU   181      -0.893  -5.365 -25.572  1.00106.43           C
ATOM   1355  CB  LEU   181      -0.738  -6.850 -25.965  1.00106.43           C
ATOM   1356  CG  LEU   181       0.118  -7.740 -25.038  1.00106.43           C
ATOM   1357  CD1 LEU   181       0.008  -9.207 -25.476  1.00106.43           C
ATOM   1358  CD2 LEU   181       1.587  -7.302 -24.972  1.00106.43           C
ATOM   1359  C   LEU   181       0.440  -4.676 -25.636  1.00106.43           C
ATOM   1360  O   LEU   181       1.068  -4.414 -24.611  1.00106.43           O
ATOM   1361  N   VAL   182       0.901  -4.341 -26.852  1.00 95.30           N
ATOM   1362  CA  VAL   182       2.193  -3.740 -27.036  1.00 95.30           C
ATOM   1363  CB  VAL   182       2.561  -3.587 -28.483  1.00 95.30           C
ATOM   1364  CG1 VAL   182       2.729  -4.983 -29.106  1.00 95.30           C
ATOM   1365  CG2 VAL   182       1.490  -2.725 -29.168  1.00 95.30           C
ATOM   1366  C   VAL   182       2.232  -2.387 -26.389  1.00 95.30           C
ATOM   1367  O   VAL   182       3.260  -1.982 -25.848  1.00 95.30           O
ATOM   1368  N   THR   183       1.114  -1.639 -26.433  1.00 26.28           N
ATOM   1369  CA  THR   183       1.093  -0.321 -25.864  1.00 26.28           C
ATOM   1370  CB  THR   183      -0.236   0.363 -26.000  1.00 26.28           C
ATOM   1371  OG1 THR   183      -0.594   0.487 -27.367  1.00 26.28           O
ATOM   1372  CG2 THR   183      -0.143   1.755 -25.352  1.00 26.28           C
ATOM   1373  C   THR   183       1.366  -0.432 -24.400  1.00 26.28           C
ATOM   1374  O   THR   183       2.119   0.360 -23.835  1.00 26.28           O
ATOM   1375  N   TRP   184       0.766  -1.434 -23.734  1.00 99.78           N
ATOM   1376  CA  TRP   184       0.968  -1.562 -22.321  1.00 99.78           C
ATOM   1377  CB  TRP   184       0.131  -2.688 -21.694  1.00 99.78           C
ATOM   1378  CG  TRP   184      -1.356  -2.407 -21.721  1.00 99.78           C
ATOM   1379  CD2 TRP   184      -2.006  -1.439 -20.885  1.00 99.78           C
ATOM   1380  CD1 TRP   184      -2.328  -2.948 -22.511  1.00 99.78           C
ATOM   1381  NE1 TRP   184      -3.545  -2.376 -22.217  1.00 99.78           N
ATOM   1382  CE2 TRP   184      -3.360  -1.444 -21.218  1.00 99.78           C
ATOM   1383  CE3 TRP   184      -1.516  -0.607 -19.921  1.00 99.78           C
ATOM   1384  CZ2 TRP   184      -4.244  -0.613 -20.590  1.00 99.78           C
ATOM   1385  CZ3 TRP   184      -2.411   0.223 -19.284  1.00 99.78           C
ATOM   1386  CH2 TRP   184      -3.751   0.221 -19.612  1.00 99.78           C
ATOM   1387  C   TRP   184       2.425  -1.818 -22.066  1.00 99.78           C
ATOM   1388  O   TRP   184       2.994  -1.304 -21.104  1.00 99.78           O
ATOM   1389  N   LEU   185       3.063  -2.628 -22.933  1.00 55.73           N
ATOM   1390  CA  LEU   185       4.457  -2.977 -22.818  1.00 55.73           C
ATOM   1391  CB  LEU   185       4.947  -3.873 -23.972  1.00 55.73           C
ATOM   1392  CG  LEU   185       4.366  -5.293 -24.018  1.00 55.73           C
ATOM   1393  CD1 LEU   185       4.933  -6.066 -25.222  1.00 55.73           C
ATOM   1394  CD2 LEU   185       4.613  -6.029 -22.692  1.00 55.73           C
ATOM   1395  C   LEU   185       5.315  -1.755 -22.959  1.00 55.73           C
ATOM   1396  O   LEU   185       6.311  -1.601 -22.251  1.00 55.73           O
ATOM   1397  N   LYS   186       4.989  -0.877 -23.924  1.00 81.07           N
ATOM   1398  CA  LYS   186       5.819   0.270 -24.170  1.00 81.07           C
ATOM   1399  CB  LYS   186       5.403   1.088 -25.406  1.00 81.07           C
ATOM   1400  CG  LYS   186       6.324   2.291 -25.642  1.00 81.07           C
ATOM   1401  CD  LYS   186       6.119   2.986 -26.990  1.00 81.07           C
ATOM   1402  CE  LYS   186       7.056   4.176 -27.214  1.00 81.07           C
ATOM   1403  NZ  LYS   186       6.585   4.980 -28.364  1.00 81.07           N
ATOM   1404  C   LYS   186       5.772   1.204 -23.002  1.00 81.07           C
ATOM   1405  O   LYS   186       6.797   1.733 -22.576  1.00 81.07           O
ATOM   1406  N   GLY   187       4.560   1.419 -22.465  1.00 47.27           N
ATOM   1407  CA  GLY   187       4.261   2.352 -21.412  1.00 47.27           C
ATOM   1408  C   GLY   187       4.864   1.975 -20.090  1.00 47.27           C
ATOM   1409  O   GLY   187       5.146   2.843 -19.268  1.00 47.27           O
ATOM   1410  N   ASN   188       5.020   0.666 -19.834  1.00 73.48           N
ATOM   1411  CA  ASN   188       5.430   0.131 -18.563  1.00 73.48           C
ATOM   1412  CB  ASN   188       5.694  -1.383 -18.669  1.00 73.48           C
ATOM   1413  CG  ASN   188       5.862  -2.002 -17.289  1.00 73.48           C
ATOM   1414  OD1 ASN   188       5.765  -1.329 -16.265  1.00 73.48           O
ATOM   1415  ND2 ASN   188       6.131  -3.335 -17.265  1.00 73.48           N
ATOM   1416  C   ASN   188       6.684   0.786 -18.050  1.00 73.48           C
ATOM   1417  O   ASN   188       7.736   0.769 -18.686  1.00 73.48           O
ATOM   1418  N   THR   189       6.571   1.384 -16.845  1.00123.52           N
ATOM   1419  CA  THR   189       7.600   2.074 -16.112  1.00123.52           C
ATOM   1420  CB  THR   189       7.025   2.854 -14.968  1.00123.52           C
ATOM   1421  OG1 THR   189       6.416   1.969 -14.038  1.00123.52           O
ATOM   1422  CG2 THR   189       5.995   3.860 -15.515  1.00123.52           C
ATOM   1423  C   THR   189       8.600   1.125 -15.509  1.00123.52           C
ATOM   1424  O   THR   189       9.782   1.449 -15.389  1.00123.52           O
ATOM   1425  N   THR   190       8.143  -0.078 -15.120  1.00 63.36           N
ATOM   1426  CA  THR   190       8.916  -1.025 -14.363  1.00 63.36           C
ATOM   1427  CB  THR   190       8.167  -2.300 -14.097  1.00 63.36           C
ATOM   1428  OG1 THR   190       6.974  -2.035 -13.373  1.00 63.36           O
ATOM   1429  CG2 THR   190       9.074  -3.249 -13.295  1.00 63.36           C
ATOM   1430  C   THR   190      10.173  -1.404 -15.089  1.00 63.36           C
ATOM   1431  O   THR   190      11.173  -1.742 -14.464  1.00 63.36           O
ATOM   1432  N   GLY   191      10.121  -1.430 -16.426  1.00 74.88           N
ATOM   1433  CA  GLY   191      11.175  -1.812 -17.327  1.00 74.88           C
ATOM   1434  C   GLY   191      12.316  -0.839 -17.451  1.00 74.88           C
ATOM   1435  O   GLY   191      13.368  -1.214 -17.963  1.00 74.88           O
ATOM   1436  N   SER   192      12.135   0.437 -17.064  1.00 60.14           N
ATOM   1437  CA  SER   192      13.069   1.498 -17.359  1.00 60.14           C
ATOM   1438  CB  SER   192      12.740   2.782 -16.578  1.00 60.14           C
ATOM   1439  OG  SER   192      11.429   3.226 -16.896  1.00 60.14           O
ATOM   1440  C   SER   192      14.498   1.140 -17.033  1.00 60.14           C
ATOM   1441  O   SER   192      15.411   1.509 -17.768  1.00 60.14           O
ATOM   1442  N   ALA   193      14.747   0.449 -15.911  1.00 57.08           N
ATOM   1443  CA  ALA   193      16.073   0.071 -15.492  1.00 57.08           C
ATOM   1444  CB  ALA   193      16.093  -0.515 -14.068  1.00 57.08           C
ATOM   1445  C   ALA   193      16.686  -0.941 -16.423  1.00 57.08           C
ATOM   1446  O   ALA   193      17.906  -1.014 -16.561  1.00 57.08           O
ATOM   1447  N   SER   194      15.841  -1.771 -17.058  1.00112.36           N
ATOM   1448  CA  SER   194      16.218  -2.927 -17.827  1.00112.36           C
ATOM   1449  CB  SER   194      15.057  -3.934 -17.939  1.00112.36           C
ATOM   1450  OG  SER   194      14.682  -4.389 -16.645  1.00112.36           O
ATOM   1451  C   SER   194      16.682  -2.605 -19.219  1.00112.36           C
ATOM   1452  O   SER   194      17.479  -1.693 -19.438  1.00112.36           O
ATOM   1453  N   ILE   195      16.191  -3.403 -20.197  1.00104.22           N
ATOM   1454  CA  ILE   195      16.590  -3.350 -21.582  1.00104.22           C
ATOM   1455  CB  ILE   195      15.806  -4.279 -22.473  1.00104.22           C
ATOM   1456  CG1 ILE   195      16.288  -5.730 -22.312  1.00104.22           C
ATOM   1457  CG2 ILE   195      15.916  -3.768 -23.920  1.00104.22           C
ATOM   1458  CD1 ILE   195      16.159  -6.291 -20.902  1.00104.22           C
ATOM   1459  C   ILE   195      16.407  -1.967 -22.101  1.00104.22           C
ATOM   1460  O   ILE   195      17.231  -1.481 -22.875  1.00104.22           O
ATOM   1461  N   ARG   196      15.332  -1.287 -21.677  1.00131.50           N
ATOM   1462  CA  ARG   196      15.100   0.039 -22.159  1.00131.50           C
ATOM   1463  CB  ARG   196      13.855   0.693 -21.534  1.00131.50           C
ATOM   1464  CG  ARG   196      12.530   0.071 -21.990  1.00131.50           C
ATOM   1465  CD  ARG   196      11.317   0.921 -21.606  1.00131.50           C
ATOM   1466  NE  ARG   196      11.585   2.289 -22.137  1.00131.50           N
ATOM   1467  CZ  ARG   196      11.134   2.661 -23.372  1.00131.50           C
ATOM   1468  NH1 ARG   196      10.277   1.859 -24.065  1.00131.50           N
ATOM   1469  NH2 ARG   196      11.531   3.851 -23.910  1.00131.50           N
ATOM   1470  C   ARG   196      16.299   0.876 -21.824  1.00131.50           C
ATOM   1471  O   ARG   196      16.705   1.727 -22.611  1.00131.50           O
ATOM   1472  N   ALA   197      16.909   0.665 -20.647  1.00 32.61           N
ATOM   1473  CA  ALA   197      18.048   1.455 -20.277  1.00 32.61           C
ATOM   1474  CB  ALA   197      18.563   1.119 -18.866  1.00 32.61           C
ATOM   1475  C   ALA   197      19.175   1.212 -21.240  1.00 32.61           C
ATOM   1476  O   ALA   197      19.864   2.150 -21.637  1.00 32.61           O
ATOM   1477  N   GLY   198      19.398  -0.059 -21.631  1.00 37.04           N
ATOM   1478  CA  GLY   198      20.510  -0.430 -22.467  1.00 37.04           C
ATOM   1479  C   GLY   198      20.438   0.114 -23.866  1.00 37.04           C
ATOM   1480  O   GLY   198      21.429   0.640 -24.371  1.00 37.04           O
ATOM   1481  N   LEU   199      19.274   0.016 -24.536  1.00 61.78           N
ATOM   1482  CA  LEU   199      19.218   0.393 -25.922  1.00 61.78           C
ATOM   1483  CB  LEU   199      18.030  -0.206 -26.693  1.00 61.78           C
ATOM   1484  CG  LEU   199      18.174  -1.719 -26.924  1.00 61.78           C
ATOM   1485  CD1 LEU   199      16.991  -2.278 -27.731  1.00 61.78           C
ATOM   1486  CD2 LEU   199      19.533  -2.052 -27.560  1.00 61.78           C
ATOM   1487  C   LEU   199      19.187   1.876 -26.100  1.00 61.78           C
ATOM   1488  O   LEU   199      18.859   2.652 -25.203  1.00 61.78           O
ATOM   1489  N   PRO   200      19.553   2.259 -27.293  1.00107.48           N
ATOM   1490  CA  PRO   200      19.584   3.646 -27.654  1.00107.48           C
ATOM   1491  CD  PRO   200      20.514   1.479 -28.055  1.00107.48           C
ATOM   1492  CB  PRO   200      20.330   3.718 -28.984  1.00107.48           C
ATOM   1493  CG  PRO   200      21.258   2.492 -28.941  1.00107.48           C
ATOM   1494  C   PRO   200      18.198   4.202 -27.697  1.00107.48           C
ATOM   1495  O   PRO   200      17.241   3.449 -27.872  1.00107.48           O
ATOM   1496  N   LYS   201      18.104   5.534 -27.563  1.00 71.10           N
ATOM   1497  CA  LYS   201      16.919   6.332 -27.439  1.00 71.10           C
ATOM   1498  CB  LYS   201      17.282   7.820 -27.412  1.00 71.10           C
ATOM   1499  CG  LYS   201      18.386   8.124 -26.404  1.00 71.10           C
ATOM   1500  CD  LYS   201      19.077   9.463 -26.661  1.00 71.10           C
ATOM   1501  CE  LYS   201      20.363   9.642 -25.856  1.00 71.10           C
ATOM   1502  NZ  LYS   201      21.049  10.887 -26.266  1.00 71.10           N
ATOM   1503  C   LYS   201      16.061   6.139 -28.646  1.00 71.10           C
ATOM   1504  O   LYS   201      14.835   6.201 -28.562  1.00 71.10           O
ATOM   1505  N   SER   202      16.709   5.919 -29.803  1.00 48.30           N
ATOM   1506  CA  SER   202      16.091   5.805 -31.095  1.00 48.30           C
ATOM   1507  CB  SER   202      17.131   5.589 -32.209  1.00 48.30           C
ATOM   1508  OG  SER   202      18.033   6.685 -32.274  1.00 48.30           O
ATOM   1509  C   SER   202      15.195   4.607 -31.155  1.00 48.30           C
ATOM   1510  O   SER   202      14.362   4.503 -32.054  1.00 48.30           O
ATOM   1511  N   TRP   203      15.338   3.666 -30.208  1.00 76.87           N
ATOM   1512  CA  TRP   203      14.616   2.427 -30.299  1.00 76.87           C
ATOM   1513  CB  TRP   203      15.534   1.267 -29.893  1.00 76.87           C
ATOM   1514  CG  TRP   203      16.718   1.155 -30.818  1.00 76.87           C
ATOM   1515  CD2 TRP   203      17.318  -0.072 -31.253  1.00 76.87           C
ATOM   1516  CD1 TRP   203      17.474   2.162 -31.345  1.00 76.87           C
ATOM   1517  NE1 TRP   203      18.490   1.639 -32.103  1.00 76.87           N
ATOM   1518  CE2 TRP   203      18.412   0.262 -32.051  1.00 76.87           C
ATOM   1519  CE3 TRP   203      16.989  -1.376 -31.001  1.00 76.87           C
ATOM   1520  CZ2 TRP   203      19.196  -0.702 -32.613  1.00 76.87           C
ATOM   1521  CZ3 TRP   203      17.776  -2.347 -31.576  1.00 76.87           C
ATOM   1522  CH2 TRP   203      18.857  -2.015 -32.367  1.00 76.87           C
ATOM   1523  C   TRP   203      13.441   2.452 -29.369  1.00 76.87           C
ATOM   1524  O   TRP   203      13.505   3.022 -28.282  1.00 76.87           O
ATOM   1525  N   VAL   204      12.309   1.852 -29.796  1.00101.01           N
ATOM   1526  CA  VAL   204      11.176   1.773 -28.920  1.00101.01           C
ATOM   1527  CB  VAL   204       9.853   1.998 -29.604  1.00101.01           C
ATOM   1528  CG1 VAL   204       9.820   3.450 -30.115  1.00101.01           C
ATOM   1529  CG2 VAL   204       9.667   0.951 -30.717  1.00101.01           C
ATOM   1530  C   VAL   204      11.201   0.388 -28.354  1.00101.01           C
ATOM   1531  O   VAL   204      11.404  -0.578 -29.087  1.00101.01           O
ATOM   1532  N   VAL   205      11.029   0.254 -27.022  1.00 53.81           N
ATOM   1533  CA  VAL   205      11.099  -1.054 -26.434  1.00 53.81           C
ATOM   1534  CB  VAL   205      12.202  -1.180 -25.417  1.00 53.81           C
ATOM   1535  CG1 VAL   205      12.192  -2.603 -24.833  1.00 53.81           C
ATOM   1536  CG2 VAL   205      13.532  -0.771 -26.064  1.00 53.81           C
ATOM   1537  C   VAL   205       9.825  -1.318 -25.690  1.00 53.81           C
ATOM   1538  O   VAL   205       9.390  -0.513 -24.869  1.00 53.81           O
ATOM   1539  N   GLY   206       9.189  -2.476 -25.957  1.00 46.78           N
ATOM   1540  CA  GLY   206       8.010  -2.833 -25.223  1.00 46.78           C
ATOM   1541  C   GLY   206       8.435  -3.996 -24.389  1.00 46.78           C
ATOM   1542  O   GLY   206       8.834  -5.031 -24.924  1.00 46.78           O
ATOM   1543  N   ASP   207       8.362  -3.882 -23.048  1.00 92.48           N
ATOM   1544  CA  ASP   207       8.903  -4.990 -22.318  1.00 92.48           C
ATOM   1545  CB  ASP   207      10.229  -4.686 -21.604  1.00 92.48           C
ATOM   1546  CG  ASP   207       9.920  -3.774 -20.422  1.00 92.48           C
ATOM   1547  OD1 ASP   207       9.220  -2.746 -20.624  1.00 92.48           O
ATOM   1548  OD2 ASP   207      10.373  -4.111 -19.294  1.00 92.48           O
ATOM   1549  C   ASP   207       7.995  -5.404 -21.207  1.00 92.48           C
ATOM   1550  O   ASP   207       7.013  -4.740 -20.875  1.00 92.48           O
ATOM   1551  N   LYS   208       8.307  -6.591 -20.647  1.00133.58           N
ATOM   1552  CA  LYS   208       7.717  -7.039 -19.421  1.00133.58           C
ATOM   1553  CB  LYS   208       6.613  -8.107 -19.514  1.00133.58           C
ATOM   1554  CG  LYS   208       5.997  -8.380 -18.131  1.00133.58           C
ATOM   1555  CD  LYS   208       5.318  -7.152 -17.505  1.00133.58           C
ATOM   1556  CE  LYS   208       4.949  -7.308 -16.024  1.00133.58           C
ATOM   1557  NZ  LYS   208       6.141  -7.108 -15.168  1.00133.58           N
ATOM   1558  C   LYS   208       8.846  -7.614 -18.625  1.00133.58           C
ATOM   1559  O   LYS   208       9.553  -8.517 -19.074  1.00133.58           O
ATOM   1560  N   THR   209       9.058  -7.073 -17.412  1.00106.06           N
ATOM   1561  CA  THR   209      10.147  -7.499 -16.589  1.00106.06           C
ATOM   1562  CB  THR   209      10.767  -6.372 -15.805  1.00106.06           C
ATOM   1563  OG1 THR   209      11.925  -6.828 -15.123  1.00106.06           O
ATOM   1564  CG2 THR   209       9.741  -5.826 -14.795  1.00106.06           C
ATOM   1565  C   THR   209       9.646  -8.497 -15.612  1.00106.06           C
ATOM   1566  O   THR   209       8.441  -8.721 -15.493  1.00106.06           O
ATOM   1567  N   GLY   210      10.582  -9.138 -14.890  1.00 35.06           N
ATOM   1568  CA  GLY   210      10.171 -10.079 -13.895  1.00 35.06           C
ATOM   1569  C   GLY   210      11.336 -10.348 -13.006  1.00 35.06           C
ATOM   1570  O   GLY   210      12.493 -10.259 -13.420  1.00 35.06           O
ATOM   1571  N   SER   211      11.056 -10.678 -11.732  1.00 44.46           N
ATOM   1572  CA  SER   211      12.134 -11.024 -10.859  1.00 44.46           C
ATOM   1573  CB  SER   211      12.682  -9.844 -10.040  1.00 44.46           C
ATOM   1574  OG  SER   211      11.686  -9.338  -9.165  1.00 44.46           O
ATOM   1575  C   SER   211      11.618 -12.027  -9.892  1.00 44.46           C
ATOM   1576  O   SER   211      10.597 -11.813  -9.239  1.00 44.46           O
ATOM   1577  N   GLY   212      12.338 -13.154  -9.771  1.00 27.83           N
ATOM   1578  CA  GLY   212      11.938 -14.184  -8.866  1.00 27.83           C
ATOM   1579  C   GLY   212      12.632 -13.901  -7.576  1.00 27.83           C
ATOM   1580  O   GLY   212      13.158 -12.812  -7.363  1.00 27.83           O
ATOM   1581  N   ASP   213      12.631 -14.896  -6.675  1.00 81.96           N
ATOM   1582  CA  ASP   213      13.187 -14.781  -5.355  1.00 81.96           C
ATOM   1583  CB  ASP   213      12.870 -16.020  -4.496  1.00 81.96           C
ATOM   1584  CG  ASP   213      11.360 -16.134  -4.315  1.00 81.96           C
ATOM   1585  OD1 ASP   213      10.641 -15.154  -4.641  1.00 81.96           O
ATOM   1586  OD2 ASP   213      10.907 -17.213  -3.843  1.00 81.96           O
ATOM   1587  C   ASP   213      14.714 -14.645  -5.320  1.00 81.96           C
ATOM   1588  O   ASP   213      15.224 -13.869  -4.516  1.00 81.96           O
ATOM   1589  N   TYR   214      15.484 -15.369  -6.178  1.00188.92           N
ATOM   1590  CA  TYR   214      16.922 -15.557  -6.059  1.00188.92           C
ATOM   1591  CB  TYR   214      17.157 -17.041  -6.371  1.00188.92           C
ATOM   1592  CG  TYR   214      18.487 -17.579  -6.001  1.00188.92           C
ATOM   1593  CD1 TYR   214      19.542 -17.535  -6.879  1.00188.92           C
ATOM   1594  CD2 TYR   214      18.654 -18.162  -4.767  1.00188.92           C
ATOM   1595  CE1 TYR   214      20.757 -18.066  -6.519  1.00188.92           C
ATOM   1596  CE2 TYR   214      19.864 -18.693  -4.402  1.00188.92           C
ATOM   1597  CZ  TYR   214      20.917 -18.641  -5.280  1.00188.92           C
ATOM   1598  OH  TYR   214      22.161 -19.189  -4.908  1.00188.92           O
ATOM   1599  C   TYR   214      17.670 -14.734  -7.067  1.00188.92           C
ATOM   1600  O   TYR   214      18.351 -15.264  -7.945  1.00188.92           O
ATOM   1601  N   GLY   215      17.585 -13.396  -6.960  1.00 32.98           N
ATOM   1602  CA  GLY   215      18.336 -12.565  -7.855  1.00 32.98           C
ATOM   1603  C   GLY   215      17.936 -12.895  -9.260  1.00 32.98           C
ATOM   1604  O   GLY   215      18.655 -12.572 -10.205  1.00 32.98           O
ATOM   1605  N   THR   216      16.772 -13.542  -9.449  1.00 52.30           N
ATOM   1606  CA  THR   216      16.403 -13.906 -10.782  1.00 52.30           C
ATOM   1607  CB  THR   216      15.393 -15.018 -10.857  1.00 52.30           C
ATOM   1608  OG1 THR   216      15.906 -16.171 -10.208  1.00 52.30           O
ATOM   1609  CG2 THR   216      15.104 -15.329 -12.341  1.00 52.30           C
ATOM   1610  C   THR   216      15.780 -12.694 -11.369  1.00 52.30           C
ATOM   1611  O   THR   216      14.683 -12.303 -10.977  1.00 52.30           O
ATOM   1612  N   THR   217      16.486 -12.059 -12.323  1.00113.82           N
ATOM   1613  CA  THR   217      15.984 -10.865 -12.928  1.00113.82           C
ATOM   1614  CB  THR   217      16.881  -9.673 -12.733  1.00113.82           C
ATOM   1615  OG1 THR   217      16.272  -8.519 -13.294  1.00113.82           O
ATOM   1616  CG2 THR   217      18.245  -9.945 -13.396  1.00113.82           C
ATOM   1617  C   THR   217      15.873 -11.116 -14.395  1.00113.82           C
ATOM   1618  O   THR   217      16.796 -11.616 -15.036  1.00113.82           O
ATOM   1619  N   ASN   218      14.711 -10.775 -14.972  1.00 63.59           N
ATOM   1620  CA  ASN   218      14.553 -11.016 -16.369  1.00 63.59           C
ATOM   1621  CB  ASN   218      13.678 -12.233 -16.704  1.00 63.59           C
ATOM   1622  CG  ASN   218      14.380 -13.490 -16.221  1.00 63.59           C
ATOM   1623  OD1 ASN   218      15.519 -13.769 -16.590  1.00 63.59           O
ATOM   1624  ND2 ASN   218      13.676 -14.276 -15.365  1.00 63.59           N
ATOM   1625  C   ASN   218      13.836  -9.867 -16.972  1.00 63.59           C
ATOM   1626  O   ASN   218      13.152  -9.102 -16.295  1.00 63.59           O
ATOM   1627  N   ASP   219      14.034  -9.704 -18.288  1.00 74.11           N
ATOM   1628  CA  ASP   219      13.320  -8.719 -19.024  1.00 74.11           C
ATOM   1629  CB  ASP   219      14.066  -7.377 -19.137  1.00 74.11           C
ATOM   1630  CG  ASP   219      13.144  -6.317 -19.729  1.00 74.11           C
ATOM   1631  OD1 ASP   219      11.940  -6.618 -19.932  1.00 74.11           O
ATOM   1632  OD2 ASP   219      13.639  -5.185 -19.988  1.00 74.11           O
ATOM   1633  C   ASP   219      13.185  -9.297 -20.385  1.00 74.11           C
ATOM   1634  O   ASP   219      14.127  -9.890 -20.909  1.00 74.11           O
ATOM   1635  N   ILE   220      11.983  -9.207 -20.973  1.00142.34           N
ATOM   1636  CA  ILE   220      11.860  -9.674 -22.316  1.00142.34           C
ATOM   1637  CB  ILE   220      11.067 -10.934 -22.485  1.00142.34           C
ATOM   1638  CG1 ILE   220      11.372 -11.548 -23.863  1.00142.34           C
ATOM   1639  CG2 ILE   220       9.583 -10.621 -22.241  1.00142.34           C
ATOM   1640  CD1 ILE   220      11.006 -13.027 -23.966  1.00142.34           C
ATOM   1641  C   ILE   220      11.225  -8.557 -23.064  1.00142.34           C
ATOM   1642  O   ILE   220      10.440  -7.795 -22.499  1.00142.34           O
ATOM   1643  N   ALA   221      11.588  -8.388 -24.349  1.00 54.03           N
ATOM   1644  CA  ALA   221      11.012  -7.260 -25.005  1.00 54.03           C
ATOM   1645  CB  ALA   221      11.764  -5.950 -24.703  1.00 54.03           C
ATOM   1646  C   ALA   221      11.013  -7.423 -26.485  1.00 54.03           C
ATOM   1647  O   ALA   221      11.723  -8.250 -27.061  1.00 54.03           O
ATOM   1648  N   VAL   222      10.150  -6.613 -27.121  1.00 49.06           N
ATOM   1649  CA  VAL   222      10.091  -6.501 -28.540  1.00 49.06           C
ATOM   1650  CB  VAL   222       8.694  -6.487 -29.072  1.00 49.06           C
ATOM   1651  CG1 VAL   222       8.740  -6.300 -30.599  1.00 49.06           C
ATOM   1652  CG2 VAL   222       8.020  -7.795 -28.629  1.00 49.06           C
ATOM   1653  C   VAL   222      10.698  -5.172 -28.790  1.00 49.06           C
ATOM   1654  O   VAL   222      10.229  -4.158 -28.272  1.00 49.06           O
ATOM   1655  N   ILE   223      11.786  -5.153 -29.576  1.00136.02           N
ATOM   1656  CA  ILE   223      12.476  -3.925 -29.790  1.00136.02           C
ATOM   1657  CB  ILE   223      13.931  -3.995 -29.437  1.00136.02           C
ATOM   1658  CG1 ILE   223      14.590  -2.632 -29.700  1.00136.02           C
ATOM   1659  CG2 ILE   223      14.558  -5.171 -30.210  1.00136.02           C
ATOM   1660  CD1 ILE   223      13.984  -1.496 -28.880  1.00136.02           C
ATOM   1661  C   ILE   223      12.394  -3.534 -31.218  1.00136.02           C
ATOM   1662  O   ILE   223      12.787  -4.283 -32.111  1.00136.02           O
ATOM   1663  N   TRP   224      11.842  -2.334 -31.467  1.00112.45           N
ATOM   1664  CA  TRP   224      11.891  -1.829 -32.796  1.00112.45           C
ATOM   1665  CB  TRP   224      10.608  -1.149 -33.331  1.00112.45           C
ATOM   1666  CG  TRP   224       9.502  -2.069 -33.815  1.00112.45           C
ATOM   1667  CD2 TRP   224       8.263  -2.329 -33.132  1.00112.45           C
ATOM   1668  CD1 TRP   224       9.432  -2.751 -34.997  1.00112.45           C
ATOM   1669  NE1 TRP   224       8.238  -3.422 -35.089  1.00112.45           N
ATOM   1670  CE2 TRP   224       7.506  -3.169 -33.949  1.00112.45           C
ATOM   1671  CE3 TRP   224       7.791  -1.899 -31.926  1.00112.45           C
ATOM   1672  CZ2 TRP   224       6.264  -3.592 -33.571  1.00112.45           C
ATOM   1673  CZ3 TRP   224       6.540  -2.332 -31.546  1.00112.45           C
ATOM   1674  CH2 TRP   224       5.790  -3.162 -32.351  1.00112.45           C
ATOM   1675  C   TRP   224      12.964  -0.801 -32.780  1.00112.45           C
ATOM   1676  O   TRP   224      12.911   0.184 -32.046  1.00112.45           O
ATOM   1677  N   PRO   225      13.962  -1.035 -33.570  1.00 96.96           N
ATOM   1678  CA  PRO   225      15.020  -0.080 -33.650  1.00 96.96           C
ATOM   1679  CD  PRO   225      14.423  -2.390 -33.820  1.00 96.96           C
ATOM   1680  CB  PRO   225      16.153  -0.772 -34.400  1.00 96.96           C
ATOM   1681  CG  PRO   225      15.937  -2.258 -34.056  1.00 96.96           C
ATOM   1682  C   PRO   225      14.479   1.130 -34.315  1.00 96.96           C
ATOM   1683  O   PRO   225      15.115   2.179 -34.189  1.00 96.96           O
ATOM   1684  N   GLU   226      13.295   0.966 -34.961  1.00268.61           N
ATOM   1685  CA  GLU   226      12.583   1.898 -35.797  1.00268.61           C
ATOM   1686  CB  GLU   226      11.359   2.554 -35.129  1.00268.61           C
ATOM   1687  CG  GLU   226      10.210   1.588 -34.818  1.00268.61           C
ATOM   1688  CD  GLU   226       9.514   1.188 -36.116  1.00268.61           C
ATOM   1689  OE1 GLU   226      10.162   0.510 -36.957  1.00268.61           O
ATOM   1690  OE2 GLU   226       8.320   1.558 -36.281  1.00268.61           O
ATOM   1691  C   GLU   226      13.524   2.959 -36.207  1.00268.61           C
ATOM   1692  O   GLU   226      13.695   3.957 -35.507  1.00268.61           O
ATOM   1693  N   ASN   227      14.199   2.697 -37.339  1.00216.87           N
ATOM   1694  CA  ASN   227      15.198   3.550 -37.892  1.00216.87           C
ATOM   1695  CB  ASN   227      16.633   3.032 -37.681  1.00216.87           C
ATOM   1696  CG  ASN   227      16.958   3.103 -36.196  1.00216.87           C
ATOM   1697  OD1 ASN   227      16.480   3.989 -35.490  1.00216.87           O
ATOM   1698  ND2 ASN   227      17.793   2.145 -35.708  1.00216.87           N
ATOM   1699  C   ASN   227      14.952   3.513 -39.356  1.00216.87           C
ATOM   1700  O   ASN   227      14.103   2.758 -39.827  1.00216.87           O
ATOM   1701  N   HIS   228      15.678   4.334 -40.131  1.00243.90           N
ATOM   1702  CA  HIS   228      15.415   4.271 -41.532  1.00243.90           C
ATOM   1703  ND1 HIS   228      16.158   7.566 -41.199  1.00243.90           N
ATOM   1704  CG  HIS   228      15.657   6.686 -42.132  1.00243.90           C
ATOM   1705  CB  HIS   228      16.184   5.304 -42.362  1.00243.90           C
ATOM   1706  NE2 HIS   228      14.463   8.598 -42.203  1.00243.90           N
ATOM   1707  CD2 HIS   228      14.624   7.331 -42.736  1.00243.90           C
ATOM   1708  CE1 HIS   228      15.407   8.692 -41.284  1.00243.90           C
ATOM   1709  C   HIS   228      15.780   2.906 -41.997  1.00243.90           C
ATOM   1710  O   HIS   228      16.846   2.381 -41.680  1.00243.90           O
ATOM   1711  N   ALA   229      14.866   2.296 -42.768  1.00226.70           N
ATOM   1712  CA  ALA   229      15.086   0.981 -43.273  1.00226.70           C
ATOM   1713  CB  ALA   229      13.992  -0.020 -42.865  1.00226.70           C
ATOM   1714  C   ALA   229      15.046   1.104 -44.755  1.00226.70           C
ATOM   1715  O   ALA   229      14.518   2.070 -45.305  1.00226.70           O
ATOM   1716  N   PRO   230      15.646   0.155 -45.406  1.00113.56           N
ATOM   1717  CA  PRO   230      15.665   0.131 -46.837  1.00113.56           C
ATOM   1718  CD  PRO   230      16.733  -0.614 -44.831  1.00113.56           C
ATOM   1719  CB  PRO   230      16.758  -0.863 -47.235  1.00113.56           C
ATOM   1720  CG  PRO   230      17.090  -1.620 -45.936  1.00113.56           C
ATOM   1721  C   PRO   230      14.315  -0.236 -47.342  1.00113.56           C
ATOM   1722  O   PRO   230      13.590  -0.961 -46.663  1.00113.56           O
ATOM   1723  N   LEU   231      13.947   0.277 -48.525  1.00237.83           N
ATOM   1724  CA  LEU   231      12.684  -0.067 -49.093  1.00237.83           C
ATOM   1725  CB  LEU   231      11.689   1.106 -49.188  1.00237.83           C
ATOM   1726  CG  LEU   231      11.171   1.599 -47.821  1.00237.83           C
ATOM   1727  CD1 LEU   231      10.327   0.520 -47.120  1.00237.83           C
ATOM   1728  CD2 LEU   231      12.317   2.130 -46.944  1.00237.83           C
ATOM   1729  C   LEU   231      12.954  -0.543 -50.477  1.00237.83           C
ATOM   1730  O   LEU   231      13.984  -0.223 -51.070  1.00237.83           O
ATOM   1731  N   VAL   232      12.017  -1.337 -51.021  1.00121.59           N
ATOM   1732  CA  VAL   232      12.162  -1.827 -52.355  1.00121.59           C
ATOM   1733  CB  VAL   232      11.015  -2.679 -52.806  1.00121.59           C
ATOM   1734  CG1 VAL   232      11.298  -3.110 -54.253  1.00121.59           C
ATOM   1735  CG2 VAL   232      10.838  -3.850 -51.825  1.00121.59           C
ATOM   1736  C   VAL   232      12.181  -0.625 -53.232  1.00121.59           C
ATOM   1737  O   VAL   232      12.905  -0.590 -54.226  1.00121.59           O
ATOM   1738  N   LEU   233      11.386   0.388 -52.817  1.00300.37           N
ATOM   1739  CA  LEU   233      11.134   1.670 -53.420  1.00300.37           C
ATOM   1740  CB  LEU   233      11.712   2.835 -52.587  1.00300.37           C
ATOM   1741  CG  LEU   233      11.488   4.248 -53.168  1.00300.37           C
ATOM   1742  CD1 LEU   233       9.998   4.617 -53.216  1.00300.37           C
ATOM   1743  CD2 LEU   233      12.333   5.298 -52.420  1.00300.37           C
ATOM   1744  C   LEU   233      11.689   1.770 -54.798  1.00300.37           C
ATOM   1745  O   LEU   233      12.900   1.830 -55.008  1.00300.37           O
ATOM   1746  N   VAL   234      10.777   1.765 -55.783  1.00 72.17           N
ATOM   1747  CA  VAL   234      11.134   1.948 -57.152  1.00 72.17           C
ATOM   1748  CB  VAL   234      10.909   0.736 -58.005  1.00 72.17           C
ATOM   1749  CG1 VAL   234      11.245   1.091 -59.462  1.00 72.17           C
ATOM   1750  CG2 VAL   234      11.768  -0.408 -57.444  1.00 72.17           C
ATOM   1751  C   VAL   234      10.219   3.024 -57.626  1.00 72.17           C
ATOM   1752  O   VAL   234       9.087   3.129 -57.158  1.00 72.17           O
ATOM   1753  N   THR   235      10.685   3.871 -58.557  1.00240.67           N
ATOM   1754  CA  THR   235       9.844   4.957 -58.956  1.00240.67           C
ATOM   1755  CB  THR   235      10.607   6.146 -59.465  1.00240.67           C
ATOM   1756  OG1 THR   235       9.730   7.243 -59.681  1.00240.67           O
ATOM   1757  CG2 THR   235      11.316   5.758 -60.771  1.00240.67           C
ATOM   1758  C   THR   235       8.925   4.489 -60.030  1.00240.67           C
ATOM   1759  O   THR   235       9.106   3.417 -60.604  1.00240.67           O
ATOM   1760  N   TYR   236       7.885   5.300 -60.304  1.00316.54           N
ATOM   1761  CA  TYR   236       6.947   4.979 -61.334  1.00316.54           C
ATOM   1762  CB  TYR   236       5.500   4.870 -60.826  1.00316.54           C
ATOM   1763  CG  TYR   236       4.643   4.366 -61.938  1.00316.54           C
ATOM   1764  CD1 TYR   236       4.632   3.022 -62.239  1.00316.54           C
ATOM   1765  CD2 TYR   236       3.842   5.215 -62.668  1.00316.54           C
ATOM   1766  CE1 TYR   236       3.849   2.521 -63.252  1.00316.54           C
ATOM   1767  CE2 TYR   236       3.053   4.721 -63.684  1.00316.54           C
ATOM   1768  CZ  TYR   236       3.061   3.378 -63.982  1.00316.54           C
ATOM   1769  OH  TYR   236       2.253   2.880 -65.026  1.00316.54           O
ATOM   1770  C   TYR   236       7.026   6.119 -62.290  1.00316.54           C
ATOM   1771  O   TYR   236       7.178   7.270 -61.883  1.00316.54           O
ATOM   1772  N   PHE   237       6.939   5.824 -63.600  1.00290.68           N
ATOM   1773  CA  PHE   237       7.130   6.859 -64.569  1.00290.68           C
ATOM   1774  CB  PHE   237       7.877   6.368 -65.821  1.00290.68           C
ATOM   1775  CG  PHE   237       8.188   7.544 -66.681  1.00290.68           C
ATOM   1776  CD1 PHE   237       9.289   8.328 -66.422  1.00290.68           C
ATOM   1777  CD2 PHE   237       7.388   7.855 -67.754  1.00290.68           C
ATOM   1778  CE1 PHE   237       9.582   9.411 -67.217  1.00290.68           C
ATOM   1779  CE2 PHE   237       7.673   8.935 -68.556  1.00290.68           C
ATOM   1780  CZ  PHE   237       8.773   9.716 -68.286  1.00290.68           C
ATOM   1781  C   PHE   237       5.800   7.380 -64.998  1.00290.68           C
ATOM   1782  O   PHE   237       4.843   6.627 -65.168  1.00290.68           O
ATOM   1783  N   THR   238       5.722   8.716 -65.151  1.00297.71           N
ATOM   1784  CA  THR   238       4.534   9.389 -65.581  1.00297.71           C
ATOM   1785  CB  THR   238       3.695   9.880 -64.442  1.00297.71           C
ATOM   1786  OG1 THR   238       2.446  10.358 -64.917  1.00297.71           O
ATOM   1787  CG2 THR   238       4.457  11.016 -63.735  1.00297.71           C
ATOM   1788  C   THR   238       5.001  10.614 -66.290  1.00297.71           C
ATOM   1789  O   THR   238       6.199  10.813 -66.483  1.00297.71           O
ATOM   1790  N   GLN   239       4.056  11.463 -66.735  1.00237.05           N
ATOM   1791  CA  GLN   239       4.495  12.702 -67.296  1.00237.05           C
ATOM   1792  CB  GLN   239       3.553  13.340 -68.325  1.00237.05           C
ATOM   1793  CG  GLN   239       3.448  12.569 -69.639  1.00237.05           C
ATOM   1794  CD  GLN   239       2.744  13.491 -70.619  1.00237.05           C
ATOM   1795  OE1 GLN   239       2.960  14.702 -70.609  1.00237.05           O
ATOM   1796  NE2 GLN   239       1.872  12.913 -71.485  1.00237.05           N
ATOM   1797  C   GLN   239       4.571  13.652 -66.155  1.00237.05           C
ATOM   1798  O   GLN   239       3.751  13.626 -65.239  1.00237.05           O
ATOM   1799  N   PRO   240       5.567  14.481 -66.193  1.00255.33           N
ATOM   1800  CA  PRO   240       5.730  15.442 -65.146  1.00255.33           C
ATOM   1801  CD  PRO   240       6.831  14.107 -66.803  1.00255.33           C
ATOM   1802  CB  PRO   240       7.127  16.028 -65.339  1.00255.33           C
ATOM   1803  CG  PRO   240       7.902  14.883 -66.020  1.00255.33           C
ATOM   1804  C   PRO   240       4.611  16.430 -65.176  1.00255.33           C
ATOM   1805  O   PRO   240       4.369  17.082 -64.162  1.00255.33           O
ATOM   1806  N   GLU   241       3.921  16.575 -66.323  1.00247.49           N
ATOM   1807  CA  GLU   241       2.844  17.514 -66.383  1.00247.49           C
ATOM   1808  CB  GLU   241       3.104  18.702 -67.323  1.00247.49           C
ATOM   1809  CG  GLU   241       3.358  18.303 -68.778  1.00247.49           C
ATOM   1810  CD  GLU   241       3.606  19.589 -69.545  1.00247.49           C
ATOM   1811  OE1 GLU   241       3.064  20.637 -69.102  1.00247.49           O
ATOM   1812  OE2 GLU   241       4.334  19.549 -70.572  1.00247.49           O
ATOM   1813  C   GLU   241       1.632  16.789 -66.861  1.00247.49           C
ATOM   1814  O   GLU   241       1.706  15.645 -67.307  1.00247.49           O
ATOM   1815  N   GLN   242       0.469  17.456 -66.750  1.00122.40           N
ATOM   1816  CA  GLN   242      -0.796  16.898 -67.120  1.00122.40           C
ATOM   1817  CB  GLN   242      -1.984  17.815 -66.781  1.00122.40           C
ATOM   1818  CG  GLN   242      -3.341  17.181 -67.093  1.00122.40           C
ATOM   1819  CD  GLN   242      -4.437  18.113 -66.594  1.00122.40           C
ATOM   1820  OE1 GLN   242      -4.308  18.732 -65.540  1.00122.40           O
ATOM   1821  NE2 GLN   242      -5.548  18.215 -67.372  1.00122.40           N
ATOM   1822  C   GLN   242      -0.784  16.655 -68.594  1.00122.40           C
ATOM   1823  O   GLN   242      -1.435  15.731 -69.080  1.00122.40           O
ATOM   1824  N   LYS   243      -0.021  17.475 -69.344  1.00323.51           N
ATOM   1825  CA  LYS   243      -0.003  17.358 -70.772  1.00323.51           C
ATOM   1826  CB  LYS   243       0.219  15.909 -71.252  1.00323.51           C
ATOM   1827  CG  LYS   243       0.257  15.722 -72.769  1.00323.51           C
ATOM   1828  CD  LYS   243       1.473  16.358 -73.444  1.00323.51           C
ATOM   1829  CE  LYS   243       1.150  17.628 -74.231  1.00323.51           C
ATOM   1830  NZ  LYS   243       1.126  18.793 -73.324  1.00323.51           N
ATOM   1831  C   LYS   243      -1.326  17.852 -71.259  1.00323.51           C
ATOM   1832  O   LYS   243      -1.793  17.502 -72.343  1.00323.51           O
ATOM   1833  N   ALA   244      -1.959  18.698 -70.427  1.00282.38           N
ATOM   1834  CA  ALA   244      -3.169  19.387 -70.764  1.00282.38           C
ATOM   1835  CB  ALA   244      -4.407  18.912 -69.984  1.00282.38           C
ATOM   1836  C   ALA   244      -2.890  20.791 -70.341  1.00282.38           C
ATOM   1837  O   ALA   244      -2.103  21.010 -69.423  1.00282.38           O
ATOM   1838  N   GLU   245      -3.496  21.794 -71.000  1.00347.72           N
ATOM   1839  CA  GLU   245      -3.126  23.115 -70.592  1.00347.72           C
ATOM   1840  CB  GLU   245      -2.325  23.885 -71.661  1.00347.72           C
ATOM   1841  CG  GLU   245      -3.009  23.956 -73.035  1.00347.72           C
ATOM   1842  CD  GLU   245      -4.131  24.990 -73.001  1.00347.72           C
ATOM   1843  OE1 GLU   245      -3.840  26.170 -72.672  1.00347.72           O
ATOM   1844  OE2 GLU   245      -5.298  24.611 -73.295  1.00347.72           O
ATOM   1845  C   GLU   245      -4.336  23.919 -70.263  1.00347.72           C
ATOM   1846  O   GLU   245      -5.389  23.792 -70.886  1.00347.72           O
ATOM   1847  N   ARG   246      -4.190  24.748 -69.214  1.00266.93           N
ATOM   1848  CA  ARG   246      -5.176  25.703 -68.822  1.00266.93           C
ATOM   1849  CB  ARG   246      -5.697  25.515 -67.385  1.00266.93           C
ATOM   1850  CG  ARG   246      -6.148  24.088 -67.059  1.00266.93           C
ATOM   1851  CD  ARG   246      -7.071  24.002 -65.837  1.00266.93           C
ATOM   1852  NE  ARG   246      -6.445  24.799 -64.744  1.00266.93           N
ATOM   1853  CZ  ARG   246      -5.874  24.195 -63.661  1.00266.93           C
ATOM   1854  NH1 ARG   246      -5.941  22.841 -63.506  1.00266.93           N
ATOM   1855  NH2 ARG   246      -5.254  24.961 -62.717  1.00266.93           N
ATOM   1856  C   ARG   246      -4.397  26.974 -68.834  1.00266.93           C
ATOM   1857  O   ARG   246      -3.317  27.038 -68.251  1.00266.93           O
ATOM   1858  N   ARG   247      -4.897  28.022 -69.509  1.00253.33           N
ATOM   1859  CA  ARG   247      -4.094  29.206 -69.568  1.00253.33           C
ATOM   1860  CB  ARG   247      -4.555  30.225 -70.623  1.00253.33           C
ATOM   1861  CG  ARG   247      -4.356  29.741 -72.056  1.00253.33           C
ATOM   1862  CD  ARG   247      -5.117  30.575 -73.083  1.00253.33           C
ATOM   1863  NE  ARG   247      -6.552  30.485 -72.701  1.00253.33           N
ATOM   1864  CZ  ARG   247      -7.281  29.387 -73.061  1.00253.33           C
ATOM   1865  NH1 ARG   247      -6.698  28.405 -73.808  1.00253.33           N
ATOM   1866  NH2 ARG   247      -8.576  29.264 -72.652  1.00253.33           N
ATOM   1867  C   ARG   247      -4.158  29.882 -68.245  1.00253.33           C
ATOM   1868  O   ARG   247      -5.207  29.927 -67.604  1.00253.33           O
ATOM   1869  N   ARG   248      -3.012  30.424 -67.797  1.00188.77           N
ATOM   1870  CA  ARG   248      -3.011  31.146 -66.565  1.00188.77           C
ATOM   1871  CB  ARG   248      -1.636  31.186 -65.878  1.00188.77           C
ATOM   1872  CG  ARG   248      -1.194  29.851 -65.276  1.00188.77           C
ATOM   1873  CD  ARG   248       0.204  29.889 -64.653  1.00188.77           C
ATOM   1874  NE  ARG   248       0.405  28.598 -63.937  1.00188.77           N
ATOM   1875  CZ  ARG   248       0.198  28.531 -62.589  1.00188.77           C
ATOM   1876  NH1 ARG   248      -0.135  29.657 -61.891  1.00188.77           N
ATOM   1877  NH2 ARG   248       0.331  27.338 -61.940  1.00188.77           N
ATOM   1878  C   ARG   248      -3.350  32.551 -66.926  1.00188.77           C
ATOM   1879  O   ARG   248      -2.583  33.232 -67.604  1.00188.77           O
ATOM   1880  N   ASP   249      -4.527  33.028 -66.494  1.00170.91           N
ATOM   1881  CA  ASP   249      -4.884  34.369 -66.834  1.00170.91           C
ATOM   1882  CB  ASP   249      -6.395  34.645 -66.751  1.00170.91           C
ATOM   1883  CG  ASP   249      -7.084  33.874 -67.866  1.00170.91           C
ATOM   1884  OD1 ASP   249      -6.393  33.529 -68.861  1.00170.91           O
ATOM   1885  OD2 ASP   249      -8.308  33.611 -67.739  1.00170.91           O
ATOM   1886  C   ASP   249      -4.217  35.278 -65.863  1.00170.91           C
ATOM   1887  O   ASP   249      -3.993  34.911 -64.710  1.00170.91           O
ATOM   1888  N   ILE   250      -3.858  36.489 -66.326  1.00132.81           N
ATOM   1889  CA  ILE   250      -3.302  37.464 -65.439  1.00132.81           C
ATOM   1890  CB  ILE   250      -1.906  37.891 -65.800  1.00132.81           C
ATOM   1891  CG1 ILE   250      -0.984  36.659 -65.869  1.00132.81           C
ATOM   1892  CG2 ILE   250      -1.443  38.939 -64.774  1.00132.81           C
ATOM   1893  CD1 ILE   250      -0.999  35.797 -64.605  1.00132.81           C
ATOM   1894  C   ILE   250      -4.203  38.644 -65.582  1.00132.81           C
ATOM   1895  O   ILE   250      -4.478  39.081 -66.698  1.00132.81           O
ATOM   1896  N   LEU   251      -4.713  39.191 -64.463  1.00231.03           N
ATOM   1897  CA  LEU   251      -5.643  40.271 -64.617  1.00231.03           C
ATOM   1898  CB  LEU   251      -6.981  40.019 -63.908  1.00231.03           C
ATOM   1899  CG  LEU   251      -7.681  38.763 -64.463  1.00231.03           C
ATOM   1900  CD1 LEU   251      -9.026  38.502 -63.768  1.00231.03           C
ATOM   1901  CD2 LEU   251      -7.796  38.826 -65.993  1.00231.03           C
ATOM   1902  C   LEU   251      -5.029  41.508 -64.060  1.00231.03           C
ATOM   1903  O   LEU   251      -4.277  41.460 -63.087  1.00231.03           O
ATOM   1904  N   ALA   252      -5.332  42.661 -64.683  1.00263.15           N
ATOM   1905  CA  ALA   252      -4.736  43.887 -64.248  1.00263.15           C
ATOM   1906  CB  ALA   252      -3.631  44.388 -65.190  1.00263.15           C
ATOM   1907  C   ALA   252      -5.800  44.928 -64.248  1.00263.15           C
ATOM   1908  O   ALA   252      -6.876  44.729 -64.808  1.00263.15           O
ATOM   1909  N   ALA   253      -5.523  46.067 -63.583  1.00254.54           N
ATOM   1910  CA  ALA   253      -6.464  47.146 -63.541  1.00254.54           C
ATOM   1911  CB  ALA   253      -6.084  48.251 -62.538  1.00254.54           C
ATOM   1912  C   ALA   253      -6.499  47.767 -64.900  1.00254.54           C
ATOM   1913  O   ALA   253      -5.494  47.800 -65.608  1.00254.54           O
ATOM   1914  N   ALA   254      -7.682  48.258 -65.310  1.00292.10           N
ATOM   1915  CA  ALA   254      -7.808  48.891 -66.589  1.00292.10           C
ATOM   1916  CB  ALA   254      -7.666  47.934 -67.785  1.00292.10           C
ATOM   1917  C   ALA   254      -9.186  49.451 -66.642  1.00292.10           C
ATOM   1918  O   ALA   254     -10.026  49.132 -65.802  1.00292.10           O
ATOM   1919  N   ALA   255      -9.452  50.324 -67.630  1.00236.10           N
ATOM   1920  CA  ALA   255     -10.766  50.880 -67.726  1.00236.10           C
ATOM   1921  CB  ALA   255     -10.776  52.392 -68.011  1.00236.10           C
ATOM   1922  C   ALA   255     -11.441  50.209 -68.870  1.00236.10           C
ATOM   1923  O   ALA   255     -10.933  50.190 -69.989  1.00236.10           O
ATOM   1924  N   LYS   256     -12.617  49.620 -68.597  1.00290.80           N
ATOM   1925  CA  LYS   256     -13.374  48.957 -69.613  1.00290.80           C
ATOM   1926  CB  LYS   256     -13.097  47.445 -69.700  1.00290.80           C
ATOM   1927  CG  LYS   256     -11.697  47.084 -70.209  1.00290.80           C
ATOM   1928  CD  LYS   256     -10.558  47.427 -69.242  1.00290.80           C
ATOM   1929  CE  LYS   256     -10.533  46.578 -67.968  1.00290.80           C
ATOM   1930  NZ  LYS   256     -11.679  46.932 -67.099  1.00290.80           N
ATOM   1931  C   LYS   256     -14.797  49.122 -69.204  1.00290.80           C
ATOM   1932  O   LYS   256     -15.067  49.721 -68.166  1.00290.80           O
ATOM   1933  N   ILE   257     -15.753  48.623 -70.012  1.00113.34           N
ATOM   1934  CA  ILE   257     -17.117  48.740 -69.592  1.00113.34           C
ATOM   1935  CB  ILE   257     -18.114  48.117 -70.526  1.00113.34           C
ATOM   1936  CG1 ILE   257     -18.168  48.875 -71.864  1.00113.34           C
ATOM   1937  CG2 ILE   257     -19.460  48.067 -69.785  1.00113.34           C
ATOM   1938  CD1 ILE   257     -16.876  48.800 -72.676  1.00113.34           C
ATOM   1939  C   ILE   257     -17.208  48.016 -68.292  1.00113.34           C
ATOM   1940  O   ILE   257     -16.697  46.906 -68.154  1.00113.34           O
ATOM   1941  N   VAL   258     -17.830  48.657 -67.283  1.00104.93           N
ATOM   1942  CA  VAL   258     -17.903  48.051 -65.989  1.00104.93           C
ATOM   1943  CB  VAL   258     -16.970  48.683 -64.997  1.00104.93           C
ATOM   1944  CG1 VAL   258     -17.403  50.144 -64.789  1.00104.93           C
ATOM   1945  CG2 VAL   258     -16.994  47.865 -63.697  1.00104.93           C
ATOM   1946  C   VAL   258     -19.276  48.245 -65.440  1.00104.93           C
ATOM   1947  O   VAL   258     -20.018  49.133 -65.858  1.00104.93           O
ATOM   1948  N   THR   259     -19.650  47.361 -64.494  1.00170.33           N
ATOM   1949  CA  THR   259     -20.885  47.479 -63.786  1.00170.33           C
ATOM   1950  CB  THR   259     -21.458  46.154 -63.358  1.00170.33           C
ATOM   1951  OG1 THR   259     -21.624  45.318 -64.493  1.00170.33           O
ATOM   1952  CG2 THR   259     -22.824  46.359 -62.673  1.00170.33           C
ATOM   1953  C   THR   259     -20.526  48.257 -62.560  1.00170.33           C
ATOM   1954  O   THR   259     -19.350  48.519 -62.317  1.00170.33           O
ATOM   1955  N   HIS   260     -21.528  48.680 -61.769  1.00219.15           N
ATOM   1956  CA  HIS   260     -21.268  49.462 -60.600  1.00219.15           C
ATOM   1957  ND1 HIS   260     -22.581  50.829 -57.600  1.00219.15           N
ATOM   1958  CG  HIS   260     -22.207  51.074 -58.902  1.00219.15           C
ATOM   1959  CB  HIS   260     -22.520  50.173 -60.060  1.00219.15           C
ATOM   1960  NE2 HIS   260     -21.408  52.717 -57.577  1.00219.15           N
ATOM   1961  CD2 HIS   260     -21.494  52.234 -58.870  1.00219.15           C
ATOM   1962  CE1 HIS   260     -22.077  51.841 -56.850  1.00219.15           C
ATOM   1963  C   HIS   260     -20.724  48.571 -59.529  1.00219.15           C
ATOM   1964  O   HIS   260     -21.027  47.380 -59.478  1.00219.15           O
ATOM   1965  N   GLY   261     -19.877  49.144 -58.651  1.00 60.91           N
ATOM   1966  CA  GLY   261     -19.279  48.394 -57.589  1.00 60.91           C
ATOM   1967  C   GLY   261     -18.012  49.103 -57.243  1.00 60.91           C
ATOM   1968  O   GLY   261     -17.794  50.236 -57.669  1.00 60.91           O
ATOM   1969  N   PHE   262     -17.140  48.449 -56.450  1.00 63.73           N
ATOM   1970  CA  PHE   262     -15.898  49.071 -56.099  1.00 63.73           C
ATOM   1971  CB  PHE   262     -15.212  48.438 -54.879  1.00 63.73           C
ATOM   1972  CG  PHE   262     -13.941  49.180 -54.622  1.00 63.73           C
ATOM   1973  CD1 PHE   262     -13.964  50.351 -53.903  1.00 63.73           C
ATOM   1974  CD2 PHE   262     -12.730  48.712 -55.090  1.00 63.73           C
ATOM   1975  CE1 PHE   262     -12.806  51.046 -53.651  1.00 63.73           C
ATOM   1976  CE2 PHE   262     -11.564  49.403 -54.840  1.00 63.73           C
ATOM   1977  CZ  PHE   262     -11.604  50.573 -54.120  1.00 63.73           C
ATOM   1978  C   PHE   262     -14.961  48.893 -57.279  1.00 63.73           C
ATOM   1979  O   PHE   262     -14.503  49.932 -57.826  1.00 63.73           O
ATOM   1980  OXT PHE   262     -14.689  47.720 -57.647  1.00 63.73           O
TER    1981      PHE   262
END
