# Supplementary material for: Estimating local protein model quality: prospects for molecular replacement
Source: Acta Crystallogr D Struct Biol. 2020 Mar 3;76(Pt 3):285–90. doi: 10.1107/S2059798320000972 (PMC7057213; doi:10.1107/S2059798320000972)
Supplement: Supplementary file 1 [file d-76-00285-sup1.zip › models/1bza.1alq_A.B99990001.pdb.proq3.sscore.local]

ProQ2 ProQRosCen ProQRosFA ProQ3
0.40258301 0.44260971 0.31134969 0.32853061
0.41092894 0.44242833 0.36575302 0.4008545
0.38523268 0.4082942 0.36578197 0.38811854
0.40288911 0.39707038 0.37956751 0.41891175
0.45533185 0.39520808 0.38635039 0.47066071
0.54169334 0.43952794 0.45855738 0.55331245
0.66143933 0.49540048 0.51852191 0.66279262
0.69691587 0.59760613 0.59209371 0.6967547
0.68335356 0.56858273 0.58601335 0.67884328
0.6988585 0.62174652 0.62665924 0.67987537
0.74312575 0.71339476 0.70361382 0.73550421
0.74359778 0.73047694 0.7010436 0.73498804
0.66918605 0.67144377 0.63109592 0.66672671
0.61027912 0.60208495 0.57252432 0.62760844
0.57441179 0.59589748 0.54621415 0.5996999
0.59818507 0.65439405 0.55797994 0.61893458
0.68192772 0.76993151 0.65644261 0.70987514
0.69304377 0.7426945 0.67820236 0.75380117
0.79517339 0.78650999 0.81250997 0.84905205
0.80047786 0.7559462 0.80995961 0.8750044
0.88795775 0.75246251 0.89177515 0.92852927
0.86950928 0.67914339 0.81994565 0.90051098
0.8427026 0.65467032 0.8283676 0.8663277
0.85083107 0.69170724 0.79332824 0.87063855
0.75718984 0.69360798 0.73623048 0.78748275
0.73227956 0.76752494 0.69049526 0.76161841
0.6104517 0.68338485 0.6227798 0.64895142
0.57716352 0.70113321 0.62901874 0.63800732
0.60437731 0.62908974 0.67215276 0.66234301
0.64773238 0.63488342 0.72906552 0.67168875
0.7010161 0.57628547 0.78243987 0.74020468
0.74398217 0.55750497 0.86875382 0.77488361
0.76123001 0.63140179 0.92267915 0.82616586
0.75813965 0.74931809 1.0457999 0.83434652
0.72552319 0.80061405 1.0029613 0.86144057
0.67993354 0.80054576 1.0120762 0.81629463
0.63497167 0.82904559 0.97835508 0.84297758
0.81087609 0.91849391 1.1266339 0.9795181
0.92582425 0.99175208 1.1391759 1.0706147
0.93492627 0.96716345 1.1702237 1.0875847
0.93237728 0.89150994 1.1448909 1.0786592
0.98289659 0.86624481 1.1526132 1.0834086
1.0328193 0.93474443 1.1379802 1.115599
1.0241075 0.96957829 1.1508569 1.1022376
1.0495316 0.95796064 1.1425933 1.1141054
1.0394455 0.9864979 1.1458668 1.1133523
0.97371947 0.89443403 1.0819792 1.0658327
0.94073815 0.85821027 1.0584321 1.0745351
0.89706582 0.83190676 1.0349371 1.0557464
0.92402826 0.87340425 1.0332836 1.1021812
0.94676741 0.87672408 0.9874745 1.0785637
0.90822939 0.8841795 0.95126247 1.0320415
0.8709964 0.86418975 0.89471951 0.9812452
0.8501076 0.86846378 0.84186449 0.93351036
0.81741809 0.80213447 0.77875765 0.85973773
0.75252992 0.74254035 0.65271557 0.74314412
0.68475617 0.62907387 0.53468561 0.64714463
0.64844751 0.59355375 0.49257274 0.58600651
0.60152538 0.51121002 0.45517197 0.55873858
0.58931848 0.5047333 0.4406941 0.53301101
0.51763161 0.46595468 0.39615121 0.45416708
0.45577464 0.42749268 0.46815983 0.46237617
0.43644435 0.4378102 0.49406607 0.43664558
0.43941278 0.48778538 0.57532862 0.4781288
0.41975216 0.5523466 0.61526701 0.50166983
0.43809373 0.60719651 0.68342682 0.54869817
0.45308551 0.57493351 0.73354506 0.59228391
0.53063106 0.62018591 0.76103156 0.66400042
0.59423887 0.63062624 0.80218185 0.70375847
0.60847424 0.69178496 0.83935011 0.7391584
0.56700126 0.66800036 0.82658343 0.71869738
0.51664895 0.67133752 0.82948599 0.70934192
0.41602511 0.61711358 0.79295031 0.64659402
0.41932434 0.68122269 0.76798808 0.617031
0.54857973 0.7603237 0.80137287 0.66556176
0.54009626 0.77075137 0.81549918 0.68728523
0.4868722 0.64100079 0.78212564 0.61658235
0.45292999 0.63194349 0.73918182 0.57166992
0.46091252 0.6168746 0.7493381 0.57274685
0.59470114 0.73669377 0.81546673 0.6620708
0.54636542 0.70131776 0.81618073 0.62605788
0.59203133 0.71720358 0.80996973 0.66012397
0.5000355 0.64102036 0.74619444 0.61348678
0.47588569 0.60072045 0.7370284 0.58131715
0.52450915 0.67819975 0.7592066 0.63100129
0.54044212 0.6793345 0.74409864 0.62132252
0.58812055 0.64707849 0.76560901 0.64539934
0.59516205 0.63172948 0.70759113 0.63670441
0.67396004 0.64083623 0.78227362 0.70753451
0.80792635 0.75327475 0.92132261 0.85732738
0.90183748 0.84403676 1.0526487 0.94568714
0.85480755 0.81226284 1.0598711 0.95359159
0.79818689 0.77556688 1.02496 0.93574867
0.74144337 0.73478623 0.95918389 0.89138826
0.74693495 0.7410716 0.96417551 0.89500532
0.80820144 0.84964946 1.0404727 0.98184734
0.83944527 0.8412616 1.0541224 1.0083349
0.84343518 0.90020858 1.0988582 1.0258849
0.79137091 0.78949779 1.0305197 0.93971705
0.81270904 0.83352887 1.0777262 0.99558679
0.81158343 0.78777387 1.0664475 1.024695
0.80882331 0.76225998 1.0080367 0.99324749
0.78756964 0.80052348 1.0717192 1.0182971
0.85853006 0.86058495 1.1112954 1.045661
0.9118418 0.9066266 1.1899287 1.1322686
0.94168379 0.89843837 1.1984035 1.1300008
0.93486789 0.87513093 1.2048809 1.1323412
0.86913859 0.83805997 1.1635738 1.1304886
0.88939021 0.86808893 1.1626647 1.1254781
0.87137394 0.89206828 1.1220004 1.133054
0.8835956 0.93793238 1.1240091 1.104485
0.81985221 0.87941039 1.0630285 1.0735147
0.77176949 0.84495707 1.0227621 1.0104624
0.71383232 0.78723239 0.95070475 0.95012254
0.69944713 0.77249907 0.92494206 0.91833117
0.72314037 0.8269597 0.95223291 0.9285428
0.79648495 0.94430333 1.0005783 0.95517716
0.84285859 1.0167427 1.0452368 0.98977822
0.8060767 0.86959524 0.95868222 0.94972914
0.71614399 0.85169134 0.91597365 0.87555463
0.68964703 0.75803691 0.88923966 0.87333349
0.74707717 0.79802642 0.91485297 0.92437168
0.69665842 0.73837513 0.88503145 0.87096289
0.62883274 0.76051481 0.92536746 0.83785116
0.60166709 0.69539631 0.89479724 0.81833754
0.6607256 0.77379808 0.97802237 0.86449053
0.68358825 0.74726991 0.93639497 0.86383689
0.62205094 0.71570177 0.87596218 0.79269314
0.58264125 0.7118834 0.93851562 0.80641006
0.67459346 0.82075751 0.9600073 0.81848659
0.66777474 0.8077319 0.98151104 0.83025255
0.55887385 0.68004214 0.88828645 0.76772258
0.53135216 0.6166155 0.89872292 0.74453683
0.55264757 0.70856779 0.96843415 0.81565965
0.5580419 0.68266984 0.97031263 0.79528518
0.5943184 0.77257992 1.0128751 0.83357499
0.62386316 0.79756104 0.94724115 0.80109751
0.62869796 0.8255431 0.97293577 0.86284425
0.63293067 0.83240177 0.96277573 0.83747503
0.65748486 0.82639216 0.91543144 0.83236018
0.68363133 0.82260421 0.89224893 0.82585114
0.60753914 0.7898397 0.87275229 0.7398269
0.60108901 0.78209549 0.88007081 0.74228825
0.56795961 0.76768142 0.88510592 0.7208108
0.51487803 0.70735865 0.84403881 0.65861137
0.41735323 0.65157205 0.75569826 0.58030687
0.42788987 0.70033134 0.79514819 0.61499702
0.42257398 0.75517629 0.84121071 0.62273704
0.49187534 0.82930071 0.8957384 0.65647002
0.51903828 0.78985142 0.95451722 0.73942709
0.54426496 0.78660572 1.0161509 0.77294095
0.62508053 0.79220437 1.0928473 0.84174498
0.78550518 0.82352879 1.209527 0.95167435
0.77971734 0.79684001 1.2259123 1.0092776
0.81858654 0.76910062 1.2340193 0.98578569
0.93216153 0.89627589 1.3042502 1.0688869
0.89022296 0.84976212 1.2743745 1.058076
0.86768966 0.83769879 1.2330336 1.0563895
0.85353073 0.8178979 1.1778808 1.054187
0.81225374 0.8216315 1.1951441 1.031932
0.73299053 0.74256704 1.0692548 0.93924805
0.69952631 0.66461876 1.0035149 0.8925597
0.72389457 0.69271614 1.0288894 0.90211083
0.73736014 0.74136452 1.0515212 0.91654069
0.74908527 0.74431925 1.0195848 0.89887303
0.75230182 0.71425717 0.97500546 0.84377529
0.76242505 0.68869785 0.95816998 0.84428151
0.7891212 0.69301724 0.9746633 0.88169546
0.76178394 0.72303817 0.96268301 0.8556716
0.79433484 0.72593785 0.87725975 0.83019805
0.76850018 0.75010664 0.87554562 0.81814303
0.74349878 0.77166803 0.8806447 0.84536646
0.73809695 0.75894855 0.90244816 0.86473791
0.71078598 0.74676557 0.90506845 0.86188048
0.69650339 0.66781578 0.85929236 0.83202553
0.71454863 0.66912081 0.8937905 0.84704681
0.78566473 0.75355463 0.96383745 0.90859095
0.77760331 0.71325494 1.0089354 0.93598217
0.74094504 0.75853524 1.0019877 0.90679764
0.71285523 0.75148293 0.98598999 0.89046541
0.71718774 0.77181595 0.9979588 0.92447816
0.70803198 0.75225618 0.97161913 0.90313028
0.78045551 0.89372283 1.0810751 0.95338127
0.84365479 0.97323211 1.0924676 0.99079854
0.81719378 0.94090598 1.0338523 0.94802801
0.65602924 0.77196889 0.90771621 0.85145945
0.60268097 0.70784135 0.8276661 0.77699448
0.63897327 0.72202903 0.77535039 0.77266745
0.64383992 0.74349593 0.75569354 0.74177078
0.67321281 0.77997284 0.73798932 0.76600197
0.70910237 0.77925746 0.70454063 0.7375268
0.65924994 0.67747204 0.60872171 0.66584021
0.56719356 0.64471399 0.57400029 0.57817997
0.64042274 0.66745921 0.65597168 0.67446285
0.68592113 0.7956045 0.73936681 0.73985181
0.65170348 0.79987582 0.70442647 0.68097364
0.58319418 0.83066336 0.71050817 0.63860081
0.51851446 0.76547373 0.69499357 0.62350135
0.56867233 0.85710441 0.75828201 0.66965306
0.52445305 0.82360443 0.71674667 0.67865883
0.48525452 0.78349235 0.66865445 0.62036097
0.59310275 0.84912013 0.76747675 0.67100668
0.69584309 0.84654456 0.91035504 0.81507262
0.80147329 0.83464573 0.99100926 0.87329657
0.75575878 0.63572628 0.93218391 0.82821307
0.87691026 0.67837427 1.010436 0.86587973
0.89006402 0.66627417 0.9614988 0.85207269
0.86571961 0.66867167 1.0228699 0.83526284
0.87006927 0.69098704 0.95012287 0.84371584
0.74155004 0.66439679 0.86112425 0.7523308
0.6745243 0.68852679 0.79074497 0.68402588
0.62779216 0.61812054 0.74839301 0.64213077
0.5823717 0.70351533 0.74247606 0.64308276
0.49484395 0.68118132 0.70769137 0.57361788
0.53296127 0.72520177 0.67557998 0.58957958
0.59536848 0.64351208 0.71513777 0.66522454
0.6285361 0.65801695 0.71558296 0.71245526
0.76639333 0.7510184 0.90126037 0.84175535
0.91540881 0.77083489 0.9440381 0.94427322
0.96746897 0.78786686 1.0103272 0.99971386
0.95075132 0.72951433 0.94159797 0.98782666
0.90788927 0.66867396 0.93042398 0.93986308
0.87590261 0.74010822 0.92167025 0.92533652
0.82820154 0.71359869 0.84102651 0.80953845
0.79855771 0.74524655 0.76246711 0.77308082
0.6178166 0.50416789 0.54832097 0.56685145
0.43916618 0.34033174 0.36626978 0.4082252
0.41021538 0.2334234 0.3162788 0.35799756
0.4723241 0.30090682 0.3861576 0.38372659
0.46873578 0.30198493 0.37197397 0.38756494
0.4953017 0.20507772 0.32544635 0.38893822
0.41137594 0.10452484 0.24605237 0.33237395
0.4243238 0.051604139 0.24831645 0.32505503
0.34062218 0.030208989 0.21654835 0.26902886
0.29898472 0.10580224 0.22584346 0.21202968
0.3630132 0.10861245 0.21803277 0.20093129
0.33040407 0.1511848 0.1630223 0.1701163
0.28529496 0.1198388 0.14416191 0.11974795
0.28055624 0.1494296 0.12837684 0.097120364
0.24470436 0.11544569 0.081530742 0.076635733
0.21778277 0.11613376 0.036983964 0.056709427
0.20201103 0.11470195 0.035003741 0.043132622
0.23951575 0.16444606 0.040791445 0.066787011
0.23910141 0.16534779 0.04133685 0.063755784
0.20605334 0.12815885 0.003703378 0.038819339
0.21401685 0.14534705 0.020201905 0.049490987
0.20332639 0.17802893 0.084730144 0.082499138
0.21705976 0.16836721 0.12109241 0.10011061
0.20320981 0.12316193 0.14465922 0.099596679
0.19659267 0.091058006 0.13371063 0.085385421
0.21086573 0.13233528 0.17429134 0.10207499
0.22069005 0.11137125 0.16268732 0.087862385
0.22567972 0.076397165 0.15106074 0.085398864
0.17939876 0.020079871 0.13871296 0.060596092
0.20011538 0.045065471 0.15953941 0.080383894
0.18384269 -0.0015736477 0.19162753 0.099897606
0.16681127 -0.053669701 0.16264435 0.075066556
0.10024811 -0.061438489 0.16612931 0.035979749
0.0011680938 -0.10495022 0.10487118 -0.042051366
-0.037344899 -0.13997549 0.038627298 -0.095416327
-0.068497767 -0.076984745 0.028078009 -0.10922652
-0.058010244 -0.055319713 0.017446536 -0.087689677
