# Supplementary material for: Estimating local protein model quality: prospects for molecular replacement
Source: Acta Crystallogr D Struct Biol. 2020 Mar 3;76(Pt 3):285–90. doi: 10.1107/S2059798320000972 (PMC7057213; doi:10.1107/S2059798320000972)
Supplement: Supplementary file 1 [file d-76-00285-sup1.zip › models/1bza.1alq_A.B99990001.pdb.proq3d.sscore.local]

ProQ2D ProQRosCenD ProQRosFAD ProQ3D
1.467434167861938477e-01 7.470163702964782715e-02 2.885731458663940430e-01 1.366169452667236328e-01
1.285688579082489014e-01 2.405598908662796021e-01 3.110105693340301514e-01 2.120348662137985229e-01
1.362026631832122803e-01 2.383031994104385376e-01 4.033175706863403320e-01 1.966689378023147583e-01
1.319129317998886108e-01 2.068300396203994751e-01 4.469754993915557861e-01 1.716924607753753662e-01
2.180249541997909546e-01 3.592987358570098877e-01 4.721159040927886963e-01 2.653566300868988037e-01
2.995060086250305176e-01 3.294574916362762451e-01 5.449690818786621094e-01 2.787367403507232666e-01
3.909306824207305908e-01 4.280399084091186523e-01 5.260099172592163086e-01 3.826946914196014404e-01
4.856564700603485107e-01 6.320483088493347168e-01 6.230270266532897949e-01 5.188736319541931152e-01
5.454090833663940430e-01 5.150786638259887695e-01 5.431869029998779297e-01 6.369111537933349609e-01
5.429106354713439941e-01 6.740697622299194336e-01 4.918829798698425293e-01 6.598780751228332520e-01
5.279022455215454102e-01 6.996975541114807129e-01 3.983668684959411621e-01 5.873737931251525879e-01
4.931611418724060059e-01 8.030858039855957031e-01 5.565487146377563477e-01 6.219840645790100098e-01
4.595610499382019043e-01 5.976148843765258789e-01 5.521059036254882812e-01 4.670828878879547119e-01
4.628644883632659912e-01 6.309654712677001953e-01 5.296081304550170898e-01 5.782919526100158691e-01
5.101782679557800293e-01 6.340190768241882324e-01 5.964208245277404785e-01 4.667744934558868408e-01
5.312632322311401367e-01 6.443024873733520508e-01 7.266486883163452148e-01 4.622581601142883301e-01
5.359550118446350098e-01 7.974730730056762695e-01 7.378431558609008789e-01 6.316677927970886230e-01
4.477383792400360107e-01 8.309112787246704102e-01 8.499546051025390625e-01 7.592909932136535645e-01
7.468332648277282715e-01 8.180981874465942383e-01 9.148439764976501465e-01 8.455485701560974121e-01
7.791394591331481934e-01 8.269981741905212402e-01 9.108450412750244141e-01 7.835522294044494629e-01
8.081129193305969238e-01 7.989543080329895020e-01 9.100263118743896484e-01 8.395965099334716797e-01
7.155278921127319336e-01 7.354167103767395020e-01 9.092193841934204102e-01 6.238648891448974609e-01
6.805652976036071777e-01 8.170096278190612793e-01 9.168018698692321777e-01 4.305203855037689209e-01
6.776070594787597656e-01 8.251340985298156738e-01 8.636972904205322266e-01 1.729163676500320435e-01
5.743085145950317383e-01 7.504714131355285645e-01 8.528793454170227051e-01 5.706652998924255371e-01
5.667132139205932617e-01 8.105796575546264648e-01 6.443742513656616211e-01 2.121343016624450684e-01
7.180668711662292480e-01 7.477300763130187988e-01 6.323341727256774902e-01 3.112459778785705566e-01
5.572637915611267090e-01 7.788981795310974121e-01 5.715456604957580566e-01 2.445194423198699951e-01
5.036672949790954590e-01 7.113105654716491699e-01 6.428189277648925781e-01 3.211880624294281006e-01
5.824500322341918945e-01 7.153682112693786621e-01 7.522436976432800293e-01 3.248273432254791260e-01
5.538585186004638672e-01 7.081184983253479004e-01 7.731586098670959473e-01 4.420500099658966064e-01
6.494717597961425781e-01 6.798390746116638184e-01 8.586676716804504395e-01 4.549382925033569336e-01
8.149321675300598145e-01 7.183196544647216797e-01 8.958045840263366699e-01 8.145608305931091309e-01
8.236412405967712402e-01 7.982734441757202148e-01 9.192508459091186523e-01 8.699105978012084961e-01
7.187989354133605957e-01 7.988383769989013672e-01 8.842344880104064941e-01 8.227055072784423828e-01
6.714775562286376953e-01 7.913004159927368164e-01 8.952603340148925781e-01 8.420506715774536133e-01
7.862806916236877441e-01 8.331701755523681641e-01 8.687961101531982422e-01 8.091301918029785156e-01
8.233054280281066895e-01 8.066687583923339844e-01 9.236432313919067383e-01 8.602356910705566406e-01
8.405678272247314453e-01 8.280458450317382812e-01 9.414218664169311523e-01 8.850941061973571777e-01
8.694140911102294922e-01 8.718790411949157715e-01 9.565765261650085449e-01 9.118933081626892090e-01
8.524886965751647949e-01 8.300673961639404297e-01 9.492115974426269531e-01 8.906269669532775879e-01
8.874401450157165527e-01 8.599211573600769043e-01 9.383733272552490234e-01 9.194856286048889160e-01
8.935231566429138184e-01 8.555811643600463867e-01 9.344426989555358887e-01 9.310170412063598633e-01
9.192674756050109863e-01 8.760193586349487305e-01 9.528862237930297852e-01 9.296345710754394531e-01
9.075754284858703613e-01 8.826861977577209473e-01 9.721661806106567383e-01 9.531580805778503418e-01
9.269036650657653809e-01 8.668909668922424316e-01 9.710133671760559082e-01 9.429887533187866211e-01
9.247130155563354492e-01 7.536170482635498047e-01 9.511374235153198242e-01 9.559677839279174805e-01
9.074448347091674805e-01 7.718862295150756836e-01 9.585573077201843262e-01 9.543161392211914062e-01
9.017567038536071777e-01 7.785219550132751465e-01 9.397250413894653320e-01 9.400504827499389648e-01
9.013716578483581543e-01 8.130283951759338379e-01 9.538568258285522461e-01 9.511214494705200195e-01
9.086305499076843262e-01 8.541607856750488281e-01 9.396049380302429199e-01 9.476060867309570312e-01
9.062975645065307617e-01 8.791508078575134277e-01 9.342032670974731445e-01 9.446197748184204102e-01
8.988341689109802246e-01 8.525027036666870117e-01 9.238007664680480957e-01 9.399189949035644531e-01
8.894784450531005859e-01 7.914403676986694336e-01 9.278438091278076172e-01 9.242410659790039062e-01
8.618142008781433105e-01 7.320317625999450684e-01 8.852217197418212891e-01 8.977265954017639160e-01
8.356772661209106445e-01 6.942638754844665527e-01 8.030010461807250977e-01 8.458017706871032715e-01
8.503020405769348145e-01 6.441432237625122070e-01 6.182122826576232910e-01 7.406880855560302734e-01
7.563251256942749023e-01 6.028010845184326172e-01 5.266327857971191406e-01 6.069776415824890137e-01
6.150554418563842773e-01 4.119968116283416748e-01 4.099457263946533203e-01 4.273987412452697754e-01
5.251139402389526367e-01 4.600251317024230957e-01 4.454647004604339600e-01 3.614342212677001953e-01
4.790824949741363525e-01 3.729402720928192139e-01 3.780350089073181152e-01 3.433440923690795898e-01
4.484568536281585693e-01 3.710498809814453125e-01 5.526772737503051758e-01 3.814036846160888672e-01
5.061599612236022949e-01 3.826327025890350342e-01 5.397380590438842773e-01 3.785082399845123291e-01
5.420480966567993164e-01 5.059359073638916016e-01 7.032034993171691895e-01 5.452718734741210938e-01
6.499553322792053223e-01 6.865010261535644531e-01 7.972493767738342285e-01 6.471518874168395996e-01
6.536732912063598633e-01 6.267066001892089844e-01 8.172425031661987305e-01 6.512196660041809082e-01
7.631013393402099609e-01 5.554279088973999023e-01 8.496609926223754883e-01 7.143393158912658691e-01
7.638784050941467285e-01 6.836673617362976074e-01 8.625651001930236816e-01 8.127889037132263184e-01
7.032710909843444824e-01 6.340779662132263184e-01 9.030927419662475586e-01 8.233521580696105957e-01
8.316617608070373535e-01 6.833684444427490234e-01 8.956223130226135254e-01 8.502398729324340820e-01
8.666579127311706543e-01 7.389018535614013672e-01 9.025427699089050293e-01 8.738626837730407715e-01
7.713370323181152344e-01 6.549136638641357422e-01 8.823831081390380859e-01 8.802137970924377441e-01
7.041549682617187500e-01 5.918592214584350586e-01 8.705449700355529785e-01 8.324980735778808594e-01
6.132860183715820312e-01 7.028651237487792969e-01 8.496602177619934082e-01 8.358735442161560059e-01
7.963646054267883301e-01 8.220884799957275391e-01 8.718646168708801270e-01 8.420539498329162598e-01
7.758486270904541016e-01 8.531842231750488281e-01 9.085105061531066895e-01 8.432626128196716309e-01
8.032771348953247070e-01 8.007133007049560547e-01 9.004327654838562012e-01 8.769333958625793457e-01
7.205214500427246094e-01 6.775829195976257324e-01 8.593316078186035156e-01 8.034626245498657227e-01
8.074568510055541992e-01 5.963279604911804199e-01 8.460290431976318359e-01 8.267562389373779297e-01
8.086019158363342285e-01 8.306482434272766113e-01 8.758171200752258301e-01 7.703055143356323242e-01
7.375832200050354004e-01 8.003231883049011230e-01 8.916513919830322266e-01 8.273906707763671875e-01
8.400988578796386719e-01 8.133010864257812500e-01 8.786686062812805176e-01 8.085663318634033203e-01
7.049465775489807129e-01 7.802060842514038086e-01 8.796442747116088867e-01 8.396747112274169922e-01
5.632006525993347168e-01 7.420228123664855957e-01 8.400284647941589355e-01 6.954874396324157715e-01
7.565574049949645996e-01 6.748826503753662109e-01 8.484303355216979980e-01 7.661298513412475586e-01
7.370643019676208496e-01 7.757229208946228027e-01 8.401665091514587402e-01 8.232287764549255371e-01
6.425735950469970703e-01 7.690231204032897949e-01 8.533904552459716797e-01 8.227523565292358398e-01
6.119984984397888184e-01 7.126911282539367676e-01 7.744334936141967773e-01 7.061631679534912109e-01
5.946455597877502441e-01 6.388674974441528320e-01 8.574606776237487793e-01 6.501465439796447754e-01
8.214570879936218262e-01 7.708291411399841309e-01 9.192436933517456055e-01 8.024393320083618164e-01
7.268561720848083496e-01 8.319838047027587891e-01 9.323999285697937012e-01 8.365817070007324219e-01
8.208559751510620117e-01 7.847491502761840820e-01 9.232712388038635254e-01 8.898684978485107422e-01
8.884580731391906738e-01 7.386736273765563965e-01 9.197546839714050293e-01 9.081453084945678711e-01
8.164259791374206543e-01 7.774552106857299805e-01 9.161896109580993652e-01 9.089615345001220703e-01
8.727329373359680176e-01 7.893071770668029785e-01 9.156777262687683105e-01 9.060195088386535645e-01
9.158691763877868652e-01 8.243383765220642090e-01 9.595457315444946289e-01 9.324559569358825684e-01
9.292404055595397949e-01 8.352704644203186035e-01 9.602888226509094238e-01 9.449584484100341797e-01
9.217271208763122559e-01 8.397893309593200684e-01 9.612722992897033691e-01 9.548058509826660156e-01
9.267316460609436035e-01 8.543776869773864746e-01 9.653006196022033691e-01 9.463580846786499023e-01
9.341270923614501953e-01 8.596602082252502441e-01 9.729076027870178223e-01 9.526776671409606934e-01
9.155642986297607422e-01 8.707312941551208496e-01 9.782088994979858398e-01 9.507613182067871094e-01
8.872961401939392090e-01 8.348500132560729980e-01 9.657149910926818848e-01 9.441979527473449707e-01
8.661252260208129883e-01 8.686035275459289551e-01 9.591190814971923828e-01 9.217756986618041992e-01
9.004678130149841309e-01 8.702141046524047852e-01 9.604899287223815918e-01 8.889351487159729004e-01
9.406827688217163086e-01 9.058871269226074219e-01 9.695231318473815918e-01 9.134486317634582520e-01
9.564948678016662598e-01 9.096038937568664551e-01 9.824379086494445801e-01 9.673438072204589844e-01
9.458370804786682129e-01 8.985481262207031250e-01 9.787563085556030273e-01 9.756836295127868652e-01
9.582390785217285156e-01 8.629162311553955078e-01 9.779115319252014160e-01 9.800549745559692383e-01
9.586421847343444824e-01 8.903809785842895508e-01 9.769765734672546387e-01 9.665985107421875000e-01
9.486206769943237305e-01 9.011392593383789062e-01 9.593960642814636230e-01 9.676570296287536621e-01
9.490873217582702637e-01 8.985788226127624512e-01 9.632996320724487305e-01 9.525607228279113770e-01
9.298367500305175781e-01 9.032593965530395508e-01 9.634097218513488770e-01 9.644774198532104492e-01
9.089563488960266113e-01 8.632376790046691895e-01 9.462594389915466309e-01 9.455728530883789062e-01
8.318296670913696289e-01 8.163911104202270508e-01 8.981958031654357910e-01 8.969686031341552734e-01
8.430142402648925781e-01 7.899929285049438477e-01 9.134633541107177734e-01 9.184615612030029297e-01
7.650700807571411133e-01 7.245596051216125488e-01 8.929972648620605469e-01 8.949189782142639160e-01
8.181535005569458008e-01 8.105404973030090332e-01 9.196814894676208496e-01 8.754550218582153320e-01
8.360016942024230957e-01 8.293865323066711426e-01 9.349173903465270996e-01 8.528251051902770996e-01
8.443481922149658203e-01 7.664341926574707031e-01 9.274361729621887207e-01 8.677061200141906738e-01
8.445960879325866699e-01 6.375090479850769043e-01 9.256315231323242188e-01 8.683062791824340820e-01
8.570694327354431152e-01 6.780007481575012207e-01 8.874330520629882812e-01 8.766839504241943359e-01
8.216525316238403320e-01 6.763421893119812012e-01 9.372365474700927734e-01 8.996824622154235840e-01
8.545832633972167969e-01 6.794695854187011719e-01 8.970314860343933105e-01 8.905319571495056152e-01
8.693332672119140625e-01 6.505905389785766602e-01 9.321469068527221680e-01 8.601788878440856934e-01
8.305316567420959473e-01 6.533541679382324219e-01 8.615329861640930176e-01 8.344951272010803223e-01
8.356459140777587891e-01 6.823949813842773438e-01 9.068512320518493652e-01 8.540622591972351074e-01
7.548337578773498535e-01 6.922335624694824219e-01 8.907844424247741699e-01 8.281943202018737793e-01
7.882960438728332520e-01 6.619980335235595703e-01 8.739417195320129395e-01 7.468079924583435059e-01
7.751658558845520020e-01 7.654877305030822754e-01 9.154756665229797363e-01 8.713847398757934570e-01
7.448139190673828125e-01 7.775297164916992188e-01 8.878135085105895996e-01 7.948195338249206543e-01
7.751367092132568359e-01 7.068363428115844727e-01 9.055090546607971191e-01 9.018215537071228027e-01
7.107409238815307617e-01 5.940453410148620605e-01 9.127055406570434570e-01 8.294179439544677734e-01
5.849818587303161621e-01 6.692221164703369141e-01 9.372380971908569336e-01 8.537955880165100098e-01
5.276550054550170898e-01 6.631190180778503418e-01 9.443045854568481445e-01 9.116660952568054199e-01
7.806485891342163086e-01 7.718204855918884277e-01 9.470332264900207520e-01 8.419706821441650391e-01
7.673275470733642578e-01 8.080140352249145508e-01 9.676405787467956543e-01 8.715615272521972656e-01
7.148094177246093750e-01 7.404526472091674805e-01 9.239960312843322754e-01 7.730595469474792480e-01
6.863537430763244629e-01 8.061504364013671875e-01 9.345158934593200684e-01 8.533194661140441895e-01
7.409014701843261719e-01 8.163531422615051270e-01 9.235340952873229980e-01 7.651963829994201660e-01
7.588278055191040039e-01 8.291656970977783203e-01 9.324631094932556152e-01 8.737874031066894531e-01
6.974253654479980469e-01 8.337237238883972168e-01 8.939626812934875488e-01 7.646791338920593262e-01
6.668962836265563965e-01 7.643981575965881348e-01 8.800492882728576660e-01 8.133726119995117188e-01
7.395953536033630371e-01 8.405782580375671387e-01 8.743034601211547852e-01 7.027073502540588379e-01
6.440164446830749512e-01 7.846176028251647949e-01 8.501113653182983398e-01 8.397307395935058594e-01
6.300609111785888672e-01 7.324411273002624512e-01 8.176372051239013672e-01 7.073871493339538574e-01
5.914813280105590820e-01 7.519780397415161133e-01 7.607234120368957520e-01 7.854218482971191406e-01
5.763824582099914551e-01 7.436721920967102051e-01 8.341987133026123047e-01 6.164451837539672852e-01
4.422344863414764404e-01 7.932918667793273926e-01 7.889776229858398438e-01 8.198776245117187500e-01
5.045499205589294434e-01 8.475232720375061035e-01 8.492794036865234375e-01 7.552219629287719727e-01
5.840075016021728516e-01 7.914578318595886230e-01 8.435810804367065430e-01 8.405635356903076172e-01
6.860575079917907715e-01 8.444285988807678223e-01 8.905352950096130371e-01 8.637028932571411133e-01
8.631644845008850098e-01 8.224508762359619141e-01 9.291992187500000000e-01 8.900868296623229980e-01
8.864886164665222168e-01 8.735437989234924316e-01 9.262012243270874023e-01 9.138237833976745605e-01
8.977061510086059570e-01 8.043891787528991699e-01 9.752722382545471191e-01 9.536170959472656250e-01
8.323892354965209961e-01 8.535170555114746094e-01 9.711697697639465332e-01 9.488918185234069824e-01
8.811305761337280273e-01 8.830805420875549316e-01 9.800695180892944336e-01 9.657601118087768555e-01
9.169234633445739746e-01 8.432974815368652344e-01 9.815708994865417480e-01 9.656026959419250488e-01
8.645450472831726074e-01 8.545783162117004395e-01 9.780148267745971680e-01 9.540900588035583496e-01
9.200072884559631348e-01 8.456898927688598633e-01 9.635918736457824707e-01 9.466635584831237793e-01
9.190937280654907227e-01 8.145349621772766113e-01 9.744815230369567871e-01 9.547576904296875000e-01
8.887580037117004395e-01 7.293185591697692871e-01 9.727348089218139648e-01 9.418978095054626465e-01
8.023244738578796387e-01 7.377768754959106445e-01 9.208725094795227051e-01 9.353358149528503418e-01
8.203665614128112793e-01 7.906802892684936523e-01 9.333745837211608887e-01 9.373563528060913086e-01
8.409075140953063965e-01 8.059483170509338379e-01 9.494246244430541992e-01 9.474061727523803711e-01
8.704751729965209961e-01 8.163796663284301758e-01 9.204992055892944336e-01 9.281827211380004883e-01
8.530358672142028809e-01 8.151212930679321289e-01 9.331130385398864746e-01 9.188779592514038086e-01
8.617018461227416992e-01 8.122919201850891113e-01 9.452166557312011719e-01 9.208679795265197754e-01
8.306993246078491211e-01 8.112363219261169434e-01 9.492776393890380859e-01 9.102349877357482910e-01
7.353670001029968262e-01 8.532336950302124023e-01 9.492326378822326660e-01 8.768909573554992676e-01
7.561784386634826660e-01 8.468966484069824219e-01 8.950006365776062012e-01 8.450078964233398438e-01
7.750493884086608887e-01 8.642157912254333496e-01 8.685349822044372559e-01 7.773772478103637695e-01
6.981074213981628418e-01 8.429980874061584473e-01 8.979122638702392578e-01 8.173023462295532227e-01
8.252353668212890625e-01 8.482282757759094238e-01 9.730379581451416016e-01 8.931794166564941406e-01
7.699350714683532715e-01 7.790901064872741699e-01 9.458113312721252441e-01 9.034483432769775391e-01
6.906722187995910645e-01 6.186229586601257324e-01 9.096275568008422852e-01 8.366357088088989258e-01
7.363648414611816406e-01 6.902889013290405273e-01 9.222804903984069824e-01 8.710848689079284668e-01
8.369861245155334473e-01 7.762273550033569336e-01 9.384686350822448730e-01 9.108209609985351562e-01
8.844844698905944824e-01 7.537412643432617188e-01 9.590563774108886719e-01 9.583225846290588379e-01
9.119602441787719727e-01 7.614995837211608887e-01 9.570767283439636230e-01 9.531145691871643066e-01
8.828537464141845703e-01 7.398526668548583984e-01 9.448376893997192383e-01 9.544262886047363281e-01
8.852863907814025879e-01 7.301504611968994141e-01 9.453057050704956055e-01 9.589797258377075195e-01
8.607537150382995605e-01 7.208024859428405762e-01 9.187250137329101562e-01 9.626619219779968262e-01
6.725411415100097656e-01 8.077520132064819336e-01 9.077907204627990723e-01 9.347989559173583984e-01
7.649823427200317383e-01 8.106254339218139648e-01 9.229010939598083496e-01 9.114751815795898438e-01
7.910698652267456055e-01 8.253898620605468750e-01 9.453148841857910156e-01 9.530850648880004883e-01
7.424462437629699707e-01 8.271405696868896484e-01 9.252843856811523438e-01 9.276707172393798828e-01
7.152155637741088867e-01 8.028262853622436523e-01 8.305467963218688965e-01 8.779898285865783691e-01
6.249545216560363770e-01 7.668851613998413086e-01 8.005618453025817871e-01 9.195616245269775391e-01
5.844901204109191895e-01 8.025953173637390137e-01 7.880659103393554688e-01 7.539168596267700195e-01
6.061564087867736816e-01 8.392770886421203613e-01 8.630576729774475098e-01 9.077423810958862305e-01
6.271026730537414551e-01 8.600207567214965820e-01 7.896392941474914551e-01 9.008150100708007812e-01
6.989071965217590332e-01 7.790402173995971680e-01 6.332012414932250977e-01 6.966488361358642578e-01
6.591327190399169922e-01 7.935162782669067383e-01 6.184116601943969727e-01 6.865307688713073730e-01
5.853369235992431641e-01 7.441869974136352539e-01 7.044464945793151855e-01 6.990559101104736328e-01
5.292640924453735352e-01 8.782168626785278320e-01 8.839095234870910645e-01 8.030145764350891113e-01
3.991855978965759277e-01 8.603549599647521973e-01 8.291330933570861816e-01 6.077466607093811035e-01
4.469143748283386230e-01 8.654136061668395996e-01 8.736302256584167480e-01 5.913545489311218262e-01
4.440454244613647461e-01 8.556616902351379395e-01 8.328592777252197266e-01 6.002219915390014648e-01
5.277013182640075684e-01 8.657956123352050781e-01 8.258574008941650391e-01 6.320679187774658203e-01
6.711362004280090332e-01 7.767431735992431641e-01 7.800748944282531738e-01 6.463612318038940430e-01
6.246345043182373047e-01 6.812775135040283203e-01 7.447055578231811523e-01 7.306022644042968750e-01
9.005936384201049805e-01 8.042721152305603027e-01 7.369038462638854980e-01 9.314565062522888184e-01
8.801106214523315430e-01 8.069308400154113770e-01 8.539626002311706543e-01 8.531627655029296875e-01
9.535222053527832031e-01 7.681505680084228516e-01 8.948094844818115234e-01 9.397177696228027344e-01
9.535884857177734375e-01 8.373453617095947266e-01 9.184839725494384766e-01 9.433724284172058105e-01
9.027395248413085938e-01 8.524311780929565430e-01 9.543259143829345703e-01 8.878324627876281738e-01
8.940088748931884766e-01 8.707000613212585449e-01 9.490007758140563965e-01 8.717281818389892578e-01
8.715528249740600586e-01 8.787580132484436035e-01 9.490168094635009766e-01 9.280616044998168945e-01
8.825977444648742676e-01 8.577398061752319336e-01 9.346796870231628418e-01 9.111487865447998047e-01
8.529338836669921875e-01 7.513683438301086426e-01 9.175819754600524902e-01 8.812300562858581543e-01
8.290885686874389648e-01 7.667413353919982910e-01 8.461157083511352539e-01 8.016769289970397949e-01
8.033254742622375488e-01 6.783784031867980957e-01 7.245253324508666992e-01 7.782936096191406250e-01
7.248247265815734863e-01 7.804172039031982422e-01 7.022966742515563965e-01 7.760767936706542969e-01
7.580407857894897461e-01 8.088269233703613281e-01 7.072120308876037598e-01 7.898959517478942871e-01
7.716621160507202148e-01 8.170316815376281738e-01 6.873830556869506836e-01 7.940758466720581055e-01
8.572348356246948242e-01 8.441202640533447266e-01 7.390388846397399902e-01 8.477930426597595215e-01
8.379064798355102539e-01 8.091064691543579102e-01 8.145611882209777832e-01 8.499419093132019043e-01
8.824292421340942383e-01 8.407565355300903320e-01 8.853103518486022949e-01 9.094486832618713379e-01
8.793578743934631348e-01 8.313352465629577637e-01 8.488540053367614746e-01 9.018235802650451660e-01
8.470350503921508789e-01 8.307853341102600098e-01 8.973745703697204590e-01 8.333062529563903809e-01
8.366866707801818848e-01 8.190617561340332031e-01 9.175685644149780273e-01 7.449570298194885254e-01
8.345218896865844727e-01 8.008205294609069824e-01 9.179320931434631348e-01 7.441729903221130371e-01
6.901144981384277344e-01 7.148887515068054199e-01 7.729315757751464844e-01 4.987697005271911621e-01
6.717055439949035645e-01 5.496201515197753906e-01 8.275344967842102051e-01 3.909244835376739502e-01
5.646309256553649902e-01 6.611940264701843262e-01 6.917055845260620117e-01 5.302690267562866211e-01
3.455848991870880127e-01 3.118571043014526367e-01 6.215599775314331055e-01 3.321587145328521729e-01
2.231689393520355225e-01 2.627213001251220703e-01 4.304977953433990479e-01 2.966677546501159668e-01
2.257707566022872925e-01 8.840151131153106689e-02 3.464134931564331055e-01 2.296853810548782349e-01
2.024777084589004517e-01 8.798795193433761597e-02 4.675256907939910889e-01 2.132568806409835815e-01
2.569396197795867920e-01 6.203483045101165771e-02 2.740418910980224609e-01 1.501276493072509766e-01
2.631207406520843506e-01 3.324502333998680115e-02 2.900310754776000977e-01 1.378324925899505615e-01
2.191496193408966064e-01 2.019472420215606689e-02 2.285128533840179443e-01 1.212200671434402466e-01
2.141676992177963257e-01 1.903088763356208801e-02 2.105179727077484131e-01 1.190525144338607788e-01
1.587374061346054077e-01 1.164431404322385788e-02 2.047988474369049072e-01 8.292859047651290894e-02
7.755085825920104980e-02 1.213540602475404739e-02 1.849658191204071045e-01 6.100748851895332336e-02
3.697871789336204529e-02 1.533906813710927963e-02 1.869466453790664673e-01 5.690885707736015320e-03
4.276419430971145630e-02 2.571094967424869537e-02 2.001420110464096069e-01 2.135926298797130585e-02
1.283731497824192047e-02 2.911021187901496887e-02 1.557485610246658325e-01 2.842274494469165802e-02
2.729660831391811371e-03 3.609919548034667969e-02 1.343305259943008423e-01 1.293440070003271103e-02
1.808288972824811935e-03 2.309006452560424805e-02 8.300866186618804932e-02 5.128554068505764008e-03
1.420926651917397976e-03 2.980679273605346680e-02 6.995102763175964355e-02 5.924168508499860764e-03
1.274638227187097073e-03 1.359258033335208893e-02 8.797773718833923340e-02 6.684322841465473175e-03
1.506952685303986073e-03 9.296037256717681885e-03 1.074015647172927856e-01 9.188717231154441833e-03
1.402028836309909821e-03 1.097868196666240692e-02 1.116410195827484131e-01 6.792176514863967896e-03
1.058663241565227509e-03 6.109870504587888718e-03 6.828498840332031250e-02 6.794164888560771942e-03
6.225007236935198307e-04 9.150299243628978729e-03 7.728489488363265991e-02 4.273735918104648590e-03
9.239474893547594547e-04 7.056578062474727631e-03 8.528098464012145996e-02 4.850659519433975220e-03
7.054852321743965149e-04 1.531872060149908066e-02 1.151097044348716736e-01 7.237089332193136215e-03
6.171500426717102528e-04 1.886247657239437103e-02 7.741169631481170654e-02 4.431549459695816040e-03
4.298752755858004093e-04 1.231648400425910950e-02 6.091643869876861572e-02 1.722240005619823933e-03
9.830672061070799828e-04 1.083902176469564438e-02 6.185156479477882385e-02 1.434287289157509804e-03
9.581996127963066101e-04 8.930321782827377319e-03 6.084989011287689209e-02 1.588560058735311031e-03
9.912262903526425362e-04 7.459810469299554825e-03 5.500340461730957031e-02 1.057229586876928806e-03
1.049781101755797863e-03 5.489683244377374649e-03 4.506573826074600220e-02 9.468153584748506546e-04
2.252178499475121498e-03 4.881945904344320297e-03 4.280388355255126953e-02 7.907211547717452049e-04
1.857734285295009613e-03 2.883797278627753258e-03 3.422550857067108154e-02 1.048258505761623383e-03
1.366601325571537018e-03 1.745457062497735023e-03 2.436779253184795380e-02 4.954506875947117805e-04
3.144291462376713753e-03 7.945767138153314590e-04 1.656306162476539612e-02 9.555270662531256676e-04
1.680319313891232014e-03 7.553847972303628922e-04 1.388675812631845474e-02 1.145550399087369442e-03
1.704328926280140877e-03 3.433829988352954388e-04 9.671179577708244324e-03 2.170904073864221573e-03
1.682085421634837985e-04 7.643586141057312489e-04 1.587087102234363556e-02 1.031150808557868004e-03
5.577194970101118088e-04 4.039187333546578884e-04 1.155097130686044693e-02 1.352612976916134357e-03
