# Supplementary material for: Estimating local protein model quality: prospects for molecular replacement
Source: Acta Crystallogr D Struct Biol. 2020 Mar 3;76(Pt 3):285–90. doi: 10.1107/S2059798320000972 (PMC7057213; doi:10.1107/S2059798320000972)
Supplement: Supplementary file 1 [file d-76-00285-sup1.zip › models/1c3m.1j4s_A.B99990001.pdb]

EXPDTA    THEORETICAL MODEL, MODELLER 9.23 2019/11/15 15:38:31
REMARK   6 MODELLER OBJECTIVE FUNCTION:      1025.6205
REMARK   6 MODELLER BEST TEMPLATE % SEQ ID:  30.612
REMARK   6 SEQUENCE: 1c3m/1c3m.1j4s_A
REMARK   6 ALIGNMENT: 1c3m/1c3m.1j4s_A.ali
REMARK   6 SCRIPT: ./make_models.py
REMARK   6 TEMPLATE: 1j4s 2:A - 149:A MODELS 5: - 147: AT 30.6%
ATOM      1  N   MET     1      13.633  -9.914  21.178  1.00 75.92           N
ATOM      2  CA  MET     1      14.860  -9.116  21.388  1.00 75.92           C
ATOM      3  CB  MET     1      14.501  -7.735  21.962  1.00 75.92           C
ATOM      4  CG  MET     1      15.685  -6.769  22.037  1.00 75.92           C
ATOM      5  SD  MET     1      15.233  -5.048  22.419  1.00 75.92           S
ATOM      6  CE  MET     1      14.635  -5.393  24.098  1.00 75.92           C
ATOM      7  C   MET     1      15.760  -9.835  22.334  1.00 75.92           C
ATOM      8  O   MET     1      16.179 -10.960  22.068  1.00 75.92           O
ATOM      9  N   ALA     2      16.088  -9.202  23.475  1.00222.90           N
ATOM     10  CA  ALA     2      16.942  -9.883  24.397  1.00222.90           C
ATOM     11  CB  ALA     2      17.327  -9.034  25.620  1.00222.90           C
ATOM     12  C   ALA     2      16.182 -11.071  24.882  1.00222.90           C
ATOM     13  O   ALA     2      14.983 -10.989  25.147  1.00222.90           O
ATOM     14  N   ALA     3      16.865 -12.224  24.991  1.00276.20           N
ATOM     15  CA  ALA     3      16.187 -13.399  25.446  1.00276.20           C
ATOM     16  CB  ALA     3      15.384 -14.114  24.349  1.00276.20           C
ATOM     17  C   ALA     3      17.221 -14.357  25.921  1.00276.20           C
ATOM     18  O   ALA     3      18.410 -14.167  25.670  1.00276.20           O
ATOM     19  N   SER     4      16.773 -15.393  26.657  1.00211.50           N
ATOM     20  CA  SER     4      17.640 -16.421  27.152  1.00211.50           C
ATOM     21  CB  SER     4      18.773 -16.827  26.188  1.00211.50           C
ATOM     22  OG  SER     4      18.229 -17.376  24.997  1.00211.50           O
ATOM     23  C   SER     4      18.243 -15.928  28.420  1.00211.50           C
ATOM     24  O   SER     4      18.161 -14.742  28.736  1.00211.50           O
ATOM     25  N   ASP     5      18.852 -16.842  29.198  1.00140.75           N
ATOM     26  CA  ASP     5      19.459 -16.420  30.423  1.00140.75           C
ATOM     27  CB  ASP     5      19.271 -17.427  31.571  1.00140.75           C
ATOM     28  CG  ASP     5      19.744 -16.771  32.861  1.00140.75           C
ATOM     29  OD1 ASP     5      20.134 -15.575  32.801  1.00140.75           O
ATOM     30  OD2 ASP     5      19.723 -17.454  33.920  1.00140.75           O
ATOM     31  C   ASP     5      20.924 -16.311  30.160  1.00140.75           C
ATOM     32  O   ASP     5      21.749 -16.772  30.947  1.00140.75           O
ATOM     33  N   ILE     6      21.281 -15.679  29.029  1.00 88.92           N
ATOM     34  CA  ILE     6      22.661 -15.510  28.694  1.00 88.92           C
ATOM     35  CB  ILE     6      23.088 -16.308  27.496  1.00 88.92           C
ATOM     36  CG1 ILE     6      24.619 -16.275  27.342  1.00 88.92           C
ATOM     37  CG2 ILE     6      22.319 -15.777  26.274  1.00 88.92           C
ATOM     38  CD1 ILE     6      25.154 -17.270  26.312  1.00 88.92           C
ATOM     39  C   ILE     6      22.847 -14.075  28.347  1.00 88.92           C
ATOM     40  O   ILE     6      21.956 -13.442  27.781  1.00 88.92           O
ATOM     41  N   ALA     7      24.011 -13.510  28.708  1.00 31.15           N
ATOM     42  CA  ALA     7      24.250 -12.143  28.368  1.00 31.15           C
ATOM     43  CB  ALA     7      24.296 -11.207  29.588  1.00 31.15           C
ATOM     44  C   ALA     7      25.581 -12.097  27.700  1.00 31.15           C
ATOM     45  O   ALA     7      26.447 -12.933  27.958  1.00 31.15           O
ATOM     46  N   VAL     8      25.773 -11.130  26.784  1.00105.55           N
ATOM     47  CA  VAL     8      27.045 -11.083  26.137  1.00105.55           C
ATOM     48  CB  VAL     8      27.029 -10.493  24.756  1.00105.55           C
ATOM     49  CG1 VAL     8      26.198 -11.409  23.845  1.00105.55           C
ATOM     50  CG2 VAL     8      26.485  -9.065  24.834  1.00105.55           C
ATOM     51  C   VAL     8      27.969 -10.304  27.007  1.00105.55           C
ATOM     52  O   VAL     8      27.583  -9.319  27.635  1.00105.55           O
ATOM     53  N   GLN     9      29.225 -10.773  27.088  1.00101.35           N
ATOM     54  CA  GLN     9      30.204 -10.126  27.901  1.00101.35           C
ATOM     55  CB  GLN     9      31.037 -11.116  28.734  1.00101.35           C
ATOM     56  CG  GLN     9      32.172 -10.457  29.519  1.00101.35           C
ATOM     57  CD  GLN     9      33.039 -11.562  30.107  1.00101.35           C
ATOM     58  OE1 GLN     9      34.219 -11.357  30.385  1.00101.35           O
ATOM     59  NE2 GLN     9      32.442 -12.769  30.303  1.00101.35           N
ATOM     60  C   GLN     9      31.173  -9.445  26.992  1.00101.35           C
ATOM     61  O   GLN     9      31.920 -10.099  26.267  1.00101.35           O
ATOM     62  N   ALA    10      31.175  -8.100  27.002  1.00 70.70           N
ATOM     63  CA  ALA    10      32.149  -7.367  26.252  1.00 70.70           C
ATOM     64  CB  ALA    10      31.815  -5.873  26.107  1.00 70.70           C
ATOM     65  C   ALA    10      33.401  -7.479  27.061  1.00 70.70           C
ATOM     66  O   ALA    10      33.328  -7.583  28.282  1.00 70.70           O
ATOM     67  N   GLY    11      34.574  -7.412  26.403  1.00104.02           N
ATOM     68  CA  GLY    11      35.839  -7.750  26.997  1.00104.02           C
ATOM     69  C   GLY    11      36.356  -6.864  28.050  1.00104.02           C
ATOM     70  O   GLY    11      36.295  -5.636  27.993  1.00104.02           O
ATOM     71  N   PRO    12      36.923  -7.619  28.974  1.00111.31           N
ATOM     72  CA  PRO    12      37.623  -7.150  30.132  1.00111.31           C
ATOM     73  CD  PRO    12      36.474  -8.992  29.143  1.00111.31           C
ATOM     74  CB  PRO    12      37.748  -8.339  31.088  1.00111.31           C
ATOM     75  CG  PRO    12      37.396  -9.565  30.229  1.00111.31           C
ATOM     76  C   PRO    12      38.917  -6.506  29.804  1.00111.31           C
ATOM     77  O   PRO    12      39.771  -7.122  29.167  1.00111.31           O
ATOM     78  N   TRP    13      39.105  -5.281  30.307  1.00 88.26           N
ATOM     79  CA  TRP    13      40.313  -4.589  30.026  1.00 88.26           C
ATOM     80  CB  TRP    13      40.075  -3.169  29.481  1.00 88.26           C
ATOM     81  CG  TRP    13      39.389  -3.156  28.133  1.00 88.26           C
ATOM     82  CD2 TRP    13      37.964  -3.091  27.945  1.00 88.26           C
ATOM     83  CD1 TRP    13      39.939  -3.201  26.885  1.00 88.26           C
ATOM     84  NE1 TRP    13      38.947  -3.175  25.933  1.00 88.26           N
ATOM     85  CE2 TRP    13      37.727  -3.105  26.572  1.00 88.26           C
ATOM     86  CE3 TRP    13      36.938  -3.022  28.845  1.00 88.26           C
ATOM     87  CZ2 TRP    13      36.455  -3.054  26.074  1.00 88.26           C
ATOM     88  CZ3 TRP    13      35.656  -2.973  28.340  1.00 88.26           C
ATOM     89  CH2 TRP    13      35.420  -2.989  26.981  1.00 88.26           C
ATOM     90  C   TRP    13      41.024  -4.486  31.331  1.00 88.26           C
ATOM     91  O   TRP    13      40.442  -4.070  32.333  1.00 88.26           O
ATOM     92  N   GLY    14      42.308  -4.884  31.367  1.00 40.08           N
ATOM     93  CA  GLY    14      42.986  -4.811  32.625  1.00 40.08           C
ATOM     94  C   GLY    14      44.157  -5.741  32.593  1.00 40.08           C
ATOM     95  O   GLY    14      44.806  -5.907  31.562  1.00 40.08           O
ATOM     96  N   GLY    15      44.457  -6.381  33.742  1.00 41.94           N
ATOM     97  CA  GLY    15      45.624  -7.215  33.809  1.00 41.94           C
ATOM     98  C   GLY    15      45.285  -8.566  34.364  1.00 41.94           C
ATOM     99  O   GLY    15      44.167  -8.829  34.800  1.00 41.94           O
ATOM    100  N   ASN    16      46.303  -9.451  34.354  1.00117.13           N
ATOM    101  CA  ASN    16      46.252 -10.844  34.710  1.00117.13           C
ATOM    102  CB  ASN    16      47.536 -11.602  34.340  1.00117.13           C
ATOM    103  CG  ASN    16      48.659 -11.072  35.219  1.00117.13           C
ATOM    104  OD1 ASN    16      48.826 -11.504  36.358  1.00117.13           O
ATOM    105  ND2 ASN    16      49.458 -10.114  34.677  1.00117.13           N
ATOM    106  C   ASN    16      46.013 -11.114  36.171  1.00117.13           C
ATOM    107  O   ASN    16      45.402 -12.129  36.498  1.00117.13           O
ATOM    108  N   GLY    17      46.500 -10.260  37.096  1.00 31.49           N
ATOM    109  CA  GLY    17      46.448 -10.615  38.496  1.00 31.49           C
ATOM    110  C   GLY    17      45.149 -10.238  39.152  1.00 31.49           C
ATOM    111  O   GLY    17      44.199  -9.797  38.508  1.00 31.49           O
ATOM    112  N   GLY    18      45.106 -10.412  40.496  1.00 28.30           N
ATOM    113  CA  GLY    18      43.955 -10.112  41.303  1.00 28.30           C
ATOM    114  C   GLY    18      43.109 -11.349  41.427  1.00 28.30           C
ATOM    115  O   GLY    18      43.542 -12.449  41.083  1.00 28.30           O
ATOM    116  N   LYS    19      41.881 -11.196  41.973  1.00 69.59           N
ATOM    117  CA  LYS    19      40.967 -12.300  42.128  1.00 69.59           C
ATOM    118  CB  LYS    19      40.373 -12.409  43.543  1.00 69.59           C
ATOM    119  CG  LYS    19      41.390 -12.689  44.651  1.00 69.59           C
ATOM    120  CD  LYS    19      40.834 -12.411  46.051  1.00 69.59           C
ATOM    121  CE  LYS    19      41.809 -12.750  47.180  1.00 69.59           C
ATOM    122  NZ  LYS    19      41.895 -14.219  47.347  1.00 69.59           N
ATOM    123  C   LYS    19      39.800 -12.004  41.235  1.00 69.59           C
ATOM    124  O   LYS    19      39.265 -10.899  41.260  1.00 69.59           O
ATOM    125  N   ARG    20      39.345 -12.985  40.431  1.00 86.58           N
ATOM    126  CA  ARG    20      38.287 -12.694  39.501  1.00 86.58           C
ATOM    127  CB  ARG    20      38.228 -13.669  38.311  1.00 86.58           C
ATOM    128  CG  ARG    20      39.501 -13.656  37.460  1.00 86.58           C
ATOM    129  CD  ARG    20      39.416 -14.488  36.175  1.00 86.58           C
ATOM    130  NE  ARG    20      38.827 -13.632  35.105  1.00 86.58           N
ATOM    131  CZ  ARG    20      37.480 -13.635  34.883  1.00 86.58           C
ATOM    132  NH1 ARG    20      36.663 -14.427  35.637  1.00 86.58           N
ATOM    133  NH2 ARG    20      36.950 -12.847  33.902  1.00 86.58           N
ATOM    134  C   ARG    20      36.952 -12.718  40.181  1.00 86.58           C
ATOM    135  O   ARG    20      36.668 -13.600  40.991  1.00 86.58           O
ATOM    136  N   TRP    21      36.084 -11.729  39.865  1.00 80.62           N
ATOM    137  CA  TRP    21      34.778 -11.768  40.451  1.00 80.62           C
ATOM    138  CB  TRP    21      34.506 -10.711  41.537  1.00 80.62           C
ATOM    139  CG  TRP    21      34.100  -9.340  41.040  1.00 80.62           C
ATOM    140  CD2 TRP    21      34.982  -8.247  40.744  1.00 80.62           C
ATOM    141  CD1 TRP    21      32.835  -8.886  40.803  1.00 80.62           C
ATOM    142  NE1 TRP    21      32.872  -7.581  40.379  1.00 80.62           N
ATOM    143  CE2 TRP    21      34.186  -7.173  40.337  1.00 80.62           C
ATOM    144  CE3 TRP    21      36.341  -8.140  40.808  1.00 80.62           C
ATOM    145  CZ2 TRP    21      34.736  -5.975  39.986  1.00 80.62           C
ATOM    146  CZ3 TRP    21      36.893  -6.930  40.449  1.00 80.62           C
ATOM    147  CH2 TRP    21      36.106  -5.871  40.047  1.00 80.62           C
ATOM    148  C   TRP    21      33.786 -11.478  39.371  1.00 80.62           C
ATOM    149  O   TRP    21      33.973 -10.586  38.545  1.00 80.62           O
ATOM    150  N   LEU    22      32.692 -12.253  39.346  1.00150.21           N
ATOM    151  CA  LEU    22      31.642 -11.980  38.420  1.00150.21           C
ATOM    152  CB  LEU    22      31.193 -13.199  37.602  1.00150.21           C
ATOM    153  CG  LEU    22      29.903 -12.928  36.811  1.00150.21           C
ATOM    154  CD1 LEU    22      30.063 -11.705  35.898  1.00150.21           C
ATOM    155  CD2 LEU    22      29.430 -14.183  36.059  1.00150.21           C
ATOM    156  C   LEU    22      30.482 -11.565  39.248  1.00150.21           C
ATOM    157  O   LEU    22      30.050 -12.292  40.140  1.00150.21           O
ATOM    158  N   GLN    23      29.938 -10.373  38.969  1.00136.96           N
ATOM    159  CA  GLN    23      28.831  -9.931  39.748  1.00136.96           C
ATOM    160  CB  GLN    23      28.657  -8.403  39.721  1.00136.96           C
ATOM    161  CG  GLN    23      29.849  -7.711  40.391  1.00136.96           C
ATOM    162  CD  GLN    23      29.678  -6.200  40.368  1.00136.96           C
ATOM    163  OE1 GLN    23      28.671  -5.681  39.895  1.00136.96           O
ATOM    164  NE2 GLN    23      30.692  -5.466  40.898  1.00136.96           N
ATOM    165  C   GLN    23      27.653 -10.605  39.162  1.00136.96           C
ATOM    166  O   GLN    23      27.427 -11.777  39.425  1.00136.96           O
ATOM    167  N   THR    24      26.828  -9.920  38.371  1.00100.49           N
ATOM    168  CA  THR    24      25.737 -10.706  37.883  1.00100.49           C
ATOM    169  CB  THR    24      24.589 -10.771  38.879  1.00100.49           C
ATOM    170  OG1 THR    24      25.051 -11.163  40.162  1.00100.49           O
ATOM    171  CG2 THR    24      23.544 -11.806  38.424  1.00100.49           C
ATOM    172  C   THR    24      25.218  -9.981  36.690  1.00100.49           C
ATOM    173  O   THR    24      25.705  -8.909  36.337  1.00100.49           O
ATOM    174  N   ALA    25      24.240 -10.586  36.002  1.00 56.74           N
ATOM    175  CA  ALA    25      23.537  -9.864  35.003  1.00 56.74           C
ATOM    176  CB  ALA    25      23.192 -10.693  33.754  1.00 56.74           C
ATOM    177  C   ALA    25      22.263  -9.536  35.698  1.00 56.74           C
ATOM    178  O   ALA    25      21.594 -10.418  36.235  1.00 56.74           O
ATOM    179  N   HIS    26      21.898  -8.248  35.752  1.00 59.90           N
ATOM    180  CA  HIS    26      20.694  -7.970  36.462  1.00 59.90           C
ATOM    181  ND1 HIS    26      20.912  -8.314  39.876  1.00 59.90           N
ATOM    182  CG  HIS    26      21.577  -7.720  38.826  1.00 59.90           C
ATOM    183  CB  HIS    26      20.885  -7.045  37.677  1.00 59.90           C
ATOM    184  NE2 HIS    26      23.084  -8.595  40.261  1.00 59.90           N
ATOM    185  CD2 HIS    26      22.903  -7.902  39.077  1.00 59.90           C
ATOM    186  CE1 HIS    26      21.860  -8.820  40.704  1.00 59.90           C
ATOM    187  C   HIS    26      19.767  -7.313  35.519  1.00 59.90           C
ATOM    188  O   HIS    26      20.172  -6.528  34.662  1.00 59.90           O
ATOM    189  N   GLY    27      18.477  -7.651  35.635  1.00 79.16           N
ATOM    190  CA  GLY    27      17.572  -6.963  34.787  1.00 79.16           C
ATOM    191  C   GLY    27      17.672  -5.570  35.284  1.00 79.16           C
ATOM    192  O   GLY    27      18.083  -5.339  36.419  1.00 79.16           O
ATOM    193  N   GLY    28      17.300  -4.594  34.453  1.00230.43           N
ATOM    194  CA  GLY    28      17.420  -3.260  34.931  1.00230.43           C
ATOM    195  C   GLY    28      18.745  -2.761  34.508  1.00230.43           C
ATOM    196  O   GLY    28      19.225  -3.111  33.434  1.00230.43           O
ATOM    197  N   LYS    29      19.345  -1.889  35.332  1.00165.99           N
ATOM    198  CA  LYS    29      20.601  -1.305  34.996  1.00165.99           C
ATOM    199  CB  LYS    29      20.463  -0.042  34.125  1.00165.99           C
ATOM    200  CG  LYS    29      19.623   1.070  34.756  1.00165.99           C
ATOM    201  CD  LYS    29      19.612   2.361  33.935  1.00165.99           C
ATOM    202  CE  LYS    29      18.772   2.256  32.660  1.00165.99           C
ATOM    203  NZ  LYS    29      18.684   3.576  31.996  1.00165.99           N
ATOM    204  C   LYS    29      21.285  -0.952  36.277  1.00165.99           C
ATOM    205  O   LYS    29      21.040  -1.570  37.313  1.00165.99           O
ATOM    206  N   ILE    30      22.177   0.058  36.233  1.00140.71           N
ATOM    207  CA  ILE    30      22.955   0.383  37.394  1.00140.71           C
ATOM    208  CB  ILE    30      24.366   0.774  37.058  1.00140.71           C
ATOM    209  CG1 ILE    30      25.061  -0.290  36.194  1.00140.71           C
ATOM    210  CG2 ILE    30      25.091   1.052  38.386  1.00140.71           C
ATOM    211  CD1 ILE    30      25.213  -1.642  36.874  1.00140.71           C
ATOM    212  C   ILE    30      22.393   1.616  38.037  1.00140.71           C
ATOM    213  O   ILE    30      22.241   2.642  37.376  1.00140.71           O
ATOM    214  N   THR    31      21.989   1.530  39.325  1.00135.40           N
ATOM    215  CA  THR    31      21.564   2.709  40.027  1.00135.40           C
ATOM    216  CB  THR    31      20.670   2.421  41.202  1.00135.40           C
ATOM    217  OG1 THR    31      21.304   1.541  42.111  1.00135.40           O
ATOM    218  CG2 THR    31      19.367   1.789  40.687  1.00135.40           C
ATOM    219  C   THR    31      22.739   3.554  40.458  1.00135.40           C
ATOM    220  O   THR    31      22.757   4.757  40.203  1.00135.40           O
ATOM    221  N   SER    32      23.777   2.972  41.107  1.00 99.90           N
ATOM    222  CA  SER    32      24.863   3.840  41.488  1.00 99.90           C
ATOM    223  CB  SER    32      24.714   4.526  42.862  1.00 99.90           C
ATOM    224  OG  SER    32      25.083   3.650  43.917  1.00 99.90           O
ATOM    225  C   SER    32      26.149   3.079  41.515  1.00 99.90           C
ATOM    226  O   SER    32      26.172   1.859  41.670  1.00 99.90           O
ATOM    227  N   ILE    33      27.271   3.808  41.346  1.00 51.63           N
ATOM    228  CA  ILE    33      28.561   3.185  41.357  1.00 51.63           C
ATOM    229  CB  ILE    33      29.244   3.245  40.020  1.00 51.63           C
ATOM    230  CG1 ILE    33      28.431   2.450  38.980  1.00 51.63           C
ATOM    231  CG2 ILE    33      30.688   2.751  40.189  1.00 51.63           C
ATOM    232  CD1 ILE    33      28.886   2.666  37.538  1.00 51.63           C
ATOM    233  C   ILE    33      29.413   3.908  42.360  1.00 51.63           C
ATOM    234  O   ILE    33      29.459   5.137  42.375  1.00 51.63           O
ATOM    235  N   ILE    34      30.098   3.159  43.250  1.00 95.14           N
ATOM    236  CA  ILE    34      30.927   3.787  44.243  1.00 95.14           C
ATOM    237  CB  ILE    34      30.446   3.545  45.648  1.00 95.14           C
ATOM    238  CG1 ILE    34      31.282   4.351  46.656  1.00 95.14           C
ATOM    239  CG2 ILE    34      30.430   2.028  45.902  1.00 95.14           C
ATOM    240  CD1 ILE    34      30.682   4.379  48.061  1.00 95.14           C
ATOM    241  C   ILE    34      32.318   3.227  44.131  1.00 95.14           C
ATOM    242  O   ILE    34      32.507   2.012  44.112  1.00 95.14           O
ATOM    243  N   ILE    35      33.348   4.096  44.047  1.00 56.98           N
ATOM    244  CA  ILE    35      34.680   3.565  43.923  1.00 56.98           C
ATOM    245  CB  ILE    35      35.196   3.582  42.512  1.00 56.98           C
ATOM    246  CG1 ILE    35      35.314   5.026  41.999  1.00 56.98           C
ATOM    247  CG2 ILE    35      34.273   2.696  41.661  1.00 56.98           C
ATOM    248  CD1 ILE    35      36.103   5.143  40.696  1.00 56.98           C
ATOM    249  C   ILE    35      35.645   4.374  44.751  1.00 56.98           C
ATOM    250  O   ILE    35      35.357   5.503  45.141  1.00 56.98           O
ATOM    251  N   LYS    36      36.823   3.792  45.073  1.00 67.52           N
ATOM    252  CA  LYS    36      37.846   4.511  45.796  1.00 67.52           C
ATOM    253  CB  LYS    36      38.416   3.762  47.012  1.00 67.52           C
ATOM    254  CG  LYS    36      37.477   3.684  48.215  1.00 67.52           C
ATOM    255  CD  LYS    36      38.049   2.823  49.342  1.00 67.52           C
ATOM    256  CE  LYS    36      37.281   2.931  50.660  1.00 67.52           C
ATOM    257  NZ  LYS    36      38.020   2.224  51.729  1.00 67.52           N
ATOM    258  C   LYS    36      38.992   4.695  44.842  1.00 67.52           C
ATOM    259  O   LYS    36      39.266   3.811  44.034  1.00 67.52           O
ATOM    260  N   GLY    37      39.713   5.839  44.917  1.00 85.58           N
ATOM    261  CA  GLY    37      40.750   6.076  43.950  1.00 85.58           C
ATOM    262  C   GLY    37      41.918   6.799  44.557  1.00 85.58           C
ATOM    263  O   GLY    37      42.028   6.973  45.767  1.00 85.58           O
ATOM    264  N   GLY    38      42.757   7.374  43.678  1.00245.93           N
ATOM    265  CA  GLY    38      44.055   7.884  44.014  1.00245.93           C
ATOM    266  C   GLY    38      44.830   7.691  42.744  1.00245.93           C
ATOM    267  O   GLY    38      44.399   8.175  41.702  1.00245.93           O
ATOM    268  N   THR    39      46.017   7.061  42.786  1.00151.49           N
ATOM    269  CA  THR    39      46.787   6.852  41.587  1.00151.49           C
ATOM    270  CB  THR    39      48.158   6.317  41.871  1.00151.49           C
ATOM    271  OG1 THR    39      48.940   6.321  40.686  1.00151.49           O
ATOM    272  CG2 THR    39      48.025   4.886  42.419  1.00151.49           C
ATOM    273  C   THR    39      46.096   5.861  40.695  1.00151.49           C
ATOM    274  O   THR    39      46.181   5.928  39.470  1.00151.49           O
ATOM    275  N   CYS    40      45.416   4.877  41.307  1.00108.03           N
ATOM    276  CA  CYS    40      44.772   3.819  40.593  1.00108.03           C
ATOM    277  CB  CYS    40      45.521   2.491  40.858  1.00108.03           C
ATOM    278  SG  CYS    40      44.864   1.010  40.033  1.00108.03           S
ATOM    279  C   CYS    40      43.380   3.727  41.154  1.00108.03           C
ATOM    280  O   CYS    40      42.979   4.533  41.992  1.00108.03           O
ATOM    281  N   ILE    41      42.586   2.756  40.667  1.00130.29           N
ATOM    282  CA  ILE    41      41.264   2.539  41.177  1.00130.29           C
ATOM    283  CB  ILE    41      40.269   2.128  40.121  1.00130.29           C
ATOM    284  CG1 ILE    41      40.040   3.264  39.104  1.00130.29           C
ATOM    285  CG2 ILE    41      38.978   1.685  40.829  1.00130.29           C
ATOM    286  CD1 ILE    41      41.250   3.581  38.230  1.00130.29           C
ATOM    287  C   ILE    41      41.409   1.406  42.136  1.00130.29           C
ATOM    288  O   ILE    41      42.186   0.480  41.921  1.00130.29           O
ATOM    289  N   PHE    42      40.692   1.467  43.259  1.00157.70           N
ATOM    290  CA  PHE    42      40.846   0.441  44.236  1.00157.70           C
ATOM    291  CB  PHE    42      41.305   1.021  45.572  1.00157.70           C
ATOM    292  CG  PHE    42      42.783   1.174  45.481  1.00157.70           C
ATOM    293  CD1 PHE    42      43.357   2.029  44.570  1.00157.70           C
ATOM    294  CD2 PHE    42      43.596   0.466  46.335  1.00157.70           C
ATOM    295  CE1 PHE    42      44.725   2.158  44.500  1.00157.70           C
ATOM    296  CE2 PHE    42      44.963   0.593  46.271  1.00157.70           C
ATOM    297  CZ  PHE    42      45.531   1.443  45.352  1.00157.70           C
ATOM    298  C   PHE    42      39.536  -0.257  44.392  1.00157.70           C
ATOM    299  O   PHE    42      39.333  -1.342  43.850  1.00157.70           O
ATOM    300  N   SER    43      38.630   0.311  45.197  1.00112.08           N
ATOM    301  CA  SER    43      37.397  -0.364  45.461  1.00112.08           C
ATOM    302  CB  SER    43      36.786   0.051  46.810  1.00112.08           C
ATOM    303  OG  SER    43      35.570  -0.642  47.035  1.00112.08           O
ATOM    304  C   SER    43      36.394  -0.089  44.380  1.00112.08           C
ATOM    305  O   SER    43      36.372   0.987  43.785  1.00112.08           O
ATOM    306  N   ILE    44      35.554  -1.099  44.071  1.00113.97           N
ATOM    307  CA  ILE    44      34.481  -0.927  43.143  1.00113.97           C
ATOM    308  CB  ILE    44      34.785  -1.438  41.761  1.00113.97           C
ATOM    309  CG1 ILE    44      33.680  -1.013  40.781  1.00113.97           C
ATOM    310  CG2 ILE    44      35.027  -2.955  41.829  1.00113.97           C
ATOM    311  CD1 ILE    44      34.070  -1.199  39.316  1.00113.97           C
ATOM    312  C   ILE    44      33.318  -1.690  43.705  1.00113.97           C
ATOM    313  O   ILE    44      33.431  -2.864  44.053  1.00113.97           O
ATOM    314  N   GLN    45      32.156  -1.031  43.832  1.00 95.14           N
ATOM    315  CA  GLN    45      30.989  -1.678  44.356  1.00 95.14           C
ATOM    316  CB  GLN    45      30.720  -1.346  45.836  1.00 95.14           C
ATOM    317  CG  GLN    45      29.446  -1.976  46.401  1.00 95.14           C
ATOM    318  CD  GLN    45      29.313  -1.526  47.849  1.00 95.14           C
ATOM    319  OE1 GLN    45      30.305  -1.219  48.512  1.00 95.14           O
ATOM    320  NE2 GLN    45      28.055  -1.485  48.360  1.00 95.14           N
ATOM    321  C   GLN    45      29.855  -1.108  43.577  1.00 95.14           C
ATOM    322  O   GLN    45      29.932   0.030  43.115  1.00 95.14           O
ATOM    323  N   PHE    46      28.767  -1.876  43.389  1.00 79.26           N
ATOM    324  CA  PHE    46      27.713  -1.300  42.613  1.00 79.26           C
ATOM    325  CB  PHE    46      27.570  -1.909  41.206  1.00 79.26           C
ATOM    326  CG  PHE    46      28.822  -1.702  40.430  1.00 79.26           C
ATOM    327  CD1 PHE    46      29.847  -2.615  40.512  1.00 79.26           C
ATOM    328  CD2 PHE    46      28.965  -0.605  39.615  1.00 79.26           C
ATOM    329  CE1 PHE    46      31.004  -2.433  39.795  1.00 79.26           C
ATOM    330  CE2 PHE    46      30.120  -0.417  38.895  1.00 79.26           C
ATOM    331  CZ  PHE    46      31.140  -1.333  38.985  1.00 79.26           C
ATOM    332  C   PHE    46      26.414  -1.604  43.274  1.00 79.26           C
ATOM    333  O   PHE    46      26.270  -2.595  43.986  1.00 79.26           O
ATOM    334  N   VAL    47      25.429  -0.715  43.073  1.00122.58           N
ATOM    335  CA  VAL    47      24.106  -1.028  43.505  1.00122.58           C
ATOM    336  CB  VAL    47      23.500  -0.010  44.421  1.00122.58           C
ATOM    337  CG1 VAL    47      24.278  -0.028  45.747  1.00122.58           C
ATOM    338  CG2 VAL    47      23.543   1.352  43.728  1.00122.58           C
ATOM    339  C   VAL    47      23.319  -1.117  42.234  1.00122.58           C
ATOM    340  O   VAL    47      23.273  -0.175  41.445  1.00122.58           O
ATOM    341  N   TYR    48      22.665  -2.273  42.019  1.00169.36           N
ATOM    342  CA  TYR    48      21.970  -2.577  40.797  1.00169.36           C
ATOM    343  CB  TYR    48      22.110  -4.047  40.344  1.00169.36           C
ATOM    344  CG  TYR    48      23.443  -4.315  39.730  1.00169.36           C
ATOM    345  CD1 TYR    48      24.517  -4.727  40.486  1.00169.36           C
ATOM    346  CD2 TYR    48      23.610  -4.163  38.372  1.00169.36           C
ATOM    347  CE1 TYR    48      25.735  -4.976  39.895  1.00169.36           C
ATOM    348  CE2 TYR    48      24.821  -4.412  37.776  1.00169.36           C
ATOM    349  CZ  TYR    48      25.888  -4.816  38.538  1.00169.36           C
ATOM    350  OH  TYR    48      27.131  -5.070  37.922  1.00169.36           O
ATOM    351  C   TYR    48      20.502  -2.382  40.982  1.00169.36           C
ATOM    352  O   TYR    48      19.995  -2.324  42.099  1.00169.36           O
ATOM    353  N   LYS    49      19.794  -2.202  39.850  1.00120.41           N
ATOM    354  CA  LYS    49      18.366  -2.117  39.866  1.00120.41           C
ATOM    355  CB  LYS    49      17.768  -1.440  38.620  1.00120.41           C
ATOM    356  CG  LYS    49      16.237  -1.440  38.615  1.00120.41           C
ATOM    357  CD  LYS    49      15.620  -0.574  37.516  1.00120.41           C
ATOM    358  CE  LYS    49      14.119  -0.809  37.320  1.00120.41           C
ATOM    359  NZ  LYS    49      13.351  -0.148  38.399  1.00120.41           N
ATOM    360  C   LYS    49      17.897  -3.526  39.846  1.00120.41           C
ATOM    361  O   LYS    49      18.215  -4.286  38.932  1.00120.41           O
ATOM    362  N   ASP    50      17.142  -3.912  40.886  1.00 89.08           N
ATOM    363  CA  ASP    50      16.645  -5.245  40.975  1.00 89.08           C
ATOM    364  CB  ASP    50      16.422  -5.705  42.427  1.00 89.08           C
ATOM    365  CG  ASP    50      16.292  -7.224  42.464  1.00 89.08           C
ATOM    366  OD1 ASP    50      16.518  -7.872  41.407  1.00 89.08           O
ATOM    367  OD2 ASP    50      15.965  -7.756  43.558  1.00 89.08           O
ATOM    368  C   ASP    50      15.326  -5.244  40.288  1.00 89.08           C
ATOM    369  O   ASP    50      14.905  -4.242  39.712  1.00 89.08           O
ATOM    370  N   LYS    51      14.639  -6.393  40.333  1.00139.61           N
ATOM    371  CA  LYS    51      13.351  -6.486  39.730  1.00139.61           C
ATOM    372  CB  LYS    51      12.721  -7.870  39.960  1.00139.61           C
ATOM    373  CG  LYS    51      12.697  -8.279  41.436  1.00139.61           C
ATOM    374  CD  LYS    51      11.930  -9.573  41.713  1.00139.61           C
ATOM    375  CE  LYS    51      10.416  -9.386  41.816  1.00139.61           C
ATOM    376  NZ  LYS    51      10.075  -8.705  43.085  1.00139.61           N
ATOM    377  C   LYS    51      12.522  -5.449  40.408  1.00139.61           C
ATOM    378  O   LYS    51      11.759  -4.729  39.766  1.00139.61           O
ATOM    379  N   ASP    52      12.674  -5.329  41.737  1.00157.18           N
ATOM    380  CA  ASP    52      11.936  -4.328  42.443  1.00157.18           C
ATOM    381  CB  ASP    52      11.834  -4.577  43.959  1.00157.18           C
ATOM    382  CG  ASP    52      10.872  -5.733  44.196  1.00157.18           C
ATOM    383  OD1 ASP    52       9.737  -5.679  43.651  1.00157.18           O
ATOM    384  OD2 ASP    52      11.253  -6.678  44.937  1.00157.18           O
ATOM    385  C   ASP    52      12.639  -3.027  42.249  1.00157.18           C
ATOM    386  O   ASP    52      13.764  -2.977  41.757  1.00157.18           O
ATOM    387  N   ASN    53      11.961  -1.926  42.622  1.00 40.71           N
ATOM    388  CA  ASN    53      12.534  -0.619  42.512  1.00 40.71           C
ATOM    389  CB  ASN    53      11.579   0.499  42.963  1.00 40.71           C
ATOM    390  CG  ASN    53      10.474   0.622  41.927  1.00 40.71           C
ATOM    391  OD1 ASN    53      10.736   0.690  40.727  1.00 40.71           O
ATOM    392  ND2 ASN    53       9.200   0.649  42.401  1.00 40.71           N
ATOM    393  C   ASN    53      13.707  -0.586  43.426  1.00 40.71           C
ATOM    394  O   ASN    53      14.732   0.022  43.123  1.00 40.71           O
ATOM    395  N   ILE    54      13.578  -1.262  44.580  1.00107.56           N
ATOM    396  CA  ILE    54      14.629  -1.265  45.547  1.00107.56           C
ATOM    397  CB  ILE    54      14.349  -2.139  46.736  1.00107.56           C
ATOM    398  CG1 ILE    54      15.352  -1.855  47.868  1.00107.56           C
ATOM    399  CG2 ILE    54      14.338  -3.600  46.257  1.00107.56           C
ATOM    400  CD1 ILE    54      14.935  -2.452  49.212  1.00107.56           C
ATOM    401  C   ILE    54      15.864  -1.760  44.877  1.00107.56           C
ATOM    402  O   ILE    54      15.838  -2.716  44.103  1.00107.56           O
ATOM    403  N   GLU    55      16.991  -1.078  45.143  1.00 73.49           N
ATOM    404  CA  GLU    55      18.221  -1.457  44.526  1.00 73.49           C
ATOM    405  CB  GLU    55      19.365  -0.435  44.677  1.00 73.49           C
ATOM    406  CG  GLU    55      19.141   0.888  43.943  1.00 73.49           C
ATOM    407  CD  GLU    55      18.410   1.839  44.879  1.00 73.49           C
ATOM    408  OE1 GLU    55      17.175   1.663  45.063  1.00 73.49           O
ATOM    409  OE2 GLU    55      19.081   2.753  45.428  1.00 73.49           O
ATOM    410  C   GLU    55      18.698  -2.714  45.164  1.00 73.49           C
ATOM    411  O   GLU    55      18.284  -3.072  46.266  1.00 73.49           O
ATOM    412  N   TYR    56      19.573  -3.432  44.436  1.00 55.25           N
ATOM    413  CA  TYR    56      20.168  -4.641  44.912  1.00 55.25           C
ATOM    414  CB  TYR    56      20.016  -5.809  43.920  1.00 55.25           C
ATOM    415  CG  TYR    56      20.554  -7.041  44.560  1.00 55.25           C
ATOM    416  CD1 TYR    56      19.790  -7.728  45.474  1.00 55.25           C
ATOM    417  CD2 TYR    56      21.804  -7.520  44.243  1.00 55.25           C
ATOM    418  CE1 TYR    56      20.267  -8.868  46.075  1.00 55.25           C
ATOM    419  CE2 TYR    56      22.288  -8.661  44.840  1.00 55.25           C
ATOM    420  CZ  TYR    56      21.519  -9.335  45.758  1.00 55.25           C
ATOM    421  OH  TYR    56      22.011 -10.505  46.373  1.00 55.25           O
ATOM    422  C   TYR    56      21.624  -4.327  45.027  1.00 55.25           C
ATOM    423  O   TYR    56      22.227  -3.801  44.094  1.00 55.25           O
ATOM    424  N   HIS    57      22.237  -4.625  46.186  1.00 43.66           N
ATOM    425  CA  HIS    57      23.615  -4.268  46.333  1.00 43.66           C
ATOM    426  ND1 HIS    57      23.903  -1.520  48.264  1.00 43.66           N
ATOM    427  CG  HIS    57      23.405  -2.798  48.395  1.00 43.66           C
ATOM    428  CB  HIS    57      24.042  -4.016  47.791  1.00 43.66           C
ATOM    429  NE2 HIS    57      22.064  -1.360  49.503  1.00 43.66           N
ATOM    430  CD2 HIS    57      22.281  -2.681  49.154  1.00 43.66           C
ATOM    431  CE1 HIS    57      23.063  -0.700  48.944  1.00 43.66           C
ATOM    432  C   HIS    57      24.444  -5.387  45.802  1.00 43.66           C
ATOM    433  O   HIS    57      24.328  -6.531  46.240  1.00 43.66           O
ATOM    434  N   SER    58      25.307  -5.068  44.821  1.00 30.18           N
ATOM    435  CA  SER    58      26.159  -6.058  44.242  1.00 30.18           C
ATOM    436  CB  SER    58      26.818  -5.621  42.921  1.00 30.18           C
ATOM    437  OG  SER    58      27.727  -4.554  43.148  1.00 30.18           O
ATOM    438  C   SER    58      27.247  -6.324  45.223  1.00 30.18           C
ATOM    439  O   SER    58      27.429  -5.572  46.180  1.00 30.18           O
ATOM    440  N   GLY    59      28.004  -7.416  45.004  1.00 22.40           N
ATOM    441  CA  GLY    59      29.050  -7.753  45.921  1.00 22.40           C
ATOM    442  C   GLY    59      30.033  -6.635  45.871  1.00 22.40           C
ATOM    443  O   GLY    59      30.085  -5.878  44.904  1.00 22.40           O
ATOM    444  N   LYS    60      30.844  -6.496  46.934  1.00114.52           N
ATOM    445  CA  LYS    60      31.760  -5.399  46.973  1.00114.52           C
ATOM    446  CB  LYS    60      31.762  -4.678  48.330  1.00114.52           C
ATOM    447  CG  LYS    60      30.397  -4.120  48.730  1.00114.52           C
ATOM    448  CD  LYS    60      29.355  -5.204  49.011  1.00114.52           C
ATOM    449  CE  LYS    60      28.028  -4.656  49.536  1.00114.52           C
ATOM    450  NZ  LYS    60      28.225  -4.062  50.878  1.00114.52           N
ATOM    451  C   LYS    60      33.145  -5.925  46.780  1.00114.52           C
ATOM    452  O   LYS    60      33.490  -7.006  47.254  1.00114.52           O
ATOM    453  N   PHE    61      33.972  -5.191  46.012  1.00 84.59           N
ATOM    454  CA  PHE    61      35.352  -5.561  45.954  1.00 84.59           C
ATOM    455  CB  PHE    61      35.823  -6.017  44.567  1.00 84.59           C
ATOM    456  CG  PHE    61      35.321  -7.417  44.491  1.00 84.59           C
ATOM    457  CD1 PHE    61      34.030  -7.693  44.103  1.00 84.59           C
ATOM    458  CD2 PHE    61      36.149  -8.457  44.841  1.00 84.59           C
ATOM    459  CE1 PHE    61      33.580  -8.992  44.054  1.00 84.59           C
ATOM    460  CE2 PHE    61      35.705  -9.757  44.794  1.00 84.59           C
ATOM    461  CZ  PHE    61      34.418 -10.026  44.398  1.00 84.59           C
ATOM    462  C   PHE    61      36.115  -4.380  46.440  1.00 84.59           C
ATOM    463  O   PHE    61      36.621  -3.566  45.668  1.00 84.59           O
ATOM    464  N   GLY    62      36.214  -4.281  47.778  1.00 32.25           N
ATOM    465  CA  GLY    62      36.849  -3.163  48.399  1.00 32.25           C
ATOM    466  C   GLY    62      38.314  -3.409  48.483  1.00 32.25           C
ATOM    467  O   GLY    62      38.780  -4.546  48.432  1.00 32.25           O
ATOM    468  N   VAL    63      39.069  -2.311  48.662  1.00135.73           N
ATOM    469  CA  VAL    63      40.493  -2.358  48.792  1.00135.73           C
ATOM    470  CB  VAL    63      41.191  -1.461  47.853  1.00135.73           C
ATOM    471  CG1 VAL    63      40.831  -1.899  46.431  1.00135.73           C
ATOM    472  CG2 VAL    63      40.797  -0.028  48.255  1.00135.73           C
ATOM    473  C   VAL    63      40.800  -1.768  50.123  1.00135.73           C
ATOM    474  O   VAL    63      39.921  -1.230  50.793  1.00135.73           O
ATOM    475  N   LEU    64      42.062  -1.883  50.567  1.00153.94           N
ATOM    476  CA  LEU    64      42.354  -1.242  51.809  1.00153.94           C
ATOM    477  CB  LEU    64      43.210  -2.101  52.755  1.00153.94           C
ATOM    478  CG  LEU    64      42.520  -3.408  53.189  1.00153.94           C
ATOM    479  CD1 LEU    64      43.411  -4.220  54.140  1.00153.94           C
ATOM    480  CD2 LEU    64      41.121  -3.143  53.764  1.00153.94           C
ATOM    481  C   LEU    64      43.128   0.002  51.507  1.00153.94           C
ATOM    482  O   LEU    64      44.351   0.023  51.639  1.00153.94           O
ATOM    483  N   GLY    65      42.437   1.088  51.098  1.00175.09           N
ATOM    484  CA  GLY    65      43.160   2.317  50.897  1.00175.09           C
ATOM    485  C   GLY    65      42.406   3.244  49.981  1.00175.09           C
ATOM    486  O   GLY    65      41.378   2.868  49.428  1.00175.09           O
ATOM    487  N   ASP    66      42.901   4.505  49.856  1.00234.34           N
ATOM    488  CA  ASP    66      42.507   5.488  48.871  1.00234.34           C
ATOM    489  CB  ASP    66      42.569   4.907  47.458  1.00234.34           C
ATOM    490  CG  ASP    66      44.060   4.808  47.165  1.00234.34           C
ATOM    491  OD1 ASP    66      44.860   5.138  48.081  1.00234.34           O
ATOM    492  OD2 ASP    66      44.421   4.409  46.028  1.00234.34           O
ATOM    493  C   ASP    66      41.231   6.261  49.116  1.00234.34           C
ATOM    494  O   ASP    66      40.424   5.941  49.987  1.00234.34           O
ATOM    495  N   LYS    67      41.079   7.353  48.317  1.00197.78           N
ATOM    496  CA  LYS    67      40.032   8.355  48.299  1.00197.78           C
ATOM    497  CB  LYS    67      40.360   9.483  47.303  1.00197.78           C
ATOM    498  CG  LYS    67      39.327  10.604  47.195  1.00197.78           C
ATOM    499  CD  LYS    67      39.251  11.506  48.427  1.00197.78           C
ATOM    500  CE  LYS    67      38.541  12.835  48.159  1.00197.78           C
ATOM    501  NZ  LYS    67      37.265  12.599  47.447  1.00197.78           N
ATOM    502  C   LYS    67      38.747   7.719  47.854  1.00197.78           C
ATOM    503  O   LYS    67      38.773   6.677  47.206  1.00197.78           O
ATOM    504  N   ALA    68      37.575   8.315  48.190  1.00 43.85           N
ATOM    505  CA  ALA    68      36.331   7.674  47.830  1.00 43.85           C
ATOM    506  CB  ALA    68      35.583   7.082  49.039  1.00 43.85           C
ATOM    507  C   ALA    68      35.377   8.628  47.155  1.00 43.85           C
ATOM    508  O   ALA    68      35.384   9.831  47.418  1.00 43.85           O
ATOM    509  N   GLU    69      34.521   8.091  46.247  1.00 84.33           N
ATOM    510  CA  GLU    69      33.534   8.888  45.561  1.00 84.33           C
ATOM    511  CB  GLU    69      34.022   9.469  44.224  1.00 84.33           C
ATOM    512  CG  GLU    69      35.084  10.556  44.403  1.00 84.33           C
ATOM    513  CD  GLU    69      34.405  11.765  45.031  1.00 84.33           C
ATOM    514  OE1 GLU    69      33.412  12.258  44.433  1.00 84.33           O
ATOM    515  OE2 GLU    69      34.864  12.206  46.119  1.00 84.33           O
ATOM    516  C   GLU    69      32.320   8.047  45.277  1.00 84.33           C
ATOM    517  O   GLU    69      32.373   6.819  45.315  1.00 84.33           O
ATOM    518  N   THR    70      31.167   8.700  45.013  1.00107.81           N
ATOM    519  CA  THR    70      29.970   7.969  44.702  1.00107.81           C
ATOM    520  CB  THR    70      28.921   8.057  45.771  1.00107.81           C
ATOM    521  OG1 THR    70      28.500   9.403  45.935  1.00107.81           O
ATOM    522  CG2 THR    70      29.516   7.524  47.086  1.00107.81           C
ATOM    523  C   THR    70      29.382   8.557  43.457  1.00107.81           C
ATOM    524  O   THR    70      29.351   9.774  43.284  1.00107.81           O
ATOM    525  N   ILE    71      28.897   7.691  42.546  1.00 44.28           N
ATOM    526  CA  ILE    71      28.299   8.163  41.331  1.00 44.28           C
ATOM    527  CB  ILE    71      28.905   7.556  40.097  1.00 44.28           C
ATOM    528  CG1 ILE    71      30.398   7.921  39.997  1.00 44.28           C
ATOM    529  CG2 ILE    71      28.075   8.011  38.886  1.00 44.28           C
ATOM    530  CD1 ILE    71      31.162   7.129  38.935  1.00 44.28           C
ATOM    531  C   ILE    71      26.864   7.746  41.370  1.00 44.28           C
ATOM    532  O   ILE    71      26.554   6.568  41.547  1.00 44.28           O
ATOM    533  N   THR    72      25.939   8.711  41.207  1.00104.14           N
ATOM    534  CA  THR    72      24.553   8.356  41.254  1.00104.14           C
ATOM    535  CB  THR    72      23.744   9.214  42.183  1.00104.14           C
ATOM    536  OG1 THR    72      22.434   8.684  42.320  1.00104.14           O
ATOM    537  CG2 THR    72      23.683  10.643  41.618  1.00104.14           C
ATOM    538  C   THR    72      23.991   8.517  39.881  1.00104.14           C
ATOM    539  O   THR    72      24.265   9.497  39.192  1.00104.14           O
ATOM    540  N   PHE    73      23.180   7.533  39.449  1.00 44.89           N
ATOM    541  CA  PHE    73      22.604   7.561  38.137  1.00 44.89           C
ATOM    542  CB  PHE    73      22.868   6.278  37.332  1.00 44.89           C
ATOM    543  CG  PHE    73      24.333   6.197  37.083  1.00 44.89           C
ATOM    544  CD1 PHE    73      24.894   6.842  36.006  1.00 44.89           C
ATOM    545  CD2 PHE    73      25.146   5.478  37.929  1.00 44.89           C
ATOM    546  CE1 PHE    73      26.247   6.768  35.776  1.00 44.89           C
ATOM    547  CE2 PHE    73      26.500   5.400  37.704  1.00 44.89           C
ATOM    548  CZ  PHE    73      27.052   6.047  36.625  1.00 44.89           C
ATOM    549  C   PHE    73      21.122   7.654  38.302  1.00 44.89           C
ATOM    550  O   PHE    73      20.588   7.391  39.378  1.00 44.89           O
ATOM    551  N   ALA    74      20.421   8.062  37.226  1.00 38.35           N
ATOM    552  CA  ALA    74      18.991   8.158  37.251  1.00 38.35           C
ATOM    553  CB  ALA    74      18.444   9.479  36.682  1.00 38.35           C
ATOM    554  C   ALA    74      18.490   7.054  36.378  1.00 38.35           C
ATOM    555  O   ALA    74      19.219   6.557  35.524  1.00 38.35           O
ATOM    556  N   GLU    75      17.231   6.625  36.584  1.00 84.91           N
ATOM    557  CA  GLU    75      16.683   5.536  35.828  1.00 84.91           C
ATOM    558  CB  GLU    75      15.236   5.213  36.241  1.00 84.91           C
ATOM    559  CG  GLU    75      14.686   3.915  35.648  1.00 84.91           C
ATOM    560  CD  GLU    75      13.416   3.570  36.414  1.00 84.91           C
ATOM    561  OE1 GLU    75      13.491   3.494  37.669  1.00 84.91           O
ATOM    562  OE2 GLU    75      12.355   3.384  35.759  1.00 84.91           O
ATOM    563  C   GLU    75      16.697   5.921  34.385  1.00 84.91           C
ATOM    564  O   GLU    75      17.042   5.113  33.524  1.00 84.91           O
ATOM    565  N   ASP    76      16.344   7.180  34.079  1.00 33.43           N
ATOM    566  CA  ASP    76      16.362   7.611  32.713  1.00 33.43           C
ATOM    567  CB  ASP    76      15.965   9.089  32.542  1.00 33.43           C
ATOM    568  CG  ASP    76      14.482   9.228  32.843  1.00 33.43           C
ATOM    569  OD1 ASP    76      13.779   8.183  32.844  1.00 33.43           O
ATOM    570  OD2 ASP    76      14.032  10.384  33.072  1.00 33.43           O
ATOM    571  C   ASP    76      17.778   7.500  32.253  1.00 33.43           C
ATOM    572  O   ASP    76      18.054   7.116  31.117  1.00 33.43           O
ATOM    573  N   GLU    77      18.714   7.829  33.159  1.00 71.59           N
ATOM    574  CA  GLU    77      20.114   7.875  32.867  1.00 71.59           C
ATOM    575  CB  GLU    77      20.887   8.626  33.966  1.00 71.59           C
ATOM    576  CG  GLU    77      22.389   8.729  33.729  1.00 71.59           C
ATOM    577  CD  GLU    77      22.956   9.723  34.731  1.00 71.59           C
ATOM    578  OE1 GLU    77      22.876  10.949  34.454  1.00 71.59           O
ATOM    579  OE2 GLU    77      23.472   9.271  35.787  1.00 71.59           O
ATOM    580  C   GLU    77      20.690   6.494  32.746  1.00 71.59           C
ATOM    581  O   GLU    77      20.319   5.571  33.469  1.00 71.59           O
ATOM    582  N   ASP    78      21.605   6.320  31.771  1.00 70.20           N
ATOM    583  CA  ASP    78      22.344   5.103  31.589  1.00 70.20           C
ATOM    584  CB  ASP    78      21.671   4.079  30.657  1.00 70.20           C
ATOM    585  CG  ASP    78      21.456   4.739  29.304  1.00 70.20           C
ATOM    586  OD1 ASP    78      20.865   5.851  29.278  1.00 70.20           O
ATOM    587  OD2 ASP    78      21.887   4.147  28.280  1.00 70.20           O
ATOM    588  C   ASP    78      23.659   5.510  30.994  1.00 70.20           C
ATOM    589  O   ASP    78      23.741   6.525  30.304  1.00 70.20           O
ATOM    590  N   ILE    79      24.730   4.733  31.251  1.00 71.84           N
ATOM    591  CA  ILE    79      26.035   5.106  30.776  1.00 71.84           C
ATOM    592  CB  ILE    79      27.147   4.359  31.454  1.00 71.84           C
ATOM    593  CG1 ILE    79      27.160   4.673  32.959  1.00 71.84           C
ATOM    594  CG2 ILE    79      28.463   4.698  30.731  1.00 71.84           C
ATOM    595  CD1 ILE    79      28.073   3.753  33.770  1.00 71.84           C
ATOM    596  C   ILE    79      26.142   4.816  29.312  1.00 71.84           C
ATOM    597  O   ILE    79      25.779   3.736  28.848  1.00 71.84           O
ATOM    598  N   THR    80      26.567   5.838  28.540  1.00 66.35           N
ATOM    599  CA  THR    80      26.821   5.739  27.130  1.00 66.35           C
ATOM    600  CB  THR    80      26.930   7.079  26.466  1.00 66.35           C
ATOM    601  OG1 THR    80      25.738   7.824  26.653  1.00 66.35           O
ATOM    602  CG2 THR    80      27.192   6.858  24.966  1.00 66.35           C
ATOM    603  C   THR    80      28.127   5.050  26.875  1.00 66.35           C
ATOM    604  O   THR    80      28.242   4.266  25.937  1.00 66.35           O
ATOM    605  N   ALA    81      29.170   5.338  27.683  1.00 55.59           N
ATOM    606  CA  ALA    81      30.449   4.773  27.355  1.00 55.59           C
ATOM    607  CB  ALA    81      31.236   5.617  26.340  1.00 55.59           C
ATOM    608  C   ALA    81      31.297   4.651  28.584  1.00 55.59           C
ATOM    609  O   ALA    81      31.067   5.317  29.591  1.00 55.59           O
ATOM    610  N   ILE    82      32.302   3.749  28.524  1.00158.32           N
ATOM    611  CA  ILE    82      33.228   3.544  29.602  1.00158.32           C
ATOM    612  CB  ILE    82      33.026   2.211  30.279  1.00158.32           C
ATOM    613  CG1 ILE    82      33.812   2.097  31.598  1.00158.32           C
ATOM    614  CG2 ILE    82      33.365   1.116  29.255  1.00158.32           C
ATOM    615  CD1 ILE    82      35.330   2.053  31.435  1.00158.32           C
ATOM    616  C   ILE    82      34.610   3.576  28.995  1.00158.32           C
ATOM    617  O   ILE    82      34.817   3.043  27.907  1.00158.32           O
ATOM    618  N   SER    83      35.591   4.228  29.665  1.00119.87           N
ATOM    619  CA  SER    83      36.943   4.297  29.160  1.00119.87           C
ATOM    620  CB  SER    83      37.239   5.571  28.353  1.00119.87           C
ATOM    621  OG  SER    83      36.435   5.630  27.187  1.00119.87           O
ATOM    622  C   SER    83      37.860   4.394  30.355  1.00119.87           C
ATOM    623  O   SER    83      37.421   4.204  31.488  1.00119.87           O
ATOM    624  N   GLY    84      39.160   4.737  30.152  1.00112.45           N
ATOM    625  CA  GLY    84      39.935   4.967  31.355  1.00112.45           C
ATOM    626  C   GLY    84      41.147   4.107  31.658  1.00112.45           C
ATOM    627  O   GLY    84      41.232   3.464  32.696  1.00112.45           O
ATOM    628  N   THR    85      42.178   4.240  30.809  1.00206.25           N
ATOM    629  CA  THR    85      43.493   3.652  30.693  1.00206.25           C
ATOM    630  CB  THR    85      44.483   4.746  30.760  1.00206.25           C
ATOM    631  OG1 THR    85      45.763   4.187  30.645  1.00206.25           O
ATOM    632  CG2 THR    85      44.346   5.465  32.113  1.00206.25           C
ATOM    633  C   THR    85      43.929   2.596  31.690  1.00206.25           C
ATOM    634  O   THR    85      43.601   2.600  32.867  1.00206.25           O
ATOM    635  N   PHE    86      44.734   1.611  31.231  1.00114.71           N
ATOM    636  CA  PHE    86      45.202   0.595  32.132  1.00114.71           C
ATOM    637  CB  PHE    86      44.590  -0.794  31.880  1.00114.71           C
ATOM    638  CG  PHE    86      44.989  -1.259  30.520  1.00114.71           C
ATOM    639  CD1 PHE    86      46.192  -1.898  30.321  1.00114.71           C
ATOM    640  CD2 PHE    86      44.159  -1.056  29.441  1.00114.71           C
ATOM    641  CE1 PHE    86      46.556  -2.334  29.068  1.00114.71           C
ATOM    642  CE2 PHE    86      44.517  -1.489  28.186  1.00114.71           C
ATOM    643  CZ  PHE    86      45.720  -2.126  27.997  1.00114.71           C
ATOM    644  C   PHE    86      46.684   0.481  31.992  1.00114.71           C
ATOM    645  O   PHE    86      47.246   0.738  30.929  1.00114.71           O
ATOM    646  N   GLY    87      47.363   0.101  33.091  1.00 35.00           N
ATOM    647  CA  GLY    87      48.787  -0.035  33.041  1.00 35.00           C
ATOM    648  C   GLY    87      49.265  -0.302  34.425  1.00 35.00           C
ATOM    649  O   GLY    87      48.510  -0.228  35.392  1.00 35.00           O
ATOM    650  N   ALA    88      50.569  -0.592  34.543  1.00 57.03           N
ATOM    651  CA  ALA    88      51.145  -0.936  35.801  1.00 57.03           C
ATOM    652  CB  ALA    88      52.536  -1.580  35.683  1.00 57.03           C
ATOM    653  C   ALA    88      51.291   0.281  36.648  1.00 57.03           C
ATOM    654  O   ALA    88      51.128   1.420  36.213  1.00 57.03           O
ATOM    655  N   TYR    89      51.533   0.001  37.934  1.00165.62           N
ATOM    656  CA  TYR    89      51.847   0.903  38.994  1.00165.62           C
ATOM    657  CB  TYR    89      50.669   1.158  39.943  1.00165.62           C
ATOM    658  CG  TYR    89      51.040   2.362  40.728  1.00165.62           C
ATOM    659  CD1 TYR    89      51.092   3.581  40.096  1.00165.62           C
ATOM    660  CD2 TYR    89      51.315   2.289  42.072  1.00165.62           C
ATOM    661  CE1 TYR    89      51.431   4.717  40.788  1.00165.62           C
ATOM    662  CE2 TYR    89      51.654   3.424  42.771  1.00165.62           C
ATOM    663  CZ  TYR    89      51.714   4.638  42.129  1.00165.62           C
ATOM    664  OH  TYR    89      52.062   5.805  42.843  1.00165.62           O
ATOM    665  C   TYR    89      52.849   0.039  39.660  1.00165.62           C
ATOM    666  O   TYR    89      53.340  -0.862  38.988  1.00165.62           O
ATOM    667  N   TYR    90      53.258   0.237  40.923  1.00215.19           N
ATOM    668  CA  TYR    90      54.136  -0.833  41.300  1.00215.19           C
ATOM    669  CB  TYR    90      54.896  -0.616  42.620  1.00215.19           C
ATOM    670  CG  TYR    90      55.789  -1.799  42.787  1.00215.19           C
ATOM    671  CD1 TYR    90      56.961  -1.881  42.071  1.00215.19           C
ATOM    672  CD2 TYR    90      55.464  -2.820  43.650  1.00215.19           C
ATOM    673  CE1 TYR    90      57.797  -2.962  42.210  1.00215.19           C
ATOM    674  CE2 TYR    90      56.299  -3.905  43.794  1.00215.19           C
ATOM    675  CZ  TYR    90      57.467  -3.977  43.073  1.00215.19           C
ATOM    676  OH  TYR    90      58.324  -5.089  43.219  1.00215.19           O
ATOM    677  C   TYR    90      53.203  -1.992  41.483  1.00215.19           C
ATOM    678  O   TYR    90      52.443  -2.037  42.449  1.00215.19           O
ATOM    679  N   HIS    91      53.258  -2.954  40.530  1.00321.56           N
ATOM    680  CA  HIS    91      52.375  -4.085  40.451  1.00321.56           C
ATOM    681  ND1 HIS    91      49.124  -5.275  40.019  1.00321.56           N
ATOM    682  CG  HIS    91      50.012  -4.956  41.022  1.00321.56           C
ATOM    683  CB  HIS    91      50.947  -3.779  40.966  1.00321.56           C
ATOM    684  NE2 HIS    91      48.853  -6.801  41.611  1.00321.56           N
ATOM    685  CD2 HIS    91      49.832  -5.899  41.988  1.00321.56           C
ATOM    686  CE1 HIS    91      48.458  -6.386  40.421  1.00321.56           C
ATOM    687  C   HIS    91      52.271  -4.422  38.983  1.00321.56           C
ATOM    688  O   HIS    91      52.905  -3.774  38.151  1.00321.56           O
ATOM    689  N   MET    92      51.481  -5.461  38.625  1.00105.52           N
ATOM    690  CA  MET    92      51.256  -5.824  37.251  1.00105.52           C
ATOM    691  CB  MET    92      50.751  -7.260  37.039  1.00105.52           C
ATOM    692  CG  MET    92      51.847  -8.294  37.310  1.00105.52           C
ATOM    693  SD  MET    92      51.358 -10.028  37.074  1.00105.52           S
ATOM    694  CE  MET    92      53.031 -10.691  37.325  1.00105.52           C
ATOM    695  C   MET    92      50.279  -4.845  36.684  1.00105.52           C
ATOM    696  O   MET    92      49.914  -3.882  37.356  1.00105.52           O
ATOM    697  N   THR    93      49.848  -5.035  35.419  1.00109.19           N
ATOM    698  CA  THR    93      48.993  -4.047  34.824  1.00109.19           C
ATOM    699  CB  THR    93      48.696  -4.283  33.368  1.00109.19           C
ATOM    700  OG1 THR    93      47.864  -3.250  32.864  1.00109.19           O
ATOM    701  CG2 THR    93      48.038  -5.656  33.186  1.00109.19           C
ATOM    702  C   THR    93      47.724  -3.949  35.607  1.00109.19           C
ATOM    703  O   THR    93      47.202  -4.946  36.105  1.00109.19           O
ATOM    704  N   VAL    94      47.211  -2.708  35.753  1.00114.20           N
ATOM    705  CA  VAL    94      46.039  -2.493  36.550  1.00114.20           C
ATOM    706  CB  VAL    94      46.349  -2.161  37.984  1.00114.20           C
ATOM    707  CG1 VAL    94      46.974  -0.757  38.039  1.00114.20           C
ATOM    708  CG2 VAL    94      45.078  -2.326  38.835  1.00114.20           C
ATOM    709  C   VAL    94      45.266  -1.343  35.966  1.00114.20           C
ATOM    710  O   VAL    94      45.702  -0.699  35.015  1.00114.20           O
ATOM    711  N   VAL    95      44.070  -1.063  36.521  1.00130.56           N
ATOM    712  CA  VAL    95      43.240  -0.014  35.990  1.00130.56           C
ATOM    713  CB  VAL    95      41.788  -0.226  36.313  1.00130.56           C
ATOM    714  CG1 VAL    95      40.969   0.926  35.718  1.00130.56           C
ATOM    715  CG2 VAL    95      41.359  -1.625  35.855  1.00130.56           C
ATOM    716  C   VAL    95      43.616   1.270  36.675  1.00130.56           C
ATOM    717  O   VAL    95      43.177   1.544  37.789  1.00130.56           O
ATOM    718  N   THR    96      44.435   2.106  36.008  1.00 65.25           N
ATOM    719  CA  THR    96      44.899   3.349  36.560  1.00 65.25           C
ATOM    720  CB  THR    96      46.018   3.943  35.762  1.00 65.25           C
ATOM    721  OG1 THR    96      47.072   3.002  35.627  1.00 65.25           O
ATOM    722  CG2 THR    96      46.540   5.165  36.532  1.00 65.25           C
ATOM    723  C   THR    96      43.789   4.366  36.645  1.00 65.25           C
ATOM    724  O   THR    96      43.752   5.157  37.585  1.00 65.25           O
ATOM    725  N   SER    97      42.857   4.399  35.666  1.00 83.58           N
ATOM    726  CA  SER    97      41.831   5.414  35.683  1.00 83.58           C
ATOM    727  CB  SER    97      42.120   6.568  34.704  1.00 83.58           C
ATOM    728  OG  SER    97      41.104   7.557  34.774  1.00 83.58           O
ATOM    729  C   SER    97      40.532   4.769  35.275  1.00 83.58           C
ATOM    730  O   SER    97      40.482   3.555  35.104  1.00 83.58           O
ATOM    731  N   LEU    98      39.418   5.537  35.176  1.00193.59           N
ATOM    732  CA  LEU    98      38.188   4.913  34.771  1.00193.59           C
ATOM    733  CB  LEU    98      37.794   3.830  35.797  1.00193.59           C
ATOM    734  CG  LEU    98      36.535   2.995  35.508  1.00193.59           C
ATOM    735  CD1 LEU    98      36.715   2.090  34.277  1.00193.59           C
ATOM    736  CD2 LEU    98      36.133   2.200  36.761  1.00193.59           C
ATOM    737  C   LEU    98      37.122   5.982  34.743  1.00193.59           C
ATOM    738  O   LEU    98      36.552   6.323  35.776  1.00193.59           O
ATOM    739  N   THR    99      36.798   6.530  33.552  1.00151.79           N
ATOM    740  CA  THR    99      35.832   7.594  33.461  1.00151.79           C
ATOM    741  CB  THR    99      36.175   8.593  32.397  1.00151.79           C
ATOM    742  OG1 THR    99      36.061   7.999  31.111  1.00151.79           O
ATOM    743  CG2 THR    99      37.622   9.062  32.623  1.00151.79           C
ATOM    744  C   THR    99      34.511   7.000  33.061  1.00151.79           C
ATOM    745  O   THR    99      34.466   5.944  32.432  1.00151.79           O
ATOM    746  N   PHE   100      33.387   7.659  33.427  1.00 78.78           N
ATOM    747  CA  PHE   100      32.105   7.141  33.028  1.00 78.78           C
ATOM    748  CB  PHE   100      31.239   6.646  34.201  1.00 78.78           C
ATOM    749  CG  PHE   100      31.850   5.408  34.761  1.00 78.78           C
ATOM    750  CD1 PHE   100      31.647   4.194  34.145  1.00 78.78           C
ATOM    751  CD2 PHE   100      32.613   5.457  35.904  1.00 78.78           C
ATOM    752  CE1 PHE   100      32.202   3.045  34.657  1.00 78.78           C
ATOM    753  CE2 PHE   100      33.170   4.312  36.421  1.00 78.78           C
ATOM    754  CZ  PHE   100      32.969   3.104  35.796  1.00 78.78           C
ATOM    755  C   PHE   100      31.311   8.223  32.362  1.00 78.78           C
ATOM    756  O   PHE   100      30.862   9.168  33.009  1.00 78.78           O
ATOM    757  N   GLN   101      31.078   8.088  31.042  1.00 97.66           N
ATOM    758  CA  GLN   101      30.288   9.067  30.358  1.00 97.66           C
ATOM    759  CB  GLN   101      30.705   9.305  28.894  1.00 97.66           C
ATOM    760  CG  GLN   101      30.549   8.101  27.968  1.00 97.66           C
ATOM    761  CD  GLN   101      31.020   8.546  26.587  1.00 97.66           C
ATOM    762  OE1 GLN   101      32.050   9.201  26.450  1.00 97.66           O
ATOM    763  NE2 GLN   101      30.239   8.184  25.533  1.00 97.66           N
ATOM    764  C   GLN   101      28.871   8.609  30.413  1.00 97.66           C
ATOM    765  O   GLN   101      28.593   7.440  30.673  1.00 97.66           O
ATOM    766  N   THR   102      27.920   9.535  30.209  1.00 58.26           N
ATOM    767  CA  THR   102      26.556   9.121  30.301  1.00 58.26           C
ATOM    768  CB  THR   102      25.932   9.536  31.606  1.00 58.26           C
ATOM    769  OG1 THR   102      26.706   9.035  32.685  1.00 58.26           O
ATOM    770  CG2 THR   102      24.515   8.958  31.714  1.00 58.26           C
ATOM    771  C   THR   102      25.826   9.778  29.178  1.00 58.26           C
ATOM    772  O   THR   102      26.358  10.657  28.502  1.00 58.26           O
ATOM    773  N   ASN   103      24.577   9.343  28.936  1.00125.15           N
ATOM    774  CA  ASN   103      23.779   9.984  27.944  1.00125.15           C
ATOM    775  CB  ASN   103      22.325   9.487  27.915  1.00125.15           C
ATOM    776  CG  ASN   103      22.297   8.027  27.497  1.00125.15           C
ATOM    777  OD1 ASN   103      23.327   7.359  27.431  1.00125.15           O
ATOM    778  ND2 ASN   103      21.075   7.509  27.206  1.00125.15           N
ATOM    779  C   ASN   103      23.705  11.395  28.428  1.00125.15           C
ATOM    780  O   ASN   103      23.677  12.344  27.646  1.00125.15           O
ATOM    781  N   LYS   104      23.677  11.537  29.768  1.00204.92           N
ATOM    782  CA  LYS   104      23.571  12.802  30.431  1.00204.92           C
ATOM    783  CB  LYS   104      22.875  12.694  31.799  1.00204.92           C
ATOM    784  CG  LYS   104      22.154  13.969  32.243  1.00204.92           C
ATOM    785  CD  LYS   104      20.844  14.202  31.481  1.00204.92           C
ATOM    786  CE  LYS   104      19.967  15.323  32.048  1.00204.92           C
ATOM    787  NZ  LYS   104      20.224  16.589  31.325  1.00204.92           N
ATOM    788  C   LYS   104      24.972  13.291  30.669  1.00204.92           C
ATOM    789  O   LYS   104      25.772  13.373  29.737  1.00204.92           O
ATOM    790  N   LYS   105      25.297  13.654  31.929  1.00180.53           N
ATOM    791  CA  LYS   105      26.592  14.186  32.266  1.00180.53           C
ATOM    792  CB  LYS   105      26.655  14.924  33.616  1.00180.53           C
ATOM    793  CG  LYS   105      26.622  13.997  34.834  1.00180.53           C
ATOM    794  CD  LYS   105      25.312  13.230  35.017  1.00180.53           C
ATOM    795  CE  LYS   105      24.257  14.021  35.792  1.00180.53           C
ATOM    796  NZ  LYS   105      23.021  13.219  35.931  1.00180.53           N
ATOM    797  C   LYS   105      27.603  13.084  32.342  1.00180.53           C
ATOM    798  O   LYS   105      27.272  11.900  32.286  1.00180.53           O
ATOM    799  N   VAL   106      28.891  13.477  32.443  1.00 37.03           N
ATOM    800  CA  VAL   106      29.975  12.541  32.532  1.00 37.03           C
ATOM    801  CB  VAL   106      31.081  12.824  31.557  1.00 37.03           C
ATOM    802  CG1 VAL   106      32.224  11.826  31.803  1.00 37.03           C
ATOM    803  CG2 VAL   106      30.508  12.776  30.131  1.00 37.03           C
ATOM    804  C   VAL   106      30.563  12.669  33.901  1.00 37.03           C
ATOM    805  O   VAL   106      30.488  13.727  34.524  1.00 37.03           O
ATOM    806  N   TYR   107      31.165  11.577  34.414  1.00121.00           N
ATOM    807  CA  TYR   107      31.751  11.622  35.721  1.00121.00           C
ATOM    808  CB  TYR   107      31.401  10.406  36.593  1.00121.00           C
ATOM    809  CG  TYR   107      29.944  10.522  36.885  1.00121.00           C
ATOM    810  CD1 TYR   107      29.007  10.103  35.968  1.00121.00           C
ATOM    811  CD2 TYR   107      29.515  11.057  38.077  1.00121.00           C
ATOM    812  CE1 TYR   107      27.663  10.216  36.238  1.00121.00           C
ATOM    813  CE2 TYR   107      28.173  11.173  38.354  1.00121.00           C
ATOM    814  CZ  TYR   107      27.246  10.753  37.433  1.00121.00           C
ATOM    815  OH  TYR   107      25.869  10.873  37.715  1.00121.00           O
ATOM    816  C   TYR   107      33.229  11.669  35.525  1.00121.00           C
ATOM    817  O   TYR   107      33.823  10.765  34.943  1.00121.00           O
ATOM    818  N   GLY   108      33.859  12.722  36.075  1.00 45.32           N
ATOM    819  CA  GLY   108      35.241  13.016  35.833  1.00 45.32           C
ATOM    820  C   GLY   108      36.079  11.815  36.101  1.00 45.32           C
ATOM    821  O   GLY   108      35.741  10.912  36.864  1.00 45.32           O
ATOM    822  N   PRO   109      37.204  11.835  35.443  1.00162.11           N
ATOM    823  CA  PRO   109      38.127  10.748  35.525  1.00162.11           C
ATOM    824  CD  PRO   109      37.349  12.590  34.209  1.00162.11           C
ATOM    825  CB  PRO   109      39.199  11.032  34.477  1.00162.11           C
ATOM    826  CG  PRO   109      38.451  11.865  33.419  1.00162.11           C
ATOM    827  C   PRO   109      38.647  10.585  36.907  1.00162.11           C
ATOM    828  O   PRO   109      38.909  11.584  37.576  1.00162.11           O
ATOM    829  N   PHE   110      38.777   9.325  37.355  1.00 66.52           N
ATOM    830  CA  PHE   110      39.316   9.056  38.648  1.00 66.52           C
ATOM    831  CB  PHE   110      38.365   8.263  39.564  1.00 66.52           C
ATOM    832  CG  PHE   110      37.150   9.106  39.784  1.00 66.52           C
ATOM    833  CD1 PHE   110      37.208  10.230  40.577  1.00 66.52           C
ATOM    834  CD2 PHE   110      35.944   8.762  39.214  1.00 66.52           C
ATOM    835  CE1 PHE   110      36.089  11.004  40.783  1.00 66.52           C
ATOM    836  CE2 PHE   110      34.821   9.531  39.417  1.00 66.52           C
ATOM    837  CZ  PHE   110      34.893  10.657  40.201  1.00 66.52           C
ATOM    838  C   PHE   110      40.534   8.224  38.408  1.00 66.52           C
ATOM    839  O   PHE   110      40.524   7.305  37.590  1.00 66.52           O
ATOM    840  N   GLY   111      41.633   8.535  39.113  1.00 33.87           N
ATOM    841  CA  GLY   111      42.848   7.802  38.896  1.00 33.87           C
ATOM    842  C   GLY   111      43.646   8.562  37.886  1.00 33.87           C
ATOM    843  O   GLY   111      43.120   9.400  37.154  1.00 33.87           O
ATOM    844  N   THR   112      44.958   8.284  37.808  1.00 66.15           N
ATOM    845  CA  THR   112      45.743   9.014  36.864  1.00 66.15           C
ATOM    846  CB  THR   112      47.220   8.971  37.123  1.00 66.15           C
ATOM    847  OG1 THR   112      47.703   7.640  37.036  1.00 66.15           O
ATOM    848  CG2 THR   112      47.484   9.547  38.525  1.00 66.15           C
ATOM    849  C   THR   112      45.470   8.472  35.495  1.00 66.15           C
ATOM    850  O   THR   112      45.324   7.273  35.275  1.00 66.15           O
ATOM    851  N   VAL   113      45.417   9.403  34.537  1.00 93.77           N
ATOM    852  CA  VAL   113      45.128   9.249  33.143  1.00 93.77           C
ATOM    853  CB  VAL   113      44.988  10.590  32.472  1.00 93.77           C
ATOM    854  CG1 VAL   113      44.679  10.422  30.976  1.00 93.77           C
ATOM    855  CG2 VAL   113      43.919  11.391  33.237  1.00 93.77           C
ATOM    856  C   VAL   113      46.239   8.471  32.494  1.00 93.77           C
ATOM    857  O   VAL   113      46.189   8.169  31.305  1.00 93.77           O
ATOM    858  N   ALA   114      47.338   8.224  33.223  1.00 94.19           N
ATOM    859  CA  ALA   114      48.459   7.550  32.620  1.00 94.19           C
ATOM    860  CB  ALA   114      49.740   7.630  33.468  1.00 94.19           C
ATOM    861  C   ALA   114      48.175   6.095  32.371  1.00 94.19           C
ATOM    862  O   ALA   114      47.440   5.459  33.125  1.00 94.19           O
ATOM    863  N   SER   115      48.751   5.574  31.255  1.00263.16           N
ATOM    864  CA  SER   115      48.759   4.199  30.815  1.00263.16           C
ATOM    865  CB  SER   115      48.087   3.192  31.763  1.00263.16           C
ATOM    866  OG  SER   115      48.774   3.167  33.005  1.00263.16           O
ATOM    867  C   SER   115      48.202   4.123  29.416  1.00263.16           C
ATOM    868  O   SER   115      48.303   5.081  28.653  1.00263.16           O
ATOM    869  N   SER   116      47.579   2.978  29.042  1.00 71.35           N
ATOM    870  CA  SER   116      47.011   2.860  27.719  1.00 71.35           C
ATOM    871  CB  SER   116      47.337   1.531  27.018  1.00 71.35           C
ATOM    872  OG  SER   116      46.683   0.465  27.687  1.00 71.35           O
ATOM    873  C   SER   116      45.517   2.940  27.834  1.00 71.35           C
ATOM    874  O   SER   116      44.921   2.362  28.737  1.00 71.35           O
ATOM    875  N   SER   117      44.864   3.664  26.901  1.00 53.15           N
ATOM    876  CA  SER   117      43.447   3.881  27.000  1.00 53.15           C
ATOM    877  CB  SER   117      42.984   5.205  26.369  1.00 53.15           C
ATOM    878  OG  SER   117      41.576   5.333  26.501  1.00 53.15           O
ATOM    879  C   SER   117      42.638   2.787  26.373  1.00 53.15           C
ATOM    880  O   SER   117      43.033   2.166  25.386  1.00 53.15           O
ATOM    881  N   PHE   118      41.451   2.537  26.968  1.00 70.45           N
ATOM    882  CA  PHE   118      40.492   1.620  26.430  1.00 70.45           C
ATOM    883  CB  PHE   118      40.367   0.285  27.195  1.00 70.45           C
ATOM    884  CG  PHE   118      39.943   0.529  28.604  1.00 70.45           C
ATOM    885  CD1 PHE   118      38.619   0.734  28.916  1.00 70.45           C
ATOM    886  CD2 PHE   118      40.874   0.532  29.618  1.00 70.45           C
ATOM    887  CE1 PHE   118      38.232   0.950  30.218  1.00 70.45           C
ATOM    888  CE2 PHE   118      40.494   0.746  30.922  1.00 70.45           C
ATOM    889  CZ  PHE   118      39.170   0.956  31.223  1.00 70.45           C
ATOM    890  C   PHE   118      39.181   2.340  26.459  1.00 70.45           C
ATOM    891  O   PHE   118      38.902   3.105  27.380  1.00 70.45           O
ATOM    892  N   SER   119      38.342   2.157  25.425  1.00 92.01           N
ATOM    893  CA  SER   119      37.103   2.874  25.448  1.00 92.01           C
ATOM    894  CB  SER   119      37.131   4.165  24.614  1.00 92.01           C
ATOM    895  OG  SER   119      38.087   5.067  25.151  1.00 92.01           O
ATOM    896  C   SER   119      36.047   1.992  24.869  1.00 92.01           C
ATOM    897  O   SER   119      36.318   1.178  23.988  1.00 92.01           O
ATOM    898  N   LEU   120      34.803   2.115  25.374  1.00141.18           N
ATOM    899  CA  LEU   120      33.755   1.301  24.839  1.00141.18           C
ATOM    900  CB  LEU   120      33.514   0.054  25.715  1.00141.18           C
ATOM    901  CG  LEU   120      32.523  -0.985  25.156  1.00141.18           C
ATOM    902  CD1 LEU   120      31.091  -0.444  25.122  1.00141.18           C
ATOM    903  CD2 LEU   120      32.995  -1.545  23.804  1.00141.18           C
ATOM    904  C   LEU   120      32.499   2.126  24.793  1.00141.18           C
ATOM    905  O   LEU   120      31.811   2.297  25.801  1.00141.18           O
ATOM    906  N   PRO   121      32.202   2.667  23.639  1.00120.99           N
ATOM    907  CA  PRO   121      30.982   3.419  23.481  1.00120.99           C
ATOM    908  CD  PRO   121      33.254   3.169  22.772  1.00120.99           C
ATOM    909  CB  PRO   121      31.236   4.430  22.360  1.00120.99           C
ATOM    910  CG  PRO   121      32.508   3.922  21.661  1.00120.99           C
ATOM    911  C   PRO   121      29.846   2.490  23.193  1.00120.99           C
ATOM    912  O   PRO   121      30.078   1.434  22.606  1.00120.99           O
ATOM    913  N   LEU   122      28.609   2.856  23.582  1.00 92.47           N
ATOM    914  CA  LEU   122      27.511   1.984  23.285  1.00 92.47           C
ATOM    915  CB  LEU   122      26.751   1.498  24.532  1.00 92.47           C
ATOM    916  CG  LEU   122      27.619   0.638  25.469  1.00 92.47           C
ATOM    917  CD1 LEU   122      28.779   1.457  26.060  1.00 92.47           C
ATOM    918  CD2 LEU   122      26.769  -0.065  26.540  1.00 92.47           C
ATOM    919  C   LEU   122      26.545   2.739  22.427  1.00 92.47           C
ATOM    920  O   LEU   122      25.871   3.656  22.896  1.00 92.47           O
ATOM    921  N   THR   123      26.472   2.384  21.128  1.00 99.51           N
ATOM    922  CA  THR   123      25.541   3.036  20.254  1.00 99.51           C
ATOM    923  CB  THR   123      25.745   2.697  18.801  1.00 99.51           C
ATOM    924  OG1 THR   123      24.923   3.523  17.990  1.00 99.51           O
ATOM    925  CG2 THR   123      25.431   1.211  18.552  1.00 99.51           C
ATOM    926  C   THR   123      24.162   2.638  20.674  1.00 99.51           C
ATOM    927  O   THR   123      23.258   3.470  20.749  1.00 99.51           O
ATOM    928  N   LYS   124      23.968   1.335  20.955  1.00 75.08           N
ATOM    929  CA  LYS   124      22.708   0.849  21.434  1.00 75.08           C
ATOM    930  CB  LYS   124      21.766   0.323  20.337  1.00 75.08           C
ATOM    931  CG  LYS   124      21.215   1.415  19.418  1.00 75.08           C
ATOM    932  CD  LYS   124      20.386   0.867  18.254  1.00 75.08           C
ATOM    933  CE  LYS   124      21.163  -0.075  17.333  1.00 75.08           C
ATOM    934  NZ  LYS   124      20.264  -0.621  16.292  1.00 75.08           N
ATOM    935  C   LYS   124      23.029  -0.306  22.322  1.00 75.08           C
ATOM    936  O   LYS   124      23.899  -1.116  22.005  1.00 75.08           O
ATOM    937  N   GLY   125      22.343  -0.415  23.475  1.00 30.76           N
ATOM    938  CA  GLY   125      22.638  -1.529  24.324  1.00 30.76           C
ATOM    939  C   GLY   125      22.512  -1.083  25.741  1.00 30.76           C
ATOM    940  O   GLY   125      22.118   0.050  26.014  1.00 30.76           O
ATOM    941  N   LYS   126      22.831  -1.979  26.697  1.00130.82           N
ATOM    942  CA  LYS   126      22.718  -1.563  28.062  1.00130.82           C
ATOM    943  CB  LYS   126      21.303  -1.789  28.617  1.00130.82           C
ATOM    944  CG  LYS   126      21.074  -1.271  30.036  1.00130.82           C
ATOM    945  CD  LYS   126      19.587  -1.114  30.357  1.00130.82           C
ATOM    946  CE  LYS   126      18.744  -2.304  29.895  1.00130.82           C
ATOM    947  NZ  LYS   126      17.304  -1.981  30.004  1.00130.82           N
ATOM    948  C   LYS   126      23.696  -2.335  28.901  1.00130.82           C
ATOM    949  O   LYS   126      23.806  -3.554  28.782  1.00130.82           O
ATOM    950  N   PHE   127      24.444  -1.629  29.778  1.00102.56           N
ATOM    951  CA  PHE   127      25.341  -2.289  30.690  1.00102.56           C
ATOM    952  CB  PHE   127      26.284  -1.350  31.471  1.00102.56           C
ATOM    953  CG  PHE   127      27.416  -0.885  30.626  1.00102.56           C
ATOM    954  CD1 PHE   127      27.264   0.158  29.743  1.00102.56           C
ATOM    955  CD2 PHE   127      28.647  -1.488  30.745  1.00102.56           C
ATOM    956  CE1 PHE   127      28.322   0.581  28.974  1.00102.56           C
ATOM    957  CE2 PHE   127      29.708  -1.069  29.980  1.00102.56           C
ATOM    958  CZ  PHE   127      29.545  -0.034  29.091  1.00102.56           C
ATOM    959  C   PHE   127      24.465  -2.874  31.755  1.00102.56           C
ATOM    960  O   PHE   127      23.813  -2.131  32.485  1.00102.56           O
ATOM    961  N   ALA   128      24.319  -4.215  31.757  1.00116.31           N
ATOM    962  CA  ALA   128      23.570  -4.997  32.711  1.00116.31           C
ATOM    963  CB  ALA   128      23.083  -6.325  32.107  1.00116.31           C
ATOM    964  C   ALA   128      24.286  -5.333  33.997  1.00116.31           C
ATOM    965  O   ALA   128      23.622  -5.482  35.020  1.00116.31           O
ATOM    966  N   GLY   129      25.628  -5.563  33.969  1.00 55.98           N
ATOM    967  CA  GLY   129      26.349  -6.028  35.131  1.00 55.98           C
ATOM    968  C   GLY   129      27.829  -5.852  34.896  1.00 55.98           C
ATOM    969  O   GLY   129      28.236  -5.384  33.835  1.00 55.98           O
ATOM    970  N   PHE   130      28.678  -6.234  35.888  1.00 80.62           N
ATOM    971  CA  PHE   130      30.100  -6.023  35.770  1.00 80.62           C
ATOM    972  CB  PHE   130      30.643  -4.894  36.671  1.00 80.62           C
ATOM    973  CG  PHE   130      30.213  -3.569  36.133  1.00 80.62           C
ATOM    974  CD1 PHE   130      30.931  -2.960  35.128  1.00 80.62           C
ATOM    975  CD2 PHE   130      29.106  -2.925  36.637  1.00 80.62           C
ATOM    976  CE1 PHE   130      30.548  -1.736  34.630  1.00 80.62           C
ATOM    977  CE2 PHE   130      28.718  -1.701  36.144  1.00 80.62           C
ATOM    978  CZ  PHE   130      29.439  -1.104  35.138  1.00 80.62           C
ATOM    979  C   PHE   130      30.872  -7.265  36.123  1.00 80.62           C
ATOM    980  O   PHE   130      30.478  -8.061  36.976  1.00 80.62           O
ATOM    981  N   PHE   131      32.033  -7.420  35.453  1.00118.44           N
ATOM    982  CA  PHE   131      32.961  -8.511  35.588  1.00118.44           C
ATOM    983  CB  PHE   131      33.216  -9.238  34.255  1.00118.44           C
ATOM    984  CG  PHE   131      31.944  -9.793  33.713  1.00118.44           C
ATOM    985  CD1 PHE   131      30.920  -8.953  33.339  1.00118.44           C
ATOM    986  CD2 PHE   131      31.796 -11.149  33.532  1.00118.44           C
ATOM    987  CE1 PHE   131      29.753  -9.462  32.820  1.00118.44           C
ATOM    988  CE2 PHE   131      30.632 -11.663  33.010  1.00118.44           C
ATOM    989  CZ  PHE   131      29.604 -10.819  32.665  1.00118.44           C
ATOM    990  C   PHE   131      34.274  -7.846  35.898  1.00118.44           C
ATOM    991  O   PHE   131      34.387  -6.627  35.785  1.00118.44           O
ATOM    992  N   GLY   132      35.306  -8.610  36.316  1.00 40.30           N
ATOM    993  CA  GLY   132      36.577  -7.976  36.559  1.00 40.30           C
ATOM    994  C   GLY   132      37.324  -8.760  37.599  1.00 40.30           C
ATOM    995  O   GLY   132      36.889  -9.838  37.992  1.00 40.30           O
ATOM    996  N   ASN   133      38.485  -8.234  38.063  1.00 58.42           N
ATOM    997  CA  ASN   133      39.275  -8.896  39.077  1.00 58.42           C
ATOM    998  CB  ASN   133      40.567  -9.548  38.543  1.00 58.42           C
ATOM    999  CG  ASN   133      40.223 -10.687  37.595  1.00 58.42           C
ATOM   1000  OD1 ASN   133      39.055 -10.953  37.320  1.00 58.42           O
ATOM   1001  ND2 ASN   133      41.270 -11.385  37.079  1.00 58.42           N
ATOM   1002  C   ASN   133      39.745  -7.849  40.057  1.00 58.42           C
ATOM   1003  O   ASN   133      39.807  -6.668  39.721  1.00 58.42           O
ATOM   1004  N   SER   134      40.066  -8.237  41.316  1.00 80.18           N
ATOM   1005  CA  SER   134      40.583  -7.254  42.237  1.00 80.18           C
ATOM   1006  CB  SER   134      39.511  -6.632  43.151  1.00 80.18           C
ATOM   1007  OG  SER   134      38.611  -5.841  42.390  1.00 80.18           O
ATOM   1008  C   SER   134      41.596  -7.900  43.143  1.00 80.18           C
ATOM   1009  O   SER   134      41.269  -8.835  43.873  1.00 80.18           O
ATOM   1010  N   GLY   135      42.893  -7.524  43.022  1.00 92.90           N
ATOM   1011  CA  GLY   135      43.860  -7.999  43.981  1.00 92.90           C
ATOM   1012  C   GLY   135      43.898  -7.164  45.234  1.00 92.90           C
ATOM   1013  O   GLY   135      43.589  -7.608  46.338  1.00 92.90           O
ATOM   1014  N   ASP   136      44.233  -5.871  45.064  1.00179.72           N
ATOM   1015  CA  ASP   136      44.412  -4.979  46.174  1.00179.72           C
ATOM   1016  CB  ASP   136      45.900  -4.714  46.466  1.00179.72           C
ATOM   1017  CG  ASP   136      46.016  -3.967  47.786  1.00179.72           C
ATOM   1018  OD1 ASP   136      44.956  -3.596  48.357  1.00179.72           O
ATOM   1019  OD2 ASP   136      47.171  -3.759  48.242  1.00179.72           O
ATOM   1020  C   ASP   136      43.813  -3.706  45.704  1.00179.72           C
ATOM   1021  O   ASP   136      43.386  -2.860  46.486  1.00179.72           O
ATOM   1022  N   VAL   137      43.784  -3.571  44.369  1.00147.19           N
ATOM   1023  CA  VAL   137      43.151  -2.503  43.667  1.00147.19           C
ATOM   1024  CB  VAL   137      44.098  -1.673  42.852  1.00147.19           C
ATOM   1025  CG1 VAL   137      45.117  -1.029  43.802  1.00147.19           C
ATOM   1026  CG2 VAL   137      44.737  -2.568  41.777  1.00147.19           C
ATOM   1027  C   VAL   137      42.318  -3.259  42.685  1.00147.19           C
ATOM   1028  O   VAL   137      42.317  -4.487  42.711  1.00147.19           O
ATOM   1029  N   LEU   138      41.551  -2.566  41.831  1.00100.15           N
ATOM   1030  CA  LEU   138      40.804  -3.253  40.814  1.00100.15           C
ATOM   1031  CB  LEU   138      39.682  -2.375  40.226  1.00100.15           C
ATOM   1032  CG  LEU   138      39.040  -2.906  38.931  1.00100.15           C
ATOM   1033  CD1 LEU   138      38.409  -4.289  39.123  1.00100.15           C
ATOM   1034  CD2 LEU   138      38.060  -1.876  38.343  1.00100.15           C
ATOM   1035  C   LEU   138      41.781  -3.536  39.711  1.00100.15           C
ATOM   1036  O   LEU   138      42.336  -2.613  39.125  1.00100.15           O
ATOM   1037  N   ASP   139      42.084  -4.825  39.462  1.00 81.75           N
ATOM   1038  CA  ASP   139      43.027  -5.210  38.443  1.00 81.75           C
ATOM   1039  CB  ASP   139      43.588  -6.624  38.671  1.00 81.75           C
ATOM   1040  CG  ASP   139      44.409  -6.597  39.956  1.00 81.75           C
ATOM   1041  OD1 ASP   139      44.094  -5.767  40.850  1.00 81.75           O
ATOM   1042  OD2 ASP   139      45.373  -7.402  40.058  1.00 81.75           O
ATOM   1043  C   ASP   139      42.467  -5.157  37.038  1.00 81.75           C
ATOM   1044  O   ASP   139      43.157  -4.727  36.114  1.00 81.75           O
ATOM   1045  N   SER   140      41.210  -5.612  36.817  1.00 61.92           N
ATOM   1046  CA  SER   140      40.694  -5.659  35.467  1.00 61.92           C
ATOM   1047  CB  SER   140      40.929  -7.017  34.784  1.00 61.92           C
ATOM   1048  OG  SER   140      40.190  -8.028  35.455  1.00 61.92           O
ATOM   1049  C   SER   140      39.204  -5.437  35.492  1.00 61.92           C
ATOM   1050  O   SER   140      38.541  -5.712  36.488  1.00 61.92           O
ATOM   1051  N   ILE   141      38.611  -4.945  34.381  1.00153.67           N
ATOM   1052  CA  ILE   141      37.199  -4.659  34.433  1.00153.67           C
ATOM   1053  CB  ILE   141      36.925  -3.180  34.424  1.00153.67           C
ATOM   1054  CG1 ILE   141      35.566  -2.849  35.063  1.00153.67           C
ATOM   1055  CG2 ILE   141      37.048  -2.701  32.968  1.00153.67           C
ATOM   1056  CD1 ILE   141      35.546  -2.965  36.587  1.00153.67           C
ATOM   1057  C   ILE   141      36.517  -5.265  33.229  1.00153.67           C
ATOM   1058  O   ILE   141      37.103  -5.324  32.151  1.00153.67           O
ATOM   1059  N   GLY   142      35.250  -5.731  33.379  1.00 44.20           N
ATOM   1060  CA  GLY   142      34.536  -6.335  32.274  1.00 44.20           C
ATOM   1061  C   GLY   142      33.087  -5.934  32.376  1.00 44.20           C
ATOM   1062  O   GLY   142      32.677  -5.315  33.356  1.00 44.20           O
ATOM   1063  N   GLY   143      32.249  -6.295  31.376  1.00 51.92           N
ATOM   1064  CA  GLY   143      30.890  -5.825  31.434  1.00 51.92           C
ATOM   1065  C   GLY   143      29.927  -6.876  30.972  1.00 51.92           C
ATOM   1066  O   GLY   143      30.313  -7.976  30.587  1.00 51.92           O
ATOM   1067  N   VAL   144      28.612  -6.580  31.061  1.00105.07           N
ATOM   1068  CA  VAL   144      27.659  -7.483  30.488  1.00105.07           C
ATOM   1069  CB  VAL   144      26.968  -8.402  31.453  1.00105.07           C
ATOM   1070  CG1 VAL   144      25.796  -7.667  32.112  1.00105.07           C
ATOM   1071  CG2 VAL   144      26.555  -9.667  30.690  1.00105.07           C
ATOM   1072  C   VAL   144      26.639  -6.608  29.836  1.00105.07           C
ATOM   1073  O   VAL   144      26.250  -5.579  30.387  1.00105.07           O
ATOM   1074  N   VAL   145      26.175  -6.965  28.626  1.00108.76           N
ATOM   1075  CA  VAL   145      25.243  -6.055  28.035  1.00108.76           C
ATOM   1076  CB  VAL   145      25.761  -5.309  26.837  1.00108.76           C
ATOM   1077  CG1 VAL   145      26.986  -4.488  27.273  1.00108.76           C
ATOM   1078  CG2 VAL   145      26.036  -6.293  25.697  1.00108.76           C
ATOM   1079  C   VAL   145      24.013  -6.790  27.642  1.00108.76           C
ATOM   1080  O   VAL   145      24.023  -8.003  27.444  1.00108.76           O
ATOM   1081  N   VAL   146      22.897  -6.045  27.567  1.00 87.11           N
ATOM   1082  CA  VAL   146      21.647  -6.627  27.201  1.00 87.11           C
ATOM   1083  CB  VAL   146      20.647  -6.634  28.318  1.00 87.11           C
ATOM   1084  CG1 VAL   146      20.348  -5.178  28.717  1.00 87.11           C
ATOM   1085  CG2 VAL   146      19.408  -7.417  27.854  1.00 87.11           C
ATOM   1086  C   VAL   146      21.087  -5.785  26.112  1.00 87.11           C
ATOM   1087  O   VAL   146      21.396  -4.603  25.970  1.00 87.11           O
ATOM   1088  N   PRO   147      20.284  -6.415  25.317  1.00141.99           N
ATOM   1089  CA  PRO   147      19.675  -5.691  24.242  1.00141.99           C
ATOM   1090  CD  PRO   147      20.592  -7.786  24.938  1.00141.99           C
ATOM   1091  CB  PRO   147      19.264  -6.734  23.205  1.00141.99           C
ATOM   1092  CG  PRO   147      20.245  -7.893  23.445  1.00141.99           C
ATOM   1093  C   PRO   147      18.532  -4.897  24.772  1.00141.99           C
ATOM   1094  O   PRO   147      17.802  -5.424  25.655  1.00141.99           O
ATOM   1095  OXT PRO   147      18.346  -3.746  24.295  1.00141.99           O
TER    1096      PRO   147
END
