# Supplementary material for: Estimating local protein model quality: prospects for molecular replacement
Source: Acta Crystallogr D Struct Biol. 2020 Mar 3;76(Pt 3):285–90. doi: 10.1107/S2059798320000972 (PMC7057213; doi:10.1107/S2059798320000972)
Supplement: Supplementary file 1 [file d-76-00285-sup1.zip › models/1c3m.1j4s_A.B99990001.pdb.proq3.sscore.local]

ProQ2 ProQRosCen ProQRosFA ProQ3
0.39679708 0.55112135 0.52433343 0.47107934
0.44293574 0.54855442 0.48208868 0.49422087
0.32727563 0.39880668 0.41783375 0.42894261
0.3524929 0.4059548 0.42795165 0.4380563
0.35956685 0.42291275 0.42741405 0.44786874
0.45567217 0.4383877 0.50923478 0.52681917
0.55050425 0.51209255 0.56369359 0.62440791
0.65022884 0.57243812 0.70256786 0.72559714
0.73783903 0.64387529 0.7052356 0.78981587
0.79103555 0.74815201 0.75429194 0.84558369
0.831921 0.81229987 0.7818728 0.87163021
0.89968135 0.90004462 0.87124397 0.93981482
0.84423652 0.86935275 0.91282921 0.95311203
0.79642716 0.86467021 0.85350395 0.90941501
0.66999307 0.79448667 0.80407847 0.84071437
0.52008043 0.70712847 0.67102572 0.73694043
0.55234934 0.73751499 0.77481315 0.78692742
0.60194157 0.71724176 0.7971208 0.83732893
0.59007184 0.58325002 0.78032784 0.80971676
0.64333061 0.59563077 0.80239269 0.83794555
0.66851858 0.63510704 0.92500908 0.88917716
0.67829156 0.66812306 0.90624648 0.89565302
0.57421517 0.620295 0.90922654 0.86383497
0.51786653 0.54425413 0.85632841 0.79990491
0.4615045 0.62013565 0.88243828 0.81316557
0.49921961 0.6250122 0.86649468 0.8138862
0.52265349 0.62928558 0.87041794 0.8242471
0.6118228 0.67207902 0.94179665 0.91600889
0.68585606 0.60943399 1.0029604 0.98405694
0.80130902 0.72161782 1.1820681 1.1320205
0.82852582 0.75460642 1.2859441 1.1664715
0.88013786 0.79574113 1.3136879 1.1875918
0.95078302 0.81405697 1.3890231 1.2352583
0.99024697 0.88790845 1.4556622 1.2468964
0.95709482 0.83177689 1.3968522 1.25078
0.87657457 0.81624553 1.3274423 1.172067
0.84715648 0.82777341 1.2921168 1.1502506
0.77910913 0.79858981 1.239517 1.0896001
0.75364194 0.76408464 1.2624359 1.110807
0.78618378 0.76697669 1.2413449 1.1376329
0.92114226 0.868383 1.3497246 1.2563922
0.99291392 0.89819049 1.3693478 1.3059125
1.0388388 0.87538775 1.4013151 1.3215376
1.0282963 0.83329189 1.3836291 1.3448643
0.99178534 0.88897006 1.3887777 1.2827932
0.94615913 0.83181301 1.3551469 1.275955
0.96201987 0.94400301 1.3250141 1.2075281
0.83636024 0.85171249 1.2042471 1.1242069
0.74792709 0.84831751 1.1029088 1.039287
0.57135241 0.70718275 0.89403609 0.86058414
0.4880873 0.70245997 0.80170103 0.80329883
0.41846414 0.65263482 0.73793701 0.71235478
0.44788059 0.63673535 0.73803113 0.71298646
0.50542474 0.58304172 0.7712013 0.73895751
0.57409514 0.54500284 0.75691426 0.7731158
0.59890626 0.54826472 0.85124951 0.80548697
0.6611194 0.56303074 0.83133196 0.86363423
0.61524087 0.49821721 0.82109361 0.83091435
0.63002417 0.47654013 0.80674363 0.85613199
0.61847399 0.55325418 0.85554907 0.84201696
0.64686705 0.67105773 0.95817913 0.87596177
0.65667773 0.68237619 0.89376973 0.82230468
0.54544611 0.59088842 0.89596799 0.75905898
0.44604349 0.50410286 0.73328772 0.63684569
0.48454588 0.52584072 0.75582084 0.65904574
0.54531719 0.51819243 0.7590463 0.6950194
0.55021739 0.47553432 0.74127214 0.71594973
0.62841491 0.4508119 0.78327549 0.80788092
0.70324767 0.53906317 0.90408793 0.89115189
0.73423417 0.61853604 0.90490788 0.93519747
0.73153932 0.67099225 1.0033981 0.97199768
0.71102171 0.77355643 0.97118988 0.97436562
0.61615281 0.71383467 0.96328047 0.93556766
0.6211283 0.82119809 0.90881036 0.95302153
0.56882138 0.83332333 0.88634719 0.93920069
0.6046565 0.87728315 0.90290895 0.96466273
0.66225239 0.89555717 0.97354414 1.0672298
0.76685781 0.89936843 1.0745823 1.1464343
0.81711903 0.86312725 1.1160714 1.1761517
0.83575071 0.81316583 1.1511293 1.1714728
0.91109617 0.83028333 1.2313387 1.2179002
0.8539177 0.75390827 1.1869228 1.1506172
0.81593215 0.78266567 1.2318482 1.1282146
0.8129804 0.74886962 1.1925436 1.1105856
0.77530562 0.70421642 1.1785479 1.0634389
0.75496588 0.69016157 1.1405287 1.0416756
0.69543965 0.6181059 1.0907192 0.98807805
0.64697874 0.55055571 1.0049649 0.9240326
0.60505129 0.49843441 0.92457335 0.87871009
0.56095111 0.51669901 0.91705854 0.86594813
0.52667446 0.51157773 0.89684388 0.86806325
0.59241888 0.53618371 0.93554461 0.9038025
0.67291888 0.58970668 0.97081216 0.98373358
0.74524102 0.7136568 1.0936034 1.0576831
0.79894191 0.83007106 1.1749006 1.1325413
0.83296005 0.81456548 1.2240809 1.1475479
0.83732174 0.83089831 1.2022985 1.1429847
0.85166779 0.88464734 1.1992539 1.1598565
0.89442037 0.89590572 1.1826163 1.1518587
0.88281197 0.85709828 1.1235879 1.1547679
0.80001115 0.87306743 1.0610501 1.0656217
0.7278026 0.84975409 0.9720908 1.0022802
0.66404132 0.83710136 0.85945628 0.92197864
0.57366882 0.79468025 0.78941811 0.85185914
0.49493917 0.67121832 0.76026505 0.80041841
0.57515438 0.65967608 0.76807749 0.83455936
0.67239416 0.76001686 0.8258811 0.91328594
0.76443297 0.82308111 0.8813823 0.95874527
0.79249979 0.85289819 0.92760882 0.99749738
0.70539561 0.86035235 0.95136818 0.96388586
0.6122772 0.72438129 0.89256655 0.88846459
0.49813355 0.69015731 0.87596402 0.81461406
0.36913109 0.50785129 0.70593169 0.67575549
0.51933466 0.60514073 0.8603016 0.78586439
0.54067266 0.56881858 0.85709394 0.78264983
0.56387805 0.53199321 0.924147 0.83400286
0.62206589 0.5793049 0.9396861 0.86828275
0.69346515 0.5486624 1.0401123 0.93149009
0.77369431 0.64672463 1.0098933 1.0074874
0.73166994 0.55593424 1.045795 0.99505095
0.71710993 0.60809158 1.0208934 0.99928937
0.63854878 0.57735622 1.0145868 0.96655531
0.54806024 0.54087107 0.87728502 0.88114472
0.61557615 0.60402194 0.95716542 0.94071438
0.6926122 0.6384154 0.97413208 1.022557
0.8012844 0.72171164 1.1222693 1.1403133
0.94402461 0.77891847 1.2348013 1.2608632
1.0838384 0.90660361 1.3650445 1.3623237
1.124753 0.98307169 1.4006841 1.4010732
1.1368628 0.97415974 1.4398203 1.4020848
1.1118235 0.95466267 1.4216128 1.3604719
1.0585385 0.87775616 1.4026553 1.3166528
1.0003269 0.79813934 1.3272016 1.2601646
0.95020573 0.75356336 1.2528313 1.1977666
0.85175895 0.76282283 1.2212186 1.1566991
0.83679575 0.78017761 1.2418586 1.1605748
0.87942688 0.78692799 1.2687536 1.2045143
1.0048906 0.84195302 1.3784814 1.2992988
1.0373599 0.86464066 1.4544706 1.3589031
1.1006797 0.90023284 1.490928 1.3924791
1.1517045 0.94100488 1.5168575 1.4617715
1.1172508 0.94728214 1.494706 1.4363444
1.0669415 0.97046345 1.4947838 1.3895427
1.0428372 0.950629 1.4890279 1.3338413
0.93122473 0.94294108 1.4174148 1.2607388
0.88150214 1.0287136 1.4860649 1.257254
0.80094055 1.0219962 1.4849166 1.1925429
