# Supplementary material for: Estimating local protein model quality: prospects for molecular replacement
Source: Acta Crystallogr D Struct Biol. 2020 Mar 3;76(Pt 3):285–90. doi: 10.1107/S2059798320000972 (PMC7057213; doi:10.1107/S2059798320000972)
Supplement: Supplementary file 1 [file d-76-00285-sup1.zip › models/1c3m.1j4s_A.B99990001.pdb.proq3d.sscore.local]

ProQ2D ProQRosCenD ProQRosFAD ProQ3D
1.370456665754318237e-01 1.223372444510459900e-01 1.951199769973754883e-01 1.868240386247634888e-01
1.717313528060913086e-01 1.902071386575698853e-01 2.322120666503906250e-01 3.071197867393493652e-01
2.445462644100189209e-01 1.471897363662719727e-01 2.593382000923156738e-01 2.952405214309692383e-01
2.169580161571502686e-01 1.630616039037704468e-01 2.729986011981964111e-01 2.981593906879425049e-01
3.207159638404846191e-01 2.287239432334899902e-01 2.816531062126159668e-01 2.779080569744110107e-01
3.527825474739074707e-01 1.856053322553634644e-01 4.717314541339874268e-01 3.388293981552124023e-01
4.691407382488250732e-01 4.352005124092102051e-01 5.653986334800720215e-01 4.631874263286590576e-01
5.809894204139709473e-01 6.119387745857238770e-01 8.062716126441955566e-01 5.892916321754455566e-01
6.991937756538391113e-01 7.228389382362365723e-01 8.160547614097595215e-01 7.569153904914855957e-01
7.617191672325134277e-01 7.668551802635192871e-01 8.444782495498657227e-01 8.373127579689025879e-01
7.158980369567871094e-01 7.770692110061645508e-01 8.535645008087158203e-01 7.969046235084533691e-01
7.706680893898010254e-01 8.378528356552124023e-01 8.753518462181091309e-01 8.879474401473999023e-01
7.097706794738769531e-01 7.596559524536132812e-01 7.923836708068847656e-01 7.788779139518737793e-01
8.392380475997924805e-01 6.971678733825683594e-01 6.873371601104736328e-01 8.323045969009399414e-01
8.781397938728332520e-01 7.426211833953857422e-01 7.250480651855468750e-01 7.843353748321533203e-01
6.766105294227600098e-01 7.104683518409729004e-01 7.554671764373779297e-01 6.648408174514770508e-01
6.630185842514038086e-01 7.751196026802062988e-01 8.484891057014465332e-01 8.519886732101440430e-01
7.144507765769958496e-01 6.933726072311401367e-01 7.869717478752136230e-01 8.047592043876647949e-01
7.460035085678100586e-01 4.899958968162536621e-01 7.921382784843444824e-01 8.776878714561462402e-01
8.116524815559387207e-01 4.838573634624481201e-01 8.694797754287719727e-01 8.262422680854797363e-01
8.214349746704101562e-01 6.704617142677307129e-01 8.689904212951660156e-01 8.181381225585937500e-01
8.348546624183654785e-01 7.061436772346496582e-01 8.819202780723571777e-01 7.661907672882080078e-01
8.399862051010131836e-01 5.598985552787780762e-01 8.865122795104980469e-01 8.047200441360473633e-01
7.271510362625122070e-01 4.559965729713439941e-01 8.493568301200866699e-01 6.893738508224487305e-01
4.267036616802215576e-01 4.026757180690765381e-01 8.398365378379821777e-01 7.247666120529174805e-01
5.062396526336669922e-01 5.353182554244995117e-01 8.267668485641479492e-01 7.579241991043090820e-01
5.946962833404541016e-01 5.751894116401672363e-01 7.423806190490722656e-01 7.024018764495849609e-01
6.279444098472595215e-01 6.525748372077941895e-01 8.494459390640258789e-01 7.326895594596862793e-01
7.865875959396362305e-01 5.937677025794982910e-01 9.265454411506652832e-01 8.759199976921081543e-01
8.409647941589355469e-01 7.366862893104553223e-01 9.663317203521728516e-01 9.692079424858093262e-01
8.366740942001342773e-01 8.088145256042480469e-01 9.738585352897644043e-01 9.548874497413635254e-01
8.532921671867370605e-01 8.227018117904663086e-01 9.698031544685363770e-01 9.703266620635986328e-01
8.768921494483947754e-01 8.354541659355163574e-01 9.831422567367553711e-01 9.785126447677612305e-01
8.834903240203857422e-01 8.728564381599426270e-01 9.844047427177429199e-01 9.675467610359191895e-01
8.923665881156921387e-01 8.257550001144409180e-01 9.847218394279479980e-01 9.789349436759948730e-01
8.669199943542480469e-01 7.942770123481750488e-01 9.737216234207153320e-01 9.499099254608154297e-01
8.947093486785888672e-01 7.868548631668090820e-01 9.652992486953735352e-01 9.588372111320495605e-01
7.825677394866943359e-01 6.600205898284912109e-01 9.078426957130432129e-01 8.792430162429809570e-01
7.687387466430664062e-01 6.833726167678833008e-01 9.605336189270019531e-01 9.474929571151733398e-01
8.416104912757873535e-01 6.477703452110290527e-01 9.557486772537231445e-01 9.367747306823730469e-01
8.969858288764953613e-01 8.003206253051757812e-01 9.728068709373474121e-01 9.793267250061035156e-01
9.015040397644042969e-01 7.868799567222595215e-01 9.716802835464477539e-01 9.702098369598388672e-01
9.061046242713928223e-01 7.918301224708557129e-01 9.741169214248657227e-01 9.817024469375610352e-01
8.953948020935058594e-01 7.082923650741577148e-01 9.839017987251281738e-01 9.867210388183593750e-01
8.667819499969482422e-01 8.285168409347534180e-01 9.683477878570556641e-01 9.763650298118591309e-01
8.785225749015808105e-01 8.250052332878112793e-01 9.694766402244567871e-01 9.798246622085571289e-01
8.568831086158752441e-01 8.392629623413085938e-01 9.539986252784729004e-01 9.629263281822204590e-01
8.305247426033020020e-01 6.393718123435974121e-01 9.171263575553894043e-01 9.447999000549316406e-01
6.824459433555603027e-01 6.887927651405334473e-01 9.413452744483947754e-01 9.044572114944458008e-01
6.557790040969848633e-01 5.616228580474853516e-01 8.226847648620605469e-01 6.959155201911926270e-01
5.189695954322814941e-01 5.979806184768676758e-01 6.185193657875061035e-01 5.568065047264099121e-01
4.426521062850952148e-01 5.565918684005737305e-01 4.953683316707611084e-01 5.259472131729125977e-01
3.839536309242248535e-01 5.825335383415222168e-01 5.367001891136169434e-01 7.116361260414123535e-01
4.581495225429534912e-01 3.913429975509643555e-01 6.520660519599914551e-01 4.996275603771209717e-01
6.521291136741638184e-01 5.172234773635864258e-01 6.556161046028137207e-01 6.590088009834289551e-01
4.364730119705200195e-01 5.273029208183288574e-01 7.913041114807128906e-01 7.313042283058166504e-01
4.828473925590515137e-01 5.891928672790527344e-01 8.479806780815124512e-01 7.642475962638854980e-01
4.151123464107513428e-01 4.572790265083312988e-01 8.009932637214660645e-01 8.363749980926513672e-01
2.831680774688720703e-01 5.141281485557556152e-01 7.986807823181152344e-01 7.540500760078430176e-01
4.421336948871612549e-01 6.103293895721435547e-01 8.388234972953796387e-01 8.180823326110839844e-01
3.731541931629180908e-01 6.882216334342956543e-01 8.671094179153442383e-01 8.256798982620239258e-01
3.718265295028686523e-01 6.272706985473632812e-01 7.693314552307128906e-01 7.698801755905151367e-01
3.709529340267181396e-01 5.111471414566040039e-01 8.130125999450683594e-01 7.918777465820312500e-01
4.122071266174316406e-01 4.765017926692962646e-01 6.892837882041931152e-01 5.868695378303527832e-01
2.566672563552856445e-01 3.980259895324707031e-01 7.473563551902770996e-01 7.213266491889953613e-01
3.338263928890228271e-01 3.857671320438385010e-01 6.564737558364868164e-01 6.450323462486267090e-01
3.431141972541809082e-01 3.670005202293395996e-01 7.542248964309692383e-01 7.856792211532592773e-01
4.791723787784576416e-01 2.017667144536972046e-01 8.693065047264099121e-01 8.573280572891235352e-01
5.563061237335205078e-01 4.040318429470062256e-01 8.926494717597961426e-01 7.979493141174316406e-01
6.579473018646240234e-01 5.802438259124755859e-01 8.761859536170959473e-01 8.709111213684082031e-01
8.325449228286743164e-01 6.109773516654968262e-01 9.198571443557739258e-01 9.107658267021179199e-01
7.774420380592346191e-01 6.933928728103637695e-01 9.026989340782165527e-01 8.993501663208007812e-01
8.148522377014160156e-01 7.642992734909057617e-01 9.089654088020324707e-01 9.160194993019104004e-01
6.816807985305786133e-01 8.043241500854492188e-01 8.925328850746154785e-01 8.748050332069396973e-01
7.848223447799682617e-01 7.319945096969604492e-01 8.551284074783325195e-01 9.075433015823364258e-01
7.716808915138244629e-01 8.153532147407531738e-01 8.683646321296691895e-01 8.079663515090942383e-01
7.807189226150512695e-01 8.713129162788391113e-01 9.158498048782348633e-01 9.412117600440979004e-01
7.848372459411621094e-01 9.090487957000732422e-01 9.161796569824218750e-01 9.380874633789062500e-01
8.503395318984985352e-01 8.868563175201416016e-01 9.560878872871398926e-01 9.709728360176086426e-01
8.496764302253723145e-01 8.599311709403991699e-01 9.525573849678039551e-01 9.750663638114929199e-01
8.457965254783630371e-01 8.610855937004089355e-01 9.687976837158203125e-01 9.825953245162963867e-01
8.485864400863647461e-01 7.945986390113830566e-01 9.575421214103698730e-01 9.829553961753845215e-01
7.813078761100769043e-01 7.506553530693054199e-01 9.514397978782653809e-01 9.704089760780334473e-01
7.532482743263244629e-01 7.908006310462951660e-01 9.324954748153686523e-01 9.438600540161132812e-01
7.854770421981811523e-01 7.817096710205078125e-01 9.367128014564514160e-01 9.469835758209228516e-01
7.222577333450317383e-01 6.983229517936706543e-01 9.435738325119018555e-01 9.424327611923217773e-01
5.810440778732299805e-01 5.432820320129394531e-01 9.396182298660278320e-01 8.866835236549377441e-01
5.946675539016723633e-01 4.978502690792083740e-01 9.363042116165161133e-01 8.929144740104675293e-01
4.664327204227447510e-01 3.912829458713531494e-01 8.894197940826416016e-01 7.775345444679260254e-01
4.033847749233245850e-01 3.777035176753997803e-01 7.724448442459106445e-01 6.590057611465454102e-01
4.265655279159545898e-01 3.743961453437805176e-01 7.082378268241882324e-01 6.223430633544921875e-01
4.354047775268554688e-01 4.173956811428070068e-01 8.676571249961853027e-01 8.711079955101013184e-01
4.787512123584747314e-01 4.868968725204467773e-01 9.192386865615844727e-01 9.174106717109680176e-01
8.015817403793334961e-01 7.234897613525390625e-01 9.462926387786865234e-01 9.771713018417358398e-01
8.713916540145874023e-01 8.040631413459777832e-01 9.665135741233825684e-01 9.858480691909790039e-01
8.463037610054016113e-01 8.138291239738464355e-01 9.541927576065063477e-01 9.849574565887451172e-01
9.259704351425170898e-01 8.000717163085937500e-01 9.514856934547424316e-01 9.761766195297241211e-01
9.088514447212219238e-01 8.432394862174987793e-01 9.658763408660888672e-01 9.884313344955444336e-01
9.340988993644714355e-01 8.589004278182983398e-01 9.445189237594604492e-01 9.815347194671630859e-01
9.384144544601440430e-01 8.489880561828613281e-01 9.543034434318542480e-01 9.816495776176452637e-01
9.277729988098144531e-01 8.268458247184753418e-01 9.359899759292602539e-01 9.570045471191406250e-01
9.060140252113342285e-01 8.169494271278381348e-01 9.139445424079895020e-01 9.363440275192260742e-01
8.457241058349609375e-01 7.863222360610961914e-01 8.352721929550170898e-01 8.359425067901611328e-01
7.353270649909973145e-01 6.004939675331115723e-01 6.656982898712158203e-01 6.305330991744995117e-01
7.912901639938354492e-01 5.787009000778198242e-01 8.248584866523742676e-01 8.612120747566223145e-01
8.394266366958618164e-01 6.661315560340881348e-01 8.835705518722534180e-01 8.869141936302185059e-01
8.194041848182678223e-01 7.646686434745788574e-01 8.429903388023376465e-01 8.956658840179443359e-01
7.958675622940063477e-01 7.553306221961975098e-01 8.688727021217346191e-01 8.478221893310546875e-01
7.827658653259277344e-01 7.885624170303344727e-01 8.967749476432800293e-01 8.884522318840026855e-01
7.524403333663940430e-01 7.352613210678100586e-01 9.019718766212463379e-01 9.252651333808898926e-01
7.511000037193298340e-01 5.150632262229919434e-01 7.680223584175109863e-01 9.121426343917846680e-01
4.111062288284301758e-01 5.016293525695800781e-01 8.396583795547485352e-01 9.197894930839538574e-01
3.321422636508941650e-01 3.445116579532623291e-01 7.096911072731018066e-01 8.604680299758911133e-01
5.868567824363708496e-01 5.102444887161254883e-01 8.546919822692871094e-01 9.093323349952697754e-01
6.406381130218505859e-01 4.991541504859924316e-01 7.992391586303710938e-01 8.223844766616821289e-01
7.165669202804565430e-01 6.828485727310180664e-01 9.147395491600036621e-01 9.205786585807800293e-01
8.060579299926757812e-01 7.141324281692504883e-01 9.098423123359680176e-01 8.148310780525207520e-01
7.853400111198425293e-01 6.050323843955993652e-01 9.426274895668029785e-01 9.184334874153137207e-01
9.085903167724609375e-01 5.837871432304382324e-01 8.319323062896728516e-01 9.359619021415710449e-01
8.640534877777099609e-01 5.136230587959289551e-01 9.415596127510070801e-01 9.194614291191101074e-01
8.532801866531372070e-01 5.517803430557250977e-01 8.777133822441101074e-01 9.079440832138061523e-01
8.732772469520568848e-01 4.360347688198089600e-01 9.078672528266906738e-01 9.016780853271484375e-01
7.769036889076232910e-01 4.206162095069885254e-01 7.277834415435791016e-01 8.595701456069946289e-01
8.317926526069641113e-01 5.381289720535278320e-01 8.448227047920227051e-01 9.036896228790283203e-01
9.010195136070251465e-01 6.091190576553344727e-01 8.732422590255737305e-01 9.264194965362548828e-01
8.864094018936157227e-01 7.171177268028259277e-01 9.345237016677856445e-01 9.626240134239196777e-01
9.027658700942993164e-01 7.392252087593078613e-01 9.796247482299804688e-01 9.807281494140625000e-01
9.255900979042053223e-01 8.310540318489074707e-01 9.790153503417968750e-01 9.899023771286010742e-01
9.415248632431030273e-01 8.076060414314270020e-01 9.448729157447814941e-01 9.843288660049438477e-01
9.145814776420593262e-01 8.231973052024841309e-01 9.649426341056823730e-01 9.879304170608520508e-01
9.350972771644592285e-01 8.795266747474670410e-01 9.678337574005126953e-01 9.859440326690673828e-01
9.234169721603393555e-01 8.173186779022216797e-01 9.834268093109130859e-01 9.881020784378051758e-01
8.911502957344055176e-01 7.757401466369628906e-01 9.711950421333312988e-01 9.801544547080993652e-01
8.653823733329772949e-01 7.281332015991210938e-01 9.668266773223876953e-01 9.758278131484985352e-01
8.581965565681457520e-01 6.032964587211608887e-01 9.492163062095642090e-01 9.192481040954589844e-01
8.669759035110473633e-01 6.293000578880310059e-01 9.498694539070129395e-01 9.131016135215759277e-01
8.641929030418395996e-01 8.016033768653869629e-01 9.790657758712768555e-01 9.795856475830078125e-01
9.172555208206176758e-01 8.219638466835021973e-01 9.833883047103881836e-01 9.887396097183227539e-01
9.300177097320556641e-01 8.561421036720275879e-01 9.815557599067687988e-01 9.904498457908630371e-01
9.454485774040222168e-01 8.684941530227661133e-01 9.876736998558044434e-01 9.959469437599182129e-01
9.560337066650390625e-01 9.056224822998046875e-01 9.907886385917663574e-01 9.974863529205322266e-01
9.514312744140625000e-01 8.946644067764282227e-01 9.871156215667724609e-01 9.967107772827148438e-01
9.599760770797729492e-01 8.986335992813110352e-01 9.819473028182983398e-01 9.934219717979431152e-01
9.569826126098632812e-01 8.990469574928283691e-01 9.836593866348266602e-01 9.901825785636901855e-01
9.492500424385070801e-01 8.492051362991333008e-01 9.831520318984985352e-01 9.845192432403564453e-01
5.315771102905273438e-01 8.550989627838134766e-01 9.724388122558593750e-01 9.645946621894836426e-01
6.215659379959106445e-01 6.250181794166564941e-01 8.933141827583312988e-01 9.192323088645935059e-01
