# Supplementary material for: Estimating local protein model quality: prospects for molecular replacement
Source: Acta Crystallogr D Struct Biol. 2020 Mar 3;76(Pt 3):285–90. doi: 10.1107/S2059798320000972 (PMC7057213; doi:10.1107/S2059798320000972)
Supplement: Supplementary file 1 [file d-76-00285-sup1.zip › models/1c3m.1jot_A.B99990001.pdb]

EXPDTA    THEORETICAL MODEL, MODELLER 9.23 2019/11/15 15:38:50
REMARK   6 MODELLER OBJECTIVE FUNCTION:       841.5216
REMARK   6 MODELLER BEST TEMPLATE % SEQ ID:  29.323
REMARK   6 SEQUENCE: 1c3m/1c3m.1jot_A
REMARK   6 ALIGNMENT: 1c3m/1c3m.1jot_A.ali
REMARK   6 SCRIPT: ./make_models.py
REMARK   6 TEMPLATE: 1jot 1:A - 133:A MODELS 18: - 147: AT 29.3%
ATOM      1  N   MET     1      13.197  48.731  23.086  1.00105.17           N
ATOM      2  CA  MET     1      13.960  48.558  21.830  1.00105.17           C
ATOM      3  CB  MET     1      14.931  49.730  21.615  1.00105.17           C
ATOM      4  CG  MET     1      14.231  51.034  21.234  1.00105.17           C
ATOM      5  SD  MET     1      13.351  50.948  19.646  1.00105.17           S
ATOM      6  CE  MET     1      14.827  50.529  18.673  1.00105.17           C
ATOM      7  C   MET     1      14.751  47.298  21.853  1.00105.17           C
ATOM      8  O   MET     1      14.254  46.243  22.246  1.00105.17           O
ATOM      9  N   ALA     2      16.020  47.381  21.420  1.00213.87           N
ATOM     10  CA  ALA     2      16.827  46.204  21.404  1.00213.87           C
ATOM     11  CB  ALA     2      18.251  46.443  20.872  1.00213.87           C
ATOM     12  C   ALA     2      16.940  45.748  22.816  1.00213.87           C
ATOM     13  O   ALA     2      17.050  46.555  23.739  1.00213.87           O
ATOM     14  N   ALA     3      16.894  44.421  23.023  1.00223.52           N
ATOM     15  CA  ALA     3      17.006  43.923  24.356  1.00223.52           C
ATOM     16  CB  ALA     3      15.910  42.912  24.731  1.00223.52           C
ATOM     17  C   ALA     3      18.311  43.214  24.428  1.00223.52           C
ATOM     18  O   ALA     3      18.702  42.512  23.497  1.00223.52           O
ATOM     19  N   SER     4      19.038  43.400  25.544  1.00124.71           N
ATOM     20  CA  SER     4      20.291  42.727  25.660  1.00124.71           C
ATOM     21  CB  SER     4      21.392  43.575  26.318  1.00124.71           C
ATOM     22  OG  SER     4      21.065  43.836  27.675  1.00124.71           O
ATOM     23  C   SER     4      20.045  41.552  26.537  1.00124.71           C
ATOM     24  O   SER     4      19.478  41.676  27.622  1.00124.71           O
ATOM     25  N   ASP     5      20.449  40.362  26.065  1.00142.11           N
ATOM     26  CA  ASP     5      20.239  39.189  26.849  1.00142.11           C
ATOM     27  CB  ASP     5      20.120  37.899  26.024  1.00142.11           C
ATOM     28  CG  ASP     5      18.796  37.974  25.282  1.00142.11           C
ATOM     29  OD1 ASP     5      18.261  39.106  25.139  1.00142.11           O
ATOM     30  OD2 ASP     5      18.301  36.899  24.851  1.00142.11           O
ATOM     31  C   ASP     5      21.400  39.054  27.766  1.00142.11           C
ATOM     32  O   ASP     5      22.312  39.880  27.765  1.00142.11           O
ATOM     33  N   ILE     6      21.373  38.001  28.600  1.00175.76           N
ATOM     34  CA  ILE     6      22.442  37.784  29.521  1.00175.76           C
ATOM     35  CB  ILE     6      22.042  36.896  30.673  1.00175.76           C
ATOM     36  CG1 ILE     6      23.094  36.900  31.798  1.00175.76           C
ATOM     37  CG2 ILE     6      21.736  35.499  30.109  1.00175.76           C
ATOM     38  CD1 ILE     6      24.416  36.238  31.424  1.00175.76           C
ATOM     39  C   ILE     6      23.554  37.146  28.756  1.00175.76           C
ATOM     40  O   ILE     6      23.351  36.196  28.002  1.00175.76           O
ATOM     41  N   ALA     7      24.773  37.699  28.901  1.00179.31           N
ATOM     42  CA  ALA     7      25.884  37.107  28.223  1.00179.31           C
ATOM     43  CB  ALA     7      26.930  38.125  27.736  1.00179.31           C
ATOM     44  C   ALA     7      26.552  36.248  29.237  1.00179.31           C
ATOM     45  O   ALA     7      26.883  36.705  30.330  1.00179.31           O
ATOM     46  N   VAL     8      26.762  34.965  28.900  1.00110.26           N
ATOM     47  CA  VAL     8      27.377  34.094  29.850  1.00110.26           C
ATOM     48  CB  VAL     8      26.918  32.667  29.768  1.00110.26           C
ATOM     49  CG1 VAL     8      25.415  32.628  30.087  1.00110.26           C
ATOM     50  CG2 VAL     8      27.273  32.098  28.387  1.00110.26           C
ATOM     51  C   VAL     8      28.844  34.136  29.606  1.00110.26           C
ATOM     52  O   VAL     8      29.298  34.494  28.521  1.00110.26           O
ATOM     53  N   GLN     9      29.627  33.775  30.639  1.00122.94           N
ATOM     54  CA  GLN     9      31.052  33.816  30.536  1.00122.94           C
ATOM     55  CB  GLN     9      31.749  33.323  31.821  1.00122.94           C
ATOM     56  CG  GLN     9      33.244  33.656  31.908  1.00122.94           C
ATOM     57  CD  GLN     9      34.024  32.765  30.953  1.00122.94           C
ATOM     58  OE1 GLN     9      33.682  31.603  30.740  1.00122.94           O
ATOM     59  NE2 GLN     9      35.115  33.325  30.364  1.00122.94           N
ATOM     60  C   GLN     9      31.398  32.889  29.422  1.00122.94           C
ATOM     61  O   GLN     9      32.302  33.156  28.631  1.00122.94           O
ATOM     62  N   ALA    10      30.666  31.765  29.331  1.00189.84           N
ATOM     63  CA  ALA    10      30.903  30.834  28.270  1.00189.84           C
ATOM     64  CB  ALA    10      30.118  29.519  28.412  1.00189.84           C
ATOM     65  C   ALA    10      30.473  31.491  27.001  1.00189.84           C
ATOM     66  O   ALA    10      29.615  32.370  26.995  1.00189.84           O
ATOM     67  N   GLY    11      31.112  31.105  25.884  1.00113.38           N
ATOM     68  CA  GLY    11      30.791  31.669  24.608  1.00113.38           C
ATOM     69  C   GLY    11      29.396  31.299  24.198  1.00113.38           C
ATOM     70  O   GLY    11      28.668  32.139  23.671  1.00113.38           O
ATOM     71  N   PRO    12      28.989  30.074  24.405  1.00105.90           N
ATOM     72  CA  PRO    12      27.686  29.685  23.929  1.00105.90           C
ATOM     73  CD  PRO    12      29.920  28.961  24.332  1.00105.90           C
ATOM     74  CB  PRO    12      27.708  28.159  23.783  1.00105.90           C
ATOM     75  CG  PRO    12      29.025  27.719  24.446  1.00105.90           C
ATOM     76  C   PRO    12      26.509  30.183  24.701  1.00105.90           C
ATOM     77  O   PRO    12      26.624  30.457  25.894  1.00105.90           O
ATOM     78  N   TRP    13      25.368  30.316  23.994  1.00293.59           N
ATOM     79  CA  TRP    13      24.097  30.700  24.532  1.00293.59           C
ATOM     80  CB  TRP    13      23.659  32.122  24.140  1.00293.59           C
ATOM     81  CG  TRP    13      22.233  32.458  24.505  1.00293.59           C
ATOM     82  CD2 TRP    13      21.781  32.746  25.837  1.00293.59           C
ATOM     83  CD1 TRP    13      21.133  32.521  23.701  1.00293.59           C
ATOM     84  NE1 TRP    13      20.022  32.834  24.448  1.00293.59           N
ATOM     85  CE2 TRP    13      20.405  32.975  25.765  1.00293.59           C
ATOM     86  CE3 TRP    13      22.456  32.813  27.020  1.00293.59           C
ATOM     87  CZ2 TRP    13      19.682  33.275  26.884  1.00293.59           C
ATOM     88  CZ3 TRP    13      21.722  33.117  28.145  1.00293.59           C
ATOM     89  CH2 TRP    13      20.362  33.344  28.079  1.00293.59           C
ATOM     90  C   TRP    13      23.111  29.744  23.947  1.00293.59           C
ATOM     91  O   TRP    13      23.375  29.135  22.912  1.00293.59           O
ATOM     92  N   GLY    14      21.949  29.567  24.599  1.00 95.16           N
ATOM     93  CA  GLY    14      21.023  28.623  24.056  1.00 95.16           C
ATOM     94  C   GLY    14      20.176  29.333  23.054  1.00 95.16           C
ATOM     95  O   GLY    14      19.523  30.328  23.365  1.00 95.16           O
ATOM     96  N   GLY    15      20.158  28.814  21.813  1.00133.78           N
ATOM     97  CA  GLY    15      19.341  29.401  20.794  1.00133.78           C
ATOM     98  C   GLY    15      18.515  28.285  20.258  1.00133.78           C
ATOM     99  O   GLY    15      19.034  27.214  19.948  1.00133.78           O
ATOM    100  N   ASN    16      17.194  28.504  20.132  1.00223.34           N
ATOM    101  CA  ASN    16      16.389  27.417  19.674  1.00223.34           C
ATOM    102  CB  ASN    16      15.871  26.545  20.827  1.00223.34           C
ATOM    103  CG  ASN    16      17.084  25.958  21.530  1.00223.34           C
ATOM    104  OD1 ASN    16      17.623  26.560  22.457  1.00223.34           O
ATOM    105  ND2 ASN    16      17.526  24.754  21.080  1.00223.34           N
ATOM    106  C   ASN    16      15.196  27.977  18.976  1.00223.34           C
ATOM    107  O   ASN    16      14.871  29.155  19.116  1.00223.34           O
ATOM    108  N   GLY    17      14.529  27.124  18.177  1.00 90.04           N
ATOM    109  CA  GLY    17      13.320  27.497  17.507  1.00 90.04           C
ATOM    110  C   GLY    17      12.217  26.927  18.336  1.00 90.04           C
ATOM    111  O   GLY    17      12.331  26.852  19.558  1.00 90.04           O
ATOM    112  N   GLY    18      11.111  26.510  17.692  1.00 67.93           N
ATOM    113  CA  GLY    18      10.063  25.893  18.446  1.00 67.93           C
ATOM    114  C   GLY    18      10.587  24.536  18.783  1.00 67.93           C
ATOM    115  O   GLY    18      11.676  24.164  18.345  1.00 67.93           O
ATOM    116  N   LYS    19       9.841  23.755  19.587  1.00139.31           N
ATOM    117  CA  LYS    19      10.347  22.460  19.931  1.00139.31           C
ATOM    118  CB  LYS    19       9.984  22.006  21.354  1.00139.31           C
ATOM    119  CG  LYS    19      10.600  20.656  21.730  1.00139.31           C
ATOM    120  CD  LYS    19      12.129  20.674  21.807  1.00139.31           C
ATOM    121  CE  LYS    19      12.685  21.459  22.999  1.00139.31           C
ATOM    122  NZ  LYS    19      14.162  21.364  23.023  1.00139.31           N
ATOM    123  C   LYS    19       9.779  21.467  18.969  1.00139.31           C
ATOM    124  O   LYS    19       8.602  21.524  18.619  1.00139.31           O
ATOM    125  N   ARG    20      10.632  20.528  18.512  1.00 67.68           N
ATOM    126  CA  ARG    20      10.251  19.522  17.559  1.00 67.68           C
ATOM    127  CB  ARG    20      11.450  18.800  16.920  1.00 67.68           C
ATOM    128  CG  ARG    20      12.483  19.692  16.233  1.00 67.68           C
ATOM    129  CD  ARG    20      13.734  18.907  15.830  1.00 67.68           C
ATOM    130  NE  ARG    20      14.692  19.848  15.185  1.00 67.68           N
ATOM    131  CZ  ARG    20      15.885  19.382  14.708  1.00 67.68           C
ATOM    132  NH1 ARG    20      16.198  18.060  14.832  1.00 67.68           N
ATOM    133  NH2 ARG    20      16.764  20.239  14.109  1.00 67.68           N
ATOM    134  C   ARG    20       9.538  18.433  18.293  1.00 67.68           C
ATOM    135  O   ARG    20       9.807  18.194  19.470  1.00 67.68           O
ATOM    136  N   TRP    21       8.583  17.753  17.621  1.00120.91           N
ATOM    137  CA  TRP    21       7.995  16.609  18.254  1.00120.91           C
ATOM    138  CB  TRP    21       6.709  16.883  19.057  1.00120.91           C
ATOM    139  CG  TRP    21       5.450  17.081  18.251  1.00120.91           C
ATOM    140  CD2 TRP    21       5.053  18.304  17.607  1.00120.91           C
ATOM    141  CD1 TRP    21       4.469  16.170  17.985  1.00120.91           C
ATOM    142  NE1 TRP    21       3.487  16.745  17.221  1.00120.91           N
ATOM    143  CE2 TRP    21       3.832  18.058  16.980  1.00120.91           C
ATOM    144  CE3 TRP    21       5.656  19.528  17.546  1.00120.91           C
ATOM    145  CZ2 TRP    21       3.192  19.037  16.276  1.00120.91           C
ATOM    146  CZ3 TRP    21       5.006  20.511  16.835  1.00120.91           C
ATOM    147  CH2 TRP    21       3.799  20.271  16.213  1.00120.91           C
ATOM    148  C   TRP    21       7.652  15.629  17.171  1.00120.91           C
ATOM    149  O   TRP    21       7.395  16.019  16.033  1.00120.91           O
ATOM    150  N   LEU    22       7.684  14.319  17.493  1.00 91.35           N
ATOM    151  CA  LEU    22       7.327  13.309  16.535  1.00 91.35           C
ATOM    152  CB  LEU    22       8.522  12.456  16.074  1.00 91.35           C
ATOM    153  CG  LEU    22       9.617  13.249  15.339  1.00 91.35           C
ATOM    154  CD1 LEU    22      10.269  14.285  16.270  1.00 91.35           C
ATOM    155  CD2 LEU    22      10.642  12.310  14.680  1.00 91.35           C
ATOM    156  C   LEU    22       6.399  12.371  17.236  1.00 91.35           C
ATOM    157  O   LEU    22       6.817  11.633  18.126  1.00 91.35           O
ATOM    158  N   GLN    23       5.109  12.363  16.852  1.00147.49           N
ATOM    159  CA  GLN    23       4.187  11.515  17.542  1.00147.49           C
ATOM    160  CB  GLN    23       2.724  11.728  17.122  1.00147.49           C
ATOM    161  CG  GLN    23       1.774  11.001  18.065  1.00147.49           C
ATOM    162  CD  GLN    23       2.163  11.473  19.456  1.00147.49           C
ATOM    163  OE1 GLN    23       2.534  10.677  20.317  1.00147.49           O
ATOM    164  NE2 GLN    23       2.081  12.811  19.685  1.00147.49           N
ATOM    165  C   GLN    23       4.535  10.092  17.280  1.00147.49           C
ATOM    166  O   GLN    23       4.512   9.286  18.204  1.00147.49           O
ATOM    167  N   THR    24       4.820   9.765  16.000  1.00153.88           N
ATOM    168  CA  THR    24       5.221   8.477  15.491  1.00153.88           C
ATOM    169  CB  THR    24       5.483   7.348  16.462  1.00153.88           C
ATOM    170  OG1 THR    24       4.300   6.965  17.149  1.00153.88           O
ATOM    171  CG2 THR    24       6.619   7.737  17.424  1.00153.88           C
ATOM    172  C   THR    24       4.122   8.015  14.603  1.00153.88           C
ATOM    173  O   THR    24       3.241   8.787  14.229  1.00153.88           O
ATOM    174  N   ALA    25       4.160   6.725  14.231  1.00 41.28           N
ATOM    175  CA  ALA    25       3.100   6.170  13.452  1.00 41.28           C
ATOM    176  CB  ALA    25       3.577   5.262  12.306  1.00 41.28           C
ATOM    177  C   ALA    25       2.327   5.324  14.399  1.00 41.28           C
ATOM    178  O   ALA    25       2.899   4.636  15.244  1.00 41.28           O
ATOM    179  N   HIS    26       0.988   5.355  14.307  1.00 85.24           N
ATOM    180  CA  HIS    26       0.303   4.545  15.260  1.00 85.24           C
ATOM    181  ND1 HIS    26       0.240   5.670  18.347  1.00 85.24           N
ATOM    182  CG  HIS    26      -0.163   6.139  17.116  1.00 85.24           C
ATOM    183  CB  HIS    26      -0.783   5.274  16.061  1.00 85.24           C
ATOM    184  NE2 HIS    26       0.729   7.838  18.301  1.00 85.24           N
ATOM    185  CD2 HIS    26       0.145   7.462  17.104  1.00 85.24           C
ATOM    186  CE1 HIS    26       0.765   6.727  19.015  1.00 85.24           C
ATOM    187  C   HIS    26      -0.280   3.370  14.575  1.00 85.24           C
ATOM    188  O   HIS    26      -0.147   3.224  13.358  1.00 85.24           O
ATOM    189  N   GLY    27      -0.999   2.545  15.371  1.00112.10           N
ATOM    190  CA  GLY    27      -1.547   1.287  14.954  1.00112.10           C
ATOM    191  C   GLY    27      -2.314   1.593  13.732  1.00112.10           C
ATOM    192  O   GLY    27      -2.405   0.783  12.811  1.00112.10           O
ATOM    193  N   GLY    28      -2.895   2.797  13.702  1.00256.08           N
ATOM    194  CA  GLY    28      -3.499   3.189  12.484  1.00256.08           C
ATOM    195  C   GLY    28      -4.870   3.660  12.738  1.00256.08           C
ATOM    196  O   GLY    28      -5.802   2.865  12.783  1.00256.08           O
ATOM    197  N   LYS    29      -4.989   4.995  12.889  1.00133.41           N
ATOM    198  CA  LYS    29      -6.228   5.694  13.035  1.00133.41           C
ATOM    199  CB  LYS    29      -7.365   4.915  13.732  1.00133.41           C
ATOM    200  CG  LYS    29      -8.241   4.061  12.810  1.00133.41           C
ATOM    201  CD  LYS    29      -9.008   2.976  13.568  1.00133.41           C
ATOM    202  CE  LYS    29      -9.647   1.926  12.659  1.00133.41           C
ATOM    203  NZ  LYS    29     -10.135   0.791  13.473  1.00133.41           N
ATOM    204  C   LYS    29      -6.011   6.912  13.859  1.00133.41           C
ATOM    205  O   LYS    29      -5.043   7.018  14.611  1.00133.41           O
ATOM    206  N   ILE    30      -6.918   7.891  13.688  1.00 73.50           N
ATOM    207  CA  ILE    30      -6.898   9.068  14.499  1.00 73.50           C
ATOM    208  CB  ILE    30      -6.618  10.316  13.710  1.00 73.50           C
ATOM    209  CG1 ILE    30      -5.229  10.225  13.061  1.00 73.50           C
ATOM    210  CG2 ILE    30      -6.789  11.543  14.623  1.00 73.50           C
ATOM    211  CD1 ILE    30      -4.975  11.304  12.010  1.00 73.50           C
ATOM    212  C   ILE    30      -8.279   9.199  15.058  1.00 73.50           C
ATOM    213  O   ILE    30      -9.236   9.370  14.305  1.00 73.50           O
ATOM    214  N   THR    31      -8.434   9.046  16.389  1.00120.88           N
ATOM    215  CA  THR    31      -9.733   9.193  16.981  1.00120.88           C
ATOM    216  CB  THR    31      -9.839   8.582  18.350  1.00120.88           C
ATOM    217  OG1 THR    31     -11.184   8.642  18.802  1.00120.88           O
ATOM    218  CG2 THR    31      -8.920   9.341  19.317  1.00120.88           C
ATOM    219  C   THR    31     -10.130  10.638  17.079  1.00120.88           C
ATOM    220  O   THR    31     -11.250  10.997  16.719  1.00120.88           O
ATOM    221  N   SER    32      -9.219  11.520  17.554  1.00 91.64           N
ATOM    222  CA  SER    32      -9.622  12.885  17.748  1.00 91.64           C
ATOM    223  CB  SER    32     -10.256  13.133  19.128  1.00 91.64           C
ATOM    224  OG  SER    32     -11.413  12.325  19.286  1.00 91.64           O
ATOM    225  C   SER    32      -8.428  13.778  17.653  1.00 91.64           C
ATOM    226  O   SER    32      -7.292  13.349  17.858  1.00 91.64           O
ATOM    227  N   ILE    33      -8.666  15.068  17.328  1.00103.04           N
ATOM    228  CA  ILE    33      -7.566  15.977  17.220  1.00103.04           C
ATOM    229  CB  ILE    33      -7.231  16.292  15.790  1.00103.04           C
ATOM    230  CG1 ILE    33      -5.792  16.800  15.657  1.00103.04           C
ATOM    231  CG2 ILE    33      -8.291  17.265  15.255  1.00103.04           C
ATOM    232  CD1 ILE    33      -5.284  16.763  14.214  1.00103.04           C
ATOM    233  C   ILE    33      -7.920  17.243  17.950  1.00103.04           C
ATOM    234  O   ILE    33      -9.040  17.744  17.851  1.00103.04           O
ATOM    235  N   ILE    34      -6.964  17.781  18.737  1.00126.00           N
ATOM    236  CA  ILE    34      -7.207  18.998  19.458  1.00126.00           C
ATOM    237  CB  ILE    34      -7.141  18.845  20.951  1.00126.00           C
ATOM    238  CG1 ILE    34      -7.458  20.178  21.649  1.00126.00           C
ATOM    239  CG2 ILE    34      -5.757  18.281  21.311  1.00126.00           C
ATOM    240  CD1 ILE    34      -8.900  20.646  21.471  1.00126.00           C
ATOM    241  C   ILE    34      -6.143  19.979  19.084  1.00126.00           C
ATOM    242  O   ILE    34      -4.961  19.641  19.060  1.00126.00           O
ATOM    243  N   ILE    35      -6.549  21.222  18.748  1.00146.60           N
ATOM    244  CA  ILE    35      -5.595  22.240  18.411  1.00146.60           C
ATOM    245  CB  ILE    35      -5.254  22.256  16.943  1.00146.60           C
ATOM    246  CG1 ILE    35      -6.470  22.584  16.051  1.00146.60           C
ATOM    247  CG2 ILE    35      -4.646  20.886  16.613  1.00146.60           C
ATOM    248  CD1 ILE    35      -6.845  24.065  15.957  1.00146.60           C
ATOM    249  C   ILE    35      -6.184  23.570  18.774  1.00146.60           C
ATOM    250  O   ILE    35      -7.390  23.678  18.987  1.00146.60           O
ATOM    251  N   LYS    36      -5.346  24.627  18.875  1.00 59.97           N
ATOM    252  CA  LYS    36      -5.890  25.937  19.131  1.00 59.97           C
ATOM    253  CB  LYS    36      -5.445  26.623  20.432  1.00 59.97           C
ATOM    254  CG  LYS    36      -6.019  26.013  21.712  1.00 59.97           C
ATOM    255  CD  LYS    36      -5.434  26.634  22.982  1.00 59.97           C
ATOM    256  CE  LYS    36      -6.019  26.078  24.281  1.00 59.97           C
ATOM    257  NZ  LYS    36      -5.338  26.705  25.436  1.00 59.97           N
ATOM    258  C   LYS    36      -5.493  26.853  18.012  1.00 59.97           C
ATOM    259  O   LYS    36      -4.630  26.521  17.200  1.00 59.97           O
ATOM    260  N   GLY    37      -6.133  28.045  17.940  1.00 29.59           N
ATOM    261  CA  GLY    37      -5.842  28.970  16.876  1.00 29.59           C
ATOM    262  C   GLY    37      -5.960  30.388  17.370  1.00 29.59           C
ATOM    263  O   GLY    37      -6.547  30.650  18.418  1.00 29.59           O
ATOM    264  N   GLY    38      -5.414  31.339  16.574  1.00 48.43           N
ATOM    265  CA  GLY    38      -5.373  32.750  16.867  1.00 48.43           C
ATOM    266  C   GLY    38      -4.775  33.421  15.651  1.00 48.43           C
ATOM    267  O   GLY    38      -5.321  33.307  14.555  1.00 48.43           O
ATOM    268  N   THR    39      -3.649  34.159  15.821  1.00120.53           N
ATOM    269  CA  THR    39      -2.956  34.816  14.738  1.00120.53           C
ATOM    270  CB  THR    39      -1.755  35.588  15.195  1.00120.53           C
ATOM    271  OG1 THR    39      -2.137  36.576  16.142  1.00120.53           O
ATOM    272  CG2 THR    39      -1.124  36.263  13.968  1.00120.53           C
ATOM    273  C   THR    39      -2.501  33.734  13.816  1.00120.53           C
ATOM    274  O   THR    39      -2.474  33.887  12.595  1.00120.53           O
ATOM    275  N   CYS    40      -2.097  32.602  14.410  1.00 54.06           N
ATOM    276  CA  CYS    40      -1.706  31.458  13.652  1.00 54.06           C
ATOM    277  CB  CYS    40      -0.181  31.335  13.494  1.00 54.06           C
ATOM    278  SG  CYS    40       0.543  32.761  12.629  1.00 54.06           S
ATOM    279  C   CYS    40      -2.168  30.284  14.454  1.00 54.06           C
ATOM    280  O   CYS    40      -2.891  30.450  15.437  1.00 54.06           O
ATOM    281  N   ILE    41      -1.782  29.056  14.051  1.00160.56           N
ATOM    282  CA  ILE    41      -2.211  27.931  14.826  1.00160.56           C
ATOM    283  CB  ILE    41      -2.413  26.625  14.111  1.00160.56           C
ATOM    284  CG1 ILE    41      -1.125  26.043  13.542  1.00160.56           C
ATOM    285  CG2 ILE    41      -3.503  26.835  13.059  1.00160.56           C
ATOM    286  CD1 ILE    41      -1.349  24.614  13.054  1.00160.56           C
ATOM    287  C   ILE    41      -1.268  27.714  15.965  1.00160.56           C
ATOM    288  O   ILE    41      -0.075  28.008  15.898  1.00160.56           O
ATOM    289  N   PHE    42      -1.853  27.197  17.056  1.00171.19           N
ATOM    290  CA  PHE    42      -1.336  26.958  18.370  1.00171.19           C
ATOM    291  CB  PHE    42      -2.536  27.200  19.354  1.00171.19           C
ATOM    292  CG  PHE    42      -2.342  27.028  20.837  1.00171.19           C
ATOM    293  CD1 PHE    42      -1.762  27.993  21.621  1.00171.19           C
ATOM    294  CD2 PHE    42      -2.800  25.886  21.465  1.00171.19           C
ATOM    295  CE1 PHE    42      -1.612  27.782  22.972  1.00171.19           C
ATOM    296  CE2 PHE    42      -2.653  25.679  22.815  1.00171.19           C
ATOM    297  CZ  PHE    42      -2.049  26.636  23.582  1.00171.19           C
ATOM    298  C   PHE    42      -0.859  25.526  18.437  1.00171.19           C
ATOM    299  O   PHE    42      -0.446  24.929  17.441  1.00171.19           O
ATOM    300  N   SER    43      -0.856  24.979  19.663  1.00 71.80           N
ATOM    301  CA  SER    43      -0.455  23.670  20.068  1.00 71.80           C
ATOM    302  CB  SER    43      -0.518  23.479  21.588  1.00 71.80           C
ATOM    303  OG  SER    43      -1.848  23.161  21.972  1.00 71.80           O
ATOM    304  C   SER    43      -1.430  22.689  19.517  1.00 71.80           C
ATOM    305  O   SER    43      -2.451  23.063  18.945  1.00 71.80           O
ATOM    306  N   ILE    44      -1.091  21.390  19.636  1.00131.08           N
ATOM    307  CA  ILE    44      -1.954  20.346  19.177  1.00131.08           C
ATOM    308  CB  ILE    44      -1.686  19.977  17.750  1.00131.08           C
ATOM    309  CG1 ILE    44      -2.628  18.857  17.287  1.00131.08           C
ATOM    310  CG2 ILE    44      -0.191  19.636  17.632  1.00131.08           C
ATOM    311  CD1 ILE    44      -2.660  18.687  15.769  1.00131.08           C
ATOM    312  C   ILE    44      -1.703  19.115  19.988  1.00131.08           C
ATOM    313  O   ILE    44      -0.595  18.887  20.467  1.00131.08           O
ATOM    314  N   GLN    45      -2.753  18.290  20.171  1.00 92.28           N
ATOM    315  CA  GLN    45      -2.607  17.025  20.832  1.00 92.28           C
ATOM    316  CB  GLN    45      -3.117  17.017  22.286  1.00 92.28           C
ATOM    317  CG  GLN    45      -2.848  15.704  23.025  1.00 92.28           C
ATOM    318  CD  GLN    45      -3.145  15.925  24.502  1.00 92.28           C
ATOM    319  OE1 GLN    45      -2.330  15.599  25.363  1.00 92.28           O
ATOM    320  NE2 GLN    45      -4.338  16.502  24.807  1.00 92.28           N
ATOM    321  C   GLN    45      -3.430  16.071  20.025  1.00 92.28           C
ATOM    322  O   GLN    45      -4.518  16.421  19.569  1.00 92.28           O
ATOM    323  N   PHE    46      -2.931  14.837  19.810  1.00116.62           N
ATOM    324  CA  PHE    46      -3.661  13.931  18.965  1.00116.62           C
ATOM    325  CB  PHE    46      -2.816  13.336  17.822  1.00116.62           C
ATOM    326  CG  PHE    46      -2.159  14.395  17.011  1.00116.62           C
ATOM    327  CD1 PHE    46      -1.011  14.997  17.471  1.00116.62           C
ATOM    328  CD2 PHE    46      -2.660  14.765  15.785  1.00116.62           C
ATOM    329  CE1 PHE    46      -0.383  15.967  16.728  1.00116.62           C
ATOM    330  CE2 PHE    46      -2.037  15.735  15.035  1.00116.62           C
ATOM    331  CZ  PHE    46      -0.896  16.339  15.509  1.00116.62           C
ATOM    332  C   PHE    46      -4.005  12.715  19.761  1.00116.62           C
ATOM    333  O   PHE    46      -3.179  12.196  20.510  1.00116.62           O
ATOM    334  N   VAL    47      -5.246  12.215  19.617  1.00 56.40           N
ATOM    335  CA  VAL    47      -5.547  10.962  20.232  1.00 56.40           C
ATOM    336  CB  VAL    47      -6.849  10.921  20.976  1.00 56.40           C
ATOM    337  CG1 VAL    47      -7.024   9.510  21.568  1.00 56.40           C
ATOM    338  CG2 VAL    47      -6.842  12.038  22.034  1.00 56.40           C
ATOM    339  C   VAL    47      -5.611  10.001  19.090  1.00 56.40           C
ATOM    340  O   VAL    47      -6.386  10.187  18.154  1.00 56.40           O
ATOM    341  N   TYR    48      -4.802   8.928  19.147  1.00 81.09           N
ATOM    342  CA  TYR    48      -4.697   8.026  18.032  1.00 81.09           C
ATOM    343  CB  TYR    48      -3.250   7.684  17.635  1.00 81.09           C
ATOM    344  CG  TYR    48      -2.553   8.851  17.024  1.00 81.09           C
ATOM    345  CD1 TYR    48      -2.696   9.113  15.682  1.00 81.09           C
ATOM    346  CD2 TYR    48      -1.744   9.668  17.781  1.00 81.09           C
ATOM    347  CE1 TYR    48      -2.051  10.178  15.102  1.00 81.09           C
ATOM    348  CE2 TYR    48      -1.095  10.735  17.206  1.00 81.09           C
ATOM    349  CZ  TYR    48      -1.247  10.990  15.865  1.00 81.09           C
ATOM    350  OH  TYR    48      -0.582  12.083  15.269  1.00 81.09           O
ATOM    351  C   TYR    48      -5.269   6.718  18.450  1.00 81.09           C
ATOM    352  O   TYR    48      -5.559   6.495  19.618  1.00 81.09           O
ATOM    353  N   LYS    49      -5.512   5.834  17.466  1.00151.61           N
ATOM    354  CA  LYS    49      -5.959   4.514  17.792  1.00151.61           C
ATOM    355  CB  LYS    49      -7.050   3.975  16.849  1.00151.61           C
ATOM    356  CG  LYS    49      -7.517   2.563  17.206  1.00151.61           C
ATOM    357  CD  LYS    49      -8.193   2.474  18.575  1.00151.61           C
ATOM    358  CE  LYS    49      -9.482   3.286  18.679  1.00151.61           C
ATOM    359  NZ  LYS    49     -10.046   3.149  20.040  1.00151.61           N
ATOM    360  C   LYS    49      -4.763   3.636  17.635  1.00151.61           C
ATOM    361  O   LYS    49      -4.029   3.765  16.658  1.00151.61           O
ATOM    362  N   ASP    50      -4.500   2.739  18.607  1.00 98.76           N
ATOM    363  CA  ASP    50      -3.351   1.902  18.417  1.00 98.76           C
ATOM    364  CB  ASP    50      -2.289   2.047  19.518  1.00 98.76           C
ATOM    365  CG  ASP    50      -1.020   1.377  19.006  1.00 98.76           C
ATOM    366  OD1 ASP    50      -1.029   0.913  17.835  1.00 98.76           O
ATOM    367  OD2 ASP    50      -0.023   1.331  19.775  1.00 98.76           O
ATOM    368  C   ASP    50      -3.800   0.480  18.424  1.00 98.76           C
ATOM    369  O   ASP    50      -3.260  -0.348  19.154  1.00 98.76           O
ATOM    370  N   LYS    51      -4.819   0.167  17.605  1.00124.97           N
ATOM    371  CA  LYS    51      -5.326  -1.168  17.494  1.00124.97           C
ATOM    372  CB  LYS    51      -4.297  -2.174  16.953  1.00124.97           C
ATOM    373  CG  LYS    51      -4.011  -1.979  15.465  1.00124.97           C
ATOM    374  CD  LYS    51      -5.266  -2.096  14.599  1.00124.97           C
ATOM    375  CE  LYS    51      -5.038  -1.748  13.127  1.00124.97           C
ATOM    376  NZ  LYS    51      -6.326  -1.774  12.400  1.00124.97           N
ATOM    377  C   LYS    51      -5.774  -1.630  18.837  1.00124.97           C
ATOM    378  O   LYS    51      -5.953  -2.826  19.059  1.00124.97           O
ATOM    379  N   ASP    52      -5.980  -0.692  19.777  1.00169.98           N
ATOM    380  CA  ASP    52      -6.449  -1.111  21.057  1.00169.98           C
ATOM    381  CB  ASP    52      -5.786  -0.410  22.257  1.00169.98           C
ATOM    382  CG  ASP    52      -4.395  -1.000  22.439  1.00169.98           C
ATOM    383  OD1 ASP    52      -3.917  -1.687  21.497  1.00169.98           O
ATOM    384  OD2 ASP    52      -3.801  -0.783  23.528  1.00169.98           O
ATOM    385  C   ASP    52      -7.907  -0.830  21.126  1.00169.98           C
ATOM    386  O   ASP    52      -8.476  -0.162  20.264  1.00169.98           O
ATOM    387  N   ASN    53      -8.551  -1.368  22.169  1.00 91.59           N
ATOM    388  CA  ASN    53      -9.935  -1.109  22.387  1.00 91.59           C
ATOM    389  CB  ASN    53     -10.507  -1.885  23.586  1.00 91.59           C
ATOM    390  CG  ASN    53     -12.023  -1.774  23.536  1.00 91.59           C
ATOM    391  OD1 ASN    53     -12.701  -1.859  24.559  1.00 91.59           O
ATOM    392  ND2 ASN    53     -12.576  -1.586  22.308  1.00 91.59           N
ATOM    393  C   ASN    53     -10.016   0.345  22.707  1.00 91.59           C
ATOM    394  O   ASN    53     -10.990   1.021  22.375  1.00 91.59           O
ATOM    395  N   ILE    54      -8.951   0.867  23.346  1.00141.79           N
ATOM    396  CA  ILE    54      -8.981   2.218  23.810  1.00141.79           C
ATOM    397  CB  ILE    54      -8.560   2.369  25.244  1.00141.79           C
ATOM    398  CG1 ILE    54      -8.874   3.787  25.749  1.00141.79           C
ATOM    399  CG2 ILE    54      -7.074   1.985  25.351  1.00141.79           C
ATOM    400  CD1 ILE    54     -10.371   4.078  25.851  1.00141.79           C
ATOM    401  C   ILE    54      -8.070   3.067  22.992  1.00141.79           C
ATOM    402  O   ILE    54      -7.060   2.617  22.450  1.00141.79           O
ATOM    403  N   GLU    55      -8.462   4.346  22.866  1.00 86.87           N
ATOM    404  CA  GLU    55      -7.720   5.325  22.138  1.00 86.87           C
ATOM    405  CB  GLU    55      -8.489   6.651  22.002  1.00 86.87           C
ATOM    406  CG  GLU    55      -8.831   7.284  23.354  1.00 86.87           C
ATOM    407  CD  GLU    55      -9.941   8.301  23.130  1.00 86.87           C
ATOM    408  OE1 GLU    55     -11.054   7.865  22.731  1.00 86.87           O
ATOM    409  OE2 GLU    55      -9.697   9.517  23.352  1.00 86.87           O
ATOM    410  C   GLU    55      -6.457   5.579  22.896  1.00 86.87           C
ATOM    411  O   GLU    55      -6.403   5.408  24.113  1.00 86.87           O
ATOM    412  N   TYR    56      -5.392   5.976  22.173  1.00103.36           N
ATOM    413  CA  TYR    56      -4.118   6.212  22.779  1.00103.36           C
ATOM    414  CB  TYR    56      -2.987   5.473  22.039  1.00103.36           C
ATOM    415  CG  TYR    56      -1.690   5.715  22.729  1.00103.36           C
ATOM    416  CD1 TYR    56      -0.913   6.801  22.402  1.00103.36           C
ATOM    417  CD2 TYR    56      -1.251   4.847  23.703  1.00103.36           C
ATOM    418  CE1 TYR    56       0.287   7.017  23.038  1.00103.36           C
ATOM    419  CE2 TYR    56      -0.052   5.058  24.343  1.00103.36           C
ATOM    420  CZ  TYR    56       0.718   6.146  24.010  1.00103.36           C
ATOM    421  OH  TYR    56       1.949   6.368  24.661  1.00103.36           O
ATOM    422  C   TYR    56      -3.867   7.688  22.715  1.00103.36           C
ATOM    423  O   TYR    56      -3.848   8.289  21.641  1.00103.36           O
ATOM    424  N   HIS    57      -3.684   8.301  23.900  1.00 85.61           N
ATOM    425  CA  HIS    57      -3.489   9.713  24.048  1.00 85.61           C
ATOM    426  ND1 HIS    57      -5.393  12.159  25.457  1.00 85.61           N
ATOM    427  CG  HIS    57      -4.150  11.605  25.658  1.00 85.61           C
ATOM    428  CB  HIS    57      -3.859  10.150  25.475  1.00 85.61           C
ATOM    429  NE2 HIS    57      -4.069  13.801  26.159  1.00 85.61           N
ATOM    430  CD2 HIS    57      -3.351  12.622  26.083  1.00 85.61           C
ATOM    431  CE1 HIS    57      -5.289  13.474  25.773  1.00 85.61           C
ATOM    432  C   HIS    57      -2.035   9.994  23.827  1.00 85.61           C
ATOM    433  O   HIS    57      -1.170   9.381  24.450  1.00 85.61           O
ATOM    434  N   SER    58      -1.733  10.940  22.919  1.00 78.58           N
ATOM    435  CA  SER    58      -0.379  11.287  22.598  1.00 78.58           C
ATOM    436  CB  SER    58      -0.229  11.743  21.142  1.00 78.58           C
ATOM    437  OG  SER    58      -0.471  10.651  20.266  1.00 78.58           O
ATOM    438  C   SER    58       0.049  12.415  23.480  1.00 78.58           C
ATOM    439  O   SER    58      -0.753  12.990  24.214  1.00 78.58           O
ATOM    440  N   GLY    59       1.354  12.749  23.431  1.00 17.70           N
ATOM    441  CA  GLY    59       1.865  13.815  24.240  1.00 17.70           C
ATOM    442  C   GLY    59       1.297  15.085  23.706  1.00 17.70           C
ATOM    443  O   GLY    59       1.109  15.237  22.501  1.00 17.70           O
ATOM    444  N   LYS    60       1.025  16.044  24.610  1.00122.21           N
ATOM    445  CA  LYS    60       0.456  17.292  24.201  1.00122.21           C
ATOM    446  CB  LYS    60      -0.411  17.931  25.299  1.00122.21           C
ATOM    447  CG  LYS    60       0.369  18.192  26.591  1.00122.21           C
ATOM    448  CD  LYS    60      -0.387  19.027  27.628  1.00122.21           C
ATOM    449  CE  LYS    60      -1.353  18.216  28.497  1.00122.21           C
ATOM    450  NZ  LYS    60      -0.600  17.412  29.487  1.00122.21           N
ATOM    451  C   LYS    60       1.585  18.223  23.917  1.00122.21           C
ATOM    452  O   LYS    60       2.482  18.394  24.740  1.00122.21           O
ATOM    453  N   PHE    61       1.588  18.840  22.720  1.00148.61           N
ATOM    454  CA  PHE    61       2.648  19.765  22.457  1.00148.61           C
ATOM    455  CB  PHE    61       3.311  19.583  21.083  1.00148.61           C
ATOM    456  CG  PHE    61       4.617  20.295  21.157  1.00148.61           C
ATOM    457  CD1 PHE    61       4.726  21.634  20.861  1.00148.61           C
ATOM    458  CD2 PHE    61       5.741  19.605  21.549  1.00148.61           C
ATOM    459  CE1 PHE    61       5.944  22.269  20.945  1.00148.61           C
ATOM    460  CE2 PHE    61       6.959  20.234  21.634  1.00148.61           C
ATOM    461  CZ  PHE    61       7.062  21.569  21.331  1.00148.61           C
ATOM    462  C   PHE    61       2.010  21.111  22.457  1.00148.61           C
ATOM    463  O   PHE    61       1.295  21.449  21.517  1.00148.61           O
ATOM    464  N   GLY    62       2.255  21.913  23.513  1.00 33.81           N
ATOM    465  CA  GLY    62       1.606  23.188  23.621  1.00 33.81           C
ATOM    466  C   GLY    62       2.449  24.271  23.026  1.00 33.81           C
ATOM    467  O   GLY    62       3.618  24.072  22.698  1.00 33.81           O
ATOM    468  N   VAL    63       1.840  25.469  22.902  1.00123.54           N
ATOM    469  CA  VAL    63       2.486  26.656  22.428  1.00123.54           C
ATOM    470  CB  VAL    63       2.309  26.947  20.963  1.00123.54           C
ATOM    471  CG1 VAL    63       3.038  25.852  20.165  1.00123.54           C
ATOM    472  CG2 VAL    63       0.822  27.033  20.633  1.00123.54           C
ATOM    473  C   VAL    63       1.967  27.774  23.278  1.00123.54           C
ATOM    474  O   VAL    63       1.441  27.518  24.359  1.00123.54           O
ATOM    475  N   LEU    64       2.123  29.043  22.849  1.00157.75           N
ATOM    476  CA  LEU    64       1.807  30.123  23.757  1.00157.75           C
ATOM    477  CB  LEU    64       2.186  31.511  23.216  1.00157.75           C
ATOM    478  CG  LEU    64       3.696  31.801  23.293  1.00157.75           C
ATOM    479  CD1 LEU    64       4.146  31.962  24.756  1.00157.75           C
ATOM    480  CD2 LEU    64       4.514  30.740  22.540  1.00157.75           C
ATOM    481  C   LEU    64       0.376  30.211  24.286  1.00157.75           C
ATOM    482  O   LEU    64       0.209  30.089  25.496  1.00157.75           O
ATOM    483  N   GLY    65      -0.698  30.395  23.468  1.00126.14           N
ATOM    484  CA  GLY    65      -2.034  30.482  24.047  1.00126.14           C
ATOM    485  C   GLY    65      -3.032  30.888  22.987  1.00126.14           C
ATOM    486  O   GLY    65      -2.778  31.820  22.227  1.00126.14           O
ATOM    487  N   ASP    66      -4.211  30.208  22.933  1.00 93.35           N
ATOM    488  CA  ASP    66      -5.241  30.492  21.953  1.00 93.35           C
ATOM    489  CB  ASP    66      -4.910  29.989  20.534  1.00 93.35           C
ATOM    490  CG  ASP    66      -3.912  30.943  19.895  1.00 93.35           C
ATOM    491  OD1 ASP    66      -4.292  32.122  19.664  1.00 93.35           O
ATOM    492  OD2 ASP    66      -2.760  30.507  19.629  1.00 93.35           O
ATOM    493  C   ASP    66      -6.521  29.813  22.360  1.00 93.35           C
ATOM    494  O   ASP    66      -6.690  29.421  23.514  1.00 93.35           O
ATOM    495  N   LYS    67      -7.471  29.687  21.401  1.00130.49           N
ATOM    496  CA  LYS    67      -8.734  29.041  21.645  1.00130.49           C
ATOM    497  CB  LYS    67      -9.923  29.795  21.016  1.00130.49           C
ATOM    498  CG  LYS    67     -11.304  29.350  21.511  1.00130.49           C
ATOM    499  CD  LYS    67     -11.719  27.937  21.090  1.00130.49           C
ATOM    500  CE  LYS    67     -13.100  27.537  21.622  1.00130.49           C
ATOM    501  NZ  LYS    67     -13.641  26.386  20.865  1.00130.49           N
ATOM    502  C   LYS    67      -8.660  27.673  21.038  1.00130.49           C
ATOM    503  O   LYS    67      -8.315  27.519  19.868  1.00130.49           O
ATOM    504  N   ALA    68      -8.959  26.629  21.840  1.00 42.85           N
ATOM    505  CA  ALA    68      -8.849  25.282  21.351  1.00 42.85           C
ATOM    506  CB  ALA    68      -8.507  24.262  22.448  1.00 42.85           C
ATOM    507  C   ALA    68     -10.110  24.822  20.689  1.00 42.85           C
ATOM    508  O   ALA    68     -11.208  25.237  21.054  1.00 42.85           O
ATOM    509  N   GLU    69      -9.966  23.935  19.679  1.00114.81           N
ATOM    510  CA  GLU    69     -11.098  23.340  19.026  1.00114.81           C
ATOM    511  CB  GLU    69     -11.261  23.741  17.547  1.00114.81           C
ATOM    512  CG  GLU    69     -10.145  23.234  16.630  1.00114.81           C
ATOM    513  CD  GLU    69     -10.507  21.830  16.163  1.00114.81           C
ATOM    514  OE1 GLU    69     -11.632  21.371  16.495  1.00114.81           O
ATOM    515  OE2 GLU    69      -9.666  21.201  15.464  1.00114.81           O
ATOM    516  C   GLU    69     -10.868  21.863  19.088  1.00114.81           C
ATOM    517  O   GLU    69      -9.733  21.405  18.969  1.00114.81           O
ATOM    518  N   THR    70     -11.939  21.071  19.294  1.00100.66           N
ATOM    519  CA  THR    70     -11.758  19.652  19.407  1.00100.66           C
ATOM    520  CB  THR    70     -12.325  19.084  20.672  1.00100.66           C
ATOM    521  OG1 THR    70     -13.735  19.247  20.684  1.00100.66           O
ATOM    522  CG2 THR    70     -11.706  19.824  21.870  1.00100.66           C
ATOM    523  C   THR    70     -12.498  19.000  18.287  1.00100.66           C
ATOM    524  O   THR    70     -13.652  19.328  18.016  1.00100.66           O
ATOM    525  N   ILE    71     -11.837  18.056  17.594  1.00 41.36           N
ATOM    526  CA  ILE    71     -12.498  17.377  16.523  1.00 41.36           C
ATOM    527  CB  ILE    71     -11.768  17.519  15.221  1.00 41.36           C
ATOM    528  CG1 ILE    71     -11.676  19.007  14.849  1.00 41.36           C
ATOM    529  CG2 ILE    71     -12.479  16.656  14.164  1.00 41.36           C
ATOM    530  CD1 ILE    71     -10.664  19.301  13.744  1.00 41.36           C
ATOM    531  C   ILE    71     -12.528  15.927  16.878  1.00 41.36           C
ATOM    532  O   ILE    71     -11.486  15.295  17.040  1.00 41.36           O
ATOM    533  N   THR    72     -13.738  15.353  17.011  1.00103.93           N
ATOM    534  CA  THR    72     -13.828  13.960  17.331  1.00103.93           C
ATOM    535  CB  THR    72     -14.832  13.647  18.403  1.00103.93           C
ATOM    536  OG1 THR    72     -14.827  12.256  18.689  1.00103.93           O
ATOM    537  CG2 THR    72     -16.225  14.091  17.932  1.00103.93           C
ATOM    538  C   THR    72     -14.261  13.271  16.081  1.00103.93           C
ATOM    539  O   THR    72     -15.200  13.702  15.415  1.00103.93           O
ATOM    540  N   PHE    73     -13.566  12.174  15.728  1.00 47.62           N
ATOM    541  CA  PHE    73     -13.857  11.483  14.507  1.00 47.62           C
ATOM    542  CB  PHE    73     -12.598  11.103  13.709  1.00 47.62           C
ATOM    543  CG  PHE    73     -11.887  12.357  13.332  1.00 47.62           C
ATOM    544  CD1 PHE    73     -10.954  12.911  14.180  1.00 47.62           C
ATOM    545  CD2 PHE    73     -12.150  12.978  12.133  1.00 47.62           C
ATOM    546  CE1 PHE    73     -10.293  14.067  13.838  1.00 47.62           C
ATOM    547  CE2 PHE    73     -11.492  14.135  11.785  1.00 47.62           C
ATOM    548  CZ  PHE    73     -10.562  14.679  12.637  1.00 47.62           C
ATOM    549  C   PHE    73     -14.543  10.196  14.839  1.00 47.62           C
ATOM    550  O   PHE    73     -14.559   9.760  15.989  1.00 47.62           O
ATOM    551  N   ALA    74     -15.155   9.577  13.810  1.00 44.68           N
ATOM    552  CA  ALA    74     -15.814   8.307  13.932  1.00 44.68           C
ATOM    553  CB  ALA    74     -17.142   8.223  13.159  1.00 44.68           C
ATOM    554  C   ALA    74     -14.879   7.300  13.339  1.00 44.68           C
ATOM    555  O   ALA    74     -13.940   7.662  12.637  1.00 44.68           O
ATOM    556  N   GLU    75     -15.065   6.002  13.642  1.00 76.79           N
ATOM    557  CA  GLU    75     -14.157   5.026  13.107  1.00 76.79           C
ATOM    558  CB  GLU    75     -14.436   3.603  13.617  1.00 76.79           C
ATOM    559  CG  GLU    75     -13.444   2.564  13.091  1.00 76.79           C
ATOM    560  CD  GLU    75     -13.839   1.208  13.657  1.00 76.79           C
ATOM    561  OE1 GLU    75     -15.038   1.032  14.003  1.00 76.79           O
ATOM    562  OE2 GLU    75     -12.944   0.326  13.739  1.00 76.79           O
ATOM    563  C   GLU    75     -14.290   5.011  11.616  1.00 76.79           C
ATOM    564  O   GLU    75     -13.289   4.975  10.902  1.00 76.79           O
ATOM    565  N   ASP    76     -15.535   5.051  11.100  1.00 89.07           N
ATOM    566  CA  ASP    76     -15.717   5.015   9.677  1.00 89.07           C
ATOM    567  CB  ASP    76     -17.187   4.955   9.216  1.00 89.07           C
ATOM    568  CG  ASP    76     -17.880   6.259   9.588  1.00 89.07           C
ATOM    569  OD1 ASP    76     -17.756   6.679  10.770  1.00 89.07           O
ATOM    570  OD2 ASP    76     -18.534   6.855   8.691  1.00 89.07           O
ATOM    571  C   ASP    76     -15.141   6.273   9.125  1.00 89.07           C
ATOM    572  O   ASP    76     -14.586   6.294   8.028  1.00 89.07           O
ATOM    573  N   GLU    77     -15.263   7.369   9.891  1.00 71.61           N
ATOM    574  CA  GLU    77     -14.803   8.629   9.399  1.00 71.61           C
ATOM    575  CB  GLU    77     -15.393   9.816  10.176  1.00 71.61           C
ATOM    576  CG  GLU    77     -15.117  11.187   9.563  1.00 71.61           C
ATOM    577  CD  GLU    77     -15.477  12.209  10.634  1.00 71.61           C
ATOM    578  OE1 GLU    77     -15.687  11.781  11.800  1.00 71.61           O
ATOM    579  OE2 GLU    77     -15.542  13.425  10.315  1.00 71.61           O
ATOM    580  C   GLU    77     -13.309   8.697   9.509  1.00 71.61           C
ATOM    581  O   GLU    77     -12.725   8.337  10.528  1.00 71.61           O
ATOM    582  N   ASP    78     -12.642   9.142   8.425  1.00 64.09           N
ATOM    583  CA  ASP    78     -11.214   9.296   8.443  1.00 64.09           C
ATOM    584  CB  ASP    78     -10.438   8.161   7.754  1.00 64.09           C
ATOM    585  CG  ASP    78     -10.734   8.225   6.264  1.00 64.09           C
ATOM    586  OD1 ASP    78     -11.899   8.542   5.906  1.00 64.09           O
ATOM    587  OD2 ASP    78      -9.795   7.972   5.464  1.00 64.09           O
ATOM    588  C   ASP    78     -10.907  10.548   7.682  1.00 64.09           C
ATOM    589  O   ASP    78     -11.706  10.985   6.857  1.00 64.09           O
ATOM    590  N   ILE    79      -9.730  11.156   7.930  1.00 82.69           N
ATOM    591  CA  ILE    79      -9.418  12.395   7.278  1.00 82.69           C
ATOM    592  CB  ILE    79      -8.250  13.109   7.887  1.00 82.69           C
ATOM    593  CG1 ILE    79      -8.575  13.494   9.338  1.00 82.69           C
ATOM    594  CG2 ILE    79      -7.891  14.305   6.992  1.00 82.69           C
ATOM    595  CD1 ILE    79      -7.359  13.964  10.130  1.00 82.69           C
ATOM    596  C   ILE    79      -9.093  12.136   5.843  1.00 82.69           C
ATOM    597  O   ILE    79      -8.208  11.345   5.522  1.00 82.69           O
ATOM    598  N   THR    80      -9.894  12.751   4.947  1.00 64.98           N
ATOM    599  CA  THR    80      -9.715  12.696   3.523  1.00 64.98           C
ATOM    600  CB  THR    80     -10.958  13.082   2.776  1.00 64.98           C
ATOM    601  OG1 THR    80     -12.030  12.216   3.123  1.00 64.98           O
ATOM    602  CG2 THR    80     -10.669  12.998   1.267  1.00 64.98           C
ATOM    603  C   THR    80      -8.633  13.629   3.069  1.00 64.98           C
ATOM    604  O   THR    80      -7.812  13.272   2.227  1.00 64.98           O
ATOM    605  N   ALA    81      -8.604  14.871   3.600  1.00 45.50           N
ATOM    606  CA  ALA    81      -7.624  15.781   3.080  1.00 45.50           C
ATOM    607  CB  ALA    81      -8.066  16.462   1.773  1.00 45.50           C
ATOM    608  C   ALA    81      -7.346  16.867   4.065  1.00 45.50           C
ATOM    609  O   ALA    81      -8.180  17.205   4.905  1.00 45.50           O
ATOM    610  N   ILE    82      -6.128  17.441   3.970  1.00 86.38           N
ATOM    611  CA  ILE    82      -5.747  18.509   4.841  1.00 86.38           C
ATOM    612  CB  ILE    82      -4.623  18.165   5.774  1.00 86.38           C
ATOM    613  CG1 ILE    82      -4.483  19.251   6.855  1.00 86.38           C
ATOM    614  CG2 ILE    82      -3.351  17.944   4.938  1.00 86.38           C
ATOM    615  CD1 ILE    82      -3.594  18.831   8.025  1.00 86.38           C
ATOM    616  C   ILE    82      -5.286  19.657   3.995  1.00 86.38           C
ATOM    617  O   ILE    82      -4.618  19.464   2.980  1.00 86.38           O
ATOM    618  N   SER    83      -5.654  20.894   4.386  1.00 32.94           N
ATOM    619  CA  SER    83      -5.237  22.045   3.640  1.00 32.94           C
ATOM    620  CB  SER    83      -6.253  22.490   2.572  1.00 32.94           C
ATOM    621  OG  SER    83      -7.478  22.863   3.185  1.00 32.94           O
ATOM    622  C   SER    83      -5.069  23.172   4.608  1.00 32.94           C
ATOM    623  O   SER    83      -5.428  23.059   5.780  1.00 32.94           O
ATOM    624  N   GLY    84      -4.486  24.294   4.141  1.00 21.00           N
ATOM    625  CA  GLY    84      -4.319  25.410   5.022  1.00 21.00           C
ATOM    626  C   GLY    84      -3.421  26.398   4.359  1.00 21.00           C
ATOM    627  O   GLY    84      -3.046  26.246   3.197  1.00 21.00           O
ATOM    628  N   THR    85      -3.063  27.464   5.098  1.00113.69           N
ATOM    629  CA  THR    85      -2.183  28.439   4.531  1.00113.69           C
ATOM    630  CB  THR    85      -2.892  29.714   4.169  1.00113.69           C
ATOM    631  OG1 THR    85      -1.983  30.656   3.621  1.00113.69           O
ATOM    632  CG2 THR    85      -3.614  30.275   5.401  1.00113.69           C
ATOM    633  C   THR    85      -1.058  28.698   5.485  1.00113.69           C
ATOM    634  O   THR    85      -1.228  28.649   6.703  1.00113.69           O
ATOM    635  N   PHE    86       0.151  28.933   4.932  1.00 52.18           N
ATOM    636  CA  PHE    86       1.302  29.229   5.737  1.00 52.18           C
ATOM    637  CB  PHE    86       2.551  28.373   5.441  1.00 52.18           C
ATOM    638  CG  PHE    86       2.352  26.981   5.934  1.00 52.18           C
ATOM    639  CD1 PHE    86       2.687  26.653   7.227  1.00 52.18           C
ATOM    640  CD2 PHE    86       1.837  26.006   5.112  1.00 52.18           C
ATOM    641  CE1 PHE    86       2.513  25.371   7.694  1.00 52.18           C
ATOM    642  CE2 PHE    86       1.662  24.723   5.575  1.00 52.18           C
ATOM    643  CZ  PHE    86       1.999  24.402   6.868  1.00 52.18           C
ATOM    644  C   PHE    86       1.695  30.625   5.415  1.00 52.18           C
ATOM    645  O   PHE    86       1.796  30.976   4.243  1.00 52.18           O
ATOM    646  N   GLY    87       1.944  31.445   6.458  1.00 23.64           N
ATOM    647  CA  GLY    87       2.287  32.824   6.259  1.00 23.64           C
ATOM    648  C   GLY    87       3.242  33.213   7.338  1.00 23.64           C
ATOM    649  O   GLY    87       3.692  32.371   8.113  1.00 23.64           O
ATOM    650  N   ALA    88       3.581  34.516   7.413  1.00 39.69           N
ATOM    651  CA  ALA    88       4.526  34.921   8.407  1.00 39.69           C
ATOM    652  CB  ALA    88       5.706  35.734   7.847  1.00 39.69           C
ATOM    653  C   ALA    88       3.851  35.788   9.417  1.00 39.69           C
ATOM    654  O   ALA    88       3.025  36.638   9.088  1.00 39.69           O
ATOM    655  N   TYR    89       4.170  35.538  10.700  1.00143.05           N
ATOM    656  CA  TYR    89       3.708  36.357  11.778  1.00143.05           C
ATOM    657  CB  TYR    89       2.512  35.771  12.542  1.00143.05           C
ATOM    658  CG  TYR    89       1.368  35.938  11.598  1.00143.05           C
ATOM    659  CD1 TYR    89       1.113  35.008  10.617  1.00143.05           C
ATOM    660  CD2 TYR    89       0.563  37.052  11.682  1.00143.05           C
ATOM    661  CE1 TYR    89       0.059  35.175   9.749  1.00143.05           C
ATOM    662  CE2 TYR    89      -0.492  37.227  10.819  1.00143.05           C
ATOM    663  CZ  TYR    89      -0.745  36.286   9.851  1.00143.05           C
ATOM    664  OH  TYR    89      -1.828  36.464   8.965  1.00143.05           O
ATOM    665  C   TYR    89       4.881  36.571  12.682  1.00143.05           C
ATOM    666  O   TYR    89       5.644  35.649  12.963  1.00143.05           O
ATOM    667  N   TYR    90       5.080  37.815  13.155  1.00271.02           N
ATOM    668  CA  TYR    90       6.226  38.086  13.975  1.00271.02           C
ATOM    669  CB  TYR    90       6.366  37.144  15.185  1.00271.02           C
ATOM    670  CG  TYR    90       5.146  37.197  16.036  1.00271.02           C
ATOM    671  CD1 TYR    90       4.078  36.378  15.754  1.00271.02           C
ATOM    672  CD2 TYR    90       5.069  38.046  17.115  1.00271.02           C
ATOM    673  CE1 TYR    90       2.947  36.408  16.532  1.00271.02           C
ATOM    674  CE2 TYR    90       3.939  38.083  17.899  1.00271.02           C
ATOM    675  CZ  TYR    90       2.875  37.262  17.606  1.00271.02           C
ATOM    676  OH  TYR    90       1.710  37.288  18.402  1.00271.02           O
ATOM    677  C   TYR    90       7.423  37.792  13.126  1.00271.02           C
ATOM    678  O   TYR    90       8.521  37.573  13.634  1.00271.02           O
ATOM    679  N   HIS    91       7.247  37.837  11.794  1.00 86.28           N
ATOM    680  CA  HIS    91       8.304  37.531  10.876  1.00 86.28           C
ATOM    681  ND1 HIS    91       9.464  40.494   9.589  1.00 86.28           N
ATOM    682  CG  HIS    91       9.212  39.871  10.792  1.00 86.28           C
ATOM    683  CB  HIS    91       9.530  38.434  11.075  1.00 86.28           C
ATOM    684  NE2 HIS    91       8.508  42.013  10.901  1.00 86.28           N
ATOM    685  CD2 HIS    91       8.629  40.813  11.581  1.00 86.28           C
ATOM    686  CE1 HIS    91       9.024  41.770   9.709  1.00 86.28           C
ATOM    687  C   HIS    91       8.725  36.096  11.016  1.00 86.28           C
ATOM    688  O   HIS    91       9.854  35.741  10.683  1.00 86.28           O
ATOM    689  N   MET    92       7.816  35.214  11.478  1.00110.27           N
ATOM    690  CA  MET    92       8.123  33.810  11.521  1.00110.27           C
ATOM    691  CB  MET    92       7.940  33.132  12.892  1.00110.27           C
ATOM    692  CG  MET    92       9.112  33.323  13.859  1.00110.27           C
ATOM    693  SD  MET    92       9.292  34.982  14.573  1.00110.27           S
ATOM    694  CE  MET    92      10.956  34.682  15.235  1.00110.27           C
ATOM    695  C   MET    92       7.179  33.138  10.579  1.00110.27           C
ATOM    696  O   MET    92       6.025  33.544  10.456  1.00110.27           O
ATOM    697  N   THR    93       7.651  32.082   9.886  1.00 40.30           N
ATOM    698  CA  THR    93       6.813  31.409   8.936  1.00 40.30           C
ATOM    699  CB  THR    93       7.583  30.791   7.805  1.00 40.30           C
ATOM    700  OG1 THR    93       8.326  31.789   7.122  1.00 40.30           O
ATOM    701  CG2 THR    93       6.597  30.106   6.841  1.00 40.30           C
ATOM    702  C   THR    93       6.141  30.297   9.664  1.00 40.30           C
ATOM    703  O   THR    93       6.802  29.400  10.186  1.00 40.30           O
ATOM    704  N   VAL    94       4.795  30.328   9.721  1.00 50.39           N
ATOM    705  CA  VAL    94       4.123  29.302  10.458  1.00 50.39           C
ATOM    706  CB  VAL    94       3.819  29.705  11.865  1.00 50.39           C
ATOM    707  CG1 VAL    94       5.151  30.032  12.561  1.00 50.39           C
ATOM    708  CG2 VAL    94       2.823  30.872  11.828  1.00 50.39           C
ATOM    709  C   VAL    94       2.828  28.985   9.782  1.00 50.39           C
ATOM    710  O   VAL    94       2.428  29.653   8.829  1.00 50.39           O
ATOM    711  N   VAL    95       2.149  27.920  10.255  1.00116.62           N
ATOM    712  CA  VAL    95       0.898  27.542   9.669  1.00116.62           C
ATOM    713  CB  VAL    95       0.589  26.078   9.815  1.00116.62           C
ATOM    714  CG1 VAL    95       0.743  25.700  11.292  1.00116.62           C
ATOM    715  CG2 VAL    95      -0.811  25.797   9.239  1.00116.62           C
ATOM    716  C   VAL    95      -0.173  28.343  10.334  1.00116.62           C
ATOM    717  O   VAL    95      -0.455  28.176  11.518  1.00116.62           O
ATOM    718  N   THR    96      -0.737  29.300   9.569  1.00137.76           N
ATOM    719  CA  THR    96      -1.762  30.204  10.008  1.00137.76           C
ATOM    720  CB  THR    96      -1.773  31.486   9.237  1.00137.76           C
ATOM    721  OG1 THR    96      -2.666  32.405   9.845  1.00137.76           O
ATOM    722  CG2 THR    96      -2.173  31.205   7.785  1.00137.76           C
ATOM    723  C   THR    96      -3.147  29.608  10.020  1.00137.76           C
ATOM    724  O   THR    96      -3.986  30.034  10.812  1.00137.76           O
ATOM    725  N   SER    97      -3.472  28.656   9.119  1.00 94.14           N
ATOM    726  CA  SER    97      -4.823  28.150   9.149  1.00 94.14           C
ATOM    727  CB  SER    97      -5.760  28.799   8.115  1.00 94.14           C
ATOM    728  OG  SER    97      -5.416  28.362   6.808  1.00 94.14           O
ATOM    729  C   SER    97      -4.821  26.681   8.842  1.00 94.14           C
ATOM    730  O   SER    97      -3.888  26.166   8.228  1.00 94.14           O
ATOM    731  N   LEU    98      -5.881  25.962   9.282  1.00 91.55           N
ATOM    732  CA  LEU    98      -5.975  24.549   9.030  1.00 91.55           C
ATOM    733  CB  LEU    98      -5.495  23.674  10.204  1.00 91.55           C
ATOM    734  CG  LEU    98      -3.978  23.704  10.450  1.00 91.55           C
ATOM    735  CD1 LEU    98      -3.596  22.805  11.635  1.00 91.55           C
ATOM    736  CD2 LEU    98      -3.201  23.343   9.174  1.00 91.55           C
ATOM    737  C   LEU    98      -7.404  24.175   8.797  1.00 91.55           C
ATOM    738  O   LEU    98      -8.316  24.708   9.430  1.00 91.55           O
ATOM    739  N   THR    99      -7.623  23.244   7.848  1.00 74.21           N
ATOM    740  CA  THR    99      -8.930  22.727   7.577  1.00 74.21           C
ATOM    741  CB  THR    99      -9.486  23.158   6.257  1.00 74.21           C
ATOM    742  OG1 THR    99      -9.558  24.567   6.189  1.00 74.21           O
ATOM    743  CG2 THR    99     -10.893  22.569   6.104  1.00 74.21           C
ATOM    744  C   THR    99      -8.762  21.254   7.449  1.00 74.21           C
ATOM    745  O   THR    99      -7.805  20.784   6.832  1.00 74.21           O
ATOM    746  N   PHE   100      -9.688  20.477   8.035  1.00143.85           N
ATOM    747  CA  PHE   100      -9.601  19.058   7.881  1.00143.85           C
ATOM    748  CB  PHE   100      -9.622  18.291   9.217  1.00143.85           C
ATOM    749  CG  PHE   100      -8.316  18.504   9.903  1.00143.85           C
ATOM    750  CD1 PHE   100      -8.116  19.597  10.716  1.00143.85           C
ATOM    751  CD2 PHE   100      -7.285  17.610   9.723  1.00143.85           C
ATOM    752  CE1 PHE   100      -6.907  19.789  11.344  1.00143.85           C
ATOM    753  CE2 PHE   100      -6.075  17.796  10.349  1.00143.85           C
ATOM    754  CZ  PHE   100      -5.885  18.889  11.160  1.00143.85           C
ATOM    755  C   PHE   100     -10.802  18.630   7.113  1.00143.85           C
ATOM    756  O   PHE   100     -11.931  18.945   7.481  1.00143.85           O
ATOM    757  N   GLN   101     -10.580  17.886   6.014  1.00 41.39           N
ATOM    758  CA  GLN   101     -11.669  17.407   5.216  1.00 41.39           C
ATOM    759  CB  GLN   101     -11.404  17.530   3.705  1.00 41.39           C
ATOM    760  CG  GLN   101     -12.552  17.029   2.821  1.00 41.39           C
ATOM    761  CD  GLN   101     -12.143  17.209   1.363  1.00 41.39           C
ATOM    762  OE1 GLN   101     -11.110  16.699   0.927  1.00 41.39           O
ATOM    763  NE2 GLN   101     -12.966  17.958   0.582  1.00 41.39           N
ATOM    764  C   GLN   101     -11.821  15.961   5.535  1.00 41.39           C
ATOM    765  O   GLN   101     -10.842  15.216   5.570  1.00 41.39           O
ATOM    766  N   THR   102     -13.066  15.519   5.789  1.00119.53           N
ATOM    767  CA  THR   102     -13.239  14.145   6.130  1.00119.53           C
ATOM    768  CB  THR   102     -13.634  13.943   7.570  1.00119.53           C
ATOM    769  OG1 THR   102     -13.297  12.640   8.012  1.00119.53           O
ATOM    770  CG2 THR   102     -15.145  14.127   7.698  1.00119.53           C
ATOM    771  C   THR   102     -14.299  13.619   5.224  1.00119.53           C
ATOM    772  O   THR   102     -14.964  14.370   4.513  1.00119.53           O
ATOM    773  N   ASN   103     -14.454  12.290   5.199  1.00108.88           N
ATOM    774  CA  ASN   103     -15.442  11.691   4.365  1.00108.88           C
ATOM    775  CB  ASN   103     -15.429  10.166   4.523  1.00108.88           C
ATOM    776  CG  ASN   103     -16.729   9.644   3.957  1.00108.88           C
ATOM    777  OD1 ASN   103     -17.719   9.563   4.680  1.00108.88           O
ATOM    778  ND2 ASN   103     -16.743   9.294   2.643  1.00108.88           N
ATOM    779  C   ASN   103     -16.784  12.207   4.782  1.00108.88           C
ATOM    780  O   ASN   103     -17.653  12.439   3.943  1.00108.88           O
ATOM    781  N   LYS   104     -17.006  12.348   6.103  1.00163.71           N
ATOM    782  CA  LYS   104     -18.271  12.823   6.596  1.00163.71           C
ATOM    783  CB  LYS   104     -18.425  12.607   8.109  1.00163.71           C
ATOM    784  CG  LYS   104     -18.319  11.132   8.502  1.00163.71           C
ATOM    785  CD  LYS   104     -19.330  10.232   7.791  1.00163.71           C
ATOM    786  CE  LYS   104     -20.620   9.999   8.578  1.00163.71           C
ATOM    787  NZ  LYS   104     -20.385   9.022   9.664  1.00163.71           N
ATOM    788  C   LYS   104     -18.503  14.287   6.323  1.00163.71           C
ATOM    789  O   LYS   104     -19.521  14.654   5.737  1.00163.71           O
ATOM    790  N   LYS   105     -17.558  15.169   6.718  1.00125.67           N
ATOM    791  CA  LYS   105     -17.790  16.580   6.572  1.00125.67           C
ATOM    792  CB  LYS   105     -18.764  17.133   7.633  1.00125.67           C
ATOM    793  CG  LYS   105     -19.252  18.555   7.352  1.00125.67           C
ATOM    794  CD  LYS   105     -20.082  18.685   6.074  1.00125.67           C
ATOM    795  CE  LYS   105     -20.368  20.137   5.684  1.00125.67           C
ATOM    796  NZ  LYS   105     -21.116  20.186   4.409  1.00125.67           N
ATOM    797  C   LYS   105     -16.483  17.313   6.697  1.00125.67           C
ATOM    798  O   LYS   105     -15.421  16.703   6.810  1.00125.67           O
ATOM    799  N   VAL   106     -16.526  18.664   6.655  1.00 90.28           N
ATOM    800  CA  VAL   106     -15.318  19.429   6.741  1.00 90.28           C
ATOM    801  CB  VAL   106     -15.150  20.428   5.635  1.00 90.28           C
ATOM    802  CG1 VAL   106     -16.262  21.484   5.751  1.00 90.28           C
ATOM    803  CG2 VAL   106     -13.733  21.015   5.736  1.00 90.28           C
ATOM    804  C   VAL   106     -15.303  20.199   8.022  1.00 90.28           C
ATOM    805  O   VAL   106     -16.324  20.714   8.476  1.00 90.28           O
ATOM    806  N   TYR   107     -14.110  20.278   8.645  1.00 63.17           N
ATOM    807  CA  TYR   107     -13.949  21.004   9.868  1.00 63.17           C
ATOM    808  CB  TYR   107     -13.251  20.188  10.970  1.00 63.17           C
ATOM    809  CG  TYR   107     -14.030  18.949  11.258  1.00 63.17           C
ATOM    810  CD1 TYR   107     -13.906  17.846  10.444  1.00 63.17           C
ATOM    811  CD2 TYR   107     -14.865  18.879  12.349  1.00 63.17           C
ATOM    812  CE1 TYR   107     -14.614  16.697  10.704  1.00 63.17           C
ATOM    813  CE2 TYR   107     -15.578  17.734  12.616  1.00 63.17           C
ATOM    814  CZ  TYR   107     -15.451  16.642  11.792  1.00 63.17           C
ATOM    815  OH  TYR   107     -16.179  15.464  12.062  1.00 63.17           O
ATOM    816  C   TYR   107     -12.997  22.113   9.553  1.00 63.17           C
ATOM    817  O   TYR   107     -11.842  21.862   9.214  1.00 63.17           O
ATOM    818  N   GLY   108     -13.450  23.377   9.653  1.00 37.05           N
ATOM    819  CA  GLY   108     -12.544  24.457   9.383  1.00 37.05           C
ATOM    820  C   GLY   108     -13.148  25.327   8.331  1.00 37.05           C
ATOM    821  O   GLY   108     -14.314  25.169   7.972  1.00 37.05           O
ATOM    822  N   PRO   109     -12.379  26.256   7.821  1.00 74.98           N
ATOM    823  CA  PRO   109     -11.024  26.445   8.260  1.00 74.98           C
ATOM    824  CD  PRO   109     -12.564  26.697   6.449  1.00 74.98           C
ATOM    825  CB  PRO   109     -10.296  27.168   7.125  1.00 74.98           C
ATOM    826  CG  PRO   109     -11.416  27.690   6.212  1.00 74.98           C
ATOM    827  C   PRO   109     -10.951  27.180   9.555  1.00 74.98           C
ATOM    828  O   PRO   109     -11.914  27.851   9.926  1.00 74.98           O
ATOM    829  N   PHE   110      -9.811  27.049  10.262  1.00 53.60           N
ATOM    830  CA  PHE   110      -9.603  27.752  11.493  1.00 53.60           C
ATOM    831  CB  PHE   110      -9.357  26.831  12.703  1.00 53.60           C
ATOM    832  CG  PHE   110     -10.587  26.019  12.939  1.00 53.60           C
ATOM    833  CD1 PHE   110     -11.684  26.568  13.565  1.00 53.60           C
ATOM    834  CD2 PHE   110     -10.642  24.700  12.549  1.00 53.60           C
ATOM    835  CE1 PHE   110     -12.817  25.820  13.786  1.00 53.60           C
ATOM    836  CE2 PHE   110     -11.773  23.947  12.768  1.00 53.60           C
ATOM    837  CZ  PHE   110     -12.866  24.506  13.386  1.00 53.60           C
ATOM    838  C   PHE   110      -8.350  28.550  11.306  1.00 53.60           C
ATOM    839  O   PHE   110      -7.444  28.136  10.586  1.00 53.60           O
ATOM    840  N   GLY   111      -8.262  29.727  11.956  1.00 24.90           N
ATOM    841  CA  GLY   111      -7.078  30.530  11.825  1.00 24.90           C
ATOM    842  C   GLY   111      -7.271  31.482  10.688  1.00 24.90           C
ATOM    843  O   GLY   111      -8.374  31.624  10.162  1.00 24.90           O
ATOM    844  N   THR   112      -6.192  32.176  10.269  1.00137.12           N
ATOM    845  CA  THR   112      -6.407  33.121   9.217  1.00137.12           C
ATOM    846  CB  THR   112      -5.765  34.464   9.427  1.00137.12           C
ATOM    847  OG1 THR   112      -4.352  34.360   9.450  1.00137.12           O
ATOM    848  CG2 THR   112      -6.277  35.026  10.763  1.00137.12           C
ATOM    849  C   THR   112      -5.935  32.542   7.931  1.00137.12           C
ATOM    850  O   THR   112      -4.812  32.050   7.815  1.00137.12           O
ATOM    851  N   VAL   113      -6.826  32.574   6.922  1.00180.81           N
ATOM    852  CA  VAL   113      -6.471  32.025   5.655  1.00180.81           C
ATOM    853  CB  VAL   113      -7.648  31.442   4.920  1.00180.81           C
ATOM    854  CG1 VAL   113      -8.762  32.499   4.813  1.00180.81           C
ATOM    855  CG2 VAL   113      -7.155  30.909   3.565  1.00180.81           C
ATOM    856  C   VAL   113      -5.852  33.110   4.841  1.00180.81           C
ATOM    857  O   VAL   113      -6.456  33.670   3.928  1.00180.81           O
ATOM    858  N   ALA   114      -4.586  33.424   5.158  1.00 57.40           N
ATOM    859  CA  ALA   114      -3.875  34.401   4.400  1.00 57.40           C
ATOM    860  CB  ALA   114      -3.729  35.757   5.111  1.00 57.40           C
ATOM    861  C   ALA   114      -2.507  33.847   4.247  1.00 57.40           C
ATOM    862  O   ALA   114      -1.996  33.234   5.184  1.00 57.40           O
ATOM    863  N   SER   115      -1.930  34.020   3.038  1.00116.31           N
ATOM    864  CA  SER   115      -0.602  33.624   2.667  1.00116.31           C
ATOM    865  CB  SER   115       0.339  33.225   3.807  1.00116.31           C
ATOM    866  OG  SER   115       0.576  34.342   4.652  1.00116.31           O
ATOM    867  C   SER   115      -0.695  32.552   1.627  1.00116.31           C
ATOM    868  O   SER   115      -1.601  32.567   0.793  1.00116.31           O
ATOM    869  N   SER   116       0.259  31.600   1.623  1.00 79.75           N
ATOM    870  CA  SER   116       0.233  30.612   0.582  1.00 79.75           C
ATOM    871  CB  SER   116       1.634  30.167   0.125  1.00 79.75           C
ATOM    872  OG  SER   116       1.530  29.191  -0.902  1.00 79.75           O
ATOM    873  C   SER   116      -0.500  29.403   1.065  1.00 79.75           C
ATOM    874  O   SER   116      -0.241  28.889   2.152  1.00 79.75           O
ATOM    875  N   SER   117      -1.458  28.921   0.248  1.00 69.15           N
ATOM    876  CA  SER   117      -2.248  27.779   0.607  1.00 69.15           C
ATOM    877  CB  SER   117      -3.626  27.749  -0.079  1.00 69.15           C
ATOM    878  OG  SER   117      -4.349  26.594   0.324  1.00 69.15           O
ATOM    879  C   SER   117      -1.519  26.525   0.227  1.00 69.15           C
ATOM    880  O   SER   117      -0.619  26.537  -0.611  1.00 69.15           O
ATOM    881  N   PHE   118      -1.890  25.403   0.880  1.00 48.42           N
ATOM    882  CA  PHE   118      -1.326  24.114   0.593  1.00 48.42           C
ATOM    883  CB  PHE   118      -0.174  23.729   1.540  1.00 48.42           C
ATOM    884  CG  PHE   118      -0.716  23.592   2.928  1.00 48.42           C
ATOM    885  CD1 PHE   118      -1.203  22.386   3.380  1.00 48.42           C
ATOM    886  CD2 PHE   118      -0.738  24.670   3.783  1.00 48.42           C
ATOM    887  CE1 PHE   118      -1.700  22.255   4.656  1.00 48.42           C
ATOM    888  CE2 PHE   118      -1.234  24.546   5.061  1.00 48.42           C
ATOM    889  CZ  PHE   118      -1.717  23.338   5.501  1.00 48.42           C
ATOM    890  C   PHE   118      -2.426  23.121   0.803  1.00 48.42           C
ATOM    891  O   PHE   118      -3.330  23.359   1.602  1.00 48.42           O
ATOM    892  N   SER   119      -2.402  21.985   0.075  1.00 39.56           N
ATOM    893  CA  SER   119      -3.431  21.008   0.298  1.00 39.56           C
ATOM    894  CB  SER   119      -4.672  21.207  -0.587  1.00 39.56           C
ATOM    895  OG  SER   119      -4.330  21.026  -1.953  1.00 39.56           O
ATOM    896  C   SER   119      -2.884  19.654  -0.018  1.00 39.56           C
ATOM    897  O   SER   119      -2.090  19.495  -0.944  1.00 39.56           O
ATOM    898  N   LEU   120      -3.289  18.635   0.769  1.00124.89           N
ATOM    899  CA  LEU   120      -2.859  17.300   0.475  1.00124.89           C
ATOM    900  CB  LEU   120      -1.862  16.735   1.508  1.00124.89           C
ATOM    901  CG  LEU   120      -1.250  15.369   1.133  1.00124.89           C
ATOM    902  CD1 LEU   120      -2.268  14.223   1.213  1.00124.89           C
ATOM    903  CD2 LEU   120      -0.566  15.439  -0.242  1.00124.89           C
ATOM    904  C   LEU   120      -4.084  16.445   0.476  1.00124.89           C
ATOM    905  O   LEU   120      -4.571  16.026   1.528  1.00124.89           O
ATOM    906  N   PRO   121      -4.608  16.198  -0.693  1.00110.93           N
ATOM    907  CA  PRO   121      -5.751  15.333  -0.809  1.00110.93           C
ATOM    908  CD  PRO   121      -4.558  17.180  -1.763  1.00110.93           C
ATOM    909  CB  PRO   121      -6.448  15.713  -2.117  1.00110.93           C
ATOM    910  CG  PRO   121      -5.412  16.562  -2.878  1.00110.93           C
ATOM    911  C   PRO   121      -5.272  13.919  -0.778  1.00110.93           C
ATOM    912  O   PRO   121      -4.135  13.672  -1.178  1.00110.93           O
ATOM    913  N   LEU   122      -6.102  12.967  -0.317  1.00136.19           N
ATOM    914  CA  LEU   122      -5.601  11.627  -0.304  1.00136.19           C
ATOM    915  CB  LEU   122      -5.396  11.088   1.119  1.00136.19           C
ATOM    916  CG  LEU   122      -4.786   9.679   1.198  1.00136.19           C
ATOM    917  CD1 LEU   122      -3.420   9.617   0.494  1.00136.19           C
ATOM    918  CD2 LEU   122      -4.701   9.210   2.659  1.00136.19           C
ATOM    919  C   LEU   122      -6.586  10.758  -1.007  1.00136.19           C
ATOM    920  O   LEU   122      -7.731  10.626  -0.576  1.00136.19           O
ATOM    921  N   THR   123      -6.154  10.169  -2.140  1.00104.25           N
ATOM    922  CA  THR   123      -6.985   9.282  -2.899  1.00104.25           C
ATOM    923  CB  THR   123      -6.381   8.928  -4.232  1.00104.25           C
ATOM    924  OG1 THR   123      -7.251   8.066  -4.952  1.00104.25           O
ATOM    925  CG2 THR   123      -5.010   8.261  -4.024  1.00104.25           C
ATOM    926  C   THR   123      -7.209   8.024  -2.121  1.00104.25           C
ATOM    927  O   THR   123      -8.338   7.555  -1.989  1.00104.25           O
ATOM    928  N   LYS   124      -6.127   7.447  -1.569  1.00109.53           N
ATOM    929  CA  LYS   124      -6.236   6.225  -0.832  1.00109.53           C
ATOM    930  CB  LYS   124      -5.944   4.994  -1.700  1.00109.53           C
ATOM    931  CG  LYS   124      -4.542   5.037  -2.306  1.00109.53           C
ATOM    932  CD  LYS   124      -4.118   3.732  -2.981  1.00109.53           C
ATOM    933  CE  LYS   124      -2.718   3.797  -3.596  1.00109.53           C
ATOM    934  NZ  LYS   124      -2.659   4.886  -4.597  1.00109.53           N
ATOM    935  C   LYS   124      -5.188   6.295   0.230  1.00109.53           C
ATOM    936  O   LYS   124      -4.177   6.973   0.058  1.00109.53           O
ATOM    937  N   GLY   125      -5.387   5.582   1.355  1.00 32.87           N
ATOM    938  CA  GLY   125      -4.417   5.633   2.412  1.00 32.87           C
ATOM    939  C   GLY   125      -4.996   6.391   3.569  1.00 32.87           C
ATOM    940  O   GLY   125      -6.070   6.980   3.459  1.00 32.87           O
ATOM    941  N   LYS   126      -4.294   6.365   4.727  1.00116.98           N
ATOM    942  CA  LYS   126      -4.788   7.038   5.895  1.00116.98           C
ATOM    943  CB  LYS   126      -5.384   6.063   6.925  1.00116.98           C
ATOM    944  CG  LYS   126      -4.381   5.025   7.431  1.00116.98           C
ATOM    945  CD  LYS   126      -4.925   4.134   8.551  1.00116.98           C
ATOM    946  CE  LYS   126      -5.741   2.945   8.034  1.00116.98           C
ATOM    947  NZ  LYS   126      -6.114   2.053   9.155  1.00116.98           N
ATOM    948  C   LYS   126      -3.667   7.792   6.550  1.00116.98           C
ATOM    949  O   LYS   126      -2.492   7.484   6.354  1.00116.98           O
ATOM    950  N   PHE   127      -4.016   8.833   7.337  1.00 80.99           N
ATOM    951  CA  PHE   127      -3.019   9.595   8.033  1.00 80.99           C
ATOM    952  CB  PHE   127      -3.371  11.083   8.221  1.00 80.99           C
ATOM    953  CG  PHE   127      -3.189  11.765   6.909  1.00 80.99           C
ATOM    954  CD1 PHE   127      -4.198  11.797   5.974  1.00 80.99           C
ATOM    955  CD2 PHE   127      -1.991  12.376   6.618  1.00 80.99           C
ATOM    956  CE1 PHE   127      -4.012  12.432   4.768  1.00 80.99           C
ATOM    957  CE2 PHE   127      -1.798  13.012   5.415  1.00 80.99           C
ATOM    958  CZ  PHE   127      -2.811  13.041   4.487  1.00 80.99           C
ATOM    959  C   PHE   127      -2.882   8.974   9.393  1.00 80.99           C
ATOM    960  O   PHE   127      -3.795   9.050  10.211  1.00 80.99           O
ATOM    961  N   ALA   128      -1.764   8.241   9.585  1.00101.97           N
ATOM    962  CA  ALA   128      -1.315   7.515  10.745  1.00101.97           C
ATOM    963  CB  ALA   128      -0.287   6.431  10.379  1.00101.97           C
ATOM    964  C   ALA   128      -0.711   8.320  11.865  1.00101.97           C
ATOM    965  O   ALA   128      -0.749   7.873  13.007  1.00101.97           O
ATOM    966  N   GLY   129      -0.031   9.455  11.594  1.00 42.81           N
ATOM    967  CA  GLY   129       0.640  10.121  12.685  1.00 42.81           C
ATOM    968  C   GLY   129       1.098  11.488  12.270  1.00 42.81           C
ATOM    969  O   GLY   129       1.007  11.859  11.101  1.00 42.81           O
ATOM    970  N   PHE   130       1.613  12.277  13.244  1.00 68.98           N
ATOM    971  CA  PHE   130       2.045  13.622  12.962  1.00 68.98           C
ATOM    972  CB  PHE   130       1.068  14.712  13.451  1.00 68.98           C
ATOM    973  CG  PHE   130      -0.158  14.702  12.601  1.00 68.98           C
ATOM    974  CD1 PHE   130      -1.173  13.806  12.840  1.00 68.98           C
ATOM    975  CD2 PHE   130      -0.298  15.603  11.569  1.00 68.98           C
ATOM    976  CE1 PHE   130      -2.303  13.806  12.055  1.00 68.98           C
ATOM    977  CE2 PHE   130      -1.424  15.609  10.780  1.00 68.98           C
ATOM    978  CZ  PHE   130      -2.429  14.705  11.023  1.00 68.98           C
ATOM    979  C   PHE   130       3.345  13.906  13.651  1.00 68.98           C
ATOM    980  O   PHE   130       3.707  13.263  14.634  1.00 68.98           O
ATOM    981  N   PHE   131       4.095  14.886  13.102  1.00104.89           N
ATOM    982  CA  PHE   131       5.320  15.367  13.675  1.00104.89           C
ATOM    983  CB  PHE   131       6.562  14.549  13.273  1.00104.89           C
ATOM    984  CG  PHE   131       6.614  14.478  11.789  1.00104.89           C
ATOM    985  CD1 PHE   131       7.198  15.476  11.044  1.00104.89           C
ATOM    986  CD2 PHE   131       6.066  13.395  11.142  1.00104.89           C
ATOM    987  CE1 PHE   131       7.234  15.386   9.672  1.00104.89           C
ATOM    988  CE2 PHE   131       6.099  13.300   9.772  1.00104.89           C
ATOM    989  CZ  PHE   131       6.684  14.300   9.035  1.00104.89           C
ATOM    990  C   PHE   131       5.474  16.785  13.212  1.00104.89           C
ATOM    991  O   PHE   131       4.809  17.201  12.264  1.00104.89           O
ATOM    992  N   GLY   132       6.331  17.587  13.878  1.00 30.32           N
ATOM    993  CA  GLY   132       6.458  18.956  13.453  1.00 30.32           C
ATOM    994  C   GLY   132       7.137  19.752  14.530  1.00 30.32           C
ATOM    995  O   GLY   132       7.861  19.201  15.357  1.00 30.32           O
ATOM    996  N   ASN   133       6.940  21.093  14.522  1.00 81.52           N
ATOM    997  CA  ASN   133       7.577  21.936  15.501  1.00 81.52           C
ATOM    998  CB  ASN   133       8.744  22.752  14.917  1.00 81.52           C
ATOM    999  CG  ASN   133       9.760  21.806  14.297  1.00 81.52           C
ATOM   1000  OD1 ASN   133       9.844  20.637  14.668  1.00 81.52           O
ATOM   1001  ND2 ASN   133      10.553  22.329  13.321  1.00 81.52           N
ATOM   1002  C   ASN   133       6.584  22.963  15.971  1.00 81.52           C
ATOM   1003  O   ASN   133       5.798  23.479  15.178  1.00 81.52           O
ATOM   1004  N   SER   134       6.601  23.291  17.285  1.00 66.09           N
ATOM   1005  CA  SER   134       5.720  24.291  17.821  1.00 66.09           C
ATOM   1006  CB  SER   134       4.556  23.719  18.648  1.00 66.09           C
ATOM   1007  OG  SER   134       3.725  22.913  17.828  1.00 66.09           O
ATOM   1008  C   SER   134       6.509  25.156  18.750  1.00 66.09           C
ATOM   1009  O   SER   134       7.374  24.694  19.490  1.00 66.09           O
ATOM   1010  N   GLY   135       6.162  26.450  18.776  1.00177.00           N
ATOM   1011  CA  GLY   135       6.841  27.431  19.565  1.00177.00           C
ATOM   1012  C   GLY   135       5.738  28.360  19.909  1.00177.00           C
ATOM   1013  O   GLY   135       4.845  28.003  20.676  1.00177.00           O
ATOM   1014  N   ASP   136       5.800  29.597  19.404  1.00107.77           N
ATOM   1015  CA  ASP   136       4.689  30.465  19.615  1.00107.77           C
ATOM   1016  CB  ASP   136       4.920  31.880  19.056  1.00107.77           C
ATOM   1017  CG  ASP   136       3.760  32.762  19.502  1.00107.77           C
ATOM   1018  OD1 ASP   136       2.767  32.214  20.050  1.00107.77           O
ATOM   1019  OD2 ASP   136       3.853  34.002  19.300  1.00107.77           O
ATOM   1020  C   ASP   136       3.538  29.860  18.873  1.00107.77           C
ATOM   1021  O   ASP   136       2.430  29.766  19.393  1.00107.77           O
ATOM   1022  N   VAL   137       3.787  29.395  17.633  1.00112.80           N
ATOM   1023  CA  VAL   137       2.731  28.835  16.840  1.00112.80           C
ATOM   1024  CB  VAL   137       2.192  29.787  15.815  1.00112.80           C
ATOM   1025  CG1 VAL   137       1.566  30.987  16.548  1.00112.80           C
ATOM   1026  CG2 VAL   137       3.333  30.172  14.868  1.00112.80           C
ATOM   1027  C   VAL   137       3.281  27.638  16.138  1.00112.80           C
ATOM   1028  O   VAL   137       4.469  27.335  16.250  1.00112.80           O
ATOM   1029  N   LEU   138       2.407  26.898  15.422  1.00 72.56           N
ATOM   1030  CA  LEU   138       2.855  25.712  14.753  1.00 72.56           C
ATOM   1031  CB  LEU   138       1.703  24.917  14.110  1.00 72.56           C
ATOM   1032  CG  LEU   138       2.166  23.623  13.417  1.00 72.56           C
ATOM   1033  CD1 LEU   138       2.701  22.610  14.445  1.00 72.56           C
ATOM   1034  CD2 LEU   138       1.075  23.031  12.509  1.00 72.56           C
ATOM   1035  C   LEU   138       3.805  26.127  13.669  1.00 72.56           C
ATOM   1036  O   LEU   138       3.425  26.805  12.715  1.00 72.56           O
ATOM   1037  N   ASP   139       5.088  25.741  13.815  1.00 56.31           N
ATOM   1038  CA  ASP   139       6.099  26.096  12.860  1.00 56.31           C
ATOM   1039  CB  ASP   139       7.513  25.756  13.353  1.00 56.31           C
ATOM   1040  CG  ASP   139       7.845  26.676  14.519  1.00 56.31           C
ATOM   1041  OD1 ASP   139       7.285  27.803  14.568  1.00 56.31           O
ATOM   1042  OD2 ASP   139       8.663  26.259  15.381  1.00 56.31           O
ATOM   1043  C   ASP   139       5.898  25.355  11.574  1.00 56.31           C
ATOM   1044  O   ASP   139       5.880  25.957  10.502  1.00 56.31           O
ATOM   1045  N   SER   140       5.735  24.017  11.650  1.00 42.81           N
ATOM   1046  CA  SER   140       5.579  23.229  10.459  1.00 42.81           C
ATOM   1047  CB  SER   140       6.874  23.090   9.644  1.00 42.81           C
ATOM   1048  OG  SER   140       7.852  22.383  10.393  1.00 42.81           O
ATOM   1049  C   SER   140       5.175  21.852  10.883  1.00 42.81           C
ATOM   1050  O   SER   140       5.353  21.477  12.041  1.00 42.81           O
ATOM   1051  N   ILE   141       4.601  21.063   9.951  1.00121.62           N
ATOM   1052  CA  ILE   141       4.168  19.744  10.306  1.00121.62           C
ATOM   1053  CB  ILE   141       2.710  19.697  10.670  1.00121.62           C
ATOM   1054  CG1 ILE   141       2.338  18.347  11.304  1.00121.62           C
ATOM   1055  CG2 ILE   141       1.896  20.045   9.412  1.00121.62           C
ATOM   1056  CD1 ILE   141       0.961  18.350  11.968  1.00121.62           C
ATOM   1057  C   ILE   141       4.363  18.839   9.134  1.00121.62           C
ATOM   1058  O   ILE   141       4.470  19.280   7.990  1.00121.62           O
ATOM   1059  N   GLY   142       4.425  17.525   9.417  1.00 20.08           N
ATOM   1060  CA  GLY   142       4.550  16.523   8.402  1.00 20.08           C
ATOM   1061  C   GLY   142       3.541  15.485   8.762  1.00 20.08           C
ATOM   1062  O   GLY   142       3.014  15.485   9.874  1.00 20.08           O
ATOM   1063  N   GLY   143       3.236  14.562   7.831  1.00 23.53           N
ATOM   1064  CA  GLY   143       2.248  13.581   8.172  1.00 23.53           C
ATOM   1065  C   GLY   143       2.728  12.241   7.726  1.00 23.53           C
ATOM   1066  O   GLY   143       3.389  12.122   6.696  1.00 23.53           O
ATOM   1067  N   VAL   144       2.405  11.184   8.501  1.00 89.73           N
ATOM   1068  CA  VAL   144       2.808   9.881   8.069  1.00 89.73           C
ATOM   1069  CB  VAL   144       3.299   8.964   9.153  1.00 89.73           C
ATOM   1070  CG1 VAL   144       2.115   8.538  10.023  1.00 89.73           C
ATOM   1071  CG2 VAL   144       4.022   7.777   8.497  1.00 89.73           C
ATOM   1072  C   VAL   144       1.612   9.260   7.422  1.00 89.73           C
ATOM   1073  O   VAL   144       0.481   9.447   7.871  1.00 89.73           O
ATOM   1074  N   VAL   145       1.836   8.523   6.319  1.00 27.85           N
ATOM   1075  CA  VAL   145       0.739   7.927   5.616  1.00 27.85           C
ATOM   1076  CB  VAL   145       0.652   8.356   4.180  1.00 27.85           C
ATOM   1077  CG1 VAL   145      -0.492   7.588   3.495  1.00 27.85           C
ATOM   1078  CG2 VAL   145       0.491   9.886   4.139  1.00 27.85           C
ATOM   1079  C   VAL   145       0.936   6.449   5.621  1.00 27.85           C
ATOM   1080  O   VAL   145       2.065   5.961   5.570  1.00 27.85           O
ATOM   1081  N   VAL   146      -0.178   5.695   5.707  1.00 85.32           N
ATOM   1082  CA  VAL   146      -0.096   4.264   5.714  1.00 85.32           C
ATOM   1083  CB  VAL   146      -0.185   3.678   7.094  1.00 85.32           C
ATOM   1084  CG1 VAL   146      -1.564   4.023   7.681  1.00 85.32           C
ATOM   1085  CG2 VAL   146       0.104   2.170   7.017  1.00 85.32           C
ATOM   1086  C   VAL   146      -1.254   3.744   4.927  1.00 85.32           C
ATOM   1087  O   VAL   146      -2.240   4.441   4.699  1.00 85.32           O
ATOM   1088  N   PRO   147      -1.130   2.527   4.479  1.00 56.46           N
ATOM   1089  CA  PRO   147      -2.208   1.945   3.731  1.00 56.46           C
ATOM   1090  CD  PRO   147       0.161   2.064   3.994  1.00 56.46           C
ATOM   1091  CB  PRO   147      -1.584   0.915   2.788  1.00 56.46           C
ATOM   1092  CG  PRO   147      -0.150   0.728   3.308  1.00 56.46           C
ATOM   1093  C   PRO   147      -3.237   1.376   4.649  1.00 56.46           C
ATOM   1094  O   PRO   147      -2.977   0.293   5.238  1.00 56.46           O
ATOM   1095  OXT PRO   147      -4.316   2.011   4.790  1.00 56.46           O
TER    1096      PRO   147
END
