# Supplementary material for: Estimating local protein model quality: prospects for molecular replacement
Source: Acta Crystallogr D Struct Biol. 2020 Mar 3;76(Pt 3):285–90. doi: 10.1107/S2059798320000972 (PMC7057213; doi:10.1107/S2059798320000972)
Supplement: Supplementary file 1 [file d-76-00285-sup1.zip › models/1c3m.1jot_A.B99990001.pdb.proq3.sscore.local]

ProQ2 ProQRosCen ProQRosFA ProQ3
0.01761991 0.34632941 0.19380991 0.16633378
-0.019008817 0.33835156 0.20772585 0.16632809
-0.057615414 0.22644621 0.13917545 0.12823373
-0.093786293 0.22476717 0.13668067 0.13207713
-0.077459223 0.22109767 0.13850334 0.13646118
0.056625778 0.24491114 0.16765763 0.18426076
0.2079769 0.29983797 0.19424417 0.26815731
0.20160815 0.34322359 0.22959199 0.26919892
0.24214055 0.36887331 0.19134159 0.27386455
0.33400196 0.49317617 0.28745161 0.35344116
0.35644779 0.55389091 0.31266251 0.37082506
0.45430136 0.66920993 0.42601463 0.45287739
0.47433925 0.6502509 0.42972826 0.47488059
0.47034852 0.66657158 0.43315827 0.49703176
0.43780844 0.51025736 0.36075945 0.45388568
0.37636211 0.43662142 0.34489511 0.46509964
0.46643105 0.46380462 0.44829804 0.53228226
0.54681233 0.51489894 0.55892477 0.64559023
0.57346623 0.3797235 0.58836378 0.67945199
0.63272946 0.40862493 0.65643163 0.74592087
0.68167501 0.49358285 0.81717665 0.79785907
0.74373156 0.52760578 0.80824417 0.82939362
0.62265346 0.4910408 0.77456053 0.75635555
0.57772991 0.44284579 0.70044319 0.70087594
0.51855238 0.53480995 0.77142622 0.73187478
0.52141285 0.52052601 0.72563106 0.70973258
0.58135204 0.58586178 0.75725379 0.7411148
0.64381652 0.6302903 0.78347317 0.79231701
0.69472221 0.63170081 0.86519929 0.87519748
0.81442692 0.73136827 1.0500218 1.0000358
0.82431094 0.76882524 1.14263 1.0259987
0.86594874 0.82263237 1.2074812 1.053469
0.88400741 0.83345361 1.2793802 1.092124
0.92743457 0.9271815 1.2906072 1.1015273
0.89770098 0.82356613 1.278712 1.1277045
0.80576714 0.81662201 1.1848001 1.0391591
0.77372194 0.79088546 1.1293104 1.0162739
0.69906947 0.77754496 1.0580058 0.9401468
0.6907925 0.73363533 1.0940066 0.95979293
0.71615166 0.73887795 1.1055391 0.99997928
0.85250761 0.84296308 1.1347846 1.0818902
0.92260388 0.86768938 1.1695385 1.1422848
0.9686128 0.85309901 1.1830517 1.1464671
0.94374874 0.80734633 1.1810829 1.175576
0.90496991 0.870471 1.2039102 1.129755
0.86281138 0.81533774 1.1910443 1.118126
0.89131654 0.91260798 1.2285487 1.0550765
0.78664241 0.84241169 1.1271819 1.0032695
0.7040932 0.82515065 1.0471917 0.91030257
0.53922889 0.70756463 0.83988599 0.75405908
0.45777336 0.67947247 0.7422251 0.67821853
0.36956304 0.62760227 0.63963051 0.57346139
0.3757928 0.60682187 0.62187096 0.55304732
0.40990767 0.55939709 0.63898945 0.57399428
0.4850693 0.5409954 0.61085888 0.60965858
0.43053349 0.52703313 0.66542414 0.58855985
0.43600935 0.53708119 0.63684715 0.60317581
0.35371038 0.51684309 0.63961914 0.54569827
0.38762177 0.51221006 0.56535714 0.54336735
0.37688439 0.60998974 0.62164561 0.54183281
0.43738387 0.6593103 0.67146353 0.58258476
0.47820152 0.68381033 0.71155999 0.5875982
0.44501008 0.5830272 0.67489872 0.54504034
0.33711168 0.49589574 0.60666138 0.43605622
0.38087123 0.50356243 0.6147052 0.45057691
0.46053197 0.49519147 0.67446023 0.51665264
0.46649054 0.42881433 0.66264167 0.5612848
0.54027001 0.42073934 0.71162877 0.65701474
0.61470957 0.48429639 0.84492562 0.74643512
0.62190079 0.56946469 0.82377162 0.79350572
0.59114972 0.61032845 0.92932807 0.82752333
0.55913221 0.71190782 0.94757421 0.86481713
0.46470383 0.68820801 0.92216187 0.82188582
0.51051276 0.80270162 0.90216189 0.87641223
0.45487811 0.84364682 0.88201699 0.86233953
0.48318468 0.86825475 0.89500139 0.88888948
0.59577402 0.92756381 0.9749892 1.0070246
0.69428453 0.93460124 1.0572154 1.0806171
0.74518244 0.89115098 1.1358111 1.126579
0.78224366 0.87037654 1.1323961 1.120811
0.85362285 0.88352677 1.2236308 1.17229
0.85355051 0.81682605 1.2282312 1.1414236
0.89138747 0.85092021 1.2388769 1.1261891
0.89621371 0.85462246 1.2409932 1.1550716
0.86938481 0.82917492 1.2072251 1.1058286
0.82275385 0.74718301 1.1629959 1.0668684
0.798935 0.68580139 1.0970957 1.0372162
0.69178964 0.58441141 0.98581039 0.93145461
0.65451219 0.52804268 0.94627215 0.91881593
0.67073643 0.55562033 0.91324605 0.90675752
0.60324272 0.51497269 0.87433749 0.87054959
0.60379813 0.51454778 0.96610682 0.9174482
0.68818587 0.57882146 0.99062023 0.98527433
0.84595867 0.7442822 1.1640335 1.1175903
0.90461414 0.83527829 1.2435322 1.1868978
0.94516236 0.87519741 1.3344456 1.230461
0.93502348 0.91130382 1.3604537 1.2620813
0.92606631 0.92017102 1.3512999 1.2515149
0.91704829 0.95755256 1.3553432 1.2451177
0.88133725 0.91398069 1.2987763 1.2354853
0.80549543 0.90214211 1.1951163 1.1467802
0.73712481 0.87880051 1.149591 1.1234475
0.6645376 0.85720062 1.0337785 1.0090444
0.66526014 0.81513236 0.97382697 0.99057689
0.61229042 0.68107122 0.99384457 0.97410057
0.68667446 0.66850034 0.97461863 0.98021094
0.76256204 0.74900361 1.005905 1.0168465
0.8579298 0.82282545 1.0474936 1.0419963
0.8674695 0.84486934 1.0535633 1.0552788
0.77494819 0.84229894 1.0377046 1.0086241
0.65683768 0.71552537 0.94123732 0.90614836
0.51019613 0.64949889 0.91335198 0.79115721
0.3869698 0.5063613 0.71214178 0.63422787
0.46366228 0.59041618 0.82446796 0.6828051
0.53495746 0.54562775 0.82767479 0.71108082
0.59490679 0.54233941 0.88508551 0.77088936
0.66512712 0.6338713 0.94302227 0.826808
0.71566913 0.61475891 1.0291008 0.8697562
0.74987907 0.657239 0.96093013 0.90574876
0.66367007 0.56291409 0.98892712 0.86515911
0.59954089 0.58925531 0.93214537 0.8596016
0.58704684 0.56565237 0.94472379 0.86358143
0.51025441 0.55844845 0.83870389 0.80428239
0.58268209 0.63899146 0.93655383 0.88553269
0.67188826 0.67801042 0.97977528 0.99109072
0.77322364 0.74266449 1.0936405 1.1071906
0.89756264 0.78019621 1.2054549 1.1976065
1.0108697 0.91444764 1.3151673 1.2848414
1.0472415 0.95889607 1.355305 1.3054944
1.0713967 0.92460072 1.3817182 1.2990335
1.0445863 0.88097194 1.3638184 1.2308668
0.98690095 0.79411855 1.2862018 1.1683186
0.9246042 0.73096561 1.187379 1.0889758
0.84841649 0.71972021 1.1505545 1.0319791
0.73648844 0.67370697 1.0976794 0.9716507
0.75022473 0.71131969 1.0945799 0.96558342
0.79067178 0.7064041 1.0859813 1.0085403
0.89316024 0.78674115 1.1479287 1.0868047
0.91000709 0.77070478 1.1117471 1.0998777
0.95449139 0.80304509 1.1479677 1.1273861
0.99062537 0.8095649 1.1604207 1.1733409
0.96791615 0.83335207 1.1749904 1.1516172
0.94908499 0.86304105 1.1450858 1.1237301
0.87213401 0.77007149 1.1655612 1.0439035
0.69306076 0.70997848 1.1211697 0.96384672
0.65767621 0.75550178 1.1856877 0.92917161
0.58219819 0.72783223 1.1567603 0.88032004
