# Supplementary material for: Estimating local protein model quality: prospects for molecular replacement
Source: Acta Crystallogr D Struct Biol. 2020 Mar 3;76(Pt 3):285–90. doi: 10.1107/S2059798320000972 (PMC7057213; doi:10.1107/S2059798320000972)
Supplement: Supplementary file 1 [file d-76-00285-sup1.zip › models/1c3m.1jot_A.B99990001.pdb.proq3d.sscore.local]

ProQ2D ProQRosCenD ProQRosFAD ProQ3D
1.744664460420608521e-02 4.409092292189598083e-02 1.066716015338897705e-02 6.892117857933044434e-02
8.739640004932880402e-03 2.991635352373123169e-02 1.960485987365245819e-02 5.023480951786041260e-02
5.357202142477035522e-03 1.144308224320411682e-02 1.063044182956218719e-02 3.995882719755172729e-02
5.422983784228563309e-03 1.553390361368656158e-02 9.446693584322929382e-03 2.826744131743907928e-02
6.163249723613262177e-03 9.998559020459651947e-03 1.095345895737409592e-02 2.948604524135589600e-02
5.068722181022167206e-03 1.127847284078598022e-02 7.665370590984821320e-03 5.936511326581239700e-03
8.891015313565731049e-03 2.761529386043548584e-02 1.822759583592414856e-02 6.583263631910085678e-03
2.122654207050800323e-02 7.705043256282806396e-02 3.590233251452445984e-02 1.080681476742029190e-02
3.964009881019592285e-02 1.455799788236618042e-01 8.341393619775772095e-02 3.544628620147705078e-02
9.072718769311904907e-02 1.573156714439392090e-01 1.070860475301742554e-01 7.263797521591186523e-02
1.415229886770248413e-01 1.397489160299301147e-01 1.233737990260124207e-01 1.225337013602256775e-01
1.443799883127212524e-01 2.123847454786300659e-01 1.472533941268920898e-01 1.813853532075881958e-01
1.559081524610519409e-01 1.344392150640487671e-01 1.570398211479187012e-01 2.300932258367538452e-01
1.978370696306228638e-01 2.851961255073547363e-01 2.749310433864593506e-01 2.947733998298645020e-01
2.959841787815093994e-01 2.186235189437866211e-01 2.017057538032531738e-01 2.034592032432556152e-01
3.316406607627868652e-01 2.195773869752883911e-01 3.212615549564361572e-01 3.580189645290374756e-01
6.410391330718994141e-01 3.150680363178253174e-01 5.906800627708435059e-01 5.731043815612792969e-01
6.596262454986572266e-01 3.589593768119812012e-01 6.633573174476623535e-01 7.272139787673950195e-01
8.556981086730957031e-01 2.550923824310302734e-01 4.824820160865783691e-01 7.623246908187866211e-01
8.039601445198059082e-01 2.777821123600006104e-01 7.990115880966186523e-01 7.363287806510925293e-01
7.898221611976623535e-01 4.392988681793212891e-01 7.751712799072265625e-01 7.890151739120483398e-01
8.538534641265869141e-01 3.956700861454010010e-01 8.746498227119445801e-01 8.062243461608886719e-01
8.274782299995422363e-01 4.549261927604675293e-01 8.707258701324462891e-01 7.768983244895935059e-01
7.817069292068481445e-01 3.466615676879882812e-01 7.479240298271179199e-01 6.845718622207641602e-01
4.696084856986999512e-01 4.190262854099273682e-01 7.105086445808410645e-01 7.054774165153503418e-01
4.609788954257965088e-01 4.284293949604034424e-01 5.686869025230407715e-01 6.196798086166381836e-01
5.390783548355102539e-01 4.742096662521362305e-01 6.103613972663879395e-01 6.149371266365051270e-01
6.125028133392333984e-01 4.388417899608612061e-01 6.583878397941589355e-01 6.608610749244689941e-01
6.733714342117309570e-01 6.587600111961364746e-01 8.967807292938232422e-01 8.698524236679077148e-01
8.344628214836120605e-01 7.544346451759338379e-01 9.727007150650024414e-01 9.425253868103027344e-01
8.325154781341552734e-01 8.533095717430114746e-01 9.754337072372436523e-01 9.383799433708190918e-01
8.385151624679565430e-01 8.617804646492004395e-01 9.784989356994628906e-01 9.441145658493041992e-01
8.478599786758422852e-01 8.834477066993713379e-01 9.716203808784484863e-01 9.616613984107971191e-01
8.531988263130187988e-01 8.986825942993164062e-01 9.756327867507934570e-01 9.346613287925720215e-01
8.660283684730529785e-01 8.597269654273986816e-01 9.767721295356750488e-01 9.599532485008239746e-01
8.394752740859985352e-01 8.454160094261169434e-01 9.483417272567749023e-01 9.257936477661132812e-01
8.494665026664733887e-01 7.805810570716857910e-01 9.440683722496032715e-01 9.336114525794982910e-01
6.919535398483276367e-01 7.258644700050354004e-01 8.666644096374511719e-01 8.392236232757568359e-01
7.077076435089111328e-01 7.781474590301513672e-01 9.397335052490234375e-01 9.036164879798889160e-01
8.258869647979736328e-01 6.730014085769653320e-01 9.300040006637573242e-01 9.173019528388977051e-01
8.564059734344482422e-01 8.198179006576538086e-01 9.464745521545410156e-01 9.479669332504272461e-01
8.728593587875366211e-01 8.346640467643737793e-01 9.367119669914245605e-01 9.281659722328186035e-01
8.786934614181518555e-01 8.481116890907287598e-01 9.366840720176696777e-01 9.395998120307922363e-01
8.756589889526367188e-01 7.860072851181030273e-01 9.539254903793334961e-01 9.557218551635742188e-01
8.401225209236145020e-01 8.521661758422851562e-01 9.543271064758300781e-01 9.360935688018798828e-01
8.450663089752197266e-01 8.753501176834106445e-01 9.653165936470031738e-01 9.571881890296936035e-01
8.196769356727600098e-01 8.267179727554321289e-01 9.640451669692993164e-01 9.354714155197143555e-01
8.096289634704589844e-01 7.328417301177978516e-01 9.373415708541870117e-01 8.775035738945007324e-01
6.374716758728027344e-01 6.978212594985961914e-01 9.470574855804443359e-01 8.499537110328674316e-01
6.759069561958312988e-01 6.294431686401367188e-01 8.804885149002075195e-01 7.287423610687255859e-01
5.442650318145751953e-01 6.185174584388732910e-01 7.541607618331909180e-01 5.799814462661743164e-01
2.546591460704803467e-01 5.941697955131530762e-01 5.176888108253479004e-01 4.522926211357116699e-01
2.287909686565399170e-01 5.201043486595153809e-01 5.530179142951965332e-01 5.599275231361389160e-01
3.304751813411712646e-01 4.291629493236541748e-01 5.569180846214294434e-01 3.837011158466339111e-01
3.545389771461486816e-01 5.362502932548522949e-01 4.820033013820648193e-01 4.954260885715484619e-01
2.914952635765075684e-01 5.947957038879394531e-01 6.274769902229309082e-01 5.070570707321166992e-01
3.484680950641632080e-01 6.057769060134887695e-01 7.362385392189025879e-01 7.086634039878845215e-01
3.114755749702453613e-01 4.595007002353668213e-01 7.161370515823364258e-01 7.662780284881591797e-01
3.597431778907775879e-01 5.230722427368164062e-01 7.903827428817749023e-01 6.706807613372802734e-01
3.824275135993957520e-01 6.391970515251159668e-01 8.321944475173950195e-01 7.893217802047729492e-01
4.584529101848602295e-01 6.251511573791503906e-01 7.517819404602050781e-01 6.101163029670715332e-01
4.297682046890258789e-01 4.957939684391021729e-01 7.285783886909484863e-01 7.173105478286743164e-01
4.227045774459838867e-01 4.707103371620178223e-01 7.379235029220581055e-01 6.693717837333679199e-01
4.913962185382843018e-01 3.806164860725402832e-01 6.118265986442565918e-01 5.448424816131591797e-01
3.498240709304809570e-01 3.343620300292968750e-01 6.532043218612670898e-01 6.383403539657592773e-01
5.105116963386535645e-01 4.187217652797698975e-01 7.008586525917053223e-01 6.122183799743652344e-01
5.260347723960876465e-01 4.069495797157287598e-01 6.749935150146484375e-01 7.880621552467346191e-01
7.244273424148559570e-01 3.290495276451110840e-01 7.969199419021606445e-01 8.883765935897827148e-01
7.157145738601684570e-01 3.989001214504241943e-01 8.504942059516906738e-01 8.739548325538635254e-01
7.059299349784851074e-01 6.177126169204711914e-01 8.825557827949523926e-01 8.242429494857788086e-01
8.431057333946228027e-01 6.234434247016906738e-01 9.205465912818908691e-01 8.774659633636474609e-01
7.545013427734375000e-01 7.016995549201965332e-01 9.050465822219848633e-01 8.658879995346069336e-01
8.162205815315246582e-01 7.649962306022644043e-01 9.034102559089660645e-01 8.993278145790100098e-01
7.982168793678283691e-01 8.090966343879699707e-01 8.682373762130737305e-01 9.019290208816528320e-01
7.461141943931579590e-01 8.060857653617858887e-01 8.162246942520141602e-01 8.895851969718933105e-01
7.233073115348815918e-01 7.759457230567932129e-01 8.519473671913146973e-01 8.253965377807617188e-01
8.240222334861755371e-01 8.350845575332641602e-01 8.978638052940368652e-01 9.414525032043457031e-01
7.743907570838928223e-01 8.691465854644775391e-01 9.318888187408447266e-01 9.220621585845947266e-01
7.646578550338745117e-01 8.907905220985412598e-01 9.686670303344726562e-01 9.672001600265502930e-01
8.168560862541198730e-01 8.686662316322326660e-01 9.683703780174255371e-01 9.520139694213867188e-01
8.031677007675170898e-01 8.610696196556091309e-01 9.800743460655212402e-01 9.653887152671813965e-01
8.336138725280761719e-01 8.580198884010314941e-01 9.808072447776794434e-01 9.706223011016845703e-01
8.475511670112609863e-01 8.351789116859436035e-01 9.841753840446472168e-01 9.577605724334716797e-01
8.194040656089782715e-01 8.142678141593933105e-01 9.785011410713195801e-01 9.657701253890991211e-01
8.239970207214355469e-01 8.311638832092285156e-01 9.758641123771667480e-01 9.573714137077331543e-01
8.347042202949523926e-01 7.701330780982971191e-01 9.709986448287963867e-01 9.141704440116882324e-01
7.902172207832336426e-01 7.170639634132385254e-01 9.621325135231018066e-01 9.068199992179870605e-01
7.894292473793029785e-01 6.194637417793273926e-01 9.362463355064392090e-01 8.763687610626220703e-01
6.176170706748962402e-01 4.944198429584503174e-01 8.618108034133911133e-01 8.716115951538085938e-01
5.621511936187744141e-01 4.785126447677612305e-01 8.293504714965820312e-01 7.848296761512756348e-01
5.185141563415527344e-01 3.654407858848571777e-01 8.180426955223083496e-01 6.400277614593505859e-01
4.255013763904571533e-01 5.151229500770568848e-01 8.621649742126464844e-01 8.999527692794799805e-01
6.045989394187927246e-01 4.891647398471832275e-01 9.362550973892211914e-01 9.057757258415222168e-01
8.735942840576171875e-01 7.561637163162231445e-01 9.604187011718750000e-01 9.801298379898071289e-01
9.068266153335571289e-01 8.124804496765136719e-01 9.714968204498291016e-01 9.777494072914123535e-01
9.197205901145935059e-01 8.490073680877685547e-01 9.798452258110046387e-01 9.818724989891052246e-01
9.349839687347412109e-01 8.446115851402282715e-01 9.856044054031372070e-01 9.872619509696960449e-01
9.238381981849670410e-01 8.704003691673278809e-01 9.871768355369567871e-01 9.814125299453735352e-01
9.244058728218078613e-01 8.829200863838195801e-01 9.884302616119384766e-01 9.782680273056030273e-01
9.293590784072875977e-01 8.489270210266113281e-01 9.856106638908386230e-01 9.809399247169494629e-01
8.448129892349243164e-01 8.087597489356994629e-01 9.768136739730834961e-01 9.520620107650756836e-01
8.206341862678527832e-01 8.135248422622680664e-01 9.658972620964050293e-01 9.592050909996032715e-01
8.219368457794189453e-01 7.620339393615722656e-01 9.186775088310241699e-01 8.813030123710632324e-01
7.486670613288879395e-01 7.319560050964355469e-01 9.042109251022338867e-01 9.092308878898620605e-01
6.772012114524841309e-01 6.118068695068359375e-01 9.275130629539489746e-01 9.416902661323547363e-01
7.473932504653930664e-01 6.847609877586364746e-01 9.225306510925292969e-01 9.324487447738647461e-01
7.396980524063110352e-01 7.506337165832519531e-01 9.060675501823425293e-01 9.488466382026672363e-01
8.178703188896179199e-01 7.724797129631042480e-01 9.035043716430664062e-01 9.461838603019714355e-01
8.539039492607116699e-01 8.031613826751708984e-01 8.946211934089660645e-01 9.207866191864013672e-01
7.403274178504943848e-01 8.081231117248535156e-01 9.374595880508422852e-01 9.212812781333923340e-01
6.774843931198120117e-01 6.503471732139587402e-01 7.968863844871520996e-01 9.153297543525695801e-01
3.884099721908569336e-01 4.777260720729827881e-01 9.257624745368957520e-01 8.355186581611633301e-01
2.573178410530090332e-01 3.541958034038543701e-01 8.359776735305786133e-01 7.835510373115539551e-01
3.426849544048309326e-01 3.989988565444946289e-01 9.063674211502075195e-01 8.272342681884765625e-01
3.595131337642669678e-01 4.479826688766479492e-01 8.793668746948242188e-01 7.434913516044616699e-01
5.709587931632995605e-01 5.969588756561279297e-01 9.254436492919921875e-01 8.980951309204101562e-01
6.986193656921386719e-01 6.248429417610168457e-01 9.349622130393981934e-01 8.352740406990051270e-01
6.190754771232604980e-01 4.403604269027709961e-01 9.194309115409851074e-01 8.460033535957336426e-01
7.619624733924865723e-01 6.173020005226135254e-01 9.083806276321411133e-01 8.817486763000488281e-01
8.124049305915832520e-01 6.098887920379638672e-01 9.429762363433837891e-01 8.726190328598022461e-01
7.879809737205505371e-01 5.364320278167724609e-01 9.217969179153442383e-01 8.428198695182800293e-01
6.295436024665832520e-01 3.779960572719573975e-01 9.395447373390197754e-01 8.658843636512756348e-01
5.315134525299072266e-01 4.848711192607879639e-01 8.144341111183166504e-01 8.568375110626220703e-01
7.189691066741943359e-01 6.110482215881347656e-01 9.042457938194274902e-01 9.069378376007080078e-01
7.910883426666259766e-01 7.307683825492858887e-01 9.307367801666259766e-01 9.177166819572448730e-01
9.021126031875610352e-01 7.784526944160461426e-01 9.414051175117492676e-01 9.540326595306396484e-01
9.177902936935424805e-01 8.150553107261657715e-01 9.796934127807617188e-01 9.772626757621765137e-01
9.334863424301147461e-01 8.253054022789001465e-01 9.732674956321716309e-01 9.833914041519165039e-01
9.254101514816284180e-01 7.864917516708374023e-01 9.458130598068237305e-01 9.784396290779113770e-01
9.082211852073669434e-01 7.062116265296936035e-01 9.504402279853820801e-01 9.769804477691650391e-01
8.999596238136291504e-01 8.668560981750488281e-01 9.722681641578674316e-01 9.735342860221862793e-01
8.893355727195739746e-01 8.242930769920349121e-01 9.727498888969421387e-01 9.744753241539001465e-01
8.720659017562866211e-01 8.145948052406311035e-01 9.592878818511962891e-01 9.481693506240844727e-01
8.505860567092895508e-01 8.229957222938537598e-01 9.577954411506652832e-01 9.452316761016845703e-01
7.542310953140258789e-01 6.886237859725952148e-01 9.369917511940002441e-01 9.087274074554443359e-01
7.805619835853576660e-01 8.105927705764770508e-01 9.525611400604248047e-01 8.818837404251098633e-01
8.075526356697082520e-01 7.918823957443237305e-01 9.513787627220153809e-01 9.235817790031433105e-01
8.841281533241271973e-01 8.056638240814208984e-01 9.549916982650756836e-01 9.387037754058837891e-01
9.045386314392089844e-01 8.221856951713562012e-01 9.480975866317749023e-01 8.998685479164123535e-01
9.069311618804931641e-01 8.222931027412414551e-01 9.582469463348388672e-01 9.207140207290649414e-01
9.025114178657531738e-01 7.629292011260986328e-01 9.684698581695556641e-01 9.380663037300109863e-01
9.000408053398132324e-01 8.102271556854248047e-01 9.738041758537292480e-01 9.254734516143798828e-01
9.057810902595520020e-01 8.588057160377502441e-01 9.499758481979370117e-01 9.298648238182067871e-01
8.732832074165344238e-01 7.711586356163024902e-01 9.793074131011962891e-01 9.340169429779052734e-01
8.140568733215332031e-01 7.176969051361083984e-01 9.405127167701721191e-01 9.401637315750122070e-01
3.741934299468994141e-01 7.789057493209838867e-01 9.560645818710327148e-01 8.527947664260864258e-01
3.944706618785858154e-01 4.962903261184692383e-01 8.591514825820922852e-01 8.454371094703674316e-01
