# Supplementary material for: Estimating local protein model quality: prospects for molecular replacement
Source: Acta Crystallogr D Struct Biol. 2020 Mar 3;76(Pt 3):285–90. doi: 10.1107/S2059798320000972 (PMC7057213; doi:10.1107/S2059798320000972)
Supplement: Supplementary file 1 [file d-76-00285-sup1.zip › models/1c74.1q5t_A.B99990001.pdb]

EXPDTA    THEORETICAL MODEL, MODELLER 9.23 2019/11/15 15:37:15
REMARK   6 MODELLER OBJECTIVE FUNCTION:       834.3162
REMARK   6 MODELLER BEST TEMPLATE % SEQ ID:  40.870
REMARK   6 SEQUENCE: 1c74/1c74.1q5t_A
REMARK   6 ALIGNMENT: 1c74/1c74.1q5t_A.ali
REMARK   6 SCRIPT: ./make_models.py
REMARK   6 TEMPLATE: 1q5t 1:A - 126:A MODELS 1: - 123: AT 40.9%
SSBOND   1 CYS     27    CYS    123                          1555   1555  2.03
SSBOND   2 CYS     29    CYS     45                          1555   1555  2.03
SSBOND   3 CYS     44    CYS    105                          1555   1555  2.03
SSBOND   4 CYS     51    CYS     98                          1555   1555  2.02
SSBOND   5 CYS     61    CYS     91                          1555   1555  2.03
SSBOND   6 CYS     84    CYS     96                          1555   1555  2.03
ATOM      1  N   ALA     1      51.597  14.214  39.432  1.00 38.64           N
ATOM      2  CA  ALA     1      50.215  13.936  39.879  1.00 38.64           C
ATOM      3  CB  ALA     1      49.899  12.449  39.656  1.00 38.64           C
ATOM      4  C   ALA     1      50.107  14.232  41.338  1.00 38.64           C
ATOM      5  O   ALA     1      50.979  14.874  41.916  1.00 38.64           O
ATOM      6  N   LEU     2      49.012  13.768  41.964  1.00124.73           N
ATOM      7  CA  LEU     2      48.777  13.952  43.361  1.00124.73           C
ATOM      8  CB  LEU     2      47.413  13.382  43.803  1.00124.73           C
ATOM      9  CG  LEU     2      47.080  13.551  45.302  1.00124.73           C
ATOM     10  CD1 LEU     2      47.943  12.652  46.201  1.00124.73           C
ATOM     11  CD2 LEU     2      47.134  15.032  45.713  1.00124.73           C
ATOM     12  C   LEU     2      49.864  13.201  44.039  1.00124.73           C
ATOM     13  O   LEU     2      50.383  13.624  45.070  1.00124.73           O
ATOM     14  N   TRP     3      50.242  12.055  43.447  1.00 40.25           N
ATOM     15  CA  TRP     3      51.264  11.228  44.008  1.00 40.25           C
ATOM     16  CB  TRP     3      51.527   9.975  43.154  1.00 40.25           C
ATOM     17  CG  TRP     3      52.464   8.974  43.785  1.00 40.25           C
ATOM     18  CD2 TRP     3      52.020   7.921  44.652  1.00 40.25           C
ATOM     19  CD1 TRP     3      53.819   8.845  43.682  1.00 40.25           C
ATOM     20  NE1 TRP     3      54.247   7.778  44.437  1.00 40.25           N
ATOM     21  CE2 TRP     3      53.148   7.200  45.038  1.00 40.25           C
ATOM     22  CE3 TRP     3      50.770   7.583  45.087  1.00 40.25           C
ATOM     23  CZ2 TRP     3      53.044   6.121  45.870  1.00 40.25           C
ATOM     24  CZ3 TRP     3      50.668   6.498  45.930  1.00 40.25           C
ATOM     25  CH2 TRP     3      51.784   5.782  46.313  1.00 40.25           C
ATOM     26  C   TRP     3      52.526  12.033  44.046  1.00 40.25           C
ATOM     27  O   TRP     3      53.225  12.059  45.058  1.00 40.25           O
ATOM     28  N   GLN     4      52.843  12.721  42.931  1.00 58.35           N
ATOM     29  CA  GLN     4      54.044  13.502  42.839  1.00 58.35           C
ATOM     30  CB  GLN     4      54.296  14.049  41.425  1.00 58.35           C
ATOM     31  CG  GLN     4      54.529  12.940  40.398  1.00 58.35           C
ATOM     32  CD  GLN     4      54.795  13.589  39.049  1.00 58.35           C
ATOM     33  OE1 GLN     4      55.762  14.331  38.884  1.00 58.35           O
ATOM     34  NE2 GLN     4      53.913  13.308  38.055  1.00 58.35           N
ATOM     35  C   GLN     4      53.971  14.659  43.785  1.00 58.35           C
ATOM     36  O   GLN     4      54.961  15.004  44.430  1.00 58.35           O
ATOM     37  N   PHE     5      52.783  15.284  43.896  1.00 67.99           N
ATOM     38  CA  PHE     5      52.603  16.414  44.762  1.00 67.99           C
ATOM     39  CB  PHE     5      51.180  16.999  44.671  1.00 67.99           C
ATOM     40  CG  PHE     5      51.064  18.166  45.593  1.00 67.99           C
ATOM     41  CD1 PHE     5      51.795  19.311  45.380  1.00 67.99           C
ATOM     42  CD2 PHE     5      50.190  18.128  46.655  1.00 67.99           C
ATOM     43  CE1 PHE     5      51.678  20.389  46.226  1.00 67.99           C
ATOM     44  CE2 PHE     5      50.068  19.203  47.504  1.00 67.99           C
ATOM     45  CZ  PHE     5      50.815  20.337  47.294  1.00 67.99           C
ATOM     46  C   PHE     5      52.874  15.948  46.158  1.00 67.99           C
ATOM     47  O   PHE     5      53.494  16.655  46.952  1.00 67.99           O
ATOM     48  N   ASN     6      52.418  14.726  46.490  1.00 53.88           N
ATOM     49  CA  ASN     6      52.635  14.187  47.805  1.00 53.88           C
ATOM     50  CB  ASN     6      52.015  12.792  48.001  1.00 53.88           C
ATOM     51  CG  ASN     6      50.502  12.946  48.029  1.00 53.88           C
ATOM     52  OD1 ASN     6      49.769  11.963  48.135  1.00 53.88           O
ATOM     53  ND2 ASN     6      50.016  14.212  47.934  1.00 53.88           N
ATOM     54  C   ASN     6      54.111  14.056  48.048  1.00 53.88           C
ATOM     55  O   ASN     6      54.588  14.334  49.147  1.00 53.88           O
ATOM     56  N   GLY     7      54.874  13.617  47.027  1.00 22.20           N
ATOM     57  CA  GLY     7      56.293  13.435  47.173  1.00 22.20           C
ATOM     58  C   GLY     7      56.935  14.756  47.457  1.00 22.20           C
ATOM     59  O   GLY     7      57.840  14.848  48.285  1.00 22.20           O
ATOM     60  N   MET     8      56.497  15.822  46.760  1.00 48.23           N
ATOM     61  CA  MET     8      57.072  17.118  46.985  1.00 48.23           C
ATOM     62  CB  MET     8      56.504  18.212  46.061  1.00 48.23           C
ATOM     63  CG  MET     8      56.941  18.091  44.600  1.00 48.23           C
ATOM     64  SD  MET     8      56.264  19.392  43.524  1.00 48.23           S
ATOM     65  CE  MET     8      57.058  18.797  42.003  1.00 48.23           C
ATOM     66  C   MET     8      56.787  17.543  48.393  1.00 48.23           C
ATOM     67  O   MET     8      57.656  18.101  49.059  1.00 48.23           O
ATOM     68  N   ILE     9      55.561  17.282  48.889  1.00 61.60           N
ATOM     69  CA  ILE     9      55.184  17.686  50.220  1.00 61.60           C
ATOM     70  CB  ILE     9      53.763  17.353  50.577  1.00 61.60           C
ATOM     71  CG1 ILE     9      52.779  18.115  49.678  1.00 61.60           C
ATOM     72  CG2 ILE     9      53.575  17.644  52.076  1.00 61.60           C
ATOM     73  CD1 ILE     9      51.334  17.642  49.834  1.00 61.60           C
ATOM     74  C   ILE     9      56.050  16.986  51.219  1.00 61.60           C
ATOM     75  O   ILE     9      56.477  17.575  52.212  1.00 61.60           O
ATOM     76  N   LYS    10      56.327  15.692  50.989  1.00105.96           N
ATOM     77  CA  LYS    10      57.109  14.960  51.937  1.00105.96           C
ATOM     78  CB  LYS    10      57.302  13.498  51.503  1.00105.96           C
ATOM     79  CG  LYS    10      58.071  12.632  52.500  1.00105.96           C
ATOM     80  CD  LYS    10      57.875  11.135  52.249  1.00105.96           C
ATOM     81  CE  LYS    10      58.129  10.718  50.798  1.00105.96           C
ATOM     82  NZ  LYS    10      57.688   9.321  50.586  1.00105.96           N
ATOM     83  C   LYS    10      58.452  15.612  52.055  1.00105.96           C
ATOM     84  O   LYS    10      58.948  15.825  53.161  1.00105.96           O
ATOM     85  N   CYS    11      59.064  15.976  50.910  1.00 43.45           N
ATOM     86  CA  CYS    11      60.377  16.554  50.920  1.00 43.45           C
ATOM     87  CB  CYS    11      60.915  16.833  49.506  1.00 43.45           C
ATOM     88  SG  CYS    11      61.158  15.314  48.539  1.00 43.45           S
ATOM     89  C   CYS    11      60.351  17.864  51.642  1.00 43.45           C
ATOM     90  O   CYS    11      61.229  18.163  52.450  1.00 43.45           O
ATOM     91  N   LYS    12      59.336  18.687  51.336  1.00188.38           N
ATOM     92  CA  LYS    12      59.184  20.014  51.852  1.00188.38           C
ATOM     93  CB  LYS    12      58.024  20.706  51.117  1.00188.38           C
ATOM     94  CG  LYS    12      58.458  21.434  49.842  1.00188.38           C
ATOM     95  CD  LYS    12      59.152  20.560  48.799  1.00188.38           C
ATOM     96  CE  LYS    12      60.674  20.728  48.800  1.00188.38           C
ATOM     97  NZ  LYS    12      61.030  22.142  48.539  1.00188.38           N
ATOM     98  C   LYS    12      58.944  20.064  53.331  1.00188.38           C
ATOM     99  O   LYS    12      59.662  20.763  54.043  1.00188.38           O
ATOM    100  N   ILE    13      57.919  19.356  53.844  1.00276.14           N
ATOM    101  CA  ILE    13      57.683  19.410  55.258  1.00276.14           C
ATOM    102  CB  ILE    13      56.475  20.247  55.601  1.00276.14           C
ATOM    103  CG1 ILE    13      56.258  20.281  57.122  1.00276.14           C
ATOM    104  CG2 ILE    13      55.268  19.804  54.752  1.00276.14           C
ATOM    105  CD1 ILE    13      55.211  21.299  57.572  1.00276.14           C
ATOM    106  C   ILE    13      57.474  18.021  55.733  1.00276.14           C
ATOM    107  O   ILE    13      56.341  17.645  56.027  1.00276.14           O
ATOM    108  N   PRO    14      58.576  17.347  55.971  1.00209.77           N
ATOM    109  CA  PRO    14      58.621  15.919  56.171  1.00209.77           C
ATOM    110  CD  PRO    14      59.741  18.012  56.532  1.00209.77           C
ATOM    111  CB  PRO    14      59.916  15.631  56.934  1.00209.77           C
ATOM    112  CG  PRO    14      60.774  16.892  56.730  1.00209.77           C
ATOM    113  C   PRO    14      57.432  15.341  56.849  1.00209.77           C
ATOM    114  O   PRO    14      57.363  15.304  58.074  1.00209.77           O
ATOM    115  N   SER    15      56.479  14.903  56.011  1.00111.46           N
ATOM    116  CA  SER    15      55.277  14.248  56.397  1.00111.46           C
ATOM    117  CB  SER    15      53.999  15.002  55.997  1.00111.46           C
ATOM    118  OG  SER    15      52.853  14.278  56.420  1.00111.46           O
ATOM    119  C   SER    15      55.337  13.013  55.578  1.00111.46           C
ATOM    120  O   SER    15      55.673  13.090  54.395  1.00111.46           O
ATOM    121  N   SER    16      55.000  11.860  56.188  1.00 24.63           N
ATOM    122  CA  SER    16      55.127  10.601  55.515  1.00 24.63           C
ATOM    123  CB  SER    16      54.539   9.427  56.317  1.00 24.63           C
ATOM    124  OG  SER    16      53.128   9.557  56.415  1.00 24.63           O
ATOM    125  C   SER    16      54.345  10.714  54.262  1.00 24.63           C
ATOM    126  O   SER    16      54.802  10.330  53.186  1.00 24.63           O
ATOM    127  N   GLU    17      53.139  11.281  54.374  1.00110.22           N
ATOM    128  CA  GLU    17      52.367  11.470  53.195  1.00110.22           C
ATOM    129  CB  GLU    17      51.737  10.170  52.665  1.00110.22           C
ATOM    130  CG  GLU    17      50.881   9.445  53.698  1.00110.22           C
ATOM    131  CD  GLU    17      50.544   8.064  53.155  1.00110.22           C
ATOM    132  OE1 GLU    17      51.498   7.286  52.886  1.00110.22           O
ATOM    133  OE2 GLU    17      49.329   7.767  53.004  1.00110.22           O
ATOM    134  C   GLU    17      51.302  12.450  53.526  1.00110.22           C
ATOM    135  O   GLU    17      50.901  12.624  54.676  1.00110.22           O
ATOM    136  N   PRO    18      50.867  13.115  52.504  1.00125.85           N
ATOM    137  CA  PRO    18      49.827  14.078  52.677  1.00125.85           C
ATOM    138  CD  PRO    18      51.749  13.455  51.400  1.00125.85           C
ATOM    139  CB  PRO    18      49.754  14.849  51.363  1.00125.85           C
ATOM    140  CG  PRO    18      51.200  14.776  50.833  1.00125.85           C
ATOM    141  C   PRO    18      48.573  13.372  53.068  1.00125.85           C
ATOM    142  O   PRO    18      47.665  14.018  53.585  1.00125.85           O
ATOM    143  N   LEU    19      48.502  12.049  52.843  1.00 77.59           N
ATOM    144  CA  LEU    19      47.314  11.321  53.176  1.00 77.59           C
ATOM    145  CB  LEU    19      47.397   9.826  52.830  1.00 77.59           C
ATOM    146  CG  LEU    19      47.453   9.552  51.317  1.00 77.59           C
ATOM    147  CD1 LEU    19      48.730  10.135  50.692  1.00 77.59           C
ATOM    148  CD2 LEU    19      47.263   8.057  51.013  1.00 77.59           C
ATOM    149  C   LEU    19      47.096  11.430  54.650  1.00 77.59           C
ATOM    150  O   LEU    19      45.960  11.514  55.113  1.00 77.59           O
ATOM    151  N   LEU    20      48.186  11.384  55.434  1.00110.74           N
ATOM    152  CA  LEU    20      48.084  11.497  56.860  1.00110.74           C
ATOM    153  CB  LEU    20      49.379  11.145  57.615  1.00110.74           C
ATOM    154  CG  LEU    20      49.643   9.632  57.743  1.00110.74           C
ATOM    155  CD1 LEU    20      49.768   8.949  56.375  1.00110.74           C
ATOM    156  CD2 LEU    20      50.852   9.363  58.653  1.00110.74           C
ATOM    157  C   LEU    20      47.677  12.874  57.290  1.00110.74           C
ATOM    158  O   LEU    20      46.980  13.007  58.294  1.00110.74           O
ATOM    159  N   ASP    21      48.105  13.936  56.573  1.00121.03           N
ATOM    160  CA  ASP    21      47.879  15.252  57.109  1.00121.03           C
ATOM    161  CB  ASP    21      49.192  15.994  57.412  1.00121.03           C
ATOM    162  CG  ASP    21      49.863  15.318  58.601  1.00121.03           C
ATOM    163  OD1 ASP    21      49.155  14.595  59.352  1.00121.03           O
ATOM    164  OD2 ASP    21      51.096  15.515  58.775  1.00121.03           O
ATOM    165  C   ASP    21      47.088  16.148  56.198  1.00121.03           C
ATOM    166  O   ASP    21      45.894  16.362  56.400  1.00121.03           O
ATOM    167  N   PHE    22      47.753  16.682  55.154  1.00164.03           N
ATOM    168  CA  PHE    22      47.246  17.717  54.291  1.00164.03           C
ATOM    169  CB  PHE    22      48.268  18.156  53.231  1.00164.03           C
ATOM    170  CG  PHE    22      49.430  18.727  53.971  1.00164.03           C
ATOM    171  CD1 PHE    22      49.421  20.042  54.374  1.00164.03           C
ATOM    172  CD2 PHE    22      50.519  17.943  54.283  1.00164.03           C
ATOM    173  CE1 PHE    22      50.488  20.571  55.060  1.00164.03           C
ATOM    174  CE2 PHE    22      51.590  18.467  54.969  1.00164.03           C
ATOM    175  CZ  PHE    22      51.575  19.785  55.357  1.00164.03           C
ATOM    176  C   PHE    22      46.008  17.269  53.587  1.00164.03           C
ATOM    177  O   PHE    22      45.128  18.079  53.288  1.00164.03           O
ATOM    178  N   ASN    23      45.918  15.963  53.299  1.00108.27           N
ATOM    179  CA  ASN    23      44.821  15.428  52.553  1.00108.27           C
ATOM    180  CB  ASN    23      44.873  13.895  52.428  1.00108.27           C
ATOM    181  CG  ASN    23      43.872  13.474  51.360  1.00108.27           C
ATOM    182  OD1 ASN    23      43.376  12.349  51.364  1.00108.27           O
ATOM    183  ND2 ASN    23      43.574  14.403  50.412  1.00108.27           N
ATOM    184  C   ASN    23      43.520  15.782  53.218  1.00108.27           C
ATOM    185  O   ASN    23      42.532  15.992  52.517  1.00108.27           O
ATOM    186  N   ASN    24      43.445  15.815  54.568  1.00199.31           N
ATOM    187  CA  ASN    24      42.178  16.147  55.175  1.00199.31           C
ATOM    188  CB  ASN    24      41.664  15.032  56.101  1.00199.31           C
ATOM    189  CG  ASN    24      41.386  13.798  55.257  1.00199.31           C
ATOM    190  OD1 ASN    24      42.036  12.766  55.415  1.00199.31           O
ATOM    191  ND2 ASN    24      40.391  13.901  54.335  1.00199.31           N
ATOM    192  C   ASN    24      42.325  17.366  56.048  1.00199.31           C
ATOM    193  O   ASN    24      41.730  17.436  57.123  1.00199.31           O
ATOM    194  N   TYR    25      43.018  18.415  55.570  1.00106.64           N
ATOM    195  CA  TYR    25      43.340  19.520  56.430  1.00106.64           C
ATOM    196  CB  TYR    25      44.854  19.794  56.380  1.00106.64           C
ATOM    197  CG  TYR    25      45.293  20.893  57.287  1.00106.64           C
ATOM    198  CD1 TYR    25      45.172  22.219  56.931  1.00106.64           C
ATOM    199  CD2 TYR    25      45.868  20.579  58.497  1.00106.64           C
ATOM    200  CE1 TYR    25      45.606  23.210  57.782  1.00106.64           C
ATOM    201  CE2 TYR    25      46.303  21.564  59.351  1.00106.64           C
ATOM    202  CZ  TYR    25      46.172  22.882  58.992  1.00106.64           C
ATOM    203  OH  TYR    25      46.621  23.896  59.864  1.00106.64           O
ATOM    204  C   TYR    25      42.640  20.771  55.984  1.00106.64           C
ATOM    205  O   TYR    25      42.642  21.132  54.807  1.00106.64           O
ATOM    206  N   GLY    26      41.971  21.445  56.943  1.00 52.10           N
ATOM    207  CA  GLY    26      41.411  22.743  56.699  1.00 52.10           C
ATOM    208  C   GLY    26      40.326  22.680  55.673  1.00 52.10           C
ATOM    209  O   GLY    26      39.694  21.645  55.459  1.00 52.10           O
ATOM    210  N   CYS    27      39.996  23.869  55.126  1.00100.02           N
ATOM    211  CA  CYS    27      39.025  24.031  54.078  1.00100.02           C
ATOM    212  CB  CYS    27      38.353  25.415  54.085  1.00100.02           C
ATOM    213  SG  CYS    27      37.429  25.695  55.624  1.00100.02           S
ATOM    214  C   CYS    27      39.579  23.784  52.698  1.00100.02           C
ATOM    215  O   CYS    27      38.834  23.415  51.793  1.00100.02           O
ATOM    216  N   TYR    28      40.839  24.200  52.453  1.00129.89           N
ATOM    217  CA  TYR    28      41.474  24.080  51.161  1.00129.89           C
ATOM    218  CB  TYR    28      42.238  25.353  50.777  1.00129.89           C
ATOM    219  CG  TYR    28      41.138  26.341  50.595  1.00129.89           C
ATOM    220  CD1 TYR    28      40.600  26.986  51.684  1.00129.89           C
ATOM    221  CD2 TYR    28      40.628  26.603  49.345  1.00129.89           C
ATOM    222  CE1 TYR    28      39.577  27.890  51.529  1.00129.89           C
ATOM    223  CE2 TYR    28      39.605  27.506  49.182  1.00129.89           C
ATOM    224  CZ  TYR    28      39.080  28.151  50.276  1.00129.89           C
ATOM    225  OH  TYR    28      38.030  29.078  50.116  1.00129.89           O
ATOM    226  C   TYR    28      42.314  22.861  50.872  1.00129.89           C
ATOM    227  O   TYR    28      42.330  22.382  49.739  1.00129.89           O
ATOM    228  N   CYS    29      43.110  22.385  51.853  1.00 69.09           N
ATOM    229  CA  CYS    29      44.038  21.304  51.636  1.00 69.09           C
ATOM    230  CB  CYS    29      45.018  21.157  52.800  1.00 69.09           C
ATOM    231  SG  CYS    29      46.066  22.633  52.919  1.00 69.09           S
ATOM    232  C   CYS    29      43.327  20.002  51.427  1.00 69.09           C
ATOM    233  O   CYS    29      43.739  19.187  50.599  1.00 69.09           O
ATOM    234  N   GLY    30      42.240  19.777  52.188  1.00 30.31           N
ATOM    235  CA  GLY    30      41.501  18.549  52.122  1.00 30.31           C
ATOM    236  C   GLY    30      40.345  18.717  51.188  1.00 30.31           C
ATOM    237  O   GLY    30      40.398  19.512  50.251  1.00 30.31           O
ATOM    238  N   LEU    31      39.264  17.941  51.428  1.00109.66           N
ATOM    239  CA  LEU    31      38.103  18.014  50.589  1.00109.66           C
ATOM    240  CB  LEU    31      37.166  16.796  50.771  1.00109.66           C
ATOM    241  CG  LEU    31      35.937  16.688  49.832  1.00109.66           C
ATOM    242  CD1 LEU    31      35.131  15.418  50.151  1.00109.66           C
ATOM    243  CD2 LEU    31      35.037  17.936  49.848  1.00109.66           C
ATOM    244  C   LEU    31      37.383  19.243  51.025  1.00109.66           C
ATOM    245  O   LEU    31      36.606  19.228  51.979  1.00109.66           O
ATOM    246  N   GLY    32      37.598  20.339  50.279  1.00 40.98           N
ATOM    247  CA  GLY    32      37.043  21.610  50.636  1.00 40.98           C
ATOM    248  C   GLY    32      36.814  22.379  49.376  1.00 40.98           C
ATOM    249  O   GLY    32      36.020  21.978  48.527  1.00 40.98           O
ATOM    250  N   GLY    33      37.507  23.524  49.229  1.00 22.58           N
ATOM    251  CA  GLY    33      37.315  24.342  48.069  1.00 22.58           C
ATOM    252  C   GLY    33      36.301  25.380  48.423  1.00 22.58           C
ATOM    253  O   GLY    33      35.858  26.147  47.568  1.00 22.58           O
ATOM    254  N   SER    34      35.893  25.416  49.707  1.00 28.68           N
ATOM    255  CA  SER    34      34.946  26.399  50.145  1.00 28.68           C
ATOM    256  CB  SER    34      33.486  25.917  50.078  1.00 28.68           C
ATOM    257  OG  SER    34      33.302  24.795  50.929  1.00 28.68           O
ATOM    258  C   SER    34      35.248  26.711  51.576  1.00 28.68           C
ATOM    259  O   SER    34      36.036  26.024  52.222  1.00 28.68           O
ATOM    260  N   GLY    35      34.627  27.782  52.107  1.00 17.11           N
ATOM    261  CA  GLY    35      34.842  28.144  53.477  1.00 17.11           C
ATOM    262  C   GLY    35      36.010  29.072  53.536  1.00 17.11           C
ATOM    263  O   GLY    35      36.594  29.431  52.515  1.00 17.11           O
ATOM    264  N   THR    36      36.365  29.506  54.760  1.00 36.24           N
ATOM    265  CA  THR    36      37.474  30.399  54.914  1.00 36.24           C
ATOM    266  CB  THR    36      37.344  31.309  56.099  1.00 36.24           C
ATOM    267  OG1 THR    36      36.169  32.097  55.982  1.00 36.24           O
ATOM    268  CG2 THR    36      38.588  32.209  56.169  1.00 36.24           C
ATOM    269  C   THR    36      38.707  29.581  55.113  1.00 36.24           C
ATOM    270  O   THR    36      38.676  28.535  55.760  1.00 36.24           O
ATOM    271  N   PRO    37      39.798  30.034  54.555  1.00138.28           N
ATOM    272  CA  PRO    37      41.038  29.339  54.746  1.00138.28           C
ATOM    273  CD  PRO    37      39.765  30.744  53.287  1.00138.28           C
ATOM    274  CB  PRO    37      42.021  29.947  53.748  1.00138.28           C
ATOM    275  CG  PRO    37      41.106  30.423  52.602  1.00138.28           C
ATOM    276  C   PRO    37      41.426  29.457  56.184  1.00138.28           C
ATOM    277  O   PRO    37      41.514  30.574  56.689  1.00138.28           O
ATOM    278  N   VAL    38      41.703  28.319  56.845  1.00120.69           N
ATOM    279  CA  VAL    38      41.947  28.305  58.261  1.00120.69           C
ATOM    280  CB  VAL    38      42.027  26.912  58.815  1.00120.69           C
ATOM    281  CG1 VAL    38      40.663  26.229  58.618  1.00120.69           C
ATOM    282  CG2 VAL    38      43.196  26.176  58.139  1.00120.69           C
ATOM    283  C   VAL    38      43.208  29.010  58.650  1.00120.69           C
ATOM    284  O   VAL    38      43.221  29.770  59.617  1.00120.69           O
ATOM    285  N   ASP    39      44.318  28.762  57.934  1.00 97.02           N
ATOM    286  CA  ASP    39      45.549  29.373  58.338  1.00 97.02           C
ATOM    287  CB  ASP    39      46.284  28.580  59.435  1.00 97.02           C
ATOM    288  CG  ASP    39      46.567  27.175  58.925  1.00 97.02           C
ATOM    289  OD1 ASP    39      46.105  26.840  57.802  1.00 97.02           O
ATOM    290  OD2 ASP    39      47.249  26.412  59.660  1.00 97.02           O
ATOM    291  C   ASP    39      46.425  29.484  57.134  1.00 97.02           C
ATOM    292  O   ASP    39      45.967  29.357  56.000  1.00 97.02           O
ATOM    293  N   ASP    40      47.727  29.731  57.367  1.00 53.44           N
ATOM    294  CA  ASP    40      48.666  29.927  56.304  1.00 53.44           C
ATOM    295  CB  ASP    40      50.085  30.211  56.820  1.00 53.44           C
ATOM    296  CG  ASP    40      50.078  31.554  57.537  1.00 53.44           C
ATOM    297  OD1 ASP    40      49.371  32.478  57.057  1.00 53.44           O
ATOM    298  OD2 ASP    40      50.773  31.668  58.581  1.00 53.44           O
ATOM    299  C   ASP    40      48.735  28.680  55.471  1.00 53.44           C
ATOM    300  O   ASP    40      48.778  28.747  54.244  1.00 53.44           O
ATOM    301  N   LEU    41      48.725  27.502  56.125  1.00 68.20           N
ATOM    302  CA  LEU    41      48.854  26.236  55.453  1.00 68.20           C
ATOM    303  CB  LEU    41      48.830  25.060  56.447  1.00 68.20           C
ATOM    304  CG  LEU    41      48.964  23.675  55.792  1.00 68.20           C
ATOM    305  CD1 LEU    41      50.330  23.517  55.101  1.00 68.20           C
ATOM    306  CD2 LEU    41      48.673  22.553  56.802  1.00 68.20           C
ATOM    307  C   LEU    41      47.692  26.073  54.518  1.00 68.20           C
ATOM    308  O   LEU    41      47.848  25.670  53.365  1.00 68.20           O
ATOM    309  N   ASP    42      46.481  26.409  54.998  1.00 69.50           N
ATOM    310  CA  ASP    42      45.284  26.261  54.226  1.00 69.50           C
ATOM    311  CB  ASP    42      44.039  26.629  55.047  1.00 69.50           C
ATOM    312  CG  ASP    42      42.838  25.930  54.438  1.00 69.50           C
ATOM    313  OD1 ASP    42      43.053  25.033  53.580  1.00 69.50           O
ATOM    314  OD2 ASP    42      41.692  26.266  54.837  1.00 69.50           O
ATOM    315  C   ASP    42      45.373  27.195  53.052  1.00 69.50           C
ATOM    316  O   ASP    42      44.942  26.874  51.946  1.00 69.50           O
ATOM    317  N   ARG    43      45.958  28.385  53.275  1.00 97.51           N
ATOM    318  CA  ARG    43      46.096  29.398  52.267  1.00 97.51           C
ATOM    319  CB  ARG    43      46.755  30.671  52.816  1.00 97.51           C
ATOM    320  CG  ARG    43      45.907  31.369  53.879  1.00 97.51           C
ATOM    321  CD  ARG    43      46.602  32.573  54.511  1.00 97.51           C
ATOM    322  NE  ARG    43      46.791  33.588  53.440  1.00 97.51           N
ATOM    323  CZ  ARG    43      47.368  34.790  53.732  1.00 97.51           C
ATOM    324  NH1 ARG    43      47.780  35.058  55.005  1.00 97.51           N
ATOM    325  NH2 ARG    43      47.534  35.723  52.750  1.00 97.51           N
ATOM    326  C   ARG    43      46.960  28.872  51.160  1.00 97.51           C
ATOM    327  O   ARG    43      46.725  29.167  49.989  1.00 97.51           O
ATOM    328  N   CYS    44      47.997  28.084  51.500  1.00 40.90           N
ATOM    329  CA  CYS    44      48.875  27.552  50.493  1.00 40.90           C
ATOM    330  CB  CYS    44      49.986  26.654  51.076  1.00 40.90           C
ATOM    331  SG  CYS    44      51.076  27.492  52.267  1.00 40.90           S
ATOM    332  C   CYS    44      48.068  26.681  49.569  1.00 40.90           C
ATOM    333  O   CYS    44      48.268  26.702  48.357  1.00 40.90           O
ATOM    334  N   CYS    45      47.144  25.869  50.118  1.00 50.63           N
ATOM    335  CA  CYS    45      46.357  24.973  49.315  1.00 50.63           C
ATOM    336  CB  CYS    45      45.575  23.978  50.193  1.00 50.63           C
ATOM    337  SG  CYS    45      46.752  22.859  51.019  1.00 50.63           S
ATOM    338  C   CYS    45      45.438  25.765  48.432  1.00 50.63           C
ATOM    339  O   CYS    45      45.182  25.397  47.285  1.00 50.63           O
ATOM    340  N   GLN    46      44.906  26.883  48.953  1.00 67.70           N
ATOM    341  CA  GLN    46      44.050  27.742  48.185  1.00 67.70           C
ATOM    342  CB  GLN    46      43.491  28.893  49.045  1.00 67.70           C
ATOM    343  CG  GLN    46      42.564  29.865  48.313  1.00 67.70           C
ATOM    344  CD  GLN    46      43.403  31.034  47.809  1.00 67.70           C
ATOM    345  OE1 GLN    46      44.631  30.966  47.766  1.00 67.70           O
ATOM    346  NE2 GLN    46      42.720  32.149  47.431  1.00 67.70           N
ATOM    347  C   GLN    46      44.827  28.332  47.042  1.00 67.70           C
ATOM    348  O   GLN    46      44.326  28.434  45.923  1.00 67.70           O
ATOM    349  N   THR    47      46.089  28.734  47.283  1.00 95.96           N
ATOM    350  CA  THR    47      46.839  29.371  46.236  1.00 95.96           C
ATOM    351  CB  THR    47      48.169  29.922  46.670  1.00 95.96           C
ATOM    352  OG1 THR    47      48.645  30.841  45.698  1.00 95.96           O
ATOM    353  CG2 THR    47      49.174  28.772  46.815  1.00 95.96           C
ATOM    354  C   THR    47      47.068  28.385  45.133  1.00 95.96           C
ATOM    355  O   THR    47      47.054  28.732  43.954  1.00 95.96           O
ATOM    356  N   HIS    48      47.292  27.116  45.507  1.00 86.85           N
ATOM    357  CA  HIS    48      47.550  26.044  44.595  1.00 86.85           C
ATOM    358  ND1 HIS    48      49.719  23.607  44.277  1.00 86.85           N
ATOM    359  CG  HIS    48      48.403  23.620  44.682  1.00 86.85           C
ATOM    360  CB  HIS    48      47.763  24.756  45.406  1.00 86.85           C
ATOM    361  NE2 HIS    48      48.868  21.629  43.735  1.00 86.85           N
ATOM    362  CD2 HIS    48      47.897  22.404  44.339  1.00 86.85           C
ATOM    363  CE1 HIS    48      49.945  22.395  43.719  1.00 86.85           C
ATOM    364  C   HIS    48      46.347  25.882  43.716  1.00 86.85           C
ATOM    365  O   HIS    48      46.469  25.744  42.499  1.00 86.85           O
ATOM    366  N   ASP    49      45.136  25.915  44.306  1.00112.59           N
ATOM    367  CA  ASP    49      43.978  25.727  43.484  1.00112.59           C
ATOM    368  CB  ASP    49      42.656  25.546  44.270  1.00112.59           C
ATOM    369  CG  ASP    49      42.313  26.749  45.137  1.00112.59           C
ATOM    370  OD1 ASP    49      42.202  27.883  44.601  1.00112.59           O
ATOM    371  OD2 ASP    49      42.156  26.539  46.369  1.00112.59           O
ATOM    372  C   ASP    49      43.886  26.851  42.499  1.00112.59           C
ATOM    373  O   ASP    49      43.562  26.634  41.333  1.00112.59           O
ATOM    374  N   ASN    50      44.200  28.087  42.928  1.00 35.80           N
ATOM    375  CA  ASN    50      44.102  29.209  42.041  1.00 35.80           C
ATOM    376  CB  ASN    50      44.372  30.551  42.738  1.00 35.80           C
ATOM    377  CG  ASN    50      43.217  30.813  43.689  1.00 35.80           C
ATOM    378  OD1 ASN    50      42.051  30.636  43.337  1.00 35.80           O
ATOM    379  ND2 ASN    50      43.551  31.238  44.936  1.00 35.80           N
ATOM    380  C   ASN    50      45.108  29.067  40.949  1.00 35.80           C
ATOM    381  O   ASN    50      44.809  29.315  39.782  1.00 35.80           O
ATOM    382  N   CYS    51      46.333  28.637  41.299  1.00 94.72           N
ATOM    383  CA  CYS    51      47.366  28.586  40.312  1.00 94.72           C
ATOM    384  CB  CYS    51      48.754  28.287  40.884  1.00 94.72           C
ATOM    385  SG  CYS    51      48.955  26.571  41.390  1.00 94.72           S
ATOM    386  C   CYS    51      47.004  27.588  39.257  1.00 94.72           C
ATOM    387  O   CYS    51      47.274  27.819  38.081  1.00 94.72           O
ATOM    388  N   TYR    52      46.356  26.465  39.630  1.00 96.18           N
ATOM    389  CA  TYR    52      45.982  25.489  38.639  1.00 96.18           C
ATOM    390  CB  TYR    52      45.154  24.303  39.171  1.00 96.18           C
ATOM    391  CG  TYR    52      45.980  23.257  39.838  1.00 96.18           C
ATOM    392  CD1 TYR    52      46.943  22.598  39.117  1.00 96.18           C
ATOM    393  CD2 TYR    52      45.760  22.889  41.147  1.00 96.18           C
ATOM    394  CE1 TYR    52      47.698  21.604  39.691  1.00 96.18           C
ATOM    395  CE2 TYR    52      46.512  21.893  41.729  1.00 96.18           C
ATOM    396  CZ  TYR    52      47.484  21.250  40.998  1.00 96.18           C
ATOM    397  OH  TYR    52      48.261  20.223  41.571  1.00 96.18           O
ATOM    398  C   TYR    52      45.064  26.118  37.635  1.00 96.18           C
ATOM    399  O   TYR    52      45.199  25.909  36.430  1.00 96.18           O
ATOM    400  N   MET    53      44.107  26.928  38.110  1.00105.69           N
ATOM    401  CA  MET    53      43.080  27.452  37.257  1.00105.69           C
ATOM    402  CB  MET    53      42.005  28.252  38.013  1.00105.69           C
ATOM    403  CG  MET    53      40.777  28.552  37.150  1.00105.69           C
ATOM    404  SD  MET    53      39.463  29.482  37.992  1.00105.69           S
ATOM    405  CE  MET    53      40.406  31.030  38.097  1.00105.69           C
ATOM    406  C   MET    53      43.661  28.339  36.200  1.00105.69           C
ATOM    407  O   MET    53      43.134  28.418  35.092  1.00105.69           O
ATOM    408  N   GLN    54      44.776  29.017  36.511  1.00 53.66           N
ATOM    409  CA  GLN    54      45.345  30.026  35.663  1.00 53.66           C
ATOM    410  CB  GLN    54      46.651  30.585  36.248  1.00 53.66           C
ATOM    411  CG  GLN    54      46.460  31.254  37.610  1.00 53.66           C
ATOM    412  CD  GLN    54      47.831  31.622  38.156  1.00 53.66           C
ATOM    413  OE1 GLN    54      48.840  31.522  37.460  1.00 53.66           O
ATOM    414  NE2 GLN    54      47.870  32.059  39.443  1.00 53.66           N
ATOM    415  C   GLN    54      45.675  29.502  34.297  1.00 53.66           C
ATOM    416  O   GLN    54      45.430  30.178  33.300  1.00 53.66           O
ATOM    417  N   ALA    55      46.223  28.282  34.192  1.00 88.44           N
ATOM    418  CA  ALA    55      46.700  27.843  32.912  1.00 88.44           C
ATOM    419  CB  ALA    55      47.446  26.500  32.967  1.00 88.44           C
ATOM    420  C   ALA    55      45.611  27.703  31.909  1.00 88.44           C
ATOM    421  O   ALA    55      44.508  27.247  32.211  1.00 88.44           O
ATOM    422  N   MET    56      45.965  28.098  30.665  1.00252.84           N
ATOM    423  CA  MET    56      45.169  28.032  29.476  1.00252.84           C
ATOM    424  CB  MET    56      44.864  26.593  29.020  1.00252.84           C
ATOM    425  CG  MET    56      44.382  26.491  27.571  1.00252.84           C
ATOM    426  SD  MET    56      44.342  24.794  26.916  1.00252.84           S
ATOM    427  CE  MET    56      44.104  25.285  25.184  1.00252.84           C
ATOM    428  C   MET    56      43.905  28.797  29.676  1.00252.84           C
ATOM    429  O   MET    56      43.516  29.097  30.803  1.00252.84           O
ATOM    430  N   LYS    57      43.246  29.181  28.565  1.00126.10           N
ATOM    431  CA  LYS    57      42.012  29.888  28.719  1.00126.10           C
ATOM    432  CB  LYS    57      41.344  30.223  27.376  1.00126.10           C
ATOM    433  CG  LYS    57      42.229  31.080  26.468  1.00126.10           C
ATOM    434  CD  LYS    57      42.739  32.358  27.138  1.00126.10           C
ATOM    435  CE  LYS    57      41.627  33.295  27.611  1.00126.10           C
ATOM    436  NZ  LYS    57      42.216  34.472  28.289  1.00126.10           N
ATOM    437  C   LYS    57      41.138  28.934  29.450  1.00126.10           C
ATOM    438  O   LYS    57      40.492  29.281  30.438  1.00126.10           O
ATOM    439  N   LEU    58      41.128  27.679  28.971  1.00170.09           N
ATOM    440  CA  LEU    58      40.470  26.628  29.674  1.00170.09           C
ATOM    441  CB  LEU    58      39.509  25.795  28.809  1.00170.09           C
ATOM    442  CG  LEU    58      38.299  26.609  28.313  1.00170.09           C
ATOM    443  CD1 LEU    58      37.305  25.725  27.543  1.00170.09           C
ATOM    444  CD2 LEU    58      37.648  27.393  29.464  1.00170.09           C
ATOM    445  C   LEU    58      41.599  25.761  30.103  1.00170.09           C
ATOM    446  O   LEU    58      42.424  25.358  29.285  1.00170.09           O
ATOM    447  N   ASP    59      41.685  25.462  31.409  1.00157.38           N
ATOM    448  CA  ASP    59      42.835  24.733  31.828  1.00157.38           C
ATOM    449  CB  ASP    59      43.237  25.015  33.294  1.00157.38           C
ATOM    450  CG  ASP    59      42.093  24.661  34.239  1.00157.38           C
ATOM    451  OD1 ASP    59      40.912  24.817  33.830  1.00157.38           O
ATOM    452  OD2 ASP    59      42.388  24.220  35.382  1.00157.38           O
ATOM    453  C   ASP    59      42.618  23.268  31.643  1.00157.38           C
ATOM    454  O   ASP    59      42.503  22.511  32.605  1.00157.38           O
ATOM    455  N   SER    60      42.588  22.809  30.379  1.00127.40           N
ATOM    456  CA  SER    60      42.478  21.394  30.227  1.00127.40           C
ATOM    457  CB  SER    60      41.909  20.954  28.865  1.00127.40           C
ATOM    458  OG  SER    60      40.563  21.389  28.732  1.00127.40           O
ATOM    459  C   SER    60      43.889  20.921  30.309  1.00127.40           C
ATOM    460  O   SER    60      44.582  20.817  29.298  1.00127.40           O
ATOM    461  N   CYS    61      44.342  20.625  31.542  1.00104.20           N
ATOM    462  CA  CYS    61      45.696  20.216  31.771  1.00104.20           C
ATOM    463  CB  CYS    61      46.541  21.266  32.512  1.00104.20           C
ATOM    464  SG  CYS    61      46.925  22.691  31.454  1.00104.20           S
ATOM    465  C   CYS    61      45.659  18.987  32.618  1.00104.20           C
ATOM    466  O   CYS    61      44.600  18.375  32.750  1.00104.20           O
ATOM    467  N   LYS    62      46.823  18.580  33.187  1.00231.44           N
ATOM    468  CA  LYS    62      46.844  17.365  33.958  1.00231.44           C
ATOM    469  CB  LYS    62      46.931  16.139  33.034  1.00231.44           C
ATOM    470  CG  LYS    62      45.750  15.980  32.074  1.00231.44           C
ATOM    471  CD  LYS    62      46.072  15.097  30.864  1.00231.44           C
ATOM    472  CE  LYS    62      47.000  15.782  29.856  1.00231.44           C
ATOM    473  NZ  LYS    62      47.317  14.865  28.738  1.00231.44           N
ATOM    474  C   LYS    62      48.016  17.354  34.934  1.00231.44           C
ATOM    475  O   LYS    62      48.979  18.105  34.780  1.00231.44           O
ATOM    476  N   VAL    63      47.879  16.540  36.019  1.00205.14           N
ATOM    477  CA  VAL    63      48.710  16.164  37.148  1.00205.14           C
ATOM    478  CB  VAL    63      49.184  17.273  38.086  1.00205.14           C
ATOM    479  CG1 VAL    63      48.186  17.800  39.139  1.00205.14           C
ATOM    480  CG2 VAL    63      50.485  16.781  38.713  1.00205.14           C
ATOM    481  C   VAL    63      47.920  15.053  37.815  1.00205.14           C
ATOM    482  O   VAL    63      47.751  14.015  37.188  1.00205.14           O
ATOM    483  N   LEU    64      47.505  15.116  39.101  1.00220.29           N
ATOM    484  CA  LEU    64      46.505  14.164  39.506  1.00220.29           C
ATOM    485  CB  LEU    64      47.036  12.884  40.186  1.00220.29           C
ATOM    486  CG  LEU    64      46.021  11.755  40.496  1.00220.29           C
ATOM    487  CD1 LEU    64      46.749  10.538  41.093  1.00220.29           C
ATOM    488  CD2 LEU    64      44.867  12.200  41.410  1.00220.29           C
ATOM    489  C   LEU    64      45.545  14.872  40.413  1.00220.29           C
ATOM    490  O   LEU    64      45.743  14.913  41.627  1.00220.29           O
ATOM    491  N   VAL    65      44.465  15.424  39.817  1.00124.31           N
ATOM    492  CA  VAL    65      43.400  16.133  40.479  1.00124.31           C
ATOM    493  CB  VAL    65      43.767  17.498  41.007  1.00124.31           C
ATOM    494  CG1 VAL    65      44.658  17.345  42.249  1.00124.31           C
ATOM    495  CG2 VAL    65      44.467  18.283  39.889  1.00124.31           C
ATOM    496  C   VAL    65      42.306  16.286  39.464  1.00124.31           C
ATOM    497  O   VAL    65      42.320  15.618  38.435  1.00124.31           O
ATOM    498  N   ASP    66      41.282  17.120  39.737  1.00101.02           N
ATOM    499  CA  ASP    66      40.256  17.282  38.742  1.00101.02           C
ATOM    500  CB  ASP    66      38.848  17.464  39.332  1.00101.02           C
ATOM    501  CG  ASP    66      38.435  16.122  39.912  1.00101.02           C
ATOM    502  OD1 ASP    66      39.196  15.138  39.712  1.00101.02           O
ATOM    503  OD2 ASP    66      37.360  16.061  40.567  1.00101.02           O
ATOM    504  C   ASP    66      40.582  18.518  37.973  1.00101.02           C
ATOM    505  O   ASP    66      39.804  19.469  37.924  1.00101.02           O
ATOM    506  N   ASN    67      41.775  18.525  37.357  1.00254.57           N
ATOM    507  CA  ASN    67      42.258  19.634  36.603  1.00254.57           C
ATOM    508  CB  ASN    67      42.163  20.963  37.400  1.00254.57           C
ATOM    509  CG  ASN    67      42.702  20.815  38.824  1.00254.57           C
ATOM    510  OD1 ASN    67      42.303  19.917  39.561  1.00254.57           O
ATOM    511  ND2 ASN    67      43.595  21.747  39.253  1.00254.57           N
ATOM    512  C   ASN    67      43.604  19.188  36.173  1.00254.57           C
ATOM    513  O   ASN    67      43.705  18.591  35.105  1.00254.57           O
ATOM    514  N   PRO    68      44.675  19.480  36.819  1.00205.22           N
ATOM    515  CA  PRO    68      45.735  18.625  36.424  1.00205.22           C
ATOM    516  CD  PRO    68      45.123  20.864  36.907  1.00205.22           C
ATOM    517  CB  PRO    68      46.980  19.358  36.882  1.00205.22           C
ATOM    518  CG  PRO    68      46.631  20.833  36.684  1.00205.22           C
ATOM    519  C   PRO    68      45.395  17.243  36.955  1.00205.22           C
ATOM    520  O   PRO    68      45.881  16.874  38.023  1.00205.22           O
ATOM    521  N   TYR    69      44.640  16.443  36.166  1.00187.20           N
ATOM    522  CA  TYR    69      44.144  15.128  36.465  1.00187.20           C
ATOM    523  CB  TYR    69      43.049  14.646  35.488  1.00187.20           C
ATOM    524  CG  TYR    69      41.856  15.542  35.435  1.00187.20           C
ATOM    525  CD1 TYR    69      41.853  16.637  34.603  1.00187.20           C
ATOM    526  CD2 TYR    69      40.730  15.275  36.181  1.00187.20           C
ATOM    527  CE1 TYR    69      40.759  17.466  34.526  1.00187.20           C
ATOM    528  CE2 TYR    69      39.630  16.101  36.109  1.00187.20           C
ATOM    529  CZ  TYR    69      39.644  17.199  35.282  1.00187.20           C
ATOM    530  OH  TYR    69      38.518  18.048  35.204  1.00187.20           O
ATOM    531  C   TYR    69      45.161  14.045  36.341  1.00187.20           C
ATOM    532  O   TYR    69      45.321  13.222  37.239  1.00187.20           O
ATOM    533  N   THR    70      45.891  14.001  35.208  1.00196.54           N
ATOM    534  CA  THR    70      46.666  12.809  35.010  1.00196.54           C
ATOM    535  CB  THR    70      46.074  11.938  33.944  1.00196.54           C
ATOM    536  OG1 THR    70      46.744  10.688  33.904  1.00196.54           O
ATOM    537  CG2 THR    70      46.208  12.662  32.594  1.00196.54           C
ATOM    538  C   THR    70      48.066  13.112  34.586  1.00196.54           C
ATOM    539  O   THR    70      48.822  12.192  34.279  1.00196.54           O
ATOM    540  N   ASN    71      48.483  14.386  34.574  1.00107.02           N
ATOM    541  CA  ASN    71      49.811  14.592  34.090  1.00107.02           C
ATOM    542  CB  ASN    71      50.224  15.988  33.585  1.00107.02           C
ATOM    543  CG  ASN    71      49.736  16.177  32.156  1.00107.02           C
ATOM    544  OD1 ASN    71      49.671  15.226  31.379  1.00107.02           O
ATOM    545  ND2 ASN    71      49.385  17.441  31.797  1.00107.02           N
ATOM    546  C   ASN    71      50.795  14.189  35.106  1.00107.02           C
ATOM    547  O   ASN    71      50.768  14.597  36.267  1.00107.02           O
ATOM    548  N   ASN    72      51.696  13.319  34.646  1.00 87.08           N
ATOM    549  CA  ASN    72      52.808  12.940  35.432  1.00 87.08           C
ATOM    550  CB  ASN    72      53.192  11.459  35.277  1.00 87.08           C
ATOM    551  CG  ASN    72      52.080  10.621  35.892  1.00 87.08           C
ATOM    552  OD1 ASN    72      52.011   9.411  35.680  1.00 87.08           O
ATOM    553  ND2 ASN    72      51.179  11.277  36.672  1.00 87.08           N
ATOM    554  C   ASN    72      53.885  13.761  34.825  1.00 87.08           C
ATOM    555  O   ASN    72      54.357  13.482  33.725  1.00 87.08           O
ATOM    556  N   TYR    73      54.260  14.839  35.521  1.00130.47           N
ATOM    557  CA  TYR    73      55.253  15.737  35.022  1.00130.47           C
ATOM    558  CB  TYR    73      55.065  17.198  35.477  1.00130.47           C
ATOM    559  CG  TYR    73      54.842  17.220  36.949  1.00130.47           C
ATOM    560  CD1 TYR    73      55.879  17.040  37.835  1.00130.47           C
ATOM    561  CD2 TYR    73      53.576  17.437  37.442  1.00130.47           C
ATOM    562  CE1 TYR    73      55.650  17.070  39.192  1.00130.47           C
ATOM    563  CE2 TYR    73      53.346  17.469  38.796  1.00130.47           C
ATOM    564  CZ  TYR    73      54.382  17.284  39.676  1.00130.47           C
ATOM    565  OH  TYR    73      54.146  17.317  41.067  1.00130.47           O
ATOM    566  C   TYR    73      56.613  15.257  35.409  1.00130.47           C
ATOM    567  O   TYR    73      56.768  14.418  36.295  1.00130.47           O
ATOM    568  N   SER    74      57.642  15.708  34.666  1.00101.17           N
ATOM    569  CA  SER    74      58.974  15.317  35.013  1.00101.17           C
ATOM    570  CB  SER    74      59.922  15.183  33.810  1.00101.17           C
ATOM    571  OG  SER    74      59.520  14.098  32.988  1.00101.17           O
ATOM    572  C   SER    74      59.540  16.375  35.903  1.00101.17           C
ATOM    573  O   SER    74      59.509  17.563  35.577  1.00101.17           O
ATOM    574  N   TYR    75      60.033  15.950  37.086  1.00172.70           N
ATOM    575  CA  TYR    75      60.645  16.856  38.013  1.00172.70           C
ATOM    576  CB  TYR    75      59.685  17.409  39.081  1.00172.70           C
ATOM    577  CG  TYR    75      59.351  16.320  40.046  1.00172.70           C
ATOM    578  CD1 TYR    75      58.323  15.440  39.797  1.00172.70           C
ATOM    579  CD2 TYR    75      60.078  16.176  41.206  1.00172.70           C
ATOM    580  CE1 TYR    75      58.021  14.440  40.693  1.00172.70           C
ATOM    581  CE2 TYR    75      59.781  15.180  42.105  1.00172.70           C
ATOM    582  CZ  TYR    75      58.751  14.309  41.851  1.00172.70           C
ATOM    583  OH  TYR    75      58.450  13.287  42.776  1.00172.70           O
ATOM    584  C   TYR    75      61.700  16.089  38.742  1.00172.70           C
ATOM    585  O   TYR    75      61.712  14.858  38.720  1.00172.70           O
ATOM    586  N   SER    76      62.630  16.808  39.400  1.00104.92           N
ATOM    587  CA  SER    76      63.649  16.144  40.158  1.00104.92           C
ATOM    588  CB  SER    76      65.010  16.056  39.447  1.00104.92           C
ATOM    589  OG  SER    76      64.924  15.228  38.301  1.00104.92           O
ATOM    590  C   SER    76      63.906  16.950  41.383  1.00104.92           C
ATOM    591  O   SER    76      63.503  18.108  41.484  1.00104.92           O
ATOM    592  N   CYS    77      64.575  16.323  42.368  1.00 50.27           N
ATOM    593  CA  CYS    77      64.949  17.030  43.547  1.00 50.27           C
ATOM    594  CB  CYS    77      64.745  16.222  44.840  1.00 50.27           C
ATOM    595  SG  CYS    77      62.991  15.882  45.175  1.00 50.27           S
ATOM    596  C   CYS    77      66.408  17.298  43.411  1.00 50.27           C
ATOM    597  O   CYS    77      67.228  16.383  43.449  1.00 50.27           O
ATOM    598  N   SER    78      66.760  18.578  43.210  1.00 74.15           N
ATOM    599  CA  SER    78      68.134  18.954  43.158  1.00 74.15           C
ATOM    600  CB  SER    78      68.378  20.285  42.437  1.00 74.15           C
ATOM    601  OG  SER    78      68.001  20.171  41.073  1.00 74.15           O
ATOM    602  C   SER    78      68.469  19.110  44.591  1.00 74.15           C
ATOM    603  O   SER    78      67.686  18.677  45.433  1.00 74.15           O
ATOM    604  N   ASN    79      69.625  19.706  44.926  1.00109.55           N
ATOM    605  CA  ASN    79      69.919  19.789  46.322  1.00109.55           C
ATOM    606  CB  ASN    79      71.322  20.334  46.629  1.00109.55           C
ATOM    607  CG  ASN    79      71.607  20.056  48.097  1.00109.55           C
ATOM    608  OD1 ASN    79      70.803  20.381  48.969  1.00109.55           O
ATOM    609  ND2 ASN    79      72.775  19.420  48.378  1.00109.55           N
ATOM    610  C   ASN    79      68.914  20.698  46.955  1.00109.55           C
ATOM    611  O   ASN    79      68.997  21.921  46.856  1.00109.55           O
ATOM    612  N   ASN    80      67.923  20.079  47.624  1.00 82.28           N
ATOM    613  CA  ASN    80      66.885  20.735  48.357  1.00 82.28           C
ATOM    614  CB  ASN    80      67.435  21.714  49.410  1.00 82.28           C
ATOM    615  CG  ASN    80      68.235  20.931  50.442  1.00 82.28           C
ATOM    616  OD1 ASN    80      68.173  19.704  50.496  1.00 82.28           O
ATOM    617  ND2 ASN    80      69.003  21.661  51.293  1.00 82.28           N
ATOM    618  C   ASN    80      66.002  21.532  47.455  1.00 82.28           C
ATOM    619  O   ASN    80      65.149  22.276  47.937  1.00 82.28           O
ATOM    620  N   GLU    81      66.123  21.390  46.125  1.00109.39           N
ATOM    621  CA  GLU    81      65.223  22.181  45.339  1.00109.39           C
ATOM    622  CB  GLU    81      65.882  23.162  44.351  1.00109.39           C
ATOM    623  CG  GLU    81      66.554  22.482  43.163  1.00109.39           C
ATOM    624  CD  GLU    81      67.150  23.558  42.265  1.00109.39           C
ATOM    625  OE1 GLU    81      66.953  24.766  42.568  1.00109.39           O
ATOM    626  OE2 GLU    81      67.810  23.183  41.259  1.00109.39           O
ATOM    627  C   GLU    81      64.415  21.235  44.520  1.00109.39           C
ATOM    628  O   GLU    81      64.784  20.074  44.353  1.00109.39           O
ATOM    629  N   ILE    82      63.257  21.710  44.026  1.00 55.38           N
ATOM    630  CA  ILE    82      62.440  20.911  43.163  1.00 55.38           C
ATOM    631  CB  ILE    82      60.985  20.917  43.541  1.00 55.38           C
ATOM    632  CG1 ILE    82      60.803  20.308  44.940  1.00 55.38           C
ATOM    633  CG2 ILE    82      60.188  20.187  42.446  1.00 55.38           C
ATOM    634  CD1 ILE    82      59.405  20.512  45.519  1.00 55.38           C
ATOM    635  C   ILE    82      62.563  21.553  41.821  1.00 55.38           C
ATOM    636  O   ILE    82      62.343  22.753  41.678  1.00 55.38           O
ATOM    637  N   THR    83      62.956  20.779  40.794  1.00104.24           N
ATOM    638  CA  THR    83      63.097  21.390  39.506  1.00104.24           C
ATOM    639  CB  THR    83      64.470  21.222  38.919  1.00104.24           C
ATOM    640  OG1 THR    83      64.572  21.944  37.701  1.00104.24           O
ATOM    641  CG2 THR    83      64.745  19.727  38.689  1.00104.24           C
ATOM    642  C   THR    83      62.117  20.753  38.576  1.00104.24           C
ATOM    643  O   THR    83      62.022  19.529  38.497  1.00104.24           O
ATOM    644  N   CYS    84      61.349  21.586  37.844  1.00 42.70           N
ATOM    645  CA  CYS    84      60.385  21.062  36.920  1.00 42.70           C
ATOM    646  CB  CYS    84      59.121  21.931  36.805  1.00 42.70           C
ATOM    647  SG  CYS    84      58.233  22.022  38.390  1.00 42.70           S
ATOM    648  C   CYS    84      61.064  21.004  35.591  1.00 42.70           C
ATOM    649  O   CYS    84      61.356  22.025  34.971  1.00 42.70           O
ATOM    650  N   SER    85      61.340  19.770  35.134  1.00 45.90           N
ATOM    651  CA  SER    85      62.095  19.525  33.941  1.00 45.90           C
ATOM    652  CB  SER    85      62.503  18.050  33.795  1.00 45.90           C
ATOM    653  OG  SER    85      63.379  17.679  34.848  1.00 45.90           O
ATOM    654  C   SER    85      61.344  19.885  32.704  1.00 45.90           C
ATOM    655  O   SER    85      61.945  20.324  31.725  1.00 45.90           O
ATOM    656  N   SER    86      60.012  19.722  32.708  1.00111.20           N
ATOM    657  CA  SER    86      59.299  19.867  31.476  1.00111.20           C
ATOM    658  CB  SER    86      57.784  19.633  31.626  1.00111.20           C
ATOM    659  OG  SER    86      57.136  19.788  30.372  1.00111.20           O
ATOM    660  C   SER    86      59.497  21.225  30.889  1.00111.20           C
ATOM    661  O   SER    86      58.928  22.217  31.341  1.00111.20           O
ATOM    662  N   GLU    87      60.344  21.301  29.850  1.00201.59           N
ATOM    663  CA  GLU    87      60.369  22.509  29.092  1.00201.59           C
ATOM    664  CB  GLU    87      61.769  22.972  28.655  1.00201.59           C
ATOM    665  CG  GLU    87      61.738  24.273  27.846  1.00201.59           C
ATOM    666  CD  GLU    87      63.169  24.682  27.526  1.00201.59           C
ATOM    667  OE1 GLU    87      64.090  24.234  28.259  1.00201.59           O
ATOM    668  OE2 GLU    87      63.357  25.457  26.551  1.00201.59           O
ATOM    669  C   GLU    87      59.636  22.072  27.882  1.00201.59           C
ATOM    670  O   GLU    87      60.200  21.937  26.798  1.00201.59           O
ATOM    671  N   ASN    88      58.329  21.833  28.068  1.00195.30           N
ATOM    672  CA  ASN    88      57.554  21.260  27.019  1.00195.30           C
ATOM    673  CB  ASN    88      57.350  19.746  27.181  1.00195.30           C
ATOM    674  CG  ASN    88      58.697  19.061  26.999  1.00195.30           C
ATOM    675  OD1 ASN    88      59.399  19.296  26.018  1.00195.30           O
ATOM    676  ND2 ASN    88      59.071  18.190  27.974  1.00195.30           N
ATOM    677  C   ASN    88      56.206  21.875  27.071  1.00195.30           C
ATOM    678  O   ASN    88      56.056  23.096  27.057  1.00195.30           O
ATOM    679  N   ASN    89      55.181  21.008  27.120  1.00 82.57           N
ATOM    680  CA  ASN    89      53.835  21.477  27.114  1.00 82.57           C
ATOM    681  CB  ASN    89      52.788  20.362  27.258  1.00 82.57           C
ATOM    682  CG  ASN    89      52.966  19.738  28.635  1.00 82.57           C
ATOM    683  OD1 ASN    89      54.042  19.807  29.228  1.00 82.57           O
ATOM    684  ND2 ASN    89      51.879  19.113  29.160  1.00 82.57           N
ATOM    685  C   ASN    89      53.680  22.389  28.273  1.00 82.57           C
ATOM    686  O   ASN    89      54.435  22.318  29.239  1.00 82.57           O
ATOM    687  N   ALA    90      52.732  23.332  28.154  1.00 42.18           N
ATOM    688  CA  ALA    90      52.469  24.263  29.204  1.00 42.18           C
ATOM    689  CB  ALA    90      51.452  25.347  28.804  1.00 42.18           C
ATOM    690  C   ALA    90      51.909  23.537  30.389  1.00 42.18           C
ATOM    691  O   ALA    90      52.258  23.836  31.528  1.00 42.18           O
ATOM    692  N   CYS    91      51.020  22.556  30.145  1.00 57.05           N
ATOM    693  CA  CYS    91      50.309  21.906  31.211  1.00 57.05           C
ATOM    694  CB  CYS    91      49.243  20.933  30.683  1.00 57.05           C
ATOM    695  SG  CYS    91      47.870  21.817  29.885  1.00 57.05           S
ATOM    696  C   CYS    91      51.198  21.160  32.163  1.00 57.05           C
ATOM    697  O   CYS    91      51.129  21.387  33.370  1.00 57.05           O
ATOM    698  N   GLU    92      52.081  20.274  31.663  1.00 46.39           N
ATOM    699  CA  GLU    92      52.852  19.470  32.572  1.00 46.39           C
ATOM    700  CB  GLU    92      53.761  18.449  31.863  1.00 46.39           C
ATOM    701  CG  GLU    92      53.003  17.293  31.206  1.00 46.39           C
ATOM    702  CD  GLU    92      54.029  16.376  30.552  1.00 46.39           C
ATOM    703  OE1 GLU    92      55.237  16.736  30.568  1.00 46.39           O
ATOM    704  OE2 GLU    92      53.619  15.306  30.030  1.00 46.39           O
ATOM    705  C   GLU    92      53.729  20.349  33.398  1.00 46.39           C
ATOM    706  O   GLU    92      53.808  20.196  34.616  1.00 46.39           O
ATOM    707  N   ALA    93      54.410  21.305  32.750  1.00 35.85           N
ATOM    708  CA  ALA    93      55.305  22.178  33.448  1.00 35.85           C
ATOM    709  CB  ALA    93      56.068  23.117  32.502  1.00 35.85           C
ATOM    710  C   ALA    93      54.526  23.028  34.400  1.00 35.85           C
ATOM    711  O   ALA    93      54.942  23.243  35.537  1.00 35.85           O
ATOM    712  N   PHE    94      53.360  23.528  33.953  1.00 96.11           N
ATOM    713  CA  PHE    94      52.576  24.431  34.740  1.00 96.11           C
ATOM    714  CB  PHE    94      51.358  24.955  33.966  1.00 96.11           C
ATOM    715  CG  PHE    94      50.697  25.968  34.825  1.00 96.11           C
ATOM    716  CD1 PHE    94      51.163  27.263  34.862  1.00 96.11           C
ATOM    717  CD2 PHE    94      49.612  25.620  35.589  1.00 96.11           C
ATOM    718  CE1 PHE    94      50.553  28.205  35.656  1.00 96.11           C
ATOM    719  CE2 PHE    94      49.002  26.558  36.381  1.00 96.11           C
ATOM    720  CZ  PHE    94      49.468  27.850  36.419  1.00 96.11           C
ATOM    721  C   PHE    94      52.098  23.733  35.972  1.00 96.11           C
ATOM    722  O   PHE    94      52.154  24.286  37.070  1.00 96.11           O
ATOM    723  N   ILE    95      51.608  22.489  35.832  1.00154.42           N
ATOM    724  CA  ILE    95      51.127  21.825  37.002  1.00154.42           C
ATOM    725  CB  ILE    95      50.440  20.525  36.752  1.00154.42           C
ATOM    726  CG1 ILE    95      49.645  20.158  38.014  1.00154.42           C
ATOM    727  CG2 ILE    95      51.474  19.475  36.313  1.00154.42           C
ATOM    728  CD1 ILE    95      50.450  19.682  39.219  1.00154.42           C
ATOM    729  C   ILE    95      52.269  21.604  37.934  1.00154.42           C
ATOM    730  O   ILE    95      52.143  21.808  39.138  1.00154.42           O
ATOM    731  N   CYS    96      53.431  21.203  37.400  1.00 50.09           N
ATOM    732  CA  CYS    96      54.566  20.929  38.235  1.00 50.09           C
ATOM    733  CB  CYS    96      55.809  20.505  37.431  1.00 50.09           C
ATOM    734  SG  CYS    96      57.257  20.245  38.497  1.00 50.09           S
ATOM    735  C   CYS    96      54.936  22.160  39.014  1.00 50.09           C
ATOM    736  O   CYS    96      55.229  22.075  40.206  1.00 50.09           O
ATOM    737  N   ASN    97      54.924  23.341  38.366  1.00 74.40           N
ATOM    738  CA  ASN    97      55.300  24.561  39.029  1.00 74.40           C
ATOM    739  CB  ASN    97      55.275  25.785  38.095  1.00 74.40           C
ATOM    740  CG  ASN    97      55.874  26.972  38.841  1.00 74.40           C
ATOM    741  OD1 ASN    97      55.399  27.356  39.908  1.00 74.40           O
ATOM    742  ND2 ASN    97      56.955  27.565  38.265  1.00 74.40           N
ATOM    743  C   ASN    97      54.341  24.830  40.155  1.00 74.40           C
ATOM    744  O   ASN    97      54.751  25.253  41.235  1.00 74.40           O
ATOM    745  N   CYS    98      53.033  24.594  39.926  1.00 74.79           N
ATOM    746  CA  CYS    98      52.022  24.795  40.932  1.00 74.79           C
ATOM    747  CB  CYS    98      50.626  24.367  40.451  1.00 74.79           C
ATOM    748  SG  CYS    98      49.717  25.734  39.713  1.00 74.79           S
ATOM    749  C   CYS    98      52.307  23.932  42.113  1.00 74.79           C
ATOM    750  O   CYS    98      52.257  24.390  43.254  1.00 74.79           O
ATOM    751  N   ASP    99      52.604  22.647  41.861  1.00 87.00           N
ATOM    752  CA  ASP    99      52.847  21.721  42.928  1.00 87.00           C
ATOM    753  CB  ASP    99      53.104  20.285  42.435  1.00 87.00           C
ATOM    754  CG  ASP    99      51.817  19.742  41.835  1.00 87.00           C
ATOM    755  OD1 ASP    99      50.813  20.501  41.812  1.00 87.00           O
ATOM    756  OD2 ASP    99      51.820  18.562  41.392  1.00 87.00           O
ATOM    757  C   ASP    99      54.077  22.136  43.678  1.00 87.00           C
ATOM    758  O   ASP    99      54.124  22.037  44.902  1.00 87.00           O
ATOM    759  N   ARG   100      55.117  22.599  42.961  1.00 45.67           N
ATOM    760  CA  ARG   100      56.345  22.961  43.606  1.00 45.67           C
ATOM    761  CB  ARG   100      57.421  23.424  42.614  1.00 45.67           C
ATOM    762  CG  ARG   100      58.740  23.812  43.287  1.00 45.67           C
ATOM    763  CD  ARG   100      59.802  24.305  42.304  1.00 45.67           C
ATOM    764  NE  ARG   100      61.045  24.593  43.079  1.00 45.67           N
ATOM    765  CZ  ARG   100      61.319  25.852  43.526  1.00 45.67           C
ATOM    766  NH1 ARG   100      60.425  26.859  43.311  1.00 45.67           N
ATOM    767  NH2 ARG   100      62.489  26.100  44.187  1.00 45.67           N
ATOM    768  C   ARG   100      56.082  24.111  44.524  1.00 45.67           C
ATOM    769  O   ARG   100      56.542  24.123  45.665  1.00 45.67           O
ATOM    770  N   ASN   101      55.318  25.111  44.046  1.00102.05           N
ATOM    771  CA  ASN   101      55.087  26.269  44.859  1.00102.05           C
ATOM    772  CB  ASN   101      54.405  27.447  44.131  1.00102.05           C
ATOM    773  CG  ASN   101      52.990  27.106  43.686  1.00102.05           C
ATOM    774  OD1 ASN   101      52.107  26.835  44.498  1.00102.05           O
ATOM    775  ND2 ASN   101      52.755  27.169  42.349  1.00102.05           N
ATOM    776  C   ASN   101      54.285  25.903  46.070  1.00102.05           C
ATOM    777  O   ASN   101      54.526  26.436  47.151  1.00102.05           O
ATOM    778  N   ALA   102      53.298  24.999  45.927  1.00 40.02           N
ATOM    779  CA  ALA   102      52.465  24.644  47.042  1.00 40.02           C
ATOM    780  CB  ALA   102      51.322  23.691  46.653  1.00 40.02           C
ATOM    781  C   ALA   102      53.285  23.956  48.089  1.00 40.02           C
ATOM    782  O   ALA   102      53.181  24.266  49.275  1.00 40.02           O
ATOM    783  N   ALA   103      54.149  23.013  47.668  1.00 36.72           N
ATOM    784  CA  ALA   103      54.927  22.234  48.588  1.00 36.72           C
ATOM    785  CB  ALA   103      55.797  21.183  47.880  1.00 36.72           C
ATOM    786  C   ALA   103      55.837  23.141  49.351  1.00 36.72           C
ATOM    787  O   ALA   103      55.994  23.003  50.564  1.00 36.72           O
ATOM    788  N   ILE   104      56.460  24.108  48.654  1.00 38.26           N
ATOM    789  CA  ILE   104      57.362  25.005  49.313  1.00 38.26           C
ATOM    790  CB  ILE   104      58.022  25.958  48.364  1.00 38.26           C
ATOM    791  CG1 ILE   104      58.894  25.177  47.367  1.00 38.26           C
ATOM    792  CG2 ILE   104      58.802  26.995  49.188  1.00 38.26           C
ATOM    793  CD1 ILE   104      59.371  26.020  46.188  1.00 38.26           C
ATOM    794  C   ILE   104      56.594  25.800  50.323  1.00 38.26           C
ATOM    795  O   ILE   104      57.049  26.005  51.448  1.00 38.26           O
ATOM    796  N   CYS   105      55.388  26.254  49.942  1.00 34.60           N
ATOM    797  CA  CYS   105      54.583  27.075  50.799  1.00 34.60           C
ATOM    798  CB  CYS   105      53.253  27.488  50.135  1.00 34.60           C
ATOM    799  SG  CYS   105      52.278  28.663  51.124  1.00 34.60           S
ATOM    800  C   CYS   105      54.259  26.294  52.032  1.00 34.60           C
ATOM    801  O   CYS   105      54.298  26.826  53.141  1.00 34.60           O
ATOM    802  N   PHE   106      53.952  24.993  51.870  1.00 94.81           N
ATOM    803  CA  PHE   106      53.574  24.177  52.987  1.00 94.81           C
ATOM    804  CB  PHE   106      53.180  22.733  52.620  1.00 94.81           C
ATOM    805  CG  PHE   106      51.970  22.782  51.755  1.00 94.81           C
ATOM    806  CD1 PHE   106      50.822  23.401  52.191  1.00 94.81           C
ATOM    807  CD2 PHE   106      51.967  22.163  50.528  1.00 94.81           C
ATOM    808  CE1 PHE   106      49.702  23.441  51.398  1.00 94.81           C
ATOM    809  CE2 PHE   106      50.848  22.200  49.731  1.00 94.81           C
ATOM    810  CZ  PHE   106      49.712  22.843  50.162  1.00 94.81           C
ATOM    811  C   PHE   106      54.718  24.081  53.951  1.00 94.81           C
ATOM    812  O   PHE   106      54.511  24.130  55.162  1.00 94.81           O
ATOM    813  N   SER   107      55.961  23.958  53.445  1.00 92.16           N
ATOM    814  CA  SER   107      57.092  23.766  54.315  1.00 92.16           C
ATOM    815  CB  SER   107      58.456  23.907  53.622  1.00 92.16           C
ATOM    816  OG  SER   107      58.690  22.849  52.717  1.00 92.16           O
ATOM    817  C   SER   107      57.148  24.870  55.312  1.00 92.16           C
ATOM    818  O   SER   107      57.420  24.646  56.490  1.00 92.16           O
ATOM    819  N   LYS   108      56.892  26.099  54.844  1.00141.09           N
ATOM    820  CA  LYS   108      57.078  27.273  55.641  1.00141.09           C
ATOM    821  CB  LYS   108      56.891  28.577  54.847  1.00141.09           C
ATOM    822  CG  LYS   108      57.092  29.827  55.708  1.00141.09           C
ATOM    823  CD  LYS   108      57.228  31.124  54.908  1.00141.09           C
ATOM    824  CE  LYS   108      55.886  31.712  54.467  1.00141.09           C
ATOM    825  NZ  LYS   108      56.098  33.040  53.851  1.00141.09           N
ATOM    826  C   LYS   108      56.162  27.365  56.828  1.00141.09           C
ATOM    827  O   LYS   108      56.592  27.829  57.882  1.00141.09           O
ATOM    828  N   VAL   109      54.892  26.921  56.735  1.00292.83           N
ATOM    829  CA  VAL   109      53.999  27.332  57.793  1.00292.83           C
ATOM    830  CB  VAL   109      52.720  27.912  57.265  1.00292.83           C
ATOM    831  CG1 VAL   109      53.054  29.152  56.419  1.00292.83           C
ATOM    832  CG2 VAL   109      51.961  26.812  56.503  1.00292.83           C
ATOM    833  C   VAL   109      53.587  26.254  58.762  1.00292.83           C
ATOM    834  O   VAL   109      53.352  25.102  58.405  1.00292.83           O
ATOM    835  N   PRO   110      53.429  26.697  60.001  1.00206.45           N
ATOM    836  CA  PRO   110      53.043  25.876  61.127  1.00206.45           C
ATOM    837  CD  PRO   110      53.173  28.106  60.255  1.00206.45           C
ATOM    838  CB  PRO   110      52.858  26.841  62.296  1.00206.45           C
ATOM    839  CG  PRO   110      52.436  28.148  61.604  1.00206.45           C
ATOM    840  C   PRO   110      51.781  25.126  60.845  1.00206.45           C
ATOM    841  O   PRO   110      50.907  25.645  60.162  1.00206.45           O
ATOM    842  N   TYR   111      51.659  23.907  61.391  1.00 93.80           N
ATOM    843  CA  TYR   111      50.569  23.023  61.101  1.00 93.80           C
ATOM    844  CB  TYR   111      51.126  21.691  60.564  1.00 93.80           C
ATOM    845  CG  TYR   111      50.061  20.706  60.235  1.00 93.80           C
ATOM    846  CD1 TYR   111      49.477  19.949  61.225  1.00 93.80           C
ATOM    847  CD2 TYR   111      49.674  20.519  58.928  1.00 93.80           C
ATOM    848  CE1 TYR   111      48.504  19.027  60.917  1.00 93.80           C
ATOM    849  CE2 TYR   111      48.703  19.600  58.615  1.00 93.80           C
ATOM    850  CZ  TYR   111      48.117  18.854  59.609  1.00 93.80           C
ATOM    851  OH  TYR   111      47.122  17.909  59.287  1.00 93.80           O
ATOM    852  C   TYR   111      49.820  22.740  62.367  1.00 93.80           C
ATOM    853  O   TYR   111      50.420  22.459  63.403  1.00 93.80           O
ATOM    854  N   ASN   112      48.473  22.830  62.316  1.00100.47           N
ATOM    855  CA  ASN   112      47.684  22.514  63.474  1.00100.47           C
ATOM    856  CB  ASN   112      46.621  23.565  63.842  1.00100.47           C
ATOM    857  CG  ASN   112      47.303  24.779  64.447  1.00100.47           C
ATOM    858  OD1 ASN   112      46.999  25.915  64.089  1.00100.47           O
ATOM    859  ND2 ASN   112      48.244  24.541  65.399  1.00100.47           N
ATOM    860  C   ASN   112      46.929  21.263  63.163  1.00100.47           C
ATOM    861  O   ASN   112      46.203  21.186  62.174  1.00100.47           O
ATOM    862  N   LYS   113      47.073  20.252  64.035  1.00132.60           N
ATOM    863  CA  LYS   113      46.456  18.971  63.858  1.00132.60           C
ATOM    864  CB  LYS   113      46.900  17.941  64.909  1.00132.60           C
ATOM    865  CG  LYS   113      46.618  16.498  64.486  1.00132.60           C
ATOM    866  CD  LYS   113      47.458  16.055  63.284  1.00132.60           C
ATOM    867  CE  LYS   113      47.246  14.597  62.868  1.00132.60           C
ATOM    868  NZ  LYS   113      47.968  13.693  63.792  1.00132.60           N
ATOM    869  C   LYS   113      44.973  19.133  63.956  1.00132.60           C
ATOM    870  O   LYS   113      44.213  18.357  63.380  1.00132.60           O
ATOM    871  N   GLU   114      44.525  20.160  64.699  1.00 89.37           N
ATOM    872  CA  GLU   114      43.128  20.371  64.951  1.00 89.37           C
ATOM    873  CB  GLU   114      42.868  21.592  65.850  1.00 89.37           C
ATOM    874  CG  GLU   114      41.406  21.742  66.275  1.00 89.37           C
ATOM    875  CD  GLU   114      41.338  22.801  67.367  1.00 89.37           C
ATOM    876  OE1 GLU   114      42.413  23.141  67.930  1.00 89.37           O
ATOM    877  OE2 GLU   114      40.209  23.277  67.659  1.00 89.37           O
ATOM    878  C   GLU   114      42.405  20.564  63.652  1.00 89.37           C
ATOM    879  O   GLU   114      41.238  20.193  63.530  1.00 89.37           O
ATOM    880  N   HIS   115      43.080  21.150  62.648  1.00 71.17           N
ATOM    881  CA  HIS   115      42.499  21.425  61.363  1.00 71.17           C
ATOM    882  ND1 HIS   115      42.661  24.681  60.806  1.00 71.17           N
ATOM    883  CG  HIS   115      43.570  23.666  61.007  1.00 71.17           C
ATOM    884  CB  HIS   115      43.406  22.277  60.465  1.00 71.17           C
ATOM    885  NE2 HIS   115      44.294  25.527  62.058  1.00 71.17           N
ATOM    886  CD2 HIS   115      44.559  24.198  61.773  1.00 71.17           C
ATOM    887  CE1 HIS   115      43.145  25.771  61.455  1.00 71.17           C
ATOM    888  C   HIS   115      42.161  20.147  60.655  1.00 71.17           C
ATOM    889  O   HIS   115      41.395  20.154  59.691  1.00 71.17           O
ATOM    890  N   LYS   116      42.775  19.018  61.051  1.00113.31           N
ATOM    891  CA  LYS   116      42.438  17.794  60.378  1.00113.31           C
ATOM    892  CB  LYS   116      43.254  16.576  60.844  1.00113.31           C
ATOM    893  CG  LYS   116      43.035  15.347  59.963  1.00113.31           C
ATOM    894  CD  LYS   116      44.062  14.236  60.183  1.00113.31           C
ATOM    895  CE  LYS   116      43.825  13.021  59.286  1.00113.31           C
ATOM    896  NZ  LYS   116      42.489  12.449  59.561  1.00113.31           N
ATOM    897  C   LYS   116      40.981  17.494  60.601  1.00113.31           C
ATOM    898  O   LYS   116      40.469  17.613  61.712  1.00113.31           O
ATOM    899  N   ASN   117      40.284  17.089  59.515  1.00101.91           N
ATOM    900  CA  ASN   117      38.893  16.707  59.506  1.00101.91           C
ATOM    901  CB  ASN   117      38.587  15.572  60.504  1.00101.91           C
ATOM    902  CG  ASN   117      37.225  14.981  60.164  1.00101.91           C
ATOM    903  OD1 ASN   117      36.640  14.237  60.951  1.00101.91           O
ATOM    904  ND2 ASN   117      36.703  15.322  58.956  1.00101.91           N
ATOM    905  C   ASN   117      37.998  17.872  59.835  1.00101.91           C
ATOM    906  O   ASN   117      36.836  17.694  60.192  1.00101.91           O
ATOM    907  N   LEU   118      38.500  19.104  59.666  1.00 92.13           N
ATOM    908  CA  LEU   118      37.770  20.312  59.944  1.00 92.13           C
ATOM    909  CB  LEU   118      38.650  21.566  59.814  1.00 92.13           C
ATOM    910  CG  LEU   118      37.902  22.878  60.109  1.00 92.13           C
ATOM    911  CD1 LEU   118      37.453  22.947  61.576  1.00 92.13           C
ATOM    912  CD2 LEU   118      38.731  24.099  59.683  1.00 92.13           C
ATOM    913  C   LEU   118      36.623  20.476  58.988  1.00 92.13           C
ATOM    914  O   LEU   118      35.598  21.066  59.326  1.00 92.13           O
ATOM    915  N   ASP   119      36.770  19.963  57.752  1.00103.11           N
ATOM    916  CA  ASP   119      35.808  20.178  56.704  1.00103.11           C
ATOM    917  CB  ASP   119      36.218  19.522  55.372  1.00103.11           C
ATOM    918  CG  ASP   119      36.265  18.012  55.563  1.00103.11           C
ATOM    919  OD1 ASP   119      36.528  17.567  56.712  1.00103.11           O
ATOM    920  OD2 ASP   119      36.036  17.282  54.562  1.00103.11           O
ATOM    921  C   ASP   119      34.457  19.649  57.067  1.00103.11           C
ATOM    922  O   ASP   119      33.448  20.208  56.643  1.00103.11           O
ATOM    923  N   LYS   120      34.376  18.553  57.840  1.00169.84           N
ATOM    924  CA  LYS   120      33.071  18.005  58.077  1.00169.84           C
ATOM    925  CB  LYS   120      33.119  16.752  58.966  1.00169.84           C
ATOM    926  CG  LYS   120      31.772  16.044  59.108  1.00169.84           C
ATOM    927  CD  LYS   120      31.268  15.445  57.795  1.00169.84           C
ATOM    928  CE  LYS   120      32.369  14.789  56.958  1.00169.84           C
ATOM    929  NZ  LYS   120      32.726  13.469  57.524  1.00169.84           N
ATOM    930  C   LYS   120      32.185  19.010  58.759  1.00169.84           C
ATOM    931  O   LYS   120      31.089  19.302  58.280  1.00169.84           O
ATOM    932  N   LYS   121      32.641  19.568  59.896  1.00109.09           N
ATOM    933  CA  LYS   121      31.849  20.494  60.659  1.00109.09           C
ATOM    934  CB  LYS   121      32.425  20.774  62.057  1.00109.09           C
ATOM    935  CG  LYS   121      32.450  19.551  62.973  1.00109.09           C
ATOM    936  CD  LYS   121      33.509  18.520  62.585  1.00109.09           C
ATOM    937  CE  LYS   121      34.897  18.851  63.137  1.00109.09           C
ATOM    938  NZ  LYS   121      35.869  17.818  62.718  1.00109.09           N
ATOM    939  C   LYS   121      31.720  21.830  59.991  1.00109.09           C
ATOM    940  O   LYS   121      30.636  22.410  59.972  1.00109.09           O
ATOM    941  N   ASN   122      32.818  22.352  59.407  1.00 59.35           N
ATOM    942  CA  ASN   122      32.779  23.722  58.976  1.00 59.35           C
ATOM    943  CB  ASN   122      33.793  24.617  59.711  1.00 59.35           C
ATOM    944  CG  ASN   122      33.350  24.733  61.164  1.00 59.35           C
ATOM    945  OD1 ASN   122      32.162  24.862  61.458  1.00 59.35           O
ATOM    946  ND2 ASN   122      34.332  24.687  62.103  1.00 59.35           N
ATOM    947  C   ASN   122      33.051  23.854  57.514  1.00 59.35           C
ATOM    948  O   ASN   122      32.675  23.006  56.708  1.00 59.35           O
ATOM    949  N   CYS   123      33.676  24.995  57.153  1.00 39.56           N
ATOM    950  CA  CYS   123      33.987  25.342  55.799  1.00 39.56           C
ATOM    951  CB  CYS   123      34.804  24.263  55.067  1.00 39.56           C
ATOM    952  SG  CYS   123      36.398  23.963  55.887  1.00 39.56           S
ATOM    953  C   CYS   123      32.672  25.569  55.063  1.00 39.56           C
ATOM    954  O   CYS   123      32.615  25.292  53.836  1.00 39.56           O
ATOM    955  OXT CYS   123      31.705  26.041  55.719  1.00 39.56           O
TER     956      CYS   123
CONECT  213  952
CONECT  231  337
CONECT  331  799
CONECT  385  748
CONECT  464  695
CONECT  647  734
END
