# Supplementary material for: Estimating local protein model quality: prospects for molecular replacement
Source: Acta Crystallogr D Struct Biol. 2020 Mar 3;76(Pt 3):285–90. doi: 10.1107/S2059798320000972 (PMC7057213; doi:10.1107/S2059798320000972)
Supplement: Supplementary file 1 [file d-76-00285-sup1.zip › models/1c74.1q5t_A.B99990001.pdb.proq3.sscore.local]

ProQ2 ProQRosCen ProQRosFA ProQ3
0.37423483 0.50601826 0.87962925 0.63264022
0.41948562 0.5152371 0.87229169 0.68302398
0.49316956 0.56212646 0.92597034 0.75063338
0.59475413 0.65177997 0.95839142 0.83428068
0.61801276 0.60464588 0.92974208 0.84362682
0.59386211 0.55543814 0.83682765 0.78559875
0.55828374 0.57104255 0.80105416 0.74145249
0.61649607 0.6571772 0.85695271 0.79850446
0.62462412 0.63022118 0.82619703 0.80002641
0.59037993 0.61705782 0.76626505 0.73910246
0.54593664 0.53626051 0.67967568 0.68272183
0.54725933 0.51234045 0.62720256 0.64592254
0.50555564 0.44249696 0.58997038 0.60656535
0.49965333 0.43800415 0.49990356 0.55474072
0.47291121 0.42034656 0.51266603 0.54533387
0.4904494 0.3978584 0.46464976 0.49689331
0.51993692 0.44713144 0.54564595 0.55290267
0.56636883 0.43642836 0.58890069 0.59530257
0.57154106 0.45064305 0.56916554 0.58155736
0.57574212 0.48886016 0.67289952 0.6459719
0.6369458 0.59839717 0.72511743 0.72551419
0.6954187 0.65971398 0.86127305 0.81315777
0.72662109 0.67529243 0.89064593 0.87250798
0.72351638 0.70006908 0.93499652 0.90745298
0.76949605 0.79077368 1.0350532 1.0073324
0.87005639 0.95287462 1.0986833 1.0611795
0.85419291 0.9327509 1.1122959 1.100732
0.84704611 0.99489744 1.1365049 1.0721383
0.78755541 0.90221624 1.0138368 0.99588816
0.72904348 0.82244443 0.88334538 0.90153763
0.63686566 0.73373012 0.74122323 0.7360185
0.63512622 0.78578564 0.77621725 0.75968122
0.63817116 0.79054915 0.76128231 0.77787835
0.61579037 0.83916427 0.78537042 0.78382772
0.60537115 0.84716388 0.79192229 0.78676788
0.65841461 0.92527705 0.87193057 0.8676957
0.65618951 0.90175499 0.93539281 0.92429468
0.73786599 0.95017324 1.0121244 0.99029923
0.70103689 0.87306332 0.96065591 0.96423255
0.72167316 0.87034526 0.98121107 0.99150836
0.76845416 0.88357461 1.0058034 1.018369
0.8389053 0.9707114 1.1012386 1.1250885
0.91446327 1.0817756 1.1955793 1.164618
0.97968348 1.1145189 1.1728761 1.158162
0.94842855 1.0544283 1.1092906 1.1040023
0.83931856 0.82178846 0.99670395 0.99347788
0.80204028 0.79623978 0.93449127 0.94357596
0.86285623 0.80297906 0.93258951 0.9322427
0.86129643 0.84227014 0.87613814 0.91357309
0.86617418 0.86016959 0.88439921 0.89786582
0.86446885 0.91119119 0.91952306 0.92219262
0.84078073 0.88980936 0.87492126 0.90875459
0.66827948 0.65176609 0.66205803 0.71444482
0.55442743 0.50179538 0.50373146 0.60930831
0.49990689 0.3860029 0.42693922 0.57110697
0.42836709 0.34403515 0.38914962 0.48843932
0.35269636 0.29485985 0.32013069 0.40460912
0.35597734 0.26828045 0.33638632 0.37585501
0.35966973 0.28711158 0.34262464 0.38363466
0.33304452 0.30048442 0.37516832 0.35922011
0.3353396 0.2666069 0.36926021 0.35377537
0.34114763 0.20669976 0.30658261 0.31632206
0.28346303 0.10371404 0.27568923 0.25464601
0.2460545 0.085560995 0.24366813 0.22639736
0.25518174 0.08966234 0.29792217 0.25574225
0.24857502 0.12571838 0.22399954 0.21014215
0.31707186 0.237127 0.29114888 0.26265553
0.37785338 0.28818917 0.38459528 0.35412858
0.38736092 0.32211853 0.44758228 0.35234395
0.31027743 0.30399004 0.42163695 0.35848047
0.29203968 0.26057044 0.45430349 0.39909831
0.3578942 0.41116152 0.56961527 0.4871764
0.45009212 0.43870379 0.68232643 0.61154739
0.5470104 0.56981965 0.73864712 0.67831012
0.55932559 0.50774418 0.73395406 0.70011304
0.58871248 0.59822098 0.71037623 0.67856599
0.53634744 0.51532325 0.65360566 0.66534853
0.43845062 0.43899429 0.60008527 0.59439548
0.37222345 0.38774303 0.4356484 0.49031708
0.4288648 0.43272508 0.50099263 0.55266502
0.53549956 0.45781369 0.55225651 0.61514441
0.69834191 0.56289967 0.64888816 0.74920852
0.79691948 0.7290096 0.75036712 0.8239804
0.76999524 0.71513702 0.72156367 0.79862502
0.69891676 0.66678307 0.66778771 0.72530568
0.55660804 0.49709175 0.48465676 0.60223658
0.5142232 0.52391889 0.47792149 0.57467804
0.50474908 0.58062566 0.5027928 0.563213
0.53564633 0.60986173 0.59403633 0.65925621
0.66601734 0.78811592 0.76324753 0.7719983
0.74489513 0.81998025 0.85152976 0.87190125
0.79738039 0.8221616 0.89914413 0.90276602
0.69440105 0.67616369 0.84140561 0.86837538
0.69690281 0.66278946 0.88466752 0.8798798
0.8512408 0.82928621 0.99848018 1.0122849
0.87126998 0.84253932 1.0540966 1.0395176
0.94059588 0.9615277 1.1195404 1.0808204
0.91708186 0.89945474 1.1306134 1.1042744
0.94471087 0.86233029 1.1351979 1.0864275
0.84247248 0.7021348 1.0302415 1.0090531
0.7875013 0.62907684 0.99281656 0.95982337
0.81031668 0.67717663 1.0089772 0.98393844
0.81839734 0.67806035 0.98427903 0.98408499
0.88762432 0.83023717 1.067869 1.0347176
0.92249324 0.94438963 1.0860275 1.0726595
0.90934644 0.99453889 1.1022425 1.1079153
0.76631096 0.83536815 0.94986291 0.98675237
0.58226464 0.7018052 0.82465745 0.85095765
0.55038671 0.70019149 0.76773133 0.80298309
0.55091452 0.83137386 0.77023447 0.80335348
0.66006666 0.90292937 0.81749403 0.8677044
0.65280015 0.86339796 0.75407042 0.84379815
0.56348007 0.75198582 0.70943323 0.78369708
0.59841921 0.76940247 0.65461773 0.76600956
0.58203277 0.79203706 0.66450824 0.76661308
0.57063321 0.76127972 0.64830931 0.73418657
0.56136463 0.7529601 0.5759707 0.6590902
0.53235742 0.75220334 0.55631014 0.64580457
0.4542518 0.71063572 0.47622105 0.55936409
0.38787779 0.6654212 0.40235929 0.49695933
0.30274084 0.58044864 0.33083001 0.40990228
0.37958852 0.71166409 0.43446833 0.47919714
0.34729824 0.71725408 0.44293874 0.44217532
