# Supplementary material for: Estimating local protein model quality: prospects for molecular replacement
Source: Acta Crystallogr D Struct Biol. 2020 Mar 3;76(Pt 3):285–90. doi: 10.1107/S2059798320000972 (PMC7057213; doi:10.1107/S2059798320000972)
Supplement: Supplementary file 1 [file d-76-00285-sup1.zip › models/1c74.1q5t_A.B99990001.pdb.proq3d.sscore.local]

ProQ2D ProQRosCenD ProQRosFAD ProQ3D
2.751594483852386475e-01 2.924576997756958008e-01 9.172364473342895508e-01 4.861931204795837402e-01
2.919641137123107910e-01 7.260817289352416992e-01 9.210040569305419922e-01 6.246660351753234863e-01
4.344048500061035156e-01 7.845004200935363770e-01 9.248406291007995605e-01 8.400517702102661133e-01
7.480527162551879883e-01 7.928676009178161621e-01 9.359397292137145996e-01 8.807681798934936523e-01
7.747841477394104004e-01 7.679093480110168457e-01 9.349360466003417969e-01 9.039611816406250000e-01
8.041505813598632812e-01 7.206607460975646973e-01 8.957672119140625000e-01 8.889893889427185059e-01
8.141366839408874512e-01 6.604035496711730957e-01 8.225945830345153809e-01 8.150035142898559570e-01
7.947238087654113770e-01 7.229904532432556152e-01 9.012479782104492188e-01 8.857866525650024414e-01
8.128692507743835449e-01 7.756763696670532227e-01 9.172755479812622070e-01 8.854610919952392578e-01
7.825031876564025879e-01 6.441109180450439453e-01 8.777889013290405273e-01 8.071011304855346680e-01
6.806099414825439453e-01 6.187587976455688477e-01 7.676313519477844238e-01 7.941896319389343262e-01
5.792710185050964355e-01 6.167217493057250977e-01 7.759097814559936523e-01 7.540720105171203613e-01
6.205038428306579590e-01 5.089070200920104980e-01 5.871270895004272461e-01 7.258121967315673828e-01
5.062813162803649902e-01 4.166327416896820068e-01 4.239737987518310547e-01 6.168889999389648438e-01
7.283872961997985840e-01 4.491482973098754883e-01 4.609951972961425781e-01 5.222485661506652832e-01
4.431252777576446533e-01 3.869203925132751465e-01 3.835005462169647217e-01 4.008031487464904785e-01
5.881932973861694336e-01 4.617114365100860596e-01 5.546105504035949707e-01 5.051788091659545898e-01
7.669743895530700684e-01 5.732277035713195801e-01 6.043370366096496582e-01 5.005556941032409668e-01
7.919936776161193848e-01 5.287671089172363281e-01 6.548324227333068848e-01 5.435254573822021484e-01
6.718125939369201660e-01 5.300236940383911133e-01 7.686120271682739258e-01 7.209436893463134766e-01
7.561799883842468262e-01 5.689854621887207031e-01 7.960259318351745605e-01 8.639020323753356934e-01
8.727231621742248535e-01 6.776188015937805176e-01 8.866271972656250000e-01 8.827141523361206055e-01
8.756139874458312988e-01 7.065558433532714844e-01 8.672702312469482422e-01 9.070673584938049316e-01
9.570276737213134766e-01 6.409801244735717773e-01 8.764361739158630371e-01 9.543530941009521484e-01
8.857384324073791504e-01 7.711153626441955566e-01 9.334170818328857422e-01 9.734572172164916992e-01
8.878529667854309082e-01 8.499953150749206543e-01 9.426459074020385742e-01 9.855997562408447266e-01
9.337629675865173340e-01 7.785487771034240723e-01 9.379624128341674805e-01 9.807790517807006836e-01
9.388474822044372559e-01 8.477297425270080566e-01 9.359634518623352051e-01 9.758235812187194824e-01
9.349685311317443848e-01 7.927100658416748047e-01 9.135559797286987305e-01 9.676136970520019531e-01
8.819867968559265137e-01 6.840895414352416992e-01 8.837011456489562988e-01 9.379311800003051758e-01
7.698850035667419434e-01 7.136701345443725586e-01 7.735806703567504883e-01 8.064447641372680664e-01
6.077910661697387695e-01 6.899843215942382812e-01 7.056357860565185547e-01 8.537495136260986328e-01
7.412140369415283203e-01 7.408069372177124023e-01 7.341462373733520508e-01 8.623688220977783203e-01
8.200827836990356445e-01 7.484589815139770508e-01 7.915934920310974121e-01 7.635459303855895996e-01
7.189460992813110352e-01 7.697680592536926270e-01 8.514803051948547363e-01 8.360861539840698242e-01
8.140575885772705078e-01 8.044784665107727051e-01 8.790615797042846680e-01 8.788385391235351562e-01
7.862206101417541504e-01 8.229348659515380859e-01 9.297883510589599609e-01 9.139746427536010742e-01
8.471933603286743164e-01 8.572333455085754395e-01 9.235572814941406250e-01 9.231712818145751953e-01
8.838276267051696777e-01 8.031070232391357422e-01 8.967091441154479980e-01 9.369580745697021484e-01
8.756477236747741699e-01 8.235616683959960938e-01 9.127909541130065918e-01 9.370332360267639160e-01
9.164629578590393066e-01 8.140923380851745605e-01 9.304058551788330078e-01 9.318855404853820801e-01
9.230102896690368652e-01 8.810808062553405762e-01 9.509426951408386230e-01 9.705121517181396484e-01
9.218861460685729980e-01 9.079045653343200684e-01 9.680079817771911621e-01 9.605652689933776855e-01
9.294764995574951172e-01 9.144275188446044922e-01 9.672478437423706055e-01 9.818276762962341309e-01
8.500514626502990723e-01 8.521732687950134277e-01 9.674907326698303223e-01 9.650118947029113770e-01
8.616777062416076660e-01 8.003208637237548828e-01 9.494525790214538574e-01 9.434137940406799316e-01
8.153920769691467285e-01 8.075528144836425781e-01 9.598600864410400391e-01 9.569045305252075195e-01
7.682719826698303223e-01 7.841534018516540527e-01 9.281588792800903320e-01 9.176285862922668457e-01
8.288949131965637207e-01 8.045136332511901855e-01 9.207121133804321289e-01 8.927323818206787109e-01
8.262046575546264648e-01 8.454806804656982422e-01 9.276646375656127930e-01 8.776066303253173828e-01
8.289935588836669922e-01 8.466528058052062988e-01 9.384054541587829590e-01 8.954534530639648438e-01
8.073762059211730957e-01 7.392964959144592285e-01 9.276425242424011230e-01 8.774940371513366699e-01
7.657425403594970703e-01 5.648074746131896973e-01 8.099222183227539062e-01 7.392014265060424805e-01
6.246054172515869141e-01 5.430442094802856445e-01 5.741524696350097656e-01 6.339579224586486816e-01
5.828756093978881836e-01 4.679726958274841309e-01 4.396659731864929199e-01 5.519538521766662598e-01
3.836046755313873291e-01 3.786931633949279785e-01 3.635219931602478027e-01 4.351459443569183350e-01
2.711498141288757324e-01 3.357875943183898926e-01 3.139721155166625977e-01 3.117954730987548828e-01
2.589345574378967285e-01 3.420920073986053467e-01 3.320088088512420654e-01 3.132047355175018311e-01
2.919651269912719727e-01 3.738036155700683594e-01 3.409239053726196289e-01 4.043970108032226562e-01
3.893513977527618408e-01 3.173093199729919434e-01 3.118537068367004395e-01 3.689050078392028809e-01
4.118197262287139893e-01 2.882640659809112549e-01 3.008767366409301758e-01 4.455105066299438477e-01
3.305329084396362305e-01 2.366182655096054077e-01 2.402080297470092773e-01 3.562216758728027344e-01
2.616031765937805176e-01 1.359802931547164917e-01 2.070126533508300781e-01 2.485495507717132568e-01
2.449842095375061035e-01 8.668414503335952759e-02 2.081019878387451172e-01 1.819754987955093384e-01
2.536997795104980469e-01 1.019136309623718262e-01 2.640717923641204834e-01 2.397302091121673584e-01
2.649555802345275879e-01 1.610664874315261841e-01 2.350899875164031982e-01 2.663381695747375488e-01
3.421752154827117920e-01 2.191298454999923706e-01 2.312760502099990845e-01 3.676490783691406250e-01
3.879630267620086670e-01 1.885612308979034424e-01 3.226779997348785400e-01 3.539921641349792480e-01
4.889733195304870605e-01 2.233108580112457275e-01 4.078836143016815186e-01 4.233754873275756836e-01
4.518757164478302002e-01 2.870356142520904541e-01 4.698666334152221680e-01 4.873435795307159424e-01
3.557361364364624023e-01 3.725396394729614258e-01 4.594796597957611084e-01 5.346779823303222656e-01
5.138475894927978516e-01 3.371002078056335449e-01 7.886357903480529785e-01 6.632400155067443848e-01
6.693758964538574219e-01 4.090992212295532227e-01 8.850734233856201172e-01 8.289788961410522461e-01
5.971181392669677734e-01 6.391461491584777832e-01 8.537337183952331543e-01 6.790893673896789551e-01
8.098927140235900879e-01 5.822943449020385742e-01 8.655319809913635254e-01 7.922196388244628906e-01
7.967166304588317871e-01 6.213209629058837891e-01 7.918694615364074707e-01 5.786152482032775879e-01
7.957034111022949219e-01 6.321238875389099121e-01 8.290285468101501465e-01 6.303392648696899414e-01
5.664935708045959473e-01 4.727903604507446289e-01 6.834608316421508789e-01 6.081443428993225098e-01
4.222072064876556396e-01 4.466647505760192871e-01 5.268527865409851074e-01 4.340885281562805176e-01
4.976313710212707520e-01 5.660479068756103516e-01 5.981843471527099609e-01 5.502031445503234863e-01
5.656872987747192383e-01 4.725614190101623535e-01 7.620220184326171875e-01 5.960056185722351074e-01
6.935250163078308105e-01 6.795386075973510742e-01 8.927376866340637207e-01 7.182464003562927246e-01
7.672329545021057129e-01 6.824692487716674805e-01 7.953774333000183105e-01 6.278387904167175293e-01
6.483463048934936523e-01 5.949430465698242188e-01 7.573443651199340820e-01 6.720237135887145996e-01
5.794011950492858887e-01 5.697874426841735840e-01 7.662599086761474609e-01 4.926854372024536133e-01
5.168857574462890625e-01 5.450415015220642090e-01 5.888088941574096680e-01 4.804253876209259033e-01
4.133734107017517090e-01 5.065546631813049316e-01 5.613169074058532715e-01 4.747224152088165283e-01
4.539262056350708008e-01 5.557097792625427246e-01 4.605799913406372070e-01 5.085752010345458984e-01
5.333529114723205566e-01 7.008545398712158203e-01 8.000146746635437012e-01 7.303820252418518066e-01
7.158480882644653320e-01 5.853757262229919434e-01 8.446065187454223633e-01 8.910124897956848145e-01
7.670195102691650391e-01 7.643609046936035156e-01 9.263035655021667480e-01 9.027818441390991211e-01
7.018281817436218262e-01 7.584922313690185547e-01 9.102390408515930176e-01 8.759411573410034180e-01
7.031520605087280273e-01 7.731381058692932129e-01 9.095617532730102539e-01 8.853226900100708008e-01
7.169157862663269043e-01 7.635129690170288086e-01 8.809817433357238770e-01 8.798962831497192383e-01
8.041576743125915527e-01 7.193844318389892578e-01 9.587612748146057129e-01 9.238418936729431152e-01
9.177687168121337891e-01 8.452157378196716309e-01 9.806695580482482910e-01 9.645612835884094238e-01
9.414525032043457031e-01 8.798968195915222168e-01 9.826016426086425781e-01 9.741928577423095703e-01
9.238422513008117676e-01 8.320747017860412598e-01 9.883390665054321289e-01 9.885487556457519531e-01
9.013289213180541992e-01 7.968308925628662109e-01 9.894333481788635254e-01 9.913434982299804688e-01
8.857862949371337891e-01 8.126205801963806152e-01 9.734672904014587402e-01 9.784269332885742188e-01
8.721255064010620117e-01 8.237345814704895020e-01 9.791067838668823242e-01 9.695856571197509766e-01
8.920112848281860352e-01 8.154163360595703125e-01 9.766960740089416504e-01 9.758238196372985840e-01
8.831330537796020508e-01 7.715381383895874023e-01 9.781849384307861328e-01 9.773632287979125977e-01
8.509821891784667969e-01 7.935904860496520996e-01 9.495756030082702637e-01 9.365902543067932129e-01
9.082020521163940430e-01 8.943110108375549316e-01 9.427307844161987305e-01 9.544375538825988770e-01
8.376898169517517090e-01 8.408583402633666992e-01 9.510293006896972656e-01 9.607992768287658691e-01
7.767446637153625488e-01 7.961276173591613770e-01 8.951498866081237793e-01 9.130837321281433105e-01
7.876205444335937500e-01 7.038949728012084961e-01 8.226404786109924316e-01 8.576448559761047363e-01
5.592637062072753906e-01 7.591372132301330566e-01 8.353678584098815918e-01 8.551992177963256836e-01
4.401568472385406494e-01 7.650860548019409180e-01 7.620455622673034668e-01 8.472715020179748535e-01
5.072436928749084473e-01 7.855791449546813965e-01 8.073583245277404785e-01 8.613023161888122559e-01
4.064396917819976807e-01 7.239273786544799805e-01 8.006939888000488281e-01 8.671658635139465332e-01
3.620072305202484131e-01 6.974976658821105957e-01 7.908220291137695312e-01 7.371588349342346191e-01
4.959667026996612549e-01 6.979385018348693848e-01 7.528836131095886230e-01 6.850655078887939453e-01
6.824430823326110840e-01 7.405601739883422852e-01 8.103782534599304199e-01 8.660224676132202148e-01
7.204609513282775879e-01 6.834182143211364746e-01 5.859586000442504883e-01 8.838865160942077637e-01
7.430564761161804199e-01 7.202117443084716797e-01 5.808345675468444824e-01 8.767499923706054688e-01
4.668011069297790527e-01 6.792159080505371094e-01 5.763511061668395996e-01 5.592995882034301758e-01
2.672117352485656738e-01 6.409260034561157227e-01 4.789495170116424561e-01 5.529780387878417969e-01
4.110250473022460938e-01 5.609948635101318359e-01 4.438114464282989502e-01 4.665621221065521240e-01
2.732020616531372070e-01 5.176079869270324707e-01 3.326558172702789307e-01 3.533830344676971436e-01
2.167915105819702148e-01 4.992004930973052979e-01 5.430923104286193848e-01 3.373376131057739258e-01
2.032906860113143921e-01 3.037192225456237793e-01 4.431683719158172607e-01 2.040260583162307739e-01
