# Supplementary material for: Estimating local protein model quality: prospects for molecular replacement
Source: Acta Crystallogr D Struct Biol. 2020 Mar 3;76(Pt 3):285–90. doi: 10.1107/S2059798320000972 (PMC7057213; doi:10.1107/S2059798320000972)
Supplement: Supplementary file 1 [file d-76-00285-sup1.zip › models/1cjs.1mzp_A.B99990001.pdb]

EXPDTA    THEORETICAL MODEL, MODELLER 9.23 2019/11/15 01:38:55
REMARK   6 MODELLER OBJECTIVE FUNCTION:      1266.2988
REMARK   6 MODELLER BEST TEMPLATE % SEQ ID:  34.742
REMARK   6 SEQUENCE: 1cjs/1cjs.1mzp_A
REMARK   6 ALIGNMENT: 1cjs/1cjs.1mzp_A.ali
REMARK   6 SCRIPT: ./make_models.py
REMARK   6 TEMPLATE: 1mzp 4:A - 216:A MODELS 2: - 212: AT 34.7%
ATOM      1  N   MET     1      33.247  40.868   9.024  1.00 33.00           N
ATOM      2  CA  MET     1      34.294  40.988   7.986  1.00 33.00           C
ATOM      3  CB  MET     1      35.688  41.050   8.631  1.00 33.00           C
ATOM      4  CG  MET     1      35.924  42.320   9.450  1.00 33.00           C
ATOM      5  SD  MET     1      37.575  42.422  10.205  1.00 33.00           S
ATOM      6  CE  MET     1      38.425  42.667   8.619  1.00 33.00           C
ATOM      7  C   MET     1      34.246  39.810   7.075  1.00 33.00           C
ATOM      8  O   MET     1      34.046  39.956   5.870  1.00 33.00           O
ATOM      9  N   ASP     2      34.398  38.598   7.643  1.00235.53           N
ATOM     10  CA  ASP     2      34.396  37.432   6.813  1.00235.53           C
ATOM     11  CB  ASP     2      34.517  36.109   7.587  1.00235.53           C
ATOM     12  CG  ASP     2      35.896  36.044   8.218  1.00235.53           C
ATOM     13  OD1 ASP     2      36.857  36.580   7.606  1.00235.53           O
ATOM     14  OD2 ASP     2      36.007  35.449   9.323  1.00235.53           O
ATOM     15  C   ASP     2      33.082  37.396   6.116  1.00235.53           C
ATOM     16  O   ASP     2      32.042  37.699   6.698  1.00235.53           O
ATOM     17  N   ARG     3      33.116  37.019   4.826  1.00124.91           N
ATOM     18  CA  ARG     3      31.933  36.970   4.027  1.00124.91           C
ATOM     19  CB  ARG     3      32.223  36.546   2.577  1.00124.91           C
ATOM     20  CG  ARG     3      33.185  37.495   1.859  1.00124.91           C
ATOM     21  CD  ARG     3      34.622  37.417   2.386  1.00124.91           C
ATOM     22  NE  ARG     3      35.296  36.293   1.676  1.00124.91           N
ATOM     23  CZ  ARG     3      36.215  35.514   2.320  1.00124.91           C
ATOM     24  NH1 ARG     3      36.487  35.723   3.641  1.00124.91           N
ATOM     25  NH2 ARG     3      36.862  34.522   1.641  1.00124.91           N
ATOM     26  C   ARG     3      31.017  35.957   4.627  1.00124.91           C
ATOM     27  O   ARG     3      29.814  36.181   4.736  1.00124.91           O
ATOM     28  N   GLU     4      31.576  34.810   5.051  1.00106.68           N
ATOM     29  CA  GLU     4      30.759  33.763   5.586  1.00106.68           C
ATOM     30  CB  GLU     4      31.560  32.492   5.921  1.00106.68           C
ATOM     31  CG  GLU     4      32.733  32.726   6.877  1.00106.68           C
ATOM     32  CD  GLU     4      33.928  33.188   6.052  1.00106.68           C
ATOM     33  OE1 GLU     4      33.818  33.199   4.796  1.00106.68           O
ATOM     34  OE2 GLU     4      34.972  33.533   6.668  1.00106.68           O
ATOM     35  C   GLU     4      30.089  34.230   6.840  1.00106.68           C
ATOM     36  O   GLU     4      28.893  34.011   7.026  1.00106.68           O
ATOM     37  N   ALA     5      30.837  34.901   7.735  1.00 31.29           N
ATOM     38  CA  ALA     5      30.257  35.324   8.977  1.00 31.29           C
ATOM     39  CB  ALA     5      31.273  36.008   9.904  1.00 31.29           C
ATOM     40  C   ALA     5      29.181  36.320   8.700  1.00 31.29           C
ATOM     41  O   ALA     5      28.106  36.270   9.297  1.00 31.29           O
ATOM     42  N   LEU     6      29.457  37.256   7.777  1.00 51.44           N
ATOM     43  CA  LEU     6      28.520  38.293   7.461  1.00 51.44           C
ATOM     44  CB  LEU     6      29.108  39.366   6.536  1.00 51.44           C
ATOM     45  CG  LEU     6      30.258  40.176   7.166  1.00 51.44           C
ATOM     46  CD1 LEU     6      30.799  41.229   6.189  1.00 51.44           C
ATOM     47  CD2 LEU     6      29.836  40.778   8.516  1.00 51.44           C
ATOM     48  C   LEU     6      27.308  37.692   6.817  1.00 51.44           C
ATOM     49  O   LEU     6      26.180  38.085   7.107  1.00 51.44           O
ATOM     50  N   LEU     7      27.508  36.700   5.929  1.00127.02           N
ATOM     51  CA  LEU     7      26.397  36.088   5.255  1.00127.02           C
ATOM     52  CB  LEU     7      26.849  34.994   4.259  1.00127.02           C
ATOM     53  CG  LEU     7      25.726  34.270   3.481  1.00127.02           C
ATOM     54  CD1 LEU     7      24.884  33.346   4.374  1.00127.02           C
ATOM     55  CD2 LEU     7      24.876  35.273   2.681  1.00127.02           C
ATOM     56  C   LEU     7      25.536  35.461   6.304  1.00127.02           C
ATOM     57  O   LEU     7      24.309  35.490   6.221  1.00127.02           O
ATOM     58  N   GLN     8      26.167  34.867   7.333  1.00 61.94           N
ATOM     59  CA  GLN     8      25.414  34.207   8.355  1.00 61.94           C
ATOM     60  CB  GLN     8      26.325  33.600   9.432  1.00 61.94           C
ATOM     61  CG  GLN     8      25.570  32.902  10.562  1.00 61.94           C
ATOM     62  CD  GLN     8      26.570  32.598  11.670  1.00 61.94           C
ATOM     63  OE1 GLN     8      26.190  32.266  12.791  1.00 61.94           O
ATOM     64  NE2 GLN     8      27.885  32.730  11.352  1.00 61.94           N
ATOM     65  C   GLN     8      24.536  35.195   9.060  1.00 61.94           C
ATOM     66  O   GLN     8      23.336  34.969   9.206  1.00 61.94           O
ATOM     67  N   ALA     9      25.108  36.329   9.501  1.00 46.53           N
ATOM     68  CA  ALA     9      24.346  37.291  10.249  1.00 46.53           C
ATOM     69  CB  ALA     9      25.204  38.458  10.765  1.00 46.53           C
ATOM     70  C   ALA     9      23.274  37.882   9.393  1.00 46.53           C
ATOM     71  O   ALA     9      22.115  37.975   9.797  1.00 46.53           O
ATOM     72  N   VAL    10      23.637  38.253   8.155  1.00111.33           N
ATOM     73  CA  VAL    10      22.719  38.919   7.279  1.00111.33           C
ATOM     74  CB  VAL    10      23.323  39.266   5.946  1.00111.33           C
ATOM     75  CG1 VAL    10      24.473  40.262   6.181  1.00111.33           C
ATOM     76  CG2 VAL    10      23.748  37.980   5.218  1.00111.33           C
ATOM     77  C   VAL    10      21.541  38.043   7.028  1.00111.33           C
ATOM     78  O   VAL    10      20.404  38.512   7.030  1.00111.33           O
ATOM     79  N   LYS    11      21.774  36.740   6.814  1.00102.41           N
ATOM     80  CA  LYS    11      20.664  35.897   6.501  1.00102.41           C
ATOM     81  CB  LYS    11      21.083  34.457   6.156  1.00102.41           C
ATOM     82  CG  LYS    11      19.982  33.660   5.456  1.00102.41           C
ATOM     83  CD  LYS    11      20.487  32.403   4.746  1.00102.41           C
ATOM     84  CE  LYS    11      21.311  32.697   3.489  1.00102.41           C
ATOM     85  NZ  LYS    11      20.453  33.300   2.445  1.00102.41           N
ATOM     86  C   LYS    11      19.734  35.890   7.676  1.00102.41           C
ATOM     87  O   LYS    11      18.516  35.903   7.507  1.00102.41           O
ATOM     88  N   GLU    12      20.294  35.872   8.902  1.00104.28           N
ATOM     89  CA  GLU    12      19.510  35.828  10.104  1.00104.28           C
ATOM     90  CB  GLU    12      20.374  35.580  11.355  1.00104.28           C
ATOM     91  CG  GLU    12      19.589  35.068  12.568  1.00104.28           C
ATOM     92  CD  GLU    12      19.204  36.246  13.450  1.00104.28           C
ATOM     93  OE1 GLU    12      20.133  36.935  13.951  1.00104.28           O
ATOM     94  OE2 GLU    12      17.979  36.465  13.645  1.00104.28           O
ATOM     95  C   GLU    12      18.760  37.117  10.272  1.00104.28           C
ATOM     96  O   GLU    12      17.608  37.126  10.702  1.00104.28           O
ATOM     97  N   ALA    13      19.405  38.249   9.936  1.00 49.35           N
ATOM     98  CA  ALA    13      18.793  39.538  10.073  1.00 49.35           C
ATOM     99  CB  ALA    13      19.737  40.686   9.677  1.00 49.35           C
ATOM    100  C   ALA    13      17.602  39.599   9.166  1.00 49.35           C
ATOM    101  O   ALA    13      16.579  40.181   9.520  1.00 49.35           O
ATOM    102  N   ARG    14      17.742  39.021   7.956  1.00 99.69           N
ATOM    103  CA  ARG    14      16.762  38.950   6.904  1.00 99.69           C
ATOM    104  CB  ARG    14      17.355  38.459   5.572  1.00 99.69           C
ATOM    105  CG  ARG    14      16.373  38.507   4.399  1.00 99.69           C
ATOM    106  CD  ARG    14      16.962  37.958   3.097  1.00 99.69           C
ATOM    107  NE  ARG    14      15.909  38.060   2.047  1.00 99.69           N
ATOM    108  CZ  ARG    14      14.958  37.085   1.934  1.00 99.69           C
ATOM    109  NH1 ARG    14      14.944  36.034   2.804  1.00 99.69           N
ATOM    110  NH2 ARG    14      14.012  37.166   0.953  1.00 99.69           N
ATOM    111  C   ARG    14      15.656  38.014   7.271  1.00 99.69           C
ATOM    112  O   ARG    14      14.537  38.154   6.782  1.00 99.69           O
ATOM    113  N   GLU    15      15.955  37.023   8.132  1.00 62.37           N
ATOM    114  CA  GLU    15      15.029  35.984   8.485  1.00 62.37           C
ATOM    115  CB  GLU    15      15.493  35.102   9.658  1.00 62.37           C
ATOM    116  CG  GLU    15      16.714  34.240   9.336  1.00 62.37           C
ATOM    117  CD  GLU    15      17.001  33.359  10.544  1.00 62.37           C
ATOM    118  OE1 GLU    15      16.286  33.509  11.571  1.00 62.37           O
ATOM    119  OE2 GLU    15      17.932  32.515  10.451  1.00 62.37           O
ATOM    120  C   GLU    15      13.714  36.578   8.862  1.00 62.37           C
ATOM    121  O   GLU    15      13.587  37.776   9.105  1.00 62.37           O
ATOM    122  N   LEU    16      12.700  35.697   8.912  1.00 60.67           N
ATOM    123  CA  LEU    16      11.324  36.004   9.157  1.00 60.67           C
ATOM    124  CB  LEU    16      10.423  34.756   9.222  1.00 60.67           C
ATOM    125  CG  LEU    16      10.321  33.989   7.888  1.00 60.67           C
ATOM    126  CD1 LEU    16       9.390  32.771   8.010  1.00 60.67           C
ATOM    127  CD2 LEU    16       9.923  34.927   6.738  1.00 60.67           C
ATOM    128  C   LEU    16      11.238  36.684  10.478  1.00 60.67           C
ATOM    129  O   LEU    16      10.271  37.390  10.751  1.00 60.67           O
ATOM    130  N   ALA    17      12.245  36.475  11.341  1.00 57.85           N
ATOM    131  CA  ALA    17      12.212  37.053  12.649  1.00 57.85           C
ATOM    132  CB  ALA    17      13.516  36.814  13.429  1.00 57.85           C
ATOM    133  C   ALA    17      12.030  38.538  12.514  1.00 57.85           C
ATOM    134  O   ALA    17      11.280  39.125  13.293  1.00 57.85           O
ATOM    135  N   LYS    18      12.690  39.211  11.545  1.00243.75           N
ATOM    136  CA  LYS    18      12.437  40.628  11.490  1.00243.75           C
ATOM    137  CB  LYS    18      13.717  41.483  11.497  1.00243.75           C
ATOM    138  CG  LYS    18      14.446  41.470  12.844  1.00243.75           C
ATOM    139  CD  LYS    18      15.075  40.119  13.197  1.00243.75           C
ATOM    140  CE  LYS    18      15.799  40.107  14.548  1.00243.75           C
ATOM    141  NZ  LYS    18      14.813  40.003  15.649  1.00243.75           N
ATOM    142  C   LYS    18      11.664  40.986  10.240  1.00243.75           C
ATOM    143  O   LYS    18      12.267  41.181   9.185  1.00243.75           O
ATOM    144  N   PRO    19      10.344  41.061  10.334  1.00170.89           N
ATOM    145  CA  PRO    19       9.502  41.426   9.205  1.00170.89           C
ATOM    146  CD  PRO    19       9.669  40.110  11.199  1.00170.89           C
ATOM    147  CB  PRO    19       8.277  40.515   9.279  1.00170.89           C
ATOM    148  CG  PRO    19       8.201  40.108  10.755  1.00170.89           C
ATOM    149  C   PRO    19       9.101  42.880   9.184  1.00170.89           C
ATOM    150  O   PRO    19       9.316  43.573  10.177  1.00170.89           O
ATOM    151  N   ARG    20       8.504  43.355   8.060  1.00173.21           N
ATOM    152  CA  ARG    20       7.962  44.686   7.953  1.00173.21           C
ATOM    153  CB  ARG    20       8.992  45.822   7.847  1.00173.21           C
ATOM    154  CG  ARG    20       9.558  46.246   9.204  1.00173.21           C
ATOM    155  CD  ARG    20       8.504  46.873  10.121  1.00173.21           C
ATOM    156  NE  ARG    20       7.946  48.062   9.416  1.00173.21           N
ATOM    157  CZ  ARG    20       6.769  48.615   9.833  1.00173.21           C
ATOM    158  NH1 ARG    20       6.108  48.087  10.903  1.00173.21           N
ATOM    159  NH2 ARG    20       6.259  49.701   9.182  1.00173.21           N
ATOM    160  C   ARG    20       7.077  44.759   6.748  1.00173.21           C
ATOM    161  O   ARG    20       7.127  43.906   5.862  1.00173.21           O
ATOM    162  N   ASN    21       6.221  45.799   6.717  1.00 75.57           N
ATOM    163  CA  ASN    21       5.250  46.019   5.683  1.00 75.57           C
ATOM    164  CB  ASN    21       4.278  47.164   6.022  1.00 75.57           C
ATOM    165  CG  ASN    21       3.083  47.063   5.084  1.00 75.57           C
ATOM    166  OD1 ASN    21       2.996  46.148   4.266  1.00 75.57           O
ATOM    167  ND2 ASN    21       2.136  48.032   5.202  1.00 75.57           N
ATOM    168  C   ASN    21       5.900  46.362   4.373  1.00 75.57           C
ATOM    169  O   ASN    21       5.475  45.875   3.327  1.00 75.57           O
ATOM    170  N   PHE    22       6.961  47.196   4.388  1.00 67.76           N
ATOM    171  CA  PHE    22       7.531  47.663   3.152  1.00 67.76           C
ATOM    172  CB  PHE    22       7.527  49.196   3.020  1.00 67.76           C
ATOM    173  CG  PHE    22       8.331  49.749   4.144  1.00 67.76           C
ATOM    174  CD1 PHE    22       7.779  49.882   5.397  1.00 67.76           C
ATOM    175  CD2 PHE    22       9.633  50.145   3.948  1.00 67.76           C
ATOM    176  CE1 PHE    22       8.517  50.395   6.437  1.00 67.76           C
ATOM    177  CE2 PHE    22      10.376  50.660   4.984  1.00 67.76           C
ATOM    178  CZ  PHE    22       9.819  50.784   6.233  1.00 67.76           C
ATOM    179  C   PHE    22       8.938  47.180   3.019  1.00 67.76           C
ATOM    180  O   PHE    22       9.416  46.395   3.836  1.00 67.76           O
ATOM    181  N   THR    23       9.630  47.626   1.947  1.00139.53           N
ATOM    182  CA  THR    23      10.955  47.148   1.693  1.00139.53           C
ATOM    183  CB  THR    23      11.315  47.154   0.231  1.00139.53           C
ATOM    184  OG1 THR    23      12.591  46.569   0.044  1.00139.53           O
ATOM    185  CG2 THR    23      11.296  48.588  -0.322  1.00139.53           C
ATOM    186  C   THR    23      11.938  47.963   2.478  1.00139.53           C
ATOM    187  O   THR    23      12.254  49.114   2.180  1.00139.53           O
ATOM    188  N   GLN    24      12.462  47.326   3.533  1.00 93.68           N
ATOM    189  CA  GLN    24      13.379  47.928   4.447  1.00 93.68           C
ATOM    190  CB  GLN    24      13.428  47.163   5.775  1.00 93.68           C
ATOM    191  CG  GLN    24      12.058  47.092   6.452  1.00 93.68           C
ATOM    192  CD  GLN    24      12.110  45.999   7.508  1.00 93.68           C
ATOM    193  OE1 GLN    24      12.566  46.220   8.627  1.00 93.68           O
ATOM    194  NE2 GLN    24      11.630  44.781   7.139  1.00 93.68           N
ATOM    195  C   GLN    24      14.742  47.875   3.842  1.00 93.68           C
ATOM    196  O   GLN    24      14.961  47.232   2.817  1.00 93.68           O
ATOM    197  N   SER    25      15.695  48.589   4.470  1.00 58.41           N
ATOM    198  CA  SER    25      17.050  48.607   4.004  1.00 58.41           C
ATOM    199  CB  SER    25      17.617  50.030   3.875  1.00 58.41           C
ATOM    200  OG  SER    25      16.859  50.771   2.928  1.00 58.41           O
ATOM    201  C   SER    25      17.861  47.872   5.032  1.00 58.41           C
ATOM    202  O   SER    25      17.373  47.596   6.128  1.00 58.41           O
ATOM    203  N   PHE    26      19.111  47.493   4.682  1.00121.38           N
ATOM    204  CA  PHE    26      19.976  46.799   5.599  1.00121.38           C
ATOM    205  CB  PHE    26      20.762  45.608   5.018  1.00121.38           C
ATOM    206  CG  PHE    26      19.881  44.441   4.758  1.00121.38           C
ATOM    207  CD1 PHE    26      19.336  43.724   5.798  1.00121.38           C
ATOM    208  CD2 PHE    26      19.646  44.036   3.466  1.00121.38           C
ATOM    209  CE1 PHE    26      18.535  42.635   5.552  1.00121.38           C
ATOM    210  CE2 PHE    26      18.848  42.948   3.217  1.00121.38           C
ATOM    211  CZ  PHE    26      18.287  42.248   4.258  1.00121.38           C
ATOM    212  C   PHE    26      21.054  47.747   6.009  1.00121.38           C
ATOM    213  O   PHE    26      21.476  48.595   5.226  1.00121.38           O
ATOM    214  N   GLU    27      21.540  47.611   7.259  1.00 64.22           N
ATOM    215  CA  GLU    27      22.560  48.501   7.735  1.00 64.22           C
ATOM    216  CB  GLU    27      22.055  49.478   8.809  1.00 64.22           C
ATOM    217  CG  GLU    27      21.039  50.481   8.271  1.00 64.22           C
ATOM    218  CD  GLU    27      20.424  51.196   9.462  1.00 64.22           C
ATOM    219  OE1 GLU    27      21.122  51.344  10.500  1.00 64.22           O
ATOM    220  OE2 GLU    27      19.237  51.599   9.344  1.00 64.22           O
ATOM    221  C   GLU    27      23.677  47.717   8.351  1.00 64.22           C
ATOM    222  O   GLU    27      23.476  46.625   8.884  1.00 64.22           O
ATOM    223  N   PHE    28      24.908  48.265   8.262  1.00113.29           N
ATOM    224  CA  PHE    28      26.036  47.636   8.887  1.00113.29           C
ATOM    225  CB  PHE    28      27.191  47.329   7.916  1.00113.29           C
ATOM    226  CG  PHE    28      28.246  46.578   8.654  1.00113.29           C
ATOM    227  CD1 PHE    28      28.087  45.235   8.917  1.00113.29           C
ATOM    228  CD2 PHE    28      29.398  47.206   9.067  1.00113.29           C
ATOM    229  CE1 PHE    28      29.058  44.535   9.592  1.00113.29           C
ATOM    230  CE2 PHE    28      30.373  46.511   9.742  1.00113.29           C
ATOM    231  CZ  PHE    28      30.203  45.173  10.006  1.00113.29           C
ATOM    232  C   PHE    28      26.524  48.587   9.936  1.00113.29           C
ATOM    233  O   PHE    28      26.740  49.767   9.665  1.00113.29           O
ATOM    234  N   ILE    29      26.686  48.101  11.184  1.00 93.05           N
ATOM    235  CA  ILE    29      27.106  48.994  12.226  1.00 93.05           C
ATOM    236  CB  ILE    29      26.102  49.142  13.338  1.00 93.05           C
ATOM    237  CG1 ILE    29      24.748  49.652  12.813  1.00 93.05           C
ATOM    238  CG2 ILE    29      26.718  50.062  14.404  1.00 93.05           C
ATOM    239  CD1 ILE    29      23.925  48.593  12.083  1.00 93.05           C
ATOM    240  C   ILE    29      28.354  48.446  12.842  1.00 93.05           C
ATOM    241  O   ILE    29      28.388  47.305  13.300  1.00 93.05           O
ATOM    242  N   ALA    30      29.426  49.261  12.876  1.00 41.66           N
ATOM    243  CA  ALA    30      30.636  48.787  13.480  1.00 41.66           C
ATOM    244  CB  ALA    30      31.838  48.746  12.525  1.00 41.66           C
ATOM    245  C   ALA    30      30.994  49.695  14.611  1.00 41.66           C
ATOM    246  O   ALA    30      30.928  50.918  14.492  1.00 41.66           O
ATOM    247  N   THR    31      31.397  49.099  15.752  1.00 41.98           N
ATOM    248  CA  THR    31      31.770  49.870  16.904  1.00 41.98           C
ATOM    249  CB  THR    31      31.051  49.466  18.159  1.00 41.98           C
ATOM    250  OG1 THR    31      31.373  48.127  18.507  1.00 41.98           O
ATOM    251  CG2 THR    31      29.539  49.599  17.911  1.00 41.98           C
ATOM    252  C   THR    31      33.225  49.622  17.142  1.00 41.98           C
ATOM    253  O   THR    31      33.732  48.547  16.829  1.00 41.98           O
ATOM    254  N   LEU    32      33.944  50.625  17.691  1.00 90.97           N
ATOM    255  CA  LEU    32      35.351  50.445  17.916  1.00 90.97           C
ATOM    256  CB  LEU    32      36.237  51.311  17.008  1.00 90.97           C
ATOM    257  CG  LEU    32      36.087  50.980  15.509  1.00 90.97           C
ATOM    258  CD1 LEU    32      36.558  49.548  15.198  1.00 90.97           C
ATOM    259  CD2 LEU    32      34.660  51.270  15.014  1.00 90.97           C
ATOM    260  C   LEU    32      35.695  50.785  19.333  1.00 90.97           C
ATOM    261  O   LEU    32      34.999  51.557  19.993  1.00 90.97           O
ATOM    262  N   LYS    33      36.802  50.195  19.833  1.00 87.25           N
ATOM    263  CA  LYS    33      37.235  50.428  21.181  1.00 87.25           C
ATOM    264  CB  LYS    33      37.551  49.149  21.982  1.00 87.25           C
ATOM    265  CG  LYS    33      36.376  48.202  22.227  1.00 87.25           C
ATOM    266  CD  LYS    33      36.830  46.857  22.800  1.00 87.25           C
ATOM    267  CE  LYS    33      35.694  45.864  23.044  1.00 87.25           C
ATOM    268  NZ  LYS    33      36.238  44.606  23.605  1.00 87.25           N
ATOM    269  C   LYS    33      38.533  51.170  21.139  1.00 87.25           C
ATOM    270  O   LYS    33      39.263  51.137  20.149  1.00 87.25           O
ATOM    271  N   GLU    34      38.822  51.882  22.246  1.00 60.42           N
ATOM    272  CA  GLU    34      40.045  52.598  22.456  1.00 60.42           C
ATOM    273  CB  GLU    34      41.230  51.709  22.878  1.00 60.42           C
ATOM    274  CG  GLU    34      41.089  51.145  24.295  1.00 60.42           C
ATOM    275  CD  GLU    34      42.427  50.542  24.705  1.00 60.42           C
ATOM    276  OE1 GLU    34      43.377  50.588  23.879  1.00 60.42           O
ATOM    277  OE2 GLU    34      42.517  50.033  25.855  1.00 60.42           O
ATOM    278  C   GLU    34      40.424  53.387  21.247  1.00 60.42           C
ATOM    279  O   GLU    34      41.523  53.229  20.718  1.00 60.42           O
ATOM    280  N   ILE    35      39.515  54.256  20.770  1.00103.05           N
ATOM    281  CA  ILE    35      39.852  55.134  19.687  1.00103.05           C
ATOM    282  CB  ILE    35      38.873  55.119  18.549  1.00103.05           C
ATOM    283  CG1 ILE    35      38.893  53.766  17.831  1.00103.05           C
ATOM    284  CG2 ILE    35      39.191  56.300  17.623  1.00103.05           C
ATOM    285  CD1 ILE    35      37.904  53.717  16.672  1.00103.05           C
ATOM    286  C   ILE    35      39.828  56.513  20.263  1.00103.05           C
ATOM    287  O   ILE    35      38.833  56.923  20.858  1.00103.05           O
ATOM    288  N   ASP    36      40.938  57.263  20.107  1.00 57.45           N
ATOM    289  CA  ASP    36      41.011  58.568  20.702  1.00 57.45           C
ATOM    290  CB  ASP    36      42.377  58.875  21.344  1.00 57.45           C
ATOM    291  CG  ASP    36      42.229  60.080  22.269  1.00 57.45           C
ATOM    292  OD1 ASP    36      41.076  60.533  22.495  1.00 57.45           O
ATOM    293  OD2 ASP    36      43.279  60.560  22.772  1.00 57.45           O
ATOM    294  C   ASP    36      40.764  59.609  19.656  1.00 57.45           C
ATOM    295  O   ASP    36      41.120  59.440  18.490  1.00 57.45           O
ATOM    296  N   MET    37      40.115  60.718  20.070  1.00132.34           N
ATOM    297  CA  MET    37      39.802  61.822  19.212  1.00132.34           C
ATOM    298  CB  MET    37      38.923  62.884  19.895  1.00132.34           C
ATOM    299  CG  MET    37      38.513  64.028  18.965  1.00132.34           C
ATOM    300  SD  MET    37      37.177  65.084  19.606  1.00132.34           S
ATOM    301  CE  MET    37      38.124  65.735  21.012  1.00132.34           C
ATOM    302  C   MET    37      41.070  62.467  18.767  1.00132.34           C
ATOM    303  O   MET    37      41.202  62.866  17.611  1.00132.34           O
ATOM    304  N   ARG    38      42.055  62.572  19.673  1.00254.37           N
ATOM    305  CA  ARG    38      43.277  63.203  19.290  1.00254.37           C
ATOM    306  CB  ARG    38      44.141  63.637  20.485  1.00254.37           C
ATOM    307  CG  ARG    38      45.455  64.310  20.087  1.00254.37           C
ATOM    308  CD  ARG    38      46.262  64.812  21.288  1.00254.37           C
ATOM    309  NE  ARG    38      46.377  63.683  22.253  1.00254.37           N
ATOM    310  CZ  ARG    38      45.420  63.520  23.213  1.00254.37           C
ATOM    311  NH1 ARG    38      44.388  64.409  23.298  1.00254.37           N
ATOM    312  NH2 ARG    38      45.492  62.472  24.085  1.00254.37           N
ATOM    313  C   ARG    38      44.039  62.197  18.507  1.00254.37           C
ATOM    314  O   ARG    38      44.004  61.007  18.822  1.00254.37           O
ATOM    315  N   LYS    39      44.759  62.669  17.466  1.00258.78           N
ATOM    316  CA  LYS    39      45.441  61.765  16.591  1.00258.78           C
ATOM    317  CB  LYS    39      46.549  60.963  17.293  1.00258.78           C
ATOM    318  CG  LYS    39      47.395  60.126  16.333  1.00258.78           C
ATOM    319  CD  LYS    39      48.638  59.521  16.987  1.00258.78           C
ATOM    320  CE  LYS    39      49.597  60.569  17.552  1.00258.78           C
ATOM    321  NZ  LYS    39      50.673  59.908  18.322  1.00258.78           N
ATOM    322  C   LYS    39      44.392  60.815  16.134  1.00258.78           C
ATOM    323  O   LYS    39      44.491  59.606  16.341  1.00258.78           O
ATOM    324  N   PRO    40      43.381  61.406  15.540  1.00113.97           N
ATOM    325  CA  PRO    40      42.177  60.714  15.161  1.00113.97           C
ATOM    326  CD  PRO    40      43.628  62.554  14.682  1.00113.97           C
ATOM    327  CB  PRO    40      41.436  61.646  14.203  1.00113.97           C
ATOM    328  CG  PRO    40      42.574  62.463  13.566  1.00113.97           C
ATOM    329  C   PRO    40      42.458  59.391  14.547  1.00113.97           C
ATOM    330  O   PRO    40      42.927  59.326  13.412  1.00113.97           O
ATOM    331  N   GLU    41      42.160  58.326  15.311  1.00110.44           N
ATOM    332  CA  GLU    41      42.401  56.994  14.874  1.00110.44           C
ATOM    333  CB  GLU    41      42.145  55.965  15.986  1.00110.44           C
ATOM    334  CG  GLU    41      42.986  56.195  17.245  1.00110.44           C
ATOM    335  CD  GLU    41      44.463  56.098  16.886  1.00110.44           C
ATOM    336  OE1 GLU    41      44.776  55.890  15.684  1.00110.44           O
ATOM    337  OE2 GLU    41      45.302  56.228  17.817  1.00110.44           O
ATOM    338  C   GLU    41      41.466  56.683  13.757  1.00110.44           C
ATOM    339  O   GLU    41      41.877  56.169  12.719  1.00110.44           O
ATOM    340  N   ASN    42      40.170  57.014  13.922  1.00183.81           N
ATOM    341  CA  ASN    42      39.269  56.620  12.879  1.00183.81           C
ATOM    342  CB  ASN    42      38.265  55.546  13.328  1.00183.81           C
ATOM    343  CG  ASN    42      37.701  54.904  12.072  1.00183.81           C
ATOM    344  OD1 ASN    42      37.713  55.508  11.002  1.00183.81           O
ATOM    345  ND2 ASN    42      37.197  53.647  12.197  1.00183.81           N
ATOM    346  C   ASN    42      38.485  57.787  12.367  1.00183.81           C
ATOM    347  O   ASN    42      37.313  57.963  12.706  1.00183.81           O
ATOM    348  N   ARG    43      39.098  58.600  11.486  1.00111.70           N
ATOM    349  CA  ARG    43      38.347  59.674  10.909  1.00111.70           C
ATOM    350  CB  ARG    43      39.108  61.011  10.850  1.00111.70           C
ATOM    351  CG  ARG    43      38.294  62.150  10.230  1.00111.70           C
ATOM    352  CD  ARG    43      39.055  63.476  10.169  1.00111.70           C
ATOM    353  NE  ARG    43      38.199  64.458   9.447  1.00111.70           N
ATOM    354  CZ  ARG    43      37.245  65.169  10.117  1.00111.70           C
ATOM    355  NH1 ARG    43      37.050  64.967  11.453  1.00111.70           N
ATOM    356  NH2 ARG    43      36.482  66.085   9.451  1.00111.70           N
ATOM    357  C   ARG    43      38.075  59.229   9.511  1.00111.70           C
ATOM    358  O   ARG    43      39.006  59.048   8.728  1.00111.70           O
ATOM    359  N   ILE    44      36.787  59.010   9.168  1.00 92.76           N
ATOM    360  CA  ILE    44      36.491  58.514   7.854  1.00 92.76           C
ATOM    361  CB  ILE    44      35.965  57.109   7.849  1.00 92.76           C
ATOM    362  CG1 ILE    44      37.001  56.131   8.430  1.00 92.76           C
ATOM    363  CG2 ILE    44      35.578  56.765   6.402  1.00 92.76           C
ATOM    364  CD1 ILE    44      36.433  54.735   8.695  1.00 92.76           C
ATOM    365  C   ILE    44      35.466  59.372   7.169  1.00 92.76           C
ATOM    366  O   ILE    44      34.479  59.782   7.770  1.00 92.76           O
ATOM    367  N   LYS    45      35.822  59.838   5.956  1.00151.54           N
ATOM    368  CA  LYS    45      35.049  60.571   4.981  1.00151.54           C
ATOM    369  CB  LYS    45      35.823  61.776   4.432  1.00151.54           C
ATOM    370  CG  LYS    45      34.919  62.761   3.691  1.00151.54           C
ATOM    371  CD  LYS    45      35.541  64.148   3.526  1.00151.54           C
ATOM    372  CE  LYS    45      34.610  65.159   2.852  1.00151.54           C
ATOM    373  NZ  LYS    45      35.234  66.500   2.851  1.00151.54           N
ATOM    374  C   LYS    45      34.533  59.792   3.789  1.00151.54           C
ATOM    375  O   LYS    45      33.773  60.346   3.001  1.00151.54           O
ATOM    376  N   THR    46      34.999  58.546   3.565  1.00173.58           N
ATOM    377  CA  THR    46      34.935  57.865   2.288  1.00173.58           C
ATOM    378  CB  THR    46      35.818  56.660   2.296  1.00173.58           C
ATOM    379  OG1 THR    46      35.564  55.900   3.465  1.00173.58           O
ATOM    380  CG2 THR    46      37.283  57.129   2.290  1.00173.58           C
ATOM    381  C   THR    46      33.611  57.554   1.644  1.00173.58           C
ATOM    382  O   THR    46      32.643  57.108   2.256  1.00173.58           O
ATOM    383  N   GLU    47      33.594  57.775   0.305  1.00122.56           N
ATOM    384  CA  GLU    47      32.478  57.516  -0.563  1.00122.56           C
ATOM    385  CB  GLU    47      32.376  58.517  -1.729  1.00122.56           C
ATOM    386  CG  GLU    47      31.293  58.174  -2.755  1.00122.56           C
ATOM    387  CD  GLU    47      31.949  57.328  -3.838  1.00122.56           C
ATOM    388  OE1 GLU    47      33.069  57.707  -4.274  1.00122.56           O
ATOM    389  OE2 GLU    47      31.344  56.301  -4.247  1.00122.56           O
ATOM    390  C   GLU    47      32.695  56.148  -1.137  1.00122.56           C
ATOM    391  O   GLU    47      33.733  55.878  -1.741  1.00122.56           O
ATOM    392  N   VAL    48      31.719  55.231  -0.955  1.00 58.93           N
ATOM    393  CA  VAL    48      31.932  53.892  -1.429  1.00 58.93           C
ATOM    394  CB  VAL    48      31.973  52.888  -0.314  1.00 58.93           C
ATOM    395  CG1 VAL    48      32.175  51.487  -0.914  1.00 58.93           C
ATOM    396  CG2 VAL    48      33.059  53.316   0.687  1.00 58.93           C
ATOM    397  C   VAL    48      30.821  53.469  -2.344  1.00 58.93           C
ATOM    398  O   VAL    48      29.659  53.403  -1.946  1.00 58.93           O
ATOM    399  N   VAL    49      31.162  53.131  -3.605  1.00 96.45           N
ATOM    400  CA  VAL    49      30.154  52.679  -4.521  1.00 96.45           C
ATOM    401  CB  VAL    49      30.556  52.805  -5.964  1.00 96.45           C
ATOM    402  CG1 VAL    49      31.798  51.931  -6.204  1.00 96.45           C
ATOM    403  CG2 VAL    49      29.351  52.433  -6.841  1.00 96.45           C
ATOM    404  C   VAL    49      29.894  51.231  -4.225  1.00 96.45           C
ATOM    405  O   VAL    49      30.822  50.431  -4.119  1.00 96.45           O
ATOM    406  N   LEU    50      28.607  50.852  -4.082  1.00 56.71           N
ATOM    407  CA  LEU    50      28.265  49.498  -3.728  1.00 56.71           C
ATOM    408  CB  LEU    50      26.818  49.360  -3.221  1.00 56.71           C
ATOM    409  CG  LEU    50      26.558  50.143  -1.921  1.00 56.71           C
ATOM    410  CD1 LEU    50      25.110  49.958  -1.436  1.00 56.71           C
ATOM    411  CD2 LEU    50      27.602  49.790  -0.850  1.00 56.71           C
ATOM    412  C   LEU    50      28.423  48.593  -4.914  1.00 56.71           C
ATOM    413  O   LEU    50      27.991  48.905  -6.022  1.00 56.71           O
ATOM    414  N   PRO    51      29.049  47.466  -4.682  1.00 68.42           N
ATOM    415  CA  PRO    51      29.260  46.495  -5.724  1.00 68.42           C
ATOM    416  CD  PRO    51      30.075  47.390  -3.656  1.00 68.42           C
ATOM    417  CB  PRO    51      30.259  45.488  -5.161  1.00 68.42           C
ATOM    418  CG  PRO    51      31.061  46.311  -4.136  1.00 68.42           C
ATOM    419  C   PRO    51      27.996  45.865  -6.217  1.00 68.42           C
ATOM    420  O   PRO    51      27.935  45.518  -7.395  1.00 68.42           O
ATOM    421  N   HIS    52      26.983  45.687  -5.346  1.00 87.72           N
ATOM    422  CA  HIS    52      25.772  45.067  -5.802  1.00 87.72           C
ATOM    423  ND1 HIS    52      27.706  42.690  -4.744  1.00 87.72           N
ATOM    424  CG  HIS    52      26.460  42.725  -5.329  1.00 87.72           C
ATOM    425  CB  HIS    52      25.436  43.779  -5.043  1.00 87.72           C
ATOM    426  NE2 HIS    52      27.611  40.966  -6.145  1.00 87.72           N
ATOM    427  CD2 HIS    52      26.418  41.665  -6.181  1.00 87.72           C
ATOM    428  CE1 HIS    52      28.351  41.619  -5.269  1.00 87.72           C
ATOM    429  C   HIS    52      24.662  46.050  -5.626  1.00 87.72           C
ATOM    430  O   HIS    52      24.318  46.434  -4.508  1.00 87.72           O
ATOM    431  N   GLY    53      24.058  46.459  -6.758  1.00 39.04           N
ATOM    432  CA  GLY    53      23.048  47.479  -6.775  1.00 39.04           C
ATOM    433  C   GLY    53      21.839  47.037  -6.020  1.00 39.04           C
ATOM    434  O   GLY    53      21.338  45.927  -6.185  1.00 39.04           O
ATOM    435  N   ARG    54      21.325  47.950  -5.178  1.00114.92           N
ATOM    436  CA  ARG    54      20.180  47.697  -4.363  1.00114.92           C
ATOM    437  CB  ARG    54      20.277  48.393  -3.006  1.00114.92           C
ATOM    438  CG  ARG    54      21.451  47.791  -2.245  1.00114.92           C
ATOM    439  CD  ARG    54      21.390  46.263  -2.269  1.00114.92           C
ATOM    440  NE  ARG    54      22.587  45.724  -1.567  1.00114.92           N
ATOM    441  CZ  ARG    54      23.179  44.591  -2.044  1.00114.92           C
ATOM    442  NH1 ARG    54      22.733  44.022  -3.202  1.00114.92           N
ATOM    443  NH2 ARG    54      24.207  44.010  -1.362  1.00114.92           N
ATOM    444  C   ARG    54      18.947  48.120  -5.087  1.00114.92           C
ATOM    445  O   ARG    54      19.003  48.844  -6.078  1.00114.92           O
ATOM    446  N   GLY    55      17.794  47.625  -4.607  1.00 40.32           N
ATOM    447  CA  GLY    55      16.512  47.899  -5.178  1.00 40.32           C
ATOM    448  C   GLY    55      16.229  49.360  -5.053  1.00 40.32           C
ATOM    449  O   GLY    55      15.533  49.928  -5.890  1.00 40.32           O
ATOM    450  N   LYS    56      16.712  50.000  -3.971  1.00105.60           N
ATOM    451  CA  LYS    56      16.414  51.389  -3.774  1.00105.60           C
ATOM    452  CB  LYS    56      15.995  51.714  -2.330  1.00105.60           C
ATOM    453  CG  LYS    56      14.648  51.092  -1.946  1.00105.60           C
ATOM    454  CD  LYS    56      14.347  51.110  -0.443  1.00105.60           C
ATOM    455  CE  LYS    56      13.739  52.425   0.049  1.00105.60           C
ATOM    456  NZ  LYS    56      13.313  52.296   1.459  1.00105.60           N
ATOM    457  C   LYS    56      17.620  52.215  -4.103  1.00105.60           C
ATOM    458  O   LYS    56      18.736  51.922  -3.675  1.00105.60           O
ATOM    459  N   GLU    57      17.409  53.285  -4.898  1.00 97.16           N
ATOM    460  CA  GLU    57      18.489  54.142  -5.296  1.00 97.16           C
ATOM    461  CB  GLU    57      18.233  54.901  -6.610  1.00 97.16           C
ATOM    462  CG  GLU    57      17.075  55.899  -6.510  1.00 97.16           C
ATOM    463  CD  GLU    57      17.082  56.771  -7.758  1.00 97.16           C
ATOM    464  OE1 GLU    57      17.139  56.202  -8.880  1.00 97.16           O
ATOM    465  OE2 GLU    57      17.037  58.021  -7.603  1.00 97.16           O
ATOM    466  C   GLU    57      18.703  55.189  -4.248  1.00 97.16           C
ATOM    467  O   GLU    57      17.767  55.634  -3.585  1.00 97.16           O
ATOM    468  N   ALA    58      19.972  55.611  -4.079  1.00 44.01           N
ATOM    469  CA  ALA    58      20.287  56.652  -3.148  1.00 44.01           C
ATOM    470  CB  ALA    58      21.790  56.777  -2.847  1.00 44.01           C
ATOM    471  C   ALA    58      19.832  57.928  -3.779  1.00 44.01           C
ATOM    472  O   ALA    58      19.957  58.106  -4.989  1.00 44.01           O
ATOM    473  N   LYS    59      19.305  58.866  -2.970  1.00 70.73           N
ATOM    474  CA  LYS    59      18.782  60.078  -3.530  1.00 70.73           C
ATOM    475  CB  LYS    59      17.848  60.831  -2.569  1.00 70.73           C
ATOM    476  CG  LYS    59      16.579  60.044  -2.233  1.00 70.73           C
ATOM    477  CD  LYS    59      15.806  60.594  -1.032  1.00 70.73           C
ATOM    478  CE  LYS    59      14.537  59.806  -0.700  1.00 70.73           C
ATOM    479  NZ  LYS    59      14.897  58.578   0.041  1.00 70.73           N
ATOM    480  C   LYS    59      19.914  60.988  -3.879  1.00 70.73           C
ATOM    481  O   LYS    59      20.722  61.356  -3.026  1.00 70.73           O
ATOM    482  N   ILE    60      19.985  61.391  -5.165  1.00136.37           N
ATOM    483  CA  ILE    60      21.061  62.245  -5.573  1.00136.37           C
ATOM    484  CB  ILE    60      21.961  61.594  -6.594  1.00136.37           C
ATOM    485  CG1 ILE    60      23.302  62.333  -6.738  1.00136.37           C
ATOM    486  CG2 ILE    60      21.177  61.466  -7.910  1.00136.37           C
ATOM    487  CD1 ILE    60      23.185  63.739  -7.314  1.00136.37           C
ATOM    488  C   ILE    60      20.489  63.503  -6.148  1.00136.37           C
ATOM    489  O   ILE    60      19.568  63.482  -6.965  1.00136.37           O
ATOM    490  N   ALA    61      21.030  64.654  -5.709  1.00 40.25           N
ATOM    491  CA  ALA    61      20.572  65.916  -6.209  1.00 40.25           C
ATOM    492  CB  ALA    61      20.372  66.975  -5.114  1.00 40.25           C
ATOM    493  C   ALA    61      21.627  66.429  -7.139  1.00 40.25           C
ATOM    494  O   ALA    61      22.815  66.409  -6.819  1.00 40.25           O
ATOM    495  N   VAL    62      21.228  66.908  -8.334  1.00 59.88           N
ATOM    496  CA  VAL    62      22.259  67.341  -9.229  1.00 59.88           C
ATOM    497  CB  VAL    62      22.415  66.442 -10.419  1.00 59.88           C
ATOM    498  CG1 VAL    62      23.528  67.017 -11.312  1.00 59.88           C
ATOM    499  CG2 VAL    62      22.698  65.012  -9.928  1.00 59.88           C
ATOM    500  C   VAL    62      21.963  68.709  -9.763  1.00 59.88           C
ATOM    501  O   VAL    62      20.830  69.015 -10.134  1.00 59.88           O
ATOM    502  N   ILE    63      22.998  69.579  -9.785  1.00126.64           N
ATOM    503  CA  ILE    63      22.890  70.859 -10.419  1.00126.64           C
ATOM    504  CB  ILE    63      23.180  72.021  -9.499  1.00126.64           C
ATOM    505  CG1 ILE    63      24.601  71.967  -8.912  1.00126.64           C
ATOM    506  CG2 ILE    63      22.073  72.045  -8.432  1.00126.64           C
ATOM    507  CD1 ILE    63      25.006  73.252  -8.190  1.00126.64           C
ATOM    508  C   ILE    63      23.858  70.820 -11.571  1.00126.64           C
ATOM    509  O   ILE    63      25.070  70.954 -11.408  1.00126.64           O
ATOM    510  N   GLY    64      23.325  70.656 -12.797  1.00 54.35           N
ATOM    511  CA  GLY    64      24.153  70.453 -13.956  1.00 54.35           C
ATOM    512  C   GLY    64      24.404  71.753 -14.646  1.00 54.35           C
ATOM    513  O   GLY    64      24.751  72.755 -14.021  1.00 54.35           O
ATOM    514  N   THR    65      24.332  71.708 -15.993  1.00 60.28           N
ATOM    515  CA  THR    65      24.441  72.851 -16.851  1.00 60.28           C
ATOM    516  CB  THR    65      25.797  73.071 -17.453  1.00 60.28           C
ATOM    517  OG1 THR    65      26.168  71.967 -18.264  1.00 60.28           O
ATOM    518  CG2 THR    65      26.806  73.269 -16.314  1.00 60.28           C
ATOM    519  C   THR    65      23.503  72.572 -17.975  1.00 60.28           C
ATOM    520  O   THR    65      22.980  71.465 -18.089  1.00 60.28           O
ATOM    521  N   GLY    66      23.296  73.559 -18.864  1.00 25.12           N
ATOM    522  CA  GLY    66      22.321  73.391 -19.899  1.00 25.12           C
ATOM    523  C   GLY    66      22.665  72.179 -20.707  1.00 25.12           C
ATOM    524  O   GLY    66      21.784  71.395 -21.056  1.00 25.12           O
ATOM    525  N   ASP    67      23.957  71.982 -21.022  1.00 43.64           N
ATOM    526  CA  ASP    67      24.340  70.859 -21.831  1.00 43.64           C
ATOM    527  CB  ASP    67      25.837  70.885 -22.179  1.00 43.64           C
ATOM    528  CG  ASP    67      26.060  72.054 -23.131  1.00 43.64           C
ATOM    529  OD1 ASP    67      25.402  72.075 -24.205  1.00 43.64           O
ATOM    530  OD2 ASP    67      26.896  72.939 -22.803  1.00 43.64           O
ATOM    531  C   ASP    67      24.053  69.577 -21.105  1.00 43.64           C
ATOM    532  O   ASP    67      23.448  68.660 -21.657  1.00 43.64           O
ATOM    533  N   LEU    68      24.465  69.504 -19.826  1.00107.87           N
ATOM    534  CA  LEU    68      24.342  68.349 -18.977  1.00107.87           C
ATOM    535  CB  LEU    68      25.150  68.464 -17.673  1.00107.87           C
ATOM    536  CG  LEU    68      26.672  68.345 -17.888  1.00107.87           C
ATOM    537  CD1 LEU    68      27.202  69.442 -18.825  1.00107.87           C
ATOM    538  CD2 LEU    68      27.424  68.305 -16.547  1.00107.87           C
ATOM    539  C   LEU    68      22.919  68.069 -18.609  1.00107.87           C
ATOM    540  O   LEU    68      22.584  66.930 -18.287  1.00107.87           O
ATOM    541  N   ALA    69      22.035  69.082 -18.657  1.00 52.95           N
ATOM    542  CA  ALA    69      20.719  68.950 -18.094  1.00 52.95           C
ATOM    543  CB  ALA    69      19.835  70.176 -18.384  1.00 52.95           C
ATOM    544  C   ALA    69      19.987  67.744 -18.611  1.00 52.95           C
ATOM    545  O   ALA    69      19.398  67.013 -17.817  1.00 52.95           O
ATOM    546  N   LYS    70      19.998  67.472 -19.929  1.00 89.38           N
ATOM    547  CA  LYS    70      19.245  66.342 -20.410  1.00 89.38           C
ATOM    548  CB  LYS    70      19.244  66.215 -21.944  1.00 89.38           C
ATOM    549  CG  LYS    70      18.563  67.379 -22.665  1.00 89.38           C
ATOM    550  CD  LYS    70      18.760  67.356 -24.182  1.00 89.38           C
ATOM    551  CE  LYS    70      20.216  67.175 -24.612  1.00 89.38           C
ATOM    552  NZ  LYS    70      20.611  65.756 -24.475  1.00 89.38           N
ATOM    553  C   LYS    70      19.826  65.067 -19.879  1.00 89.38           C
ATOM    554  O   LYS    70      19.104  64.170 -19.448  1.00 89.38           O
ATOM    555  N   GLN    71      21.164  64.968 -19.898  1.00 65.63           N
ATOM    556  CA  GLN    71      21.887  63.794 -19.507  1.00 65.63           C
ATOM    557  CB  GLN    71      23.375  63.980 -19.837  1.00 65.63           C
ATOM    558  CG  GLN    71      23.546  64.031 -21.362  1.00 65.63           C
ATOM    559  CD  GLN    71      24.790  64.818 -21.743  1.00 65.63           C
ATOM    560  OE1 GLN    71      24.892  66.010 -21.454  1.00 65.63           O
ATOM    561  NE2 GLN    71      25.747  64.150 -22.440  1.00 65.63           N
ATOM    562  C   GLN    71      21.663  63.533 -18.049  1.00 65.63           C
ATOM    563  O   GLN    71      21.572  62.383 -17.621  1.00 65.63           O
ATOM    564  N   ALA    72      21.578  64.608 -17.247  1.00 31.36           N
ATOM    565  CA  ALA    72      21.345  64.498 -15.834  1.00 31.36           C
ATOM    566  CB  ALA    72      21.376  65.857 -15.119  1.00 31.36           C
ATOM    567  C   ALA    72      19.991  63.903 -15.609  1.00 31.36           C
ATOM    568  O   ALA    72      19.795  63.096 -14.702  1.00 31.36           O
ATOM    569  N   GLU    73      19.015  64.308 -16.438  1.00 42.47           N
ATOM    570  CA  GLU    73      17.652  63.874 -16.336  1.00 42.47           C
ATOM    571  CB  GLU    73      16.770  64.595 -17.362  1.00 42.47           C
ATOM    572  CG  GLU    73      16.759  66.108 -17.136  1.00 42.47           C
ATOM    573  CD  GLU    73      16.254  66.785 -18.400  1.00 42.47           C
ATOM    574  OE1 GLU    73      15.672  66.075 -19.263  1.00 42.47           O
ATOM    575  OE2 GLU    73      16.450  68.024 -18.524  1.00 42.47           O
ATOM    576  C   GLU    73      17.593  62.403 -16.614  1.00 42.47           C
ATOM    577  O   GLU    73      16.796  61.682 -16.016  1.00 42.47           O
ATOM    578  N   GLU    74      18.452  61.924 -17.533  1.00 65.70           N
ATOM    579  CA  GLU    74      18.459  60.552 -17.955  1.00 65.70           C
ATOM    580  CB  GLU    74      19.568  60.265 -18.981  1.00 65.70           C
ATOM    581  CG  GLU    74      19.425  61.056 -20.282  1.00 65.70           C
ATOM    582  CD  GLU    74      18.281  60.455 -21.082  1.00 65.70           C
ATOM    583  OE1 GLU    74      17.709  59.432 -20.618  1.00 65.70           O
ATOM    584  OE2 GLU    74      17.966  61.010 -22.167  1.00 65.70           O
ATOM    585  C   GLU    74      18.739  59.680 -16.776  1.00 65.70           C
ATOM    586  O   GLU    74      18.110  58.637 -16.605  1.00 65.70           O
ATOM    587  N   LEU    75      19.679  60.092 -15.909  1.00123.52           N
ATOM    588  CA  LEU    75      20.017  59.247 -14.803  1.00123.52           C
ATOM    589  CB  LEU    75      21.093  59.724 -13.851  1.00123.52           C
ATOM    590  CG  LEU    75      21.442  58.540 -12.932  1.00123.52           C
ATOM    591  CD1 LEU    75      22.354  57.548 -13.662  1.00123.52           C
ATOM    592  CD2 LEU    75      21.902  58.951 -11.537  1.00123.52           C
ATOM    593  C   LEU    75      18.831  59.112 -13.908  1.00123.52           C
ATOM    594  O   LEU    75      18.743  58.161 -13.134  1.00123.52           O
ATOM    595  N   GLY    76      17.936  60.114 -13.902  1.00 34.30           N
ATOM    596  CA  GLY    76      16.767  59.968 -13.084  1.00 34.30           C
ATOM    597  C   GLY    76      17.142  60.101 -11.641  1.00 34.30           C
ATOM    598  O   GLY    76      16.791  59.259 -10.817  1.00 34.30           O
ATOM    599  N   LEU    77      17.873  61.178 -11.307  1.00104.71           N
ATOM    600  CA  LEU    77      18.302  61.477  -9.968  1.00104.71           C
ATOM    601  CB  LEU    77      19.308  62.639  -9.905  1.00104.71           C
ATOM    602  CG  LEU    77      18.713  64.004 -10.312  1.00104.71           C
ATOM    603  CD1 LEU    77      19.777  65.104 -10.274  1.00104.71           C
ATOM    604  CD2 LEU    77      18.013  63.966 -11.674  1.00104.71           C
ATOM    605  C   LEU    77      17.102  61.871  -9.162  1.00104.71           C
ATOM    606  O   LEU    77      16.011  62.057  -9.699  1.00104.71           O
ATOM    607  N   THR    78      17.271  61.970  -7.827  1.00104.79           N
ATOM    608  CA  THR    78      16.154  62.296  -6.989  1.00104.79           C
ATOM    609  CB  THR    78      16.486  62.310  -5.522  1.00104.79           C
ATOM    610  OG1 THR    78      15.302  62.457  -4.752  1.00104.79           O
ATOM    611  CG2 THR    78      17.456  63.462  -5.226  1.00104.79           C
ATOM    612  C   THR    78      15.627  63.637  -7.391  1.00104.79           C
ATOM    613  O   THR    78      14.415  63.812  -7.509  1.00104.79           O
ATOM    614  N   VAL    79      16.506  64.635  -7.611  1.00 95.75           N
ATOM    615  CA  VAL    79      15.982  65.899  -8.043  1.00 95.75           C
ATOM    616  CB  VAL    79      15.598  66.803  -6.910  1.00 95.75           C
ATOM    617  CG1 VAL    79      16.857  67.122  -6.084  1.00 95.75           C
ATOM    618  CG2 VAL    79      14.916  68.049  -7.500  1.00 95.75           C
ATOM    619  C   VAL    79      17.026  66.612  -8.836  1.00 95.75           C
ATOM    620  O   VAL    79      18.215  66.529  -8.537  1.00 95.75           O
ATOM    621  N   ILE    80      16.595  67.350  -9.879  1.00 83.63           N
ATOM    622  CA  ILE    80      17.531  68.093 -10.671  1.00 83.63           C
ATOM    623  CB  ILE    80      17.495  67.752 -12.136  1.00 83.63           C
ATOM    624  CG1 ILE    80      18.645  68.454 -12.876  1.00 83.63           C
ATOM    625  CG2 ILE    80      16.095  68.068 -12.685  1.00 83.63           C
ATOM    626  CD1 ILE    80      18.871  67.930 -14.294  1.00 83.63           C
ATOM    627  C   ILE    80      17.209  69.545 -10.515  1.00 83.63           C
ATOM    628  O   ILE    80      16.067  69.963 -10.702  1.00 83.63           O
ATOM    629  N   ARG    81      18.220  70.353 -10.136  1.00 46.97           N
ATOM    630  CA  ARG    81      17.993  71.756  -9.946  1.00 46.97           C
ATOM    631  CB  ARG    81      18.317  72.224  -8.515  1.00 46.97           C
ATOM    632  CG  ARG    81      17.442  71.545  -7.457  1.00 46.97           C
ATOM    633  CD  ARG    81      17.747  71.967  -6.018  1.00 46.97           C
ATOM    634  NE  ARG    81      16.818  71.215  -5.126  1.00 46.97           N
ATOM    635  CZ  ARG    81      15.914  71.880  -4.350  1.00 46.97           C
ATOM    636  NH1 ARG    81      15.876  73.245  -4.363  1.00 46.97           N
ATOM    637  NH2 ARG    81      15.053  71.182  -3.552  1.00 46.97           N
ATOM    638  C   ARG    81      18.888  72.496 -10.895  1.00 46.97           C
ATOM    639  O   ARG    81      20.063  72.169 -11.039  1.00 46.97           O
ATOM    640  N   LYS    82      18.340  73.525 -11.573  1.00 97.39           N
ATOM    641  CA  LYS    82      19.078  74.303 -12.531  1.00 97.39           C
ATOM    642  CB  LYS    82      18.431  74.311 -13.928  1.00 97.39           C
ATOM    643  CG  LYS    82      18.530  72.955 -14.631  1.00 97.39           C
ATOM    644  CD  LYS    82      17.646  72.829 -15.874  1.00 97.39           C
ATOM    645  CE  LYS    82      17.797  71.488 -16.597  1.00 97.39           C
ATOM    646  NZ  LYS    82      17.126  70.415 -15.829  1.00 97.39           N
ATOM    647  C   LYS    82      19.134  75.721 -12.025  1.00 97.39           C
ATOM    648  O   LYS    82      19.788  75.994 -11.020  1.00 97.39           O
ATOM    649  N   GLU    83      18.445  76.650 -12.731  1.00130.30           N
ATOM    650  CA  GLU    83      18.361  78.064 -12.453  1.00130.30           C
ATOM    651  CB  GLU    83      17.499  78.813 -13.484  1.00130.30           C
ATOM    652  CG  GLU    83      17.472  80.331 -13.289  1.00130.30           C
ATOM    653  CD  GLU    83      18.769  80.903 -13.842  1.00130.30           C
ATOM    654  OE1 GLU    83      19.706  80.100 -14.096  1.00130.30           O
ATOM    655  OE2 GLU    83      18.841  82.150 -14.015  1.00130.30           O
ATOM    656  C   GLU    83      17.704  78.205 -11.125  1.00130.30           C
ATOM    657  O   GLU    83      17.889  79.190 -10.412  1.00130.30           O
ATOM    658  N   GLU    84      16.926  77.178 -10.764  1.00 95.72           N
ATOM    659  CA  GLU    84      16.142  77.164  -9.573  1.00 95.72           C
ATOM    660  CB  GLU    84      15.508  75.785  -9.322  1.00 95.72           C
ATOM    661  CG  GLU    84      14.616  75.292 -10.464  1.00 95.72           C
ATOM    662  CD  GLU    84      13.408  76.208 -10.569  1.00 95.72           C
ATOM    663  OE1 GLU    84      13.397  77.257  -9.871  1.00 95.72           O
ATOM    664  OE2 GLU    84      12.481  75.873 -11.353  1.00 95.72           O
ATOM    665  C   GLU    84      17.044  77.429  -8.408  1.00 95.72           C
ATOM    666  O   GLU    84      16.645  78.100  -7.460  1.00 95.72           O
ATOM    667  N   ILE    85      18.303  76.957  -8.464  1.00100.53           N
ATOM    668  CA  ILE    85      19.173  77.032  -7.323  1.00100.53           C
ATOM    669  CB  ILE    85      20.552  76.507  -7.603  1.00100.53           C
ATOM    670  CG1 ILE    85      21.251  77.344  -8.685  1.00100.53           C
ATOM    671  CG2 ILE    85      20.424  75.016  -7.954  1.00100.53           C
ATOM    672  CD1 ILE    85      22.742  77.033  -8.817  1.00100.53           C
ATOM    673  C   ILE    85      19.315  78.444  -6.844  1.00100.53           C
ATOM    674  O   ILE    85      19.249  78.696  -5.642  1.00100.53           O
ATOM    675  N   GLU    86      19.494  79.411  -7.755  1.00 42.90           N
ATOM    676  CA  GLU    86      19.676  80.767  -7.330  1.00 42.90           C
ATOM    677  CB  GLU    86      19.936  81.726  -8.506  1.00 42.90           C
ATOM    678  CG  GLU    86      21.273  81.437  -9.199  1.00 42.90           C
ATOM    679  CD  GLU    86      21.457  82.421 -10.344  1.00 42.90           C
ATOM    680  OE1 GLU    86      21.218  83.639 -10.121  1.00 42.90           O
ATOM    681  OE2 GLU    86      21.848  81.972 -11.453  1.00 42.90           O
ATOM    682  C   GLU    86      18.441  81.203  -6.604  1.00 42.90           C
ATOM    683  O   GLU    86      18.514  81.938  -5.621  1.00 42.90           O
ATOM    684  N   GLU    87      17.269  80.731  -7.059  1.00106.27           N
ATOM    685  CA  GLU    87      16.005  81.100  -6.486  1.00106.27           C
ATOM    686  CB  GLU    87      14.818  80.438  -7.204  1.00106.27           C
ATOM    687  CG  GLU    87      13.458  80.950  -6.729  1.00106.27           C
ATOM    688  CD  GLU    87      13.215  82.299  -7.390  1.00106.27           C
ATOM    689  OE1 GLU    87      13.648  82.470  -8.561  1.00106.27           O
ATOM    690  OE2 GLU    87      12.587  83.173  -6.736  1.00106.27           O
ATOM    691  C   GLU    87      15.958  80.649  -5.057  1.00106.27           C
ATOM    692  O   GLU    87      15.358  81.307  -4.208  1.00106.27           O
ATOM    693  N   LEU    88      16.606  79.510  -4.755  1.00104.55           N
ATOM    694  CA  LEU    88      16.577  78.914  -3.448  1.00104.55           C
ATOM    695  CB  LEU    88      17.300  77.558  -3.353  1.00104.55           C
ATOM    696  CG  LEU    88      16.463  76.365  -3.852  1.00104.55           C
ATOM    697  CD1 LEU    88      15.298  76.074  -2.894  1.00104.55           C
ATOM    698  CD2 LEU    88      15.981  76.564  -5.293  1.00104.55           C
ATOM    699  C   LEU    88      17.170  79.805  -2.411  1.00104.55           C
ATOM    700  O   LEU    88      16.767  79.717  -1.253  1.00104.55           O
ATOM    701  N   GLY    89      18.143  80.662  -2.782  1.00 37.34           N
ATOM    702  CA  GLY    89      18.820  81.484  -1.816  1.00 37.34           C
ATOM    703  C   GLY    89      17.820  82.202  -0.959  1.00 37.34           C
ATOM    704  O   GLY    89      16.834  82.760  -1.440  1.00 37.34           O
ATOM    705  N   LYS    90      18.094  82.190   0.362  1.00145.54           N
ATOM    706  CA  LYS    90      17.292  82.779   1.396  1.00145.54           C
ATOM    707  CB  LYS    90      16.885  84.237   1.111  1.00145.54           C
ATOM    708  CG  LYS    90      18.045  85.236   1.140  1.00145.54           C
ATOM    709  CD  LYS    90      18.984  85.140  -0.062  1.00145.54           C
ATOM    710  CE  LYS    90      18.490  85.929  -1.276  1.00145.54           C
ATOM    711  NZ  LYS    90      18.557  87.380  -0.993  1.00145.54           N
ATOM    712  C   LYS    90      16.028  82.002   1.632  1.00145.54           C
ATOM    713  O   LYS    90      15.153  82.469   2.360  1.00145.54           O
ATOM    714  N   ASN    91      15.888  80.784   1.072  1.00 50.31           N
ATOM    715  CA  ASN    91      14.698  80.032   1.380  1.00 50.31           C
ATOM    716  CB  ASN    91      14.038  79.371   0.154  1.00 50.31           C
ATOM    717  CG  ASN    91      13.313  80.451  -0.637  1.00 50.31           C
ATOM    718  OD1 ASN    91      12.523  81.215  -0.084  1.00 50.31           O
ATOM    719  ND2 ASN    91      13.588  80.524  -1.967  1.00 50.31           N
ATOM    720  C   ASN    91      15.109  78.935   2.310  1.00 50.31           C
ATOM    721  O   ASN    91      15.597  77.892   1.885  1.00 50.31           O
ATOM    722  N   LYS    92      14.894  79.132   3.622  1.00 91.76           N
ATOM    723  CA  LYS    92      15.355  78.177   4.590  1.00 91.76           C
ATOM    724  CB  LYS    92      15.127  78.644   6.039  1.00 91.76           C
ATOM    725  CG  LYS    92      16.053  79.784   6.476  1.00 91.76           C
ATOM    726  CD  LYS    92      17.537  79.404   6.499  1.00 91.76           C
ATOM    727  CE  LYS    92      18.455  80.548   6.934  1.00 91.76           C
ATOM    728  NZ  LYS    92      19.851  80.069   7.045  1.00 91.76           N
ATOM    729  C   LYS    92      14.685  76.841   4.438  1.00 91.76           C
ATOM    730  O   LYS    92      15.361  75.814   4.427  1.00 91.76           O
ATOM    731  N   ARG    93      13.343  76.806   4.304  1.00173.92           N
ATOM    732  CA  ARG    93      12.652  75.541   4.304  1.00173.92           C
ATOM    733  CB  ARG    93      11.120  75.673   4.280  1.00173.92           C
ATOM    734  CG  ARG    93      10.520  75.973   5.651  1.00173.92           C
ATOM    735  CD  ARG    93       9.939  74.740   6.349  1.00173.92           C
ATOM    736  NE  ARG    93      10.905  73.620   6.171  1.00173.92           N
ATOM    737  CZ  ARG    93      11.999  73.507   6.981  1.00173.92           C
ATOM    738  NH1 ARG    93      12.275  74.473   7.905  1.00173.92           N
ATOM    739  NH2 ARG    93      12.825  72.428   6.856  1.00173.92           N
ATOM    740  C   ARG    93      13.018  74.667   3.149  1.00173.92           C
ATOM    741  O   ARG    93      13.346  73.496   3.337  1.00173.92           O
ATOM    742  N   LYS    94      12.996  75.200   1.917  1.00 96.62           N
ATOM    743  CA  LYS    94      13.230  74.323   0.808  1.00 96.62           C
ATOM    744  CB  LYS    94      13.067  74.999  -0.565  1.00 96.62           C
ATOM    745  CG  LYS    94      13.218  74.014  -1.727  1.00 96.62           C
ATOM    746  CD  LYS    94      12.694  74.541  -3.065  1.00 96.62           C
ATOM    747  CE  LYS    94      11.168  74.509  -3.177  1.00 96.62           C
ATOM    748  NZ  LYS    94      10.740  75.006  -4.505  1.00 96.62           N
ATOM    749  C   LYS    94      14.616  73.769   0.887  1.00 96.62           C
ATOM    750  O   LYS    94      14.823  72.575   0.677  1.00 96.62           O
ATOM    751  N   LEU    95      15.608  74.622   1.204  1.00 99.40           N
ATOM    752  CA  LEU    95      16.961  74.155   1.239  1.00 99.40           C
ATOM    753  CB  LEU    95      17.991  75.274   1.468  1.00 99.40           C
ATOM    754  CG  LEU    95      18.229  76.145   0.219  1.00 99.40           C
ATOM    755  CD1 LEU    95      16.937  76.828  -0.256  1.00 99.40           C
ATOM    756  CD2 LEU    95      19.379  77.138   0.453  1.00 99.40           C
ATOM    757  C   LEU    95      17.123  73.121   2.310  1.00 99.40           C
ATOM    758  O   LEU    95      17.718  72.077   2.071  1.00 99.40           O
ATOM    759  N   ARG    96      16.573  73.335   3.515  1.00 64.49           N
ATOM    760  CA  ARG    96      16.788  72.352   4.541  1.00 64.49           C
ATOM    761  CB  ARG    96      16.185  72.719   5.912  1.00 64.49           C
ATOM    762  CG  ARG    96      17.038  73.717   6.703  1.00 64.49           C
ATOM    763  CD  ARG    96      16.662  73.815   8.186  1.00 64.49           C
ATOM    764  NE  ARG    96      17.714  74.631   8.859  1.00 64.49           N
ATOM    765  CZ  ARG    96      18.052  74.378  10.159  1.00 64.49           C
ATOM    766  NH1 ARG    96      17.417  73.388  10.852  1.00 64.49           N
ATOM    767  NH2 ARG    96      19.032  75.109  10.766  1.00 64.49           N
ATOM    768  C   ARG    96      16.198  71.047   4.107  1.00 64.49           C
ATOM    769  O   ARG    96      16.749  69.986   4.394  1.00 64.49           O
ATOM    770  N   LYS    97      15.050  71.085   3.409  1.00110.48           N
ATOM    771  CA  LYS    97      14.431  69.863   2.986  1.00110.48           C
ATOM    772  CB  LYS    97      13.089  70.100   2.273  1.00110.48           C
ATOM    773  CG  LYS    97      12.046  70.772   3.171  1.00110.48           C
ATOM    774  CD  LYS    97      11.699  69.965   4.424  1.00110.48           C
ATOM    775  CE  LYS    97      10.739  70.690   5.368  1.00110.48           C
ATOM    776  NZ  LYS    97       9.406  70.818   4.737  1.00110.48           N
ATOM    777  C   LYS    97      15.340  69.143   2.032  1.00110.48           C
ATOM    778  O   LYS    97      15.558  67.940   2.164  1.00110.48           O
ATOM    779  N   ILE    98      15.924  69.867   1.056  1.00132.63           N
ATOM    780  CA  ILE    98      16.760  69.252   0.062  1.00132.63           C
ATOM    781  CB  ILE    98      17.202  70.214  -1.019  1.00132.63           C
ATOM    782  CG1 ILE    98      17.718  69.465  -2.257  1.00132.63           C
ATOM    783  CG2 ILE    98      18.257  71.167  -0.444  1.00132.63           C
ATOM    784  CD1 ILE    98      19.032  68.726  -2.018  1.00132.63           C
ATOM    785  C   ILE    98      17.961  68.662   0.737  1.00132.63           C
ATOM    786  O   ILE    98      18.401  67.568   0.390  1.00132.63           O
ATOM    787  N   ALA    99      18.533  69.374   1.723  1.00 41.39           N
ATOM    788  CA  ALA    99      19.703  68.890   2.396  1.00 41.39           C
ATOM    789  CB  ALA    99      20.241  69.885   3.439  1.00 41.39           C
ATOM    790  C   ALA    99      19.397  67.612   3.120  1.00 41.39           C
ATOM    791  O   ALA    99      20.221  66.701   3.138  1.00 41.39           O
ATOM    792  N   LYS   100      18.232  67.527   3.795  1.00 93.41           N
ATOM    793  CA  LYS   100      17.908  66.332   4.529  1.00 93.41           C
ATOM    794  CB  LYS   100      16.760  66.507   5.533  1.00 93.41           C
ATOM    795  CG  LYS   100      16.549  65.235   6.349  1.00 93.41           C
ATOM    796  CD  LYS   100      17.763  64.878   7.208  1.00 93.41           C
ATOM    797  CE  LYS   100      17.709  63.465   7.792  1.00 93.41           C
ATOM    798  NZ  LYS   100      18.987  63.150   8.470  1.00 93.41           N
ATOM    799  C   LYS   100      17.543  65.181   3.635  1.00 93.41           C
ATOM    800  O   LYS   100      17.965  64.047   3.860  1.00 93.41           O
ATOM    801  N   ALA   101      16.734  65.458   2.598  1.00 63.12           N
ATOM    802  CA  ALA   101      16.169  64.488   1.699  1.00 63.12           C
ATOM    803  CB  ALA   101      15.153  65.107   0.723  1.00 63.12           C
ATOM    804  C   ALA   101      17.198  63.781   0.867  1.00 63.12           C
ATOM    805  O   ALA   101      16.993  62.623   0.515  1.00 63.12           O
ATOM    806  N   HIS   102      18.309  64.438   0.477  1.00 90.03           N
ATOM    807  CA  HIS   102      19.167  63.766  -0.462  1.00 90.03           C
ATOM    808  ND1 HIS   102      16.962  64.139  -2.488  1.00 90.03           N
ATOM    809  CG  HIS   102      18.038  64.983  -2.331  1.00 90.03           C
ATOM    810  CB  HIS   102      19.359  64.560  -1.762  1.00 90.03           C
ATOM    811  NE2 HIS   102      16.309  66.140  -3.204  1.00 90.03           N
ATOM    812  CD2 HIS   102      17.623  66.200  -2.774  1.00 90.03           C
ATOM    813  CE1 HIS   102      15.954  64.883  -3.012  1.00 90.03           C
ATOM    814  C   HIS   102      20.524  63.470   0.112  1.00 90.03           C
ATOM    815  O   HIS   102      21.042  64.199   0.956  1.00 90.03           O
ATOM    816  N   ASP   103      21.085  62.308  -0.299  1.00 61.19           N
ATOM    817  CA  ASP   103      22.378  61.820   0.105  1.00 61.19           C
ATOM    818  CB  ASP   103      22.552  60.316  -0.166  1.00 61.19           C
ATOM    819  CG  ASP   103      21.654  59.574   0.812  1.00 61.19           C
ATOM    820  OD1 ASP   103      21.203  60.219   1.795  1.00 61.19           O
ATOM    821  OD2 ASP   103      21.408  58.358   0.593  1.00 61.19           O
ATOM    822  C   ASP   103      23.529  62.524  -0.563  1.00 61.19           C
ATOM    823  O   ASP   103      24.529  62.818   0.091  1.00 61.19           O
ATOM    824  N   PHE   104      23.446  62.797  -1.884  1.00 61.40           N
ATOM    825  CA  PHE   104      24.579  63.385  -2.552  1.00 61.40           C
ATOM    826  CB  PHE   104      25.307  62.443  -3.527  1.00 61.40           C
ATOM    827  CG  PHE   104      26.200  61.571  -2.717  1.00 61.40           C
ATOM    828  CD1 PHE   104      25.720  60.444  -2.093  1.00 61.40           C
ATOM    829  CD2 PHE   104      27.531  61.895  -2.585  1.00 61.40           C
ATOM    830  CE1 PHE   104      26.562  59.653  -1.347  1.00 61.40           C
ATOM    831  CE2 PHE   104      28.377  61.109  -1.841  1.00 61.40           C
ATOM    832  CZ  PHE   104      27.890  59.985  -1.219  1.00 61.40           C
ATOM    833  C   PHE   104      24.184  64.604  -3.317  1.00 61.40           C
ATOM    834  O   PHE   104      23.070  64.718  -3.823  1.00 61.40           O
ATOM    835  N   PHE   105      25.119  65.571  -3.406  1.00 69.30           N
ATOM    836  CA  PHE   105      24.823  66.777  -4.116  1.00 69.30           C
ATOM    837  CB  PHE   105      24.812  68.002  -3.186  1.00 69.30           C
ATOM    838  CG  PHE   105      23.853  67.704  -2.081  1.00 69.30           C
ATOM    839  CD1 PHE   105      24.270  66.963  -0.997  1.00 69.30           C
ATOM    840  CD2 PHE   105      22.554  68.152  -2.115  1.00 69.30           C
ATOM    841  CE1 PHE   105      23.409  66.674   0.035  1.00 69.30           C
ATOM    842  CE2 PHE   105      21.691  67.864  -1.083  1.00 69.30           C
ATOM    843  CZ  PHE   105      22.113  67.125  -0.005  1.00 69.30           C
ATOM    844  C   PHE   105      25.919  66.980  -5.116  1.00 69.30           C
ATOM    845  O   PHE   105      27.066  67.242  -4.753  1.00 69.30           O
ATOM    846  N   ILE   106      25.589  66.889  -6.420  1.00112.59           N
ATOM    847  CA  ILE   106      26.618  67.077  -7.405  1.00112.59           C
ATOM    848  CB  ILE   106      26.732  65.980  -8.417  1.00112.59           C
ATOM    849  CG1 ILE   106      25.439  65.814  -9.220  1.00112.59           C
ATOM    850  CG2 ILE   106      27.201  64.729  -7.670  1.00112.59           C
ATOM    851  CD1 ILE   106      25.607  64.868 -10.406  1.00112.59           C
ATOM    852  C   ILE   106      26.386  68.368  -8.119  1.00112.59           C
ATOM    853  O   ILE   106      25.343  68.585  -8.737  1.00112.59           O
ATOM    854  N   ALA   107      27.392  69.263  -8.058  1.00 39.44           N
ATOM    855  CA  ALA   107      27.240  70.562  -8.644  1.00 39.44           C
ATOM    856  CB  ALA   107      27.457  71.704  -7.637  1.00 39.44           C
ATOM    857  C   ALA   107      28.240  70.749  -9.739  1.00 39.44           C
ATOM    858  O   ALA   107      29.370  70.268  -9.671  1.00 39.44           O
ATOM    859  N   GLN   108      27.825  71.481 -10.792  1.00118.50           N
ATOM    860  CA  GLN   108      28.681  71.731 -11.911  1.00118.50           C
ATOM    861  CB  GLN   108      27.953  72.331 -13.124  1.00118.50           C
ATOM    862  CG  GLN   108      28.841  72.427 -14.365  1.00118.50           C
ATOM    863  CD  GLN   108      28.903  71.045 -15.001  1.00118.50           C
ATOM    864  OE1 GLN   108      29.170  70.052 -14.327  1.00118.50           O
ATOM    865  NE2 GLN   108      28.643  70.973 -16.335  1.00118.50           N
ATOM    866  C   GLN   108      29.718  72.718 -11.483  1.00118.50           C
ATOM    867  O   GLN   108      29.521  73.494 -10.550  1.00118.50           O
ATOM    868  N   ALA   109      30.870  72.682 -12.174  1.00 36.85           N
ATOM    869  CA  ALA   109      32.000  73.521 -11.901  1.00 36.85           C
ATOM    870  CB  ALA   109      33.194  73.214 -12.819  1.00 36.85           C
ATOM    871  C   ALA   109      31.628  74.956 -12.113  1.00 36.85           C
ATOM    872  O   ALA   109      32.102  75.825 -11.388  1.00 36.85           O
ATOM    873  N   ASP   110      30.797  75.256 -13.128  1.00 47.67           N
ATOM    874  CA  ASP   110      30.419  76.617 -13.408  1.00 47.67           C
ATOM    875  CB  ASP   110      29.514  76.720 -14.644  1.00 47.67           C
ATOM    876  CG  ASP   110      30.345  76.271 -15.837  1.00 47.67           C
ATOM    877  OD1 ASP   110      31.599  76.261 -15.713  1.00 47.67           O
ATOM    878  OD2 ASP   110      29.739  75.925 -16.887  1.00 47.67           O
ATOM    879  C   ASP   110      29.649  77.124 -12.235  1.00 47.67           C
ATOM    880  O   ASP   110      29.776  78.275 -11.819  1.00 47.67           O
ATOM    881  N   LEU   111      28.838  76.225 -11.665  1.00144.79           N
ATOM    882  CA  LEU   111      28.015  76.410 -10.512  1.00144.79           C
ATOM    883  CB  LEU   111      27.006  75.273 -10.279  1.00144.79           C
ATOM    884  CG  LEU   111      25.891  75.239 -11.344  1.00144.79           C
ATOM    885  CD1 LEU   111      26.455  74.902 -12.731  1.00144.79           C
ATOM    886  CD2 LEU   111      24.729  74.321 -10.926  1.00144.79           C
ATOM    887  C   LEU   111      28.907  76.515  -9.342  1.00144.79           C
ATOM    888  O   LEU   111      28.353  76.649  -8.245  1.00144.79           O
ATOM    889  N   MET   112      30.245  76.307  -9.611  1.00337.42           N
ATOM    890  CA  MET   112      31.421  76.330  -8.757  1.00337.42           C
ATOM    891  CB  MET   112      32.503  77.350  -9.161  1.00337.42           C
ATOM    892  CG  MET   112      33.846  77.136  -8.458  1.00337.42           C
ATOM    893  SD  MET   112      33.819  77.382  -6.657  1.00337.42           S
ATOM    894  CE  MET   112      35.594  77.071  -6.432  1.00337.42           C
ATOM    895  C   MET   112      30.883  76.776  -7.489  1.00337.42           C
ATOM    896  O   MET   112      30.747  77.953  -7.153  1.00337.42           O
ATOM    897  N   PRO   113      30.601  75.695  -6.849  1.00235.49           N
ATOM    898  CA  PRO   113      29.605  75.662  -5.832  1.00235.49           C
ATOM    899  CD  PRO   113      31.699  74.782  -6.564  1.00235.49           C
ATOM    900  CB  PRO   113      30.035  74.572  -4.847  1.00235.49           C
ATOM    901  CG  PRO   113      31.543  74.423  -5.083  1.00235.49           C
ATOM    902  C   PRO   113      29.239  76.933  -5.144  1.00235.49           C
ATOM    903  O   PRO   113      29.762  77.215  -4.070  1.00235.49           O
ATOM    904  N   LEU   114      28.316  77.678  -5.806  1.00166.84           N
ATOM    905  CA  LEU   114      27.529  78.803  -5.382  1.00166.84           C
ATOM    906  CB  LEU   114      26.718  79.399  -6.551  1.00166.84           C
ATOM    907  CG  LEU   114      25.841  80.619  -6.210  1.00166.84           C
ATOM    908  CD1 LEU   114      24.706  80.250  -5.241  1.00166.84           C
ATOM    909  CD2 LEU   114      26.694  81.798  -5.724  1.00166.84           C
ATOM    910  C   LEU   114      26.600  78.089  -4.476  1.00166.84           C
ATOM    911  O   LEU   114      26.067  78.623  -3.505  1.00166.84           O
ATOM    912  N   ILE   115      26.436  76.802  -4.829  1.00104.09           N
ATOM    913  CA  ILE   115      25.652  75.858  -4.117  1.00104.09           C
ATOM    914  CB  ILE   115      25.711  74.463  -4.672  1.00104.09           C
ATOM    915  CG1 ILE   115      24.604  73.597  -4.053  1.00104.09           C
ATOM    916  CG2 ILE   115      27.119  73.905  -4.432  1.00104.09           C
ATOM    917  CD1 ILE   115      24.441  72.241  -4.737  1.00104.09           C
ATOM    918  C   ILE   115      26.229  75.821  -2.747  1.00104.09           C
ATOM    919  O   ILE   115      25.526  75.573  -1.772  1.00104.09           O
ATOM    920  N   GLY   116      27.548  76.045  -2.633  1.00 30.02           N
ATOM    921  CA  GLY   116      28.130  76.040  -1.326  1.00 30.02           C
ATOM    922  C   GLY   116      27.436  77.084  -0.512  1.00 30.02           C
ATOM    923  O   GLY   116      27.148  76.872   0.665  1.00 30.02           O
ATOM    924  N   ARG   117      27.172  78.261  -1.109  1.00 98.46           N
ATOM    925  CA  ARG   117      26.533  79.296  -0.354  1.00 98.46           C
ATOM    926  CB  ARG   117      26.452  80.627  -1.120  1.00 98.46           C
ATOM    927  CG  ARG   117      27.820  81.240  -1.424  1.00 98.46           C
ATOM    928  CD  ARG   117      27.735  82.627  -2.063  1.00 98.46           C
ATOM    929  NE  ARG   117      29.130  83.093  -2.297  1.00 98.46           N
ATOM    930  CZ  ARG   117      29.411  84.427  -2.256  1.00 98.46           C
ATOM    931  NH1 ARG   117      28.417  85.324  -1.986  1.00 98.46           N
ATOM    932  NH2 ARG   117      30.686  84.865  -2.471  1.00 98.46           N
ATOM    933  C   ARG   117      25.129  78.919   0.019  1.00 98.46           C
ATOM    934  O   ARG   117      24.770  78.978   1.193  1.00 98.46           O
ATOM    935  N   TYR   118      24.278  78.542  -0.961  1.00185.28           N
ATOM    936  CA  TYR   118      22.916  78.266  -0.595  1.00185.28           C
ATOM    937  CB  TYR   118      21.896  78.370  -1.753  1.00185.28           C
ATOM    938  CG  TYR   118      22.218  77.460  -2.889  1.00185.28           C
ATOM    939  CD1 TYR   118      21.844  76.136  -2.872  1.00185.28           C
ATOM    940  CD2 TYR   118      22.874  77.951  -3.994  1.00185.28           C
ATOM    941  CE1 TYR   118      22.142  75.318  -3.938  1.00185.28           C
ATOM    942  CE2 TYR   118      23.173  77.137  -5.060  1.00185.28           C
ATOM    943  CZ  TYR   118      22.807  75.814  -5.031  1.00185.28           C
ATOM    944  OH  TYR   118      23.109  74.968  -6.119  1.00185.28           O
ATOM    945  C   TYR   118      22.740  76.962   0.124  1.00185.28           C
ATOM    946  O   TYR   118      22.044  76.908   1.137  1.00185.28           O
ATOM    947  N   MET   119      23.297  75.867  -0.436  1.00 83.57           N
ATOM    948  CA  MET   119      23.242  74.542   0.126  1.00 83.57           C
ATOM    949  CB  MET   119      23.409  73.416  -0.905  1.00 83.57           C
ATOM    950  CG  MET   119      22.190  73.281  -1.814  1.00 83.57           C
ATOM    951  SD  MET   119      22.071  71.689  -2.673  1.00 83.57           S
ATOM    952  CE  MET   119      21.628  70.808  -1.150  1.00 83.57           C
ATOM    953  C   MET   119      24.216  74.283   1.244  1.00 83.57           C
ATOM    954  O   MET   119      23.936  73.497   2.143  1.00 83.57           O
ATOM    955  N   GLY   120      25.398  74.916   1.239  1.00 46.81           N
ATOM    956  CA  GLY   120      26.427  74.501   2.155  1.00 46.81           C
ATOM    957  C   GLY   120      25.999  74.563   3.594  1.00 46.81           C
ATOM    958  O   GLY   120      26.217  73.612   4.342  1.00 46.81           O
ATOM    959  N   VAL   121      25.337  75.648   4.022  1.00 44.91           N
ATOM    960  CA  VAL   121      25.030  75.796   5.417  1.00 44.91           C
ATOM    961  CB  VAL   121      24.266  77.051   5.713  1.00 44.91           C
ATOM    962  CG1 VAL   121      23.909  77.066   7.209  1.00 44.91           C
ATOM    963  CG2 VAL   121      25.110  78.252   5.256  1.00 44.91           C
ATOM    964  C   VAL   121      24.193  74.642   5.888  1.00 44.91           C
ATOM    965  O   VAL   121      24.348  74.192   7.021  1.00 44.91           O
ATOM    966  N   ILE   122      23.237  74.185   5.064  1.00121.54           N
ATOM    967  CA  ILE   122      22.371  73.097   5.425  1.00121.54           C
ATOM    968  CB  ILE   122      21.127  73.037   4.583  1.00121.54           C
ATOM    969  CG1 ILE   122      21.505  72.833   3.117  1.00121.54           C
ATOM    970  CG2 ILE   122      20.313  74.317   4.842  1.00121.54           C
ATOM    971  CD1 ILE   122      20.353  72.749   2.134  1.00121.54           C
ATOM    972  C   ILE   122      23.082  71.772   5.409  1.00121.54           C
ATOM    973  O   ILE   122      22.794  70.907   6.233  1.00121.54           O
ATOM    974  N   LEU   123      23.985  71.546   4.433  1.00 66.46           N
ATOM    975  CA  LEU   123      24.674  70.291   4.289  1.00 66.46           C
ATOM    976  CB  LEU   123      25.452  70.197   2.967  1.00 66.46           C
ATOM    977  CG  LEU   123      24.537  70.201   1.731  1.00 66.46           C
ATOM    978  CD1 LEU   123      25.353  70.097   0.436  1.00 66.46           C
ATOM    979  CD2 LEU   123      23.455  69.115   1.833  1.00 66.46           C
ATOM    980  C   LEU   123      25.651  70.025   5.398  1.00 66.46           C
ATOM    981  O   LEU   123      25.750  68.898   5.882  1.00 66.46           O
ATOM    982  N   GLY   124      26.392  71.053   5.851  1.00 38.01           N
ATOM    983  CA  GLY   124      27.483  70.824   6.759  1.00 38.01           C
ATOM    984  C   GLY   124      27.055  70.168   8.039  1.00 38.01           C
ATOM    985  O   GLY   124      27.680  69.191   8.449  1.00 38.01           O
ATOM    986  N   PRO   125      26.036  70.637   8.698  1.00157.06           N
ATOM    987  CA  PRO   125      25.650  70.034   9.949  1.00157.06           C
ATOM    988  CD  PRO   125      25.683  72.045   8.633  1.00157.06           C
ATOM    989  CB  PRO   125      24.646  70.999  10.574  1.00157.06           C
ATOM    990  CG  PRO   125      25.052  72.368   9.996  1.00157.06           C
ATOM    991  C   PRO   125      25.116  68.658   9.737  1.00157.06           C
ATOM    992  O   PRO   125      25.104  67.855  10.668  1.00157.06           O
ATOM    993  N   ARG   126      24.641  68.397   8.514  1.00208.39           N
ATOM    994  CA  ARG   126      24.039  67.175   8.083  1.00208.39           C
ATOM    995  CB  ARG   126      23.391  67.334   6.698  1.00208.39           C
ATOM    996  CG  ARG   126      22.230  66.381   6.418  1.00208.39           C
ATOM    997  CD  ARG   126      20.922  66.838   7.071  1.00208.39           C
ATOM    998  NE  ARG   126      20.859  68.319   6.896  1.00208.39           N
ATOM    999  CZ  ARG   126      19.671  68.990   6.933  1.00208.39           C
ATOM   1000  NH1 ARG   126      18.499  68.306   7.067  1.00208.39           N
ATOM   1001  NH2 ARG   126      19.657  70.351   6.827  1.00208.39           N
ATOM   1002  C   ARG   126      25.089  66.111   7.985  1.00208.39           C
ATOM   1003  O   ARG   126      24.767  64.925   7.987  1.00208.39           O
ATOM   1004  N   GLY   127      26.370  66.507   7.823  1.00 30.68           N
ATOM   1005  CA  GLY   127      27.422  65.548   7.665  1.00 30.68           C
ATOM   1006  C   GLY   127      27.565  65.324   6.196  1.00 30.68           C
ATOM   1007  O   GLY   127      28.324  64.466   5.749  1.00 30.68           O
ATOM   1008  N   LYS   128      26.818  66.113   5.404  1.00 85.33           N
ATOM   1009  CA  LYS   128      26.846  65.976   3.976  1.00 85.33           C
ATOM   1010  CB  LYS   128      25.449  66.025   3.340  1.00 85.33           C
ATOM   1011  CG  LYS   128      24.559  64.870   3.799  1.00 85.33           C
ATOM   1012  CD  LYS   128      23.077  65.059   3.473  1.00 85.33           C
ATOM   1013  CE  LYS   128      22.182  63.972   4.071  1.00 85.33           C
ATOM   1014  NZ  LYS   128      22.461  62.670   3.426  1.00 85.33           N
ATOM   1015  C   LYS   128      27.656  67.094   3.398  1.00 85.33           C
ATOM   1016  O   LYS   128      28.055  68.017   4.107  1.00 85.33           O
ATOM   1017  N   MET   129      27.964  66.999   2.085  1.00111.14           N
ATOM   1018  CA  MET   129      28.725  68.022   1.422  1.00111.14           C
ATOM   1019  CB  MET   129      30.245  67.902   1.622  1.00111.14           C
ATOM   1020  CG  MET   129      30.867  66.721   0.874  1.00111.14           C
ATOM   1021  SD  MET   129      32.681  66.639   0.972  1.00111.14           S
ATOM   1022  CE  MET   129      32.853  65.307  -0.250  1.00111.14           C
ATOM   1023  C   MET   129      28.479  67.915  -0.059  1.00111.14           C
ATOM   1024  O   MET   129      27.964  66.907  -0.539  1.00111.14           O
ATOM   1025  N   PRO   130      28.784  68.961  -0.793  1.00172.83           N
ATOM   1026  CA  PRO   130      28.628  68.879  -2.224  1.00172.83           C
ATOM   1027  CD  PRO   130      28.438  70.284  -0.297  1.00172.83           C
ATOM   1028  CB  PRO   130      28.383  70.304  -2.715  1.00172.83           C
ATOM   1029  CG  PRO   130      27.810  71.025  -1.487  1.00172.83           C
ATOM   1030  C   PRO   130      29.829  68.261  -2.874  1.00172.83           C
ATOM   1031  O   PRO   130      30.919  68.344  -2.311  1.00172.83           O
ATOM   1032  N   LYS   131      29.661  67.646  -4.063  1.00 89.92           N
ATOM   1033  CA  LYS   131      30.787  67.104  -4.774  1.00 89.92           C
ATOM   1034  CB  LYS   131      30.865  65.566  -4.782  1.00 89.92           C
ATOM   1035  CG  LYS   131      32.156  65.053  -5.426  1.00 89.92           C
ATOM   1036  CD  LYS   131      32.484  63.593  -5.108  1.00 89.92           C
ATOM   1037  CE  LYS   131      33.851  63.147  -5.634  1.00 89.92           C
ATOM   1038  NZ  LYS   131      34.156  61.781  -5.152  1.00 89.92           N
ATOM   1039  C   LYS   131      30.659  67.574  -6.194  1.00 89.92           C
ATOM   1040  O   LYS   131      29.562  67.612  -6.750  1.00 89.92           O
ATOM   1041  N   PRO   132      31.762  67.955  -6.786  1.00156.22           N
ATOM   1042  CA  PRO   132      31.729  68.461  -8.135  1.00156.22           C
ATOM   1043  CD  PRO   132      32.818  68.580  -6.004  1.00156.22           C
ATOM   1044  CB  PRO   132      33.048  69.205  -8.339  1.00156.22           C
ATOM   1045  CG  PRO   132      33.440  69.648  -6.919  1.00156.22           C
ATOM   1046  C   PRO   132      31.465  67.430  -9.186  1.00156.22           C
ATOM   1047  O   PRO   132      31.915  66.293  -9.056  1.00156.22           O
ATOM   1048  N   VAL   133      30.737  67.833 -10.246  1.00 49.34           N
ATOM   1049  CA  VAL   133      30.417  66.986 -11.359  1.00 49.34           C
ATOM   1050  CB  VAL   133      29.103  67.330 -11.990  1.00 49.34           C
ATOM   1051  CG1 VAL   133      28.889  66.406 -13.197  1.00 49.34           C
ATOM   1052  CG2 VAL   133      28.008  67.222 -10.913  1.00 49.34           C
ATOM   1053  C   VAL   133      31.501  67.177 -12.379  1.00 49.34           C
ATOM   1054  O   VAL   133      32.211  68.182 -12.363  1.00 49.34           O
ATOM   1055  N   PRO   134      31.670  66.211 -13.243  1.00 70.85           N
ATOM   1056  CA  PRO   134      32.683  66.316 -14.258  1.00 70.85           C
ATOM   1057  CD  PRO   134      31.461  64.832 -12.838  1.00 70.85           C
ATOM   1058  CB  PRO   134      32.889  64.904 -14.796  1.00 70.85           C
ATOM   1059  CG  PRO   134      32.505  64.007 -13.609  1.00 70.85           C
ATOM   1060  C   PRO   134      32.275  67.300 -15.306  1.00 70.85           C
ATOM   1061  O   PRO   134      31.090  67.606 -15.423  1.00 70.85           O
ATOM   1062  N   ALA   135      33.262  67.819 -16.054  1.00 46.71           N
ATOM   1063  CA  ALA   135      33.093  68.787 -17.098  1.00 46.71           C
ATOM   1064  CB  ALA   135      34.436  69.281 -17.663  1.00 46.71           C
ATOM   1065  C   ALA   135      32.312  68.204 -18.240  1.00 46.71           C
ATOM   1066  O   ALA   135      31.590  68.921 -18.930  1.00 46.71           O
ATOM   1067  N   ASN   136      32.461  66.888 -18.489  1.00 50.48           N
ATOM   1068  CA  ASN   136      31.853  66.251 -19.627  1.00 50.48           C
ATOM   1069  CB  ASN   136      32.102  64.732 -19.692  1.00 50.48           C
ATOM   1070  CG  ASN   136      33.585  64.487 -19.931  1.00 50.48           C
ATOM   1071  OD1 ASN   136      34.280  65.315 -20.518  1.00 50.48           O
ATOM   1072  ND2 ASN   136      34.085  63.312 -19.466  1.00 50.48           N
ATOM   1073  C   ASN   136      30.369  66.445 -19.598  1.00 50.48           C
ATOM   1074  O   ASN   136      29.781  66.733 -18.557  1.00 50.48           O
ATOM   1075  N   ALA   137      29.744  66.383 -20.794  1.00 46.28           N
ATOM   1076  CA  ALA   137      28.324  66.521 -20.962  1.00 46.28           C
ATOM   1077  CB  ALA   137      27.921  66.641 -22.443  1.00 46.28           C
ATOM   1078  C   ALA   137      27.569  65.350 -20.394  1.00 46.28           C
ATOM   1079  O   ALA   137      26.607  65.540 -19.650  1.00 46.28           O
ATOM   1080  N   ASN   138      28.007  64.105 -20.695  1.00 62.51           N
ATOM   1081  CA  ASN   138      27.237  62.953 -20.302  1.00 62.51           C
ATOM   1082  CB  ASN   138      27.474  61.722 -21.193  1.00 62.51           C
ATOM   1083  CG  ASN   138      26.429  60.666 -20.850  1.00 62.51           C
ATOM   1084  OD1 ASN   138      25.777  60.728 -19.809  1.00 62.51           O
ATOM   1085  ND2 ASN   138      26.266  59.660 -21.751  1.00 62.51           N
ATOM   1086  C   ASN   138      27.602  62.570 -18.909  1.00 62.51           C
ATOM   1087  O   ASN   138      28.611  61.911 -18.666  1.00 62.51           O
ATOM   1088  N   ILE   139      26.786  63.064 -17.967  1.00143.58           N
ATOM   1089  CA  ILE   139      26.831  62.877 -16.549  1.00143.58           C
ATOM   1090  CB  ILE   139      26.142  63.983 -15.808  1.00143.58           C
ATOM   1091  CG1 ILE   139      26.843  65.308 -16.148  1.00143.58           C
ATOM   1092  CG2 ILE   139      26.167  63.662 -14.303  1.00143.58           C
ATOM   1093  CD1 ILE   139      28.344  65.274 -15.859  1.00143.58           C
ATOM   1094  C   ILE   139      26.272  61.561 -16.103  1.00143.58           C
ATOM   1095  O   ILE   139      26.664  61.069 -15.046  1.00143.58           O
ATOM   1096  N   LYS   140      25.349  60.965 -16.892  1.00150.70           N
ATOM   1097  CA  LYS   140      24.509  59.881 -16.453  1.00150.70           C
ATOM   1098  CB  LYS   140      23.754  59.187 -17.604  1.00150.70           C
ATOM   1099  CG  LYS   140      22.829  58.065 -17.121  1.00150.70           C
ATOM   1100  CD  LYS   140      21.800  57.606 -18.157  1.00150.70           C
ATOM   1101  CE  LYS   140      22.319  56.528 -19.111  1.00150.70           C
ATOM   1102  NZ  LYS   140      23.321  57.103 -20.033  1.00150.70           N
ATOM   1103  C   LYS   140      25.280  58.826 -15.724  1.00150.70           C
ATOM   1104  O   LYS   140      24.814  58.390 -14.672  1.00150.70           O
ATOM   1105  N   PRO   141      26.411  58.382 -16.180  1.00104.97           N
ATOM   1106  CA  PRO   141      27.119  57.395 -15.413  1.00104.97           C
ATOM   1107  CD  PRO   141      26.662  58.253 -17.606  1.00104.97           C
ATOM   1108  CB  PRO   141      28.212  56.863 -16.338  1.00104.97           C
ATOM   1109  CG  PRO   141      27.609  57.046 -17.745  1.00104.97           C
ATOM   1110  C   PRO   141      27.617  57.874 -14.079  1.00104.97           C
ATOM   1111  O   PRO   141      27.602  57.095 -13.127  1.00104.97           O
ATOM   1112  N   LEU   142      28.063  59.138 -13.965  1.00 85.17           N
ATOM   1113  CA  LEU   142      28.587  59.593 -12.708  1.00 85.17           C
ATOM   1114  CB  LEU   142      29.083  61.046 -12.735  1.00 85.17           C
ATOM   1115  CG  LEU   142      29.573  61.509 -11.351  1.00 85.17           C
ATOM   1116  CD1 LEU   142      30.884  60.813 -10.960  1.00 85.17           C
ATOM   1117  CD2 LEU   142      29.620  63.040 -11.245  1.00 85.17           C
ATOM   1118  C   LEU   142      27.495  59.572 -11.701  1.00 85.17           C
ATOM   1119  O   LEU   142      27.655  59.084 -10.584  1.00 85.17           O
ATOM   1120  N   VAL   143      26.334  60.109 -12.093  1.00123.09           N
ATOM   1121  CA  VAL   143      25.245  60.222 -11.191  1.00123.09           C
ATOM   1122  CB  VAL   143      24.215  61.161 -11.740  1.00123.09           C
ATOM   1123  CG1 VAL   143      23.762  60.626 -13.097  1.00123.09           C
ATOM   1124  CG2 VAL   143      23.145  61.460 -10.677  1.00123.09           C
ATOM   1125  C   VAL   143      24.755  58.845 -10.833  1.00123.09           C
ATOM   1126  O   VAL   143      24.416  58.590  -9.678  1.00123.09           O
ATOM   1127  N   GLU   144      24.743  57.892 -11.791  1.00 89.17           N
ATOM   1128  CA  GLU   144      24.265  56.570 -11.475  1.00 89.17           C
ATOM   1129  CB  GLU   144      24.277  55.568 -12.648  1.00 89.17           C
ATOM   1130  CG  GLU   144      25.673  55.154 -13.111  1.00 89.17           C
ATOM   1131  CD  GLU   144      25.520  54.141 -14.235  1.00 89.17           C
ATOM   1132  OE1 GLU   144      25.042  53.010 -13.954  1.00 89.17           O
ATOM   1133  OE2 GLU   144      25.885  54.488 -15.390  1.00 89.17           O
ATOM   1134  C   GLU   144      25.157  55.989 -10.429  1.00 89.17           C
ATOM   1135  O   GLU   144      24.702  55.270  -9.540  1.00 89.17           O
ATOM   1136  N   ARG   145      26.466  56.285 -10.509  1.00116.95           N
ATOM   1137  CA  ARG   145      27.384  55.718  -9.567  1.00116.95           C
ATOM   1138  CB  ARG   145      28.833  56.187  -9.774  1.00116.95           C
ATOM   1139  CG  ARG   145      29.429  55.728 -11.102  1.00116.95           C
ATOM   1140  CD  ARG   145      30.910  56.067 -11.261  1.00116.95           C
ATOM   1141  NE  ARG   145      31.691  54.965 -10.634  1.00116.95           N
ATOM   1142  CZ  ARG   145      32.008  55.017  -9.308  1.00116.95           C
ATOM   1143  NH1 ARG   145      31.620  56.085  -8.550  1.00116.95           N
ATOM   1144  NH2 ARG   145      32.711  53.994  -8.740  1.00116.95           N
ATOM   1145  C   ARG   145      26.979  56.156  -8.198  1.00116.95           C
ATOM   1146  O   ARG   145      26.945  55.355  -7.266  1.00116.95           O
ATOM   1147  N   LEU   146      26.644  57.449  -8.055  1.00 61.82           N
ATOM   1148  CA  LEU   146      26.277  58.036  -6.798  1.00 61.82           C
ATOM   1149  CB  LEU   146      26.050  59.546  -6.899  1.00 61.82           C
ATOM   1150  CG  LEU   146      27.281  60.307  -7.409  1.00 61.82           C
ATOM   1151  CD1 LEU   146      27.003  61.809  -7.432  1.00 61.82           C
ATOM   1152  CD2 LEU   146      28.549  59.935  -6.625  1.00 61.82           C
ATOM   1153  C   LEU   146      24.984  57.449  -6.321  1.00 61.82           C
ATOM   1154  O   LEU   146      24.758  57.331  -5.118  1.00 61.82           O
ATOM   1155  N   LYS   147      24.078  57.090  -7.247  1.00 96.52           N
ATOM   1156  CA  LYS   147      22.814  56.575  -6.808  1.00 96.52           C
ATOM   1157  CB  LYS   147      21.867  56.168  -7.950  1.00 96.52           C
ATOM   1158  CG  LYS   147      21.350  57.349  -8.772  1.00 96.52           C
ATOM   1159  CD  LYS   147      20.468  56.923  -9.947  1.00 96.52           C
ATOM   1160  CE  LYS   147      21.200  56.087 -10.998  1.00 96.52           C
ATOM   1161  NZ  LYS   147      20.274  55.723 -12.094  1.00 96.52           N
ATOM   1162  C   LYS   147      23.077  55.344  -5.995  1.00 96.52           C
ATOM   1163  O   LYS   147      22.294  54.987  -5.116  1.00 96.52           O
ATOM   1164  N   LYS   148      24.132  54.608  -6.380  1.00168.92           N
ATOM   1165  CA  LYS   148      24.649  53.405  -5.780  1.00168.92           C
ATOM   1166  CB  LYS   148      25.466  52.565  -6.771  1.00168.92           C
ATOM   1167  CG  LYS   148      24.646  52.035  -7.942  1.00168.92           C
ATOM   1168  CD  LYS   148      25.518  51.517  -9.085  1.00168.92           C
ATOM   1169  CE  LYS   148      26.332  52.622  -9.761  1.00168.92           C
ATOM   1170  NZ  LYS   148      27.243  52.046 -10.775  1.00168.92           N
ATOM   1171  C   LYS   148      25.554  53.619  -4.591  1.00168.92           C
ATOM   1172  O   LYS   148      25.870  52.648  -3.907  1.00168.92           O
ATOM   1173  N   THR   149      26.091  54.836  -4.355  1.00133.32           N
ATOM   1174  CA  THR   149      27.134  54.964  -3.362  1.00133.32           C
ATOM   1175  CB  THR   149      28.176  55.974  -3.737  1.00133.32           C
ATOM   1176  OG1 THR   149      29.240  55.944  -2.799  1.00133.32           O
ATOM   1177  CG2 THR   149      27.524  57.366  -3.760  1.00133.32           C
ATOM   1178  C   THR   149      26.635  55.346  -1.999  1.00133.32           C
ATOM   1179  O   THR   149      25.621  56.022  -1.840  1.00133.32           O
ATOM   1180  N   VAL   150      27.387  54.906  -0.962  1.00 46.55           N
ATOM   1181  CA  VAL   150      27.056  55.172   0.410  1.00 46.55           C
ATOM   1182  CB  VAL   150      26.880  53.928   1.232  1.00 46.55           C
ATOM   1183  CG1 VAL   150      25.689  53.133   0.672  1.00 46.55           C
ATOM   1184  CG2 VAL   150      28.205  53.146   1.233  1.00 46.55           C
ATOM   1185  C   VAL   150      28.196  55.931   1.015  1.00 46.55           C
ATOM   1186  O   VAL   150      29.335  55.836   0.560  1.00 46.55           O
ATOM   1187  N   VAL   151      27.913  56.731   2.063  1.00 49.26           N
ATOM   1188  CA  VAL   151      28.984  57.481   2.654  1.00 49.26           C
ATOM   1189  CB  VAL   151      28.617  58.897   2.984  1.00 49.26           C
ATOM   1190  CG1 VAL   151      29.817  59.549   3.689  1.00 49.26           C
ATOM   1191  CG2 VAL   151      28.192  59.613   1.693  1.00 49.26           C
ATOM   1192  C   VAL   151      29.374  56.834   3.941  1.00 49.26           C
ATOM   1193  O   VAL   151      28.550  56.635   4.831  1.00 49.26           O
ATOM   1194  N   ILE   152      30.663  56.477   4.074  1.00118.24           N
ATOM   1195  CA  ILE   152      31.111  55.931   5.316  1.00118.24           C
ATOM   1196  CB  ILE   152      31.918  54.678   5.168  1.00118.24           C
ATOM   1197  CG1 ILE   152      32.316  54.133   6.546  1.00118.24           C
ATOM   1198  CG2 ILE   152      33.074  54.945   4.205  1.00118.24           C
ATOM   1199  CD1 ILE   152      32.834  52.698   6.494  1.00118.24           C
ATOM   1200  C   ILE   152      31.906  57.005   5.985  1.00118.24           C
ATOM   1201  O   ILE   152      33.023  57.328   5.578  1.00118.24           O
ATOM   1202  N   ASN   153      31.321  57.598   7.046  1.00107.66           N
ATOM   1203  CA  ASN   153      31.955  58.716   7.688  1.00107.66           C
ATOM   1204  CB  ASN   153      31.318  60.059   7.268  1.00107.66           C
ATOM   1205  CG  ASN   153      32.151  61.232   7.767  1.00107.66           C
ATOM   1206  OD1 ASN   153      33.017  61.737   7.055  1.00107.66           O
ATOM   1207  ND2 ASN   153      31.873  61.694   9.016  1.00107.66           N
ATOM   1208  C   ASN   153      31.768  58.580   9.167  1.00107.66           C
ATOM   1209  O   ASN   153      30.866  57.880   9.624  1.00107.66           O
ATOM   1210  N   THR   154      32.649  59.236   9.954  1.00156.34           N
ATOM   1211  CA  THR   154      32.551  59.216  11.384  1.00156.34           C
ATOM   1212  CB  THR   154      33.706  58.499  12.005  1.00156.34           C
ATOM   1213  OG1 THR   154      33.768  57.159  11.546  1.00156.34           O
ATOM   1214  CG2 THR   154      33.528  58.531  13.521  1.00156.34           C
ATOM   1215  C   THR   154      32.623  60.630  11.876  1.00156.34           C
ATOM   1216  O   THR   154      33.591  61.334  11.588  1.00156.34           O
ATOM   1217  N   ARG   155      31.540  61.168  12.478  1.00238.55           N
ATOM   1218  CA  ARG   155      31.751  62.463  13.056  1.00238.55           C
ATOM   1219  CB  ARG   155      30.457  63.301  13.090  1.00238.55           C
ATOM   1220  CG  ARG   155      29.970  63.663  11.685  1.00238.55           C
ATOM   1221  CD  ARG   155      28.812  64.663  11.618  1.00238.55           C
ATOM   1222  NE  ARG   155      27.554  63.965  12.009  1.00238.55           N
ATOM   1223  CZ  ARG   155      27.076  64.064  13.284  1.00238.55           C
ATOM   1224  NH1 ARG   155      27.743  64.813  14.210  1.00238.55           N
ATOM   1225  NH2 ARG   155      25.922  63.421  13.629  1.00238.55           N
ATOM   1226  C   ARG   155      32.326  62.435  14.451  1.00238.55           C
ATOM   1227  O   ARG   155      33.507  62.695  14.681  1.00238.55           O
ATOM   1228  N   ASP   156      31.422  62.126  15.416  1.00182.09           N
ATOM   1229  CA  ASP   156      31.615  62.127  16.847  1.00182.09           C
ATOM   1230  CB  ASP   156      30.365  62.603  17.602  1.00182.09           C
ATOM   1231  CG  ASP   156      30.223  64.091  17.339  1.00182.09           C
ATOM   1232  OD1 ASP   156      31.096  64.644  16.619  1.00182.09           O
ATOM   1233  OD2 ASP   156      29.243  64.696  17.849  1.00182.09           O
ATOM   1234  C   ASP   156      32.020  60.850  17.505  1.00182.09           C
ATOM   1235  O   ASP   156      32.762  60.879  18.484  1.00182.09           O
ATOM   1236  N   LYS   157      31.511  59.700  17.023  1.00 78.55           N
ATOM   1237  CA  LYS   157      31.654  58.510  17.816  1.00 78.55           C
ATOM   1238  CB  LYS   157      30.310  57.836  18.149  1.00 78.55           C
ATOM   1239  CG  LYS   157      29.453  58.629  19.138  1.00 78.55           C
ATOM   1240  CD  LYS   157      28.023  58.100  19.268  1.00 78.55           C
ATOM   1241  CE  LYS   157      27.205  58.826  20.337  1.00 78.55           C
ATOM   1242  NZ  LYS   157      25.844  58.251  20.417  1.00 78.55           N
ATOM   1243  C   LYS   157      32.512  57.475  17.156  1.00 78.55           C
ATOM   1244  O   LYS   157      32.850  57.527  15.977  1.00 78.55           O
ATOM   1245  N   PRO   158      32.842  56.514  17.981  1.00109.98           N
ATOM   1246  CA  PRO   158      33.692  55.403  17.636  1.00109.98           C
ATOM   1247  CD  PRO   158      32.847  56.762  19.412  1.00109.98           C
ATOM   1248  CB  PRO   158      34.175  54.799  18.958  1.00109.98           C
ATOM   1249  CG  PRO   158      33.265  55.421  20.029  1.00109.98           C
ATOM   1250  C   PRO   158      33.049  54.402  16.730  1.00109.98           C
ATOM   1251  O   PRO   158      33.590  53.303  16.606  1.00109.98           O
ATOM   1252  N   TYR   159      31.892  54.711  16.118  1.00 75.99           N
ATOM   1253  CA  TYR   159      31.272  53.690  15.325  1.00 75.99           C
ATOM   1254  CB  TYR   159      29.927  53.224  15.908  1.00 75.99           C
ATOM   1255  CG  TYR   159      28.984  54.381  15.872  1.00 75.99           C
ATOM   1256  CD1 TYR   159      28.204  54.616  14.761  1.00 75.99           C
ATOM   1257  CD2 TYR   159      28.877  55.234  16.945  1.00 75.99           C
ATOM   1258  CE1 TYR   159      27.332  55.679  14.720  1.00 75.99           C
ATOM   1259  CE2 TYR   159      28.007  56.298  16.911  1.00 75.99           C
ATOM   1260  CZ  TYR   159      27.233  56.523  15.800  1.00 75.99           C
ATOM   1261  OH  TYR   159      26.343  57.618  15.773  1.00 75.99           O
ATOM   1262  C   TYR   159      30.997  54.163  13.931  1.00 75.99           C
ATOM   1263  O   TYR   159      31.012  55.360  13.642  1.00 75.99           O
ATOM   1264  N   PHE   160      30.794  53.199  13.001  1.00134.87           N
ATOM   1265  CA  PHE   160      30.404  53.612  11.687  1.00134.87           C
ATOM   1266  CB  PHE   160      31.457  53.456  10.565  1.00134.87           C
ATOM   1267  CG  PHE   160      31.740  52.034  10.222  1.00134.87           C
ATOM   1268  CD1 PHE   160      30.860  51.313   9.447  1.00134.87           C
ATOM   1269  CD2 PHE   160      32.908  51.438  10.636  1.00134.87           C
ATOM   1270  CE1 PHE   160      31.126  50.006   9.115  1.00134.87           C
ATOM   1271  CE2 PHE   160      33.181  50.132  10.305  1.00134.87           C
ATOM   1272  CZ  PHE   160      32.288  49.414   9.547  1.00134.87           C
ATOM   1273  C   PHE   160      29.150  52.896  11.314  1.00134.87           C
ATOM   1274  O   PHE   160      29.009  51.687  11.507  1.00134.87           O
ATOM   1275  N   GLN   161      28.181  53.660  10.777  1.00 70.34           N
ATOM   1276  CA  GLN   161      26.934  53.071  10.409  1.00 70.34           C
ATOM   1277  CB  GLN   161      25.773  53.615  11.252  1.00 70.34           C
ATOM   1278  CG  GLN   161      26.012  53.309  12.734  1.00 70.34           C
ATOM   1279  CD  GLN   161      24.893  53.890  13.577  1.00 70.34           C
ATOM   1280  OE1 GLN   161      24.945  53.835  14.805  1.00 70.34           O
ATOM   1281  NE2 GLN   161      23.858  54.467  12.912  1.00 70.34           N
ATOM   1282  C   GLN   161      26.713  53.389   8.969  1.00 70.34           C
ATOM   1283  O   GLN   161      26.825  54.541   8.552  1.00 70.34           O
ATOM   1284  N   VAL   162      26.404  52.359   8.159  1.00 49.57           N
ATOM   1285  CA  VAL   162      26.264  52.616   6.754  1.00 49.57           C
ATOM   1286  CB  VAL   162      27.517  52.290   5.993  1.00 49.57           C
ATOM   1287  CG1 VAL   162      27.303  52.582   4.498  1.00 49.57           C
ATOM   1288  CG2 VAL   162      28.676  53.080   6.624  1.00 49.57           C
ATOM   1289  C   VAL   162      25.157  51.782   6.189  1.00 49.57           C
ATOM   1290  O   VAL   162      24.825  50.723   6.720  1.00 49.57           O
ATOM   1291  N   LEU   163      24.558  52.263   5.077  1.00 73.67           N
ATOM   1292  CA  LEU   163      23.500  51.544   4.433  1.00 73.67           C
ATOM   1293  CB  LEU   163      22.541  52.436   3.624  1.00 73.67           C
ATOM   1294  CG  LEU   163      21.352  51.667   3.020  1.00 73.67           C
ATOM   1295  CD1 LEU   163      20.458  51.075   4.123  1.00 73.67           C
ATOM   1296  CD2 LEU   163      20.564  52.545   2.034  1.00 73.67           C
ATOM   1297  C   LEU   163      24.135  50.566   3.490  1.00 73.67           C
ATOM   1298  O   LEU   163      24.887  50.940   2.591  1.00 73.67           O
ATOM   1299  N   VAL   164      23.910  49.267   3.767  1.00 86.44           N
ATOM   1300  CA  VAL   164      24.409  48.139   3.031  1.00 86.44           C
ATOM   1301  CB  VAL   164      24.465  46.903   3.879  1.00 86.44           C
ATOM   1302  CG1 VAL   164      24.925  45.723   3.007  1.00 86.44           C
ATOM   1303  CG2 VAL   164      25.377  47.184   5.086  1.00 86.44           C
ATOM   1304  C   VAL   164      23.612  47.798   1.808  1.00 86.44           C
ATOM   1305  O   VAL   164      24.160  47.247   0.855  1.00 86.44           O
ATOM   1306  N   GLY   165      22.284  48.028   1.820  1.00 45.76           N
ATOM   1307  CA  GLY   165      21.505  47.628   0.683  1.00 45.76           C
ATOM   1308  C   GLY   165      20.088  47.435   1.128  1.00 45.76           C
ATOM   1309  O   GLY   165      19.683  47.938   2.173  1.00 45.76           O
ATOM   1310  N   ASN   166      19.302  46.676   0.333  1.00 97.00           N
ATOM   1311  CA  ASN   166      17.902  46.495   0.592  1.00 97.00           C
ATOM   1312  CB  ASN   166      17.056  46.760  -0.667  1.00 97.00           C
ATOM   1313  CG  ASN   166      15.583  46.703  -0.316  1.00 97.00           C
ATOM   1314  OD1 ASN   166      14.942  45.670  -0.493  1.00 97.00           O
ATOM   1315  ND2 ASN   166      15.026  47.836   0.189  1.00 97.00           N
ATOM   1316  C   ASN   166      17.648  45.095   1.061  1.00 97.00           C
ATOM   1317  O   ASN   166      18.394  44.164   0.761  1.00 97.00           O
ATOM   1318  N   GLU   167      16.578  44.953   1.867  1.00109.21           N
ATOM   1319  CA  GLU   167      16.116  43.738   2.476  1.00109.21           C
ATOM   1320  CB  GLU   167      14.926  44.030   3.410  1.00109.21           C
ATOM   1321  CG  GLU   167      14.209  42.800   3.968  1.00109.21           C
ATOM   1322  CD  GLU   167      12.893  43.287   4.565  1.00109.21           C
ATOM   1323  OE1 GLU   167      12.656  44.524   4.534  1.00109.21           O
ATOM   1324  OE2 GLU   167      12.104  42.431   5.047  1.00109.21           O
ATOM   1325  C   GLU   167      15.611  42.768   1.457  1.00109.21           C
ATOM   1326  O   GLU   167      15.937  41.581   1.490  1.00109.21           O
ATOM   1327  N   LYS   168      14.796  43.264   0.513  1.00167.76           N
ATOM   1328  CA  LYS   168      14.083  42.391  -0.368  1.00167.76           C
ATOM   1329  CB  LYS   168      13.035  43.131  -1.212  1.00167.76           C
ATOM   1330  CG  LYS   168      11.940  43.762  -0.348  1.00167.76           C
ATOM   1331  CD  LYS   168      11.236  42.762   0.575  1.00167.76           C
ATOM   1332  CE  LYS   168      10.238  41.848  -0.136  1.00167.76           C
ATOM   1333  NZ  LYS   168       9.676  40.869   0.822  1.00167.76           N
ATOM   1334  C   LYS   168      14.957  41.612  -1.287  1.00167.76           C
ATOM   1335  O   LYS   168      14.844  40.391  -1.358  1.00167.76           O
ATOM   1336  N   MET   169      15.880  42.248  -2.019  1.00173.32           N
ATOM   1337  CA  MET   169      16.517  41.345  -2.922  1.00173.32           C
ATOM   1338  CB  MET   169      16.266  41.704  -4.395  1.00173.32           C
ATOM   1339  CG  MET   169      14.803  41.515  -4.801  1.00173.32           C
ATOM   1340  SD  MET   169      14.429  41.953  -6.524  1.00173.32           S
ATOM   1341  CE  MET   169      14.386  43.741  -6.209  1.00173.32           C
ATOM   1342  C   MET   169      17.984  41.321  -2.702  1.00173.32           C
ATOM   1343  O   MET   169      18.746  41.716  -3.583  1.00173.32           O
ATOM   1344  N   THR   170      18.427  40.842  -1.525  1.00151.73           N
ATOM   1345  CA  THR   170      19.841  40.680  -1.386  1.00151.73           C
ATOM   1346  CB  THR   170      20.569  41.938  -1.028  1.00151.73           C
ATOM   1347  OG1 THR   170      20.208  42.999  -1.898  1.00151.73           O
ATOM   1348  CG2 THR   170      22.054  41.643  -1.258  1.00151.73           C
ATOM   1349  C   THR   170      20.078  39.673  -0.273  1.00151.73           C
ATOM   1350  O   THR   170      19.136  39.320   0.432  1.00151.73           O
ATOM   1351  N   ASP   171      21.333  39.159  -0.126  1.00260.58           N
ATOM   1352  CA  ASP   171      21.798  38.242   0.895  1.00260.58           C
ATOM   1353  CB  ASP   171      21.154  36.837   0.805  1.00260.58           C
ATOM   1354  CG  ASP   171      21.286  36.263  -0.601  1.00260.58           C
ATOM   1355  OD1 ASP   171      20.995  37.006  -1.577  1.00260.58           O
ATOM   1356  OD2 ASP   171      21.695  35.077  -0.716  1.00260.58           O
ATOM   1357  C   ASP   171      23.302  38.174   0.788  1.00260.58           C
ATOM   1358  O   ASP   171      24.021  38.876   1.496  1.00260.58           O
ATOM   1359  N   GLU   172      23.838  37.316  -0.099  1.00125.94           N
ATOM   1360  CA  GLU   172      25.256  37.248  -0.281  1.00125.94           C
ATOM   1361  CB  GLU   172      25.708  36.078  -1.169  1.00125.94           C
ATOM   1362  CG  GLU   172      25.115  36.069  -2.575  1.00125.94           C
ATOM   1363  CD  GLU   172      25.568  34.771  -3.223  1.00125.94           C
ATOM   1364  OE1 GLU   172      24.992  33.708  -2.868  1.00125.94           O
ATOM   1365  OE2 GLU   172      26.504  34.822  -4.065  1.00125.94           O
ATOM   1366  C   GLU   172      25.692  38.544  -0.883  1.00125.94           C
ATOM   1367  O   GLU   172      26.804  39.010  -0.662  1.00125.94           O
ATOM   1368  N   GLN   173      24.831  39.176  -1.690  1.00 38.07           N
ATOM   1369  CA  GLN   173      25.260  40.417  -2.258  1.00 38.07           C
ATOM   1370  CB  GLN   173      24.269  41.010  -3.271  1.00 38.07           C
ATOM   1371  CG  GLN   173      24.151  40.174  -4.546  1.00 38.07           C
ATOM   1372  CD  GLN   173      23.318  40.955  -5.551  1.00 38.07           C
ATOM   1373  OE1 GLN   173      22.952  42.105  -5.311  1.00 38.07           O
ATOM   1374  NE2 GLN   173      23.018  40.320  -6.715  1.00 38.07           N
ATOM   1375  C   GLN   173      25.468  41.414  -1.156  1.00 38.07           C
ATOM   1376  O   GLN   173      26.403  42.211  -1.217  1.00 38.07           O
ATOM   1377  N   ILE   174      24.611  41.409  -0.112  1.00112.43           N
ATOM   1378  CA  ILE   174      24.787  42.386   0.925  1.00112.43           C
ATOM   1379  CB  ILE   174      23.721  42.487   1.994  1.00112.43           C
ATOM   1380  CG1 ILE   174      23.589  41.216   2.836  1.00112.43           C
ATOM   1381  CG2 ILE   174      22.413  42.958   1.346  1.00112.43           C
ATOM   1382  CD1 ILE   174      22.658  41.403   4.034  1.00112.43           C
ATOM   1383  C   ILE   174      26.098  42.147   1.586  1.00112.43           C
ATOM   1384  O   ILE   174      26.782  43.100   1.955  1.00112.43           O
ATOM   1385  N   VAL   175      26.498  40.874   1.765  1.00105.67           N
ATOM   1386  CA  VAL   175      27.756  40.656   2.418  1.00105.67           C
ATOM   1387  CB  VAL   175      28.176  39.225   2.639  1.00105.67           C
ATOM   1388  CG1 VAL   175      28.601  38.565   1.322  1.00105.67           C
ATOM   1389  CG2 VAL   175      29.357  39.260   3.615  1.00105.67           C
ATOM   1390  C   VAL   175      28.827  41.290   1.592  1.00105.67           C
ATOM   1391  O   VAL   175      29.790  41.820   2.140  1.00105.67           O
ATOM   1392  N   ASP   176      28.703  41.235   0.250  1.00 68.45           N
ATOM   1393  CA  ASP   176      29.725  41.791  -0.594  1.00 68.45           C
ATOM   1394  CB  ASP   176      29.494  41.528  -2.092  1.00 68.45           C
ATOM   1395  CG  ASP   176      30.802  41.807  -2.826  1.00 68.45           C
ATOM   1396  OD1 ASP   176      31.740  42.357  -2.188  1.00 68.45           O
ATOM   1397  OD2 ASP   176      30.885  41.462  -4.035  1.00 68.45           O
ATOM   1398  C   ASP   176      29.802  43.276  -0.393  1.00 68.45           C
ATOM   1399  O   ASP   176      30.894  43.834  -0.307  1.00 68.45           O
ATOM   1400  N   ASN   177      28.648  43.969  -0.313  1.00 39.94           N
ATOM   1401  CA  ASN   177      28.682  45.393  -0.125  1.00 39.94           C
ATOM   1402  CB  ASN   177      27.297  46.057  -0.193  1.00 39.94           C
ATOM   1403  CG  ASN   177      26.860  46.065  -1.653  1.00 39.94           C
ATOM   1404  OD1 ASN   177      27.659  45.823  -2.558  1.00 39.94           O
ATOM   1405  ND2 ASN   177      25.560  46.383  -1.897  1.00 39.94           N
ATOM   1406  C   ASN   177      29.271  45.667   1.219  1.00 39.94           C
ATOM   1407  O   ASN   177      30.020  46.626   1.399  1.00 39.94           O
ATOM   1408  N   ILE   178      28.958  44.808   2.204  1.00 41.18           N
ATOM   1409  CA  ILE   178      29.483  44.984   3.526  1.00 41.18           C
ATOM   1410  CB  ILE   178      29.069  43.899   4.476  1.00 41.18           C
ATOM   1411  CG1 ILE   178      27.546  43.926   4.682  1.00 41.18           C
ATOM   1412  CG2 ILE   178      29.872  44.070   5.776  1.00 41.18           C
ATOM   1413  CD1 ILE   178      27.002  42.701   5.416  1.00 41.18           C
ATOM   1414  C   ILE   178      30.974  44.952   3.413  1.00 41.18           C
ATOM   1415  O   ILE   178      31.674  45.707   4.084  1.00 41.18           O
ATOM   1416  N   GLU   179      31.502  44.065   2.551  1.00 69.97           N
ATOM   1417  CA  GLU   179      32.923  43.950   2.390  1.00 69.97           C
ATOM   1418  CB  GLU   179      33.309  42.843   1.396  1.00 69.97           C
ATOM   1419  CG  GLU   179      34.803  42.512   1.381  1.00 69.97           C
ATOM   1420  CD  GLU   179      35.024  41.407   0.357  1.00 69.97           C
ATOM   1421  OE1 GLU   179      34.657  41.612  -0.831  1.00 69.97           O
ATOM   1422  OE2 GLU   179      35.559  40.338   0.756  1.00 69.97           O
ATOM   1423  C   GLU   179      33.468  45.245   1.865  1.00 69.97           C
ATOM   1424  O   GLU   179      34.503  45.723   2.327  1.00 69.97           O
ATOM   1425  N   ALA   180      32.764  45.865   0.896  1.00 30.21           N
ATOM   1426  CA  ALA   180      33.247  47.074   0.289  1.00 30.21           C
ATOM   1427  CB  ALA   180      32.310  47.598  -0.814  1.00 30.21           C
ATOM   1428  C   ALA   180      33.367  48.148   1.326  1.00 30.21           C
ATOM   1429  O   ALA   180      34.369  48.860   1.378  1.00 30.21           O
ATOM   1430  N   VAL   181      32.345  48.284   2.189  1.00 36.49           N
ATOM   1431  CA  VAL   181      32.372  49.295   3.205  1.00 36.49           C
ATOM   1432  CB  VAL   181      31.119  49.308   4.032  1.00 36.49           C
ATOM   1433  CG1 VAL   181      31.267  50.355   5.150  1.00 36.49           C
ATOM   1434  CG2 VAL   181      29.927  49.563   3.093  1.00 36.49           C
ATOM   1435  C   VAL   181      33.521  48.991   4.111  1.00 36.49           C
ATOM   1436  O   VAL   181      34.294  49.875   4.479  1.00 36.49           O
ATOM   1437  N   LEU   182      33.673  47.701   4.456  1.00106.78           N
ATOM   1438  CA  LEU   182      34.672  47.253   5.379  1.00106.78           C
ATOM   1439  CB  LEU   182      34.527  45.738   5.630  1.00106.78           C
ATOM   1440  CG  LEU   182      35.383  45.116   6.755  1.00106.78           C
ATOM   1441  CD1 LEU   182      35.074  43.613   6.874  1.00106.78           C
ATOM   1442  CD2 LEU   182      36.892  45.377   6.588  1.00106.78           C
ATOM   1443  C   LEU   182      36.029  47.554   4.815  1.00106.78           C
ATOM   1444  O   LEU   182      36.905  48.043   5.527  1.00106.78           O
ATOM   1445  N   ASN   183      36.242  47.291   3.513  1.00107.14           N
ATOM   1446  CA  ASN   183      37.550  47.506   2.966  1.00107.14           C
ATOM   1447  CB  ASN   183      37.761  46.949   1.540  1.00107.14           C
ATOM   1448  CG  ASN   183      36.890  47.667   0.520  1.00107.14           C
ATOM   1449  OD1 ASN   183      36.966  48.882   0.346  1.00107.14           O
ATOM   1450  ND2 ASN   183      36.057  46.875  -0.204  1.00107.14           N
ATOM   1451  C   ASN   183      37.867  48.966   2.980  1.00107.14           C
ATOM   1452  O   ASN   183      39.020  49.351   3.164  1.00107.14           O
ATOM   1453  N   VAL   184      36.846  49.818   2.787  1.00 47.68           N
ATOM   1454  CA  VAL   184      37.064  51.230   2.713  1.00 47.68           C
ATOM   1455  CB  VAL   184      35.817  51.971   2.358  1.00 47.68           C
ATOM   1456  CG1 VAL   184      36.155  53.461   2.308  1.00 47.68           C
ATOM   1457  CG2 VAL   184      35.294  51.419   1.023  1.00 47.68           C
ATOM   1458  C   VAL   184      37.564  51.715   4.044  1.00 47.68           C
ATOM   1459  O   VAL   184      38.366  52.645   4.106  1.00 47.68           O
ATOM   1460  N   VAL   185      37.054  51.131   5.144  1.00 50.21           N
ATOM   1461  CA  VAL   185      37.466  51.512   6.464  1.00 50.21           C
ATOM   1462  CB  VAL   185      36.672  50.822   7.542  1.00 50.21           C
ATOM   1463  CG1 VAL   185      37.216  51.265   8.910  1.00 50.21           C
ATOM   1464  CG2 VAL   185      35.180  51.125   7.332  1.00 50.21           C
ATOM   1465  C   VAL   185      38.899  51.135   6.693  1.00 50.21           C
ATOM   1466  O   VAL   185      39.707  51.951   7.137  1.00 50.21           O
ATOM   1467  N   ALA   186      39.258  49.882   6.352  1.00 33.64           N
ATOM   1468  CA  ALA   186      40.571  49.373   6.632  1.00 33.64           C
ATOM   1469  CB  ALA   186      40.756  47.913   6.187  1.00 33.64           C
ATOM   1470  C   ALA   186      41.585  50.182   5.902  1.00 33.64           C
ATOM   1471  O   ALA   186      42.635  50.516   6.449  1.00 33.64           O
ATOM   1472  N   LYS   187      41.284  50.542   4.645  1.00 87.04           N
ATOM   1473  CA  LYS   187      42.257  51.243   3.868  1.00 87.04           C
ATOM   1474  CB  LYS   187      41.734  51.642   2.476  1.00 87.04           C
ATOM   1475  CG  LYS   187      41.463  50.462   1.541  1.00 87.04           C
ATOM   1476  CD  LYS   187      40.643  50.848   0.307  1.00 87.04           C
ATOM   1477  CE  LYS   187      40.455  49.705  -0.692  1.00 87.04           C
ATOM   1478  NZ  LYS   187      41.721  49.448  -1.416  1.00 87.04           N
ATOM   1479  C   LYS   187      42.606  52.515   4.569  1.00 87.04           C
ATOM   1480  O   LYS   187      43.779  52.862   4.693  1.00 87.04           O
ATOM   1481  N   LYS   188      41.584  53.245   5.050  1.00143.23           N
ATOM   1482  CA  LYS   188      41.809  54.531   5.637  1.00143.23           C
ATOM   1483  CB  LYS   188      40.495  55.282   5.886  1.00143.23           C
ATOM   1484  CG  LYS   188      39.618  55.268   4.631  1.00143.23           C
ATOM   1485  CD  LYS   188      40.360  55.714   3.367  1.00143.23           C
ATOM   1486  CE  LYS   188      39.630  55.340   2.075  1.00143.23           C
ATOM   1487  NZ  LYS   188      40.457  55.691   0.899  1.00143.23           N
ATOM   1488  C   LYS   188      42.566  54.419   6.924  1.00143.23           C
ATOM   1489  O   LYS   188      43.509  55.174   7.153  1.00143.23           O
ATOM   1490  N   TYR   189      42.180  53.487   7.818  1.00 54.15           N
ATOM   1491  CA  TYR   189      42.916  53.397   9.046  1.00 54.15           C
ATOM   1492  CB  TYR   189      42.283  54.173  10.212  1.00 54.15           C
ATOM   1493  CG  TYR   189      42.399  55.615   9.859  1.00 54.15           C
ATOM   1494  CD1 TYR   189      41.475  56.204   9.028  1.00 54.15           C
ATOM   1495  CD2 TYR   189      43.435  56.374  10.354  1.00 54.15           C
ATOM   1496  CE1 TYR   189      41.581  57.534   8.698  1.00 54.15           C
ATOM   1497  CE2 TYR   189      43.545  57.705  10.026  1.00 54.15           C
ATOM   1498  CZ  TYR   189      42.616  58.285   9.198  1.00 54.15           C
ATOM   1499  OH  TYR   189      42.724  59.650   8.858  1.00 54.15           O
ATOM   1500  C   TYR   189      43.025  51.966   9.444  1.00 54.15           C
ATOM   1501  O   TYR   189      42.208  51.134   9.053  1.00 54.15           O
ATOM   1502  N   GLU   190      44.066  51.639  10.232  1.00137.71           N
ATOM   1503  CA  GLU   190      44.188  50.281  10.657  1.00137.71           C
ATOM   1504  CB  GLU   190      45.647  49.810  10.815  1.00137.71           C
ATOM   1505  CG  GLU   190      45.781  48.352  11.270  1.00137.71           C
ATOM   1506  CD  GLU   190      45.370  47.440  10.118  1.00137.71           C
ATOM   1507  OE1 GLU   190      45.880  47.644   8.984  1.00137.71           O
ATOM   1508  OE2 GLU   190      44.536  46.527  10.358  1.00137.71           O
ATOM   1509  C   GLU   190      43.534  50.163  11.990  1.00137.71           C
ATOM   1510  O   GLU   190      44.196  50.135  13.027  1.00137.71           O
ATOM   1511  N   LYS   191      42.191  50.096  11.992  1.00243.07           N
ATOM   1512  CA  LYS   191      41.488  49.845  13.207  1.00243.07           C
ATOM   1513  CB  LYS   191      40.254  50.739  13.378  1.00243.07           C
ATOM   1514  CG  LYS   191      40.656  52.201  13.224  1.00243.07           C
ATOM   1515  CD  LYS   191      41.872  52.539  14.086  1.00243.07           C
ATOM   1516  CE  LYS   191      42.716  53.692  13.541  1.00243.07           C
ATOM   1517  NZ  LYS   191      44.025  53.733  14.231  1.00243.07           N
ATOM   1518  C   LYS   191      41.043  48.457  12.981  1.00243.07           C
ATOM   1519  O   LYS   191      39.869  48.178  12.742  1.00243.07           O
ATOM   1520  N   GLY   192      42.008  47.541  13.114  1.00133.73           N
ATOM   1521  CA  GLY   192      41.785  46.200  12.705  1.00133.73           C
ATOM   1522  C   GLY   192      40.865  45.563  13.665  1.00133.73           C
ATOM   1523  O   GLY   192      40.055  46.207  14.330  1.00133.73           O
ATOM   1524  N   LEU   193      40.997  44.240  13.746  1.00132.78           N
ATOM   1525  CA  LEU   193      40.138  43.439  14.543  1.00132.78           C
ATOM   1526  CB  LEU   193      40.581  41.964  14.565  1.00132.78           C
ATOM   1527  CG  LEU   193      40.597  41.279  13.184  1.00132.78           C
ATOM   1528  CD1 LEU   193      41.619  41.933  12.238  1.00132.78           C
ATOM   1529  CD2 LEU   193      40.818  39.764  13.323  1.00132.78           C
ATOM   1530  C   LEU   193      40.230  43.929  15.950  1.00132.78           C
ATOM   1531  O   LEU   193      39.230  43.956  16.666  1.00132.78           O
ATOM   1532  N   TYR   194      41.431  44.349  16.387  1.00148.77           N
ATOM   1533  CA  TYR   194      41.573  44.723  17.765  1.00148.77           C
ATOM   1534  CB  TYR   194      42.992  45.192  18.125  1.00148.77           C
ATOM   1535  CG  TYR   194      42.927  45.705  19.523  1.00148.77           C
ATOM   1536  CD1 TYR   194      42.978  44.840  20.593  1.00148.77           C
ATOM   1537  CD2 TYR   194      42.812  47.054  19.766  1.00148.77           C
ATOM   1538  CE1 TYR   194      42.915  45.314  21.881  1.00148.77           C
ATOM   1539  CE2 TYR   194      42.748  47.536  21.053  1.00148.77           C
ATOM   1540  CZ  TYR   194      42.800  46.664  22.113  1.00148.77           C
ATOM   1541  OH  TYR   194      42.735  47.150  23.436  1.00148.77           O
ATOM   1542  C   TYR   194      40.650  45.849  18.099  1.00148.77           C
ATOM   1543  O   TYR   194      39.941  45.795  19.102  1.00148.77           O
ATOM   1544  N   HIS   195      40.625  46.902  17.265  1.00 49.98           N
ATOM   1545  CA  HIS   195      39.792  48.028  17.564  1.00 49.98           C
ATOM   1546  ND1 HIS   195      41.666  50.695  17.897  1.00 49.98           N
ATOM   1547  CG  HIS   195      41.365  49.868  16.838  1.00 49.98           C
ATOM   1548  CB  HIS   195      40.024  49.229  16.630  1.00 49.98           C
ATOM   1549  NE2 HIS   195      43.513  50.538  16.669  1.00 49.98           N
ATOM   1550  CD2 HIS   195      42.504  49.783  16.097  1.00 49.98           C
ATOM   1551  CE1 HIS   195      42.962  51.066  17.747  1.00 49.98           C
ATOM   1552  C   HIS   195      38.351  47.639  17.461  1.00 49.98           C
ATOM   1553  O   HIS   195      37.526  48.104  18.247  1.00 49.98           O
ATOM   1554  N   ILE   196      38.008  46.761  16.495  1.00170.20           N
ATOM   1555  CA  ILE   196      36.619  46.477  16.277  1.00170.20           C
ATOM   1556  CB  ILE   196      36.343  45.768  14.969  1.00170.20           C
ATOM   1557  CG1 ILE   196      37.013  44.383  14.862  1.00170.20           C
ATOM   1558  CG2 ILE   196      36.764  46.733  13.850  1.00170.20           C
ATOM   1559  CD1 ILE   196      36.253  43.240  15.534  1.00170.20           C
ATOM   1560  C   ILE   196      36.030  45.725  17.428  1.00170.20           C
ATOM   1561  O   ILE   196      36.514  44.673  17.843  1.00170.20           O
ATOM   1562  N   LYS   197      35.013  46.360  18.047  1.00115.69           N
ATOM   1563  CA  LYS   197      34.256  45.814  19.133  1.00115.69           C
ATOM   1564  CB  LYS   197      33.505  46.927  19.873  1.00115.69           C
ATOM   1565  CG  LYS   197      33.069  46.562  21.286  1.00115.69           C
ATOM   1566  CD  LYS   197      32.649  47.791  22.095  1.00115.69           C
ATOM   1567  CE  LYS   197      32.204  47.481  23.523  1.00115.69           C
ATOM   1568  NZ  LYS   197      31.868  48.742  24.221  1.00115.69           N
ATOM   1569  C   LYS   197      33.245  44.811  18.651  1.00115.69           C
ATOM   1570  O   LYS   197      33.204  43.677  19.126  1.00115.69           O
ATOM   1571  N   ASP   198      32.404  45.207  17.666  1.00 87.98           N
ATOM   1572  CA  ASP   198      31.341  44.348  17.217  1.00 87.98           C
ATOM   1573  CB  ASP   198      30.118  44.333  18.152  1.00 87.98           C
ATOM   1574  CG  ASP   198      30.463  43.578  19.425  1.00 87.98           C
ATOM   1575  OD1 ASP   198      30.551  42.323  19.364  1.00 87.98           O
ATOM   1576  OD2 ASP   198      30.626  44.245  20.482  1.00 87.98           O
ATOM   1577  C   ASP   198      30.823  44.873  15.919  1.00 87.98           C
ATOM   1578  O   ASP   198      31.040  46.032  15.572  1.00 87.98           O
ATOM   1579  N   ALA   199      30.131  44.003  15.154  1.00 46.56           N
ATOM   1580  CA  ALA   199      29.512  44.432  13.936  1.00 46.56           C
ATOM   1581  CB  ALA   199      30.094  43.768  12.675  1.00 46.56           C
ATOM   1582  C   ALA   199      28.076  44.018  14.030  1.00 46.56           C
ATOM   1583  O   ALA   199      27.763  42.899  14.436  1.00 46.56           O
ATOM   1584  N   TYR   200      27.158  44.921  13.641  1.00 65.42           N
ATOM   1585  CA  TYR   200      25.759  44.628  13.731  1.00 65.42           C
ATOM   1586  CB  TYR   200      24.960  45.652  14.561  1.00 65.42           C
ATOM   1587  CG  TYR   200      25.489  45.730  15.954  1.00 65.42           C
ATOM   1588  CD1 TYR   200      26.605  46.488  16.235  1.00 65.42           C
ATOM   1589  CD2 TYR   200      24.862  45.066  16.984  1.00 65.42           C
ATOM   1590  CE1 TYR   200      27.096  46.574  17.516  1.00 65.42           C
ATOM   1591  CE2 TYR   200      25.348  45.148  18.268  1.00 65.42           C
ATOM   1592  CZ  TYR   200      26.466  45.902  18.534  1.00 65.42           C
ATOM   1593  OH  TYR   200      26.964  45.987  19.851  1.00 65.42           O
ATOM   1594  C   TYR   200      25.219  44.771  12.349  1.00 65.42           C
ATOM   1595  O   TYR   200      25.734  45.553  11.552  1.00 65.42           O
ATOM   1596  N   VAL   201      24.184  43.979  12.020  1.00110.31           N
ATOM   1597  CA  VAL   201      23.540  44.086  10.747  1.00110.31           C
ATOM   1598  CB  VAL   201      23.861  42.932   9.848  1.00110.31           C
ATOM   1599  CG1 VAL   201      23.589  41.634  10.620  1.00110.31           C
ATOM   1600  CG2 VAL   201      23.029  43.063   8.566  1.00110.31           C
ATOM   1601  C   VAL   201      22.075  44.069  11.035  1.00110.31           C
ATOM   1602  O   VAL   201      21.638  43.411  11.979  1.00110.31           O
ATOM   1603  N   LYS   202      21.267  44.818  10.257  1.00114.74           N
ATOM   1604  CA  LYS   202      19.869  44.810  10.571  1.00114.74           C
ATOM   1605  CB  LYS   202      19.545  45.580  11.864  1.00114.74           C
ATOM   1606  CG  LYS   202      19.848  47.077  11.757  1.00114.74           C
ATOM   1607  CD  LYS   202      19.280  47.907  12.909  1.00114.74           C
ATOM   1608  CE  LYS   202      19.566  49.405  12.788  1.00114.74           C
ATOM   1609  NZ  LYS   202      18.652  50.016  11.797  1.00114.74           N
ATOM   1610  C   LYS   202      19.106  45.487   9.478  1.00114.74           C
ATOM   1611  O   LYS   202      19.672  46.119   8.587  1.00114.74           O
ATOM   1612  N   LEU   203      17.768  45.332   9.525  1.00 59.11           N
ATOM   1613  CA  LEU   203      16.880  45.999   8.620  1.00 59.11           C
ATOM   1614  CB  LEU   203      15.480  45.363   8.555  1.00 59.11           C
ATOM   1615  CG  LEU   203      15.449  43.963   7.919  1.00 59.11           C
ATOM   1616  CD1 LEU   203      14.022  43.393   7.891  1.00 59.11           C
ATOM   1617  CD2 LEU   203      16.093  43.978   6.525  1.00 59.11           C
ATOM   1618  C   LEU   203      16.712  47.386   9.163  1.00 59.11           C
ATOM   1619  O   LEU   203      17.051  47.645  10.317  1.00 59.11           O
ATOM   1620  N   THR   204      16.174  48.316   8.343  1.00148.82           N
ATOM   1621  CA  THR   204      16.029  49.678   8.774  1.00148.82           C
ATOM   1622  CB  THR   204      15.379  50.559   7.736  1.00148.82           C
ATOM   1623  OG1 THR   204      15.402  51.912   8.163  1.00148.82           O
ATOM   1624  CG2 THR   204      13.935  50.103   7.469  1.00148.82           C
ATOM   1625  C   THR   204      15.201  49.644  10.008  1.00148.82           C
ATOM   1626  O   THR   204      15.502  50.304  11.002  1.00148.82           O
ATOM   1627  N   MET   205      14.131  48.841   9.976  1.00260.82           N
ATOM   1628  CA  MET   205      13.368  48.634  11.157  1.00260.82           C
ATOM   1629  CB  MET   205      11.850  48.791  10.951  1.00260.82           C
ATOM   1630  CG  MET   205      11.430  50.244  10.698  1.00260.82           C
ATOM   1631  SD  MET   205       9.645  50.485  10.441  1.00260.82           S
ATOM   1632  CE  MET   205       9.755  52.290  10.277  1.00260.82           C
ATOM   1633  C   MET   205      13.673  47.221  11.507  1.00260.82           C
ATOM   1634  O   MET   205      14.079  46.440  10.651  1.00260.82           O
ATOM   1635  N   GLY   206      13.530  46.846  12.782  1.00292.04           N
ATOM   1636  CA  GLY   206      13.826  45.486  13.118  1.00292.04           C
ATOM   1637  C   GLY   206      15.074  45.438  13.946  1.00292.04           C
ATOM   1638  O   GLY   206      15.816  46.411  14.063  1.00292.04           O
ATOM   1639  N   PRO   207      15.269  44.294  14.559  1.00168.16           N
ATOM   1640  CA  PRO   207      16.403  44.113  15.435  1.00168.16           C
ATOM   1641  CD  PRO   207      14.104  43.571  15.048  1.00168.16           C
ATOM   1642  CB  PRO   207      16.037  42.970  16.380  1.00168.16           C
ATOM   1643  CG  PRO   207      14.501  43.011  16.423  1.00168.16           C
ATOM   1644  C   PRO   207      17.715  43.892  14.750  1.00168.16           C
ATOM   1645  O   PRO   207      17.739  43.382  13.630  1.00168.16           O
ATOM   1646  N   ALA   208      18.818  44.278  15.424  1.00 42.34           N
ATOM   1647  CA  ALA   208      20.146  44.116  14.906  1.00 42.34           C
ATOM   1648  CB  ALA   208      21.156  45.131  15.472  1.00 42.34           C
ATOM   1649  C   ALA   208      20.644  42.748  15.251  1.00 42.34           C
ATOM   1650  O   ALA   208      20.197  42.139  16.221  1.00 42.34           O
ATOM   1651  N   VAL   209      21.588  42.226  14.441  1.00 43.19           N
ATOM   1652  CA  VAL   209      22.169  40.945  14.718  1.00 43.19           C
ATOM   1653  CB  VAL   209      21.839  39.909  13.684  1.00 43.19           C
ATOM   1654  CG1 VAL   209      22.594  38.615  14.030  1.00 43.19           C
ATOM   1655  CG2 VAL   209      20.310  39.750  13.626  1.00 43.19           C
ATOM   1656  C   VAL   209      23.655  41.124  14.701  1.00 43.19           C
ATOM   1657  O   VAL   209      24.205  41.721  13.777  1.00 43.19           O
ATOM   1658  N   LYS   210      24.348  40.607  15.735  1.00 41.52           N
ATOM   1659  CA  LYS   210      25.775  40.744  15.784  1.00 41.52           C
ATOM   1660  CB  LYS   210      26.380  40.558  17.189  1.00 41.52           C
ATOM   1661  CG  LYS   210      26.025  41.678  18.168  1.00 41.52           C
ATOM   1662  CD  LYS   210      26.430  41.372  19.610  1.00 41.52           C
ATOM   1663  CE  LYS   210      26.089  42.496  20.589  1.00 41.52           C
ATOM   1664  NZ  LYS   210      26.517  42.125  21.957  1.00 41.52           N
ATOM   1665  C   LYS   210      26.373  39.697  14.908  1.00 41.52           C
ATOM   1666  O   LYS   210      25.803  38.621  14.735  1.00 41.52           O
ATOM   1667  N   VAL   211      27.546  39.995  14.308  1.00 57.61           N
ATOM   1668  CA  VAL   211      28.167  39.007  13.475  1.00 57.61           C
ATOM   1669  CB  VAL   211      29.028  39.579  12.393  1.00 57.61           C
ATOM   1670  CG1 VAL   211      29.627  38.419  11.584  1.00 57.61           C
ATOM   1671  CG2 VAL   211      28.174  40.541  11.545  1.00 57.61           C
ATOM   1672  C   VAL   211      29.025  38.175  14.370  1.00 57.61           C
ATOM   1673  O   VAL   211      30.053  38.628  14.871  1.00 57.61           O
ATOM   1674  N   LYS   212      28.573  36.935  14.620  1.00 89.02           N
ATOM   1675  CA  LYS   212      29.232  36.005  15.487  1.00 89.02           C
ATOM   1676  CB  LYS   212      28.365  34.767  15.767  1.00 89.02           C
ATOM   1677  CG  LYS   212      27.050  35.093  16.477  1.00 89.02           C
ATOM   1678  CD  LYS   212      26.056  33.931  16.479  1.00 89.02           C
ATOM   1679  CE  LYS   212      24.741  34.247  17.191  1.00 89.02           C
ATOM   1680  NZ  LYS   212      23.842  33.073  17.148  1.00 89.02           N
ATOM   1681  C   LYS   212      30.510  35.513  14.889  1.00 89.02           C
ATOM   1682  O   LYS   212      31.545  35.511  15.548  1.00 89.02           O
ATOM   1683  N   LYS   213      30.493  35.128  13.601  1.00299.36           N
ATOM   1684  CA  LYS   213      31.654  34.484  13.054  1.00299.36           C
ATOM   1685  CB  LYS   213      32.972  35.279  13.168  1.00299.36           C
ATOM   1686  CG  LYS   213      33.141  36.406  12.149  1.00299.36           C
ATOM   1687  CD  LYS   213      32.335  37.664  12.462  1.00299.36           C
ATOM   1688  CE  LYS   213      33.212  38.871  12.799  1.00299.36           C
ATOM   1689  NZ  LYS   213      34.035  38.583  13.994  1.00299.36           N
ATOM   1690  C   LYS   213      31.863  33.227  13.838  1.00299.36           C
ATOM   1691  O   LYS   213      32.995  32.783  14.022  1.00299.36           O
ATOM   1692  N   GLU   214      30.765  32.608  14.316  1.00266.94           N
ATOM   1693  CA  GLU   214      30.900  31.397  15.075  1.00266.94           C
ATOM   1694  CB  GLU   214      30.557  31.533  16.568  1.00266.94           C
ATOM   1695  CG  GLU   214      29.096  31.897  16.837  1.00266.94           C
ATOM   1696  CD  GLU   214      28.904  31.917  18.346  1.00266.94           C
ATOM   1697  OE1 GLU   214      29.622  32.700  19.025  1.00266.94           O
ATOM   1698  OE2 GLU   214      28.044  31.140  18.841  1.00266.94           O
ATOM   1699  C   GLU   214      29.948  30.401  14.501  1.00266.94           C
ATOM   1700  O   GLU   214      29.295  30.661  13.492  1.00266.94           O
ATOM   1701  N   LYS   215      29.863  29.212  15.129  1.00254.97           N
ATOM   1702  CA  LYS   215      28.981  28.203  14.624  1.00254.97           C
ATOM   1703  CB  LYS   215      28.905  26.933  15.491  1.00254.97           C
ATOM   1704  CG  LYS   215      30.047  25.942  15.265  1.00254.97           C
ATOM   1705  CD  LYS   215      30.025  25.299  13.875  1.00254.97           C
ATOM   1706  CE  LYS   215      28.825  24.373  13.655  1.00254.97           C
ATOM   1707  NZ  LYS   215      28.874  23.781  12.299  1.00254.97           N
ATOM   1708  C   LYS   215      27.608  28.776  14.564  1.00254.97           C
ATOM   1709  O   LYS   215      27.182  29.527  15.440  1.00254.97           O
ATOM   1710  N   ALA   216      26.892  28.432  13.480  1.00199.01           N
ATOM   1711  CA  ALA   216      25.554  28.883  13.265  1.00199.01           C
ATOM   1712  CB  ALA   216      25.077  28.726  11.811  1.00199.01           C
ATOM   1713  C   ALA   216      24.670  28.048  14.126  1.00199.01           C
ATOM   1714  O   ALA   216      25.122  27.110  14.781  1.00199.01           O
ATOM   1715  N   LYS   217      23.371  28.396  14.160  1.00296.83           N
ATOM   1716  CA  LYS   217      22.423  27.673  14.954  1.00296.83           C
ATOM   1717  CB  LYS   217      20.967  28.108  14.726  1.00296.83           C
ATOM   1718  CG  LYS   217      19.963  27.330  15.579  1.00296.83           C
ATOM   1719  CD  LYS   217      20.064  27.638  17.077  1.00296.83           C
ATOM   1720  CE  LYS   217      19.117  28.748  17.535  1.00296.83           C
ATOM   1721  NZ  LYS   217      17.743  28.216  17.678  1.00296.83           N
ATOM   1722  C   LYS   217      22.529  26.235  14.564  1.00296.83           C
ATOM   1723  O   LYS   217      23.076  25.905  13.512  1.00296.83           O
ATOM   1724  N   LYS   218      22.020  25.338  15.434  1.00201.18           N
ATOM   1725  CA  LYS   218      22.129  23.934  15.181  1.00201.18           C
ATOM   1726  CB  LYS   218      21.403  23.055  16.217  1.00201.18           C
ATOM   1727  CG  LYS   218      22.063  23.077  17.599  1.00201.18           C
ATOM   1728  CD  LYS   218      21.194  22.490  18.715  1.00201.18           C
ATOM   1729  CE  LYS   218      20.136  23.458  19.252  1.00201.18           C
ATOM   1730  NZ  LYS   218      19.003  23.545  18.303  1.00201.18           N
ATOM   1731  C   LYS   218      21.552  23.655  13.834  1.00201.18           C
ATOM   1732  O   LYS   218      20.487  24.151  13.469  1.00201.18           O
ATOM   1733  N   LYS   219      22.292  22.850  13.052  1.00 68.97           N
ATOM   1734  CA  LYS   219      21.913  22.526  11.713  1.00 68.97           C
ATOM   1735  CB  LYS   219      23.135  22.190  10.840  1.00 68.97           C
ATOM   1736  CG  LYS   219      22.875  22.207   9.334  1.00 68.97           C
ATOM   1737  CD  LYS   219      24.171  22.240   8.521  1.00 68.97           C
ATOM   1738  CE  LYS   219      25.055  23.449   8.843  1.00 68.97           C
ATOM   1739  NZ  LYS   219      26.412  23.258   8.282  1.00 68.97           N
ATOM   1740  C   LYS   219      21.031  21.287  11.785  1.00 68.97           C
ATOM   1741  O   LYS   219      19.965  21.349  12.453  1.00 68.97           O
ATOM   1742  OXT LYS   219      21.419  20.258  11.170  1.00 68.97           O
TER    1743      LYS   219
END
