# Supplementary material for: Estimating local protein model quality: prospects for molecular replacement
Source: Acta Crystallogr D Struct Biol. 2020 Mar 3;76(Pt 3):285–90. doi: 10.1107/S2059798320000972 (PMC7057213; doi:10.1107/S2059798320000972)
Supplement: Supplementary file 1 [file d-76-00285-sup1.zip › models/1cjs.1mzp_A.B99990001.pdb.proq3.sscore.local]

ProQ2 ProQRosCen ProQRosFA ProQ3
0.56551324 1.0106832 0.94584412 0.83566032
0.61879432 1.0098186 0.95126199 0.91037128
0.62004912 0.99019101 0.96094507 0.91048242
0.67606648 1.0171648 0.97046195 0.94682599
0.76229339 1.0323663 1.0075955 1.0194861
0.79050611 0.95240711 0.97020861 1.0399366
0.7646136 0.97725818 0.98388394 1.0216514
0.73527446 0.90767091 0.95314008 1.0032602
0.79696286 0.96163603 0.99033001 1.0467079
0.79438599 0.96079887 0.95719521 1.0286944
0.76117272 0.95244821 0.920061 0.97227897
0.72986903 0.91844365 0.86707003 0.91686857
0.67042529 0.87234849 0.81274696 0.83742648
0.63382366 0.8502048 0.76665047 0.79173199
0.53007184 0.72609857 0.69632375 0.70960287
0.45247304 0.65589877 0.61289498 0.59267692
0.56223386 0.64613366 0.59892167 0.62318459
0.58362217 0.73210845 0.66063034 0.6514115
0.65507416 0.81092761 0.70971818 0.70313387
0.6388563 0.79634587 0.7111581 0.69443491
0.6800795 0.87938188 0.80478884 0.77152274
0.6074541 0.78111189 0.84766099 0.76103508
0.72653558 0.82606096 0.95856245 0.87794449
0.77547862 0.76500194 1.0230427 0.94441732
0.89021683 0.83997471 1.1348084 1.024416
0.95562246 0.82313965 1.2767429 1.0911046
1.0150861 0.81258904 1.3175199 1.1215298
1.0177808 0.81100231 1.3790177 1.1343022
1.0012282 0.77852129 1.3326536 1.077616
0.97624884 0.77458593 1.3089521 1.0788547
0.87262961 0.7626033 1.2463968 0.99815108
0.80095436 0.72633032 1.1734275 0.9441983
0.73527907 0.75211582 1.0844602 0.88998467
0.67763583 0.7332497 0.98707395 0.826896
0.64244492 0.74456807 0.95679283 0.77543018
0.60982887 0.72623995 0.86894498 0.7294035
0.6132781 0.69700153 0.79713236 0.68620744
0.55524238 0.61179861 0.70010066 0.60589645
0.58669202 0.65725521 0.68646342 0.63221032
0.54336944 0.65128773 0.71019304 0.62301945
0.5646395 0.66555112 0.70939947 0.64559039
0.5848176 0.75155526 0.8556626 0.71057304
0.61359708 0.80100521 0.852339 0.76000152
0.61913011 0.8064097 0.9175021 0.80381067
0.66050778 0.76026243 0.87061206 0.79353671
0.69631736 0.80306207 0.92143892 0.83977304
0.81411988 0.83760077 0.92667112 0.90510658
0.80652857 0.87061997 1.0042382 0.9429929
0.83562784 0.92756756 1.01757 0.96657681
0.84235397 0.94674338 1.0802053 0.99640703
0.85701784 0.98250874 1.0102147 0.98024696
0.80505542 0.85133304 0.94511047 0.93104772
0.77437482 0.77603386 0.83264784 0.8816908
0.79999735 0.74212025 0.84019997 0.89189042
0.81194693 0.7650398 0.79947784 0.85990399
0.78715058 0.78105748 0.88831787 0.86207476
0.7998446 0.78844609 0.96373682 0.88854829
0.90127188 0.84385155 1.0953339 0.98430193
0.9731853 0.83219807 1.1739745 1.048928
1.0894198 0.9838082 1.3509285 1.1710332
1.159902 0.98521153 1.3349389 1.2281672
1.1362418 0.94955487 1.2891569 1.2215357
1.0650051 0.92116557 1.2129448 1.1711323
0.96191772 0.88676233 1.0723848 1.0641718
0.90292738 0.87892643 0.96540862 0.99429324
0.83410137 0.86870917 0.86626944 0.90692209
0.82930986 0.91009813 0.87571951 0.89593303
0.86881966 0.89856861 0.87855697 0.92297767
0.87142731 0.89301469 0.82432769 0.89739226
0.81592061 0.92477343 0.84164453 0.87085616
0.83260605 0.94110536 0.82314734 0.8636707
0.88052325 0.97870646 0.85722519 0.93293166
0.8481135 0.9404029 0.80169407 0.86446888
0.72529148 0.80591998 0.68941375 0.75399868
0.63018783 0.78512524 0.71004968 0.7426707
0.62446569 0.78280323 0.73550831 0.73496917
0.72686228 0.7688228 0.81173576 0.80830042
0.71515898 0.73820982 0.79837907 0.82403592
0.79043461 0.76527796 0.85360962 0.88194253
0.7724746 0.72571777 0.81984524 0.86476286
0.74665314 0.66387841 0.75860509 0.81818495
0.70519771 0.69887164 0.6803578 0.76238075
0.71423996 0.75677825 0.69639978 0.74723918
0.68774498 0.8066789 0.69618553 0.74202754
0.70860044 0.79835418 0.70501317 0.76387836
0.66632464 0.79954274 0.71912652 0.75238584
0.67229828 0.79261824 0.64341904 0.72617898
0.65136123 0.74741621 0.66709502 0.76859112
0.62482231 0.76834468 0.66096239 0.74165617
0.64672707 0.79119061 0.68554195 0.7519957
0.68702936 0.83059567 0.74886037 0.79919422
0.71221356 0.8945832 0.80165076 0.81413257
0.75835012 0.90901662 0.8656729 0.88011511
0.79361467 0.88098919 0.88241437 0.91433672
0.89281432 0.94443341 0.97947194 1.0231308
0.94875516 1.0426492 1.0642619 1.088429
0.91676775 1.0493473 1.0787789 1.0601104
0.94356006 0.98804628 1.080115 1.0979755
0.95230135 0.94439705 1.076456 1.0973595
0.92047165 0.93858941 1.0773385 1.0958031
0.94164169 0.91004566 1.1616392 1.1300963
1.0072839 0.92784646 1.2224173 1.1729174
1.0480431 0.92955968 1.2931593 1.2082804
1.1232431 0.97736108 1.4012036 1.2947591
1.1587998 0.97233575 1.4366535 1.3270129
1.2124613 1.0099032 1.4219472 1.3491459
1.0897282 0.88386322 1.2501372 1.2040605
1.0403444 0.81655006 1.1342556 1.1229428
0.93652006 0.77432066 1.0385449 1.0226487
0.8490957 0.75767481 0.92571637 0.93643185
0.82490429 0.8031737 0.93354655 0.9000214
0.80930615 0.7391733 0.83923295 0.79288455
0.80199728 0.7295325 0.86214553 0.80037836
0.78084468 0.71574244 0.88976825 0.84298919
0.81352121 0.78804288 0.90046279 0.89049322
0.84115463 0.84562594 0.90306397 0.88222206
0.78363289 0.77030627 0.8517369 0.84291097
0.73421895 0.76243168 0.87149169 0.85480423
0.72292639 0.80253322 0.93220892 0.87461059
0.74780897 0.84873729 0.92777325 0.86952171
0.68277006 0.77664665 0.86418828 0.77903841
0.68639907 0.74088634 0.83115867 0.78834141
0.66211224 0.75578928 0.86434559 0.82207943
0.67849757 0.83945337 0.88481461 0.81145355
0.63998751 0.82106097 0.80586897 0.7499576
0.63740863 0.8395117 0.78211003 0.73240024
0.64328794 0.822234 0.8182708 0.76483606
0.75397738 0.88683939 0.89529835 0.8477627
0.80212917 0.91975978 0.96895585 0.8882111
0.79729371 0.82112665 0.91828574 0.88772577
0.79506918 0.85173205 0.91209806 0.87795652
0.75481261 0.76960329 0.86557323 0.88075717
0.7155084 0.81034134 0.89064087 0.86812317
0.67046713 0.80917812 0.80653269 0.82239613
0.58007164 0.84369997 0.79718117 0.77591312
0.45083953 0.80059787 0.74901259 0.69080913
0.45417075 0.78865153 0.81363011 0.74223092
0.48110888 0.83797103 0.85035632 0.77414983
0.5375119 0.81873999 0.92342196 0.84694282
0.52462494 0.82662889 0.90454 0.82634069
0.57744425 0.84121405 0.94955195 0.86406758
0.65670121 0.87508342 1.0064559 0.93154543
0.7019527 0.89624353 1.0360511 0.98256236
0.71797194 0.89675852 1.0448674 0.98427311
0.67768857 0.8898717 1.0270192 0.93176076
0.70331137 0.89496053 1.0594852 0.95727384
0.72902957 0.87834091 1.0778067 0.99702893
0.7746674 0.90173783 1.1170703 1.0307065
0.8658437 0.87022615 1.1295127 1.0920933
0.84414702 0.88773568 1.1558514 1.1138652
0.84437264 0.84492555 1.0840605 1.0612327
0.74381356 0.80074262 1.1099576 1.0159526
0.70428101 0.72272851 0.95676193 0.91130956
0.64567917 0.71290648 0.94602354 0.87626506
0.60303169 0.70003892 0.88791799 0.8164037
0.57067143 0.66797877 0.85273235 0.74085831
0.56876203 0.60472365 0.78664005 0.7505712
0.65377469 0.66093621 0.87185148 0.78735421
0.7572515 0.70331606 0.94600118 0.88914885
0.80806842 0.69634028 1.0306084 0.94769271
0.87063682 0.69278982 0.97111265 0.99206147
0.85357304 0.70685202 1.0637449 1.0378655
0.90938583 0.68091514 0.98852098 1.0281406
0.94810981 0.76006862 1.0970002 1.1074
0.90318487 0.73727161 1.0362635 1.0451246
0.7990483 0.69431354 0.98137652 0.9863661
0.72170589 0.6076711 0.90319843 0.89836125
0.70886781 0.73664537 0.93010971 0.90432395
0.6690301 0.70567912 0.95333269 0.87489055
0.74213513 0.7739465 0.91248687 0.91562597
0.72684876 0.72343632 0.87396845 0.92177627
0.75771007 0.8360651 0.98040929 0.98484374
0.80787997 0.87535122 1.0173368 1.0224541
0.84905196 0.929125 1.0655809 1.092317
0.877301 0.93454904 1.1112473 1.1600271
0.89668354 1.0568425 1.1514444 1.1932602
0.94024106 1.0755161 1.1782494 1.2396004
0.93745211 1.0548255 1.1822218 1.213867
0.89531481 0.93189578 1.1095038 1.1952947
0.86939755 0.9556804 1.1104217 1.1560496
0.88824991 0.9538299 1.1037505 1.1691219
0.90901801 0.95585709 1.1170832 1.166843
0.89935866 0.93297995 1.071797 1.1105414
0.88033485 0.9289309 1.0556406 1.0757609
0.86723854 0.88070542 0.98656388 1.0422332
0.79392787 0.86348183 0.90983939 0.94705047
0.71719611 0.77763595 0.84663997 0.85555101
0.73430291 0.78506469 0.77718709 0.81709941
0.74146585 0.78749116 0.7990903 0.81072826
0.71581996 0.76726585 0.72747047 0.74619622
0.69485668 0.78122493 0.76453125 0.76683752
0.62300262 0.71340732 0.71625348 0.70658175
0.58012073 0.69564825 0.76919905 0.68002323
0.63030145 0.75462037 0.84857777 0.75545737
0.71971931 0.79962417 0.93108518 0.84771908
0.78845084 0.79314746 1.000246 0.93834891
0.77873511 0.7271428 0.99989797 0.9311894
0.84181372 0.69091908 1.0400509 0.97507896
0.85287342 0.72489037 1.1619026 1.015239
0.90870483 0.79777815 1.2288633 1.0500203
0.96442321 0.88108615 1.2478658 1.1073505
0.88981226 0.85538592 1.1958588 1.0072604
0.85990773 0.85365928 1.1403282 0.99928537
0.82903386 0.92233155 1.0713004 0.95460958
0.80556898 1.0036739 1.0106108 0.92892352
0.79343158 0.95912605 0.90133428 0.86082638
0.77704164 0.84742483 0.81383845 0.80886836
0.74904769 0.77929744 0.73608771 0.7901053
0.7522776 0.84183312 0.77630093 0.7982406
0.73556518 0.81471149 0.71071312 0.76815949
0.62447648 0.79207675 0.66396942 0.68067555
0.52665717 0.67481483 0.47263665 0.54316845
0.34029458 0.63790802 0.40268974 0.41321817
0.30076833 0.60724839 0.29264838 0.34413281
0.27871134 0.59148236 0.22338921 0.29043108
0.23122494 0.59702888 0.22100893 0.26900111
0.21875332 0.63245668 0.19978738 0.24914328
0.20936522 0.64911405 0.20692968 0.22846456
0.19441765 0.67203746 0.17812881 0.24466657
