# Supplementary material for: Estimating local protein model quality: prospects for molecular replacement
Source: Acta Crystallogr D Struct Biol. 2020 Mar 3;76(Pt 3):285–90. doi: 10.1107/S2059798320000972 (PMC7057213; doi:10.1107/S2059798320000972)
Supplement: Supplementary file 1 [file d-76-00285-sup1.zip › models/1cjs.1mzp_A.B99990001.pdb.proq3d.sscore.local]

ProQ2D ProQRosCenD ProQRosFAD ProQ3D
4.816952943801879883e-01 6.323311924934387207e-01 9.448455572128295898e-01 7.886518239974975586e-01
5.015817880630493164e-01 7.729476690292358398e-01 9.577960968017578125e-01 9.167191386222839355e-01
7.266291379928588867e-01 7.694622874259948730e-01 9.644466042518615723e-01 9.464869499206542969e-01
7.252991795539855957e-01 8.259175419807434082e-01 9.552394151687622070e-01 9.408737421035766602e-01
6.955689787864685059e-01 8.538811802864074707e-01 9.736616015434265137e-01 9.598221778869628906e-01
6.678925752639770508e-01 7.957002520561218262e-01 9.697217345237731934e-01 9.517726302146911621e-01
7.965285181999206543e-01 8.364691734313964844e-01 9.598357081413269043e-01 9.155375361442565918e-01
7.676391601562500000e-01 7.601981759071350098e-01 9.445370435714721680e-01 8.701891899108886719e-01
7.899276018142700195e-01 7.792393565177917480e-01 9.564679265022277832e-01 8.990826010704040527e-01
7.683511972427368164e-01 8.210663795471191406e-01 9.459810256958007812e-01 9.115855693817138672e-01
8.774980902671813965e-01 8.319064974784851074e-01 8.980964422225952148e-01 9.041002988815307617e-01
8.209112286567687988e-01 7.583653926849365234e-01 8.584109544754028320e-01 7.972065210342407227e-01
6.744881868362426758e-01 7.547487616539001465e-01 8.605724573135375977e-01 6.662097573280334473e-01
5.837764143943786621e-01 7.327870130538940430e-01 7.971354126930236816e-01 6.233080029487609863e-01
6.045840382575988770e-01 5.354215502738952637e-01 6.594502925872802734e-01 5.649777054786682129e-01
4.418050348758697510e-01 4.757538437843322754e-01 5.407382845878601074e-01 4.016991555690765381e-01
4.065863788127899170e-01 4.025447070598602295e-01 5.047382712364196777e-01 3.750528693199157715e-01
4.162046611309051514e-01 6.011391878128051758e-01 6.508026719093322754e-01 3.706660568714141846e-01
4.924480319023132324e-01 6.680935621261596680e-01 6.065774559974670410e-01 4.296699166297912598e-01
5.055323243141174316e-01 6.459153890609741211e-01 6.231800317764282227e-01 4.640581905841827393e-01
5.813775658607482910e-01 6.979046463966369629e-01 7.356453537940979004e-01 6.135119795799255371e-01
5.274841785430908203e-01 4.565849900245666504e-01 7.676094770431518555e-01 6.371183991432189941e-01
7.480674386024475098e-01 6.354589462280273438e-01 9.197899103164672852e-01 6.625543236732482910e-01
9.134676456451416016e-01 7.214094400405883789e-01 9.384973049163818359e-01 8.611798286437988281e-01
9.248790740966796875e-01 7.701416611671447754e-01 9.405867457389831543e-01 9.195879101753234863e-01
9.436785578727722168e-01 7.741784453392028809e-01 9.687523841857910156e-01 9.443947672843933105e-01
9.569998383522033691e-01 6.703532934188842773e-01 9.666904211044311523e-01 9.399487972259521484e-01
9.579749107360839844e-01 6.956212520599365234e-01 9.857608675956726074e-01 9.782132506370544434e-01
9.546482563018798828e-01 6.178172826766967773e-01 9.804795980453491211e-01 9.595359563827514648e-01
9.647964239120483398e-01 5.888417363166809082e-01 9.830501675605773926e-01 9.696536064147949219e-01
9.428954720497131348e-01 5.769252181053161621e-01 9.709445834159851074e-01 9.544607996940612793e-01
9.388499259948730469e-01 5.421056747436523438e-01 9.680290818214416504e-01 9.277307987213134766e-01
8.709057569503784180e-01 5.737817883491516113e-01 9.450547099113464355e-01 8.338951468467712402e-01
8.410351872444152832e-01 5.627917647361755371e-01 8.614047169685363770e-01 6.355443000793457031e-01
7.756026387214660645e-01 5.983230471611022949e-01 9.023385047912597656e-01 6.725383400917053223e-01
7.166179418563842773e-01 5.435644984245300293e-01 8.754593729972839355e-01 5.500318408012390137e-01
7.356981039047241211e-01 5.476427674293518066e-01 8.552638888359069824e-01 5.270832777023315430e-01
6.353793740272521973e-01 3.359073698520660400e-01 6.082506179809570312e-01 4.375289678573608398e-01
6.734173893928527832e-01 4.700497686862945557e-01 5.640912652015686035e-01 4.879525601863861084e-01
7.616843581199645996e-01 4.590037167072296143e-01 7.128233909606933594e-01 5.214527845382690430e-01
8.081174492835998535e-01 5.413835644721984863e-01 7.382751703262329102e-01 5.877848267555236816e-01
8.513607382774353027e-01 6.399019956588745117e-01 9.350609183311462402e-01 7.768620848655700684e-01
8.679679036140441895e-01 6.793151497840881348e-01 9.180393815040588379e-01 8.195953965187072754e-01
9.011881351470947266e-01 7.405171394348144531e-01 9.493511319160461426e-01 9.102340936660766602e-01
8.769477605819702148e-01 7.122612595558166504e-01 9.158875942230224609e-01 8.779184222221374512e-01
8.779550194740295410e-01 7.465472221374511719e-01 9.626086950302124023e-01 9.093506336212158203e-01
8.898613452911376953e-01 7.585916519165039062e-01 9.597091078758239746e-01 8.854355812072753906e-01
9.204421639442443848e-01 7.311736941337585449e-01 9.820761680603027344e-01 9.509915709495544434e-01
9.245659112930297852e-01 8.007850646972656250e-01 9.687740802764892578e-01 9.437861442565917969e-01
9.104859828948974609e-01 7.993858456611633301e-01 9.757041931152343750e-01 9.346340894699096680e-01
8.533623218536376953e-01 8.507426381111145020e-01 9.092797040939331055e-01 8.601112365722656250e-01
7.735136151313781738e-01 7.556950449943542480e-01 8.596127033233642578e-01 8.040387034416198730e-01
7.291665077209472656e-01 6.541750431060791016e-01 6.856096386909484863e-01 6.457926630973815918e-01
7.766215801239013672e-01 6.752912402153015137e-01 7.382901906967163086e-01 6.958137154579162598e-01
8.180887103080749512e-01 7.196782231330871582e-01 6.069536209106445312e-01 5.931531786918640137e-01
7.642723917961120605e-01 7.452090382575988770e-01 7.634528279304504395e-01 6.420444250106811523e-01
6.529921889305114746e-01 7.063097357749938965e-01 8.354664444923400879e-01 6.164319515228271484e-01
7.839022278785705566e-01 6.767635941505432129e-01 9.592099189758300781e-01 7.581003904342651367e-01
8.585160970687866211e-01 7.386817932128906250e-01 9.762577414512634277e-01 8.274629116058349609e-01
9.096317887306213379e-01 8.530821204185485840e-01 9.884910583496093750e-01 9.543188810348510742e-01
9.270503520965576172e-01 8.676167130470275879e-01 9.921984076499938965e-01 9.723390340805053711e-01
8.969809412956237793e-01 8.248869776725769043e-01 9.884768724441528320e-01 9.315404891967773438e-01
8.832828402519226074e-01 7.229285240173339844e-01 9.786236286163330078e-01 9.042575955390930176e-01
8.702917098999023438e-01 7.512766718864440918e-01 9.345387816429138184e-01 8.209254741668701172e-01
6.431539654731750488e-01 6.548022031784057617e-01 8.914940953254699707e-01 6.544961929321289062e-01
8.437077999114990234e-01 6.371896266937255859e-01 7.997875809669494629e-01 7.483506798744201660e-01
8.000534176826477051e-01 7.403190135955810547e-01 7.943678498268127441e-01 7.149967551231384277e-01
7.920866012573242188e-01 7.369719147682189941e-01 8.861173391342163086e-01 7.305635809898376465e-01
8.131764531135559082e-01 7.371422648429870605e-01 8.722766637802124023e-01 6.347973942756652832e-01
7.486350536346435547e-01 7.589071393013000488e-01 8.588753342628479004e-01 7.684655189514160156e-01
7.887070775032043457e-01 7.143647074699401855e-01 8.839468359947204590e-01 8.060740828514099121e-01
8.569765090942382812e-01 7.623441815376281738e-01 9.121804833412170410e-01 8.950181603431701660e-01
8.011044263839721680e-01 7.240517139434814453e-01 8.680187463760375977e-01 7.469474673271179199e-01
7.464914321899414062e-01 7.068073749542236328e-01 8.506482243537902832e-01 7.635625600814819336e-01
7.322519421577453613e-01 6.930342912673950195e-01 8.320338129997253418e-01 7.134456038475036621e-01
6.136422753334045410e-01 6.041358113288879395e-01 8.585851788520812988e-01 5.571596622467041016e-01
7.399342060089111328e-01 6.032031178474426270e-01 9.074158668518066406e-01 7.578542828559875488e-01
6.617478728294372559e-01 6.010014414787292480e-01 9.138497710227966309e-01 7.766895890235900879e-01
8.058018088340759277e-01 6.517794728279113770e-01 9.415296316146850586e-01 9.000132083892822266e-01
8.394445776939392090e-01 6.204462051391601562e-01 9.357604980468750000e-01 8.814675211906433105e-01
5.959094166755676270e-01 6.126163005828857422e-01 9.036250710487365723e-01 7.713763117790222168e-01
6.211988925933837891e-01 5.819310545921325684e-01 8.126699924468994141e-01 7.019051909446716309e-01
6.696082353591918945e-01 6.260344982147216797e-01 7.853497266769409180e-01 7.120419740676879883e-01
6.410823464393615723e-01 6.250758767127990723e-01 8.321700692176818848e-01 8.055599927902221680e-01
6.634023785591125488e-01 6.609769463539123535e-01 8.409737348556518555e-01 8.017298579216003418e-01
5.958318114280700684e-01 6.461133360862731934e-01 8.256183862686157227e-01 7.180280089378356934e-01
6.320263743400573730e-01 6.129555106163024902e-01 7.261856198310852051e-01 6.497296690940856934e-01
5.891594886779785156e-01 6.198253035545349121e-01 7.743166089057922363e-01 6.874964833259582520e-01
4.921512603759765625e-01 6.146017909049987793e-01 6.713386774063110352e-01 5.623463988304138184e-01
4.077138602733612061e-01 5.845058560371398926e-01 7.121648192405700684e-01 5.250527262687683105e-01
5.493743419647216797e-01 6.459264159202575684e-01 8.667620420455932617e-01 6.448589563369750977e-01
5.410873889923095703e-01 6.453300714492797852e-01 9.148935675621032715e-01 6.002478599548339844e-01
6.230992078781127930e-01 7.272244095802307129e-01 9.309538006782531738e-01 6.686841845512390137e-01
5.196878314018249512e-01 7.419381141662597656e-01 9.270887970924377441e-01 7.262076735496520996e-01
5.758275389671325684e-01 7.679985165596008301e-01 9.512392282485961914e-01 8.004600405693054199e-01
6.934555172920227051e-01 7.878990769386291504e-01 9.617638587951660156e-01 8.898031115531921387e-01
6.924416422843933105e-01 7.921635508537292480e-01 9.624373912811279297e-01 8.985896706581115723e-01
6.939674019813537598e-01 7.499862909317016602e-01 9.696660041809082031e-01 9.314385056495666504e-01
7.503597736358642578e-01 7.157009840011596680e-01 9.660079479217529297e-01 9.145887494087219238e-01
6.858891844749450684e-01 7.463427782058715820e-01 9.425192475318908691e-01 8.564476370811462402e-01
7.233732342720031738e-01 7.042352557182312012e-01 9.555123448371887207e-01 8.766719102859497070e-01
7.321042418479919434e-01 7.864897251129150391e-01 9.595590233802795410e-01 8.625705242156982422e-01
8.379527330398559570e-01 8.041678667068481445e-01 9.681196808815002441e-01 9.254836440086364746e-01
9.542971849441528320e-01 8.322108387947082520e-01 9.839161038398742676e-01 9.767136573791503906e-01
9.675053358078002930e-01 8.319998979568481445e-01 9.918630123138427734e-01 9.832469820976257324e-01
9.557306766510009766e-01 8.552702069282531738e-01 9.880741238594055176e-01 9.708153605461120605e-01
8.801773786544799805e-01 7.569707036018371582e-01 9.811545014381408691e-01 9.495758414268493652e-01
8.217470049858093262e-01 7.655161023139953613e-01 9.506772756576538086e-01 9.025216102600097656e-01
7.928831577301025391e-01 6.535128951072692871e-01 9.347695708274841309e-01 7.555617690086364746e-01
7.439471483230590820e-01 6.073457002639770508e-01 8.553829789161682129e-01 6.851428151130676270e-01
7.918595671653747559e-01 7.632532119750976562e-01 9.038203358650207520e-01 7.805572152137756348e-01
6.774719357490539551e-01 7.485063076019287109e-01 8.324471116065979004e-01 5.931066870689392090e-01
6.756699085235595703e-01 6.643149852752685547e-01 8.738150000572204590e-01 6.063137054443359375e-01
7.454832792282104492e-01 6.670929789543151855e-01 9.015231728553771973e-01 7.378190755844116211e-01
7.464081048965454102e-01 7.327876091003417969e-01 9.173517227172851562e-01 7.918961048126220703e-01
7.238640189170837402e-01 7.816025614738464355e-01 9.077930450439453125e-01 5.369440317153930664e-01
5.711722373962402344e-01 7.812989950180053711e-01 8.889911770820617676e-01 6.296225786209106445e-01
7.111928462982177734e-01 7.438606023788452148e-01 9.037023186683654785e-01 6.900733709335327148e-01
6.068594455718994141e-01 7.784647345542907715e-01 8.927749395370483398e-01 6.475966572761535645e-01
6.487133502960205078e-01 8.078585863113403320e-01 9.149901866912841797e-01 6.307699084281921387e-01
5.662540793418884277e-01 7.952573299407958984e-01 8.963766098022460938e-01 6.108860373497009277e-01
5.732836723327636719e-01 7.539734840393066406e-01 8.681448101997375488e-01 4.801388084888458252e-01
6.349859833717346191e-01 7.944466471672058105e-01 9.128488302230834961e-01 5.754246711730957031e-01
5.902535319328308105e-01 7.636138796806335449e-01 8.896673917770385742e-01 5.168965458869934082e-01
5.957199931144714355e-01 7.616651654243469238e-01 8.980167508125305176e-01 5.212842822074890137e-01
5.543416142463684082e-01 7.657397985458374023e-01 8.960667848587036133e-01 4.866280853748321533e-01
5.673813819885253906e-01 7.535766363143920898e-01 9.117168188095092773e-01 5.391306877136230469e-01
7.257090806961059570e-01 8.137387037277221680e-01 9.440819621086120605e-01 6.911844015121459961e-01
6.959065794944763184e-01 8.213026523590087891e-01 9.494125843048095703e-01 7.806079387664794922e-01
7.038946151733398438e-01 7.384526133537292480e-01 9.201563596725463867e-01 7.748746275901794434e-01
5.758261680603027344e-01 7.644177675247192383e-01 9.455625414848327637e-01 7.366301417350769043e-01
7.270305752754211426e-01 6.978383660316467285e-01 9.541299939155578613e-01 7.680400609970092773e-01
7.126392126083374023e-01 7.019214034080505371e-01 9.353876709938049316e-01 7.794773578643798828e-01
6.824350357055664062e-01 6.598623991012573242e-01 8.269281983375549316e-01 5.448752641677856445e-01
6.477204561233520508e-01 6.823183894157409668e-01 7.672675848007202148e-01 5.444903373718261719e-01
5.097663402557373047e-01 6.394096016883850098e-01 6.419277787208557129e-01 5.478482246398925781e-01
4.869578182697296143e-01 6.565043926239013672e-01 8.404512405395507812e-01 6.296209692955017090e-01
5.568962693214416504e-01 6.835170984268188477e-01 8.331800103187561035e-01 5.994805693626403809e-01
6.030066013336181641e-01 6.695933341979980469e-01 8.997827768325805664e-01 6.929702758789062500e-01
7.969744801521301270e-01 7.172803282737731934e-01 8.651349544525146484e-01 6.127124428749084473e-01
7.816882133483886719e-01 8.158251047134399414e-01 8.885252475738525391e-01 6.867622733116149902e-01
7.653982043266296387e-01 7.773668766021728516e-01 8.994024395942687988e-01 7.047937512397766113e-01
7.967954277992248535e-01 7.549294829368591309e-01 9.385387897491455078e-01 7.828333973884582520e-01
7.977117300033569336e-01 7.443398237228393555e-01 9.197749495506286621e-01 7.843762040138244629e-01
8.080456852912902832e-01 7.457355856895446777e-01 9.179468750953674316e-01 8.156499862670898438e-01
7.926686406135559082e-01 6.693462729454040527e-01 9.358112215995788574e-01 8.642485141754150391e-01
7.663470506668090820e-01 7.153292298316955566e-01 9.421262145042419434e-01 9.376147985458374023e-01
8.253474831581115723e-01 7.000757455825805664e-01 9.499554038047790527e-01 9.273155927658081055e-01
8.628481626510620117e-01 6.960855722427368164e-01 9.542832970619201660e-01 9.597190022468566895e-01
8.429643511772155762e-01 7.132130861282348633e-01 9.744303822517395020e-01 9.662653803825378418e-01
8.132506608963012695e-01 7.169726490974426270e-01 9.595373868942260742e-01 9.252224564552307129e-01
7.904466390609741211e-01 7.030471563339233398e-01 9.670820236206054688e-01 9.354879260063171387e-01
6.800835728645324707e-01 6.537162065505981445e-01 9.193727374076843262e-01 8.906949758529663086e-01
6.465242505073547363e-01 6.205827593803405762e-01 9.234414696693420410e-01 8.880158662796020508e-01
6.453362107276916504e-01 5.729199647903442383e-01 7.177996039390563965e-01 7.396906018257141113e-01
5.592304468154907227e-01 5.158896446228027344e-01 6.690226197242736816e-01 4.926856756210327148e-01
6.760129928588867188e-01 4.519861042499542236e-01 6.770032644271850586e-01 4.967853426933288574e-01
7.807926535606384277e-01 5.059455037117004395e-01 8.578150868415832520e-01 6.536219716072082520e-01
8.546192049980163574e-01 6.341707706451416016e-01 8.812975883483886719e-01 7.368249297142028809e-01
8.891714811325073242e-01 5.868967771530151367e-01 9.552900195121765137e-01 8.495604991912841797e-01
8.846579790115356445e-01 6.062895059585571289e-01 9.088146090507507324e-01 8.801349997520446777e-01
8.942305445671081543e-01 6.827097535133361816e-01 9.728195071220397949e-01 9.391107559204101562e-01
8.877282142639160156e-01 6.443493366241455078e-01 9.496019482612609863e-01 9.293621778488159180e-01
9.211689233779907227e-01 6.979723572731018066e-01 9.731680154800415039e-01 9.678397774696350098e-01
9.216736555099487305e-01 7.558773756027221680e-01 9.671211838722229004e-01 9.569646120071411133e-01
8.510445356369018555e-01 7.189617753028869629e-01 9.454089403152465820e-01 9.154153466224670410e-01
8.206760883331298828e-01 5.668438076972961426e-01 9.250148534774780273e-01 7.392982840538024902e-01
8.026822209358215332e-01 5.528079271316528320e-01 8.897827863693237305e-01 7.527462244033813477e-01
6.053229570388793945e-01 5.653282403945922852e-01 8.457605838775634766e-01 6.708859205245971680e-01
6.008835434913635254e-01 6.026091575622558594e-01 8.981609940528869629e-01 5.915328860282897949e-01
7.726333737373352051e-01 6.016264557838439941e-01 9.013487100601196289e-01 7.493761181831359863e-01
8.371431231498718262e-01 7.074959278106689453e-01 9.434065818786621094e-01 8.277425765991210938e-01
8.856955766677856445e-01 7.787950634956359863e-01 9.573343992233276367e-01 9.018568396568298340e-01
9.070550799369812012e-01 7.728024125099182129e-01 9.769357442855834961e-01 9.536075592041015625e-01
9.128824472427368164e-01 7.896492481231689453e-01 9.826556444168090820e-01 9.662967920303344727e-01
9.299002885818481445e-01 8.440949320793151855e-01 9.826762676239013672e-01 9.720525145530700684e-01
9.583992362022399902e-01 9.074655771255493164e-01 9.811706542968750000e-01 9.837337136268615723e-01
9.403396248817443848e-01 8.512053489685058594e-01 9.842920303344726562e-01 9.834520220756530762e-01
8.774760365486145020e-01 8.048272132873535156e-01 9.749522209167480469e-01 9.638862013816833496e-01
8.768819570541381836e-01 8.197925686836242676e-01 9.845352768898010254e-01 9.684961438179016113e-01
8.854725956916809082e-01 7.866079807281494141e-01 9.870522022247314453e-01 9.793484210968017578e-01
8.724216222763061523e-01 7.828175425529479980e-01 9.761152863502502441e-01 9.648824334144592285e-01
8.648012876510620117e-01 7.632277011871337891e-01 9.680283069610595703e-01 9.414543509483337402e-01
8.549107313156127930e-01 7.130168676376342773e-01 9.617866277694702148e-01 9.502402544021606445e-01
8.580019474029541016e-01 6.767621636390686035e-01 9.649845957756042480e-01 9.506500363349914551e-01
8.320738077163696289e-01 6.508086323738098145e-01 9.392017126083374023e-01 8.779445886611938477e-01
8.322156667709350586e-01 5.309363603591918945e-01 8.842637538909912109e-01 7.901132106781005859e-01
8.147824406623840332e-01 5.065741539001464844e-01 8.843070268630981445e-01 7.398701906204223633e-01
8.012490272521972656e-01 5.032076239585876465e-01 9.092926979064941406e-01 6.856299042701721191e-01
7.418357729911804199e-01 4.278655052185058594e-01 7.734065055847167969e-01 6.298694610595703125e-01
6.322894692420959473e-01 5.088645219802856445e-01 8.730023503303527832e-01 6.496567130088806152e-01
4.995315968990325928e-01 4.864319264888763428e-01 8.039776682853698730e-01 5.308199524879455566e-01
4.880435764789581299e-01 5.856151580810546875e-01 8.691303730010986328e-01 6.439633369445800781e-01
6.667745709419250488e-01 6.887977123260498047e-01 9.019513130187988281e-01 6.785348057746887207e-01
8.366016149520874023e-01 7.243975400924682617e-01 9.473119974136352539e-01 7.716525197029113770e-01
8.614345192909240723e-01 6.813406348228454590e-01 9.585701227188110352e-01 8.210430145263671875e-01
8.506620526313781738e-01 6.888609528541564941e-01 9.509426951408386230e-01 7.289627194404602051e-01
8.477269411087036133e-01 6.429774761199951172e-01 9.547991156578063965e-01 6.865446567535400391e-01
8.779185414314270020e-01 7.155633568763732910e-01 9.819809794425964355e-01 7.771904468536376953e-01
8.588539958000183105e-01 7.859283685684204102e-01 9.865118265151977539e-01 7.165336608886718750e-01
8.794183135032653809e-01 8.834260106086730957e-01 9.891998767852783203e-01 8.830995559692382812e-01
8.890041112899780273e-01 7.840538024902343750e-01 9.813736081123352051e-01 7.536532282829284668e-01
8.780040740966796875e-01 8.612032532691955566e-01 9.782035350799560547e-01 8.041302561759948730e-01
8.117500543594360352e-01 7.453451752662658691e-01 9.508045315742492676e-01 7.886816263198852539e-01
7.952860593795776367e-01 8.255758285522460938e-01 9.108183383941650391e-01 7.243143916130065918e-01
7.944748401641845703e-01 8.040170073509216309e-01 8.546221852302551270e-01 7.641513347625732422e-01
7.443380355834960938e-01 7.530362010002136230e-01 8.577302694320678711e-01 6.852666735649108887e-01
7.344596982002258301e-01 7.004567980766296387e-01 9.095391035079956055e-01 8.157462477684020996e-01
7.504101991653442383e-01 7.254571914672851562e-01 9.422108530998229980e-01 8.304979205131530762e-01
7.024022936820983887e-01 6.819163560867309570e-01 9.077497720718383789e-01 8.266159892082214355e-01
6.963781118392944336e-01 6.822662949562072754e-01 9.387494921684265137e-01 8.387244939804077148e-01
4.133969843387603760e-01 5.817754864692687988e-01 6.135022044181823730e-01 4.459017217159271240e-01
2.333295494318008423e-01 5.374122262001037598e-01 4.788742065429687500e-01 3.174800276756286621e-01
1.836729496717453003e-01 4.433659613132476807e-01 3.481670022010803223e-01 2.250777035951614380e-01
1.633740961551666260e-01 3.533982932567596436e-01 2.336843460798263550e-01 1.312013268470764160e-01
1.695452332496643066e-01 3.897047936916351318e-01 2.062362432479858398e-01 1.243351921439170837e-01
1.319192498922348022e-01 3.740375936031341553e-01 1.286318451166152954e-01 1.221853792667388916e-01
1.824825853109359741e-01 2.623967826366424561e-01 1.284305453300476074e-01 5.824941396713256836e-02
6.378876417875289917e-02 2.112497538328170776e-01 5.308417230844497681e-02 8.570690453052520752e-02
