# Supplementary material for: Estimating local protein model quality: prospects for molecular replacement
Source: Acta Crystallogr D Struct Biol. 2020 Mar 3;76(Pt 3):285–90. doi: 10.1107/S2059798320000972 (PMC7057213; doi:10.1107/S2059798320000972)
Supplement: Supplementary file 1 [file d-76-00285-sup1.zip › models/1cm3.1kkl_H.B99990001.pdb]

EXPDTA    THEORETICAL MODEL, MODELLER 9.23 2019/11/15 15:36:54
REMARK   6 MODELLER OBJECTIVE FUNCTION:       362.6320
REMARK   6 MODELLER BEST TEMPLATE % SEQ ID:  33.333
REMARK   6 SEQUENCE: 1cm3/1cm3.1kkl_H
REMARK   6 ALIGNMENT: 1cm3/1cm3.1kkl_H.ali
REMARK   6 SCRIPT: ./make_models.py
REMARK   6 TEMPLATE: 1kkl 3:H - 83:H MODELS 3: - 83: AT 33.3%
ATOM      1  N   MET     1      57.788  59.102  48.435  1.00 66.00           N
ATOM      2  CA  MET     1      58.998  59.574  47.723  1.00 66.00           C
ATOM      3  CB  MET     1      60.092  58.489  47.742  1.00 66.00           C
ATOM      4  CG  MET     1      60.617  58.155  49.140  1.00 66.00           C
ATOM      5  SD  MET     1      61.674  59.431  49.891  1.00 66.00           S
ATOM      6  CE  MET     1      60.341  60.637  50.146  1.00 66.00           C
ATOM      7  C   MET     1      58.666  59.869  46.300  1.00 66.00           C
ATOM      8  O   MET     1      57.504  59.838  45.898  1.00 66.00           O
ATOM      9  N   PHE     2      59.700  60.179  45.499  1.00248.32           N
ATOM     10  CA  PHE     2      59.508  60.470  44.110  1.00248.32           C
ATOM     11  CB  PHE     2      59.323  61.972  43.792  1.00248.32           C
ATOM     12  CG  PHE     2      60.456  62.777  44.332  1.00248.32           C
ATOM     13  CD1 PHE     2      61.618  62.949  43.618  1.00248.32           C
ATOM     14  CD2 PHE     2      60.340  63.379  45.566  1.00248.32           C
ATOM     15  CE1 PHE     2      62.645  63.704  44.134  1.00248.32           C
ATOM     16  CE2 PHE     2      61.366  64.133  46.084  1.00248.32           C
ATOM     17  CZ  PHE     2      62.526  64.295  45.370  1.00248.32           C
ATOM     18  C   PHE     2      60.680  59.909  43.377  1.00248.32           C
ATOM     19  O   PHE     2      61.323  58.982  43.871  1.00248.32           O
ATOM     20  N   GLN     3      60.957  60.439  42.167  1.00265.14           N
ATOM     21  CA  GLN     3      62.035  59.970  41.345  1.00265.14           C
ATOM     22  CB  GLN     3      62.384  60.915  40.183  1.00265.14           C
ATOM     23  CG  GLN     3      61.221  61.226  39.244  1.00265.14           C
ATOM     24  CD  GLN     3      61.735  62.161  38.158  1.00265.14           C
ATOM     25  OE1 GLN     3      62.798  62.766  38.291  1.00265.14           O
ATOM     26  NE2 GLN     3      60.951  62.292  37.055  1.00265.14           N
ATOM     27  C   GLN     3      63.260  59.907  42.189  1.00265.14           C
ATOM     28  O   GLN     3      63.372  60.617  43.185  1.00265.14           O
ATOM     29  N   GLN     4      64.172  58.974  41.856  1.00123.53           N
ATOM     30  CA  GLN     4      65.397  58.890  42.586  1.00123.53           C
ATOM     31  CB  GLN     4      65.308  58.047  43.870  1.00123.53           C
ATOM     32  CG  GLN     4      64.380  58.707  44.894  1.00123.53           C
ATOM     33  CD  GLN     4      64.467  57.967  46.217  1.00123.53           C
ATOM     34  OE1 GLN     4      65.374  58.200  47.014  1.00123.53           O
ATOM     35  NE2 GLN     4      63.485  57.061  46.468  1.00123.53           N
ATOM     36  C   GLN     4      66.449  58.334  41.675  1.00123.53           C
ATOM     37  O   GLN     4      66.168  57.516  40.801  1.00123.53           O
ATOM     38  N   GLU     5      67.697  58.810  41.860  1.00 86.05           N
ATOM     39  CA  GLU     5      68.826  58.441  41.050  1.00 86.05           C
ATOM     40  CB  GLU     5      69.850  59.585  40.917  1.00 86.05           C
ATOM     41  CG  GLU     5      71.080  59.263  40.066  1.00 86.05           C
ATOM     42  CD  GLU     5      72.002  60.475  40.139  1.00 86.05           C
ATOM     43  OE1 GLU     5      71.508  61.607  39.885  1.00 86.05           O
ATOM     44  OE2 GLU     5      73.206  60.290  40.463  1.00 86.05           O
ATOM     45  C   GLU     5      69.544  57.279  41.663  1.00 86.05           C
ATOM     46  O   GLU     5      69.393  56.990  42.848  1.00 86.05           O
ATOM     47  N   VAL     6      70.344  56.563  40.842  1.00 43.60           N
ATOM     48  CA  VAL     6      71.127  55.465  41.336  1.00 43.60           C
ATOM     49  CB  VAL     6      70.455  54.129  41.155  1.00 43.60           C
ATOM     50  CG1 VAL     6      71.388  53.010  41.648  1.00 43.60           C
ATOM     51  CG2 VAL     6      69.107  54.159  41.889  1.00 43.60           C
ATOM     52  C   VAL     6      72.408  55.420  40.554  1.00 43.60           C
ATOM     53  O   VAL     6      72.490  55.895  39.423  1.00 43.60           O
ATOM     54  N   THR     7      73.469  54.861  41.167  1.00 53.10           N
ATOM     55  CA  THR     7      74.697  54.663  40.451  1.00 53.10           C
ATOM     56  CB  THR     7      75.907  55.156  41.180  1.00 53.10           C
ATOM     57  OG1 THR     7      75.782  56.542  41.462  1.00 53.10           O
ATOM     58  CG2 THR     7      77.133  54.909  40.287  1.00 53.10           C
ATOM     59  C   THR     7      74.816  53.182  40.342  1.00 53.10           C
ATOM     60  O   THR     7      74.933  52.496  41.355  1.00 53.10           O
ATOM     61  N   ILE     8      74.796  52.628  39.116  1.00155.82           N
ATOM     62  CA  ILE     8      74.776  51.198  39.093  1.00155.82           C
ATOM     63  CB  ILE     8      74.078  50.594  37.910  1.00155.82           C
ATOM     64  CG1 ILE     8      74.759  50.913  36.581  1.00155.82           C
ATOM     65  CG2 ILE     8      72.618  51.072  37.965  1.00155.82           C
ATOM     66  CD1 ILE     8      74.081  50.146  35.450  1.00155.82           C
ATOM     67  C   ILE     8      76.135  50.631  39.288  1.00155.82           C
ATOM     68  O   ILE     8      77.083  51.012  38.611  1.00155.82           O
ATOM     69  N   THR     9      76.249  49.784  40.335  1.00 70.70           N
ATOM     70  CA  THR     9      77.448  49.108  40.741  1.00 70.70           C
ATOM     71  CB  THR     9      77.407  48.732  42.189  1.00 70.70           C
ATOM     72  OG1 THR     9      76.388  47.771  42.421  1.00 70.70           O
ATOM     73  CG2 THR     9      77.117  50.008  42.996  1.00 70.70           C
ATOM     74  C   THR     9      77.746  47.854  39.965  1.00 70.70           C
ATOM     75  O   THR     9      78.913  47.541  39.738  1.00 70.70           O
ATOM     76  N   ALA    10      76.703  47.099  39.549  1.00 58.86           N
ATOM     77  CA  ALA    10      76.888  45.782  38.990  1.00 58.86           C
ATOM     78  CB  ALA    10      75.595  45.175  38.418  1.00 58.86           C
ATOM     79  C   ALA    10      77.918  45.775  37.903  1.00 58.86           C
ATOM     80  O   ALA    10      77.923  46.604  36.994  1.00 58.86           O
ATOM     81  N   PRO    11      78.833  44.846  38.043  1.00 68.95           N
ATOM     82  CA  PRO    11      79.903  44.632  37.109  1.00 68.95           C
ATOM     83  CD  PRO    11      78.699  43.758  38.997  1.00 68.95           C
ATOM     84  CB  PRO    11      80.741  43.508  37.715  1.00 68.95           C
ATOM     85  CG  PRO    11      79.715  42.700  38.530  1.00 68.95           C
ATOM     86  C   PRO    11      79.342  44.235  35.780  1.00 68.95           C
ATOM     87  O   PRO    11      79.936  44.570  34.757  1.00 68.95           O
ATOM     88  N   ASN    12      78.230  43.474  35.789  1.00106.78           N
ATOM     89  CA  ASN    12      77.578  42.999  34.603  1.00106.78           C
ATOM     90  CB  ASN    12      76.523  41.914  34.893  1.00106.78           C
ATOM     91  CG  ASN    12      77.246  40.635  35.293  1.00106.78           C
ATOM     92  OD1 ASN    12      77.002  39.567  34.733  1.00106.78           O
ATOM     93  ND2 ASN    12      78.163  40.745  36.291  1.00106.78           N
ATOM     94  C   ASN    12      76.882  44.133  33.919  1.00106.78           C
ATOM     95  O   ASN    12      76.758  44.150  32.695  1.00106.78           O
ATOM     96  N   GLY    13      76.387  45.107  34.702  1.00 31.89           N
ATOM     97  CA  GLY    13      75.622  46.184  34.143  1.00 31.89           C
ATOM     98  C   GLY    13      74.214  45.692  34.197  1.00 31.89           C
ATOM     99  O   GLY    13      73.975  44.583  34.668  1.00 31.89           O
ATOM    100  N   LEU    14      73.228  46.485  33.734  1.00105.71           N
ATOM    101  CA  LEU    14      71.903  45.942  33.796  1.00105.71           C
ATOM    102  CB  LEU    14      70.782  46.975  34.000  1.00105.71           C
ATOM    103  CG  LEU    14      70.711  47.474  35.450  1.00105.71           C
ATOM    104  CD1 LEU    14      70.219  46.362  36.394  1.00105.71           C
ATOM    105  CD2 LEU    14      72.057  48.058  35.894  1.00105.71           C
ATOM    106  C   LEU    14      71.652  45.208  32.528  1.00105.71           C
ATOM    107  O   LEU    14      71.274  45.787  31.511  1.00105.71           O
ATOM    108  N   ASP    15      71.876  43.884  32.585  1.00 83.91           N
ATOM    109  CA  ASP    15      71.740  43.025  31.453  1.00 83.91           C
ATOM    110  CB  ASP    15      72.908  42.036  31.327  1.00 83.91           C
ATOM    111  CG  ASP    15      74.151  42.862  31.018  1.00 83.91           C
ATOM    112  OD1 ASP    15      73.993  44.070  30.695  1.00 83.91           O
ATOM    113  OD2 ASP    15      75.274  42.300  31.118  1.00 83.91           O
ATOM    114  C   ASP    15      70.458  42.258  31.543  1.00 83.91           C
ATOM    115  O   ASP    15      69.509  42.658  32.216  1.00 83.91           O
ATOM    116  N   THR    16      70.425  41.092  30.874  1.00119.71           N
ATOM    117  CA  THR    16      69.208  40.355  30.718  1.00119.71           C
ATOM    118  CB  THR    16      69.414  39.080  29.946  1.00119.71           C
ATOM    119  OG1 THR    16      68.173  38.423  29.741  1.00119.71           O
ATOM    120  CG2 THR    16      70.397  38.169  30.702  1.00119.71           C
ATOM    121  C   THR    16      68.548  40.033  32.028  1.00119.71           C
ATOM    122  O   THR    16      67.392  40.400  32.230  1.00119.71           O
ATOM    123  N   ARG    17      69.236  39.368  32.974  1.00 88.54           N
ATOM    124  CA  ARG    17      68.523  39.000  34.166  1.00 88.54           C
ATOM    125  CB  ARG    17      69.289  38.037  35.086  1.00 88.54           C
ATOM    126  CG  ARG    17      69.401  36.626  34.511  1.00 88.54           C
ATOM    127  CD  ARG    17      69.773  35.584  35.564  1.00 88.54           C
ATOM    128  NE  ARG    17      68.619  35.497  36.504  1.00 88.54           N
ATOM    129  CZ  ARG    17      68.557  36.324  37.588  1.00 88.54           C
ATOM    130  NH1 ARG    17      69.563  37.215  37.825  1.00 88.54           N
ATOM    131  NH2 ARG    17      67.494  36.258  38.444  1.00 88.54           N
ATOM    132  C   ARG    17      68.125  40.198  34.977  1.00 88.54           C
ATOM    133  O   ARG    17      66.989  40.272  35.442  1.00 88.54           O
ATOM    134  N   PRO    18      69.004  41.143  35.177  1.00 74.75           N
ATOM    135  CA  PRO    18      68.655  42.270  36.004  1.00 74.75           C
ATOM    136  CD  PRO    18      70.427  40.849  35.234  1.00 74.75           C
ATOM    137  CB  PRO    18      69.966  43.010  36.263  1.00 74.75           C
ATOM    138  CG  PRO    18      71.022  41.889  36.200  1.00 74.75           C
ATOM    139  C   PRO    18      67.553  43.112  35.443  1.00 74.75           C
ATOM    140  O   PRO    18      66.718  43.602  36.205  1.00 74.75           O
ATOM    141  N   ALA    19      67.521  43.280  34.113  1.00 33.63           N
ATOM    142  CA  ALA    19      66.497  44.074  33.503  1.00 33.63           C
ATOM    143  CB  ALA    19      66.642  44.178  31.975  1.00 33.63           C
ATOM    144  C   ALA    19      65.197  43.401  33.791  1.00 33.63           C
ATOM    145  O   ALA    19      64.177  44.061  33.981  1.00 33.63           O
ATOM    146  N   ALA    20      65.200  42.054  33.808  1.00 32.52           N
ATOM    147  CA  ALA    20      63.988  41.316  34.024  1.00 32.52           C
ATOM    148  CB  ALA    20      64.202  39.795  33.936  1.00 32.52           C
ATOM    149  C   ALA    20      63.417  41.611  35.382  1.00 32.52           C
ATOM    150  O   ALA    20      62.219  41.855  35.511  1.00 32.52           O
ATOM    151  N   GLN    21      64.263  41.613  36.429  1.00 94.83           N
ATOM    152  CA  GLN    21      63.827  41.828  37.786  1.00 94.83           C
ATOM    153  CB  GLN    21      65.000  41.715  38.774  1.00 94.83           C
ATOM    154  CG  GLN    21      64.657  42.062  40.225  1.00 94.83           C
ATOM    155  CD  GLN    21      65.964  42.045  41.008  1.00 94.83           C
ATOM    156  OE1 GLN    21      66.074  42.635  42.082  1.00 94.83           O
ATOM    157  NE2 GLN    21      66.993  41.359  40.443  1.00 94.83           N
ATOM    158  C   GLN    21      63.283  43.212  37.943  1.00 94.83           C
ATOM    159  O   GLN    21      62.256  43.418  38.590  1.00 94.83           O
ATOM    160  N   PHE    22      63.969  44.206  37.351  1.00106.82           N
ATOM    161  CA  PHE    22      63.570  45.570  37.532  1.00106.82           C
ATOM    162  CB  PHE    22      64.542  46.589  36.911  1.00106.82           C
ATOM    163  CG  PHE    22      65.719  46.733  37.817  1.00106.82           C
ATOM    164  CD1 PHE    22      65.706  47.669  38.826  1.00106.82           C
ATOM    165  CD2 PHE    22      66.831  45.939  37.668  1.00106.82           C
ATOM    166  CE1 PHE    22      66.781  47.817  39.670  1.00106.82           C
ATOM    167  CE2 PHE    22      67.910  46.082  38.510  1.00106.82           C
ATOM    168  CZ  PHE    22      67.888  47.021  39.511  1.00106.82           C
ATOM    169  C   PHE    22      62.209  45.821  36.964  1.00106.82           C
ATOM    170  O   PHE    22      61.377  46.451  37.614  1.00106.82           O
ATOM    171  N   VAL    23      61.947  45.348  35.733  1.00 38.78           N
ATOM    172  CA  VAL    23      60.677  45.565  35.096  1.00 38.78           C
ATOM    173  CB  VAL    23      60.641  45.070  33.680  1.00 38.78           C
ATOM    174  CG1 VAL    23      61.698  45.846  32.874  1.00 38.78           C
ATOM    175  CG2 VAL    23      60.837  43.545  33.684  1.00 38.78           C
ATOM    176  C   VAL    23      59.638  44.815  35.859  1.00 38.78           C
ATOM    177  O   VAL    23      58.500  45.267  35.982  1.00 38.78           O
ATOM    178  N   LYS    24      60.011  43.639  36.398  1.00113.08           N
ATOM    179  CA  LYS    24      59.061  42.827  37.097  1.00113.08           C
ATOM    180  CB  LYS    24      59.691  41.573  37.733  1.00113.08           C
ATOM    181  CG  LYS    24      60.164  40.511  36.737  1.00113.08           C
ATOM    182  CD  LYS    24      59.039  39.886  35.908  1.00113.08           C
ATOM    183  CE  LYS    24      59.527  38.827  34.917  1.00113.08           C
ATOM    184  NZ  LYS    24      58.380  38.256  34.177  1.00113.08           N
ATOM    185  C   LYS    24      58.495  43.625  38.227  1.00113.08           C
ATOM    186  O   LYS    24      57.279  43.664  38.407  1.00113.08           O
ATOM    187  N   GLU    25      59.359  44.273  39.032  1.00 98.60           N
ATOM    188  CA  GLU    25      58.852  45.038  40.133  1.00 98.60           C
ATOM    189  CB  GLU    25      59.871  45.401  41.218  1.00 98.60           C
ATOM    190  CG  GLU    25      59.887  44.331  42.307  1.00 98.60           C
ATOM    191  CD  GLU    25      58.581  44.488  43.079  1.00 98.60           C
ATOM    192  OE1 GLU    25      57.743  45.321  42.643  1.00 98.60           O
ATOM    193  OE2 GLU    25      58.399  43.789  44.112  1.00 98.60           O
ATOM    194  C   GLU    25      58.136  46.274  39.699  1.00 98.60           C
ATOM    195  O   GLU    25      57.124  46.635  40.295  1.00 98.60           O
ATOM    196  N   ALA    26      58.634  46.960  38.658  1.00 40.98           N
ATOM    197  CA  ALA    26      58.005  48.171  38.211  1.00 40.98           C
ATOM    198  CB  ALA    26      58.748  48.822  37.031  1.00 40.98           C
ATOM    199  C   ALA    26      56.609  47.868  37.745  1.00 40.98           C
ATOM    200  O   ALA    26      55.677  48.624  38.019  1.00 40.98           O
ATOM    201  N   LYS    27      56.428  46.718  37.067  1.00 74.57           N
ATOM    202  CA  LYS    27      55.183  46.335  36.448  1.00 74.57           C
ATOM    203  CB  LYS    27      55.224  44.928  35.822  1.00 74.57           C
ATOM    204  CG  LYS    27      56.154  44.761  34.618  1.00 74.57           C
ATOM    205  CD  LYS    27      56.396  43.290  34.257  1.00 74.57           C
ATOM    206  CE  LYS    27      57.146  43.076  32.938  1.00 74.57           C
ATOM    207  NZ  LYS    27      56.275  43.422  31.791  1.00 74.57           N
ATOM    208  C   LYS    27      54.107  46.278  37.482  1.00 74.57           C
ATOM    209  O   LYS    27      52.937  46.531  37.201  1.00 74.57           O
ATOM    210  N   GLY    28      54.491  45.944  38.719  1.00 49.95           N
ATOM    211  CA  GLY    28      53.572  45.758  39.800  1.00 49.95           C
ATOM    212  C   GLY    28      52.774  47.007  40.033  1.00 49.95           C
ATOM    213  O   GLY    28      51.665  46.932  40.553  1.00 49.95           O
ATOM    214  N   PHE    29      53.302  48.206  39.719  1.00 78.02           N
ATOM    215  CA  PHE    29      52.528  49.361  40.092  1.00 78.02           C
ATOM    216  CB  PHE    29      53.367  50.459  40.762  1.00 78.02           C
ATOM    217  CG  PHE    29      53.895  49.832  42.005  1.00 78.02           C
ATOM    218  CD1 PHE    29      53.119  49.749  43.137  1.00 78.02           C
ATOM    219  CD2 PHE    29      55.171  49.318  42.032  1.00 78.02           C
ATOM    220  CE1 PHE    29      53.616  49.160  44.275  1.00 78.02           C
ATOM    221  CE2 PHE    29      55.670  48.728  43.170  1.00 78.02           C
ATOM    222  CZ  PHE    29      54.893  48.652  44.299  1.00 78.02           C
ATOM    223  C   PHE    29      51.799  49.974  38.933  1.00 78.02           C
ATOM    224  O   PHE    29      52.305  50.075  37.819  1.00 78.02           O
ATOM    225  N   THR    30      50.570  50.450  39.220  1.00107.82           N
ATOM    226  CA  THR    30      49.678  51.044  38.266  1.00107.82           C
ATOM    227  CB  THR    30      48.361  51.440  38.865  1.00107.82           C
ATOM    228  OG1 THR    30      47.465  51.849  37.843  1.00107.82           O
ATOM    229  CG2 THR    30      48.588  52.587  39.865  1.00107.82           C
ATOM    230  C   THR    30      50.322  52.281  37.731  1.00107.82           C
ATOM    231  O   THR    30      50.087  52.671  36.589  1.00107.82           O
ATOM    232  N   SER    31      51.151  52.936  38.563  1.00 83.62           N
ATOM    233  CA  SER    31      51.783  54.168  38.194  1.00 83.62           C
ATOM    234  CB  SER    31      52.651  54.768  39.313  1.00 83.62           C
ATOM    235  OG  SER    31      51.844  55.129  40.425  1.00 83.62           O
ATOM    236  C   SER    31      52.672  53.948  37.011  1.00 83.62           C
ATOM    237  O   SER    31      52.871  52.825  36.549  1.00 83.62           O
ATOM    238  N   GLU    32      53.200  55.069  36.478  1.00 85.23           N
ATOM    239  CA  GLU    32      54.049  55.111  35.322  1.00 85.23           C
ATOM    240  CB  GLU    32      53.829  56.413  34.535  1.00 85.23           C
ATOM    241  CG  GLU    32      54.534  56.507  33.186  1.00 85.23           C
ATOM    242  CD  GLU    32      54.173  57.876  32.621  1.00 85.23           C
ATOM    243  OE1 GLU    32      53.714  58.730  33.426  1.00 85.23           O
ATOM    244  OE2 GLU    32      54.352  58.093  31.393  1.00 85.23           O
ATOM    245  C   GLU    32      55.467  55.114  35.816  1.00 85.23           C
ATOM    246  O   GLU    32      55.781  55.771  36.806  1.00 85.23           O
ATOM    247  N   ILE    33      56.361  54.352  35.153  1.00128.28           N
ATOM    248  CA  ILE    33      57.727  54.281  35.592  1.00128.28           C
ATOM    249  CB  ILE    33      58.047  52.951  36.214  1.00128.28           C
ATOM    250  CG1 ILE    33      59.478  52.921  36.764  1.00128.28           C
ATOM    251  CG2 ILE    33      57.752  51.846  35.186  1.00128.28           C
ATOM    252  CD1 ILE    33      59.799  51.602  37.463  1.00128.28           C
ATOM    253  C   ILE    33      58.636  54.441  34.406  1.00128.28           C
ATOM    254  O   ILE    33      58.450  53.787  33.380  1.00128.28           O
ATOM    255  N   THR    34      59.674  55.298  34.537  1.00 36.55           N
ATOM    256  CA  THR    34      60.596  55.540  33.459  1.00 36.55           C
ATOM    257  CB  THR    34      60.538  56.953  32.936  1.00 36.55           C
ATOM    258  OG1 THR    34      59.229  57.254  32.474  1.00 36.55           O
ATOM    259  CG2 THR    34      61.552  57.120  31.787  1.00 36.55           C
ATOM    260  C   THR    34      61.992  55.327  33.968  1.00 36.55           C
ATOM    261  O   THR    34      62.247  55.420  35.169  1.00 36.55           O
ATOM    262  N   VAL    35      62.926  54.998  33.045  1.00 45.03           N
ATOM    263  CA  VAL    35      64.317  54.810  33.357  1.00 45.03           C
ATOM    264  CB  VAL    35      64.759  53.383  33.211  1.00 45.03           C
ATOM    265  CG1 VAL    35      66.273  53.314  33.451  1.00 45.03           C
ATOM    266  CG2 VAL    35      63.930  52.503  34.161  1.00 45.03           C
ATOM    267  C   VAL    35      65.088  55.603  32.342  1.00 45.03           C
ATOM    268  O   VAL    35      64.822  55.502  31.146  1.00 45.03           O
ATOM    269  N   THR    36      66.076  56.412  32.779  1.00104.04           N
ATOM    270  CA  THR    36      66.781  57.213  31.817  1.00104.04           C
ATOM    271  CB  THR    36      66.524  58.685  31.974  1.00104.04           C
ATOM    272  OG1 THR    36      67.097  59.403  30.891  1.00104.04           O
ATOM    273  CG2 THR    36      67.129  59.157  33.309  1.00104.04           C
ATOM    274  C   THR    36      68.254  56.999  31.954  1.00104.04           C
ATOM    275  O   THR    36      68.774  56.831  33.056  1.00104.04           O
ATOM    276  N   SER    37      68.960  56.972  30.804  1.00 50.60           N
ATOM    277  CA  SER    37      70.387  56.854  30.815  1.00 50.60           C
ATOM    278  CB  SER    37      70.884  55.408  30.673  1.00 50.60           C
ATOM    279  OG  SER    37      72.303  55.379  30.694  1.00 50.60           O
ATOM    280  C   SER    37      70.903  57.616  29.635  1.00 50.60           C
ATOM    281  O   SER    37      70.548  57.327  28.495  1.00 50.60           O
ATOM    282  N   ASN    38      71.791  58.595  29.880  1.00 58.63           N
ATOM    283  CA  ASN    38      72.350  59.367  28.806  1.00 58.63           C
ATOM    284  CB  ASN    38      73.206  58.530  27.843  1.00 58.63           C
ATOM    285  CG  ASN    38      74.524  58.220  28.536  1.00 58.63           C
ATOM    286  OD1 ASN    38      75.563  58.782  28.196  1.00 58.63           O
ATOM    287  ND2 ASN    38      74.485  57.314  29.548  1.00 58.63           N
ATOM    288  C   ASN    38      71.279  60.038  28.001  1.00 58.63           C
ATOM    289  O   ASN    38      71.384  60.124  26.778  1.00 58.63           O
ATOM    290  N   GLY    39      70.209  60.521  28.659  1.00 31.16           N
ATOM    291  CA  GLY    39      69.216  61.306  27.978  1.00 31.16           C
ATOM    292  C   GLY    39      68.155  60.424  27.395  1.00 31.16           C
ATOM    293  O   GLY    39      67.050  60.885  27.115  1.00 31.16           O
ATOM    294  N   LYS    40      68.445  59.127  27.189  1.00 90.41           N
ATOM    295  CA  LYS    40      67.429  58.299  26.605  1.00 90.41           C
ATOM    296  CB  LYS    40      67.978  57.048  25.900  1.00 90.41           C
ATOM    297  CG  LYS    40      68.831  57.393  24.678  1.00 90.41           C
ATOM    298  CD  LYS    40      68.080  58.241  23.649  1.00 90.41           C
ATOM    299  CE  LYS    40      68.949  58.718  22.483  1.00 90.41           C
ATOM    300  NZ  LYS    40      68.155  59.588  21.585  1.00 90.41           N
ATOM    301  C   LYS    40      66.514  57.855  27.695  1.00 90.41           C
ATOM    302  O   LYS    40      66.953  57.559  28.804  1.00 90.41           O
ATOM    303  N   SER    41      65.201  57.807  27.407  1.00 79.43           N
ATOM    304  CA  SER    41      64.279  57.391  28.418  1.00 79.43           C
ATOM    305  CB  SER    41      63.412  58.553  28.927  1.00 79.43           C
ATOM    306  OG  SER    41      62.778  59.196  27.832  1.00 79.43           O
ATOM    307  C   SER    41      63.399  56.328  27.837  1.00 79.43           C
ATOM    308  O   SER    41      62.915  56.442  26.712  1.00 79.43           O
ATOM    309  N   ALA    42      63.158  55.256  28.618  1.00 35.15           N
ATOM    310  CA  ALA    42      62.373  54.155  28.142  1.00 35.15           C
ATOM    311  CB  ALA    42      63.206  52.895  27.857  1.00 35.15           C
ATOM    312  C   ALA    42      61.389  53.800  29.205  1.00 35.15           C
ATOM    313  O   ALA    42      61.446  54.321  30.319  1.00 35.15           O
ATOM    314  N   SER    43      60.416  52.935  28.862  1.00 40.36           N
ATOM    315  CA  SER    43      59.469  52.526  29.853  1.00 40.36           C
ATOM    316  CB  SER    43      58.139  52.013  29.278  1.00 40.36           C
ATOM    317  OG  SER    43      57.269  51.633  30.334  1.00 40.36           O
ATOM    318  C   SER    43      60.093  51.403  30.617  1.00 40.36           C
ATOM    319  O   SER    43      60.612  50.447  30.043  1.00 40.36           O
ATOM    320  N   ALA    44      60.052  51.517  31.953  1.00 62.59           N
ATOM    321  CA  ALA    44      60.588  50.556  32.876  1.00 62.59           C
ATOM    322  CB  ALA    44      60.550  51.041  34.336  1.00 62.59           C
ATOM    323  C   ALA    44      59.797  49.286  32.790  1.00 62.59           C
ATOM    324  O   ALA    44      60.265  48.216  33.175  1.00 62.59           O
ATOM    325  N   LYS    45      58.522  49.409  32.393  1.00127.58           N
ATOM    326  CA  LYS    45      57.609  48.308  32.281  1.00127.58           C
ATOM    327  CB  LYS    45      56.174  48.768  31.998  1.00127.58           C
ATOM    328  CG  LYS    45      55.165  47.623  31.995  1.00127.58           C
ATOM    329  CD  LYS    45      53.713  48.107  31.956  1.00127.58           C
ATOM    330  CE  LYS    45      53.273  48.831  33.230  1.00127.58           C
ATOM    331  NZ  LYS    45      51.912  49.390  33.054  1.00127.58           N
ATOM    332  C   LYS    45      58.000  47.374  31.171  1.00127.58           C
ATOM    333  O   LYS    45      57.703  46.183  31.245  1.00127.58           O
ATOM    334  N   SER    46      58.622  47.888  30.086  1.00 97.09           N
ATOM    335  CA  SER    46      58.962  47.039  28.972  1.00 97.09           C
ATOM    336  CB  SER    46      58.761  47.708  27.602  1.00 97.09           C
ATOM    337  OG  SER    46      57.385  47.954  27.360  1.00 97.09           O
ATOM    338  C   SER    46      60.416  46.685  29.046  1.00 97.09           C
ATOM    339  O   SER    46      61.281  47.554  29.134  1.00 97.09           O
ATOM    340  N   LEU    47      60.704  45.371  28.970  1.00109.39           N
ATOM    341  CA  LEU    47      62.020  44.810  29.089  1.00109.39           C
ATOM    342  CB  LEU    47      61.998  43.272  29.068  1.00109.39           C
ATOM    343  CG  LEU    47      61.135  42.626  30.169  1.00109.39           C
ATOM    344  CD1 LEU    47      59.645  42.964  29.993  1.00109.39           C
ATOM    345  CD2 LEU    47      61.379  41.111  30.233  1.00109.39           C
ATOM    346  C   LEU    47      62.885  45.217  27.939  1.00109.39           C
ATOM    347  O   LEU    47      64.052  45.556  28.120  1.00109.39           O
ATOM    348  N   PHE    48      62.323  45.218  26.719  1.00 46.95           N
ATOM    349  CA  PHE    48      63.098  45.433  25.531  1.00 46.95           C
ATOM    350  CB  PHE    48      62.206  45.505  24.277  1.00 46.95           C
ATOM    351  CG  PHE    48      61.385  44.259  24.238  1.00 46.95           C
ATOM    352  CD1 PHE    48      60.229  44.172  24.981  1.00 46.95           C
ATOM    353  CD2 PHE    48      61.759  43.180  23.472  1.00 46.95           C
ATOM    354  CE1 PHE    48      59.458  43.034  24.962  1.00 46.95           C
ATOM    355  CE2 PHE    48      60.992  42.038  23.450  1.00 46.95           C
ATOM    356  CZ  PHE    48      59.840  41.962  24.194  1.00 46.95           C
ATOM    357  C   PHE    48      63.793  46.754  25.646  1.00 46.95           C
ATOM    358  O   PHE    48      64.992  46.859  25.390  1.00 46.95           O
ATOM    359  N   LYS    49      63.047  47.793  26.058  1.00120.94           N
ATOM    360  CA  LYS    49      63.555  49.133  26.119  1.00120.94           C
ATOM    361  CB  LYS    49      62.507  50.126  26.651  1.00120.94           C
ATOM    362  CG  LYS    49      61.113  49.911  26.060  1.00120.94           C
ATOM    363  CD  LYS    49      61.053  49.954  24.533  1.00120.94           C
ATOM    364  CE  LYS    49      59.704  49.495  23.972  1.00120.94           C
ATOM    365  NZ  LYS    49      59.528  48.043  24.205  1.00120.94           N
ATOM    366  C   LYS    49      64.695  49.197  27.091  1.00120.94           C
ATOM    367  O   LYS    49      65.728  49.798  26.806  1.00120.94           O
ATOM    368  N   LEU    50      64.544  48.568  28.272  1.00141.33           N
ATOM    369  CA  LEU    50      65.565  48.674  29.276  1.00141.33           C
ATOM    370  CB  LEU    50      65.224  47.984  30.611  1.00141.33           C
ATOM    371  CG  LEU    50      64.156  48.725  31.439  1.00141.33           C
ATOM    372  CD1 LEU    50      63.909  48.029  32.789  1.00141.33           C
ATOM    373  CD2 LEU    50      64.510  50.216  31.587  1.00141.33           C
ATOM    374  C   LEU    50      66.838  48.068  28.784  1.00141.33           C
ATOM    375  O   LEU    50      67.908  48.649  28.948  1.00141.33           O
ATOM    376  N   GLN    51      66.757  46.887  28.151  1.00121.57           N
ATOM    377  CA  GLN    51      67.928  46.196  27.698  1.00121.57           C
ATOM    378  CB  GLN    51      67.610  44.798  27.134  1.00121.57           C
ATOM    379  CG  GLN    51      66.801  44.817  25.836  1.00121.57           C
ATOM    380  CD  GLN    51      67.785  44.909  24.676  1.00121.57           C
ATOM    381  OE1 GLN    51      67.746  45.844  23.880  1.00121.57           O
ATOM    382  NE2 GLN    51      68.692  43.901  24.568  1.00121.57           N
ATOM    383  C   GLN    51      68.598  46.991  26.619  1.00121.57           C
ATOM    384  O   GLN    51      69.824  46.993  26.516  1.00121.57           O
ATOM    385  N   THR    52      67.814  47.699  25.784  1.00 41.07           N
ATOM    386  CA  THR    52      68.389  48.404  24.673  1.00 41.07           C
ATOM    387  CB  THR    52      67.395  49.114  23.794  1.00 41.07           C
ATOM    388  OG1 THR    52      66.791  50.187  24.495  1.00 41.07           O
ATOM    389  CG2 THR    52      66.319  48.119  23.326  1.00 41.07           C
ATOM    390  C   THR    52      69.335  49.445  25.186  1.00 41.07           C
ATOM    391  O   THR    52      70.338  49.747  24.542  1.00 41.07           O
ATOM    392  N   LEU    53      69.042  50.024  26.365  1.00 50.23           N
ATOM    393  CA  LEU    53      69.850  51.079  26.911  1.00 50.23           C
ATOM    394  CB  LEU    53      69.316  51.597  28.262  1.00 50.23           C
ATOM    395  CG  LEU    53      67.913  52.236  28.176  1.00 50.23           C
ATOM    396  CD1 LEU    53      67.472  52.811  29.532  1.00 50.23           C
ATOM    397  CD2 LEU    53      67.831  53.266  27.036  1.00 50.23           C
ATOM    398  C   LEU    53      71.247  50.574  27.120  1.00 50.23           C
ATOM    399  O   LEU    53      72.210  51.313  26.915  1.00 50.23           O
ATOM    400  N   GLY    54      71.406  49.310  27.555  1.00 30.15           N
ATOM    401  CA  GLY    54      72.733  48.776  27.694  1.00 30.15           C
ATOM    402  C   GLY    54      73.435  49.449  28.831  1.00 30.15           C
ATOM    403  O   GLY    54      74.587  49.859  28.699  1.00 30.15           O
ATOM    404  N   LEU    55      72.760  49.574  29.989  1.00 94.40           N
ATOM    405  CA  LEU    55      73.349  50.227  31.126  1.00 94.40           C
ATOM    406  CB  LEU    55      72.413  50.295  32.346  1.00 94.40           C
ATOM    407  CG  LEU    55      71.137  51.136  32.135  1.00 94.40           C
ATOM    408  CD1 LEU    55      71.473  52.622  31.941  1.00 94.40           C
ATOM    409  CD2 LEU    55      70.267  50.564  31.006  1.00 94.40           C
ATOM    410  C   LEU    55      74.576  49.481  31.558  1.00 94.40           C
ATOM    411  O   LEU    55      74.553  48.267  31.766  1.00 94.40           O
ATOM    412  N   THR    56      75.677  50.245  31.721  1.00136.38           N
ATOM    413  CA  THR    56      76.991  49.778  32.073  1.00136.38           C
ATOM    414  CB  THR    56      78.058  50.561  31.361  1.00136.38           C
ATOM    415  OG1 THR    56      79.345  50.001  31.580  1.00136.38           O
ATOM    416  CG2 THR    56      78.011  52.010  31.881  1.00136.38           C
ATOM    417  C   THR    56      77.240  49.977  33.540  1.00136.38           C
ATOM    418  O   THR    56      76.476  50.627  34.246  1.00136.38           O
ATOM    419  N   GLN    57      78.390  49.448  33.999  1.00164.49           N
ATOM    420  CA  GLN    57      78.856  49.379  35.358  1.00164.49           C
ATOM    421  CB  GLN    57      80.150  48.555  35.440  1.00164.49           C
ATOM    422  CG  GLN    57      80.700  48.329  36.845  1.00164.49           C
ATOM    423  CD  GLN    57      81.872  47.367  36.694  1.00164.49           C
ATOM    424  OE1 GLN    57      82.680  47.193  37.605  1.00164.49           O
ATOM    425  NE2 GLN    57      81.960  46.715  35.504  1.00164.49           N
ATOM    426  C   GLN    57      79.113  50.730  35.974  1.00164.49           C
ATOM    427  O   GLN    57      79.130  50.868  37.186  1.00164.49           O
ATOM    428  N   GLY    58      79.521  51.737  35.208  1.00144.77           N
ATOM    429  CA  GLY    58      79.722  53.060  35.740  1.00144.77           C
ATOM    430  C   GLY    58      78.466  53.875  35.847  1.00144.77           C
ATOM    431  O   GLY    58      78.389  54.813  36.639  1.00144.77           O
ATOM    432  N   THR    59      77.473  53.559  34.997  1.00143.55           N
ATOM    433  CA  THR    59      76.376  54.437  34.687  1.00143.55           C
ATOM    434  CB  THR    59      75.459  53.904  33.623  1.00143.55           C
ATOM    435  OG1 THR    59      74.601  54.936  33.160  1.00143.55           O
ATOM    436  CG2 THR    59      74.627  52.759  34.211  1.00143.55           C
ATOM    437  C   THR    59      75.535  54.914  35.826  1.00143.55           C
ATOM    438  O   THR    59      75.406  54.297  36.883  1.00143.55           O
ATOM    439  N   VAL    60      74.958  56.116  35.604  1.00106.46           N
ATOM    440  CA  VAL    60      74.040  56.702  36.529  1.00106.46           C
ATOM    441  CB  VAL    60      74.418  58.095  36.948  1.00106.46           C
ATOM    442  CG1 VAL    60      74.539  58.994  35.704  1.00106.46           C
ATOM    443  CG2 VAL    60      73.385  58.581  37.977  1.00106.46           C
ATOM    444  C   VAL    60      72.705  56.739  35.844  1.00106.46           C
ATOM    445  O   VAL    60      72.536  57.365  34.797  1.00106.46           O
ATOM    446  N   VAL    61      71.706  56.052  36.428  1.00 60.03           N
ATOM    447  CA  VAL    61      70.411  56.006  35.818  1.00 60.03           C
ATOM    448  CB  VAL    61      69.913  54.617  35.544  1.00 60.03           C
ATOM    449  CG1 VAL    61      68.501  54.709  34.934  1.00 60.03           C
ATOM    450  CG2 VAL    61      70.938  53.896  34.654  1.00 60.03           C
ATOM    451  C   VAL    61      69.439  56.620  36.763  1.00 60.03           C
ATOM    452  O   VAL    61      69.633  56.582  37.977  1.00 60.03           O
ATOM    453  N   THR    62      68.369  57.228  36.213  1.00 49.77           N
ATOM    454  CA  THR    62      67.381  57.844  37.043  1.00 49.77           C
ATOM    455  CB  THR    62      67.223  59.312  36.778  1.00 49.77           C
ATOM    456  OG1 THR    62      68.457  59.974  37.008  1.00 49.77           O
ATOM    457  CG2 THR    62      66.145  59.878  37.716  1.00 49.77           C
ATOM    458  C   THR    62      66.074  57.167  36.794  1.00 49.77           C
ATOM    459  O   THR    62      65.643  56.999  35.654  1.00 49.77           O
ATOM    460  N   ILE    63      65.403  56.752  37.882  1.00 65.96           N
ATOM    461  CA  ILE    63      64.158  56.067  37.739  1.00 65.96           C
ATOM    462  CB  ILE    63      64.174  54.760  38.455  1.00 65.96           C
ATOM    463  CG1 ILE    63      65.282  53.902  37.820  1.00 65.96           C
ATOM    464  CG2 ILE    63      62.769  54.143  38.370  1.00 65.96           C
ATOM    465  CD1 ILE    63      65.815  52.791  38.712  1.00 65.96           C
ATOM    466  C   ILE    63      63.106  56.961  38.293  1.00 65.96           C
ATOM    467  O   ILE    63      63.220  57.458  39.413  1.00 65.96           O
ATOM    468  N   SER    64      62.057  57.207  37.488  1.00 36.90           N
ATOM    469  CA  SER    64      61.027  58.118  37.885  1.00 36.90           C
ATOM    470  CB  SER    64      60.951  59.359  36.981  1.00 36.90           C
ATOM    471  OG  SER    64      60.616  58.982  35.654  1.00 36.90           O
ATOM    472  C   SER    64      59.714  57.424  37.761  1.00 36.90           C
ATOM    473  O   SER    64      59.565  56.484  36.983  1.00 36.90           O
ATOM    474  N   ALA    65      58.718  57.869  38.551  1.00 34.42           N
ATOM    475  CA  ALA    65      57.421  57.271  38.453  1.00 34.42           C
ATOM    476  CB  ALA    65      57.155  56.200  39.524  1.00 34.42           C
ATOM    477  C   ALA    65      56.405  58.347  38.639  1.00 34.42           C
ATOM    478  O   ALA    65      56.678  59.380  39.253  1.00 34.42           O
ATOM    479  N   GLU    66      55.204  58.141  38.065  1.00 70.01           N
ATOM    480  CA  GLU    66      54.159  59.105  38.235  1.00 70.01           C
ATOM    481  CB  GLU    66      53.963  60.010  37.008  1.00 70.01           C
ATOM    482  CG  GLU    66      52.931  61.119  37.221  1.00 70.01           C
ATOM    483  CD  GLU    66      52.907  61.994  35.975  1.00 70.01           C
ATOM    484  OE1 GLU    66      53.534  61.601  34.955  1.00 70.01           O
ATOM    485  OE2 GLU    66      52.259  63.073  36.031  1.00 70.01           O
ATOM    486  C   GLU    66      52.888  58.350  38.462  1.00 70.01           C
ATOM    487  O   GLU    66      52.574  57.409  37.734  1.00 70.01           O
ATOM    488  N   GLY    67      52.120  58.747  39.496  1.00 15.88           N
ATOM    489  CA  GLY    67      50.882  58.082  39.782  1.00 15.88           C
ATOM    490  C   GLY    67      50.799  57.928  41.264  1.00 15.88           C
ATOM    491  O   GLY    67      51.711  58.311  41.993  1.00 15.88           O
ATOM    492  N   GLU    68      49.686  57.348  41.748  1.00 83.97           N
ATOM    493  CA  GLU    68      49.482  57.170  43.155  1.00 83.97           C
ATOM    494  CB  GLU    68      48.057  56.684  43.488  1.00 83.97           C
ATOM    495  CG  GLU    68      47.656  55.357  42.840  1.00 83.97           C
ATOM    496  CD  GLU    68      46.154  55.189  43.035  1.00 83.97           C
ATOM    497  OE1 GLU    68      45.484  56.214  43.335  1.00 83.97           O
ATOM    498  OE2 GLU    68      45.655  54.041  42.884  1.00 83.97           O
ATOM    499  C   GLU    68      50.496  56.198  43.680  1.00 83.97           C
ATOM    500  O   GLU    68      51.015  56.365  44.783  1.00 83.97           O
ATOM    501  N   ASP    69      50.815  55.163  42.882  1.00 83.24           N
ATOM    502  CA  ASP    69      51.751  54.130  43.232  1.00 83.24           C
ATOM    503  CB  ASP    69      51.767  52.931  42.264  1.00 83.24           C
ATOM    504  CG  ASP    69      50.621  52.003  42.648  1.00 83.24           C
ATOM    505  OD1 ASP    69      50.248  51.991  43.852  1.00 83.24           O
ATOM    506  OD2 ASP    69      50.117  51.281  41.748  1.00 83.24           O
ATOM    507  C   ASP    69      53.139  54.674  43.293  1.00 83.24           C
ATOM    508  O   ASP    69      54.019  54.024  43.854  1.00 83.24           O
ATOM    509  N   GLU    70      53.351  55.901  42.779  1.00113.21           N
ATOM    510  CA  GLU    70      54.653  56.450  42.519  1.00113.21           C
ATOM    511  CB  GLU    70      54.594  57.962  42.239  1.00113.21           C
ATOM    512  CG  GLU    70      54.024  58.785  43.394  1.00113.21           C
ATOM    513  CD  GLU    70      53.676  60.168  42.865  1.00113.21           C
ATOM    514  OE1 GLU    70      54.446  60.700  42.020  1.00113.21           O
ATOM    515  OE2 GLU    70      52.624  60.710  43.300  1.00113.21           O
ATOM    516  C   GLU    70      55.616  56.218  43.647  1.00113.21           C
ATOM    517  O   GLU    70      56.728  55.757  43.396  1.00113.21           O
ATOM    518  N   GLN    71      55.240  56.491  44.907  1.00111.92           N
ATOM    519  CA  GLN    71      56.157  56.282  45.999  1.00111.92           C
ATOM    520  CB  GLN    71      55.530  56.736  47.328  1.00111.92           C
ATOM    521  CG  GLN    71      56.320  56.364  48.583  1.00111.92           C
ATOM    522  CD  GLN    71      55.430  56.698  49.776  1.00111.92           C
ATOM    523  OE1 GLN    71      55.675  56.251  50.896  1.00111.92           O
ATOM    524  NE2 GLN    71      54.362  57.504  49.530  1.00111.92           N
ATOM    525  C   GLN    71      56.472  54.826  46.164  1.00111.92           C
ATOM    526  O   GLN    71      57.635  54.421  46.192  1.00111.92           O
ATOM    527  N   LYS    72      55.423  53.991  46.213  1.00 95.06           N
ATOM    528  CA  LYS    72      55.575  52.594  46.492  1.00 95.06           C
ATOM    529  CB  LYS    72      54.224  51.862  46.469  1.00 95.06           C
ATOM    530  CG  LYS    72      54.298  50.389  46.868  1.00 95.06           C
ATOM    531  CD  LYS    72      52.921  49.770  47.117  1.00 95.06           C
ATOM    532  CE  LYS    72      52.974  48.295  47.516  1.00 95.06           C
ATOM    533  NZ  LYS    72      53.591  48.165  48.854  1.00 95.06           N
ATOM    534  C   LYS    72      56.433  52.014  45.425  1.00 95.06           C
ATOM    535  O   LYS    72      57.265  51.146  45.683  1.00 95.06           O
ATOM    536  N   ALA    73      56.240  52.496  44.187  1.00 34.12           N
ATOM    537  CA  ALA    73      56.975  51.986  43.073  1.00 34.12           C
ATOM    538  CB  ALA    73      56.564  52.642  41.743  1.00 34.12           C
ATOM    539  C   ALA    73      58.432  52.255  43.283  1.00 34.12           C
ATOM    540  O   ALA    73      59.268  51.378  43.074  1.00 34.12           O
ATOM    541  N   VAL    74      58.771  53.475  43.734  1.00 35.18           N
ATOM    542  CA  VAL    74      60.144  53.852  43.908  1.00 35.18           C
ATOM    543  CB  VAL    74      60.285  55.267  44.381  1.00 35.18           C
ATOM    544  CG1 VAL    74      61.768  55.543  44.674  1.00 35.18           C
ATOM    545  CG2 VAL    74      59.674  56.194  43.317  1.00 35.18           C
ATOM    546  C   VAL    74      60.787  52.975  44.937  1.00 35.18           C
ATOM    547  O   VAL    74      61.883  52.457  44.725  1.00 35.18           O
ATOM    548  N   GLU    75      60.105  52.752  46.074  1.00 71.66           N
ATOM    549  CA  GLU    75      60.714  52.016  47.144  1.00 71.66           C
ATOM    550  CB  GLU    75      59.810  51.915  48.385  1.00 71.66           C
ATOM    551  CG  GLU    75      60.456  51.162  49.550  1.00 71.66           C
ATOM    552  CD  GLU    75      59.517  51.240  50.745  1.00 71.66           C
ATOM    553  OE1 GLU    75      59.036  52.365  51.046  1.00 71.66           O
ATOM    554  OE2 GLU    75      59.265  50.176  51.371  1.00 71.66           O
ATOM    555  C   GLU    75      61.040  50.627  46.689  1.00 71.66           C
ATOM    556  O   GLU    75      62.125  50.114  46.957  1.00 71.66           O
ATOM    557  N   HIS    76      60.114  49.971  45.975  1.00104.40           N
ATOM    558  CA  HIS    76      60.386  48.631  45.548  1.00104.40           C
ATOM    559  ND1 HIS    76      57.567  48.448  46.885  1.00104.40           N
ATOM    560  CG  HIS    76      58.218  47.543  46.077  1.00104.40           C
ATOM    561  CB  HIS    76      59.148  47.932  44.966  1.00104.40           C
ATOM    562  NE2 HIS    76      57.018  46.425  47.626  1.00104.40           N
ATOM    563  CD2 HIS    76      57.870  46.312  46.542  1.00104.40           C
ATOM    564  CE1 HIS    76      56.866  47.725  47.795  1.00104.40           C
ATOM    565  C   HIS    76      61.500  48.630  44.551  1.00104.40           C
ATOM    566  O   HIS    76      62.339  47.732  44.550  1.00104.40           O
ATOM    567  N   LEU    77      61.543  49.637  43.663  1.00 50.03           N
ATOM    568  CA  LEU    77      62.573  49.683  42.668  1.00 50.03           C
ATOM    569  CB  LEU    77      62.428  50.915  41.764  1.00 50.03           C
ATOM    570  CG  LEU    77      61.127  50.936  40.945  1.00 50.03           C
ATOM    571  CD1 LEU    77      61.059  52.187  40.058  1.00 50.03           C
ATOM    572  CD2 LEU    77      60.958  49.638  40.143  1.00 50.03           C
ATOM    573  C   LEU    77      63.894  49.813  43.359  1.00 50.03           C
ATOM    574  O   LEU    77      64.850  49.111  43.031  1.00 50.03           O
ATOM    575  N   VAL    78      63.986  50.719  44.351  1.00 92.57           N
ATOM    576  CA  VAL    78      65.248  50.897  45.010  1.00 92.57           C
ATOM    577  CB  VAL    78      65.275  52.024  46.005  1.00 92.57           C
ATOM    578  CG1 VAL    78      64.948  53.329  45.261  1.00 92.57           C
ATOM    579  CG2 VAL    78      64.345  51.701  47.182  1.00 92.57           C
ATOM    580  C   VAL    78      65.572  49.627  45.720  1.00 92.57           C
ATOM    581  O   VAL    78      66.717  49.180  45.730  1.00 92.57           O
ATOM    582  N   LYS    79      64.542  48.994  46.307  1.00 61.51           N
ATOM    583  CA  LYS    79      64.727  47.787  47.053  1.00 61.51           C
ATOM    584  CB  LYS    79      63.385  47.237  47.569  1.00 61.51           C
ATOM    585  CG  LYS    79      63.489  46.088  48.572  1.00 61.51           C
ATOM    586  CD  LYS    79      62.164  45.809  49.291  1.00 61.51           C
ATOM    587  CE  LYS    79      62.239  44.672  50.311  1.00 61.51           C
ATOM    588  NZ  LYS    79      60.927  44.489  50.969  1.00 61.51           N
ATOM    589  C   LYS    79      65.325  46.767  46.133  1.00 61.51           C
ATOM    590  O   LYS    79      66.273  46.076  46.502  1.00 61.51           O
ATOM    591  N   LEU    80      64.795  46.653  44.898  1.00 55.77           N
ATOM    592  CA  LEU    80      65.301  45.689  43.959  1.00 55.77           C
ATOM    593  CB  LEU    80      64.484  45.533  42.667  1.00 55.77           C
ATOM    594  CG  LEU    80      63.292  44.576  42.812  1.00 55.77           C
ATOM    595  CD1 LEU    80      62.276  45.084  43.845  1.00 55.77           C
ATOM    596  CD2 LEU    80      62.700  44.233  41.435  1.00 55.77           C
ATOM    597  C   LEU    80      66.696  45.995  43.541  1.00 55.77           C
ATOM    598  O   LEU    80      67.488  45.078  43.341  1.00 55.77           O
ATOM    599  N   MET    81      67.041  47.280  43.352  1.00149.45           N
ATOM    600  CA  MET    81      68.389  47.517  42.933  1.00149.45           C
ATOM    601  CB  MET    81      68.719  48.994  42.655  1.00149.45           C
ATOM    602  CG  MET    81      70.181  49.203  42.252  1.00149.45           C
ATOM    603  SD  MET    81      70.664  48.439  40.673  1.00149.45           S
ATOM    604  CE  MET    81      69.817  49.645  39.614  1.00149.45           C
ATOM    605  C   MET    81      69.290  47.021  44.021  1.00149.45           C
ATOM    606  O   MET    81      70.315  46.399  43.747  1.00149.45           O
ATOM    607  N   ALA    82      68.897  47.268  45.287  1.00 60.93           N
ATOM    608  CA  ALA    82      69.671  46.908  46.443  1.00 60.93           C
ATOM    609  CB  ALA    82      69.051  47.444  47.749  1.00 60.93           C
ATOM    610  C   ALA    82      69.823  45.420  46.602  1.00 60.93           C
ATOM    611  O   ALA    82      70.931  44.938  46.833  1.00 60.93           O
ATOM    612  N   GLU    83      68.734  44.635  46.463  1.00243.97           N
ATOM    613  CA  GLU    83      68.886  43.229  46.733  1.00243.97           C
ATOM    614  CB  GLU    83      68.002  42.680  47.867  1.00243.97           C
ATOM    615  CG  GLU    83      68.482  43.035  49.275  1.00243.97           C
ATOM    616  CD  GLU    83      67.697  42.163  50.248  1.00243.97           C
ATOM    617  OE1 GLU    83      66.447  42.308  50.297  1.00243.97           O
ATOM    618  OE2 GLU    83      68.337  41.333  50.948  1.00243.97           O
ATOM    619  C   GLU    83      68.542  42.419  45.536  1.00243.97           C
ATOM    620  O   GLU    83      67.997  42.919  44.561  1.00243.97           O
ATOM    621  N   LEU    84      68.903  41.122  45.575  1.00286.80           N
ATOM    622  CA  LEU    84      68.553  40.233  44.508  1.00286.80           C
ATOM    623  CB  LEU    84      69.589  39.124  44.255  1.00286.80           C
ATOM    624  CG  LEU    84      69.205  38.171  43.107  1.00286.80           C
ATOM    625  CD1 LEU    84      69.138  38.899  41.753  1.00286.80           C
ATOM    626  CD2 LEU    84      70.110  36.929  43.085  1.00286.80           C
ATOM    627  C   LEU    84      67.277  39.584  44.922  1.00286.80           C
ATOM    628  O   LEU    84      67.029  39.393  46.110  1.00286.80           O
ATOM    629  N   GLU    85      66.405  39.255  43.954  1.00 91.71           N
ATOM    630  CA  GLU    85      65.180  38.641  44.356  1.00 91.71           C
ATOM    631  CB  GLU    85      63.983  39.039  43.477  1.00 91.71           C
ATOM    632  CG  GLU    85      63.674  40.537  43.542  1.00 91.71           C
ATOM    633  CD  GLU    85      63.593  40.956  45.006  1.00 91.71           C
ATOM    634  OE1 GLU    85      64.657  40.987  45.684  1.00 91.71           O
ATOM    635  OE2 GLU    85      62.459  41.250  45.466  1.00 91.71           O
ATOM    636  C   GLU    85      65.379  37.136  44.261  1.00 91.71           C
ATOM    637  O   GLU    85      64.654  36.480  43.467  1.00 91.71           O
ATOM    638  OXT GLU    85      66.267  36.624  44.994  1.00 91.71           O
TER     639      GLU    85
END
