# Supplementary material for: Estimating local protein model quality: prospects for molecular replacement
Source: Acta Crystallogr D Struct Biol. 2020 Mar 3;76(Pt 3):285–90. doi: 10.1107/S2059798320000972 (PMC7057213; doi:10.1107/S2059798320000972)
Supplement: Supplementary file 1 [file d-76-00285-sup1.zip › models/1cm3.1kkl_H.B99990001.pdb.proq3.sscore.local]

ProQ2 ProQRosCen ProQRosFA ProQ3
0.34984689 0.60632043 0.62714065 0.34378405
0.43262405 0.62970375 0.67754267 0.40117126
0.50214387 0.58354923 0.64708012 0.50476228
0.61850981 0.65173736 0.76114408 0.60593224
0.70779727 0.69755303 0.76781107 0.68530976
0.71406659 0.69356271 0.82562153 0.73967086
0.63913357 0.6884289 0.75088692 0.69780929
0.58951834 0.65652276 0.73799127 0.69661363
0.53312274 0.67992185 0.68456512 0.67778606
0.48836279 0.71600212 0.65018113 0.63796692
0.53260966 0.70670719 0.63081844 0.64997876
0.60224188 0.80111406 0.68452668 0.69639969
0.66568131 0.83948959 0.75904633 0.75876522
0.71199403 0.91908021 0.86437314 0.81129145
0.71122992 0.85229997 0.81650177 0.80049657
0.77812069 0.90810122 0.8957849 0.8630578
0.83431933 0.93173632 0.87249412 0.88804608
0.87127779 0.98454151 0.95166354 0.95444435
0.8564673 0.90935389 0.93117152 0.97432924
0.72301304 0.83171341 0.8730739 0.88825328
0.71508408 0.87666614 0.91283423 0.92806468
0.79126442 0.91347262 0.95351223 1.0037814
0.81444877 0.95353702 1.0143113 1.0247093
0.79100581 0.87144826 0.95482186 0.98630667
0.78692747 0.87370768 0.93198465 0.96232987
0.69784781 0.82277214 0.90275836 0.91091723
0.65073917 0.79201356 0.85991261 0.85280391
0.630896 0.78292553 0.87692028 0.85581954
0.65018609 0.80007285 0.90882032 0.86895297
0.72139423 0.81205824 0.9362482 0.91655894
0.74835432 0.79634117 0.97966468 0.94743607
0.84721537 0.86874631 1.0618436 0.99633695
0.92006056 0.84963473 1.1059137 1.0498825
0.92186066 0.84570153 1.1191868 1.0205797
0.86075857 0.80818609 1.0402187 0.97812679
0.78515075 0.77931198 0.92076411 0.87815651
0.74439885 0.73638669 0.89487101 0.8716633
0.70861962 0.71995539 0.75269174 0.77545374
0.76740154 0.74119155 0.70542827 0.80522865
0.77014809 0.74421789 0.80617249 0.8698654
0.81910079 0.70773876 0.72518659 0.84915816
0.82458628 0.73665741 0.83524882 0.88669301
0.83090175 0.74371436 0.84153675 0.90046902
0.81344206 0.74907605 0.8473387 0.88912778
0.78162131 0.75221812 0.8153286 0.86156319
0.76356704 0.75176432 0.8383609 0.85310606
0.76647311 0.74950518 0.77985849 0.81717468
0.77104378 0.75614331 0.7422402 0.7882978
0.78226314 0.75721204 0.73441975 0.80432722
0.84582474 0.74944952 0.76347613 0.85799593
0.81201029 0.7854952 0.7734926 0.84357542
0.81398514 0.76689661 0.7509687 0.84427434
0.77878882 0.75407407 0.73070504 0.8123409
0.72726421 0.73464574 0.69803461 0.78495182
0.69362211 0.70376996 0.71283709 0.79194701
0.60577605 0.66005355 0.63642476 0.71369241
0.66777722 0.78896935 0.73351863 0.77132616
0.73698536 0.80793611 0.73414545 0.80018359
0.78765138 0.81019159 0.84357204 0.87126749
0.81792046 0.78614962 0.91460011 0.90811765
0.89483198 0.79721486 1.0005718 0.9771221
0.94039887 0.81747592 1.0296146 0.97515211
0.9501752 0.77857526 1.0439513 0.9980034
0.95947989 0.77004772 1.0558161 0.9877798
0.90051603 0.76571083 0.97782483 0.94513568
0.89580512 0.80413681 0.88791028 0.88664546
0.80533658 0.81613539 0.82335494 0.82655942
0.76848105 0.83449356 0.80678885 0.79864129
0.75749615 0.84445527 0.80735929 0.83636574
0.82741767 0.90686671 0.83808236 0.88340435
0.78578309 0.82718688 0.81194213 0.86712475
0.80633451 0.86669242 0.83725652 0.89784738
0.81296019 0.84030553 0.86918654 0.92776959
0.83557315 0.8445695 0.89289224 0.9401478
0.74575789 0.77918196 0.81709315 0.86001386
0.77185837 0.79351186 0.85197523 0.89652852
0.77437355 0.78292532 0.8697166 0.92774608
0.77647812 0.75416151 0.82941642 0.90265258
0.75012495 0.72379976 0.81570886 0.89032579
0.79510474 0.73795299 0.78743346 0.86966864
0.7705234 0.75202427 0.8005581 0.87394523
0.71829563 0.69652317 0.76192641 0.82348988
0.62106466 0.63788625 0.67125237 0.72786433
0.61240746 0.67054717 0.62528238 0.66824436
0.56676652 0.6816353 0.56597141 0.63670744
