# Supplementary material for: Estimating local protein model quality: prospects for molecular replacement
Source: Acta Crystallogr D Struct Biol. 2020 Mar 3;76(Pt 3):285–90. doi: 10.1107/S2059798320000972 (PMC7057213; doi:10.1107/S2059798320000972)
Supplement: Supplementary file 1 [file d-76-00285-sup1.zip › models/1cm3.1kkl_H.B99990001.pdb.proq3d.sscore.local]

ProQ2D ProQRosCenD ProQRosFAD ProQ3D
2.476538419723510742e-01 2.825119793415069580e-01 5.240930318832397461e-01 3.649269938468933105e-01
2.901278436183929443e-01 5.654129385948181152e-01 8.083089590072631836e-01 4.370616972446441650e-01
5.816083550453186035e-01 7.191893458366394043e-01 7.831798195838928223e-01 7.031466364860534668e-01
7.478176355361938477e-01 6.847472190856933594e-01 8.580811023712158203e-01 7.770137786865234375e-01
7.834506034851074219e-01 7.128975391387939453e-01 8.228442072868347168e-01 7.421433329582214355e-01
7.840246558189392090e-01 7.429287433624267578e-01 9.002472162246704102e-01 8.130346536636352539e-01
6.793096065521240234e-01 6.992726922035217285e-01 8.978043198585510254e-01 8.318546414375305176e-01
7.518876791000366211e-01 7.005417346954345703e-01 9.144186377525329590e-01 8.248335719108581543e-01
5.431898236274719238e-01 6.867446899414062500e-01 8.520668745040893555e-01 7.556998133659362793e-01
4.707920253276824951e-01 7.573300004005432129e-01 8.205468654632568359e-01 7.245666980743408203e-01
4.342788755893707275e-01 7.651803493499755859e-01 6.790654063224792480e-01 6.028579473495483398e-01
6.540896296501159668e-01 7.764316797256469727e-01 8.274588584899902344e-01 7.920111417770385742e-01
7.523823380470275879e-01 7.908160090446472168e-01 8.984878659248352051e-01 8.998953104019165039e-01
7.847372889518737793e-01 8.401093482971191406e-01 9.284722208976745605e-01 8.289420008659362793e-01
7.639744877815246582e-01 8.011782765388488770e-01 8.908194303512573242e-01 8.618701696395874023e-01
6.542741656303405762e-01 8.383560180664062500e-01 8.952460885047912598e-01 8.559526205062866211e-01
6.885775327682495117e-01 8.486111760139465332e-01 8.902046084403991699e-01 8.724662065505981445e-01
7.967926263809204102e-01 8.606476783752441406e-01 9.318573474884033203e-01 8.779929280281066895e-01
8.059229850769042969e-01 8.607375621795654297e-01 9.488152265548706055e-01 9.504377245903015137e-01
6.440599560737609863e-01 8.263055682182312012e-01 9.116860032081604004e-01 9.071872234344482422e-01
7.548381686210632324e-01 8.167174458503723145e-01 8.968052864074707031e-01 8.853088617324829102e-01
8.385764956474304199e-01 7.829520702362060547e-01 9.202512502670288086e-01 9.465941190719604492e-01
7.935575246810913086e-01 8.106299638748168945e-01 9.599769711494445801e-01 9.240374565124511719e-01
7.974477410316467285e-01 7.546945214271545410e-01 9.390881657600402832e-01 9.294807314872741699e-01
8.006369471549987793e-01 7.422532439231872559e-01 9.090638756752014160e-01 9.509685635566711426e-01
7.817332148551940918e-01 7.398220896720886230e-01 9.312607645988464355e-01 9.468954205513000488e-01
7.267842888832092285e-01 7.465842962265014648e-01 8.870767951011657715e-01 8.721187114715576172e-01
7.340782880783081055e-01 7.090675234794616699e-01 8.844253420829772949e-01 8.440795540809631348e-01
7.805165648460388184e-01 7.911041378974914551e-01 8.949837088584899902e-01 8.533396720886230469e-01
7.076743841171264648e-01 7.504997849464416504e-01 9.088125824928283691e-01 8.138507008552551270e-01
7.986657023429870605e-01 7.838050723075866699e-01 9.116485714912414551e-01 8.717603087425231934e-01
6.750947833061218262e-01 7.586393952369689941e-01 9.282861351966857910e-01 8.890670537948608398e-01
7.976574897766113281e-01 8.135545849800109863e-01 9.689446091651916504e-01 9.268577694892883301e-01
7.079384922981262207e-01 7.682964801788330078e-01 9.633647203445434570e-01 9.179340004920959473e-01
5.137326121330261230e-01 8.214700222015380859e-01 9.506616592407226562e-01 8.616414070129394531e-01
6.460060477256774902e-01 7.589998841285705566e-01 9.011306166648864746e-01 8.694195747375488281e-01
7.534693479537963867e-01 7.724779248237609863e-01 8.554118871688842773e-01 8.451654911041259766e-01
5.800255537033081055e-01 8.001182675361633301e-01 7.053965330123901367e-01 6.084004044532775879e-01
5.690234899520874023e-01 7.695599794387817383e-01 6.446607708930969238e-01 7.045362591743469238e-01
7.378544211387634277e-01 7.759765982627868652e-01 8.541425466537475586e-01 8.545203804969787598e-01
5.660131573677062988e-01 8.030762672424316406e-01 8.421076536178588867e-01 7.539114356040954590e-01
6.644267439842224121e-01 8.111810088157653809e-01 8.950267434120178223e-01 8.483555912971496582e-01
5.063030123710632324e-01 8.318703174591064453e-01 9.077509045600891113e-01 8.425572514533996582e-01
7.231418490409851074e-01 8.650162220001220703e-01 9.390990138053894043e-01 9.221687912940979004e-01
7.435175776481628418e-01 8.892783522605895996e-01 9.145929217338562012e-01 8.898532390594482422e-01
7.948995828628540039e-01 8.668808341026306152e-01 9.176080822944641113e-01 8.685865402221679688e-01
7.017563581466674805e-01 8.529210090637207031e-01 9.094415307044982910e-01 8.200205564498901367e-01
6.912526488304138184e-01 8.368540406227111816e-01 8.721211552619934082e-01 7.954879999160766602e-01
7.326525449752807617e-01 8.614044189453125000e-01 8.893119096755981445e-01 7.743567228317260742e-01
8.051142692565917969e-01 8.575234413146972656e-01 9.249261021614074707e-01 8.731040954589843750e-01
7.850233316421508789e-01 8.627485632896423340e-01 9.132184982299804688e-01 8.551337122917175293e-01
8.424928784370422363e-01 8.530749082565307617e-01 9.029608964920043945e-01 8.513553142547607422e-01
8.501202464103698730e-01 8.497906327247619629e-01 9.282307624816894531e-01 8.017750978469848633e-01
7.951667308807373047e-01 8.389018177986145020e-01 8.816003203392028809e-01 7.807977199554443359e-01
7.307942509651184082e-01 8.627883195877075195e-01 8.930395245552062988e-01 7.805205583572387695e-01
4.260178208351135254e-01 7.859431505203247070e-01 7.313272953033447266e-01 4.711323678493499756e-01
4.635282456874847412e-01 7.843588590621948242e-01 7.770942449569702148e-01 6.675574779510498047e-01
5.478160381317138672e-01 8.514183759689331055e-01 7.370176911354064941e-01 5.930657386779785156e-01
6.509843468666076660e-01 8.610766530036926270e-01 8.528917431831359863e-01 6.714704632759094238e-01
7.119528055191040039e-01 8.514506816864013672e-01 9.113339185714721680e-01 8.314828276634216309e-01
8.516421318054199219e-01 8.725148439407348633e-01 9.152335524559020996e-01 9.150002598762512207e-01
8.582204580307006836e-01 8.947799801826477051e-01 9.496779441833496094e-01 9.161503314971923828e-01
8.578978180885314941e-01 8.760986924171447754e-01 9.538949131965637207e-01 9.086356759071350098e-01
9.013474583625793457e-01 8.256732821464538574e-01 9.370890855789184570e-01 9.200284481048583984e-01
9.132742285728454590e-01 7.106584310531616211e-01 8.852117061614990234e-01 8.963192701339721680e-01
8.597790598869323730e-01 7.382504940032958984e-01 7.859305739402770996e-01 8.705756068229675293e-01
7.461777329444885254e-01 7.334890961647033691e-01 8.214853405952453613e-01 7.850662469863891602e-01
7.303470373153686523e-01 6.481025815010070801e-01 8.430136442184448242e-01 7.879642844200134277e-01
7.345916628837585449e-01 7.591018080711364746e-01 8.395700454711914062e-01 7.595735788345336914e-01
7.882100939750671387e-01 7.810737490653991699e-01 8.545503616333007812e-01 8.914089202880859375e-01
7.121196389198303223e-01 7.410051226615905762e-01 8.400408029556274414e-01 8.813484311103820801e-01
7.318301796913146973e-01 7.480005025863647461e-01 8.660052418708801270e-01 9.235392808914184570e-01
6.783974766731262207e-01 7.227547764778137207e-01 9.193661808967590332e-01 9.401837587356567383e-01
7.660701274871826172e-01 7.540839910507202148e-01 8.836276531219482422e-01 9.468042254447937012e-01
6.458293795585632324e-01 7.334868907928466797e-01 7.560003399848937988e-01 8.727016448974609375e-01
6.509833335876464844e-01 7.424520850181579590e-01 8.235387206077575684e-01 8.826744556427001953e-01
6.174691319465637207e-01 7.714482545852661133e-01 8.017527461051940918e-01 9.287570714950561523e-01
6.768838167190551758e-01 7.312463521957397461e-01 8.072715997695922852e-01 8.860981464385986328e-01
7.371744513511657715e-01 7.001405358314514160e-01 8.259770274162292480e-01 8.912355899810791016e-01
7.350269556045532227e-01 6.975879073143005371e-01 8.388182520866394043e-01 8.780551552772521973e-01
7.486885786056518555e-01 7.049064040184020996e-01 8.627073168754577637e-01 8.533881902694702148e-01
7.420415878295898438e-01 6.672468781471252441e-01 8.094174265861511230e-01 8.122612833976745605e-01
6.382215619087219238e-01 5.456643104553222656e-01 6.213290095329284668e-01 7.420293688774108887e-01
4.440760314464569092e-01 6.147764921188354492e-01 5.640133023262023926e-01 5.957416892051696777e-01
3.935189247131347656e-01 4.762554764747619629e-01 3.752459287643432617e-01 4.348250329494476318e-01
