# Supplementary material for: Estimating local protein model quality: prospects for molecular replacement
Source: Acta Crystallogr D Struct Biol. 2020 Mar 3;76(Pt 3):285–90. doi: 10.1107/S2059798320000972 (PMC7057213; doi:10.1107/S2059798320000972)
Supplement: Supplementary file 1 [file d-76-00285-sup1.zip › models/1cm3.1rzr_T.B99990001.pdb]

EXPDTA    THEORETICAL MODEL, MODELLER 9.23 2019/11/15 15:36:46
REMARK   6 MODELLER OBJECTIVE FUNCTION:       350.3869
REMARK   6 MODELLER BEST TEMPLATE % SEQ ID:  38.750
REMARK   6 SEQUENCE: 1cm3/1cm3.1rzr_T
REMARK   6 ALIGNMENT: 1cm3/1cm3.1rzr_T.ali
REMARK   6 SCRIPT: ./make_models.py
REMARK   6 TEMPLATE: 1rzr 3:T - 83:T MODELS 3: - 83: AT 38.8%
ATOM      1  N   MET     1      49.446   5.438  65.467  1.00112.30           N
ATOM      2  CA  MET     1      50.323   5.061  64.334  1.00112.30           C
ATOM      3  CB  MET     1      51.787   5.419  64.645  1.00112.30           C
ATOM      4  CG  MET     1      52.083   6.918  64.649  1.00112.30           C
ATOM      5  SD  MET     1      51.947   7.697  63.012  1.00112.30           S
ATOM      6  CE  MET     1      52.821   9.220  63.467  1.00112.30           C
ATOM      7  C   MET     1      50.255   3.592  64.101  1.00112.30           C
ATOM      8  O   MET     1      50.569   3.112  63.012  1.00112.30           O
ATOM      9  N   PHE     2      49.830   2.834  65.128  1.00259.86           N
ATOM     10  CA  PHE     2      49.791   1.415  64.971  1.00259.86           C
ATOM     11  CB  PHE     2      50.944   0.672  65.667  1.00259.86           C
ATOM     12  CG  PHE     2      52.217   1.128  65.048  1.00259.86           C
ATOM     13  CD1 PHE     2      52.730   0.488  63.943  1.00259.86           C
ATOM     14  CD2 PHE     2      52.891   2.205  65.577  1.00259.86           C
ATOM     15  CE1 PHE     2      53.907   0.916  63.376  1.00259.86           C
ATOM     16  CE2 PHE     2      54.068   2.638  65.017  1.00259.86           C
ATOM     17  CZ  PHE     2      54.574   1.991  63.915  1.00259.86           C
ATOM     18  C   PHE     2      48.540   0.893  65.593  1.00259.86           C
ATOM     19  O   PHE     2      47.685   1.637  66.073  1.00259.86           O
ATOM     20  N   GLN     3      48.431  -0.445  65.553  1.00257.89           N
ATOM     21  CA  GLN     3      47.382  -1.259  66.082  1.00257.89           C
ATOM     22  CB  GLN     3      47.531  -2.724  65.639  1.00257.89           C
ATOM     23  CG  GLN     3      47.598  -2.885  64.120  1.00257.89           C
ATOM     24  CD  GLN     3      48.183  -4.257  63.817  1.00257.89           C
ATOM     25  OE1 GLN     3      49.120  -4.705  64.478  1.00257.89           O
ATOM     26  NE2 GLN     3      47.622  -4.948  62.789  1.00257.89           N
ATOM     27  C   GLN     3      47.530  -1.240  67.568  1.00257.89           C
ATOM     28  O   GLN     3      48.496  -0.699  68.098  1.00257.89           O
ATOM     29  N   GLN     4      46.532  -1.792  68.283  1.00 63.38           N
ATOM     30  CA  GLN     4      46.591  -1.832  69.713  1.00 63.38           C
ATOM     31  CB  GLN     4      45.954  -0.586  70.338  1.00 63.38           C
ATOM     32  CG  GLN     4      46.000  -0.526  71.860  1.00 63.38           C
ATOM     33  CD  GLN     4      45.324   0.779  72.248  1.00 63.38           C
ATOM     34  OE1 GLN     4      44.624   1.386  71.439  1.00 63.38           O
ATOM     35  NE2 GLN     4      45.527   1.218  73.517  1.00 63.38           N
ATOM     36  C   GLN     4      45.806  -3.027  70.157  1.00 63.38           C
ATOM     37  O   GLN     4      44.898  -3.475  69.460  1.00 63.38           O
ATOM     38  N   GLU     5      46.140  -3.596  71.334  1.00 67.78           N
ATOM     39  CA  GLU     5      45.393  -4.735  71.786  1.00 67.78           C
ATOM     40  CB  GLU     5      46.224  -5.988  72.106  1.00 67.78           C
ATOM     41  CG  GLU     5      47.132  -6.468  70.977  1.00 67.78           C
ATOM     42  CD  GLU     5      48.515  -5.919  71.295  1.00 67.78           C
ATOM     43  OE1 GLU     5      48.664  -5.307  72.386  1.00 67.78           O
ATOM     44  OE2 GLU     5      49.442  -6.116  70.465  1.00 67.78           O
ATOM     45  C   GLU     5      44.769  -4.373  73.091  1.00 67.78           C
ATOM     46  O   GLU     5      45.347  -3.640  73.891  1.00 67.78           O
ATOM     47  N   VAL     6      43.548  -4.877  73.340  1.00 89.18           N
ATOM     48  CA  VAL     6      42.955  -4.632  74.616  1.00 89.18           C
ATOM     49  CB  VAL     6      42.012  -3.464  74.666  1.00 89.18           C
ATOM     50  CG1 VAL     6      40.752  -3.796  73.849  1.00 89.18           C
ATOM     51  CG2 VAL     6      41.746  -3.135  76.148  1.00 89.18           C
ATOM     52  C   VAL     6      42.190  -5.856  74.980  1.00 89.18           C
ATOM     53  O   VAL     6      42.001  -6.750  74.159  1.00 89.18           O
ATOM     54  N   THR     7      41.773  -5.952  76.254  1.00 33.41           N
ATOM     55  CA  THR     7      40.983  -7.072  76.658  1.00 33.41           C
ATOM     56  CB  THR     7      41.561  -7.830  77.814  1.00 33.41           C
ATOM     57  OG1 THR     7      41.619  -6.999  78.963  1.00 33.41           O
ATOM     58  CG2 THR     7      42.971  -8.302  77.431  1.00 33.41           C
ATOM     59  C   THR     7      39.677  -6.509  77.099  1.00 33.41           C
ATOM     60  O   THR     7      39.629  -5.504  77.808  1.00 33.41           O
ATOM     61  N   ILE     8      38.570  -7.142  76.676  1.00180.96           N
ATOM     62  CA  ILE     8      37.306  -6.602  77.059  1.00180.96           C
ATOM     63  CB  ILE     8      36.178  -7.113  76.215  1.00180.96           C
ATOM     64  CG1 ILE     8      36.434  -6.783  74.733  1.00180.96           C
ATOM     65  CG2 ILE     8      34.869  -6.526  76.764  1.00180.96           C
ATOM     66  CD1 ILE     8      36.573  -5.288  74.444  1.00180.96           C
ATOM     67  C   ILE     8      37.069  -7.063  78.456  1.00180.96           C
ATOM     68  O   ILE     8      37.047  -8.261  78.733  1.00180.96           O
ATOM     69  N   THR     9      37.005  -6.091  79.382  1.00132.52           N
ATOM     70  CA  THR     9      36.735  -6.291  80.775  1.00132.52           C
ATOM     71  CB  THR     9      37.273  -5.178  81.617  1.00132.52           C
ATOM     72  OG1 THR     9      37.081  -5.473  82.992  1.00132.52           O
ATOM     73  CG2 THR     9      36.554  -3.874  81.236  1.00132.52           C
ATOM     74  C   THR     9      35.264  -6.408  81.063  1.00132.52           C
ATOM     75  O   THR     9      34.873  -7.106  81.997  1.00132.52           O
ATOM     76  N   ALA    10      34.415  -5.691  80.293  1.00 41.05           N
ATOM     77  CA  ALA    10      33.008  -5.618  80.585  1.00 41.05           C
ATOM     78  CB  ALA    10      32.254  -4.597  79.713  1.00 41.05           C
ATOM     79  C   ALA    10      32.371  -6.957  80.384  1.00 41.05           C
ATOM     80  O   ALA    10      32.749  -7.740  79.520  1.00 41.05           O
ATOM     81  N   PRO    11      31.404  -7.228  81.220  1.00 98.14           N
ATOM     82  CA  PRO    11      30.696  -8.475  81.116  1.00 98.14           C
ATOM     83  CD  PRO    11      31.492  -6.777  82.599  1.00 98.14           C
ATOM     84  CB  PRO    11      29.905  -8.614  82.413  1.00 98.14           C
ATOM     85  CG  PRO    11      30.773  -7.854  83.432  1.00 98.14           C
ATOM     86  C   PRO    11      29.876  -8.582  79.870  1.00 98.14           C
ATOM     87  O   PRO    11      29.546  -9.700  79.477  1.00 98.14           O
ATOM     88  N   ASN    12      29.483  -7.440  79.276  1.00 56.42           N
ATOM     89  CA  ASN    12      28.719  -7.407  78.062  1.00 56.42           C
ATOM     90  CB  ASN    12      28.141  -6.013  77.779  1.00 56.42           C
ATOM     91  CG  ASN    12      27.090  -5.745  78.846  1.00 56.42           C
ATOM     92  OD1 ASN    12      27.310  -4.968  79.773  1.00 56.42           O
ATOM     93  ND2 ASN    12      25.913  -6.417  78.720  1.00 56.42           N
ATOM     94  C   ASN    12      29.596  -7.799  76.914  1.00 56.42           C
ATOM     95  O   ASN    12      29.148  -8.431  75.957  1.00 56.42           O
ATOM     96  N   GLY    13      30.885  -7.420  76.983  1.00 27.40           N
ATOM     97  CA  GLY    13      31.782  -7.696  75.906  1.00 27.40           C
ATOM     98  C   GLY    13      31.492  -6.646  74.890  1.00 27.40           C
ATOM     99  O   GLY    13      31.000  -5.573  75.234  1.00 27.40           O
ATOM    100  N   LEU    14      31.797  -6.921  73.606  1.00107.80           N
ATOM    101  CA  LEU    14      31.492  -5.946  72.599  1.00107.80           C
ATOM    102  CB  LEU    14      32.318  -6.086  71.308  1.00107.80           C
ATOM    103  CG  LEU    14      33.825  -5.820  71.466  1.00107.80           C
ATOM    104  CD1 LEU    14      34.505  -6.901  72.322  1.00107.80           C
ATOM    105  CD2 LEU    14      34.491  -5.642  70.093  1.00107.80           C
ATOM    106  C   LEU    14      30.074  -6.183  72.191  1.00107.80           C
ATOM    107  O   LEU    14      29.814  -6.854  71.192  1.00107.80           O
ATOM    108  N   ASP    15      29.125  -5.604  72.952  1.00 90.05           N
ATOM    109  CA  ASP    15      27.731  -5.800  72.687  1.00 90.05           C
ATOM    110  CB  ASP    15      26.979  -6.561  73.798  1.00 90.05           C
ATOM    111  CG  ASP    15      27.461  -8.007  73.828  1.00 90.05           C
ATOM    112  OD1 ASP    15      28.457  -8.321  73.123  1.00 90.05           O
ATOM    113  OD2 ASP    15      26.833  -8.817  74.561  1.00 90.05           O
ATOM    114  C   ASP    15      27.076  -4.463  72.577  1.00 90.05           C
ATOM    115  O   ASP    15      27.742  -3.438  72.521  1.00 90.05           O
ATOM    116  N   THR    16      25.730  -4.485  72.665  1.00111.99           N
ATOM    117  CA  THR    16      24.762  -3.449  72.420  1.00111.99           C
ATOM    118  CB  THR    16      23.671  -3.443  73.454  1.00111.99           C
ATOM    119  OG1 THR    16      23.100  -4.740  73.550  1.00111.99           O
ATOM    120  CG2 THR    16      22.573  -2.453  73.021  1.00111.99           C
ATOM    121  C   THR    16      25.374  -2.083  72.319  1.00111.99           C
ATOM    122  O   THR    16      26.126  -1.819  71.381  1.00111.99           O
ATOM    123  N   ARG    17      25.075  -1.177  73.269  1.00117.29           N
ATOM    124  CA  ARG    17      25.459   0.203  73.147  1.00117.29           C
ATOM    125  CB  ARG    17      25.087   1.034  74.390  1.00117.29           C
ATOM    126  CG  ARG    17      23.584   1.132  74.635  1.00117.29           C
ATOM    127  CD  ARG    17      23.227   1.955  75.873  1.00117.29           C
ATOM    128  NE  ARG    17      23.855   3.294  75.701  1.00117.29           N
ATOM    129  CZ  ARG    17      23.894   4.169  76.747  1.00117.29           C
ATOM    130  NH1 ARG    17      23.337   3.819  77.943  1.00117.29           N
ATOM    131  NH2 ARG    17      24.494   5.387  76.600  1.00117.29           N
ATOM    132  C   ARG    17      26.937   0.350  72.980  1.00117.29           C
ATOM    133  O   ARG    17      27.371   1.092  72.099  1.00117.29           O
ATOM    134  N   PRO    18      27.746  -0.324  73.747  1.00 73.03           N
ATOM    135  CA  PRO    18      29.158  -0.109  73.649  1.00 73.03           C
ATOM    136  CD  PRO    18      27.360  -0.857  75.043  1.00 73.03           C
ATOM    137  CB  PRO    18      29.777  -0.969  74.746  1.00 73.03           C
ATOM    138  CG  PRO    18      28.677  -1.005  75.825  1.00 73.03           C
ATOM    139  C   PRO    18      29.689  -0.361  72.278  1.00 73.03           C
ATOM    140  O   PRO    18      30.567   0.376  71.837  1.00 73.03           O
ATOM    141  N   ALA    19      29.179  -1.393  71.589  1.00 39.90           N
ATOM    142  CA  ALA    19      29.654  -1.704  70.273  1.00 39.90           C
ATOM    143  CB  ALA    19      29.078  -3.021  69.725  1.00 39.90           C
ATOM    144  C   ALA    19      29.281  -0.612  69.317  1.00 39.90           C
ATOM    145  O   ALA    19      30.079  -0.231  68.463  1.00 39.90           O
ATOM    146  N   ALA    20      28.043  -0.087  69.421  1.00 32.60           N
ATOM    147  CA  ALA    20      27.610   0.926  68.500  1.00 32.60           C
ATOM    148  CB  ALA    20      26.138   1.323  68.695  1.00 32.60           C
ATOM    149  C   ALA    20      28.439   2.151  68.708  1.00 32.60           C
ATOM    150  O   ALA    20      28.906   2.772  67.755  1.00 32.60           O
ATOM    151  N   GLN    21      28.678   2.498  69.986  1.00128.61           N
ATOM    152  CA  GLN    21      29.398   3.686  70.336  1.00128.61           C
ATOM    153  CB  GLN    21      29.583   3.820  71.858  1.00128.61           C
ATOM    154  CG  GLN    21      30.479   4.988  72.270  1.00128.61           C
ATOM    155  CD  GLN    21      29.641   6.256  72.330  1.00128.61           C
ATOM    156  OE1 GLN    21      30.089   7.327  71.923  1.00128.61           O
ATOM    157  NE2 GLN    21      28.398   6.140  72.874  1.00128.61           N
ATOM    158  C   GLN    21      30.761   3.583  69.750  1.00128.61           C
ATOM    159  O   GLN    21      31.340   4.578  69.320  1.00128.61           O
ATOM    160  N   PHE    22      31.320   2.364  69.788  1.00 59.23           N
ATOM    161  CA  PHE    22      32.629   2.061  69.297  1.00 59.23           C
ATOM    162  CB  PHE    22      33.027   0.620  69.657  1.00 59.23           C
ATOM    163  CG  PHE    22      34.327   0.293  69.013  1.00 59.23           C
ATOM    164  CD1 PHE    22      35.513   0.663  69.601  1.00 59.23           C
ATOM    165  CD2 PHE    22      34.354  -0.395  67.823  1.00 59.23           C
ATOM    166  CE1 PHE    22      36.712   0.352  69.004  1.00 59.23           C
ATOM    167  CE2 PHE    22      35.549  -0.709  67.221  1.00 59.23           C
ATOM    168  CZ  PHE    22      36.730  -0.334  67.814  1.00 59.23           C
ATOM    169  C   PHE    22      32.681   2.181  67.812  1.00 59.23           C
ATOM    170  O   PHE    22      33.550   2.853  67.258  1.00 59.23           O
ATOM    171  N   VAL    23      31.734   1.525  67.124  1.00 49.50           N
ATOM    172  CA  VAL    23      31.761   1.523  65.696  1.00 49.50           C
ATOM    173  CB  VAL    23      30.638   0.736  65.089  1.00 49.50           C
ATOM    174  CG1 VAL    23      30.724   0.859  63.557  1.00 49.50           C
ATOM    175  CG2 VAL    23      30.707  -0.705  65.621  1.00 49.50           C
ATOM    176  C   VAL    23      31.593   2.929  65.266  1.00 49.50           C
ATOM    177  O   VAL    23      32.417   3.439  64.519  1.00 49.50           O
ATOM    178  N   LYS    24      30.576   3.628  65.796  1.00 66.22           N
ATOM    179  CA  LYS    24      30.312   4.958  65.341  1.00 66.22           C
ATOM    180  CB  LYS    24      29.102   5.611  66.033  1.00 66.22           C
ATOM    181  CG  LYS    24      27.767   5.031  65.552  1.00 66.22           C
ATOM    182  CD  LYS    24      26.542   5.506  66.340  1.00 66.22           C
ATOM    183  CE  LYS    24      26.222   4.664  67.579  1.00 66.22           C
ATOM    184  NZ  LYS    24      25.051   5.232  68.283  1.00 66.22           N
ATOM    185  C   LYS    24      31.524   5.795  65.583  1.00 66.22           C
ATOM    186  O   LYS    24      31.907   6.602  64.738  1.00 66.22           O
ATOM    187  N   GLU    25      32.188   5.600  66.731  1.00 98.26           N
ATOM    188  CA  GLU    25      33.349   6.390  66.989  1.00 98.26           C
ATOM    189  CB  GLU    25      33.921   6.201  68.398  1.00 98.26           C
ATOM    190  CG  GLU    25      33.007   6.802  69.469  1.00 98.26           C
ATOM    191  CD  GLU    25      32.858   8.300  69.209  1.00 98.26           C
ATOM    192  OE1 GLU    25      32.357   8.682  68.116  1.00 98.26           O
ATOM    193  OE2 GLU    25      33.241   9.086  70.115  1.00 98.26           O
ATOM    194  C   GLU    25      34.385   6.058  65.959  1.00 98.26           C
ATOM    195  O   GLU    25      35.192   6.908  65.593  1.00 98.26           O
ATOM    196  N   ALA    26      34.425   4.783  65.532  1.00 93.84           N
ATOM    197  CA  ALA    26      35.283   4.230  64.515  1.00 93.84           C
ATOM    198  CB  ALA    26      35.338   2.695  64.553  1.00 93.84           C
ATOM    199  C   ALA    26      34.902   4.631  63.107  1.00 93.84           C
ATOM    200  O   ALA    26      35.696   4.454  62.192  1.00 93.84           O
ATOM    201  N   LYS    27      33.627   4.984  62.851  1.00133.73           N
ATOM    202  CA  LYS    27      33.140   5.321  61.538  1.00133.73           C
ATOM    203  CB  LYS    27      31.614   5.215  61.356  1.00133.73           C
ATOM    204  CG  LYS    27      31.238   5.162  59.869  1.00133.73           C
ATOM    205  CD  LYS    27      29.820   4.676  59.568  1.00133.73           C
ATOM    206  CE  LYS    27      29.543   4.515  58.068  1.00133.73           C
ATOM    207  NZ  LYS    27      29.690   5.819  57.384  1.00133.73           N
ATOM    208  C   LYS    27      33.580   6.687  61.103  1.00133.73           C
ATOM    209  O   LYS    27      33.591   6.993  59.914  1.00133.73           O
ATOM    210  N   GLY    28      33.887   7.562  62.074  1.00 58.10           N
ATOM    211  CA  GLY    28      34.264   8.936  61.867  1.00 58.10           C
ATOM    212  C   GLY    28      35.560   9.061  61.111  1.00 58.10           C
ATOM    213  O   GLY    28      35.822  10.095  60.503  1.00 58.10           O
ATOM    214  N   PHE    29      36.450   8.056  61.183  1.00 73.65           N
ATOM    215  CA  PHE    29      37.754   8.201  60.597  1.00 73.65           C
ATOM    216  CB  PHE    29      38.831   7.480  61.427  1.00 73.65           C
ATOM    217  CG  PHE    29      38.874   8.169  62.751  1.00 73.65           C
ATOM    218  CD1 PHE    29      39.692   9.256  62.948  1.00 73.65           C
ATOM    219  CD2 PHE    29      38.090   7.729  63.794  1.00 73.65           C
ATOM    220  CE1 PHE    29      39.732   9.898  64.163  1.00 73.65           C
ATOM    221  CE2 PHE    29      38.124   8.366  65.013  1.00 73.65           C
ATOM    222  CZ  PHE    29      38.945   9.451  65.198  1.00 73.65           C
ATOM    223  C   PHE    29      37.812   7.674  59.192  1.00 73.65           C
ATOM    224  O   PHE    29      37.134   6.715  58.829  1.00 73.65           O
ATOM    225  N   THR    30      38.622   8.358  58.352  1.00 42.87           N
ATOM    226  CA  THR    30      38.855   8.032  56.972  1.00 42.87           C
ATOM    227  CB  THR    30      39.626   9.108  56.267  1.00 42.87           C
ATOM    228  OG1 THR    30      38.928  10.343  56.328  1.00 42.87           O
ATOM    229  CG2 THR    30      39.833   8.683  54.805  1.00 42.87           C
ATOM    230  C   THR    30      39.663   6.776  56.863  1.00 42.87           C
ATOM    231  O   THR    30      39.347   5.891  56.071  1.00 42.87           O
ATOM    232  N   SER    31      40.723   6.662  57.684  1.00 48.83           N
ATOM    233  CA  SER    31      41.596   5.530  57.613  1.00 48.83           C
ATOM    234  CB  SER    31      42.734   5.615  58.641  1.00 48.83           C
ATOM    235  OG  SER    31      42.190   5.790  59.941  1.00 48.83           O
ATOM    236  C   SER    31      40.803   4.290  57.873  1.00 48.83           C
ATOM    237  O   SER    31      39.754   4.330  58.512  1.00 48.83           O
ATOM    238  N   GLU    32      41.282   3.143  57.351  1.00 86.23           N
ATOM    239  CA  GLU    32      40.590   1.898  57.521  1.00 86.23           C
ATOM    240  CB  GLU    32      41.130   0.750  56.651  1.00 86.23           C
ATOM    241  CG  GLU    32      40.765   0.857  55.171  1.00 86.23           C
ATOM    242  CD  GLU    32      39.260   0.660  55.045  1.00 86.23           C
ATOM    243  OE1 GLU    32      38.509   1.605  55.410  1.00 86.23           O
ATOM    244  OE2 GLU    32      38.841  -0.435  54.586  1.00 86.23           O
ATOM    245  C   GLU    32      40.737   1.461  58.939  1.00 86.23           C
ATOM    246  O   GLU    32      41.674   1.856  59.630  1.00 86.23           O
ATOM    247  N   ILE    33      39.756   0.673  59.426  1.00 63.93           N
ATOM    248  CA  ILE    33      39.837   0.160  60.758  1.00 63.93           C
ATOM    249  CB  ILE    33      39.135   1.043  61.746  1.00 63.93           C
ATOM    250  CG1 ILE    33      39.739   2.453  61.681  1.00 63.93           C
ATOM    251  CG2 ILE    33      39.236   0.395  63.136  1.00 63.93           C
ATOM    252  CD1 ILE    33      38.877   3.513  62.359  1.00 63.93           C
ATOM    253  C   ILE    33      39.138  -1.164  60.756  1.00 63.93           C
ATOM    254  O   ILE    33      38.083  -1.312  60.142  1.00 63.93           O
ATOM    255  N   THR    34      39.717  -2.175  61.436  1.00 40.25           N
ATOM    256  CA  THR    34      39.078  -3.460  61.485  1.00 40.25           C
ATOM    257  CB  THR    34      39.569  -4.412  60.434  1.00 40.25           C
ATOM    258  OG1 THR    34      40.943  -4.706  60.639  1.00 40.25           O
ATOM    259  CG2 THR    34      39.374  -3.756  59.058  1.00 40.25           C
ATOM    260  C   THR    34      39.391  -4.067  62.818  1.00 40.25           C
ATOM    261  O   THR    34      40.442  -3.806  63.398  1.00 40.25           O
ATOM    262  N   VAL    35      38.469  -4.898  63.344  1.00 41.04           N
ATOM    263  CA  VAL    35      38.669  -5.543  64.610  1.00 41.04           C
ATOM    264  CB  VAL    35      37.467  -5.430  65.501  1.00 41.04           C
ATOM    265  CG1 VAL    35      37.714  -6.246  66.776  1.00 41.04           C
ATOM    266  CG2 VAL    35      37.183  -3.942  65.759  1.00 41.04           C
ATOM    267  C   VAL    35      38.859  -7.002  64.325  1.00 41.04           C
ATOM    268  O   VAL    35      38.094  -7.592  63.565  1.00 41.04           O
ATOM    269  N   THR    36      39.895  -7.621  64.930  1.00 35.34           N
ATOM    270  CA  THR    36      40.152  -9.014  64.686  1.00 35.34           C
ATOM    271  CB  THR    36      41.521  -9.271  64.118  1.00 35.34           C
ATOM    272  OG1 THR    36      41.684  -8.573  62.892  1.00 35.34           O
ATOM    273  CG2 THR    36      41.698 -10.783  63.893  1.00 35.34           C
ATOM    274  C   THR    36      40.089  -9.748  65.990  1.00 35.34           C
ATOM    275  O   THR    36      40.444  -9.211  67.038  1.00 35.34           O
ATOM    276  N   SER    37      39.593 -11.003  65.961  1.00 90.88           N
ATOM    277  CA  SER    37      39.567 -11.758  67.177  1.00 90.88           C
ATOM    278  CB  SER    37      38.539 -11.246  68.199  1.00 90.88           C
ATOM    279  OG  SER    37      38.575 -12.042  69.373  1.00 90.88           O
ATOM    280  C   SER    37      39.230 -13.184  66.870  1.00 90.88           C
ATOM    281  O   SER    37      38.358 -13.480  66.056  1.00 90.88           O
ATOM    282  N   ASN    38      39.925 -14.105  67.562  1.00 66.23           N
ATOM    283  CA  ASN    38      39.714 -15.517  67.451  1.00 66.23           C
ATOM    284  CB  ASN    38      38.326 -15.965  67.941  1.00 66.23           C
ATOM    285  CG  ASN    38      38.379 -17.470  68.159  1.00 66.23           C
ATOM    286  OD1 ASN    38      37.356 -18.118  68.372  1.00 66.23           O
ATOM    287  ND2 ASN    38      39.612 -18.042  68.114  1.00 66.23           N
ATOM    288  C   ASN    38      39.895 -15.977  66.034  1.00 66.23           C
ATOM    289  O   ASN    38      39.273 -16.951  65.612  1.00 66.23           O
ATOM    290  N   GLY    39      40.774 -15.305  65.264  1.00 25.29           N
ATOM    291  CA  GLY    39      41.082 -15.763  63.937  1.00 25.29           C
ATOM    292  C   GLY    39      40.255 -15.045  62.914  1.00 25.29           C
ATOM    293  O   GLY    39      40.588 -15.048  61.730  1.00 25.29           O
ATOM    294  N   LYS    40      39.153 -14.396  63.326  1.00 89.09           N
ATOM    295  CA  LYS    40      38.354 -13.731  62.339  1.00 89.09           C
ATOM    296  CB  LYS    40      36.842 -13.955  62.498  1.00 89.09           C
ATOM    297  CG  LYS    40      36.419 -15.419  62.350  1.00 89.09           C
ATOM    298  CD  LYS    40      36.821 -16.290  63.538  1.00 89.09           C
ATOM    299  CE  LYS    40      36.457 -17.765  63.368  1.00 89.09           C
ATOM    300  NZ  LYS    40      37.602 -18.502  62.796  1.00 89.09           N
ATOM    301  C   LYS    40      38.587 -12.264  62.480  1.00 89.09           C
ATOM    302  O   LYS    40      38.811 -11.767  63.580  1.00 89.09           O
ATOM    303  N   SER    41      38.564 -11.533  61.348  1.00 31.32           N
ATOM    304  CA  SER    41      38.734 -10.112  61.396  1.00 31.32           C
ATOM    305  CB  SER    41      40.048  -9.631  60.754  1.00 31.32           C
ATOM    306  OG  SER    41      40.088  -9.995  59.382  1.00 31.32           O
ATOM    307  C   SER    41      37.591  -9.511  60.643  1.00 31.32           C
ATOM    308  O   SER    41      37.152 -10.059  59.633  1.00 31.32           O
ATOM    309  N   ALA    42      37.063  -8.365  61.122  1.00 31.54           N
ATOM    310  CA  ALA    42      35.932  -7.792  60.451  1.00 31.54           C
ATOM    311  CB  ALA    42      34.584  -8.178  61.078  1.00 31.54           C
ATOM    312  C   ALA    42      36.039  -6.305  60.512  1.00 31.54           C
ATOM    313  O   ALA    42      36.788  -5.750  61.313  1.00 31.54           O
ATOM    314  N   SER    43      35.287  -5.618  59.628  1.00 38.17           N
ATOM    315  CA  SER    43      35.357  -4.190  59.599  1.00 38.17           C
ATOM    316  CB  SER    43      34.566  -3.544  58.449  1.00 38.17           C
ATOM    317  OG  SER    43      34.700  -2.132  58.511  1.00 38.17           O
ATOM    318  C   SER    43      34.809  -3.660  60.876  1.00 38.17           C
ATOM    319  O   SER    43      33.710  -4.008  61.300  1.00 38.17           O
ATOM    320  N   ALA    44      35.602  -2.789  61.516  1.00 65.99           N
ATOM    321  CA  ALA    44      35.262  -2.125  62.736  1.00 65.99           C
ATOM    322  CB  ALA    44      36.436  -1.325  63.319  1.00 65.99           C
ATOM    323  C   ALA    44      34.142  -1.179  62.438  1.00 65.99           C
ATOM    324  O   ALA    44      33.436  -0.725  63.335  1.00 65.99           O
ATOM    325  N   LYS    45      34.063  -0.735  61.171  1.00159.35           N
ATOM    326  CA  LYS    45      33.036   0.145  60.689  1.00159.35           C
ATOM    327  CB  LYS    45      33.276   0.638  59.251  1.00159.35           C
ATOM    328  CG  LYS    45      34.472   1.564  59.033  1.00159.35           C
ATOM    329  CD  LYS    45      34.405   2.908  59.758  1.00159.35           C
ATOM    330  CE  LYS    45      35.446   3.894  59.224  1.00159.35           C
ATOM    331  NZ  LYS    45      36.728   3.190  58.997  1.00159.35           N
ATOM    332  C   LYS    45      31.698  -0.547  60.629  1.00159.35           C
ATOM    333  O   LYS    45      30.661   0.098  60.766  1.00159.35           O
ATOM    334  N   SER    46      31.658  -1.869  60.368  1.00134.49           N
ATOM    335  CA  SER    46      30.361  -2.477  60.205  1.00134.49           C
ATOM    336  CB  SER    46      30.354  -3.679  59.243  1.00134.49           C
ATOM    337  OG  SER    46      29.041  -4.212  59.145  1.00134.49           O
ATOM    338  C   SER    46      29.800  -2.954  61.506  1.00134.49           C
ATOM    339  O   SER    46      30.506  -3.508  62.346  1.00134.49           O
ATOM    340  N   LEU    47      28.489  -2.689  61.694  1.00109.77           N
ATOM    341  CA  LEU    47      27.718  -3.134  62.819  1.00109.77           C
ATOM    342  CB  LEU    47      26.341  -2.444  62.856  1.00109.77           C
ATOM    343  CG  LEU    47      25.514  -2.597  64.152  1.00109.77           C
ATOM    344  CD1 LEU    47      24.130  -1.949  63.977  1.00109.77           C
ATOM    345  CD2 LEU    47      25.424  -4.046  64.658  1.00109.77           C
ATOM    346  C   LEU    47      27.508  -4.614  62.665  1.00109.77           C
ATOM    347  O   LEU    47      27.605  -5.377  63.624  1.00109.77           O
ATOM    348  N   PHE    48      27.217  -5.049  61.424  1.00 40.07           N
ATOM    349  CA  PHE    48      26.898  -6.419  61.140  1.00 40.07           C
ATOM    350  CB  PHE    48      26.637  -6.651  59.642  1.00 40.07           C
ATOM    351  CG  PHE    48      25.571  -5.701  59.225  1.00 40.07           C
ATOM    352  CD1 PHE    48      25.891  -4.396  58.933  1.00 40.07           C
ATOM    353  CD2 PHE    48      24.261  -6.101  59.121  1.00 40.07           C
ATOM    354  CE1 PHE    48      24.915  -3.506  58.547  1.00 40.07           C
ATOM    355  CE2 PHE    48      23.283  -5.214  58.735  1.00 40.07           C
ATOM    356  CZ  PHE    48      23.609  -3.912  58.447  1.00 40.07           C
ATOM    357  C   PHE    48      28.087  -7.254  61.481  1.00 40.07           C
ATOM    358  O   PHE    48      27.978  -8.279  62.154  1.00 40.07           O
ATOM    359  N   LYS    49      29.269  -6.818  61.013  1.00 35.92           N
ATOM    360  CA  LYS    49      30.461  -7.589  61.187  1.00 35.92           C
ATOM    361  CB  LYS    49      31.669  -7.004  60.439  1.00 35.92           C
ATOM    362  CG  LYS    49      31.501  -7.048  58.921  1.00 35.92           C
ATOM    363  CD  LYS    49      32.519  -6.199  58.158  1.00 35.92           C
ATOM    364  CE  LYS    49      32.336  -6.264  56.640  1.00 35.92           C
ATOM    365  NZ  LYS    49      33.295  -5.356  55.971  1.00 35.92           N
ATOM    366  C   LYS    49      30.827  -7.695  62.633  1.00 35.92           C
ATOM    367  O   LYS    49      31.180  -8.770  63.111  1.00 35.92           O
ATOM    368  N   LEU    50      30.737  -6.586  63.383  1.00 52.38           N
ATOM    369  CA  LEU    50      31.177  -6.587  64.749  1.00 52.38           C
ATOM    370  CB  LEU    50      31.030  -5.190  65.381  1.00 52.38           C
ATOM    371  CG  LEU    50      31.498  -5.102  66.843  1.00 52.38           C
ATOM    372  CD1 LEU    50      33.015  -5.325  66.955  1.00 52.38           C
ATOM    373  CD2 LEU    50      31.034  -3.792  67.499  1.00 52.38           C
ATOM    374  C   LEU    50      30.360  -7.551  65.561  1.00 52.38           C
ATOM    375  O   LEU    50      30.898  -8.399  66.270  1.00 52.38           O
ATOM    376  N   GLN    51      29.027  -7.485  65.426  1.00102.41           N
ATOM    377  CA  GLN    51      28.111  -8.276  66.199  1.00102.41           C
ATOM    378  CB  GLN    51      26.635  -7.924  65.940  1.00102.41           C
ATOM    379  CG  GLN    51      26.258  -6.528  66.437  1.00102.41           C
ATOM    380  CD  GLN    51      26.281  -6.548  67.957  1.00102.41           C
ATOM    381  OE1 GLN    51      26.152  -5.508  68.602  1.00102.41           O
ATOM    382  NE2 GLN    51      26.454  -7.763  68.546  1.00102.41           N
ATOM    383  C   GLN    51      28.286  -9.738  65.907  1.00102.41           C
ATOM    384  O   GLN    51      27.887 -10.577  66.712  1.00102.41           O
ATOM    385  N   THR    52      28.805 -10.097  64.719  1.00108.00           N
ATOM    386  CA  THR    52      28.923 -11.487  64.356  1.00108.00           C
ATOM    387  CB  THR    52      29.302 -11.710  62.921  1.00108.00           C
ATOM    388  OG1 THR    52      29.017 -13.051  62.548  1.00108.00           O
ATOM    389  CG2 THR    52      30.807 -11.458  62.755  1.00108.00           C
ATOM    390  C   THR    52      29.938 -12.212  65.196  1.00108.00           C
ATOM    391  O   THR    52      29.734 -13.374  65.545  1.00108.00           O
ATOM    392  N   LEU    53      31.048 -11.549  65.569  1.00 57.68           N
ATOM    393  CA  LEU    53      32.133 -12.204  66.246  1.00 57.68           C
ATOM    394  CB  LEU    53      33.288 -11.245  66.543  1.00 57.68           C
ATOM    395  CG  LEU    53      33.850 -10.589  65.271  1.00 57.68           C
ATOM    396  CD1 LEU    53      35.096  -9.743  65.576  1.00 57.68           C
ATOM    397  CD2 LEU    53      34.079 -11.634  64.170  1.00 57.68           C
ATOM    398  C   LEU    53      31.668 -12.807  67.534  1.00 57.68           C
ATOM    399  O   LEU    53      32.101 -13.902  67.892  1.00 57.68           O
ATOM    400  N   GLY    54      30.784 -12.120  68.277  1.00 31.61           N
ATOM    401  CA  GLY    54      30.257 -12.702  69.480  1.00 31.61           C
ATOM    402  C   GLY    54      31.248 -12.558  70.592  1.00 31.61           C
ATOM    403  O   GLY    54      31.262 -13.364  71.521  1.00 31.61           O
ATOM    404  N   LEU    55      32.092 -11.510  70.543  1.00106.20           N
ATOM    405  CA  LEU    55      33.085 -11.334  71.565  1.00106.20           C
ATOM    406  CB  LEU    55      33.868 -10.009  71.494  1.00106.20           C
ATOM    407  CG  LEU    55      34.823  -9.870  70.301  1.00106.20           C
ATOM    408  CD1 LEU    55      35.916 -10.948  70.344  1.00106.20           C
ATOM    409  CD2 LEU    55      34.051  -9.799  68.981  1.00106.20           C
ATOM    410  C   LEU    55      32.447 -11.314  72.912  1.00106.20           C
ATOM    411  O   LEU    55      31.578 -10.494  73.211  1.00106.20           O
ATOM    412  N   THR    56      32.927 -12.230  73.772  1.00 46.12           N
ATOM    413  CA  THR    56      32.479 -12.368  75.123  1.00 46.12           C
ATOM    414  CB  THR    56      32.479 -13.821  75.534  1.00 46.12           C
ATOM    415  OG1 THR    56      31.673 -14.564  74.634  1.00 46.12           O
ATOM    416  CG2 THR    56      31.918 -13.995  76.955  1.00 46.12           C
ATOM    417  C   THR    56      33.454 -11.582  75.954  1.00 46.12           C
ATOM    418  O   THR    56      34.380 -10.972  75.425  1.00 46.12           O
ATOM    419  N   GLN    57      33.249 -11.546  77.283  1.00113.64           N
ATOM    420  CA  GLN    57      34.119 -10.809  78.148  1.00113.64           C
ATOM    421  CB  GLN    57      33.509 -10.549  79.537  1.00113.64           C
ATOM    422  CG  GLN    57      34.392  -9.720  80.474  1.00113.64           C
ATOM    423  CD  GLN    57      35.178 -10.660  81.374  1.00113.64           C
ATOM    424  OE1 GLN    57      36.318 -10.380  81.740  1.00113.64           O
ATOM    425  NE2 GLN    57      34.550 -11.804  81.755  1.00113.64           N
ATOM    426  C   GLN    57      35.381 -11.589  78.321  1.00113.64           C
ATOM    427  O   GLN    57      35.418 -12.800  78.119  1.00113.64           O
ATOM    428  N   GLY    58      36.479 -10.879  78.640  1.00 18.50           N
ATOM    429  CA  GLY    58      37.725 -11.532  78.898  1.00 18.50           C
ATOM    430  C   GLY    58      38.344 -11.884  77.587  1.00 18.50           C
ATOM    431  O   GLY    58      39.434 -12.450  77.537  1.00 18.50           O
ATOM    432  N   THR    59      37.661 -11.546  76.481  1.00 97.29           N
ATOM    433  CA  THR    59      38.204 -11.870  75.200  1.00 97.29           C
ATOM    434  CB  THR    59      37.186 -11.820  74.101  1.00 97.29           C
ATOM    435  OG1 THR    59      36.629 -10.516  74.011  1.00 97.29           O
ATOM    436  CG2 THR    59      36.088 -12.853  74.404  1.00 97.29           C
ATOM    437  C   THR    59      39.263 -10.864  74.898  1.00 97.29           C
ATOM    438  O   THR    59      39.251  -9.760  75.435  1.00 97.29           O
ATOM    439  N   VAL    60      40.231 -11.251  74.043  1.00 32.34           N
ATOM    440  CA  VAL    60      41.286 -10.352  73.676  1.00 32.34           C
ATOM    441  CB  VAL    60      42.643 -10.971  73.757  1.00 32.34           C
ATOM    442  CG1 VAL    60      43.671  -9.985  73.182  1.00 32.34           C
ATOM    443  CG2 VAL    60      42.903 -11.341  75.222  1.00 32.34           C
ATOM    444  C   VAL    60      41.064  -9.976  72.251  1.00 32.34           C
ATOM    445  O   VAL    60      40.745 -10.827  71.424  1.00 32.34           O
ATOM    446  N   VAL    61      41.227  -8.677  71.925  1.00 90.89           N
ATOM    447  CA  VAL    61      40.980  -8.271  70.573  1.00 90.89           C
ATOM    448  CB  VAL    61      39.653  -7.602  70.404  1.00 90.89           C
ATOM    449  CG1 VAL    61      39.662  -6.310  71.236  1.00 90.89           C
ATOM    450  CG2 VAL    61      39.400  -7.379  68.905  1.00 90.89           C
ATOM    451  C   VAL    61      42.027  -7.294  70.144  1.00 90.89           C
ATOM    452  O   VAL    61      42.681  -6.660  70.972  1.00 90.89           O
ATOM    453  N   THR    62      42.216  -7.164  68.813  1.00 43.18           N
ATOM    454  CA  THR    62      43.170  -6.227  68.299  1.00 43.18           C
ATOM    455  CB  THR    62      44.295  -6.868  67.542  1.00 43.18           C
ATOM    456  OG1 THR    62      44.990  -7.774  68.385  1.00 43.18           O
ATOM    457  CG2 THR    62      45.255  -5.775  67.041  1.00 43.18           C
ATOM    458  C   THR    62      42.465  -5.297  67.360  1.00 43.18           C
ATOM    459  O   THR    62      41.701  -5.712  66.490  1.00 43.18           O
ATOM    460  N   ILE    63      42.714  -3.987  67.535  1.00107.61           N
ATOM    461  CA  ILE    63      42.141  -2.977  66.699  1.00107.61           C
ATOM    462  CB  ILE    63      41.688  -1.762  67.461  1.00107.61           C
ATOM    463  CG1 ILE    63      40.562  -2.100  68.450  1.00107.61           C
ATOM    464  CG2 ILE    63      41.310  -0.685  66.431  1.00107.61           C
ATOM    465  CD1 ILE    63      39.275  -2.590  67.794  1.00107.61           C
ATOM    466  C   ILE    63      43.252  -2.509  65.817  1.00107.61           C
ATOM    467  O   ILE    63      44.342  -2.202  66.295  1.00107.61           O
ATOM    468  N   SER    64      43.018  -2.473  64.493  1.00 47.53           N
ATOM    469  CA  SER    64      44.070  -2.021  63.633  1.00 47.53           C
ATOM    470  CB  SER    64      44.649  -3.137  62.749  1.00 47.53           C
ATOM    471  OG  SER    64      43.636  -3.659  61.902  1.00 47.53           O
ATOM    472  C   SER    64      43.519  -0.972  62.724  1.00 47.53           C
ATOM    473  O   SER    64      42.504  -1.177  62.064  1.00 47.53           O
ATOM    474  N   ALA    65      44.195   0.190  62.663  1.00 39.72           N
ATOM    475  CA  ALA    65      43.755   1.234  61.789  1.00 39.72           C
ATOM    476  CB  ALA    65      43.461   2.564  62.503  1.00 39.72           C
ATOM    477  C   ALA    65      44.865   1.480  60.823  1.00 39.72           C
ATOM    478  O   ALA    65      46.039   1.313  61.157  1.00 39.72           O
ATOM    479  N   GLU    66      44.510   1.838  59.572  1.00114.40           N
ATOM    480  CA  GLU    66      45.521   2.086  58.586  1.00114.40           C
ATOM    481  CB  GLU    66      45.809   0.812  57.773  1.00114.40           C
ATOM    482  CG  GLU    66      46.293  -0.336  58.669  1.00114.40           C
ATOM    483  CD  GLU    66      46.041  -1.666  57.970  1.00114.40           C
ATOM    484  OE1 GLU    66      46.665  -1.904  56.903  1.00114.40           O
ATOM    485  OE2 GLU    66      45.222  -2.464  58.497  1.00114.40           O
ATOM    486  C   GLU    66      44.987   3.126  57.649  1.00114.40           C
ATOM    487  O   GLU    66      44.027   2.866  56.926  1.00114.40           O
ATOM    488  N   GLY    67      45.614   4.325  57.620  1.00 21.27           N
ATOM    489  CA  GLY    67      45.166   5.384  56.751  1.00 21.27           C
ATOM    490  C   GLY    67      45.852   6.650  57.177  1.00 21.27           C
ATOM    491  O   GLY    67      46.689   6.635  58.076  1.00 21.27           O
ATOM    492  N   GLU    68      45.493   7.791  56.547  1.00 43.40           N
ATOM    493  CA  GLU    68      46.124   9.049  56.853  1.00 43.40           C
ATOM    494  CB  GLU    68      45.549  10.229  56.047  1.00 43.40           C
ATOM    495  CG  GLU    68      45.791  10.179  54.539  1.00 43.40           C
ATOM    496  CD  GLU    68      45.113  11.404  53.936  1.00 43.40           C
ATOM    497  OE1 GLU    68      44.448  12.149  54.706  1.00 43.40           O
ATOM    498  OE2 GLU    68      45.248  11.610  52.701  1.00 43.40           O
ATOM    499  C   GLU    68      45.845   9.377  58.285  1.00 43.40           C
ATOM    500  O   GLU    68      46.710   9.878  59.002  1.00 43.40           O
ATOM    501  N   ASP    69      44.592   9.121  58.696  1.00 82.87           N
ATOM    502  CA  ASP    69      44.028   9.368  59.990  1.00 82.87           C
ATOM    503  CB  ASP    69      42.496   9.324  59.972  1.00 82.87           C
ATOM    504  CG  ASP    69      42.061  10.517  59.134  1.00 82.87           C
ATOM    505  OD1 ASP    69      42.788  11.546  59.153  1.00 82.87           O
ATOM    506  OD2 ASP    69      41.005  10.416  58.457  1.00 82.87           O
ATOM    507  C   ASP    69      44.518   8.369  60.989  1.00 82.87           C
ATOM    508  O   ASP    69      44.377   8.579  62.192  1.00 82.87           O
ATOM    509  N   GLU    70      45.157   7.290  60.507  1.00 70.32           N
ATOM    510  CA  GLU    70      45.487   6.113  61.261  1.00 70.32           C
ATOM    511  CB  GLU    70      46.538   5.269  60.516  1.00 70.32           C
ATOM    512  CG  GLU    70      46.969   3.980  61.216  1.00 70.32           C
ATOM    513  CD  GLU    70      48.147   3.411  60.430  1.00 70.32           C
ATOM    514  OE1 GLU    70      48.622   4.101  59.489  1.00 70.32           O
ATOM    515  OE2 GLU    70      48.594   2.282  60.766  1.00 70.32           O
ATOM    516  C   GLU    70      46.055   6.468  62.605  1.00 70.32           C
ATOM    517  O   GLU    70      45.753   5.797  63.589  1.00 70.32           O
ATOM    518  N   GLN    71      46.883   7.521  62.708  1.00 61.44           N
ATOM    519  CA  GLN    71      47.440   7.829  63.997  1.00 61.44           C
ATOM    520  CB  GLN    71      48.368   9.050  63.925  1.00 61.44           C
ATOM    521  CG  GLN    71      48.937   9.480  65.274  1.00 61.44           C
ATOM    522  CD  GLN    71      49.709  10.775  65.047  1.00 61.44           C
ATOM    523  OE1 GLN    71      50.800  10.774  64.478  1.00 61.44           O
ATOM    524  NE2 GLN    71      49.125  11.916  65.501  1.00 61.44           N
ATOM    525  C   GLN    71      46.366   8.170  64.995  1.00 61.44           C
ATOM    526  O   GLN    71      46.236   7.507  66.021  1.00 61.44           O
ATOM    527  N   LYS    72      45.528   9.176  64.686  1.00102.02           N
ATOM    528  CA  LYS    72      44.516   9.674  65.578  1.00102.02           C
ATOM    529  CB  LYS    72      43.769  10.895  65.010  1.00102.02           C
ATOM    530  CG  LYS    72      44.652  12.119  64.747  1.00102.02           C
ATOM    531  CD  LYS    72      45.325  12.687  65.997  1.00102.02           C
ATOM    532  CE  LYS    72      46.329  13.804  65.701  1.00102.02           C
ATOM    533  NZ  LYS    72      46.869  14.344  66.967  1.00102.02           N
ATOM    534  C   LYS    72      43.499   8.608  65.782  1.00102.02           C
ATOM    535  O   LYS    72      42.914   8.488  66.857  1.00102.02           O
ATOM    536  N   ALA    73      43.295   7.784  64.747  1.00 44.56           N
ATOM    537  CA  ALA    73      42.244   6.816  64.762  1.00 44.56           C
ATOM    538  CB  ALA    73      42.263   5.901  63.524  1.00 44.56           C
ATOM    539  C   ALA    73      42.422   5.953  65.970  1.00 44.56           C
ATOM    540  O   ALA    73      41.445   5.589  66.622  1.00 44.56           O
ATOM    541  N   VAL    74      43.676   5.603  66.304  1.00103.12           N
ATOM    542  CA  VAL    74      43.890   4.763  67.446  1.00103.12           C
ATOM    543  CB  VAL    74      45.297   4.256  67.554  1.00103.12           C
ATOM    544  CG1 VAL    74      45.595   3.432  66.289  1.00103.12           C
ATOM    545  CG2 VAL    74      46.253   5.430  67.804  1.00103.12           C
ATOM    546  C   VAL    74      43.535   5.474  68.719  1.00103.12           C
ATOM    547  O   VAL    74      42.865   4.905  69.578  1.00103.12           O
ATOM    548  N   GLU    75      43.944   6.750  68.866  1.00 69.40           N
ATOM    549  CA  GLU    75      43.697   7.458  70.092  1.00 69.40           C
ATOM    550  CB  GLU    75      44.207   8.908  70.057  1.00 69.40           C
ATOM    551  CG  GLU    75      45.709   9.057  70.297  1.00 69.40           C
ATOM    552  CD  GLU    75      45.933   9.025  71.804  1.00 69.40           C
ATOM    553  OE1 GLU    75      45.286   8.188  72.489  1.00 69.40           O
ATOM    554  OE2 GLU    75      46.763   9.837  72.290  1.00 69.40           O
ATOM    555  C   GLU    75      42.226   7.528  70.327  1.00 69.40           C
ATOM    556  O   GLU    75      41.755   7.339  71.447  1.00 69.40           O
ATOM    557  N   HIS    76      41.444   7.794  69.271  1.00 81.36           N
ATOM    558  CA  HIS    76      40.040   7.957  69.491  1.00 81.36           C
ATOM    559  ND1 HIS    76      37.407   9.994  68.661  1.00 81.36           N
ATOM    560  CG  HIS    76      37.849   8.695  68.545  1.00 81.36           C
ATOM    561  CB  HIS    76      39.259   8.316  68.220  1.00 81.36           C
ATOM    562  NE2 HIS    76      35.661   8.688  69.095  1.00 81.36           N
ATOM    563  CD2 HIS    76      36.769   7.910  68.814  1.00 81.36           C
ATOM    564  CE1 HIS    76      36.093   9.933  68.990  1.00 81.36           C
ATOM    565  C   HIS    76      39.427   6.698  70.023  1.00 81.36           C
ATOM    566  O   HIS    76      38.757   6.723  71.053  1.00 81.36           O
ATOM    567  N   LEU    77      39.665   5.558  69.349  1.00 58.68           N
ATOM    568  CA  LEU    77      39.059   4.310  69.727  1.00 58.68           C
ATOM    569  CB  LEU    77      39.345   3.174  68.727  1.00 58.68           C
ATOM    570  CG  LEU    77      38.703   3.394  67.342  1.00 58.68           C
ATOM    571  CD1 LEU    77      38.943   2.183  66.428  1.00 58.68           C
ATOM    572  CD2 LEU    77      37.215   3.764  67.462  1.00 58.68           C
ATOM    573  C   LEU    77      39.546   3.879  71.075  1.00 58.68           C
ATOM    574  O   LEU    77      38.803   3.271  71.841  1.00 58.68           O
ATOM    575  N   VAL    78      40.819   4.147  71.406  1.00 84.59           N
ATOM    576  CA  VAL    78      41.295   3.698  72.683  1.00 84.59           C
ATOM    577  CB  VAL    78      42.761   3.949  72.908  1.00 84.59           C
ATOM    578  CG1 VAL    78      43.023   5.459  72.973  1.00 84.59           C
ATOM    579  CG2 VAL    78      43.167   3.225  74.200  1.00 84.59           C
ATOM    580  C   VAL    78      40.521   4.387  73.766  1.00 84.59           C
ATOM    581  O   VAL    78      40.122   3.761  74.745  1.00 84.59           O
ATOM    582  N   LYS    79      40.279   5.702  73.606  1.00104.10           N
ATOM    583  CA  LYS    79      39.600   6.466  74.612  1.00104.10           C
ATOM    584  CB  LYS    79      39.462   7.951  74.226  1.00104.10           C
ATOM    585  CG  LYS    79      39.018   8.845  75.385  1.00104.10           C
ATOM    586  CD  LYS    79      39.151  10.340  75.093  1.00104.10           C
ATOM    587  CE  LYS    79      37.815  11.028  74.801  1.00104.10           C
ATOM    588  NZ  LYS    79      37.170  10.413  73.620  1.00104.10           N
ATOM    589  C   LYS    79      38.212   5.934  74.792  1.00104.10           C
ATOM    590  O   LYS    79      37.765   5.716  75.916  1.00104.10           O
ATOM    591  N   LEU    80      37.499   5.687  73.679  1.00 43.13           N
ATOM    592  CA  LEU    80      36.134   5.252  73.742  1.00 43.13           C
ATOM    593  CB  LEU    80      35.490   5.118  72.354  1.00 43.13           C
ATOM    594  CG  LEU    80      33.997   4.753  72.417  1.00 43.13           C
ATOM    595  CD1 LEU    80      33.176   5.874  73.075  1.00 43.13           C
ATOM    596  CD2 LEU    80      33.469   4.352  71.035  1.00 43.13           C
ATOM    597  C   LEU    80      36.084   3.914  74.401  1.00 43.13           C
ATOM    598  O   LEU    80      35.136   3.600  75.120  1.00 43.13           O
ATOM    599  N   MET    81      37.091   3.067  74.124  1.00 49.60           N
ATOM    600  CA  MET    81      37.145   1.759  74.710  1.00 49.60           C
ATOM    601  CB  MET    81      38.382   0.981  74.224  1.00 49.60           C
ATOM    602  CG  MET    81      38.470  -0.467  74.712  1.00 49.60           C
ATOM    603  SD  MET    81      37.434  -1.642  73.793  1.00 49.60           S
ATOM    604  CE  MET    81      38.501  -1.640  72.323  1.00 49.60           C
ATOM    605  C   MET    81      37.297   1.915  76.196  1.00 49.60           C
ATOM    606  O   MET    81      36.595   1.279  76.982  1.00 49.60           O
ATOM    607  N   ALA    82      38.241   2.794  76.593  1.00 65.42           N
ATOM    608  CA  ALA    82      38.644   3.059  77.949  1.00 65.42           C
ATOM    609  CB  ALA    82      39.917   3.923  78.022  1.00 65.42           C
ATOM    610  C   ALA    82      37.606   3.754  78.772  1.00 65.42           C
ATOM    611  O   ALA    82      37.411   3.413  79.938  1.00 65.42           O
ATOM    612  N   GLU    83      36.902   4.739  78.186  1.00282.40           N
ATOM    613  CA  GLU    83      36.063   5.592  78.978  1.00282.40           C
ATOM    614  CB  GLU    83      35.380   6.729  78.191  1.00282.40           C
ATOM    615  CG  GLU    83      34.489   7.642  79.049  1.00282.40           C
ATOM    616  CD  GLU    83      35.343   8.659  79.806  1.00282.40           C
ATOM    617  OE1 GLU    83      36.073   8.242  80.746  1.00282.40           O
ATOM    618  OE2 GLU    83      35.273   9.867  79.457  1.00282.40           O
ATOM    619  C   GLU    83      34.994   4.828  79.680  1.00282.40           C
ATOM    620  O   GLU    83      34.420   3.873  79.160  1.00282.40           O
ATOM    621  N   LEU    84      34.731   5.245  80.932  1.00256.35           N
ATOM    622  CA  LEU    84      33.651   4.695  81.688  1.00256.35           C
ATOM    623  CB  LEU    84      33.951   4.444  83.178  1.00256.35           C
ATOM    624  CG  LEU    84      34.931   3.292  83.468  1.00256.35           C
ATOM    625  CD1 LEU    84      36.355   3.623  82.991  1.00256.35           C
ATOM    626  CD2 LEU    84      34.863   2.878  84.947  1.00256.35           C
ATOM    627  C   LEU    84      32.588   5.735  81.652  1.00256.35           C
ATOM    628  O   LEU    84      32.882   6.930  81.625  1.00256.35           O
ATOM    629  N   GLU    85      31.316   5.304  81.613  1.00135.00           N
ATOM    630  CA  GLU    85      30.264   6.270  81.587  1.00135.00           C
ATOM    631  CB  GLU    85      30.289   7.145  80.320  1.00135.00           C
ATOM    632  CG  GLU    85      29.285   8.301  80.341  1.00135.00           C
ATOM    633  CD  GLU    85      29.743   9.317  81.383  1.00135.00           C
ATOM    634  OE1 GLU    85      30.598   8.955  82.234  1.00135.00           O
ATOM    635  OE2 GLU    85      29.236  10.470  81.345  1.00135.00           O
ATOM    636  C   GLU    85      28.943   5.513  81.596  1.00135.00           C
ATOM    637  O   GLU    85      28.620   4.872  80.560  1.00135.00           O
ATOM    638  OXT GLU    85      28.238   5.571  82.639  1.00135.00           O
TER     639      GLU    85
END
