# Supplementary material for: Estimating local protein model quality: prospects for molecular replacement
Source: Acta Crystallogr D Struct Biol. 2020 Mar 3;76(Pt 3):285–90. doi: 10.1107/S2059798320000972 (PMC7057213; doi:10.1107/S2059798320000972)
Supplement: Supplementary file 1 [file d-76-00285-sup1.zip › models/1cm3.1rzr_T.B99990001.pdb.proq3.sscore.local]

ProQ2 ProQRosCen ProQRosFA ProQ3
0.36692759 0.64263731 0.66288305 0.42642121
0.44047747 0.68428559 0.73379411 0.48853674
0.51907975 0.62356615 0.71650157 0.58895601
0.64216951 0.68869239 0.83151013 0.68819134
0.72425894 0.73830643 0.8538614 0.77388235
0.73851586 0.71613766 0.91737239 0.81789734
0.6889645 0.74870591 0.84011254 0.78028634
0.62923792 0.7182927 0.81595562 0.76602657
0.57777075 0.7463316 0.75016516 0.73835647
0.52806567 0.77846045 0.72354923 0.70636179
0.56622999 0.76319502 0.66314621 0.70351945
0.62933243 0.85529462 0.73401743 0.76785366
0.68982841 0.8772269 0.80860645 0.82748277
0.75076787 0.93785819 0.88707198 0.87615382
0.75374416 0.88989023 0.86309752 0.86974712
0.82424584 0.93362919 0.90956332 0.91485672
0.87778937 0.95921504 0.91339787 0.9318008
0.91816064 1.0223902 0.96719674 0.9837929
0.9076613 0.94499021 0.95193647 0.99347269
0.7668902 0.83427848 0.88033778 0.88227199
0.74604989 0.87086021 0.9022633 0.89253472
0.83575199 0.93525746 0.95054144 0.98515384
0.86510067 0.94949248 0.98910005 0.99701552
0.8451762 0.88551759 0.95182029 0.98106558
0.83602153 0.86316939 0.91125988 0.94564676
0.71826464 0.83916634 0.88377817 0.89267739
0.67042155 0.81247226 0.85664312 0.84171859
0.68203358 0.84647818 0.86269395 0.83952145
0.66525323 0.82861241 0.89665396 0.84802697
0.7283533 0.84389833 0.90913164 0.88842574
0.77922992 0.84087445 0.97459143 0.9340899
0.88931409 0.91714861 1.049875 0.98880433
0.96085264 0.90261873 1.077027 1.0481064
0.96834601 0.89332916 1.0984031 1.0243905
0.91862912 0.85626809 1.027415 0.99478728
0.84534477 0.81875528 0.92515353 0.90399545
0.78553102 0.75875888 0.84916085 0.86678192
0.74955988 0.73944762 0.73602507 0.77771764
0.79343602 0.7482754 0.6739463 0.79478044
0.80729037 0.76930699 0.76798405 0.8630986
0.84325267 0.7382731 0.71874289 0.85511689
0.85184942 0.77021096 0.80944842 0.87868257
0.86239012 0.7804561 0.83342685 0.89945075
0.840308 0.79342546 0.87962115 0.91675578
0.7936303 0.79900628 0.87040779 0.88226275
0.76951551 0.76477099 0.88630532 0.87377211
0.75768782 0.75546036 0.82429107 0.82049594
0.75144279 0.75978664 0.80483882 0.80869625
0.76063381 0.75373472 0.78579451 0.82487789
0.81974974 0.7556939 0.82057805 0.88042125
0.77232648 0.76762772 0.81281987 0.84459893
0.7763836 0.77734126 0.77980471 0.83972654
0.75031444 0.78342232 0.78194162 0.84178945
0.70812314 0.76116361 0.74888386 0.79731425
0.65440697 0.73137071 0.7593702 0.77943034
0.56046176 0.68615245 0.7333959 0.70170567
0.62223037 0.82879517 0.83149648 0.74833659
0.70196763 0.85547543 0.85668629 0.78329229
0.76900796 0.88384226 0.95927626 0.86948988
0.80711043 0.85001062 1.0212123 0.92526801
0.88937232 0.84768231 1.0744772 0.98119347
0.91846858 0.87421239 1.1218291 0.99453203
0.91844674 0.83333006 1.1300618 1.0108428
0.94551157 0.81862852 1.104968 0.99062391
0.89133949 0.81880257 1.0669239 0.97801169
0.88116094 0.85545306 0.97310696 0.91871703
0.80946047 0.87409978 0.90156395 0.87106275
0.77148454 0.88820426 0.88294791 0.83676942
0.75489082 0.90152685 0.89073133 0.87368955
0.8273542 0.93614681 0.91127414 0.90715243
0.79755937 0.85704322 0.87885317 0.89231819
0.82224658 0.86646844 0.90616045 0.92943018
0.8302217 0.8677083 0.91662463 0.93876464
0.85168989 0.84575614 0.93314374 0.9528601
0.76202273 0.77246399 0.86097146 0.86694068
0.77876885 0.77201486 0.89019628 0.89980566
0.76806627 0.77729552 0.91154052 0.92358238
0.77723513 0.73065169 0.8774499 0.89194797
0.75974956 0.73348584 0.86567212 0.88661348
0.79108274 0.69648232 0.8303168 0.85923251
0.74982135 0.74548248 0.82636169 0.85956589
0.70222175 0.67718339 0.77967792 0.8028359
0.6182656 0.63103824 0.65672988 0.70511732
0.61861564 0.64219596 0.606272 0.65694681
0.58798585 0.6172754 0.50686667 0.59869054
