# Supplementary material for: Estimating local protein model quality: prospects for molecular replacement
Source: Acta Crystallogr D Struct Biol. 2020 Mar 3;76(Pt 3):285–90. doi: 10.1107/S2059798320000972 (PMC7057213; doi:10.1107/S2059798320000972)
Supplement: Supplementary file 1 [file d-76-00285-sup1.zip › models/1cm3.1rzr_T.B99990001.pdb.proq3d.sscore.local]

ProQ2D ProQRosCenD ProQRosFAD ProQ3D
2.465015649795532227e-01 3.170465826988220215e-01 5.083884596824645996e-01 4.525037705898284912e-01
3.857475817203521729e-01 5.464811325073242188e-01 8.250762224197387695e-01 5.074475407600402832e-01
6.602686643600463867e-01 7.784886956214904785e-01 8.034762144088745117e-01 7.752975821495056152e-01
8.108956813812255859e-01 7.511376142501831055e-01 8.747618794441223145e-01 8.678783178329467773e-01
8.330730795860290527e-01 7.830965518951416016e-01 8.702795505523681641e-01 8.083929419517517090e-01
8.114424943923950195e-01 7.950953841209411621e-01 9.310929179191589355e-01 8.737823963165283203e-01
6.985693573951721191e-01 8.075035810470581055e-01 9.184198379516601562e-01 8.690507411956787109e-01
7.805623412132263184e-01 7.368059754371643066e-01 9.252952337265014648e-01 8.902165889739990234e-01
5.490866303443908691e-01 7.522610425949096680e-01 8.711950182914733887e-01 8.088111877441406250e-01
4.874605536460876465e-01 7.943913936614990234e-01 8.601397871971130371e-01 8.131484985351562500e-01
4.936038553714752197e-01 8.006182909011840820e-01 6.714347600936889648e-01 6.478783488273620605e-01
7.218464612960815430e-01 8.329894542694091797e-01 8.495331406593322754e-01 8.253443837165832520e-01
7.548801302909851074e-01 8.093407154083251953e-01 9.051398634910583496e-01 9.049592018127441406e-01
8.339140415191650391e-01 8.753789067268371582e-01 9.187535643577575684e-01 7.871850132942199707e-01
8.011170625686645508e-01 8.435987830162048340e-01 8.876015543937683105e-01 8.571051359176635742e-01
7.328365445137023926e-01 8.345790505409240723e-01 9.000148177146911621e-01 8.492513298988342285e-01
6.869849562644958496e-01 7.522369027137756348e-01 9.102731943130493164e-01 8.540840744972229004e-01
8.006234169006347656e-01 8.827494978904724121e-01 9.294899702072143555e-01 8.572098016738891602e-01
8.109936714172363281e-01 8.578442335128784180e-01 9.285401105880737305e-01 9.439771771430969238e-01
6.736816167831420898e-01 8.378490805625915527e-01 8.738588690757751465e-01 8.929029703140258789e-01
7.907192111015319824e-01 8.096260428428649902e-01 8.322601318359375000e-01 8.840090632438659668e-01
8.626179695129394531e-01 8.174937963485717773e-01 8.876000046730041504e-01 9.387612342834472656e-01
8.372491598129272461e-01 8.096446394920349121e-01 9.387057423591613770e-01 9.124239683151245117e-01
8.195945620536804199e-01 7.375031113624572754e-01 9.126253724098205566e-01 9.200587272644042969e-01
8.263963460922241211e-01 7.499449253082275391e-01 8.819578289985656738e-01 9.346219897270202637e-01
8.055555820465087891e-01 7.509046196937561035e-01 9.019259810447692871e-01 9.424078464508056641e-01
7.216317653656005859e-01 7.822476625442504883e-01 8.481892943382263184e-01 8.671368360519409180e-01
7.446385622024536133e-01 7.474226951599121094e-01 8.818107843399047852e-01 8.758734464645385742e-01
6.671679019927978516e-01 8.235819339752197266e-01 9.090905785560607910e-01 8.639011383056640625e-01
6.755219697952270508e-01 7.938693165779113770e-01 9.194195270538330078e-01 8.353181481361389160e-01
8.523983955383300781e-01 8.252294659614562988e-01 9.244620203971862793e-01 8.937516212463378906e-01
8.068108558654785156e-01 8.301004171371459961e-01 9.332706332206726074e-01 8.864074945449829102e-01
8.457605242729187012e-01 8.909720778465270996e-01 9.721149206161499023e-01 9.394181966781616211e-01
7.515430450439453125e-01 8.621985316276550293e-01 9.661368727684020996e-01 9.272140860557556152e-01
6.359696984291076660e-01 9.126911163330078125e-01 9.444250464439392090e-01 8.883656859397888184e-01
6.439701914787292480e-01 8.511581420898437500e-01 8.914955258369445801e-01 8.912825584411621094e-01
7.728701233863830566e-01 8.461956977844238281e-01 8.489248156547546387e-01 8.959113359451293945e-01
5.789763927459716797e-01 8.248573541641235352e-01 6.634042859077453613e-01 7.121566534042358398e-01
6.385179758071899414e-01 7.631769776344299316e-01 5.747945904731750488e-01 8.517181873321533203e-01
8.126778006553649902e-01 7.899709939956665039e-01 8.504776358604431152e-01 8.755260705947875977e-01
6.097713708877563477e-01 8.278052806854248047e-01 7.897351384162902832e-01 8.320522904396057129e-01
6.664928197860717773e-01 8.265682458877563477e-01 8.662106394767761230e-01 8.848926424980163574e-01
7.136341929435729980e-01 8.434612751007080078e-01 9.034379124641418457e-01 8.928161859512329102e-01
8.300286531448364258e-01 8.749949336051940918e-01 9.452084898948669434e-01 9.491558670997619629e-01
7.851349115371704102e-01 8.847830891609191895e-01 9.399796724319458008e-01 9.343487024307250977e-01
8.335947990417480469e-01 8.635810613632202148e-01 9.202815294265747070e-01 8.969256281852722168e-01
8.017539381980895996e-01 8.107779026031494141e-01 9.031174182891845703e-01 8.560216426849365234e-01
7.990964055061340332e-01 8.154170513153076172e-01 8.718841075897216797e-01 8.193947076797485352e-01
7.869856953620910645e-01 8.355493545532226562e-01 8.694690465927124023e-01 7.824246883392333984e-01
8.328717947006225586e-01 8.593422770500183105e-01 9.065335392951965332e-01 9.085203409194946289e-01
8.158751726150512695e-01 8.385987281799316406e-01 8.931027054786682129e-01 8.832315206527709961e-01
8.524036407470703125e-01 8.362421989440917969e-01 9.009898900985717773e-01 8.841742873191833496e-01
8.432047367095947266e-01 8.721990585327148438e-01 9.194485545158386230e-01 8.177082538604736328e-01
7.819606661796569824e-01 8.495100736618041992e-01 9.040741920471191406e-01 8.186321258544921875e-01
6.573678255081176758e-01 8.645315170288085938e-01 8.979735970497131348e-01 7.550724744796752930e-01
4.344530999660491943e-01 7.659316062927246094e-01 7.679492831230163574e-01 5.462146401405334473e-01
5.129824876785278320e-01 8.157616257667541504e-01 8.971542119979858398e-01 7.404946684837341309e-01
6.460644602775573730e-01 8.217324614524841309e-01 9.034516215324401855e-01 7.816528081893920898e-01
7.524926066398620605e-01 8.562121391296386719e-01 9.199892282485961914e-01 7.700059413909912109e-01
7.459814548492431641e-01 8.506382107734680176e-01 9.531455039978027344e-01 8.418191075325012207e-01
8.301176428794860840e-01 8.969575762748718262e-01 9.501671791076660156e-01 9.188182950019836426e-01
8.257603049278259277e-01 9.161651730537414551e-01 9.655668139457702637e-01 9.104147553443908691e-01
7.838294506072998047e-01 9.012756943702697754e-01 9.694039225578308105e-01 9.305013418197631836e-01
8.493959307670593262e-01 8.507202863693237305e-01 9.569445848464965820e-01 9.249160885810852051e-01
8.632979989051818848e-01 7.652801275253295898e-01 9.192411899566650391e-01 9.083703160285949707e-01
8.413009047508239746e-01 7.572913169860839844e-01 8.335561156272888184e-01 8.693909645080566406e-01
7.679688930511474609e-01 7.921028733253479004e-01 8.382704854011535645e-01 8.089324235916137695e-01
7.784141898155212402e-01 6.628440022468566895e-01 8.600785136222839355e-01 7.772500514984130859e-01
7.255744934082031250e-01 8.221573829650878906e-01 8.834714293479919434e-01 7.694470286369323730e-01
7.077827453613281250e-01 8.562665581703186035e-01 8.480292558670043945e-01 9.078399538993835449e-01
6.323404312133789062e-01 8.271426558494567871e-01 8.376900553703308105e-01 8.839606642723083496e-01
6.494937539100646973e-01 8.128885030746459961e-01 8.962651491165161133e-01 9.104329347610473633e-01
5.798295140266418457e-01 8.138852119445800781e-01 9.274603724479675293e-01 9.398589730262756348e-01
6.503928303718566895e-01 8.364095091819763184e-01 8.878716826438903809e-01 9.232228994369506836e-01
4.864811301231384277e-01 7.613642811775207520e-01 7.995355129241943359e-01 8.254216909408569336e-01
5.069317221641540527e-01 7.783529758453369141e-01 8.295726776123046875e-01 8.253054618835449219e-01
4.651577174663543701e-01 8.073091506958007812e-01 8.489855527877807617e-01 8.684698939323425293e-01
5.629473328590393066e-01 7.907242774963378906e-01 8.623821139335632324e-01 8.296383619308471680e-01
5.922157168388366699e-01 7.592169642448425293e-01 8.567600846290588379e-01 8.586233258247375488e-01
5.993888974189758301e-01 7.562713623046875000e-01 8.657141923904418945e-01 7.961027622222900391e-01
5.919930338859558105e-01 7.253304719924926758e-01 8.856983184814453125e-01 7.647354602813720703e-01
5.566214323043823242e-01 6.211204528808593750e-01 8.493020534515380859e-01 7.194823622703552246e-01
5.215793251991271973e-01 5.196545124053955078e-01 6.579435467720031738e-01 6.441276073455810547e-01
3.895676136016845703e-01 4.666259884834289551e-01 5.782892107963562012e-01 5.184901952743530273e-01
3.496527373790740967e-01 3.280695378780364990e-01 4.078297615051269531e-01 3.865255713462829590e-01
