# Supplementary material for: Estimating local protein model quality: prospects for molecular replacement
Source: Acta Crystallogr D Struct Biol. 2020 Mar 3;76(Pt 3):285–90. doi: 10.1107/S2059798320000972 (PMC7057213; doi:10.1107/S2059798320000972)
Supplement: Supplementary file 1 [file d-76-00285-sup1.zip › models/1cm3.1y4y_A.B99990001.pdb]

EXPDTA    THEORETICAL MODEL, MODELLER 9.23 2019/11/15 15:36:32
REMARK   6 MODELLER OBJECTIVE FUNCTION:       293.2576
REMARK   6 MODELLER BEST TEMPLATE % SEQ ID:  31.707
REMARK   6 SEQUENCE: 1cm3/1cm3.1y4y_A
REMARK   6 ALIGNMENT: 1cm3/1cm3.1y4y_A.ali
REMARK   6 SCRIPT: ./make_models.py
REMARK   6 TEMPLATE: 1y4y 3:A - 84:A MODELS 3: - 84: AT 31.7%
ATOM      1  N   MET     1      25.228  64.318  51.334  1.00105.27           N
ATOM      2  CA  MET     1      25.740  65.164  50.234  1.00105.27           C
ATOM      3  CB  MET     1      26.884  66.055  50.746  1.00105.27           C
ATOM      4  CG  MET     1      27.284  67.178  49.788  1.00105.27           C
ATOM      5  SD  MET     1      28.482  68.353  50.487  1.00105.27           S
ATOM      6  CE  MET     1      27.287  69.143  51.604  1.00105.27           C
ATOM      7  C   MET     1      26.246  64.296  49.131  1.00105.27           C
ATOM      8  O   MET     1      25.995  63.091  49.115  1.00105.27           O
ATOM      9  N   PHE     2      26.967  64.892  48.163  1.00191.76           N
ATOM     10  CA  PHE     2      27.450  64.098  47.078  1.00191.76           C
ATOM     11  CB  PHE     2      27.104  64.682  45.698  1.00191.76           C
ATOM     12  CG  PHE     2      25.614  64.686  45.600  1.00191.76           C
ATOM     13  CD1 PHE     2      24.892  65.741  46.108  1.00191.76           C
ATOM     14  CD2 PHE     2      24.938  63.642  45.010  1.00191.76           C
ATOM     15  CE1 PHE     2      23.519  65.760  46.029  1.00191.76           C
ATOM     16  CE2 PHE     2      23.565  63.655  44.928  1.00191.76           C
ATOM     17  CZ  PHE     2      22.852  64.714  45.438  1.00191.76           C
ATOM     18  C   PHE     2      28.938  64.007  47.192  1.00191.76           C
ATOM     19  O   PHE     2      29.636  65.014  47.318  1.00191.76           O
ATOM     20  N   GLN     3      29.440  62.759  47.176  1.00290.74           N
ATOM     21  CA  GLN     3      30.833  62.432  47.231  1.00290.74           C
ATOM     22  CB  GLN     3      31.326  62.045  48.633  1.00290.74           C
ATOM     23  CG  GLN     3      32.815  61.695  48.669  1.00290.74           C
ATOM     24  CD  GLN     3      33.169  61.269  50.085  1.00290.74           C
ATOM     25  OE1 GLN     3      32.315  61.233  50.969  1.00290.74           O
ATOM     26  NE2 GLN     3      34.468  60.935  50.308  1.00290.74           N
ATOM     27  C   GLN     3      30.965  61.199  46.401  1.00290.74           C
ATOM     28  O   GLN     3      29.995  60.461  46.229  1.00290.74           O
ATOM     29  N   GLN     4      32.160  60.950  45.836  1.00 72.65           N
ATOM     30  CA  GLN     4      32.321  59.756  45.065  1.00 72.65           C
ATOM     31  CB  GLN     4      32.157  59.982  43.553  1.00 72.65           C
ATOM     32  CG  GLN     4      32.327  58.713  42.717  1.00 72.65           C
ATOM     33  CD  GLN     4      32.138  59.087  41.254  1.00 72.65           C
ATOM     34  OE1 GLN     4      31.053  58.940  40.696  1.00 72.65           O
ATOM     35  NE2 GLN     4      33.226  59.599  40.617  1.00 72.65           N
ATOM     36  C   GLN     4      33.716  59.266  45.278  1.00 72.65           C
ATOM     37  O   GLN     4      34.651  60.059  45.379  1.00 72.65           O
ATOM     38  N   GLU     5      33.887  57.932  45.373  1.00 94.79           N
ATOM     39  CA  GLU     5      35.206  57.384  45.492  1.00 94.79           C
ATOM     40  CB  GLU     5      35.366  56.272  46.546  1.00 94.79           C
ATOM     41  CG  GLU     5      34.549  55.015  46.248  1.00 94.79           C
ATOM     42  CD  GLU     5      35.122  53.878  47.086  1.00 94.79           C
ATOM     43  OE1 GLU     5      36.335  53.944  47.418  1.00 94.79           O
ATOM     44  OE2 GLU     5      34.358  52.926  47.399  1.00 94.79           O
ATOM     45  C   GLU     5      35.518  56.776  44.166  1.00 94.79           C
ATOM     46  O   GLU     5      34.624  56.288  43.475  1.00 94.79           O
ATOM     47  N   VAL     6      36.801  56.806  43.759  1.00 36.41           N
ATOM     48  CA  VAL     6      37.150  56.262  42.482  1.00 36.41           C
ATOM     49  CB  VAL     6      37.388  57.336  41.453  1.00 36.41           C
ATOM     50  CG1 VAL     6      37.787  56.705  40.108  1.00 36.41           C
ATOM     51  CG2 VAL     6      36.128  58.217  41.374  1.00 36.41           C
ATOM     52  C   VAL     6      38.426  55.498  42.650  1.00 36.41           C
ATOM     53  O   VAL     6      39.150  55.686  43.626  1.00 36.41           O
ATOM     54  N   THR     7      38.712  54.579  41.709  1.00 35.06           N
ATOM     55  CA  THR     7      39.950  53.860  41.734  1.00 35.06           C
ATOM     56  CB  THR     7      39.790  52.376  41.581  1.00 35.06           C
ATOM     57  OG1 THR     7      38.985  51.863  42.632  1.00 35.06           O
ATOM     58  CG2 THR     7      41.184  51.725  41.611  1.00 35.06           C
ATOM     59  C   THR     7      40.720  54.361  40.556  1.00 35.06           C
ATOM     60  O   THR     7      40.146  54.624  39.500  1.00 35.06           O
ATOM     61  N   ILE     8      42.052  54.512  40.697  1.00104.86           N
ATOM     62  CA  ILE     8      42.762  55.072  39.586  1.00104.86           C
ATOM     63  CB  ILE     8      43.888  55.996  39.950  1.00104.86           C
ATOM     64  CG1 ILE     8      44.432  56.637  38.662  1.00104.86           C
ATOM     65  CG2 ILE     8      44.937  55.225  40.769  1.00104.86           C
ATOM     66  CD1 ILE     8      45.354  57.830  38.890  1.00104.86           C
ATOM     67  C   ILE     8      43.314  53.971  38.735  1.00104.86           C
ATOM     68  O   ILE     8      44.116  53.150  39.175  1.00104.86           O
ATOM     69  N   THR     9      42.796  53.905  37.492  1.00118.89           N
ATOM     70  CA  THR     9      43.159  52.963  36.469  1.00118.89           C
ATOM     71  CB  THR     9      42.133  52.878  35.377  1.00118.89           C
ATOM     72  OG1 THR     9      42.433  51.803  34.499  1.00118.89           O
ATOM     73  CG2 THR     9      42.126  54.208  34.604  1.00118.89           C
ATOM     74  C   THR     9      44.467  53.292  35.807  1.00118.89           C
ATOM     75  O   THR     9      45.217  52.389  35.438  1.00118.89           O
ATOM     76  N   ALA    10      44.766  54.595  35.617  1.00 43.05           N
ATOM     77  CA  ALA    10      45.907  54.998  34.835  1.00 43.05           C
ATOM     78  CB  ALA    10      45.979  56.517  34.604  1.00 43.05           C
ATOM     79  C   ALA    10      47.191  54.568  35.473  1.00 43.05           C
ATOM     80  O   ALA    10      47.368  54.619  36.687  1.00 43.05           O
ATOM     81  N   PRO    11      48.091  54.107  34.638  1.00 85.17           N
ATOM     82  CA  PRO    11      49.398  53.714  35.089  1.00 85.17           C
ATOM     83  CD  PRO    11      47.722  53.448  33.399  1.00 85.17           C
ATOM     84  CB  PRO    11      50.026  52.921  33.939  1.00 85.17           C
ATOM     85  CG  PRO    11      49.076  53.137  32.744  1.00 85.17           C
ATOM     86  C   PRO    11      50.180  54.915  35.517  1.00 85.17           C
ATOM     87  O   PRO    11      51.068  54.785  36.358  1.00 85.17           O
ATOM     88  N   ASN    12      49.874  56.079  34.917  1.00105.93           N
ATOM     89  CA  ASN    12      50.510  57.336  35.187  1.00105.93           C
ATOM     90  CB  ASN    12      50.175  58.403  34.126  1.00105.93           C
ATOM     91  CG  ASN    12      50.888  59.703  34.473  1.00105.93           C
ATOM     92  OD1 ASN    12      50.478  60.426  35.384  1.00105.93           O
ATOM     93  ND2 ASN    12      51.984  60.013  33.733  1.00105.93           N
ATOM     94  C   ASN    12      50.071  57.846  36.525  1.00105.93           C
ATOM     95  O   ASN    12      50.772  58.634  37.159  1.00105.93           O
ATOM     96  N   GLY    13      48.874  57.431  36.978  1.00 31.96           N
ATOM     97  CA  GLY    13      48.347  57.957  38.202  1.00 31.96           C
ATOM     98  C   GLY    13      47.706  59.246  37.808  1.00 31.96           C
ATOM     99  O   GLY    13      47.287  59.395  36.662  1.00 31.96           O
ATOM    100  N   LEU    14      47.579  60.206  38.744  1.00138.83           N
ATOM    101  CA  LEU    14      47.004  61.465  38.367  1.00138.83           C
ATOM    102  CB  LEU    14      45.885  61.943  39.304  1.00138.83           C
ATOM    103  CG  LEU    14      45.296  63.302  38.880  1.00138.83           C
ATOM    104  CD1 LEU    14      44.630  63.209  37.500  1.00138.83           C
ATOM    105  CD2 LEU    14      44.364  63.881  39.959  1.00138.83           C
ATOM    106  C   LEU    14      48.084  62.492  38.427  1.00138.83           C
ATOM    107  O   LEU    14      48.433  62.975  39.503  1.00138.83           O
ATOM    108  N   ASP    15      48.643  62.854  37.257  1.00 72.30           N
ATOM    109  CA  ASP    15      49.694  63.828  37.224  1.00 72.30           C
ATOM    110  CB  ASP    15      51.095  63.220  37.419  1.00 72.30           C
ATOM    111  CG  ASP    15      51.217  62.670  38.833  1.00 72.30           C
ATOM    112  OD1 ASP    15      50.917  63.423  39.798  1.00 72.30           O
ATOM    113  OD2 ASP    15      51.626  61.486  38.966  1.00 72.30           O
ATOM    114  C   ASP    15      49.713  64.429  35.855  1.00 72.30           C
ATOM    115  O   ASP    15      49.034  63.967  34.938  1.00 72.30           O
ATOM    116  N   THR    16      50.460  65.538  35.711  1.00 98.82           N
ATOM    117  CA  THR    16      50.728  66.095  34.421  1.00 98.82           C
ATOM    118  CB  THR    16      51.413  65.105  33.508  1.00 98.82           C
ATOM    119  OG1 THR    16      52.508  64.522  34.201  1.00 98.82           O
ATOM    120  CG2 THR    16      51.998  65.843  32.287  1.00 98.82           C
ATOM    121  C   THR    16      49.447  66.625  33.839  1.00 98.82           C
ATOM    122  O   THR    16      48.604  67.171  34.550  1.00 98.82           O
ATOM    123  N   ARG    17      49.278  66.471  32.512  1.00111.24           N
ATOM    124  CA  ARG    17      48.200  67.035  31.757  1.00111.24           C
ATOM    125  CB  ARG    17      48.333  66.727  30.254  0.50111.24           C
ATOM    126  CG  ARG    17      47.287  67.412  29.374  0.50111.24           C
ATOM    127  CD  ARG    17      47.496  67.148  27.881  0.50111.24           C
ATOM    128  NE  ARG    17      48.829  67.708  27.515  0.50111.24           N
ATOM    129  CZ  ARG    17      49.405  67.394  26.318  0.50111.24           C
ATOM    130  NH1 ARG    17      48.759  66.568  25.444  0.50111.24           N
ATOM    131  NH2 ARG    17      50.628  67.909  25.998  0.50111.24           N
ATOM    132  C   ARG    17      46.872  66.526  32.225  1.00111.24           C
ATOM    133  O   ARG    17      45.951  67.321  32.393  1.00111.24           O
ATOM    134  N   PRO    18      46.707  65.255  32.454  1.00 67.19           N
ATOM    135  CA  PRO    18      45.410  64.794  32.858  1.00 67.19           C
ATOM    136  CD  PRO    18      47.450  64.234  31.732  1.00 67.19           C
ATOM    137  CB  PRO    18      45.491  63.273  32.818  1.00 67.19           C
ATOM    138  CG  PRO    18      46.527  63.004  31.709  1.00 67.19           C
ATOM    139  C   PRO    18      44.988  65.371  34.168  1.00 67.19           C
ATOM    140  O   PRO    18      43.795  65.601  34.362  1.00 67.19           O
ATOM    141  N   ALA    19      45.939  65.592  35.091  1.00 27.92           N
ATOM    142  CA  ALA    19      45.608  66.177  36.357  1.00 27.92           C
ATOM    143  CB  ALA    19      46.805  66.243  37.320  1.00 27.92           C
ATOM    144  C   ALA    19      45.155  67.578  36.112  1.00 27.92           C
ATOM    145  O   ALA    19      44.226  68.068  36.753  1.00 27.92           O
ATOM    146  N   ALA    20      45.830  68.262  35.170  1.00 24.43           N
ATOM    147  CA  ALA    20      45.530  69.631  34.866  1.00 24.43           C
ATOM    148  CB  ALA    20      46.462  70.218  33.792  1.00 24.43           C
ATOM    149  C   ALA    20      44.131  69.727  34.347  1.00 24.43           C
ATOM    150  O   ALA    20      43.387  70.634  34.712  1.00 24.43           O
ATOM    151  N   GLN    21      43.723  68.788  33.477  1.00 78.37           N
ATOM    152  CA  GLN    21      42.402  68.871  32.929  1.00 78.37           C
ATOM    153  CB  GLN    21      42.138  67.836  31.822  1.00 78.37           C
ATOM    154  CG  GLN    21      42.186  66.383  32.285  1.00 78.37           C
ATOM    155  CD  GLN    21      42.012  65.513  31.049  1.00 78.37           C
ATOM    156  OE1 GLN    21      41.189  64.599  31.026  1.00 78.37           O
ATOM    157  NE2 GLN    21      42.817  65.799  29.990  1.00 78.37           N
ATOM    158  C   GLN    21      41.408  68.679  34.031  1.00 78.37           C
ATOM    159  O   GLN    21      40.360  69.322  34.052  1.00 78.37           O
ATOM    160  N   PHE    22      41.726  67.789  34.989  1.00 42.75           N
ATOM    161  CA  PHE    22      40.833  67.491  36.072  1.00 42.75           C
ATOM    162  CB  PHE    22      41.400  66.417  37.020  1.00 42.75           C
ATOM    163  CG  PHE    22      40.327  66.019  37.976  1.00 42.75           C
ATOM    164  CD1 PHE    22      39.388  65.084  37.606  1.00 42.75           C
ATOM    165  CD2 PHE    22      40.261  66.570  39.234  1.00 42.75           C
ATOM    166  CE1 PHE    22      38.394  64.705  38.477  1.00 42.75           C
ATOM    167  CE2 PHE    22      39.269  66.194  40.109  1.00 42.75           C
ATOM    168  CZ  PHE    22      38.333  65.261  39.732  1.00 42.75           C
ATOM    169  C   PHE    22      40.600  68.739  36.869  1.00 42.75           C
ATOM    170  O   PHE    22      39.461  69.058  37.211  1.00 42.75           O
ATOM    171  N   VAL    23      41.674  69.491  37.181  1.00101.55           N
ATOM    172  CA  VAL    23      41.523  70.675  37.981  1.00101.55           C
ATOM    173  CB  VAL    23      42.821  71.326  38.386  1.00101.55           C
ATOM    174  CG1 VAL    23      43.626  70.318  39.220  1.00101.55           C
ATOM    175  CG2 VAL    23      43.559  71.860  37.150  1.00101.55           C
ATOM    176  C   VAL    23      40.698  71.679  37.236  1.00101.55           C
ATOM    177  O   VAL    23      39.875  72.374  37.830  1.00101.55           O
ATOM    178  N   LYS    24      40.892  71.782  35.908  1.00136.31           N
ATOM    179  CA  LYS    24      40.176  72.760  35.140  1.00136.31           C
ATOM    180  CB  LYS    24      40.589  72.799  33.661  1.00136.31           C
ATOM    181  CG  LYS    24      39.825  73.859  32.866  1.00136.31           C
ATOM    182  CD  LYS    24      40.084  75.285  33.358  1.00136.31           C
ATOM    183  CE  LYS    24      41.563  75.593  33.597  1.00136.31           C
ATOM    184  NZ  LYS    24      41.721  76.987  34.069  1.00136.31           N
ATOM    185  C   LYS    24      38.710  72.472  35.197  1.00136.31           C
ATOM    186  O   LYS    24      37.896  73.391  35.291  1.00136.31           O
ATOM    187  N   GLU    25      38.332  71.182  35.146  1.00 93.63           N
ATOM    188  CA  GLU    25      36.945  70.813  35.153  1.00 93.63           C
ATOM    189  CB  GLU    25      36.760  69.287  35.091  1.00 93.63           C
ATOM    190  CG  GLU    25      35.355  68.838  34.687  1.00 93.63           C
ATOM    191  CD  GLU    25      35.276  68.909  33.168  1.00 93.63           C
ATOM    192  OE1 GLU    25      36.182  69.540  32.561  1.00 93.63           O
ATOM    193  OE2 GLU    25      34.313  68.333  32.595  1.00 93.63           O
ATOM    194  C   GLU    25      36.341  71.287  36.441  1.00 93.63           C
ATOM    195  O   GLU    25      35.252  71.858  36.461  1.00 93.63           O
ATOM    196  N   ALA    26      37.059  71.081  37.559  1.00 36.42           N
ATOM    197  CA  ALA    26      36.565  71.449  38.857  1.00 36.42           C
ATOM    198  CB  ALA    26      37.517  71.046  39.995  1.00 36.42           C
ATOM    199  C   ALA    26      36.372  72.935  38.933  1.00 36.42           C
ATOM    200  O   ALA    26      35.405  73.415  39.521  1.00 36.42           O
ATOM    201  N   LYS    27      37.283  73.698  38.305  1.00183.31           N
ATOM    202  CA  LYS    27      37.325  75.134  38.381  1.00183.31           C
ATOM    203  CB  LYS    27      38.508  75.711  37.575  1.00183.31           C
ATOM    204  CG  LYS    27      38.688  77.233  37.640  1.00183.31           C
ATOM    205  CD  LYS    27      37.611  78.045  36.918  1.00183.31           C
ATOM    206  CE  LYS    27      37.703  77.949  35.394  1.00183.31           C
ATOM    207  NZ  LYS    27      39.022  78.434  34.930  1.00183.31           N
ATOM    208  C   LYS    27      36.050  75.731  37.866  1.00183.31           C
ATOM    209  O   LYS    27      35.623  76.788  38.326  1.00183.31           O
ATOM    210  N   GLY    28      35.400  75.071  36.897  1.00 35.82           N
ATOM    211  CA  GLY    28      34.216  75.609  36.290  1.00 35.82           C
ATOM    212  C   GLY    28      33.125  75.812  37.305  1.00 35.82           C
ATOM    213  O   GLY    28      32.334  76.745  37.179  1.00 35.82           O
ATOM    214  N   PHE    29      33.030  74.941  38.328  1.00 72.94           N
ATOM    215  CA  PHE    29      31.917  74.977  39.241  1.00 72.94           C
ATOM    216  CB  PHE    29      31.631  73.595  39.838  1.00 72.94           C
ATOM    217  CG  PHE    29      31.340  72.734  38.662  1.00 72.94           C
ATOM    218  CD1 PHE    29      32.371  72.135  37.981  1.00 72.94           C
ATOM    219  CD2 PHE    29      30.051  72.536  38.225  1.00 72.94           C
ATOM    220  CE1 PHE    29      32.123  71.342  36.887  1.00 72.94           C
ATOM    221  CE2 PHE    29      29.796  71.743  37.130  1.00 72.94           C
ATOM    222  CZ  PHE    29      30.833  71.143  36.457  1.00 72.94           C
ATOM    223  C   PHE    29      32.126  75.926  40.385  1.00 72.94           C
ATOM    224  O   PHE    29      33.242  76.172  40.834  1.00 72.94           O
ATOM    225  N   THR    30      31.001  76.492  40.870  1.00108.54           N
ATOM    226  CA  THR    30      30.932  77.399  41.979  1.00108.54           C
ATOM    227  CB  THR    30      29.564  77.990  42.153  1.00108.54           C
ATOM    228  OG1 THR    30      28.622  76.972  42.459  1.00108.54           O
ATOM    229  CG2 THR    30      29.168  78.703  40.848  1.00108.54           C
ATOM    230  C   THR    30      31.264  76.672  43.247  1.00108.54           C
ATOM    231  O   THR    30      31.896  77.230  44.142  1.00108.54           O
ATOM    232  N   SER    31      30.843  75.398  43.360  1.00 88.99           N
ATOM    233  CA  SER    31      31.030  74.679  44.587  1.00 88.99           C
ATOM    234  CB  SER    31      30.363  73.292  44.596  1.00 88.99           C
ATOM    235  OG  SER    31      30.920  72.471  43.582  1.00 88.99           O
ATOM    236  C   SER    31      32.481  74.494  44.884  1.00 88.99           C
ATOM    237  O   SER    31      33.336  74.544  44.000  1.00 88.99           O
ATOM    238  N   GLU    32      32.787  74.341  46.189  1.00 77.33           N
ATOM    239  CA  GLU    32      34.121  74.046  46.615  1.00 77.33           C
ATOM    240  CB  GLU    32      34.360  74.315  48.110  1.00 77.33           C
ATOM    241  CG  GLU    32      34.370  75.804  48.461  1.00 77.33           C
ATOM    242  CD  GLU    32      32.950  76.341  48.331  1.00 77.33           C
ATOM    243  OE1 GLU    32      31.995  75.564  48.599  1.00 77.33           O
ATOM    244  OE2 GLU    32      32.803  77.536  47.960  1.00 77.33           O
ATOM    245  C   GLU    32      34.290  72.582  46.371  1.00 77.33           C
ATOM    246  O   GLU    32      33.368  71.802  46.609  1.00 77.33           O
ATOM    247  N   ILE    33      35.471  72.168  45.873  1.00 50.09           N
ATOM    248  CA  ILE    33      35.643  70.779  45.567  1.00 50.09           C
ATOM    249  CB  ILE    33      35.591  70.501  44.095  1.00 50.09           C
ATOM    250  CG1 ILE    33      34.222  70.927  43.537  1.00 50.09           C
ATOM    251  CG2 ILE    33      35.913  69.015  43.868  1.00 50.09           C
ATOM    252  CD1 ILE    33      34.171  70.971  42.012  1.00 50.09           C
ATOM    253  C   ILE    33      36.971  70.327  46.086  1.00 50.09           C
ATOM    254  O   ILE    33      37.963  71.054  46.020  1.00 50.09           O
ATOM    255  N   THR    34      37.018  69.087  46.617  1.00108.11           N
ATOM    256  CA  THR    34      38.235  68.594  47.190  1.00108.11           C
ATOM    257  CB  THR    34      38.152  68.416  48.678  1.00108.11           C
ATOM    258  OG1 THR    34      37.180  67.433  49.002  1.00108.11           O
ATOM    259  CG2 THR    34      37.772  69.764  49.314  1.00108.11           C
ATOM    260  C   THR    34      38.541  67.242  46.625  1.00108.11           C
ATOM    261  O   THR    34      37.659  66.538  46.133  1.00108.11           O
ATOM    262  N   VAL    35      39.837  66.870  46.661  1.00 37.66           N
ATOM    263  CA  VAL    35      40.268  65.570  46.235  1.00 37.66           C
ATOM    264  CB  VAL    35      41.160  65.594  45.031  1.00 37.66           C
ATOM    265  CG1 VAL    35      41.604  64.153  44.726  1.00 37.66           C
ATOM    266  CG2 VAL    35      40.407  66.276  43.877  1.00 37.66           C
ATOM    267  C   VAL    35      41.068  65.014  47.369  1.00 37.66           C
ATOM    268  O   VAL    35      41.899  65.714  47.948  1.00 37.66           O
ATOM    269  N   THR    36      40.835  63.734  47.729  1.00106.49           N
ATOM    270  CA  THR    36      41.572  63.208  48.840  1.00106.49           C
ATOM    271  CB  THR    36      40.737  62.932  50.057  1.00106.49           C
ATOM    272  OG1 THR    36      41.562  62.763  51.199  1.00106.49           O
ATOM    273  CG2 THR    36      39.960  61.635  49.812  1.00106.49           C
ATOM    274  C   THR    36      42.205  61.914  48.452  1.00106.49           C
ATOM    275  O   THR    36      41.640  61.124  47.695  1.00106.49           O
ATOM    276  N   SER    37      43.434  61.687  48.954  1.00 88.54           N
ATOM    277  CA  SER    37      44.106  60.448  48.723  1.00 88.54           C
ATOM    278  CB  SER    37      45.069  60.481  47.525  1.00 88.54           C
ATOM    279  OG  SER    37      46.130  61.393  47.774  1.00 88.54           O
ATOM    280  C   SER    37      44.927  60.175  49.940  1.00 88.54           C
ATOM    281  O   SER    37      45.603  61.062  50.458  1.00 88.54           O
ATOM    282  N   ASN    38      44.872  58.923  50.430  1.00 80.78           N
ATOM    283  CA  ASN    38      45.659  58.494  51.550  1.00 80.78           C
ATOM    284  CB  ASN    38      47.175  58.516  51.270  1.00 80.78           C
ATOM    285  CG  ASN    38      47.523  57.402  50.288  1.00 80.78           C
ATOM    286  OD1 ASN    38      46.999  56.293  50.375  1.00 80.78           O
ATOM    287  ND2 ASN    38      48.438  57.705  49.329  1.00 80.78           N
ATOM    288  C   ASN    38      45.410  59.343  52.764  1.00 80.78           C
ATOM    289  O   ASN    38      46.312  59.529  53.580  1.00 80.78           O
ATOM    290  N   GLY    39      44.184  59.874  52.937  1.00 23.78           N
ATOM    291  CA  GLY    39      43.876  60.580  54.152  1.00 23.78           C
ATOM    292  C   GLY    39      44.229  62.034  54.058  1.00 23.78           C
ATOM    293  O   GLY    39      44.044  62.774  55.024  1.00 23.78           O
ATOM    294  N   LYS    40      44.751  62.498  52.909  1.00 43.97           N
ATOM    295  CA  LYS    40      45.066  63.895  52.807  1.00 43.97           C
ATOM    296  CB  LYS    40      46.465  64.176  52.237  1.00 43.97           C
ATOM    297  CG  LYS    40      46.792  65.669  52.145  1.00 43.97           C
ATOM    298  CD  LYS    40      48.202  65.963  51.631  1.00 43.97           C
ATOM    299  CE  LYS    40      48.483  67.456  51.448  1.00 43.97           C
ATOM    300  NZ  LYS    40      49.650  67.645  50.555  1.00 43.97           N
ATOM    301  C   LYS    40      44.090  64.496  51.849  1.00 43.97           C
ATOM    302  O   LYS    40      43.822  63.932  50.790  1.00 43.97           O
ATOM    303  N   SER    41      43.530  65.671  52.192  1.00 76.12           N
ATOM    304  CA  SER    41      42.571  66.272  51.314  1.00 76.12           C
ATOM    305  CB  SER    41      41.206  66.502  51.984  1.00 76.12           C
ATOM    306  OG  SER    41      41.367  67.296  53.149  1.00 76.12           O
ATOM    307  C   SER    41      43.110  67.589  50.856  1.00 76.12           C
ATOM    308  O   SER    41      43.775  68.301  51.607  1.00 76.12           O
ATOM    309  N   ALA    42      42.842  67.935  49.581  1.00 31.76           N
ATOM    310  CA  ALA    42      43.331  69.172  49.048  1.00 31.76           C
ATOM    311  CB  ALA    42      44.587  69.004  48.176  1.00 31.76           C
ATOM    312  C   ALA    42      42.268  69.764  48.181  1.00 31.76           C
ATOM    313  O   ALA    42      41.344  69.078  47.744  1.00 31.76           O
ATOM    314  N   SER    43      42.356  71.088  47.946  1.00 80.17           N
ATOM    315  CA  SER    43      41.403  71.720  47.088  1.00 80.17           C
ATOM    316  CB  SER    43      41.472  73.257  47.123  1.00 80.17           C
ATOM    317  OG  SER    43      41.144  73.729  48.422  1.00 80.17           O
ATOM    318  C   SER    43      41.705  71.270  45.692  1.00 80.17           C
ATOM    319  O   SER    43      42.839  71.348  45.224  1.00 80.17           O
ATOM    320  N   ALA    44      40.662  70.790  44.996  1.00 55.19           N
ATOM    321  CA  ALA    44      40.734  70.294  43.652  1.00 55.19           C
ATOM    322  CB  ALA    44      39.404  69.688  43.172  1.00 55.19           C
ATOM    323  C   ALA    44      41.082  71.419  42.724  1.00 55.19           C
ATOM    324  O   ALA    44      41.634  71.201  41.647  1.00 55.19           O
ATOM    325  N   LYS    45      40.663  72.646  43.078  1.00130.96           N
ATOM    326  CA  LYS    45      40.925  73.819  42.289  1.00130.96           C
ATOM    327  CB  LYS    45      40.161  75.069  42.759  1.00130.96           C
ATOM    328  CG  LYS    45      38.732  75.145  42.217  1.00130.96           C
ATOM    329  CD  LYS    45      37.780  74.080  42.759  1.00130.96           C
ATOM    330  CE  LYS    45      36.395  74.128  42.110  1.00130.96           C
ATOM    331  NZ  LYS    45      35.719  75.407  42.431  1.00130.96           N
ATOM    332  C   LYS    45      42.388  74.154  42.279  1.00130.96           C
ATOM    333  O   LYS    45      42.859  74.817  41.356  1.00130.96           O
ATOM    334  N   SER    46      43.146  73.765  43.325  1.00 49.65           N
ATOM    335  CA  SER    46      44.534  74.145  43.343  1.00 49.65           C
ATOM    336  CB  SER    46      45.054  74.463  44.757  1.00 49.65           C
ATOM    337  OG  SER    46      46.424  74.833  44.701  1.00 49.65           O
ATOM    338  C   SER    46      45.364  73.022  42.794  1.00 49.65           C
ATOM    339  O   SER    46      45.448  71.941  43.373  1.00 49.65           O
ATOM    340  N   LEU    47      46.038  73.286  41.658  1.00 97.94           N
ATOM    341  CA  LEU    47      46.804  72.301  40.948  1.00 97.94           C
ATOM    342  CB  LEU    47      47.326  72.819  39.597  1.00 97.94           C
ATOM    343  CG  LEU    47      46.202  73.210  38.620  1.00 97.94           C
ATOM    344  CD1 LEU    47      45.407  74.417  39.142  1.00 97.94           C
ATOM    345  CD2 LEU    47      46.740  73.419  37.196  1.00 97.94           C
ATOM    346  C   LEU    47      47.989  71.852  41.745  1.00 97.94           C
ATOM    347  O   LEU    47      48.323  70.668  41.761  1.00 97.94           O
ATOM    348  N   PHE    48      48.657  72.784  42.442  1.00 84.73           N
ATOM    349  CA  PHE    48      49.862  72.439  43.136  1.00 84.73           C
ATOM    350  CB  PHE    48      50.510  73.656  43.813  1.00 84.73           C
ATOM    351  CG  PHE    48      50.901  74.568  42.699  1.00 84.73           C
ATOM    352  CD1 PHE    48      49.983  75.436  42.154  1.00 84.73           C
ATOM    353  CD2 PHE    48      52.180  74.550  42.189  1.00 84.73           C
ATOM    354  CE1 PHE    48      50.338  76.275  41.124  1.00 84.73           C
ATOM    355  CE2 PHE    48      52.540  75.387  41.158  1.00 84.73           C
ATOM    356  CZ  PHE    48      51.618  76.254  40.625  1.00 84.73           C
ATOM    357  C   PHE    48      49.555  71.396  44.166  1.00 84.73           C
ATOM    358  O   PHE    48      50.298  70.428  44.316  1.00 84.73           O
ATOM    359  N   LYS    49      48.438  71.565  44.896  1.00 49.46           N
ATOM    360  CA  LYS    49      48.047  70.651  45.934  1.00 49.46           C
ATOM    361  CB  LYS    49      46.763  71.101  46.649  1.00 49.46           C
ATOM    362  CG  LYS    49      46.925  72.432  47.384  1.00 49.46           C
ATOM    363  CD  LYS    49      45.602  73.079  47.792  1.00 49.46           C
ATOM    364  CE  LYS    49      45.120  72.669  49.184  1.00 49.46           C
ATOM    365  NZ  LYS    49      43.867  73.384  49.509  1.00 49.46           N
ATOM    366  C   LYS    49      47.772  69.304  45.337  1.00 49.46           C
ATOM    367  O   LYS    49      48.148  68.278  45.904  1.00 49.46           O
ATOM    368  N   LEU    50      47.101  69.273  44.171  1.00 93.83           N
ATOM    369  CA  LEU    50      46.740  68.035  43.539  1.00 93.83           C
ATOM    370  CB  LEU    50      45.910  68.264  42.254  1.00 93.83           C
ATOM    371  CG  LEU    50      45.443  66.991  41.507  1.00 93.83           C
ATOM    372  CD1 LEU    50      46.596  66.234  40.827  1.00 93.83           C
ATOM    373  CD2 LEU    50      44.601  66.094  42.426  1.00 93.83           C
ATOM    374  C   LEU    50      47.998  67.307  43.177  1.00 93.83           C
ATOM    375  O   LEU    50      48.125  66.110  43.425  1.00 93.83           O
ATOM    376  N   GLN    51      48.980  68.028  42.606  1.00110.68           N
ATOM    377  CA  GLN    51      50.210  67.427  42.175  1.00110.68           C
ATOM    378  CB  GLN    51      51.162  68.430  41.503  1.00110.68           C
ATOM    379  CG  GLN    51      52.479  67.804  41.037  1.00110.68           C
ATOM    380  CD  GLN    51      53.324  68.895  40.395  1.00110.68           C
ATOM    381  OE1 GLN    51      54.427  68.640  39.914  1.00110.68           O
ATOM    382  NE2 GLN    51      52.797  70.149  40.385  1.00110.68           N
ATOM    383  C   GLN    51      50.913  66.864  43.369  1.00110.68           C
ATOM    384  O   GLN    51      51.571  65.829  43.280  1.00110.68           O
ATOM    385  N   THR    52      50.770  67.541  44.523  1.00 39.97           N
ATOM    386  CA  THR    52      51.427  67.208  45.758  1.00 39.97           C
ATOM    387  CB  THR    52      51.088  68.164  46.864  1.00 39.97           C
ATOM    388  OG1 THR    52      51.452  69.486  46.497  1.00 39.97           O
ATOM    389  CG2 THR    52      51.845  67.738  48.136  1.00 39.97           C
ATOM    390  C   THR    52      51.013  65.844  46.219  1.00 39.97           C
ATOM    391  O   THR    52      51.801  65.137  46.846  1.00 39.97           O
ATOM    392  N   LEU    53      49.762  65.441  45.937  1.00 50.58           N
ATOM    393  CA  LEU    53      49.243  64.185  46.404  1.00 50.58           C
ATOM    394  CB  LEU    53      47.778  63.970  45.988  1.00 50.58           C
ATOM    395  CG  LEU    53      46.815  64.998  46.610  1.00 50.58           C
ATOM    396  CD1 LEU    53      45.364  64.751  46.168  1.00 50.58           C
ATOM    397  CD2 LEU    53      46.968  65.051  48.138  1.00 50.58           C
ATOM    398  C   LEU    53      50.063  63.050  45.861  1.00 50.58           C
ATOM    399  O   LEU    53      50.275  62.057  46.552  1.00 50.58           O
ATOM    400  N   GLY    54      50.523  63.143  44.597  1.00 25.09           N
ATOM    401  CA  GLY    54      51.359  62.098  44.065  1.00 25.09           C
ATOM    402  C   GLY    54      50.546  60.848  43.917  1.00 25.09           C
ATOM    403  O   GLY    54      51.022  59.750  44.204  1.00 25.09           O
ATOM    404  N   LEU    55      49.291  60.988  43.453  1.00107.25           N
ATOM    405  CA  LEU    55      48.396  59.873  43.329  1.00107.25           C
ATOM    406  CB  LEU    55      46.977  60.366  42.961  1.00107.25           C
ATOM    407  CG  LEU    55      45.857  59.315  42.827  1.00107.25           C
ATOM    408  CD1 LEU    55      44.493  59.999  42.636  1.00107.25           C
ATOM    409  CD2 LEU    55      46.127  58.326  41.689  1.00107.25           C
ATOM    410  C   LEU    55      48.938  58.927  42.295  1.00107.25           C
ATOM    411  O   LEU    55      49.162  59.291  41.141  1.00107.25           O
ATOM    412  N   THR    56      49.148  57.658  42.700  1.00 98.89           N
ATOM    413  CA  THR    56      49.704  56.669  41.817  1.00 98.89           C
ATOM    414  CB  THR    56      50.708  55.777  42.491  1.00 98.89           C
ATOM    415  OG1 THR    56      51.393  54.983  41.532  1.00 98.89           O
ATOM    416  CG2 THR    56      49.964  54.880  43.498  1.00 98.89           C
ATOM    417  C   THR    56      48.607  55.788  41.308  1.00 98.89           C
ATOM    418  O   THR    56      47.443  55.926  41.677  1.00 98.89           O
ATOM    419  N   GLN    57      48.969  54.831  40.435  1.00 72.01           N
ATOM    420  CA  GLN    57      47.984  53.949  39.885  1.00 72.01           C
ATOM    421  CB  GLN    57      48.503  53.087  38.722  1.00 72.01           C
ATOM    422  CG  GLN    57      49.601  52.104  39.136  1.00 72.01           C
ATOM    423  CD  GLN    57      49.952  51.254  37.925  1.00 72.01           C
ATOM    424  OE1 GLN    57      49.249  51.269  36.915  1.00 72.01           O
ATOM    425  NE2 GLN    57      51.071  50.488  38.027  1.00 72.01           N
ATOM    426  C   GLN    57      47.541  53.013  40.960  1.00 72.01           C
ATOM    427  O   GLN    57      48.325  52.625  41.825  1.00 72.01           O
ATOM    428  N   GLY    58      46.243  52.652  40.934  1.00 21.09           N
ATOM    429  CA  GLY    58      45.702  51.694  41.852  1.00 21.09           C
ATOM    430  C   GLY    58      45.283  52.372  43.118  1.00 21.09           C
ATOM    431  O   GLY    58      44.838  51.713  44.056  1.00 21.09           O
ATOM    432  N   THR    59      45.389  53.710  43.187  1.00102.70           N
ATOM    433  CA  THR    59      45.034  54.342  44.420  1.00102.70           C
ATOM    434  CB  THR    59      45.626  55.708  44.592  1.00102.70           C
ATOM    435  OG1 THR    59      45.103  56.592  43.613  1.00102.70           O
ATOM    436  CG2 THR    59      47.154  55.602  44.448  1.00102.70           C
ATOM    437  C   THR    59      43.553  54.501  44.485  1.00102.70           C
ATOM    438  O   THR    59      42.852  54.430  43.477  1.00102.70           O
ATOM    439  N   VAL    60      43.041  54.685  45.716  1.00 34.99           N
ATOM    440  CA  VAL    60      41.650  54.958  45.899  1.00 34.99           C
ATOM    441  CB  VAL    60      41.027  54.196  47.034  1.00 34.99           C
ATOM    442  CG1 VAL    60      39.561  54.638  47.170  1.00 34.99           C
ATOM    443  CG2 VAL    60      41.197  52.691  46.765  1.00 34.99           C
ATOM    444  C   VAL    60      41.600  56.409  46.245  1.00 34.99           C
ATOM    445  O   VAL    60      42.360  56.874  47.093  1.00 34.99           O
ATOM    446  N   VAL    61      40.723  57.174  45.568  1.00 94.00           N
ATOM    447  CA  VAL    61      40.639  58.586  45.808  1.00 94.00           C
ATOM    448  CB  VAL    61      41.189  59.393  44.666  1.00 94.00           C
ATOM    449  CG1 VAL    61      40.398  59.027  43.399  1.00 94.00           C
ATOM    450  CG2 VAL    61      41.103  60.887  45.016  1.00 94.00           C
ATOM    451  C   VAL    61      39.198  58.954  45.949  1.00 94.00           C
ATOM    452  O   VAL    61      38.324  58.267  45.424  1.00 94.00           O
ATOM    453  N   THR    62      38.903  60.038  46.699  1.00114.47           N
ATOM    454  CA  THR    62      37.531  60.446  46.766  1.00114.47           C
ATOM    455  CB  THR    62      36.828  60.163  48.066  1.00114.47           C
ATOM    456  OG1 THR    62      37.366  60.946  49.117  1.00114.47           O
ATOM    457  CG2 THR    62      36.975  58.667  48.387  1.00114.47           C
ATOM    458  C   THR    62      37.450  61.915  46.507  1.00114.47           C
ATOM    459  O   THR    62      38.320  62.692  46.902  1.00114.47           O
ATOM    460  N   ILE    63      36.372  62.324  45.812  1.00 38.87           N
ATOM    461  CA  ILE    63      36.159  63.699  45.482  1.00 38.87           C
ATOM    462  CB  ILE    63      35.948  63.936  44.014  1.00 38.87           C
ATOM    463  CG1 ILE    63      37.196  63.520  43.218  1.00 38.87           C
ATOM    464  CG2 ILE    63      35.556  65.409  43.813  1.00 38.87           C
ATOM    465  CD1 ILE    63      36.962  63.459  41.709  1.00 38.87           C
ATOM    466  C   ILE    63      34.906  64.115  46.176  1.00 38.87           C
ATOM    467  O   ILE    63      33.909  63.393  46.164  1.00 38.87           O
ATOM    468  N   SER    64      34.946  65.295  46.826  1.00 78.51           N
ATOM    469  CA  SER    64      33.802  65.798  47.527  1.00 78.51           C
ATOM    470  CB  SER    64      34.038  65.987  49.036  1.00 78.51           C
ATOM    471  OG  SER    64      34.335  64.744  49.655  1.00 78.51           O
ATOM    472  C   SER    64      33.518  67.162  46.989  1.00 78.51           C
ATOM    473  O   SER    64      34.429  67.867  46.558  1.00 78.51           O
ATOM    474  N   ALA    65      32.230  67.559  46.980  1.00 35.60           N
ATOM    475  CA  ALA    65      31.892  68.871  46.510  1.00 35.60           C
ATOM    476  CB  ALA    65      31.404  68.888  45.051  1.00 35.60           C
ATOM    477  C   ALA    65      30.777  69.393  47.356  1.00 35.60           C
ATOM    478  O   ALA    65      29.869  68.653  47.737  1.00 35.60           O
ATOM    479  N   GLU    66      30.834  70.700  47.681  1.00 70.56           N
ATOM    480  CA  GLU    66      29.800  71.315  48.459  1.00 70.56           C
ATOM    481  CB  GLU    66      30.253  71.714  49.875  1.00 70.56           C
ATOM    482  CG  GLU    66      30.642  70.524  50.755  1.00 70.56           C
ATOM    483  CD  GLU    66      32.040  70.080  50.345  1.00 70.56           C
ATOM    484  OE1 GLU    66      32.906  70.973  50.137  1.00 70.56           O
ATOM    485  OE2 GLU    66      32.259  68.845  50.232  1.00 70.56           O
ATOM    486  C   GLU    66      29.422  72.573  47.750  1.00 70.56           C
ATOM    487  O   GLU    66      30.277  73.405  47.448  1.00 70.56           O
ATOM    488  N   GLY    67      28.119  72.749  47.463  1.00 18.10           N
ATOM    489  CA  GLY    67      27.701  73.938  46.784  1.00 18.10           C
ATOM    490  C   GLY    67      26.420  73.629  46.085  1.00 18.10           C
ATOM    491  O   GLY    67      25.967  72.487  46.059  1.00 18.10           O
ATOM    492  N   GLU    68      25.812  74.665  45.483  1.00 81.24           N
ATOM    493  CA  GLU    68      24.550  74.529  44.817  1.00 81.24           C
ATOM    494  CB  GLU    68      24.049  75.894  44.313  1.00 81.24           C
ATOM    495  CG  GLU    68      22.600  75.920  43.829  1.00 81.24           C
ATOM    496  CD  GLU    68      22.258  77.377  43.540  1.00 81.24           C
ATOM    497  OE1 GLU    68      23.189  78.136  43.159  1.00 81.24           O
ATOM    498  OE2 GLU    68      21.067  77.754  43.704  1.00 81.24           O
ATOM    499  C   GLU    68      24.705  73.608  43.640  1.00 81.24           C
ATOM    500  O   GLU    68      23.866  72.739  43.411  1.00 81.24           O
ATOM    501  N   ASP    69      25.791  73.807  42.866  1.00 97.57           N
ATOM    502  CA  ASP    69      26.140  73.097  41.661  1.00 97.57           C
ATOM    503  CB  ASP    69      26.978  73.907  40.660  1.00 97.57           C
ATOM    504  CG  ASP    69      28.344  74.210  41.231  1.00 97.57           C
ATOM    505  OD1 ASP    69      28.579  73.994  42.448  1.00 97.57           O
ATOM    506  OD2 ASP    69      29.182  74.678  40.418  1.00 97.57           O
ATOM    507  C   ASP    69      26.806  71.770  41.912  1.00 97.57           C
ATOM    508  O   ASP    69      27.222  71.106  40.964  1.00 97.57           O
ATOM    509  N   GLU    70      26.966  71.354  43.181  1.00104.54           N
ATOM    510  CA  GLU    70      27.751  70.198  43.536  1.00104.54           C
ATOM    511  CB  GLU    70      27.547  69.811  45.010  1.00104.54           C
ATOM    512  CG  GLU    70      26.091  69.460  45.328  1.00104.54           C
ATOM    513  CD  GLU    70      25.970  69.196  46.821  1.00104.54           C
ATOM    514  OE1 GLU    70      26.930  68.624  47.403  1.00104.54           O
ATOM    515  OE2 GLU    70      24.914  69.566  47.401  1.00104.54           O
ATOM    516  C   GLU    70      27.394  68.992  42.712  1.00104.54           C
ATOM    517  O   GLU    70      28.288  68.249  42.309  1.00104.54           O
ATOM    518  N   GLN    71      26.101  68.743  42.435  1.00 44.14           N
ATOM    519  CA  GLN    71      25.741  67.570  41.683  1.00 44.14           C
ATOM    520  CB  GLN    71      24.224  67.448  41.452  1.00 44.14           C
ATOM    521  CG  GLN    71      23.834  66.204  40.650  1.00 44.14           C
ATOM    522  CD  GLN    71      22.389  66.358  40.196  1.00 44.14           C
ATOM    523  OE1 GLN    71      22.067  67.242  39.402  1.00 44.14           O
ATOM    524  NE2 GLN    71      21.491  65.474  40.704  1.00 44.14           N
ATOM    525  C   GLN    71      26.343  67.637  40.313  1.00 44.14           C
ATOM    526  O   GLN    71      26.871  66.648  39.808  1.00 44.14           O
ATOM    527  N   LYS    72      26.274  68.810  39.659  1.00120.17           N
ATOM    528  CA  LYS    72      26.775  68.914  38.321  1.00120.17           C
ATOM    529  CB  LYS    72      26.489  70.272  37.660  1.00120.17           C
ATOM    530  CG  LYS    72      26.734  70.230  36.151  1.00120.17           C
ATOM    531  CD  LYS    72      25.739  69.327  35.418  1.00120.17           C
ATOM    532  CE  LYS    72      26.129  69.002  33.975  1.00120.17           C
ATOM    533  NZ  LYS    72      26.958  67.775  33.938  1.00120.17           N
ATOM    534  C   LYS    72      28.258  68.713  38.319  1.00120.17           C
ATOM    535  O   LYS    72      28.801  68.067  37.424  1.00120.17           O
ATOM    536  N   ALA    73      28.954  69.261  39.331  1.00 29.93           N
ATOM    537  CA  ALA    73      30.384  69.179  39.391  1.00 29.93           C
ATOM    538  CB  ALA    73      30.968  69.897  40.620  1.00 29.93           C
ATOM    539  C   ALA    73      30.801  67.746  39.480  1.00 29.93           C
ATOM    540  O   ALA    73      31.736  67.326  38.801  1.00 29.93           O
ATOM    541  N   VAL    74      30.103  66.944  40.307  1.00 92.97           N
ATOM    542  CA  VAL    74      30.505  65.580  40.484  1.00 92.97           C
ATOM    543  CB  VAL    74      29.695  64.827  41.506  1.00 92.97           C
ATOM    544  CG1 VAL    74      29.791  65.571  42.848  1.00 92.97           C
ATOM    545  CG2 VAL    74      28.265  64.613  40.990  1.00 92.97           C
ATOM    546  C   VAL    74      30.381  64.866  39.177  1.00 92.97           C
ATOM    547  O   VAL    74      31.233  64.050  38.831  1.00 92.97           O
ATOM    548  N   GLU    75      29.305  65.149  38.416  1.00 98.77           N
ATOM    549  CA  GLU    75      29.085  64.471  37.169  1.00 98.77           C
ATOM    550  CB  GLU    75      27.735  64.827  36.523  1.00 98.77           C
ATOM    551  CG  GLU    75      27.435  64.017  35.260  1.00 98.77           C
ATOM    552  CD  GLU    75      27.116  62.590  35.683  1.00 98.77           C
ATOM    553  OE1 GLU    75      26.215  62.414  36.547  1.00 98.77           O
ATOM    554  OE2 GLU    75      27.771  61.656  35.150  1.00 98.77           O
ATOM    555  C   GLU    75      30.164  64.819  36.187  1.00 98.77           C
ATOM    556  O   GLU    75      30.687  63.941  35.503  1.00 98.77           O
ATOM    557  N   HIS    76      30.533  66.113  36.095  1.00 94.79           N
ATOM    558  CA  HIS    76      31.533  66.543  35.155  1.00 94.79           C
ATOM    559  ND1 HIS    76      29.536  69.273  34.712  1.00 94.79           N
ATOM    560  CG  HIS    76      30.775  68.843  34.291  1.00 94.79           C
ATOM    561  CB  HIS    76      31.755  68.070  35.131  1.00 94.79           C
ATOM    562  NE2 HIS    76      29.778  69.991  32.620  1.00 94.79           N
ATOM    563  CD2 HIS    76      30.904  69.288  33.010  1.00 94.79           C
ATOM    564  CE1 HIS    76      28.986  69.956  33.675  1.00 94.79           C
ATOM    565  C   HIS    76      32.851  65.914  35.491  1.00 94.79           C
ATOM    566  O   HIS    76      33.585  65.488  34.600  1.00 94.79           O
ATOM    567  N   LEU    77      33.195  65.850  36.792  1.00 36.15           N
ATOM    568  CA  LEU    77      34.455  65.294  37.205  1.00 36.15           C
ATOM    569  CB  LEU    77      34.680  65.382  38.727  1.00 36.15           C
ATOM    570  CG  LEU    77      34.790  66.826  39.248  1.00 36.15           C
ATOM    571  CD1 LEU    77      35.016  66.860  40.768  1.00 36.15           C
ATOM    572  CD2 LEU    77      35.857  67.618  38.474  1.00 36.15           C
ATOM    573  C   LEU    77      34.505  63.847  36.829  1.00 36.15           C
ATOM    574  O   LEU    77      35.526  63.356  36.351  1.00 36.15           O
ATOM    575  N   VAL    78      33.391  63.122  37.022  1.00 22.68           N
ATOM    576  CA  VAL    78      33.375  61.722  36.716  1.00 22.68           C
ATOM    577  CB  VAL    78      32.039  61.093  36.984  1.00 22.68           C
ATOM    578  CG1 VAL    78      32.071  59.632  36.505  1.00 22.68           C
ATOM    579  CG2 VAL    78      31.725  61.247  38.482  1.00 22.68           C
ATOM    580  C   VAL    78      33.670  61.566  35.260  1.00 22.68           C
ATOM    581  O   VAL    78      34.446  60.698  34.862  1.00 22.68           O
ATOM    582  N   LYS    79      33.063  62.430  34.429  1.00 58.69           N
ATOM    583  CA  LYS    79      33.215  62.355  33.007  1.00 58.69           C
ATOM    584  CB  LYS    79      32.411  63.458  32.298  1.00 58.69           C
ATOM    585  CG  LYS    79      30.906  63.356  32.553  1.00 58.69           C
ATOM    586  CD  LYS    79      30.132  64.637  32.239  1.00 58.69           C
ATOM    587  CE  LYS    79      30.036  64.957  30.747  1.00 58.69           C
ATOM    588  NZ  LYS    79      29.216  66.172  30.547  1.00 58.69           N
ATOM    589  C   LYS    79      34.654  62.560  32.652  1.00 58.69           C
ATOM    590  O   LYS    79      35.215  61.818  31.848  1.00 58.69           O
ATOM    591  N   LEU    80      35.299  63.570  33.261  1.00 85.00           N
ATOM    592  CA  LEU    80      36.651  63.889  32.908  1.00 85.00           C
ATOM    593  CB  LEU    80      37.148  65.184  33.562  1.00 85.00           C
ATOM    594  CG  LEU    80      38.570  65.565  33.123  1.00 85.00           C
ATOM    595  CD1 LEU    80      38.660  65.712  31.597  1.00 85.00           C
ATOM    596  CD2 LEU    80      39.036  66.835  33.842  1.00 85.00           C
ATOM    597  C   LEU    80      37.566  62.766  33.286  1.00 85.00           C
ATOM    598  O   LEU    80      38.481  62.430  32.535  1.00 85.00           O
ATOM    599  N   MET    81      37.344  62.143  34.458  1.00 27.27           N
ATOM    600  CA  MET    81      38.219  61.088  34.887  1.00 27.27           C
ATOM    601  CB  MET    81      37.835  60.521  36.265  1.00 27.27           C
ATOM    602  CG  MET    81      38.021  61.529  37.402  1.00 27.27           C
ATOM    603  SD  MET    81      37.529  60.933  39.049  1.00 27.27           S
ATOM    604  CE  MET    81      38.877  59.727  39.204  1.00 27.27           C
ATOM    605  C   MET    81      38.138  59.974  33.893  1.00 27.27           C
ATOM    606  O   MET    81      39.153  59.386  33.521  1.00 27.27           O
ATOM    607  N   ALA    82      36.914  59.649  33.443  1.00 21.98           N
ATOM    608  CA  ALA    82      36.739  58.594  32.489  1.00 21.98           C
ATOM    609  CB  ALA    82      35.258  58.303  32.187  1.00 21.98           C
ATOM    610  C   ALA    82      37.386  58.990  31.201  1.00 21.98           C
ATOM    611  O   ALA    82      38.075  58.190  30.569  1.00 21.98           O
ATOM    612  N   GLU    83      37.202  60.260  30.796  1.00 63.61           N
ATOM    613  CA  GLU    83      37.688  60.712  29.525  1.00 63.61           C
ATOM    614  CB  GLU    83      37.348  62.188  29.252  1.00 63.61           C
ATOM    615  CG  GLU    83      35.855  62.454  29.035  1.00 63.61           C
ATOM    616  CD  GLU    83      35.491  62.024  27.620  1.00 63.61           C
ATOM    617  OE1 GLU    83      36.399  61.531  26.899  1.00 63.61           O
ATOM    618  OE2 GLU    83      34.300  62.187  27.241  1.00 63.61           O
ATOM    619  C   GLU    83      39.175  60.574  29.486  1.00 63.61           C
ATOM    620  O   GLU    83      39.724  60.063  28.511  1.00 63.61           O
ATOM    621  N   LEU    84      39.885  61.008  30.543  1.00140.94           N
ATOM    622  CA  LEU    84      41.304  60.846  30.458  1.00140.94           C
ATOM    623  CB  LEU    84      42.108  62.012  31.064  1.00140.94           C
ATOM    624  CG  LEU    84      43.630  61.925  30.811  1.00140.94           C
ATOM    625  CD1 LEU    84      44.292  60.777  31.589  1.00140.94           C
ATOM    626  CD2 LEU    84      43.933  61.854  29.304  1.00140.94           C
ATOM    627  C   LEU    84      41.615  59.604  31.219  1.00140.94           C
ATOM    628  O   LEU    84      41.934  59.646  32.406  1.00140.94           O
ATOM    629  N   GLU    85      41.541  58.450  30.532  1.00104.29           N
ATOM    630  CA  GLU    85      41.803  57.211  31.191  1.00104.29           C
ATOM    631  CB  GLU    85      41.186  55.992  30.480  1.00104.29           C
ATOM    632  CG  GLU    85      41.660  55.808  29.038  1.00104.29           C
ATOM    633  CD  GLU    85      40.876  56.773  28.161  1.00104.29           C
ATOM    634  OE1 GLU    85      39.960  57.450  28.698  1.00104.29           O
ATOM    635  OE2 GLU    85      41.180  56.841  26.940  1.00104.29           O
ATOM    636  C   GLU    85      43.312  57.028  31.207  1.00104.29           C
ATOM    637  O   GLU    85      43.887  56.956  32.326  1.00104.29           O
ATOM    638  OXT GLU    85      43.913  56.959  30.102  1.00104.29           O
TER     639      GLU    85
END
