# Supplementary material for: Estimating local protein model quality: prospects for molecular replacement
Source: Acta Crystallogr D Struct Biol. 2020 Mar 3;76(Pt 3):285–90. doi: 10.1107/S2059798320000972 (PMC7057213; doi:10.1107/S2059798320000972)
Supplement: Supplementary file 1 [file d-76-00285-sup1.zip › models/1cm3.1y4y_A.B99990001.pdb.proq3.sscore.local]

ProQ2 ProQRosCen ProQRosFA ProQ3
0.56359504 0.82441124 1.0001271 0.69150556
0.64000593 0.83998869 1.0311067 0.75559466
0.696726 0.7733694 0.95294514 0.81944946
0.78910263 0.81199642 1.0205412 0.88114921
0.82008841 0.82243818 0.98408752 0.90814397
0.78594976 0.78249921 1.0200697 0.90463958
0.71594097 0.80803901 0.92241409 0.85074777
0.64941792 0.75561486 0.89647326 0.82953579
0.60089587 0.77558194 0.82358888 0.79929191
0.55543495 0.82262858 0.80891237 0.77983306
0.58581091 0.79762 0.73162174 0.75832966
0.63620282 0.8968291 0.79477373 0.79381832
0.71849468 0.93954754 0.85936287 0.8636589
0.78307577 0.99062293 0.90897014 0.89444188
0.78251134 0.92631769 0.86843277 0.87036914
0.83467499 0.9783886 0.91741058 0.91498566
0.88372691 0.98895159 0.90529445 0.93710077
0.91926155 1.0367983 0.96585055 0.99142858
0.90493597 0.96262039 0.95389966 1.0051847
0.76927395 0.8627526 0.88508793 0.90533941
0.73276163 0.86577133 0.87926164 0.89676854
0.81660637 0.93943486 0.93983722 1.0040247
0.83703922 0.96125749 0.99218503 1.0170672
0.82440994 0.9033954 0.93819671 1.0053499
0.82147782 0.89567838 0.89859129 0.95833866
0.73508341 0.85468094 0.87552178 0.9143319
0.68764038 0.8306052 0.85536385 0.86738591
0.67664589 0.83894942 0.84402212 0.86106563
0.69036353 0.861577 0.88135362 0.87633893
0.75753397 0.86321535 0.89336107 0.90236775
0.78711509 0.85731273 0.94886232 0.9384965
0.88562046 0.92839857 1.0299859 0.98696653
0.95215132 0.91356863 1.0752336 1.0461329
0.95124493 0.91320785 1.0962694 1.0129001
0.9004993 0.88094925 1.0223155 0.98227871
0.80650997 0.83965768 0.91520293 0.8816061
0.74953573 0.79427528 0.85188245 0.85823991
0.70826504 0.77783497 0.72548559 0.76830737
0.75914154 0.79543908 0.66001169 0.78204855
0.76169193 0.80482346 0.75873613 0.84561704
0.82139868 0.77095157 0.70714624 0.8499828
0.8417753 0.79202333 0.80394781 0.89055096
0.85065123 0.81726564 0.82961545 0.91509577
0.83671135 0.8271995 0.84161079 0.906567
0.80017891 0.82498552 0.83617413 0.88600885
0.78278661 0.79232848 0.86159409 0.87886954
0.78337149 0.78978435 0.80809087 0.83747462
0.76465285 0.79069916 0.78338482 0.8163573
0.7715097 0.79224055 0.76286964 0.82761528
0.82837639 0.78432195 0.81036624 0.89457667
0.78405491 0.80202737 0.82082821 0.87672963
0.78687487 0.82302611 0.80968044 0.89195869
0.75569222 0.81887079 0.81999933 0.88422575
0.71022087 0.82951932 0.78783481 0.8562266
0.66879182 0.78480771 0.81828892 0.85371462
0.59161767 0.7599073 0.80676212 0.79824619
0.65334925 0.88040008 0.90038991 0.84274322
0.73120405 0.91095447 0.88201027 0.86216482
0.77881599 0.90850429 0.96783065 0.92710089
0.82057724 0.87881487 1.0452661 0.97900213
0.90367089 0.89618688 1.1035923 1.0341744
0.93223614 0.92118584 1.1414823 1.0408773
0.94579186 0.87160717 1.1603779 1.0639308
0.97105994 0.88574838 1.140649 1.0530154
0.91049092 0.87371943 1.084359 1.008957
0.87776586 0.94101371 1.0098203 0.97032755
0.77590787 0.93062226 0.91854862 0.89096219
0.75239462 0.95725657 0.89050852 0.85507496
0.73673347 0.95103091 0.88372861 0.8865382
0.81727834 0.99288698 0.9468428 0.95550848
0.80538436 0.91889741 0.91955988 0.94879487
0.84795918 0.92746809 0.9319554 0.98087473
0.84646089 0.92917742 0.96731383 1.0052502
0.87563903 0.91478595 0.99140656 1.0276037
0.78303173 0.82596697 0.92118612 0.93328391
0.81240107 0.83621357 0.95560402 0.97258794
0.80572016 0.82530695 0.95450788 0.97552508
0.833285 0.7908293 0.95148829 0.97391169
0.79473425 0.78532198 0.95184953 0.97255046
0.84956001 0.78853194 0.95433679 0.96098965
0.83737417 0.81255707 0.9354164 0.96172888
0.79693458 0.74959926 0.9075458 0.91869487
0.71297578 0.69733581 0.82546631 0.84889339
0.72262514 0.71937693 0.81909563 0.82850038
0.6750683 0.68530972 0.72273879 0.74868173
