# Supplementary material for: Estimating local protein model quality: prospects for molecular replacement
Source: Acta Crystallogr D Struct Biol. 2020 Mar 3;76(Pt 3):285–90. doi: 10.1107/S2059798320000972 (PMC7057213; doi:10.1107/S2059798320000972)
Supplement: Supplementary file 1 [file d-76-00285-sup1.zip › models/1cm3.1y4y_A.B99990001.pdb.proq3d.sscore.local]

ProQ2D ProQRosCenD ProQRosFAD ProQ3D
5.135108828544616699e-01 4.389643073081970215e-01 8.122755289077758789e-01 7.208214998245239258e-01
7.090963125228881836e-01 8.691561818122863770e-01 9.090641140937805176e-01 8.897172212600708008e-01
7.876508235931396484e-01 8.497106432914733887e-01 8.682175874710083008e-01 8.794152736663818359e-01
7.832571864128112793e-01 8.321451544761657715e-01 9.156784415245056152e-01 8.582926988601684570e-01
7.841498255729675293e-01 8.302776217460632324e-01 8.750666975975036621e-01 8.389590978622436523e-01
8.047598004341125488e-01 8.544500470161437988e-01 9.427618384361267090e-01 8.727607727050781250e-01
8.318131566047668457e-01 8.436871170997619629e-01 9.171625375747680664e-01 8.485835194587707520e-01
8.765395283699035645e-01 7.873907089233398438e-01 9.395371079444885254e-01 9.001712799072265625e-01
7.530533671379089355e-01 7.935999035835266113e-01 8.804898262023925781e-01 8.724973201751708984e-01
6.675630807876586914e-01 8.497144579887390137e-01 8.816997408866882324e-01 8.847268819808959961e-01
5.763283967971801758e-01 8.454470038414001465e-01 6.883152723312377930e-01 6.896597743034362793e-01
7.628301978111267090e-01 8.372798562049865723e-01 8.771187663078308105e-01 8.569902777671813965e-01
7.967131137847900391e-01 8.636362552642822266e-01 9.226050376892089844e-01 9.190750718116760254e-01
8.408597707748413086e-01 9.007962346076965332e-01 9.412157535552978516e-01 8.424793481826782227e-01
7.899231910705566406e-01 8.662315607070922852e-01 8.795788884162902832e-01 8.642753958702087402e-01
7.581843733787536621e-01 8.690067529678344727e-01 9.101106524467468262e-01 8.708052635192871094e-01
7.648930549621582031e-01 8.376733064651489258e-01 9.053033590316772461e-01 8.471034765243530273e-01
8.191459178924560547e-01 9.039922952651977539e-01 9.320864081382751465e-01 8.724111318588256836e-01
8.559233546257019043e-01 8.712339401245117188e-01 9.365823864936828613e-01 9.429085850715637207e-01
7.065718173980712891e-01 8.552026748657226562e-01 9.023333787918090820e-01 8.961996436119079590e-01
7.785602807998657227e-01 8.081585168838500977e-01 8.504000306129455566e-01 8.796103596687316895e-01
8.458140492439270020e-01 8.078441023826599121e-01 8.971610069274902344e-01 9.407518506050109863e-01
8.130533695220947266e-01 8.294102549552917480e-01 9.596990942955017090e-01 9.184554219245910645e-01
8.180215954780578613e-01 7.869682908058166504e-01 9.421257972717285156e-01 9.392667412757873535e-01
8.295176029205322266e-01 7.873693108558654785e-01 9.130764603614807129e-01 9.521834850311279297e-01
8.199784159660339355e-01 7.962269783020019531e-01 9.262462258338928223e-01 9.532325863838195801e-01
7.693762183189392090e-01 8.256863355636596680e-01 8.863881230354309082e-01 8.861418962478637695e-01
7.882758975028991699e-01 7.859383821487426758e-01 8.830952048301696777e-01 8.684473037719726562e-01
8.011332750320434570e-01 8.672070503234863281e-01 9.082906246185302734e-01 8.857328891754150391e-01
7.661390900611877441e-01 8.614622950553894043e-01 9.215953946113586426e-01 8.498616814613342285e-01
8.665252923965454102e-01 8.653449416160583496e-01 9.253888130187988281e-01 9.051140546798706055e-01
8.093463778495788574e-01 8.507827520370483398e-01 9.390610456466674805e-01 9.004769325256347656e-01
8.403573632240295410e-01 9.036925435066223145e-01 9.765523076057434082e-01 9.377108216285705566e-01
7.467532157897949219e-01 8.892684578895568848e-01 9.784520268440246582e-01 9.154779911041259766e-01
5.986539721488952637e-01 9.182420969009399414e-01 9.492540955543518066e-01 8.501665592193603516e-01
6.316781044006347656e-01 8.683376312255859375e-01 8.852235078811645508e-01 8.602207899093627930e-01
7.715545892715454102e-01 8.869553208351135254e-01 8.630068898200988770e-01 8.842985630035400391e-01
5.450652241706848145e-01 8.726725578308105469e-01 6.533716320991516113e-01 6.955549120903015137e-01
5.493518710136413574e-01 8.018518686294555664e-01 5.766984820365905762e-01 8.141310214996337891e-01
7.144735455513000488e-01 8.410790562629699707e-01 8.460522294044494629e-01 8.865457177162170410e-01
5.602629184722900391e-01 8.675258755683898926e-01 7.493325471878051758e-01 7.813460826873779297e-01
6.210272908210754395e-01 8.665197491645812988e-01 8.749386072158813477e-01 8.554152846336364746e-01
7.191244363784790039e-01 8.913165330886840820e-01 9.483897686004638672e-01 8.874701261520385742e-01
8.012977838516235352e-01 9.107038378715515137e-01 9.625405073165893555e-01 9.574863910675048828e-01
7.382067441940307617e-01 9.181490540504455566e-01 9.576817154884338379e-01 9.315659403800964355e-01
8.203895688056945801e-01 9.125300049781799316e-01 9.472119808197021484e-01 9.005547165870666504e-01
7.750498652458190918e-01 8.705415725708007812e-01 9.436687827110290527e-01 8.077085614204406738e-01
7.302412390708923340e-01 8.784172534942626953e-01 9.068470597267150879e-01 7.773889899253845215e-01
7.598916292190551758e-01 8.898217678070068359e-01 9.127067923545837402e-01 7.916542291641235352e-01
8.209104537963867188e-01 8.889278769493103027e-01 9.469258785247802734e-01 9.369255900382995605e-01
7.823948860168457031e-01 8.855041265487670898e-01 9.368509054183959961e-01 9.083620309829711914e-01
8.467673063278198242e-01 8.820653557777404785e-01 9.352036118507385254e-01 9.140224456787109375e-01
8.521874547004699707e-01 8.891152739524841309e-01 9.510586261749267578e-01 8.743306398391723633e-01
7.828495502471923828e-01 8.948541283607482910e-01 9.219848513603210449e-01 8.645327687263488770e-01
6.854021549224853516e-01 8.810942769050598145e-01 8.922719955444335938e-01 8.545950651168823242e-01
4.353093504905700684e-01 8.519507050514221191e-01 8.088369369506835938e-01 6.425325274467468262e-01
5.116368532180786133e-01 8.735364675521850586e-01 9.246230125427246094e-01 7.839584350585937500e-01
5.807606577873229980e-01 8.879237174987792969e-01 8.807510733604431152e-01 7.477468252182006836e-01
6.842545270919799805e-01 9.045882821083068848e-01 9.207074642181396484e-01 7.435994744300842285e-01
7.359888553619384766e-01 8.947271108627319336e-01 9.493173956871032715e-01 8.535016775131225586e-01
8.640447854995727539e-01 9.306936264038085938e-01 9.621482491493225098e-01 9.278703927993774414e-01
8.437344431877136230e-01 9.373918175697326660e-01 9.662910103797912598e-01 9.344496726989746094e-01
8.500547409057617188e-01 9.168046712875366211e-01 9.745184183120727539e-01 9.495022892951965332e-01
8.986376523971557617e-01 8.930075168609619141e-01 9.630630016326904297e-01 9.470322728157043457e-01
8.974835276603698730e-01 7.967704534530639648e-01 9.441983103752136230e-01 9.289955496788024902e-01
8.375357985496520996e-01 8.475896120071411133e-01 8.691246509552001953e-01 9.019370675086975098e-01
6.939876675605773926e-01 8.391265273094177246e-01 8.438455462455749512e-01 8.279836773872375488e-01
6.891736388206481934e-01 7.994406223297119141e-01 8.784537911415100098e-01 8.359571695327758789e-01
7.387579083442687988e-01 8.939099907875061035e-01 9.045546054840087891e-01 8.121013045310974121e-01
7.532156705856323242e-01 8.818957209587097168e-01 9.152063131332397461e-01 9.030801057815551758e-01
6.403146982192993164e-01 8.578134179115295410e-01 8.960719704627990723e-01 9.390310049057006836e-01
6.872417926788330078e-01 8.454412817955017090e-01 9.316241145133972168e-01 9.527308940887451172e-01
6.238726377487182617e-01 8.413704633712768555e-01 9.585533142089843750e-01 9.728574156761169434e-01
6.928458213806152344e-01 8.568694591522216797e-01 9.567185640335083008e-01 9.726462364196777344e-01
5.711658000946044922e-01 8.197154402732849121e-01 9.041383266448974609e-01 9.277303218841552734e-01
6.296855807304382324e-01 8.376058936119079590e-01 9.365839958190917969e-01 9.346540570259094238e-01
6.405045986175537109e-01 8.465324044227600098e-01 9.282175302505493164e-01 9.632319808006286621e-01
6.952443122863769531e-01 8.373308181762695312e-01 9.251340031623840332e-01 9.426799416542053223e-01
6.312471628189086914e-01 8.250253200531005859e-01 9.367751479148864746e-01 9.517486691474914551e-01
6.927887201309204102e-01 8.149524331092834473e-01 9.484060406684875488e-01 9.619261622428894043e-01
7.039824128150939941e-01 8.149120807647705078e-01 9.458898305892944336e-01 9.301839470863342285e-01
7.080444693565368652e-01 7.587251663208007812e-01 9.246532917022705078e-01 8.221926689147949219e-01
5.966793894767761230e-01 5.875165462493896484e-01 8.287293910980224609e-01 7.496098279953002930e-01
5.056954026222229004e-01 5.927937626838684082e-01 9.097376465797424316e-01 6.744369864463806152e-01
5.017099976539611816e-01 3.643585145473480225e-01 7.065312862396240234e-01 5.581747293472290039e-01
