# Supplementary material for: Estimating local protein model quality: prospects for molecular replacement
Source: Acta Crystallogr D Struct Biol. 2020 Mar 3;76(Pt 3):285–90. doi: 10.1107/S2059798320000972 (PMC7057213; doi:10.1107/S2059798320000972)
Supplement: Supplementary file 1 [file d-76-00285-sup1.zip › models/1cqv.1esf_A.B99990001.pdb]

EXPDTA    THEORETICAL MODEL, MODELLER 9.23 2019/11/15 01:29:06
REMARK   6 MODELLER OBJECTIVE FUNCTION:      1547.9591
REMARK   6 MODELLER BEST TEMPLATE % SEQ ID:  30.837
REMARK   6 SEQUENCE: 1cqv/1cqv.1esf_A
REMARK   6 ALIGNMENT: 1cqv/1cqv.1esf_A.ali
REMARK   6 SCRIPT: ./make_models.py
REMARK   6 TEMPLATE: 1esf 3:A - 233:A MODELS 2: - 237: AT 30.8%
SSBOND   1 CYS     93    CYS    110                          1555   1555  2.04
ATOM      1  N   GLU     1      -2.986   4.515 -20.410  1.00 72.69           N
ATOM      2  CA  GLU     1      -3.185   4.653 -18.949  1.00 72.69           C
ATOM      3  CB  GLU     1      -1.821   4.719 -18.246  1.00 72.69           C
ATOM      4  CG  GLU     1      -0.920   3.527 -18.585  1.00 72.69           C
ATOM      5  CD  GLU     1      -1.663   2.242 -18.250  1.00 72.69           C
ATOM      6  OE1 GLU     1      -1.536   1.771 -17.087  1.00 72.69           O
ATOM      7  OE2 GLU     1      -2.363   1.712 -19.153  1.00 72.69           O
ATOM      8  C   GLU     1      -3.902   5.941 -18.719  1.00 72.69           C
ATOM      9  O   GLU     1      -3.783   6.863 -19.522  1.00 72.69           O
ATOM     10  N   SER     2      -4.693   6.048 -17.633  1.00 87.50           N
ATOM     11  CA  SER     2      -5.370   7.299 -17.476  1.00 87.50           C
ATOM     12  CB  SER     2      -6.862   7.251 -17.853  1.00 87.50           C
ATOM     13  OG  SER     2      -7.564   6.403 -16.958  1.00 87.50           O
ATOM     14  C   SER     2      -5.270   7.753 -16.058  1.00 87.50           C
ATOM     15  O   SER     2      -5.312   6.954 -15.123  1.00 87.50           O
ATOM     16  N   GLN     3      -5.128   9.081 -15.883  1.00167.22           N
ATOM     17  CA  GLN     3      -5.075   9.675 -14.584  1.00167.22           C
ATOM     18  CB  GLN     3      -4.626  11.166 -14.563  1.00167.22           C
ATOM     19  CG  GLN     3      -5.478  12.218 -15.282  1.00167.22           C
ATOM     20  CD  GLN     3      -6.568  12.708 -14.335  1.00167.22           C
ATOM     21  OE1 GLN     3      -7.712  12.922 -14.734  1.00167.22           O
ATOM     22  NE2 GLN     3      -6.200  12.913 -13.043  1.00167.22           N
ATOM     23  C   GLN     3      -6.405   9.457 -13.936  1.00167.22           C
ATOM     24  O   GLN     3      -6.454   9.304 -12.716  1.00167.22           O
ATOM     25  N   PRO     4      -7.501   9.430 -14.661  1.00189.49           N
ATOM     26  CA  PRO     4      -8.725   9.063 -14.011  1.00189.49           C
ATOM     27  CD  PRO     4      -7.747  10.305 -15.801  1.00189.49           C
ATOM     28  CB  PRO     4      -9.847   9.410 -14.986  1.00189.49           C
ATOM     29  CG  PRO     4      -9.261  10.568 -15.809  1.00189.49           C
ATOM     30  C   PRO     4      -8.587   7.602 -13.743  1.00189.49           C
ATOM     31  O   PRO     4      -7.734   6.984 -14.372  1.00189.49           O
ATOM     32  N   ASP     5      -9.374   7.038 -12.809  1.00264.89           N
ATOM     33  CA  ASP     5      -9.298   5.645 -12.452  1.00264.89           C
ATOM     34  CB  ASP     5      -8.974   4.675 -13.614  1.00264.89           C
ATOM     35  CG  ASP     5      -9.099   3.237 -13.124  1.00264.89           C
ATOM     36  OD1 ASP     5      -8.494   2.897 -12.075  1.00264.89           O
ATOM     37  OD2 ASP     5      -9.811   2.451 -13.807  1.00264.89           O
ATOM     38  C   ASP     5      -8.317   5.520 -11.324  1.00264.89           C
ATOM     39  O   ASP     5      -8.734   5.117 -10.241  1.00264.89           O
ATOM     40  N   PRO     6      -7.048   5.814 -11.448  1.00103.82           N
ATOM     41  CA  PRO     6      -6.286   5.793 -10.235  1.00103.82           C
ATOM     42  CD  PRO     6      -6.236   5.394 -12.581  1.00103.82           C
ATOM     43  CB  PRO     6      -4.821   5.835 -10.650  1.00103.82           C
ATOM     44  CG  PRO     6      -4.833   5.114 -12.008  1.00103.82           C
ATOM     45  C   PRO     6      -6.740   6.911  -9.359  1.00103.82           C
ATOM     46  O   PRO     6      -6.625   6.800  -8.140  1.00103.82           O
ATOM     47  N   THR     7      -7.280   7.991  -9.951  1.00139.54           N
ATOM     48  CA  THR     7      -7.701   9.070  -9.115  1.00139.54           C
ATOM     49  CB  THR     7      -7.963  10.387  -9.819  1.00139.54           C
ATOM     50  OG1 THR     7      -8.156  11.411  -8.854  1.00139.54           O
ATOM     51  CG2 THR     7      -9.175  10.315 -10.756  1.00139.54           C
ATOM     52  C   THR     7      -8.863   8.628  -8.262  1.00139.54           C
ATOM     53  O   THR     7      -9.000   9.148  -7.158  1.00139.54           O
ATOM     54  N   PRO     8      -9.729   7.718  -8.668  1.00112.73           N
ATOM     55  CA  PRO     8     -10.789   7.334  -7.775  1.00112.73           C
ATOM     56  CD  PRO     8     -10.150   7.560 -10.050  1.00112.73           C
ATOM     57  CB  PRO     8     -11.862   6.642  -8.621  1.00112.73           C
ATOM     58  CG  PRO     8     -11.213   6.451 -10.000  1.00112.73           C
ATOM     59  C   PRO     8     -10.339   6.530  -6.599  1.00112.73           C
ATOM     60  O   PRO     8     -11.128   6.370  -5.669  1.00112.73           O
ATOM     61  N   ASP     9      -9.098   6.014  -6.602  1.00 50.33           N
ATOM     62  CA  ASP     9      -8.661   5.210  -5.498  1.00 50.33           C
ATOM     63  CB  ASP     9      -7.229   4.683  -5.687  1.00 50.33           C
ATOM     64  CG  ASP     9      -7.227   3.799  -6.929  1.00 50.33           C
ATOM     65  OD1 ASP     9      -8.326   3.607  -7.514  1.00 50.33           O
ATOM     66  OD2 ASP     9      -6.129   3.313  -7.315  1.00 50.33           O
ATOM     67  C   ASP     9      -8.674   6.091  -4.292  1.00 50.33           C
ATOM     68  O   ASP     9      -8.652   7.316  -4.406  1.00 50.33           O
ATOM     69  N   GLU    10      -8.750   5.489  -3.089  1.00 89.32           N
ATOM     70  CA  GLU    10      -8.767   6.305  -1.912  1.00 89.32           C
ATOM     71  CB  GLU    10      -9.393   5.624  -0.685  1.00 89.32           C
ATOM     72  CG  GLU    10      -9.390   6.525   0.553  1.00 89.32           C
ATOM     73  CD  GLU    10      -9.977   5.746   1.721  1.00 89.32           C
ATOM     74  OE1 GLU    10      -9.351   4.733   2.133  1.00 89.32           O
ATOM     75  OE2 GLU    10     -11.061   6.154   2.218  1.00 89.32           O
ATOM     76  C   GLU    10      -7.355   6.594  -1.543  1.00 89.32           C
ATOM     77  O   GLU    10      -6.677   5.766  -0.936  1.00 89.32           O
ATOM     78  N   LEU    11      -6.878   7.799  -1.897  1.00113.75           N
ATOM     79  CA  LEU    11      -5.545   8.171  -1.557  1.00113.75           C
ATOM     80  CB  LEU    11      -4.753   8.737  -2.749  1.00113.75           C
ATOM     81  CG  LEU    11      -4.563   7.721  -3.892  1.00113.75           C
ATOM     82  CD1 LEU    11      -5.897   7.350  -4.548  1.00113.75           C
ATOM     83  CD2 LEU    11      -3.539   8.220  -4.915  1.00113.75           C
ATOM     84  C   LEU    11      -5.678   9.242  -0.530  1.00113.75           C
ATOM     85  O   LEU    11      -6.568  10.088  -0.625  1.00113.75           O
ATOM     86  N   HIS    12      -4.810   9.215   0.501  1.00 54.48           N
ATOM     87  CA  HIS    12      -4.908  10.220   1.510  1.00 54.48           C
ATOM     88  ND1 HIS    12      -5.498   9.124   4.577  1.00 54.48           N
ATOM     89  CG  HIS    12      -4.500   8.931   3.647  1.00 54.48           C
ATOM     90  CB  HIS    12      -3.996  10.004   2.730  1.00 54.48           C
ATOM     91  NE2 HIS    12      -4.872   6.997   4.747  1.00 54.48           N
ATOM     92  CD2 HIS    12      -4.129   7.627   3.765  1.00 54.48           C
ATOM     93  CE1 HIS    12      -5.681   7.935   5.206  1.00 54.48           C
ATOM     94  C   HIS    12      -4.546  11.515   0.880  1.00 54.48           C
ATOM     95  O   HIS    12      -3.825  11.564  -0.115  1.00 54.48           O
ATOM     96  N   LYS    13      -5.088  12.605   1.445  1.00141.54           N
ATOM     97  CA  LYS    13      -4.852  13.907   0.914  1.00141.54           C
ATOM     98  CB  LYS    13      -6.109  14.788   0.958  1.00141.54           C
ATOM     99  CG  LYS    13      -6.036  16.033   0.080  1.00141.54           C
ATOM    100  CD  LYS    13      -7.397  16.703  -0.110  1.00141.54           C
ATOM    101  CE  LYS    13      -8.329  15.916  -1.031  1.00141.54           C
ATOM    102  NZ  LYS    13      -7.778  15.903  -2.404  1.00141.54           N
ATOM    103  C   LYS    13      -3.804  14.532   1.770  1.00141.54           C
ATOM    104  O   LYS    13      -3.624  14.166   2.930  1.00141.54           O
ATOM    105  N   SER    14      -3.063  15.492   1.198  1.00 92.62           N
ATOM    106  CA  SER    14      -2.005  16.150   1.906  1.00 92.62           C
ATOM    107  CB  SER    14      -1.272  17.179   1.033  1.00 92.62           C
ATOM    108  OG  SER    14      -2.167  18.224   0.683  1.00 92.62           O
ATOM    109  C   SER    14      -2.586  16.893   3.066  1.00 92.62           C
ATOM    110  O   SER    14      -1.953  17.027   4.112  1.00 92.62           O
ATOM    111  N   SER    15      -3.826  17.385   2.913  1.00 80.83           N
ATOM    112  CA  SER    15      -4.417  18.187   3.942  1.00 80.83           C
ATOM    113  CB  SER    15      -5.792  18.737   3.531  1.00 80.83           C
ATOM    114  OG  SER    15      -5.664  19.507   2.345  1.00 80.83           O
ATOM    115  C   SER    15      -4.604  17.360   5.176  1.00 80.83           C
ATOM    116  O   SER    15      -4.542  17.876   6.291  1.00 80.83           O
ATOM    117  N   GLU    16      -4.808  16.043   5.004  1.00100.71           N
ATOM    118  CA  GLU    16      -5.136  15.172   6.098  1.00100.71           C
ATOM    119  CB  GLU    16      -5.510  13.742   5.658  1.00100.71           C
ATOM    120  CG  GLU    16      -6.958  13.591   5.174  1.00100.71           C
ATOM    121  CD  GLU    16      -7.104  14.137   3.763  1.00100.71           C
ATOM    122  OE1 GLU    16      -6.894  15.365   3.571  1.00100.71           O
ATOM    123  OE2 GLU    16      -7.446  13.332   2.857  1.00100.71           O
ATOM    124  C   GLU    16      -4.050  15.074   7.124  1.00100.71           C
ATOM    125  O   GLU    16      -4.348  14.964   8.311  1.00100.71           O
ATOM    126  N   PHE    17      -2.763  15.094   6.739  1.00129.02           N
ATOM    127  CA  PHE    17      -1.795  14.888   7.778  1.00129.02           C
ATOM    128  CB  PHE    17      -0.486  14.242   7.301  1.00129.02           C
ATOM    129  CG  PHE    17      -0.893  12.834   7.036  1.00129.02           C
ATOM    130  CD1 PHE    17      -0.992  11.939   8.076  1.00129.02           C
ATOM    131  CD2 PHE    17      -1.196  12.414   5.761  1.00129.02           C
ATOM    132  CE1 PHE    17      -1.378  10.639   7.848  1.00129.02           C
ATOM    133  CE2 PHE    17      -1.582  11.116   5.526  1.00129.02           C
ATOM    134  CZ  PHE    17      -1.673  10.227   6.571  1.00129.02           C
ATOM    135  C   PHE    17      -1.534  16.139   8.545  1.00129.02           C
ATOM    136  O   PHE    17      -1.454  17.241   8.005  1.00129.02           O
ATOM    137  N   THR    18      -1.410  15.971   9.874  1.00110.75           N
ATOM    138  CA  THR    18      -1.177  17.075  10.749  1.00110.75           C
ATOM    139  CB  THR    18      -2.092  17.106  11.937  1.00110.75           C
ATOM    140  OG1 THR    18      -1.906  15.949  12.738  1.00110.75           O
ATOM    141  CG2 THR    18      -3.542  17.177  11.434  1.00110.75           C
ATOM    142  C   THR    18       0.214  16.927  11.248  1.00110.75           C
ATOM    143  O   THR    18       0.911  15.974  10.904  1.00110.75           O
ATOM    144  N   GLY    19       0.671  17.885  12.067  1.00 40.80           N
ATOM    145  CA  GLY    19       2.024  17.800  12.513  1.00 40.80           C
ATOM    146  C   GLY    19       2.849  18.296  11.379  1.00 40.80           C
ATOM    147  O   GLY    19       2.400  19.131  10.596  1.00 40.80           O
ATOM    148  N   THR    20       4.090  17.795  11.251  1.00158.81           N
ATOM    149  CA  THR    20       4.883  18.319  10.186  1.00158.81           C
ATOM    150  CB  THR    20       6.253  18.756  10.611  1.00158.81           C
ATOM    151  OG1 THR    20       7.000  17.644  11.077  1.00158.81           O
ATOM    152  CG2 THR    20       6.113  19.808  11.726  1.00158.81           C
ATOM    153  C   THR    20       5.065  17.273   9.135  1.00158.81           C
ATOM    154  O   THR    20       5.563  16.179   9.395  1.00158.81           O
ATOM    155  N   MET    21       4.625  17.609   7.908  1.00145.17           N
ATOM    156  CA  MET    21       4.819  16.816   6.732  1.00145.17           C
ATOM    157  CB  MET    21       4.043  17.319   5.501  1.00145.17           C
ATOM    158  CG  MET    21       2.523  17.180   5.625  1.00145.17           C
ATOM    159  SD  MET    21       1.735  18.427   6.687  1.00145.17           S
ATOM    160  CE  MET    21       1.780  19.723   5.415  1.00145.17           C
ATOM    161  C   MET    21       6.279  16.905   6.431  1.00145.17           C
ATOM    162  O   MET    21       6.857  16.026   5.793  1.00145.17           O
ATOM    163  N   GLY    22       6.906  17.989   6.927  1.00 48.74           N
ATOM    164  CA  GLY    22       8.268  18.347   6.656  1.00 48.74           C
ATOM    165  C   GLY    22       9.172  17.202   6.974  1.00 48.74           C
ATOM    166  O   GLY    22      10.205  17.039   6.327  1.00 48.74           O
ATOM    167  N   ASN    23       8.842  16.382   7.986  1.00 69.43           N
ATOM    168  CA  ASN    23       9.720  15.288   8.283  1.00 69.43           C
ATOM    169  CB  ASN    23       9.253  14.418   9.463  1.00 69.43           C
ATOM    170  CG  ASN    23       9.540  15.208  10.733  1.00 69.43           C
ATOM    171  OD1 ASN    23       9.262  14.758  11.843  1.00 69.43           O
ATOM    172  ND2 ASN    23      10.121  16.426  10.563  1.00 69.43           N
ATOM    173  C   ASN    23       9.842  14.421   7.065  1.00 69.43           C
ATOM    174  O   ASN    23      10.904  13.854   6.808  1.00 69.43           O
ATOM    175  N   MET    24       8.754  14.279   6.284  1.00 54.83           N
ATOM    176  CA  MET    24       8.830  13.488   5.090  1.00 54.83           C
ATOM    177  CB  MET    24       7.477  13.321   4.374  1.00 54.83           C
ATOM    178  CG  MET    24       6.485  12.493   5.194  1.00 54.83           C
ATOM    179  SD  MET    24       4.940  12.056   4.341  1.00 54.83           S
ATOM    180  CE  MET    24       5.676  10.704   3.377  1.00 54.83           C
ATOM    181  C   MET    24       9.803  14.145   4.155  1.00 54.83           C
ATOM    182  O   MET    24      10.570  13.467   3.472  1.00 54.83           O
ATOM    183  N   LYS    25       9.799  15.493   4.101  1.00 52.00           N
ATOM    184  CA  LYS    25      10.703  16.205   3.239  1.00 52.00           C
ATOM    185  CB  LYS    25      10.555  17.735   3.325  1.00 52.00           C
ATOM    186  CG  LYS    25      11.538  18.485   2.422  1.00 52.00           C
ATOM    187  CD  LYS    25      11.276  19.989   2.326  1.00 52.00           C
ATOM    188  CE  LYS    25      12.351  20.744   1.541  1.00 52.00           C
ATOM    189  NZ  LYS    25      11.945  22.155   1.356  1.00 52.00           N
ATOM    190  C   LYS    25      12.105  15.904   3.656  1.00 52.00           C
ATOM    191  O   LYS    25      12.964  15.626   2.824  1.00 52.00           O
ATOM    192  N   TYR    26      12.369  15.910   4.972  1.00101.10           N
ATOM    193  CA  TYR    26      13.710  15.697   5.426  1.00101.10           C
ATOM    194  CB  TYR    26      13.834  15.690   6.963  1.00101.10           C
ATOM    195  CG  TYR    26      13.893  17.094   7.460  1.00101.10           C
ATOM    196  CD1 TYR    26      12.780  17.902   7.480  1.00101.10           C
ATOM    197  CD2 TYR    26      15.090  17.589   7.929  1.00101.10           C
ATOM    198  CE1 TYR    26      12.871  19.193   7.949  1.00101.10           C
ATOM    199  CE2 TYR    26      15.189  18.876   8.400  1.00101.10           C
ATOM    200  CZ  TYR    26      14.074  19.680   8.407  1.00101.10           C
ATOM    201  OH  TYR    26      14.164  21.004   8.888  1.00101.10           O
ATOM    202  C   TYR    26      14.193  14.370   4.939  1.00101.10           C
ATOM    203  O   TYR    26      15.304  14.270   4.420  1.00101.10           O
ATOM    204  N   LEU    27      13.376  13.312   5.075  1.00 73.13           N
ATOM    205  CA  LEU    27      13.872  12.020   4.696  1.00 73.13           C
ATOM    206  CB  LEU    27      12.912  10.872   5.052  1.00 73.13           C
ATOM    207  CG  LEU    27      12.811  10.619   6.564  1.00 73.13           C
ATOM    208  CD1 LEU    27      11.846   9.465   6.890  1.00 73.13           C
ATOM    209  CD2 LEU    27      14.217  10.418   7.151  1.00 73.13           C
ATOM    210  C   LEU    27      14.145  11.920   3.229  1.00 73.13           C
ATOM    211  O   LEU    27      15.217  11.482   2.814  1.00 73.13           O
ATOM    212  N   TYR    28      13.173  12.333   2.403  1.00115.39           N
ATOM    213  CA  TYR    28      13.256  12.184   0.982  1.00115.39           C
ATOM    214  CB  TYR    28      11.882  12.239   0.299  1.00115.39           C
ATOM    215  CG  TYR    28      11.267  10.947   0.734  1.00115.39           C
ATOM    216  CD1 TYR    28      11.635   9.776   0.111  1.00115.39           C
ATOM    217  CD2 TYR    28      10.351  10.886   1.762  1.00115.39           C
ATOM    218  CE1 TYR    28      11.100   8.567   0.493  1.00115.39           C
ATOM    219  CE2 TYR    28       9.812   9.677   2.147  1.00115.39           C
ATOM    220  CZ  TYR    28      10.183   8.515   1.513  1.00115.39           C
ATOM    221  OH  TYR    28       9.630   7.278   1.908  1.00115.39           O
ATOM    222  C   TYR    28      14.269  13.083   0.333  1.00115.39           C
ATOM    223  O   TYR    28      14.798  12.727  -0.720  1.00115.39           O
ATOM    224  N   ASP    29      14.537  14.293   0.873  1.00161.43           N
ATOM    225  CA  ASP    29      15.488  15.095   0.150  1.00161.43           C
ATOM    226  CB  ASP    29      14.890  16.421  -0.377  1.00161.43           C
ATOM    227  CG  ASP    29      14.456  17.355   0.753  1.00161.43           C
ATOM    228  OD1 ASP    29      14.808  17.109   1.937  1.00161.43           O
ATOM    229  OD2 ASP    29      13.757  18.351   0.426  1.00161.43           O
ATOM    230  C   ASP    29      16.715  15.414   0.959  1.00161.43           C
ATOM    231  O   ASP    29      17.481  16.293   0.568  1.00161.43           O
ATOM    232  N   ASP    30      16.971  14.707   2.079  1.00135.52           N
ATOM    233  CA  ASP    30      18.149  15.025   2.842  1.00135.52           C
ATOM    234  CB  ASP    30      17.916  15.119   4.360  1.00135.52           C
ATOM    235  CG  ASP    30      17.212  16.446   4.614  1.00135.52           C
ATOM    236  OD1 ASP    30      17.119  17.252   3.650  1.00135.52           O
ATOM    237  OD2 ASP    30      16.758  16.674   5.767  1.00135.52           O
ATOM    238  C   ASP    30      19.214  13.998   2.566  1.00135.52           C
ATOM    239  O   ASP    30      19.756  13.963   1.463  1.00135.52           O
ATOM    240  N   HIS    31      19.551  13.140   3.563  1.00142.79           N
ATOM    241  CA  HIS    31      20.647  12.201   3.413  1.00142.79           C
ATOM    242  ND1 HIS    31      23.582  13.708   3.201  1.00142.79           N
ATOM    243  CG  HIS    31      22.599  13.647   4.162  1.00142.79           C
ATOM    244  CB  HIS    31      21.782  12.415   4.430  1.00142.79           C
ATOM    245  NE2 HIS    31      23.526  15.705   4.175  1.00142.79           N
ATOM    246  CD2 HIS    31      22.577  14.876   4.749  1.00142.79           C
ATOM    247  CE1 HIS    31      24.104  14.960   3.251  1.00142.79           C
ATOM    248  C   HIS    31      20.201  10.761   3.558  1.00142.79           C
ATOM    249  O   HIS    31      19.065  10.537   3.965  1.00142.79           O
ATOM    250  N   TYR    32      21.083   9.770   3.175  1.00187.56           N
ATOM    251  CA  TYR    32      20.860   8.325   3.237  1.00187.56           C
ATOM    252  CB  TYR    32      20.127   7.786   1.998  1.00187.56           C
ATOM    253  CG  TYR    32      20.979   8.145   0.835  1.00187.56           C
ATOM    254  CD1 TYR    32      21.980   7.303   0.409  1.00187.56           C
ATOM    255  CD2 TYR    32      20.784   9.342   0.186  1.00187.56           C
ATOM    256  CE1 TYR    32      22.766   7.649  -0.664  1.00187.56           C
ATOM    257  CE2 TYR    32      21.567   9.694  -0.887  1.00187.56           C
ATOM    258  CZ  TYR    32      22.559   8.844  -1.312  1.00187.56           C
ATOM    259  OH  TYR    32      23.365   9.201  -2.413  1.00187.56           O
ATOM    260  C   TYR    32      22.173   7.566   3.346  1.00187.56           C
ATOM    261  O   TYR    32      23.248   8.158   3.260  1.00187.56           O
ATOM    262  N   VAL    33      22.117   6.216   3.549  1.00117.64           N
ATOM    263  CA  VAL    33      23.310   5.403   3.669  1.00117.64           C
ATOM    264  CB  VAL    33      23.344   4.556   4.913  1.00117.64           C
ATOM    265  CG1 VAL    33      22.203   3.525   4.864  1.00117.64           C
ATOM    266  CG2 VAL    33      24.744   3.927   5.033  1.00117.64           C
ATOM    267  C   VAL    33      23.426   4.490   2.484  1.00117.64           C
ATOM    268  O   VAL    33      22.502   3.749   2.148  1.00117.64           O
ATOM    269  N   SER    34      24.593   4.538   1.808  1.00 76.98           N
ATOM    270  CA  SER    34      24.817   3.674   0.689  1.00 76.98           C
ATOM    271  CB  SER    34      24.725   4.398  -0.664  1.00 76.98           C
ATOM    272  OG  SER    34      24.952   3.486  -1.727  1.00 76.98           O
ATOM    273  C   SER    34      26.212   3.151   0.831  1.00 76.98           C
ATOM    274  O   SER    34      27.156   3.911   1.040  1.00 76.98           O
ATOM    275  N   ALA    35      26.374   1.818   0.729  1.00 33.23           N
ATOM    276  CA  ALA    35      27.677   1.233   0.850  1.00 33.23           C
ATOM    277  CB  ALA    35      28.126   1.017   2.307  1.00 33.23           C
ATOM    278  C   ALA    35      27.612  -0.117   0.220  1.00 33.23           C
ATOM    279  O   ALA    35      26.533  -0.685   0.050  1.00 33.23           O
ATOM    280  N   THR    36      28.783  -0.666  -0.150  1.00 37.46           N
ATOM    281  CA  THR    36      28.800  -1.955  -0.773  1.00 37.46           C
ATOM    282  CB  THR    36      29.178  -1.882  -2.225  1.00 37.46           C
ATOM    283  OG1 THR    36      28.249  -1.066  -2.921  1.00 37.46           O
ATOM    284  CG2 THR    36      29.196  -3.295  -2.831  1.00 37.46           C
ATOM    285  C   THR    36      29.814  -2.806  -0.071  1.00 37.46           C
ATOM    286  O   THR    36      30.742  -2.298   0.559  1.00 37.46           O
ATOM    287  N   LYS    37      29.639  -4.140  -0.178  1.00 85.68           N
ATOM    288  CA  LYS    37      30.534  -5.124   0.364  1.00 85.68           C
ATOM    289  CB  LYS    37      31.869  -5.192  -0.388  1.00 85.68           C
ATOM    290  CG  LYS    37      31.701  -5.629  -1.842  1.00 85.68           C
ATOM    291  CD  LYS    37      32.938  -5.362  -2.695  1.00 85.68           C
ATOM    292  CE  LYS    37      33.217  -3.872  -2.891  1.00 85.68           C
ATOM    293  NZ  LYS    37      34.501  -3.692  -3.602  1.00 85.68           N
ATOM    294  C   LYS    37      30.811  -4.897   1.816  1.00 85.68           C
ATOM    295  O   LYS    37      31.946  -4.627   2.205  1.00 85.68           O
ATOM    296  N   VAL    38      29.762  -4.994   2.658  1.00 94.69           N
ATOM    297  CA  VAL    38      29.933  -4.853   4.076  1.00 94.69           C
ATOM    298  CB  VAL    38      29.206  -3.678   4.648  1.00 94.69           C
ATOM    299  CG1 VAL    38      29.800  -2.398   4.037  1.00 94.69           C
ATOM    300  CG2 VAL    38      27.703  -3.868   4.386  1.00 94.69           C
ATOM    301  C   VAL    38      29.356  -6.081   4.714  1.00 94.69           C
ATOM    302  O   VAL    38      28.510  -6.755   4.129  1.00 94.69           O
ATOM    303  N   MET    39      29.834  -6.424   5.931  1.00 80.56           N
ATOM    304  CA  MET    39      29.336  -7.590   6.606  1.00 80.56           C
ATOM    305  CB  MET    39      30.229  -8.828   6.423  1.00 80.56           C
ATOM    306  CG  MET    39      31.581  -8.678   7.129  1.00 80.56           C
ATOM    307  SD  MET    39      32.575 -10.197   7.234  1.00 80.56           S
ATOM    308  CE  MET    39      31.697 -10.884   8.669  1.00 80.56           C
ATOM    309  C   MET    39      29.340  -7.328   8.081  1.00 80.56           C
ATOM    310  O   MET    39      30.173  -6.575   8.585  1.00 80.56           O
ATOM    311  N   SER    40      28.377  -7.924   8.817  1.00 74.93           N
ATOM    312  CA  SER    40      28.423  -7.806  10.245  1.00 74.93           C
ATOM    313  CB  SER    40      27.877  -6.486  10.799  1.00 74.93           C
ATOM    314  OG  SER    40      28.038  -6.497  12.209  1.00 74.93           O
ATOM    315  C   SER    40      27.603  -8.909  10.836  1.00 74.93           C
ATOM    316  O   SER    40      26.518  -9.229  10.352  1.00 74.93           O
ATOM    317  N   VAL    41      28.187  -9.598  11.834  1.00 76.02           N
ATOM    318  CA  VAL    41      27.556 -10.612  12.632  1.00 76.02           C
ATOM    319  CB  VAL    41      28.535 -11.588  13.207  1.00 76.02           C
ATOM    320  CG1 VAL    41      27.772 -12.567  14.112  1.00 76.02           C
ATOM    321  CG2 VAL    41      29.292 -12.259  12.048  1.00 76.02           C
ATOM    322  C   VAL    41      26.810  -9.999  13.779  1.00 76.02           C
ATOM    323  O   VAL    41      25.872 -10.592  14.309  1.00 76.02           O
ATOM    324  N   ASP    42      27.247  -8.801  14.213  1.00 62.66           N
ATOM    325  CA  ASP    42      26.792  -8.188  15.430  1.00 62.66           C
ATOM    326  CB  ASP    42      27.539  -6.884  15.743  1.00 62.66           C
ATOM    327  CG  ASP    42      28.991  -7.253  16.005  1.00 62.66           C
ATOM    328  OD1 ASP    42      29.234  -8.116  16.891  1.00 62.66           O
ATOM    329  OD2 ASP    42      29.875  -6.694  15.304  1.00 62.66           O
ATOM    330  C   ASP    42      25.335  -7.880  15.385  1.00 62.66           C
ATOM    331  O   ASP    42      24.735  -7.719  14.323  1.00 62.66           O
ATOM    332  N   LYS    43      24.723  -7.830  16.586  1.00 94.49           N
ATOM    333  CA  LYS    43      23.333  -7.525  16.700  1.00 94.49           C
ATOM    334  CB  LYS    43      22.414  -8.752  16.560  1.00 94.49           C
ATOM    335  CG  LYS    43      22.381  -9.328  15.142  1.00 94.49           C
ATOM    336  CD  LYS    43      21.763 -10.726  15.040  1.00 94.49           C
ATOM    337  CE  LYS    43      22.749 -11.855  15.351  1.00 94.49           C
ATOM    338  NZ  LYS    43      22.077 -13.168  15.216  1.00 94.49           N
ATOM    339  C   LYS    43      23.111  -6.953  18.053  1.00 94.49           C
ATOM    340  O   LYS    43      24.013  -6.937  18.892  1.00 94.49           O
ATOM    341  N   PHE    44      21.899  -6.415  18.264  1.00141.46           N
ATOM    342  CA  PHE    44      21.442  -5.947  19.531  1.00141.46           C
ATOM    343  CB  PHE    44      21.053  -4.461  19.591  1.00141.46           C
ATOM    344  CG  PHE    44      20.620  -4.220  20.998  1.00141.46           C
ATOM    345  CD1 PHE    44      21.550  -4.148  22.011  1.00141.46           C
ATOM    346  CD2 PHE    44      19.290  -4.061  21.307  1.00141.46           C
ATOM    347  CE1 PHE    44      21.162  -3.931  23.312  1.00141.46           C
ATOM    348  CE2 PHE    44      18.897  -3.843  22.606  1.00141.46           C
ATOM    349  CZ  PHE    44      19.831  -3.777  23.611  1.00141.46           C
ATOM    350  C   PHE    44      20.217  -6.779  19.734  1.00141.46           C
ATOM    351  O   PHE    44      20.294  -7.872  20.291  1.00141.46           O
ATOM    352  N   LEU    45      19.052  -6.285  19.275  1.00 67.59           N
ATOM    353  CA  LEU    45      17.853  -7.071  19.338  1.00 67.59           C
ATOM    354  CB  LEU    45      16.570  -6.260  19.075  1.00 67.59           C
ATOM    355  CG  LEU    45      16.339  -5.137  20.104  1.00 67.59           C
ATOM    356  CD1 LEU    45      15.017  -4.402  19.840  1.00 67.59           C
ATOM    357  CD2 LEU    45      16.460  -5.658  21.544  1.00 67.59           C
ATOM    358  C   LEU    45      17.973  -8.125  18.272  1.00 67.59           C
ATOM    359  O   LEU    45      18.720  -7.977  17.307  1.00 67.59           O
ATOM    360  N   ALA    46      17.221  -9.229  18.425  1.00 50.76           N
ATOM    361  CA  ALA    46      17.317 -10.382  17.571  1.00 50.76           C
ATOM    362  CB  ALA    46      16.342 -11.495  17.992  1.00 50.76           C
ATOM    363  C   ALA    46      16.999 -10.046  16.145  1.00 50.76           C
ATOM    364  O   ALA    46      17.600 -10.600  15.224  1.00 50.76           O
ATOM    365  N   HIS    47      16.026  -9.151  15.912  1.00111.80           N
ATOM    366  CA  HIS    47      15.628  -8.897  14.558  1.00111.80           C
ATOM    367  ND1 HIS    47      13.962  -7.243  16.645  1.00111.80           N
ATOM    368  CG  HIS    47      13.819  -7.320  15.278  1.00111.80           C
ATOM    369  CB  HIS    47      14.137  -8.545  14.476  1.00111.80           C
ATOM    370  NE2 HIS    47      13.217  -5.260  15.971  1.00111.80           N
ATOM    371  CD2 HIS    47      13.362  -6.100  14.882  1.00111.80           C
ATOM    372  CE1 HIS    47      13.590  -5.989  17.007  1.00111.80           C
ATOM    373  C   HIS    47      16.386  -7.730  14.015  1.00111.80           C
ATOM    374  O   HIS    47      15.867  -7.002  13.168  1.00111.80           O
ATOM    375  N   ASP    48      17.645  -7.536  14.454  1.00133.82           N
ATOM    376  CA  ASP    48      18.396  -6.422  13.951  1.00133.82           C
ATOM    377  CB  ASP    48      18.491  -5.267  14.957  1.00133.82           C
ATOM    378  CG  ASP    48      17.096  -4.696  15.183  1.00133.82           C
ATOM    379  OD1 ASP    48      16.317  -4.611  14.198  1.00133.82           O
ATOM    380  OD2 ASP    48      16.793  -4.334  16.352  1.00133.82           O
ATOM    381  C   ASP    48      19.798  -6.867  13.640  1.00133.82           C
ATOM    382  O   ASP    48      20.213  -7.965  14.008  1.00133.82           O
ATOM    383  N   LEU    49      20.549  -6.033  12.886  1.00145.11           N
ATOM    384  CA  LEU    49      21.941  -6.289  12.626  1.00145.11           C
ATOM    385  CB  LEU    49      22.258  -6.597  11.150  1.00145.11           C
ATOM    386  CG  LEU    49      23.727  -6.991  10.908  1.00145.11           C
ATOM    387  CD1 LEU    49      24.090  -8.270  11.683  1.00145.11           C
ATOM    388  CD2 LEU    49      24.037  -7.105   9.406  1.00145.11           C
ATOM    389  C   LEU    49      22.639  -5.012  13.002  1.00145.11           C
ATOM    390  O   LEU    49      22.157  -3.930  12.668  1.00145.11           O
ATOM    391  N   ILE    50      23.786  -5.098  13.711  1.00 76.94           N
ATOM    392  CA  ILE    50      24.486  -3.913  14.137  1.00 76.94           C
ATOM    393  CB  ILE    50      25.195  -3.998  15.459  1.00 76.94           C
ATOM    394  CG1 ILE    50      24.290  -4.358  16.637  1.00 76.94           C
ATOM    395  CG2 ILE    50      25.941  -2.666  15.636  1.00 76.94           C
ATOM    396  CD1 ILE    50      25.077  -4.600  17.927  1.00 76.94           C
ATOM    397  C   ILE    50      25.671  -3.757  13.261  1.00 76.94           C
ATOM    398  O   ILE    50      26.462  -4.687  13.118  1.00 76.94           O
ATOM    399  N   TYR    51      25.862  -2.566  12.682  1.00136.49           N
ATOM    400  CA  TYR    51      27.048  -2.389  11.904  1.00136.49           C
ATOM    401  CB  TYR    51      26.849  -1.607  10.590  1.00136.49           C
ATOM    402  CG  TYR    51      26.129  -2.454   9.592  1.00136.49           C
ATOM    403  CD1 TYR    51      24.764  -2.610   9.653  1.00136.49           C
ATOM    404  CD2 TYR    51      26.824  -3.077   8.580  1.00136.49           C
ATOM    405  CE1 TYR    51      24.105  -3.384   8.726  1.00136.49           C
ATOM    406  CE2 TYR    51      26.171  -3.853   7.650  1.00136.49           C
ATOM    407  CZ  TYR    51      24.807  -4.005   7.722  1.00136.49           C
ATOM    408  OH  TYR    51      24.128  -4.797   6.771  1.00136.49           O
ATOM    409  C   TYR    51      28.003  -1.611  12.739  1.00136.49           C
ATOM    410  O   TYR    51      27.710  -0.506  13.199  1.00136.49           O
ATOM    411  N   ASN    52      29.198  -2.198  12.937  1.00131.98           N
ATOM    412  CA  ASN    52      30.242  -1.574  13.687  1.00131.98           C
ATOM    413  CB  ASN    52      31.561  -2.361  13.610  1.00131.98           C
ATOM    414  CG  ASN    52      31.259  -3.803  13.992  1.00131.98           C
ATOM    415  OD1 ASN    52      31.544  -4.729  13.234  1.00131.98           O
ATOM    416  ND2 ASN    52      30.653  -4.002  15.192  1.00131.98           N
ATOM    417  C   ASN    52      30.450  -0.300  12.960  1.00131.98           C
ATOM    418  O   ASN    52      30.179  -0.281  11.759  1.00131.98           O
ATOM    419  N   ILE    53      30.957   0.739  13.674  1.00208.08           N
ATOM    420  CA  ILE    53      31.038   2.116  13.251  1.00208.08           C
ATOM    421  CB  ILE    53      32.173   2.841  13.907  1.00208.08           C
ATOM    422  CG1 ILE    53      32.015   2.804  15.435  1.00208.08           C
ATOM    423  CG2 ILE    53      32.201   4.269  13.354  1.00208.08           C
ATOM    424  CD1 ILE    53      33.280   3.239  16.170  1.00208.08           C
ATOM    425  C   ILE    53      31.207   2.182  11.774  1.00208.08           C
ATOM    426  O   ILE    53      32.310   2.121  11.231  1.00208.08           O
ATOM    427  N   SER    54      30.037   2.288  11.107  1.00108.10           N
ATOM    428  CA  SER    54      29.932   2.283   9.684  1.00108.10           C
ATOM    429  CB  SER    54      28.478   2.297   9.178  1.00108.10           C
ATOM    430  OG  SER    54      28.453   2.303   7.758  1.00108.10           O
ATOM    431  C   SER    54      30.577   3.514   9.178  1.00108.10           C
ATOM    432  O   SER    54      31.514   3.455   8.383  1.00108.10           O
ATOM    433  N   ASP    55      30.102   4.683   9.645  1.00134.39           N
ATOM    434  CA  ASP    55      30.752   5.838   9.132  1.00134.39           C
ATOM    435  CB  ASP    55      29.940   7.157   9.213  1.00134.39           C
ATOM    436  CG  ASP    55      29.577   7.582  10.633  1.00134.39           C
ATOM    437  OD1 ASP    55      30.050   6.944  11.607  1.00134.39           O
ATOM    438  OD2 ASP    55      28.804   8.571  10.752  1.00134.39           O
ATOM    439  C   ASP    55      32.063   5.927   9.830  1.00134.39           C
ATOM    440  O   ASP    55      32.169   5.722  11.036  1.00134.39           O
ATOM    441  N   LYS    56      33.145   6.157   9.077  1.00217.78           N
ATOM    442  CA  LYS    56      34.363   6.239   9.811  1.00217.78           C
ATOM    443  CB  LYS    56      35.407   5.193   9.381  1.00217.78           C
ATOM    444  CG  LYS    56      35.772   5.188   7.896  1.00217.78           C
ATOM    445  CD  LYS    56      36.816   4.117   7.576  1.00217.78           C
ATOM    446  CE  LYS    56      36.351   2.714   7.988  1.00217.78           C
ATOM    447  NZ  LYS    56      37.386   1.711   7.655  1.00217.78           N
ATOM    448  C   LYS    56      34.889   7.616   9.656  1.00217.78           C
ATOM    449  O   LYS    56      35.691   7.904   8.767  1.00217.78           O
ATOM    450  N   LYS    57      34.407   8.508  10.542  1.00269.89           N
ATOM    451  CA  LYS    57      34.837   9.869  10.604  1.00269.89           C
ATOM    452  CB  LYS    57      33.717  10.910  10.423  1.00269.89           C
ATOM    453  CG  LYS    57      34.243  12.348  10.450  1.00269.89           C
ATOM    454  CD  LYS    57      33.216  13.421  10.090  1.00269.89           C
ATOM    455  CE  LYS    57      33.212  13.829   8.618  1.00269.89           C
ATOM    456  NZ  LYS    57      32.238  14.924   8.405  1.00269.89           N
ATOM    457  C   LYS    57      35.338  10.023  11.997  1.00269.89           C
ATOM    458  O   LYS    57      35.163   9.118  12.811  1.00269.89           O
ATOM    459  N   LEU    58      35.993  11.154  12.313  1.00122.58           N
ATOM    460  CA  LEU    58      36.487  11.279  13.648  1.00122.58           C
ATOM    461  CB  LEU    58      37.265  12.596  13.863  1.00122.58           C
ATOM    462  CG  LEU    58      38.024  12.725  15.206  1.00122.58           C
ATOM    463  CD1 LEU    58      38.800  14.049  15.256  1.00122.58           C
ATOM    464  CD2 LEU    58      37.111  12.566  16.432  1.00122.58           C
ATOM    465  C   LEU    58      35.293  11.237  14.546  1.00122.58           C
ATOM    466  O   LEU    58      35.269  10.466  15.505  1.00122.58           O
ATOM    467  N   LYS    59      34.250  12.037  14.241  1.00219.62           N
ATOM    468  CA  LYS    59      33.087  11.999  15.081  1.00219.62           C
ATOM    469  CB  LYS    59      33.055  13.116  16.138  1.00219.62           C
ATOM    470  CG  LYS    59      31.882  13.012  17.114  1.00219.62           C
ATOM    471  CD  LYS    59      32.029  13.921  18.337  1.00219.62           C
ATOM    472  CE  LYS    59      33.090  13.446  19.332  1.00219.62           C
ATOM    473  NZ  LYS    59      33.233  14.432  20.430  1.00219.62           N
ATOM    474  C   LYS    59      31.867  12.177  14.233  1.00219.62           C
ATOM    475  O   LYS    59      31.792  13.100  13.425  1.00219.62           O
ATOM    476  N   ASN    60      30.893  11.258  14.401  1.00241.66           N
ATOM    477  CA  ASN    60      29.605  11.259  13.761  1.00241.66           C
ATOM    478  CB  ASN    60      29.626  11.011  12.239  1.00241.66           C
ATOM    479  CG  ASN    60      29.981  12.312  11.531  1.00241.66           C
ATOM    480  OD1 ASN    60      30.762  12.325  10.584  1.00241.66           O
ATOM    481  ND2 ASN    60      29.379  13.440  11.996  1.00241.66           N
ATOM    482  C   ASN    60      28.870  10.120  14.387  1.00241.66           C
ATOM    483  O   ASN    60      29.385   9.495  15.314  1.00241.66           O
ATOM    484  N   TYR    61      27.640   9.811  13.925  1.00110.69           N
ATOM    485  CA  TYR    61      27.024   8.671  14.536  1.00110.69           C
ATOM    486  CB  TYR    61      25.607   8.364  14.025  1.00110.69           C
ATOM    487  CG  TYR    61      24.743   9.561  14.209  1.00110.69           C
ATOM    488  CD1 TYR    61      24.168   9.834  15.429  1.00110.69           C
ATOM    489  CD2 TYR    61      24.520  10.415  13.153  1.00110.69           C
ATOM    490  CE1 TYR    61      23.370  10.942  15.592  1.00110.69           C
ATOM    491  CE2 TYR    61      23.722  11.523  13.309  1.00110.69           C
ATOM    492  CZ  TYR    61      23.145  11.784  14.529  1.00110.69           C
ATOM    493  OH  TYR    61      22.325  12.920  14.695  1.00110.69           O
ATOM    494  C   TYR    61      27.865   7.533  14.073  1.00110.69           C
ATOM    495  O   TYR    61      27.894   7.225  12.885  1.00110.69           O
ATOM    496  N   ASP    62      28.572   6.871  15.001  1.00 75.40           N
ATOM    497  CA  ASP    62      29.496   5.859  14.589  1.00 75.40           C
ATOM    498  CB  ASP    62      30.511   5.491  15.689  1.00 75.40           C
ATOM    499  CG  ASP    62      29.817   5.034  16.960  1.00 75.40           C
ATOM    500  OD1 ASP    62      28.565   4.985  17.009  1.00 75.40           O
ATOM    501  OD2 ASP    62      30.562   4.731  17.924  1.00 75.40           O
ATOM    502  C   ASP    62      28.846   4.627  14.028  1.00 75.40           C
ATOM    503  O   ASP    62      29.243   4.166  12.959  1.00 75.40           O
ATOM    504  N   LYS    63      27.801   4.077  14.678  1.00 67.31           N
ATOM    505  CA  LYS    63      27.324   2.808  14.200  1.00 67.31           C
ATOM    506  CB  LYS    63      27.244   1.710  15.273  1.00 67.31           C
ATOM    507  CG  LYS    63      28.612   1.177  15.690  1.00 67.31           C
ATOM    508  CD  LYS    63      28.542   0.155  16.821  1.00 67.31           C
ATOM    509  CE  LYS    63      29.851  -0.605  17.031  1.00 67.31           C
ATOM    510  NZ  LYS    63      29.653  -1.682  18.026  1.00 67.31           N
ATOM    511  C   LYS    63      25.967   2.920  13.598  1.00 67.31           C
ATOM    512  O   LYS    63      25.246   3.895  13.799  1.00 67.31           O
ATOM    513  N   VAL    64      25.604   1.886  12.810  1.00 48.61           N
ATOM    514  CA  VAL    64      24.328   1.841  12.167  1.00 48.61           C
ATOM    515  CB  VAL    64      24.426   1.785  10.669  1.00 48.61           C
ATOM    516  CG1 VAL    64      23.010   1.647  10.088  1.00 48.61           C
ATOM    517  CG2 VAL    64      25.181   3.029  10.176  1.00 48.61           C
ATOM    518  C   VAL    64      23.628   0.591  12.605  1.00 48.61           C
ATOM    519  O   VAL    64      24.207  -0.494  12.611  1.00 48.61           O
ATOM    520  N   LYS    65      22.344   0.725  12.990  1.00110.69           N
ATOM    521  CA  LYS    65      21.542  -0.396  13.388  1.00110.69           C
ATOM    522  CB  LYS    65      20.864  -0.181  14.756  1.00110.69           C
ATOM    523  CG  LYS    65      19.636  -1.052  15.047  1.00110.69           C
ATOM    524  CD  LYS    65      18.351  -0.569  14.377  1.00110.69           C
ATOM    525  CE  LYS    65      17.088  -1.222  14.933  1.00110.69           C
ATOM    526  NZ  LYS    65      15.901  -0.488  14.440  1.00110.69           N
ATOM    527  C   LYS    65      20.477  -0.583  12.355  1.00110.69           C
ATOM    528  O   LYS    65      19.775   0.363  12.009  1.00110.69           O
ATOM    529  N   THR    66      20.314  -1.824  11.850  1.00 45.96           N
ATOM    530  CA  THR    66      19.325  -2.080  10.837  1.00 45.96           C
ATOM    531  CB  THR    66      19.862  -2.810   9.639  1.00 45.96           C
ATOM    532  OG1 THR    66      20.910  -2.063   9.041  1.00 45.96           O
ATOM    533  CG2 THR    66      18.718  -3.019   8.629  1.00 45.96           C
ATOM    534  C   THR    66      18.265  -2.952  11.429  1.00 45.96           C
ATOM    535  O   THR    66      18.560  -3.969  12.056  1.00 45.96           O
ATOM    536  N   GLU    67      16.987  -2.576  11.221  1.00 87.95           N
ATOM    537  CA  GLU    67      15.901  -3.319  11.795  1.00 87.95           C
ATOM    538  CB  GLU    67      14.883  -2.432  12.528  1.00 87.95           C
ATOM    539  CG  GLU    67      13.796  -3.216  13.267  1.00 87.95           C
ATOM    540  CD  GLU    67      12.810  -2.223  13.874  1.00 87.95           C
ATOM    541  OE1 GLU    67      13.263  -1.210  14.472  1.00 87.95           O
ATOM    542  OE2 GLU    67      11.581  -2.474  13.744  1.00 87.95           O
ATOM    543  C   GLU    67      15.128  -3.992  10.710  1.00 87.95           C
ATOM    544  O   GLU    67      14.849  -3.395   9.670  1.00 87.95           O
ATOM    545  N   LEU    68      14.756  -5.267  10.945  1.00 56.46           N
ATOM    546  CA  LEU    68      13.974  -6.008   9.997  1.00 56.46           C
ATOM    547  CB  LEU    68      14.683  -7.232   9.393  1.00 56.46           C
ATOM    548  CG  LEU    68      15.851  -6.851   8.464  1.00 56.46           C
ATOM    549  CD1 LEU    68      16.472  -8.095   7.813  1.00 56.46           C
ATOM    550  CD2 LEU    68      15.426  -5.793   7.432  1.00 56.46           C
ATOM    551  C   LEU    68      12.740  -6.488  10.683  1.00 56.46           C
ATOM    552  O   LEU    68      12.553  -6.279  11.881  1.00 56.46           O
ATOM    553  N   LEU    69      11.848  -7.130   9.907  1.00 41.59           N
ATOM    554  CA  LEU    69      10.600  -7.616  10.412  1.00 41.59           C
ATOM    555  CB  LEU    69       9.762  -8.307   9.325  1.00 41.59           C
ATOM    556  CG  LEU    69       9.313  -7.371   8.189  1.00 41.59           C
ATOM    557  CD1 LEU    69       8.487  -8.134   7.143  1.00 41.59           C
ATOM    558  CD2 LEU    69       8.578  -6.136   8.732  1.00 41.59           C
ATOM    559  C   LEU    69      10.882  -8.638  11.466  1.00 41.59           C
ATOM    560  O   LEU    69      10.254  -8.633  12.523  1.00 41.59           O
ATOM    561  N   ASN    70      11.834  -9.557  11.211  1.00 92.16           N
ATOM    562  CA  ASN    70      12.081 -10.529  12.234  1.00 92.16           C
ATOM    563  CB  ASN    70      11.080 -11.695  12.257  1.00 92.16           C
ATOM    564  CG  ASN    70      11.287 -12.504  10.992  1.00 92.16           C
ATOM    565  OD1 ASN    70      11.864 -12.022  10.022  1.00 92.16           O
ATOM    566  ND2 ASN    70      10.802 -13.774  10.994  1.00 92.16           N
ATOM    567  C   ASN    70      13.443 -11.119  12.060  1.00 92.16           C
ATOM    568  O   ASN    70      14.190 -10.770  11.146  1.00 92.16           O
ATOM    569  N   GLU    71      13.775 -12.060  12.964  1.00 46.49           N
ATOM    570  CA  GLU    71      15.038 -12.732  12.998  1.00 46.49           C
ATOM    571  CB  GLU    71      15.210 -13.620  14.241  1.00 46.49           C
ATOM    572  CG  GLU    71      16.640 -14.119  14.453  1.00 46.49           C
ATOM    573  CD  GLU    71      16.740 -14.578  15.900  1.00 46.49           C
ATOM    574  OE1 GLU    71      15.802 -14.260  16.678  1.00 46.49           O
ATOM    575  OE2 GLU    71      17.752 -15.242  16.250  1.00 46.49           O
ATOM    576  C   GLU    71      15.184 -13.569  11.769  1.00 46.49           C
ATOM    577  O   GLU    71      16.293 -13.753  11.271  1.00 46.49           O
ATOM    578  N   ASP    72      14.067 -14.098  11.238  1.00 31.70           N
ATOM    579  CA  ASP    72      14.172 -14.938  10.081  1.00 31.70           C
ATOM    580  CB  ASP    72      12.812 -15.436   9.561  1.00 31.70           C
ATOM    581  CG  ASP    72      12.322 -16.527  10.504  1.00 31.70           C
ATOM    582  OD1 ASP    72      13.168 -17.076  11.259  1.00 31.70           O
ATOM    583  OD2 ASP    72      11.100 -16.831  10.476  1.00 31.70           O
ATOM    584  C   ASP    72      14.824 -14.153   8.987  1.00 31.70           C
ATOM    585  O   ASP    72      15.685 -14.673   8.280  1.00 31.70           O
ATOM    586  N   LEU    73      14.429 -12.878   8.809  1.00 85.58           N
ATOM    587  CA  LEU    73      15.039 -12.066   7.792  1.00 85.58           C
ATOM    588  CB  LEU    73      14.357 -10.696   7.596  1.00 85.58           C
ATOM    589  CG  LEU    73      13.074 -10.741   6.739  1.00 85.58           C
ATOM    590  CD1 LEU    73      12.024 -11.698   7.314  1.00 85.58           C
ATOM    591  CD2 LEU    73      12.517  -9.329   6.500  1.00 85.58           C
ATOM    592  C   LEU    73      16.477 -11.823   8.135  1.00 85.58           C
ATOM    593  O   LEU    73      17.349 -11.893   7.270  1.00 85.58           O
ATOM    594  N   ALA    74      16.767 -11.574   9.427  1.00 37.48           N
ATOM    595  CA  ALA    74      18.097 -11.240   9.851  1.00 37.48           C
ATOM    596  CB  ALA    74      18.198 -11.026  11.371  1.00 37.48           C
ATOM    597  C   ALA    74      19.033 -12.354   9.498  1.00 37.48           C
ATOM    598  O   ALA    74      20.173 -12.117   9.098  1.00 37.48           O
ATOM    599  N   LYS    75      18.565 -13.606   9.612  1.00 99.73           N
ATOM    600  CA  LYS    75      19.410 -14.753   9.433  1.00 99.73           C
ATOM    601  CB  LYS    75      18.658 -16.078   9.637  1.00 99.73           C
ATOM    602  CG  LYS    75      19.580 -17.275   9.869  1.00 99.73           C
ATOM    603  CD  LYS    75      18.838 -18.500  10.407  1.00 99.73           C
ATOM    604  CE  LYS    75      19.757 -19.562  11.013  1.00 99.73           C
ATOM    605  NZ  LYS    75      20.753 -20.005  10.013  1.00 99.73           N
ATOM    606  C   LYS    75      20.010 -14.782   8.059  1.00 99.73           C
ATOM    607  O   LYS    75      21.157 -15.195   7.896  1.00 99.73           O
ATOM    608  N   LYS    76      19.259 -14.368   7.023  1.00103.55           N
ATOM    609  CA  LYS    76      19.786 -14.446   5.687  1.00103.55           C
ATOM    610  CB  LYS    76      18.779 -13.956   4.632  1.00103.55           C
ATOM    611  CG  LYS    76      17.574 -14.882   4.478  1.00103.55           C
ATOM    612  CD  LYS    76      17.946 -16.265   3.946  1.00103.55           C
ATOM    613  CE  LYS    76      16.749 -17.207   3.816  1.00103.55           C
ATOM    614  NZ  LYS    76      17.147 -18.438   3.098  1.00103.55           N
ATOM    615  C   LYS    76      21.007 -13.583   5.557  1.00103.55           C
ATOM    616  O   LYS    76      22.011 -13.985   4.973  1.00103.55           O
ATOM    617  N   TYR    77      20.918 -12.341   6.054  1.00 94.25           N
ATOM    618  CA  TYR    77      21.962 -11.363   5.948  1.00 94.25           C
ATOM    619  CB  TYR    77      21.411  -9.941   6.095  1.00 94.25           C
ATOM    620  CG  TYR    77      20.421  -9.839   4.989  1.00 94.25           C
ATOM    621  CD1 TYR    77      20.838  -9.737   3.682  1.00 94.25           C
ATOM    622  CD2 TYR    77      19.073  -9.855   5.255  1.00 94.25           C
ATOM    623  CE1 TYR    77      19.925  -9.646   2.658  1.00 94.25           C
ATOM    624  CE2 TYR    77      18.156  -9.763   4.233  1.00 94.25           C
ATOM    625  CZ  TYR    77      18.578  -9.659   2.929  1.00 94.25           C
ATOM    626  OH  TYR    77      17.637  -9.565   1.879  1.00 94.25           O
ATOM    627  C   TYR    77      23.103 -11.546   6.907  1.00 94.25           C
ATOM    628  O   TYR    77      24.246 -11.245   6.563  1.00 94.25           O
ATOM    629  N   LYS    78      22.842 -12.002   8.149  1.00 90.03           N
ATOM    630  CA  LYS    78      23.903 -11.991   9.120  1.00 90.03           C
ATOM    631  CB  LYS    78      23.498 -12.447  10.537  1.00 90.03           C
ATOM    632  CG  LYS    78      23.202 -13.940  10.679  1.00 90.03           C
ATOM    633  CD  LYS    78      23.173 -14.395  12.139  1.00 90.03           C
ATOM    634  CE  LYS    78      23.014 -15.904  12.319  1.00 90.03           C
ATOM    635  NZ  LYS    78      23.044 -16.237  13.760  1.00 90.03           N
ATOM    636  C   LYS    78      25.067 -12.812   8.654  1.00 90.03           C
ATOM    637  O   LYS    78      24.914 -13.926   8.155  1.00 90.03           O
ATOM    638  N   ASP    79      26.279 -12.240   8.833  1.00 97.65           N
ATOM    639  CA  ASP    79      27.549 -12.810   8.470  1.00 97.65           C
ATOM    640  CB  ASP    79      27.841 -14.153   9.166  1.00 97.65           C
ATOM    641  CG  ASP    79      29.331 -14.443   9.013  1.00 97.65           C
ATOM    642  OD1 ASP    79      30.113 -13.463   8.888  1.00 97.65           O
ATOM    643  OD2 ASP    79      29.706 -15.646   9.026  1.00 97.65           O
ATOM    644  C   ASP    79      27.636 -13.015   6.988  1.00 97.65           C
ATOM    645  O   ASP    79      28.365 -13.882   6.511  1.00 97.65           O
ATOM    646  N   GLU    80      26.933 -12.185   6.202  1.00121.73           N
ATOM    647  CA  GLU    80      26.994 -12.329   4.777  1.00121.73           C
ATOM    648  CB  GLU    80      25.614 -12.539   4.127  1.00121.73           C
ATOM    649  CG  GLU    80      25.651 -12.750   2.611  1.00121.73           C
ATOM    650  CD  GLU    80      26.088 -14.185   2.361  1.00121.73           C
ATOM    651  OE1 GLU    80      26.473 -14.859   3.354  1.00121.73           O
ATOM    652  OE2 GLU    80      26.045 -14.626   1.181  1.00121.73           O
ATOM    653  C   GLU    80      27.531 -11.045   4.239  1.00121.73           C
ATOM    654  O   GLU    80      27.642 -10.056   4.962  1.00121.73           O
ATOM    655  N   VAL    81      27.928 -11.053   2.952  1.00104.55           N
ATOM    656  CA  VAL    81      28.358  -9.843   2.324  1.00104.55           C
ATOM    657  CB  VAL    81      29.244 -10.077   1.133  1.00104.55           C
ATOM    658  CG1 VAL    81      28.501 -10.972   0.124  1.00104.55           C
ATOM    659  CG2 VAL    81      29.645  -8.706   0.561  1.00104.55           C
ATOM    660  C   VAL    81      27.100  -9.186   1.847  1.00104.55           C
ATOM    661  O   VAL    81      26.263  -9.829   1.215  1.00104.55           O
ATOM    662  N   VAL    82      26.914  -7.887   2.167  1.00 48.48           N
ATOM    663  CA  VAL    82      25.691  -7.244   1.777  1.00 48.48           C
ATOM    664  CB  VAL    82      24.680  -7.159   2.888  1.00 48.48           C
ATOM    665  CG1 VAL    82      24.274  -8.589   3.281  1.00 48.48           C
ATOM    666  CG2 VAL    82      25.275  -6.345   4.051  1.00 48.48           C
ATOM    667  C   VAL    82      25.975  -5.843   1.315  1.00 48.48           C
ATOM    668  O   VAL    82      27.029  -5.283   1.608  1.00 48.48           O
ATOM    669  N   ASP    83      25.033  -5.263   0.530  1.00 66.22           N
ATOM    670  CA  ASP    83      25.112  -3.900   0.064  1.00 66.22           C
ATOM    671  CB  ASP    83      24.755  -3.739  -1.423  1.00 66.22           C
ATOM    672  CG  ASP    83      25.801  -4.457  -2.260  1.00 66.22           C
ATOM    673  OD1 ASP    83      26.975  -4.540  -1.809  1.00 66.22           O
ATOM    674  OD2 ASP    83      25.435  -4.942  -3.363  1.00 66.22           O
ATOM    675  C   ASP    83      24.051  -3.152   0.819  1.00 66.22           C
ATOM    676  O   ASP    83      23.045  -3.743   1.206  1.00 66.22           O
ATOM    677  N   VAL    84      24.238  -1.837   1.071  1.00 55.51           N
ATOM    678  CA  VAL    84      23.225  -1.156   1.834  1.00 55.51           C
ATOM    679  CB  VAL    84      23.681  -0.786   3.214  1.00 55.51           C
ATOM    680  CG1 VAL    84      22.570   0.025   3.901  1.00 55.51           C
ATOM    681  CG2 VAL    84      24.056  -2.077   3.957  1.00 55.51           C
ATOM    682  C   VAL    84      22.803   0.110   1.155  1.00 55.51           C
ATOM    683  O   VAL    84      23.631   0.910   0.719  1.00 55.51           O
ATOM    684  N   TYR    85      21.472   0.301   1.024  1.00 92.54           N
ATOM    685  CA  TYR    85      20.949   1.507   0.453  1.00 92.54           C
ATOM    686  CB  TYR    85      20.573   1.287  -1.021  1.00 92.54           C
ATOM    687  CG  TYR    85      20.222   2.563  -1.701  1.00 92.54           C
ATOM    688  CD1 TYR    85      19.038   3.212  -1.440  1.00 92.54           C
ATOM    689  CD2 TYR    85      21.079   3.091  -2.638  1.00 92.54           C
ATOM    690  CE1 TYR    85      18.725   4.382  -2.092  1.00 92.54           C
ATOM    691  CE2 TYR    85      20.772   4.259  -3.294  1.00 92.54           C
ATOM    692  CZ  TYR    85      19.592   4.908  -3.021  1.00 92.54           C
ATOM    693  OH  TYR    85      19.275   6.107  -3.694  1.00 92.54           O
ATOM    694  C   TYR    85      19.680   1.818   1.191  1.00 92.54           C
ATOM    695  O   TYR    85      18.667   1.151   0.978  1.00 92.54           O
ATOM    696  N   GLY    86      19.666   2.863   2.043  1.00 39.52           N
ATOM    697  CA  GLY    86      18.450   3.156   2.755  1.00 39.52           C
ATOM    698  C   GLY    86      18.610   4.450   3.491  1.00 39.52           C
ATOM    699  O   GLY    86      19.678   5.061   3.474  1.00 39.52           O
ATOM    700  N   SER    87      17.528   4.890   4.176  1.00 98.57           N
ATOM    701  CA  SER    87      17.558   6.142   4.882  1.00 98.57           C
ATOM    702  CB  SER    87      16.276   6.970   4.682  1.00 98.57           C
ATOM    703  OG  SER    87      16.383   8.217   5.351  1.00 98.57           O
ATOM    704  C   SER    87      17.676   5.834   6.346  1.00 98.57           C
ATOM    705  O   SER    87      17.091   4.873   6.838  1.00 98.57           O
ATOM    706  N   ASN    88      18.444   6.659   7.090  1.00 69.32           N
ATOM    707  CA  ASN    88      18.678   6.385   8.480  1.00 69.32           C
ATOM    708  CB  ASN    88      20.147   6.041   8.780  1.00 69.32           C
ATOM    709  CG  ASN    88      21.010   7.228   8.369  1.00 69.32           C
ATOM    710  OD1 ASN    88      20.697   7.949   7.423  1.00 69.32           O
ATOM    711  ND2 ASN    88      22.144   7.432   9.091  1.00 69.32           N
ATOM    712  C   ASN    88      18.314   7.577   9.309  1.00 69.32           C
ATOM    713  O   ASN    88      18.271   8.699   8.806  1.00 69.32           O
ATOM    714  N   TYR    89      17.996   7.352  10.607  1.00107.13           N
ATOM    715  CA  TYR    89      17.660   8.451  11.467  1.00107.13           C
ATOM    716  CB  TYR    89      16.145   8.634  11.667  1.00107.13           C
ATOM    717  CG  TYR    89      15.596   7.430  12.360  1.00107.13           C
ATOM    718  CD1 TYR    89      15.560   7.349  13.735  1.00107.13           C
ATOM    719  CD2 TYR    89      15.114   6.372  11.626  1.00107.13           C
ATOM    720  CE1 TYR    89      15.048   6.237  14.364  1.00107.13           C
ATOM    721  CE2 TYR    89      14.602   5.257  12.246  1.00107.13           C
ATOM    722  CZ  TYR    89      14.566   5.189  13.619  1.00107.13           C
ATOM    723  OH  TYR    89      14.039   4.049  14.263  1.00107.13           O
ATOM    724  C   TYR    89      18.260   8.241  12.825  1.00107.13           C
ATOM    725  O   TYR    89      18.535   7.114  13.233  1.00107.13           O
ATOM    726  N   TYR    90      18.597   9.364  13.493  1.00203.36           N
ATOM    727  CA  TYR    90      19.055   9.432  14.856  1.00203.36           C
ATOM    728  CB  TYR    90      19.921  10.674  15.150  1.00203.36           C
ATOM    729  CG  TYR    90      19.122  11.921  14.975  1.00203.36           C
ATOM    730  CD1 TYR    90      18.343  12.405  16.000  1.00203.36           C
ATOM    731  CD2 TYR    90      19.164  12.614  13.787  1.00203.36           C
ATOM    732  CE1 TYR    90      17.614  13.558  15.838  1.00203.36           C
ATOM    733  CE2 TYR    90      18.437  13.768  13.618  1.00203.36           C
ATOM    734  CZ  TYR    90      17.660  14.240  14.647  1.00203.36           C
ATOM    735  OH  TYR    90      16.912  15.424  14.481  1.00203.36           O
ATOM    736  C   TYR    90      17.911   9.422  15.840  1.00203.36           C
ATOM    737  O   TYR    90      18.040   8.917  16.955  1.00203.36           O
ATOM    738  N   VAL    91      16.755   9.992  15.432  1.00184.96           N
ATOM    739  CA  VAL    91      15.678  10.358  16.313  1.00184.96           C
ATOM    740  CB  VAL    91      14.466  10.835  15.567  1.00184.96           C
ATOM    741  CG1 VAL    91      13.352  11.155  16.580  1.00184.96           C
ATOM    742  CG2 VAL    91      14.873  12.032  14.694  1.00184.96           C
ATOM    743  C   VAL    91      15.224   9.279  17.244  1.00184.96           C
ATOM    744  O   VAL    91      15.323   9.472  18.437  1.00184.96           O
ATOM    745  N   ASN    92      14.714   8.110  16.859  1.00229.14           N
ATOM    746  CA  ASN    92      14.377   7.312  18.012  1.00229.14           C
ATOM    747  CB  ASN    92      12.917   6.829  18.002  1.00229.14           C
ATOM    748  CG  ASN    92      12.572   6.269  19.377  1.00229.14           C
ATOM    749  OD1 ASN    92      13.328   5.491  19.956  1.00229.14           O
ATOM    750  ND2 ASN    92      11.395   6.681  19.918  1.00229.14           N
ATOM    751  C   ASN    92      15.244   6.109  17.929  1.00229.14           C
ATOM    752  O   ASN    92      14.756   4.988  17.796  1.00229.14           O
ATOM    753  N   CYS    93      16.567   6.305  18.067  1.00 77.49           N
ATOM    754  CA  CYS    93      17.409   5.182  17.802  1.00 77.49           C
ATOM    755  CB  CYS    93      18.418   5.471  16.668  1.00 77.49           C
ATOM    756  SG  CYS    93      19.386   4.021  16.154  1.00 77.49           S
ATOM    757  C   CYS    93      18.151   4.773  19.037  1.00 77.49           C
ATOM    758  O   CYS    93      18.729   5.601  19.739  1.00 77.49           O
ATOM    759  N   TYR    94      18.109   3.456  19.334  1.00175.81           N
ATOM    760  CA  TYR    94      18.781   2.840  20.449  1.00175.81           C
ATOM    761  CB  TYR    94      17.795   2.448  21.569  1.00175.81           C
ATOM    762  CG  TYR    94      18.514   1.733  22.666  1.00175.81           C
ATOM    763  CD1 TYR    94      18.831   0.396  22.550  1.00175.81           C
ATOM    764  CD2 TYR    94      18.852   2.389  23.829  1.00175.81           C
ATOM    765  CE1 TYR    94      19.486  -0.270  23.559  1.00175.81           C
ATOM    766  CE2 TYR    94      19.507   1.726  24.843  1.00175.81           C
ATOM    767  CZ  TYR    94      19.829   0.396  24.710  1.00175.81           C
ATOM    768  OH  TYR    94      20.501  -0.283  25.750  1.00175.81           O
ATOM    769  C   TYR    94      19.356   1.571  19.907  1.00175.81           C
ATOM    770  O   TYR    94      18.692   0.918  19.102  1.00175.81           O
ATOM    771  N   PHE    95      20.589   1.170  20.307  1.00221.35           N
ATOM    772  CA  PHE    95      21.044  -0.049  19.704  1.00221.35           C
ATOM    773  CB  PHE    95      21.103   0.043  18.177  1.00221.35           C
ATOM    774  CG  PHE    95      20.872  -1.338  17.694  1.00221.35           C
ATOM    775  CD1 PHE    95      19.637  -1.907  17.898  1.00221.35           C
ATOM    776  CD2 PHE    95      21.828  -2.046  17.012  1.00221.35           C
ATOM    777  CE1 PHE    95      19.358  -3.178  17.459  1.00221.35           C
ATOM    778  CE2 PHE    95      21.549  -3.317  16.571  1.00221.35           C
ATOM    779  CZ  PHE    95      20.325  -3.890  16.798  1.00221.35           C
ATOM    780  C   PHE    95      22.432  -0.362  20.147  1.00221.35           C
ATOM    781  O   PHE    95      22.672  -1.338  20.854  1.00221.35           O
ATOM    782  N   SER    96      23.403   0.422  19.643  1.00122.28           N
ATOM    783  CA  SER    96      24.764   0.163  19.985  1.00122.28           C
ATOM    784  CB  SER    96      25.659  -0.173  18.783  1.00122.28           C
ATOM    785  OG  SER    96      25.280  -1.426  18.235  1.00122.28           O
ATOM    786  C   SER    96      25.327   1.377  20.624  1.00122.28           C
ATOM    787  O   SER    96      24.771   2.470  20.549  1.00122.28           O
ATOM    788  N   SER    97      26.446   1.185  21.332  1.00107.98           N
ATOM    789  CA  SER    97      27.127   2.271  21.954  1.00107.98           C
ATOM    790  CB  SER    97      27.825   1.859  23.265  1.00107.98           C
ATOM    791  OG  SER    97      28.434   2.978  23.893  1.00107.98           O
ATOM    792  C   SER    97      28.161   2.677  20.961  1.00107.98           C
ATOM    793  O   SER    97      28.081   2.304  19.793  1.00107.98           O
ATOM    794  N   LYS    98      29.131   3.503  21.385  1.00103.48           N
ATOM    795  CA  LYS    98      30.186   3.866  20.493  1.00103.48           C
ATOM    796  CB  LYS    98      31.147   4.890  21.115  1.00103.48           C
ATOM    797  CG  LYS    98      31.718   4.435  22.456  1.00103.48           C
ATOM    798  CD  LYS    98      32.703   5.434  23.057  1.00103.48           C
ATOM    799  CE  LYS    98      32.019   6.604  23.768  1.00103.48           C
ATOM    800  NZ  LYS    98      33.039   7.547  24.282  1.00103.48           N
ATOM    801  C   LYS    98      30.944   2.618  20.163  1.00103.48           C
ATOM    802  O   LYS    98      31.232   2.344  18.999  1.00103.48           O
ATOM    803  N   ASP    99      31.258   1.803  21.190  1.00168.39           N
ATOM    804  CA  ASP    99      31.982   0.593  20.938  1.00168.39           C
ATOM    805  CB  ASP    99      32.923   0.158  22.076  1.00168.39           C
ATOM    806  CG  ASP    99      32.081  -0.143  23.303  1.00168.39           C
ATOM    807  OD1 ASP    99      30.899   0.294  23.322  1.00168.39           O
ATOM    808  OD2 ASP    99      32.607  -0.803  24.238  1.00168.39           O
ATOM    809  C   ASP    99      30.994  -0.500  20.696  1.00168.39           C
ATOM    810  O   ASP    99      29.818  -0.248  20.438  1.00168.39           O
ATOM    811  N   ASN   100      31.470  -1.757  20.768  1.00 41.28           N
ATOM    812  CA  ASN   100      30.626  -2.883  20.501  1.00 41.28           C
ATOM    813  CB  ASN   100      31.330  -4.228  20.762  1.00 41.28           C
ATOM    814  CG  ASN   100      32.452  -4.420  19.750  1.00 41.28           C
ATOM    815  OD1 ASN   100      32.297  -4.126  18.566  1.00 41.28           O
ATOM    816  ND2 ASN   100      33.618  -4.928  20.230  1.00 41.28           N
ATOM    817  C   ASN   100      29.472  -2.826  21.447  1.00 41.28           C
ATOM    818  O   ASN   100      28.319  -2.934  21.032  1.00 41.28           O
ATOM    819  N   VAL   101      29.746  -2.644  22.753  1.00 87.57           N
ATOM    820  CA  VAL   101      28.650  -2.601  23.676  1.00 87.57           C
ATOM    821  CB  VAL   101      28.471  -3.875  24.451  1.00 87.57           C
ATOM    822  CG1 VAL   101      29.672  -4.053  25.398  1.00 87.57           C
ATOM    823  CG2 VAL   101      27.119  -3.821  25.179  1.00 87.57           C
ATOM    824  C   VAL   101      28.926  -1.528  24.675  1.00 87.57           C
ATOM    825  O   VAL   101      30.067  -1.326  25.086  1.00 87.57           O
ATOM    826  N   GLY   102      27.869  -0.807  25.100  1.00 85.28           N
ATOM    827  CA  GLY   102      28.065   0.213  26.086  1.00 85.28           C
ATOM    828  C   GLY   102      26.725   0.577  26.632  1.00 85.28           C
ATOM    829  O   GLY   102      25.712   0.488  25.940  1.00 85.28           O
ATOM    830  N   LYS   103      26.692   0.997  27.910  1.00 90.66           N
ATOM    831  CA  LYS   103      25.465   1.397  28.527  1.00 90.66           C
ATOM    832  CB  LYS   103      25.623   1.713  30.024  1.00 90.66           C
ATOM    833  CG  LYS   103      25.779   0.478  30.918  1.00 90.66           C
ATOM    834  CD  LYS   103      27.078  -0.308  30.720  1.00 90.66           C
ATOM    835  CE  LYS   103      27.244  -1.443  31.734  1.00 90.66           C
ATOM    836  NZ  LYS   103      28.451  -2.246  31.429  1.00 90.66           N
ATOM    837  C   LYS   103      24.981   2.639  27.847  1.00 90.66           C
ATOM    838  O   LYS   103      23.784   2.800  27.615  1.00 90.66           O
ATOM    839  N   VAL   104      25.912   3.550  27.501  1.00 87.54           N
ATOM    840  CA  VAL   104      25.526   4.799  26.910  1.00 87.54           C
ATOM    841  CB  VAL   104      26.558   5.880  27.056  1.00 87.54           C
ATOM    842  CG1 VAL   104      26.742   6.174  28.554  1.00 87.54           C
ATOM    843  CG2 VAL   104      27.847   5.438  26.343  1.00 87.54           C
ATOM    844  C   VAL   104      25.286   4.615  25.448  1.00 87.54           C
ATOM    845  O   VAL   104      26.014   3.900  24.761  1.00 87.54           O
ATOM    846  N   THR   105      24.221   5.271  24.948  1.00118.95           N
ATOM    847  CA  THR   105      23.871   5.245  23.563  1.00118.95           C
ATOM    848  CB  THR   105      22.390   5.275  23.310  1.00118.95           C
ATOM    849  OG1 THR   105      21.824   6.466  23.841  1.00118.95           O
ATOM    850  CG2 THR   105      21.744   4.040  23.958  1.00118.95           C
ATOM    851  C   THR   105      24.435   6.485  22.960  1.00118.95           C
ATOM    852  O   THR   105      25.391   7.066  23.471  1.00118.95           O
ATOM    853  N   GLY   106      23.853   6.905  21.824  1.00 98.11           N
ATOM    854  CA  GLY   106      24.304   8.082  21.150  1.00 98.11           C
ATOM    855  C   GLY   106      25.279   7.615  20.125  1.00 98.11           C
ATOM    856  O   GLY   106      25.985   6.632  20.336  1.00 98.11           O
ATOM    857  N   GLY   107      25.342   8.314  18.979  1.00203.76           N
ATOM    858  CA  GLY   107      26.278   7.936  17.965  1.00203.76           C
ATOM    859  C   GLY   107      25.717   6.769  17.222  1.00203.76           C
ATOM    860  O   GLY   107      26.414   6.137  16.436  1.00203.76           O
ATOM    861  N   LYS   108      24.430   6.449  17.434  1.00143.94           N
ATOM    862  CA  LYS   108      23.856   5.322  16.756  1.00143.94           C
ATOM    863  CB  LYS   108      23.170   4.338  17.717  1.00143.94           C
ATOM    864  CG  LYS   108      22.678   3.062  17.037  1.00143.94           C
ATOM    865  CD  LYS   108      23.821   2.194  16.507  1.00143.94           C
ATOM    866  CE  LYS   108      23.371   0.831  15.984  1.00143.94           C
ATOM    867  NZ  LYS   108      24.539   0.091  15.456  1.00143.94           N
ATOM    868  C   LYS   108      22.799   5.844  15.837  1.00143.94           C
ATOM    869  O   LYS   108      22.024   6.722  16.213  1.00143.94           O
ATOM    870  N   THR   109      22.752   5.316  14.597  1.00118.49           N
ATOM    871  CA  THR   109      21.744   5.712  13.656  1.00118.49           C
ATOM    872  CB  THR   109      22.295   6.263  12.371  1.00118.49           C
ATOM    873  OG1 THR   109      21.245   6.778  11.564  1.00118.49           O
ATOM    874  CG2 THR   109      23.045   5.141  11.634  1.00118.49           C
ATOM    875  C   THR   109      20.972   4.470  13.332  1.00118.49           C
ATOM    876  O   THR   109      21.521   3.369  13.382  1.00118.49           O
ATOM    877  N   CYS   110      19.666   4.619  13.013  1.00 61.56           N
ATOM    878  CA  CYS   110      18.827   3.480  12.757  1.00 61.56           C
ATOM    879  CB  CYS   110      17.612   3.397  13.706  1.00 61.56           C
ATOM    880  SG  CYS   110      18.015   2.745  15.359  1.00 61.56           S
ATOM    881  C   CYS   110      18.291   3.537  11.358  1.00 61.56           C
ATOM    882  O   CYS   110      18.106   4.609  10.786  1.00 61.56           O
ATOM    883  N   MET   111      18.041   2.351  10.762  1.00 56.57           N
ATOM    884  CA  MET   111      17.498   2.278   9.435  1.00 56.57           C
ATOM    885  CB  MET   111      18.575   2.172   8.343  1.00 56.57           C
ATOM    886  CG  MET   111      18.004   2.128   6.925  1.00 56.57           C
ATOM    887  SD  MET   111      19.253   2.273   5.611  1.00 56.57           S
ATOM    888  CE  MET   111      20.022   0.656   5.914  1.00 56.57           C
ATOM    889  C   MET   111      16.633   1.056   9.360  1.00 56.57           C
ATOM    890  O   MET   111      16.795   0.121  10.143  1.00 56.57           O
ATOM    891  N   TYR   112      15.669   1.043   8.414  1.00 65.40           N
ATOM    892  CA  TYR   112      14.797  -0.088   8.253  1.00 65.40           C
ATOM    893  CB  TYR   112      13.301   0.278   8.202  1.00 65.40           C
ATOM    894  CG  TYR   112      12.847   0.755   9.542  1.00 65.40           C
ATOM    895  CD1 TYR   112      12.513  -0.145  10.530  1.00 65.40           C
ATOM    896  CD2 TYR   112      12.740   2.102   9.807  1.00 65.40           C
ATOM    897  CE1 TYR   112      12.087   0.291  11.763  1.00 65.40           C
ATOM    898  CE2 TYR   112      12.315   2.543  11.039  1.00 65.40           C
ATOM    899  CZ  TYR   112      11.988   1.637  12.019  1.00 65.40           C
ATOM    900  OH  TYR   112      11.550   2.083  13.284  1.00 65.40           O
ATOM    901  C   TYR   112      15.115  -0.737   6.937  1.00 65.40           C
ATOM    902  O   TYR   112      15.074  -0.098   5.887  1.00 65.40           O
ATOM    903  N   GLY   113      15.467  -2.038   6.974  1.00 31.23           N
ATOM    904  CA  GLY   113      15.733  -2.792   5.781  1.00 31.23           C
ATOM    905  C   GLY   113      16.866  -2.155   5.039  1.00 31.23           C
ATOM    906  O   GLY   113      17.783  -1.593   5.636  1.00 31.23           O
ATOM    907  N   GLY   114      16.814  -2.242   3.692  1.00 37.35           N
ATOM    908  CA  GLY   114      17.795  -1.624   2.841  1.00 37.35           C
ATOM    909  C   GLY   114      18.989  -2.510   2.615  1.00 37.35           C
ATOM    910  O   GLY   114      20.034  -2.023   2.185  1.00 37.35           O
ATOM    911  N   ILE   115      18.881  -3.830   2.864  1.00 92.06           N
ATOM    912  CA  ILE   115      20.037  -4.662   2.690  1.00 92.06           C
ATOM    913  CB  ILE   115      20.417  -5.409   3.932  1.00 92.06           C
ATOM    914  CG1 ILE   115      20.844  -4.427   5.037  1.00 92.06           C
ATOM    915  CG2 ILE   115      21.511  -6.418   3.548  1.00 92.06           C
ATOM    916  CD1 ILE   115      19.715  -3.534   5.549  1.00 92.06           C
ATOM    917  C   ILE   115      19.778  -5.675   1.620  1.00 92.06           C
ATOM    918  O   ILE   115      18.712  -6.284   1.553  1.00 92.06           O
ATOM    919  N   THR   116      20.770  -5.860   0.727  1.00117.02           N
ATOM    920  CA  THR   116      20.639  -6.827  -0.320  1.00117.02           C
ATOM    921  CB  THR   116      20.600  -6.222  -1.689  1.00117.02           C
ATOM    922  OG1 THR   116      19.678  -5.148  -1.743  1.00117.02           O
ATOM    923  CG2 THR   116      20.102  -7.316  -2.637  1.00117.02           C
ATOM    924  C   THR   116      21.909  -7.621  -0.281  1.00117.02           C
ATOM    925  O   THR   116      22.926  -7.130   0.210  1.00117.02           O
ATOM    926  N   LYS   117      21.889  -8.871  -0.790  1.00 43.18           N
ATOM    927  CA  LYS   117      23.082  -9.672  -0.795  1.00 43.18           C
ATOM    928  CB  LYS   117      22.838 -11.162  -1.089  1.00 43.18           C
ATOM    929  CG  LYS   117      22.114 -11.897   0.041  1.00 43.18           C
ATOM    930  CD  LYS   117      21.677 -13.316  -0.328  1.00 43.18           C
ATOM    931  CE  LYS   117      21.126 -14.107   0.860  1.00 43.18           C
ATOM    932  NZ  LYS   117      20.720 -15.460   0.421  1.00 43.18           N
ATOM    933  C   LYS   117      23.993  -9.145  -1.860  1.00 43.18           C
ATOM    934  O   LYS   117      23.562  -8.817  -2.964  1.00 43.18           O
ATOM    935  N   HIS   118      25.291  -9.024  -1.528  1.00 53.23           N
ATOM    936  CA  HIS   118      26.276  -8.503  -2.431  1.00 53.23           C
ATOM    937  ND1 HIS   118      28.670  -6.311  -3.135  1.00 53.23           N
ATOM    938  CG  HIS   118      28.605  -7.627  -2.735  1.00 53.23           C
ATOM    939  CB  HIS   118      27.612  -8.167  -1.750  1.00 53.23           C
ATOM    940  NE2 HIS   118      30.253  -7.398  -4.257  1.00 53.23           N
ATOM    941  CD2 HIS   118      29.579  -8.276  -3.428  1.00 53.23           C
ATOM    942  CE1 HIS   118      29.674  -6.230  -4.046  1.00 53.23           C
ATOM    943  C   HIS   118      26.584  -9.440  -3.564  1.00 53.23           C
ATOM    944  O   HIS   118      26.756  -8.997  -4.697  1.00 53.23           O
ATOM    945  N   GLU   119      26.666 -10.758  -3.300  1.00 98.13           N
ATOM    946  CA  GLU   119      27.152 -11.664  -4.308  1.00 98.13           C
ATOM    947  CB  GLU   119      27.413 -13.087  -3.785  1.00 98.13           C
ATOM    948  CG  GLU   119      26.151 -13.794  -3.286  1.00 98.13           C
ATOM    949  CD  GLU   119      26.493 -15.261  -3.065  1.00 98.13           C
ATOM    950  OE1 GLU   119      27.705 -15.600  -3.128  1.00 98.13           O
ATOM    951  OE2 GLU   119      25.548 -16.062  -2.835  1.00 98.13           O
ATOM    952  C   GLU   119      26.219 -11.810  -5.473  1.00 98.13           C
ATOM    953  O   GLU   119      25.018 -12.027  -5.313  1.00 98.13           O
ATOM    954  N   GLY   120      26.795 -11.680  -6.691  1.00 33.69           N
ATOM    955  CA  GLY   120      26.159 -11.939  -7.956  1.00 33.69           C
ATOM    956  C   GLY   120      25.092 -10.933  -8.223  1.00 33.69           C
ATOM    957  O   GLY   120      24.330 -11.064  -9.179  1.00 33.69           O
ATOM    958  N   ASN   121      25.006  -9.904  -7.371  1.00 81.77           N
ATOM    959  CA  ASN   121      23.968  -8.924  -7.461  1.00 81.77           C
ATOM    960  CB  ASN   121      23.767  -8.142  -6.154  1.00 81.77           C
ATOM    961  CG  ASN   121      22.333  -7.637  -6.162  1.00 81.77           C
ATOM    962  OD1 ASN   121      21.614  -7.801  -7.146  1.00 81.77           O
ATOM    963  ND2 ASN   121      21.900  -7.019  -5.030  1.00 81.77           N
ATOM    964  C   ASN   121      24.181  -7.943  -8.576  1.00 81.77           C
ATOM    965  O   ASN   121      23.218  -7.361  -9.069  1.00 81.77           O
ATOM    966  N   HIS   122      25.438  -7.683  -8.979  1.00 46.61           N
ATOM    967  CA  HIS   122      25.666  -6.660  -9.963  1.00 46.61           C
ATOM    968  ND1 HIS   122      27.326  -4.461  -8.338  1.00 46.61           N
ATOM    969  CG  HIS   122      27.673  -5.701  -8.824  1.00 46.61           C
ATOM    970  CB  HIS   122      27.143  -6.272 -10.102  1.00 46.61           C
ATOM    971  NE2 HIS   122      28.746  -5.345  -6.873  1.00 46.61           N
ATOM    972  CD2 HIS   122      28.540  -6.228  -7.918  1.00 46.61           C
ATOM    973  CE1 HIS   122      27.995  -4.299  -7.169  1.00 46.61           C
ATOM    974  C   HIS   122      25.155  -7.082 -11.305  1.00 46.61           C
ATOM    975  O   HIS   122      25.188  -8.261 -11.658  1.00 46.61           O
ATOM    976  N   PHE   123      24.666  -6.101 -12.098  1.00114.99           N
ATOM    977  CA  PHE   123      24.155  -6.409 -13.403  1.00114.99           C
ATOM    978  CB  PHE   123      23.647  -5.215 -14.238  1.00114.99           C
ATOM    979  CG  PHE   123      22.298  -4.785 -13.776  1.00114.99           C
ATOM    980  CD1 PHE   123      21.175  -5.419 -14.253  1.00114.99           C
ATOM    981  CD2 PHE   123      22.146  -3.755 -12.880  1.00114.99           C
ATOM    982  CE1 PHE   123      19.922  -5.032 -13.840  1.00114.99           C
ATOM    983  CE2 PHE   123      20.897  -3.362 -12.461  1.00114.99           C
ATOM    984  CZ  PHE   123      19.782  -4.002 -12.942  1.00114.99           C
ATOM    985  C   PHE   123      25.268  -6.987 -14.198  1.00114.99           C
ATOM    986  O   PHE   123      26.398  -6.506 -14.135  1.00114.99           O
ATOM    987  N   ASP   124      24.961  -8.039 -14.982  1.00 70.80           N
ATOM    988  CA  ASP   124      25.976  -8.656 -15.778  1.00 70.80           C
ATOM    989  CB  ASP   124      25.463  -9.853 -16.612  1.00 70.80           C
ATOM    990  CG  ASP   124      24.386  -9.388 -17.588  1.00 70.80           C
ATOM    991  OD1 ASP   124      23.528  -8.562 -17.174  1.00 70.80           O
ATOM    992  OD2 ASP   124      24.418  -9.837 -18.764  1.00 70.80           O
ATOM    993  C   ASP   124      26.467  -7.604 -16.701  1.00 70.80           C
ATOM    994  O   ASP   124      27.670  -7.434 -16.895  1.00 70.80           O
ATOM    995  N   ASN   125      25.526  -6.840 -17.275  1.00177.43           N
ATOM    996  CA  ASN   125      25.939  -5.782 -18.125  1.00177.43           C
ATOM    997  CB  ASN   125      24.768  -5.099 -18.848  1.00177.43           C
ATOM    998  CG  ASN   125      24.192  -6.075 -19.865  1.00177.43           C
ATOM    999  OD1 ASN   125      23.140  -6.671 -19.643  1.00177.43           O
ATOM   1000  ND2 ASN   125      24.898  -6.241 -21.015  1.00177.43           N
ATOM   1001  C   ASN   125      26.585  -4.806 -17.207  1.00177.43           C
ATOM   1002  O   ASN   125      26.148  -4.617 -16.072  1.00177.43           O
ATOM   1003  N   GLY   126      27.674  -4.180 -17.671  1.00 98.28           N
ATOM   1004  CA  GLY   126      28.373  -3.258 -16.835  1.00 98.28           C
ATOM   1005  C   GLY   126      27.438  -2.140 -16.526  1.00 98.28           C
ATOM   1006  O   GLY   126      27.459  -1.576 -15.432  1.00 98.28           O
ATOM   1007  N   ASN   127      26.587  -1.788 -17.504  1.00 78.58           N
ATOM   1008  CA  ASN   127      25.750  -0.642 -17.346  1.00 78.58           C
ATOM   1009  CB  ASN   127      25.075  -0.163 -18.646  1.00 78.58           C
ATOM   1010  CG  ASN   127      24.109  -1.236 -19.113  1.00 78.58           C
ATOM   1011  OD1 ASN   127      24.274  -2.410 -18.801  1.00 78.58           O
ATOM   1012  ND2 ASN   127      23.070  -0.822 -19.889  1.00 78.58           N
ATOM   1013  C   ASN   127      24.694  -0.880 -16.328  1.00 78.58           C
ATOM   1014  O   ASN   127      24.213  -1.993 -16.109  1.00 78.58           O
ATOM   1015  N   LEU   128      24.333   0.230 -15.663  1.00152.96           N
ATOM   1016  CA  LEU   128      23.332   0.263 -14.651  1.00152.96           C
ATOM   1017  CB  LEU   128      23.251   1.609 -13.907  1.00152.96           C
ATOM   1018  CG  LEU   128      24.565   2.101 -13.280  1.00152.96           C
ATOM   1019  CD1 LEU   128      25.644   2.356 -14.341  1.00152.96           C
ATOM   1020  CD2 LEU   128      24.322   3.320 -12.377  1.00152.96           C
ATOM   1021  C   LEU   128      22.038   0.159 -15.373  1.00152.96           C
ATOM   1022  O   LEU   128      21.955   0.444 -16.567  1.00152.96           O
ATOM   1023  N   GLN   129      20.988  -0.283 -14.670  1.00 92.09           N
ATOM   1024  CA  GLN   129      19.729  -0.322 -15.335  1.00 92.09           C
ATOM   1025  CB  GLN   129      18.790  -1.427 -14.821  1.00 92.09           C
ATOM   1026  CG  GLN   129      17.434  -1.470 -15.531  1.00 92.09           C
ATOM   1027  CD  GLN   129      17.635  -2.013 -16.940  1.00 92.09           C
ATOM   1028  OE1 GLN   129      17.004  -1.551 -17.889  1.00 92.09           O
ATOM   1029  NE2 GLN   129      18.529  -3.029 -17.084  1.00 92.09           N
ATOM   1030  C   GLN   129      19.074   0.992 -15.072  1.00 92.09           C
ATOM   1031  O   GLN   129      19.124   1.513 -13.957  1.00 92.09           O
ATOM   1032  N   ASN   130      18.483   1.596 -16.119  1.00112.89           N
ATOM   1033  CA  ASN   130      17.756   2.804 -15.884  1.00112.89           C
ATOM   1034  CB  ASN   130      17.795   3.820 -17.044  1.00112.89           C
ATOM   1035  CG  ASN   130      17.082   3.242 -18.260  1.00112.89           C
ATOM   1036  OD1 ASN   130      16.059   3.766 -18.698  1.00112.89           O
ATOM   1037  ND2 ASN   130      17.631   2.132 -18.822  1.00112.89           N
ATOM   1038  C   ASN   130      16.354   2.337 -15.704  1.00112.89           C
ATOM   1039  O   ASN   130      15.847   1.549 -16.499  1.00112.89           O
ATOM   1040  N   VAL   131      15.692   2.784 -14.624  1.00 49.78           N
ATOM   1041  CA  VAL   131      14.367   2.300 -14.392  1.00 49.78           C
ATOM   1042  CB  VAL   131      14.005   2.264 -12.937  1.00 49.78           C
ATOM   1043  CG1 VAL   131      12.544   1.802 -12.796  1.00 49.78           C
ATOM   1044  CG2 VAL   131      15.025   1.371 -12.209  1.00 49.78           C
ATOM   1045  C   VAL   131      13.425   3.238 -15.059  1.00 49.78           C
ATOM   1046  O   VAL   131      13.389   4.423 -14.734  1.00 49.78           O
ATOM   1047  N   LEU   132      12.629   2.717 -16.012  1.00 80.81           N
ATOM   1048  CA  LEU   132      11.707   3.547 -16.722  1.00 80.81           C
ATOM   1049  CB  LEU   132      11.065   2.852 -17.936  1.00 80.81           C
ATOM   1050  CG  LEU   132      12.087   2.392 -18.994  1.00 80.81           C
ATOM   1051  CD1 LEU   132      12.842   3.583 -19.613  1.00 80.81           C
ATOM   1052  CD2 LEU   132      13.025   1.310 -18.433  1.00 80.81           C
ATOM   1053  C   LEU   132      10.615   3.911 -15.776  1.00 80.81           C
ATOM   1054  O   LEU   132      10.176   3.101 -14.961  1.00 80.81           O
ATOM   1055  N   ILE   133      10.160   5.172 -15.851  1.00 73.16           N
ATOM   1056  CA  ILE   133       9.106   5.611 -14.993  1.00 73.16           C
ATOM   1057  CB  ILE   133       9.521   6.727 -14.074  1.00 73.16           C
ATOM   1058  CG1 ILE   133      10.664   6.282 -13.147  1.00 73.16           C
ATOM   1059  CG2 ILE   133       8.275   7.214 -13.317  1.00 73.16           C
ATOM   1060  CD1 ILE   133      11.357   7.450 -12.444  1.00 73.16           C
ATOM   1061  C   ILE   133       8.041   6.163 -15.885  1.00 73.16           C
ATOM   1062  O   ILE   133       8.329   6.814 -16.887  1.00 73.16           O
ATOM   1063  N   ARG   134       6.768   5.860 -15.579  1.00163.06           N
ATOM   1064  CA  ARG   134       5.722   6.508 -16.307  1.00163.06           C
ATOM   1065  CB  ARG   134       4.654   5.550 -16.864  1.00163.06           C
ATOM   1066  CG  ARG   134       5.132   4.827 -18.129  1.00163.06           C
ATOM   1067  CD  ARG   134       6.217   3.771 -17.898  1.00163.06           C
ATOM   1068  NE  ARG   134       5.622   2.441 -18.212  1.00163.06           N
ATOM   1069  CZ  ARG   134       5.687   1.951 -19.487  1.00163.06           C
ATOM   1070  NH1 ARG   134       6.320   2.661 -20.464  1.00163.06           N
ATOM   1071  NH2 ARG   134       5.115   0.747 -19.783  1.00163.06           N
ATOM   1072  C   ARG   134       5.123   7.435 -15.307  1.00163.06           C
ATOM   1073  O   ARG   134       4.614   6.996 -14.276  1.00163.06           O
ATOM   1074  N   VAL   135       5.200   8.754 -15.574  1.00134.88           N
ATOM   1075  CA  VAL   135       4.746   9.679 -14.580  1.00134.88           C
ATOM   1076  CB  VAL   135       5.836  10.560 -14.051  1.00134.88           C
ATOM   1077  CG1 VAL   135       6.439  11.339 -15.231  1.00134.88           C
ATOM   1078  CG2 VAL   135       5.230  11.484 -12.984  1.00134.88           C
ATOM   1079  C   VAL   135       3.733  10.581 -15.163  1.00134.88           C
ATOM   1080  O   VAL   135       3.873  11.067 -16.285  1.00134.88           O
ATOM   1081  N   TYR   136       2.667  10.815 -14.384  1.00 66.10           N
ATOM   1082  CA  TYR   136       1.661  11.720 -14.820  1.00 66.10           C
ATOM   1083  CB  TYR   136       0.303  11.058 -15.116  1.00 66.10           C
ATOM   1084  CG  TYR   136       0.506  10.205 -16.320  1.00 66.10           C
ATOM   1085  CD1 TYR   136       0.380  10.747 -17.578  1.00 66.10           C
ATOM   1086  CD2 TYR   136       0.839   8.876 -16.193  1.00 66.10           C
ATOM   1087  CE1 TYR   136       0.573   9.973 -18.698  1.00 66.10           C
ATOM   1088  CE2 TYR   136       1.032   8.095 -17.310  1.00 66.10           C
ATOM   1089  CZ  TYR   136       0.898   8.645 -18.565  1.00 66.10           C
ATOM   1090  OH  TYR   136       1.096   7.852 -19.716  1.00 66.10           O
ATOM   1091  C   TYR   136       1.457  12.726 -13.742  1.00 66.10           C
ATOM   1092  O   TYR   136       1.301  12.387 -12.570  1.00 66.10           O
ATOM   1093  N   GLU   137       1.502  14.012 -14.121  1.00107.62           N
ATOM   1094  CA  GLU   137       1.206  15.055 -13.194  1.00107.62           C
ATOM   1095  CB  GLU   137       2.318  16.111 -13.108  1.00107.62           C
ATOM   1096  CG  GLU   137       2.033  17.244 -12.122  1.00107.62           C
ATOM   1097  CD  GLU   137       3.200  18.215 -12.206  1.00107.62           C
ATOM   1098  OE1 GLU   137       4.093  17.974 -13.060  1.00107.62           O
ATOM   1099  OE2 GLU   137       3.218  19.208 -11.432  1.00107.62           O
ATOM   1100  C   GLU   137       0.028  15.725 -13.788  1.00107.62           C
ATOM   1101  O   GLU   137       0.183  16.469 -14.755  1.00107.62           O
ATOM   1102  N   ASN   138      -1.167  15.488 -13.204  1.00 87.54           N
ATOM   1103  CA  ASN   138      -2.371  16.003 -13.783  1.00 87.54           C
ATOM   1104  CB  ASN   138      -2.487  17.537 -13.727  1.00 87.54           C
ATOM   1105  CG  ASN   138      -2.923  17.927 -12.324  1.00 87.54           C
ATOM   1106  OD1 ASN   138      -2.165  18.533 -11.568  1.00 87.54           O
ATOM   1107  ND2 ASN   138      -4.189  17.578 -11.970  1.00 87.54           N
ATOM   1108  C   ASN   138      -2.341  15.580 -15.211  1.00 87.54           C
ATOM   1109  O   ASN   138      -2.622  16.362 -16.117  1.00 87.54           O
ATOM   1110  N   LYS   139      -2.001  14.299 -15.435  1.00126.76           N
ATOM   1111  CA  LYS   139      -1.872  13.799 -16.770  1.00126.76           C
ATOM   1112  CB  LYS   139      -3.170  13.950 -17.588  1.00126.76           C
ATOM   1113  CG  LYS   139      -3.116  13.307 -18.979  1.00126.76           C
ATOM   1114  CD  LYS   139      -4.405  13.448 -19.784  1.00126.76           C
ATOM   1115  CE  LYS   139      -4.254  12.976 -21.230  1.00126.76           C
ATOM   1116  NZ  LYS   139      -5.432  13.386 -22.024  1.00126.76           N
ATOM   1117  C   LYS   139      -0.770  14.519 -17.517  1.00126.76           C
ATOM   1118  O   LYS   139      -0.989  14.989 -18.630  1.00126.76           O
ATOM   1119  N   ARG   140       0.444  14.641 -16.928  1.00126.86           N
ATOM   1120  CA  ARG   140       1.577  15.204 -17.636  1.00126.86           C
ATOM   1121  CB  ARG   140       2.202  16.463 -17.008  1.00126.86           C
ATOM   1122  CG  ARG   140       3.213  17.102 -17.966  1.00126.86           C
ATOM   1123  CD  ARG   140       3.962  18.314 -17.415  1.00126.86           C
ATOM   1124  NE  ARG   140       4.878  18.769 -18.500  1.00126.86           N
ATOM   1125  CZ  ARG   140       5.877  19.666 -18.252  1.00126.86           C
ATOM   1126  NH1 ARG   140       6.053  20.174 -16.999  1.00126.86           N
ATOM   1127  NH2 ARG   140       6.704  20.051 -19.268  1.00126.86           N
ATOM   1128  C   ARG   140       2.644  14.134 -17.630  1.00126.86           C
ATOM   1129  O   ARG   140       2.405  13.063 -17.089  1.00126.86           O
ATOM   1130  N   ASN   141       3.834  14.361 -18.253  1.00 97.50           N
ATOM   1131  CA  ASN   141       4.835  13.307 -18.274  1.00 97.50           C
ATOM   1132  CB  ASN   141       4.988  12.622 -19.648  1.00 97.50           C
ATOM   1133  CG  ASN   141       5.793  11.343 -19.455  1.00 97.50           C
ATOM   1134  OD1 ASN   141       6.633  10.985 -20.280  1.00 97.50           O
ATOM   1135  ND2 ASN   141       5.526  10.633 -18.326  1.00 97.50           N
ATOM   1136  C   ASN   141       6.210  13.822 -17.885  1.00 97.50           C
ATOM   1137  O   ASN   141       6.458  15.026 -17.890  1.00 97.50           O
ATOM   1138  N   THR   142       7.145  12.895 -17.519  1.00106.29           N
ATOM   1139  CA  THR   142       8.496  13.252 -17.113  1.00106.29           C
ATOM   1140  CB  THR   142       8.611  13.347 -15.611  1.00106.29           C
ATOM   1141  OG1 THR   142       7.618  14.240 -15.128  1.00106.29           O
ATOM   1142  CG2 THR   142       9.988  13.909 -15.213  1.00106.29           C
ATOM   1143  C   THR   142       9.514  12.236 -17.669  1.00106.29           C
ATOM   1144  O   THR   142       9.093  11.238 -18.254  1.00106.29           O
ATOM   1145  N   ILE   143      10.863  12.454 -17.447  1.00161.26           N
ATOM   1146  CA  ILE   143      12.032  11.804 -18.053  1.00161.26           C
ATOM   1147  CB  ILE   143      13.093  12.794 -18.447  1.00161.26           C
ATOM   1148  CG1 ILE   143      13.673  13.499 -17.209  1.00161.26           C
ATOM   1149  CG2 ILE   143      12.466  13.769 -19.461  1.00161.26           C
ATOM   1150  CD1 ILE   143      14.898  14.362 -17.513  1.00161.26           C
ATOM   1151  C   ILE   143      12.702  10.699 -17.235  1.00161.26           C
ATOM   1152  O   ILE   143      12.644  10.657 -16.010  1.00161.26           O
ATOM   1153  N   SER   144      13.379   9.773 -17.974  1.00123.44           N
ATOM   1154  CA  SER   144      13.983   8.491 -17.633  1.00123.44           C
ATOM   1155  CB  SER   144      14.413   7.721 -18.894  1.00123.44           C
ATOM   1156  OG  SER   144      13.293   7.460 -19.727  1.00123.44           O
ATOM   1157  C   SER   144      15.193   8.458 -16.720  1.00123.44           C
ATOM   1158  O   SER   144      15.379   7.476 -16.002  1.00123.44           O
ATOM   1159  N   PHE   145      16.049   9.490 -16.696  1.00170.23           N
ATOM   1160  CA  PHE   145      17.319   9.425 -16.008  1.00170.23           C
ATOM   1161  CB  PHE   145      18.190  10.667 -16.247  1.00170.23           C
ATOM   1162  CG  PHE   145      18.684  10.561 -17.645  1.00170.23           C
ATOM   1163  CD1 PHE   145      17.874  10.909 -18.700  1.00170.23           C
ATOM   1164  CD2 PHE   145      19.960  10.113 -17.898  1.00170.23           C
ATOM   1165  CE1 PHE   145      18.329  10.807 -19.993  1.00170.23           C
ATOM   1166  CE2 PHE   145      20.420  10.010 -19.189  1.00170.23           C
ATOM   1167  CZ  PHE   145      19.604  10.358 -20.238  1.00170.23           C
ATOM   1168  C   PHE   145      17.198   9.236 -14.524  1.00170.23           C
ATOM   1169  O   PHE   145      18.101   8.691 -13.892  1.00170.23           O
ATOM   1170  N   GLU   146      16.089   9.679 -13.916  1.00108.73           N
ATOM   1171  CA  GLU   146      16.004   9.780 -12.483  1.00108.73           C
ATOM   1172  CB  GLU   146      14.646  10.313 -11.987  1.00108.73           C
ATOM   1173  CG  GLU   146      14.413  11.798 -12.280  1.00108.73           C
ATOM   1174  CD  GLU   146      13.693  11.923 -13.613  1.00108.73           C
ATOM   1175  OE1 GLU   146      12.485  11.568 -13.650  1.00108.73           O
ATOM   1176  OE2 GLU   146      14.327  12.374 -14.605  1.00108.73           O
ATOM   1177  C   GLU   146      16.287   8.528 -11.683  1.00108.73           C
ATOM   1178  O   GLU   146      16.933   8.640 -10.640  1.00108.73           O
ATOM   1179  N   VAL   147      15.818   7.322 -12.073  1.00 58.00           N
ATOM   1180  CA  VAL   147      16.069   6.187 -11.209  1.00 58.00           C
ATOM   1181  CB  VAL   147      14.810   5.454 -10.840  1.00 58.00           C
ATOM   1182  CG1 VAL   147      15.164   4.263  -9.934  1.00 58.00           C
ATOM   1183  CG2 VAL   147      13.838   6.460 -10.200  1.00 58.00           C
ATOM   1184  C   VAL   147      16.963   5.209 -11.923  1.00 58.00           C
ATOM   1185  O   VAL   147      16.694   4.835 -13.062  1.00 58.00           O
ATOM   1186  N   GLN   148      18.052   4.758 -11.253  1.00118.51           N
ATOM   1187  CA  GLN   148      18.984   3.844 -11.867  1.00118.51           C
ATOM   1188  CB  GLN   148      20.254   4.553 -12.369  1.00118.51           C
ATOM   1189  CG  GLN   148      21.117   3.714 -13.314  1.00118.51           C
ATOM   1190  CD  GLN   148      20.698   4.053 -14.737  1.00118.51           C
ATOM   1191  OE1 GLN   148      19.888   4.952 -14.960  1.00118.51           O
ATOM   1192  NE2 GLN   148      21.278   3.330 -15.732  1.00118.51           N
ATOM   1193  C   GLN   148      19.448   2.863 -10.823  1.00118.51           C
ATOM   1194  O   GLN   148      19.464   3.187  -9.635  1.00118.51           O
ATOM   1195  N   THR   149      19.816   1.621 -11.232  1.00145.08           N
ATOM   1196  CA  THR   149      20.316   0.679 -10.264  1.00145.08           C
ATOM   1197  CB  THR   149      19.241  -0.123  -9.584  1.00145.08           C
ATOM   1198  OG1 THR   149      19.802  -0.879  -8.521  1.00145.08           O
ATOM   1199  CG2 THR   149      18.573  -1.057 -10.607  1.00145.08           C
ATOM   1200  C   THR   149      21.279  -0.292 -10.899  1.00145.08           C
ATOM   1201  O   THR   149      21.156  -0.653 -12.069  1.00145.08           O
ATOM   1202  N   ASP   150      22.331  -0.646 -10.131  1.00 89.68           N
ATOM   1203  CA  ASP   150      23.362  -1.610 -10.418  1.00 89.68           C
ATOM   1204  CB  ASP   150      24.640  -1.342  -9.611  1.00 89.68           C
ATOM   1205  CG  ASP   150      25.209  -0.012 -10.063  1.00 89.68           C
ATOM   1206  OD1 ASP   150      25.011   0.340 -11.251  1.00 89.68           O
ATOM   1207  OD2 ASP   150      25.846   0.677  -9.224  1.00 89.68           O
ATOM   1208  C   ASP   150      22.933  -3.008 -10.060  1.00 89.68           C
ATOM   1209  O   ASP   150      23.520  -3.984 -10.527  1.00 89.68           O
ATOM   1210  N   LYS   151      21.942  -3.146  -9.158  1.00 77.04           N
ATOM   1211  CA  LYS   151      21.626  -4.430  -8.591  1.00 77.04           C
ATOM   1212  CB  LYS   151      21.073  -4.315  -7.161  1.00 77.04           C
ATOM   1213  CG  LYS   151      22.050  -3.668  -6.178  1.00 77.04           C
ATOM   1214  CD  LYS   151      21.396  -3.249  -4.863  1.00 77.04           C
ATOM   1215  CE  LYS   151      22.359  -2.570  -3.891  1.00 77.04           C
ATOM   1216  NZ  LYS   151      21.605  -2.000  -2.754  1.00 77.04           N
ATOM   1217  C   LYS   151      20.599  -5.168  -9.390  1.00 77.04           C
ATOM   1218  O   LYS   151      19.709  -4.573  -9.994  1.00 77.04           O
ATOM   1219  N   LYS   152      20.753  -6.510  -9.457  1.00143.14           N
ATOM   1220  CA  LYS   152      19.780  -7.345 -10.100  1.00143.14           C
ATOM   1221  CB  LYS   152      20.240  -8.801 -10.286  1.00143.14           C
ATOM   1222  CG  LYS   152      19.377  -9.598 -11.272  1.00143.14           C
ATOM   1223  CD  LYS   152      17.908  -9.754 -10.875  1.00143.14           C
ATOM   1224  CE  LYS   152      17.048 -10.357 -11.990  1.00143.14           C
ATOM   1225  NZ  LYS   152      17.796 -11.432 -12.678  1.00143.14           N
ATOM   1226  C   LYS   152      18.562  -7.370  -9.231  1.00143.14           C
ATOM   1227  O   LYS   152      17.441  -7.185  -9.701  1.00143.14           O
ATOM   1228  N   SER   153      18.768  -7.595  -7.917  1.00 57.48           N
ATOM   1229  CA  SER   153      17.689  -7.626  -6.978  1.00 57.48           C
ATOM   1230  CB  SER   153      17.739  -8.833  -6.026  1.00 57.48           C
ATOM   1231  OG  SER   153      17.608 -10.040  -6.762  1.00 57.48           O
ATOM   1232  C   SER   153      17.890  -6.409  -6.156  1.00 57.48           C
ATOM   1233  O   SER   153      18.916  -6.258  -5.496  1.00 57.48           O
ATOM   1234  N   VAL   154      16.899  -5.507  -6.167  1.00 81.46           N
ATOM   1235  CA  VAL   154      17.076  -4.266  -5.483  1.00 81.46           C
ATOM   1236  CB  VAL   154      16.982  -3.075  -6.402  1.00 81.46           C
ATOM   1237  CG1 VAL   154      17.094  -1.788  -5.584  1.00 81.46           C
ATOM   1238  CG2 VAL   154      18.075  -3.164  -7.463  1.00 81.46           C
ATOM   1239  C   VAL   154      15.957  -4.124  -4.508  1.00 81.46           C
ATOM   1240  O   VAL   154      14.877  -4.682  -4.697  1.00 81.46           O
ATOM   1241  N   THR   155      16.205  -3.377  -3.416  1.00 45.60           N
ATOM   1242  CA  THR   155      15.162  -3.153  -2.466  1.00 45.60           C
ATOM   1243  CB  THR   155      15.662  -2.668  -1.136  1.00 45.60           C
ATOM   1244  OG1 THR   155      16.313  -1.414  -1.285  1.00 45.60           O
ATOM   1245  CG2 THR   155      16.640  -3.709  -0.562  1.00 45.60           C
ATOM   1246  C   THR   155      14.273  -2.100  -3.043  1.00 45.60           C
ATOM   1247  O   THR   155      14.709  -1.267  -3.836  1.00 45.60           O
ATOM   1248  N   ALA   156      12.981  -2.137  -2.666  1.00 35.09           N
ATOM   1249  CA  ALA   156      12.010  -1.174  -3.101  1.00 35.09           C
ATOM   1250  CB  ALA   156      10.609  -1.449  -2.531  1.00 35.09           C
ATOM   1251  C   ALA   156      12.448   0.154  -2.567  1.00 35.09           C
ATOM   1252  O   ALA   156      12.320   1.176  -3.239  1.00 35.09           O
ATOM   1253  N   GLN   157      13.010   0.162  -1.342  1.00 56.44           N
ATOM   1254  CA  GLN   157      13.402   1.385  -0.695  1.00 56.44           C
ATOM   1255  CB  GLN   157      14.078   1.166   0.674  1.00 56.44           C
ATOM   1256  CG  GLN   157      14.494   2.480   1.342  1.00 56.44           C
ATOM   1257  CD  GLN   157      15.151   2.175   2.681  1.00 56.44           C
ATOM   1258  OE1 GLN   157      15.941   1.241   2.805  1.00 56.44           O
ATOM   1259  NE2 GLN   157      14.818   2.989   3.717  1.00 56.44           N
ATOM   1260  C   GLN   157      14.394   2.118  -1.551  1.00 56.44           C
ATOM   1261  O   GLN   157      14.312   3.337  -1.689  1.00 56.44           O
ATOM   1262  N   GLU   158      15.346   1.400  -2.171  1.00 71.49           N
ATOM   1263  CA  GLU   158      16.368   2.043  -2.957  1.00 71.49           C
ATOM   1264  CB  GLU   158      17.334   1.020  -3.587  1.00 71.49           C
ATOM   1265  CG  GLU   158      18.445   1.633  -4.439  1.00 71.49           C
ATOM   1266  CD  GLU   158      19.425   0.526  -4.807  1.00 71.49           C
ATOM   1267  OE1 GLU   158      19.578  -0.425  -3.995  1.00 71.49           O
ATOM   1268  OE2 GLU   158      20.035   0.618  -5.905  1.00 71.49           O
ATOM   1269  C   GLU   158      15.744   2.825  -4.077  1.00 71.49           C
ATOM   1270  O   GLU   158      16.150   3.953  -4.350  1.00 71.49           O
ATOM   1271  N   LEU   159      14.764   2.241  -4.789  1.00110.22           N
ATOM   1272  CA  LEU   159      14.151   2.916  -5.903  1.00110.22           C
ATOM   1273  CB  LEU   159      13.352   1.971  -6.815  1.00110.22           C
ATOM   1274  CG  LEU   159      14.254   0.892  -7.443  1.00110.22           C
ATOM   1275  CD1 LEU   159      14.720  -0.113  -6.383  1.00110.22           C
ATOM   1276  CD2 LEU   159      13.608   0.224  -8.663  1.00110.22           C
ATOM   1277  C   LEU   159      13.259   4.043  -5.466  1.00110.22           C
ATOM   1278  O   LEU   159      13.227   5.092  -6.109  1.00110.22           O
ATOM   1279  N   ASP   160      12.503   3.844  -4.367  1.00 60.28           N
ATOM   1280  CA  ASP   160      11.535   4.794  -3.880  1.00 60.28           C
ATOM   1281  CB  ASP   160      10.780   4.258  -2.650  1.00 60.28           C
ATOM   1282  CG  ASP   160       9.541   5.109  -2.405  1.00 60.28           C
ATOM   1283  OD1 ASP   160       9.115   5.830  -3.346  1.00 60.28           O
ATOM   1284  OD2 ASP   160       9.001   5.043  -1.268  1.00 60.28           O
ATOM   1285  C   ASP   160      12.238   6.045  -3.469  1.00 60.28           C
ATOM   1286  O   ASP   160      11.766   7.154  -3.716  1.00 60.28           O
ATOM   1287  N   ILE   161      13.409   5.900  -2.833  1.00142.10           N
ATOM   1288  CA  ILE   161      14.097   7.064  -2.371  1.00142.10           C
ATOM   1289  CB  ILE   161      15.341   6.733  -1.586  1.00142.10           C
ATOM   1290  CG1 ILE   161      15.829   7.947  -0.775  1.00142.10           C
ATOM   1291  CG2 ILE   161      16.396   6.151  -2.540  1.00142.10           C
ATOM   1292  CD1 ILE   161      16.295   9.138  -1.611  1.00142.10           C
ATOM   1293  C   ILE   161      14.453   7.909  -3.560  1.00142.10           C
ATOM   1294  O   ILE   161      14.311   9.127  -3.512  1.00142.10           O
ATOM   1295  N   LYS   162      14.928   7.292  -4.663  1.00 96.66           N
ATOM   1296  CA  LYS   162      15.330   8.034  -5.829  1.00 96.66           C
ATOM   1297  CB  LYS   162      15.981   7.157  -6.915  1.00 96.66           C
ATOM   1298  CG  LYS   162      17.348   6.590  -6.524  1.00 96.66           C
ATOM   1299  CD  LYS   162      17.957   5.675  -7.592  1.00 96.66           C
ATOM   1300  CE  LYS   162      17.272   4.312  -7.709  1.00 96.66           C
ATOM   1301  NZ  LYS   162      17.639   3.463  -6.557  1.00 96.66           N
ATOM   1302  C   LYS   162      14.151   8.713  -6.450  1.00 96.66           C
ATOM   1303  O   LYS   162      14.237   9.872  -6.852  1.00 96.66           O
ATOM   1304  N   ALA   163      13.013   8.003  -6.555  1.00 50.90           N
ATOM   1305  CA  ALA   163      11.863   8.567  -7.199  1.00 50.90           C
ATOM   1306  CB  ALA   163      10.690   7.574  -7.306  1.00 50.90           C
ATOM   1307  C   ALA   163      11.354   9.763  -6.443  1.00 50.90           C
ATOM   1308  O   ALA   163      11.048  10.798  -7.034  1.00 50.90           O
ATOM   1309  N   ARG   164      11.254   9.652  -5.105  1.00 95.72           N
ATOM   1310  CA  ARG   164      10.706  10.695  -4.283  1.00 95.72           C
ATOM   1311  CB  ARG   164      10.426  10.249  -2.844  1.00 95.72           C
ATOM   1312  CG  ARG   164       9.322   9.196  -2.777  1.00 95.72           C
ATOM   1313  CD  ARG   164       8.762   9.002  -1.372  1.00 95.72           C
ATOM   1314  NE  ARG   164       7.812   7.857  -1.419  1.00 95.72           N
ATOM   1315  CZ  ARG   164       6.962   7.651  -0.373  1.00 95.72           C
ATOM   1316  NH1 ARG   164       6.933   8.543   0.659  1.00 95.72           N
ATOM   1317  NH2 ARG   164       6.147   6.556  -0.355  1.00 95.72           N
ATOM   1318  C   ARG   164      11.605  11.886  -4.251  1.00 95.72           C
ATOM   1319  O   ARG   164      11.141  13.017  -4.131  1.00 95.72           O
ATOM   1320  N   ASN   165      12.927  11.674  -4.327  1.00 72.12           N
ATOM   1321  CA  ASN   165      13.826  12.787  -4.281  1.00 72.12           C
ATOM   1322  CB  ASN   165      15.299  12.346  -4.379  1.00 72.12           C
ATOM   1323  CG  ASN   165      16.182  13.581  -4.273  1.00 72.12           C
ATOM   1324  OD1 ASN   165      16.140  14.465  -5.126  1.00 72.12           O
ATOM   1325  ND2 ASN   165      17.003  13.649  -3.190  1.00 72.12           N
ATOM   1326  C   ASN   165      13.521  13.678  -5.442  1.00 72.12           C
ATOM   1327  O   ASN   165      13.506  14.901  -5.314  1.00 72.12           O
ATOM   1328  N   PHE   166      13.270  13.080  -6.618  1.00 62.26           N
ATOM   1329  CA  PHE   166      12.961  13.851  -7.788  1.00 62.26           C
ATOM   1330  CB  PHE   166      12.817  12.997  -9.058  1.00 62.26           C
ATOM   1331  CG  PHE   166      12.128  13.851 -10.068  1.00 62.26           C
ATOM   1332  CD1 PHE   166      12.799  14.836 -10.757  1.00 62.26           C
ATOM   1333  CD2 PHE   166      10.789  13.655 -10.324  1.00 62.26           C
ATOM   1334  CE1 PHE   166      12.137  15.609 -11.683  1.00 62.26           C
ATOM   1335  CE2 PHE   166      10.123  14.424 -11.248  1.00 62.26           C
ATOM   1336  CZ  PHE   166      10.799  15.408 -11.927  1.00 62.26           C
ATOM   1337  C   PHE   166      11.670  14.579  -7.603  1.00 62.26           C
ATOM   1338  O   PHE   166      11.550  15.750  -7.959  1.00 62.26           O
ATOM   1339  N   LEU   167      10.666  13.895  -7.032  1.00 66.98           N
ATOM   1340  CA  LEU   167       9.366  14.474  -6.889  1.00 66.98           C
ATOM   1341  CB  LEU   167       8.353  13.502  -6.261  1.00 66.98           C
ATOM   1342  CG  LEU   167       8.039  12.270  -7.129  1.00 66.98           C
ATOM   1343  CD1 LEU   167       7.022  11.353  -6.432  1.00 66.98           C
ATOM   1344  CD2 LEU   167       7.597  12.676  -8.544  1.00 66.98           C
ATOM   1345  C   LEU   167       9.466  15.680  -6.011  1.00 66.98           C
ATOM   1346  O   LEU   167       8.788  16.683  -6.244  1.00 66.98           O
ATOM   1347  N   ILE   168      10.287  15.613  -4.951  1.00150.74           N
ATOM   1348  CA  ILE   168      10.393  16.749  -4.089  1.00150.74           C
ATOM   1349  CB  ILE   168      11.125  16.455  -2.802  1.00150.74           C
ATOM   1350  CG1 ILE   168      10.852  17.540  -1.742  1.00150.74           C
ATOM   1351  CG2 ILE   168      12.617  16.260  -3.107  1.00150.74           C
ATOM   1352  CD1 ILE   168      11.396  18.929  -2.075  1.00150.74           C
ATOM   1353  C   ILE   168      11.053  17.892  -4.804  1.00150.74           C
ATOM   1354  O   ILE   168      10.579  19.025  -4.734  1.00150.74           O
ATOM   1355  N   ASN   169      12.163  17.640  -5.527  1.00 68.29           N
ATOM   1356  CA  ASN   169      12.858  18.746  -6.121  1.00 68.29           C
ATOM   1357  CB  ASN   169      14.186  18.344  -6.783  1.00 68.29           C
ATOM   1358  CG  ASN   169      15.193  18.106  -5.666  1.00 68.29           C
ATOM   1359  OD1 ASN   169      16.328  17.698  -5.908  1.00 68.29           O
ATOM   1360  ND2 ASN   169      14.768  18.378  -4.403  1.00 68.29           N
ATOM   1361  C   ASN   169      12.016  19.432  -7.149  1.00 68.29           C
ATOM   1362  O   ASN   169      11.830  20.647  -7.096  1.00 68.29           O
ATOM   1363  N   LYS   170      11.494  18.681  -8.135  1.00121.61           N
ATOM   1364  CA  LYS   170      10.726  19.326  -9.159  1.00121.61           C
ATOM   1365  CB  LYS   170      10.439  18.379 -10.338  1.00121.61           C
ATOM   1366  CG  LYS   170      10.014  19.083 -11.629  1.00121.61           C
ATOM   1367  CD  LYS   170       8.701  19.861 -11.535  1.00121.61           C
ATOM   1368  CE  LYS   170       8.318  20.552 -12.846  1.00121.61           C
ATOM   1369  NZ  LYS   170       6.964  21.138 -12.738  1.00121.61           N
ATOM   1370  C   LYS   170       9.401  19.798  -8.627  1.00121.61           C
ATOM   1371  O   LYS   170       9.059  20.977  -8.719  1.00121.61           O
ATOM   1372  N   LYS   171       8.636  18.844  -8.058  1.00163.92           N
ATOM   1373  CA  LYS   171       7.281  18.972  -7.590  1.00163.92           C
ATOM   1374  CB  LYS   171       6.546  17.623  -7.514  1.00163.92           C
ATOM   1375  CG  LYS   171       5.062  17.785  -7.182  1.00163.92           C
ATOM   1376  CD  LYS   171       4.290  18.553  -8.257  1.00163.92           C
ATOM   1377  CE  LYS   171       2.804  18.727  -7.944  1.00163.92           C
ATOM   1378  NZ  LYS   171       2.175  19.588  -8.968  1.00163.92           N
ATOM   1379  C   LYS   171       7.104  19.664  -6.272  1.00163.92           C
ATOM   1380  O   LYS   171       6.032  20.207  -6.010  1.00163.92           O
ATOM   1381  N   ASN   172       8.107  19.645  -5.377  1.00 74.10           N
ATOM   1382  CA  ASN   172       7.870  20.203  -4.077  1.00 74.10           C
ATOM   1383  CB  ASN   172       7.404  21.668  -4.122  1.00 74.10           C
ATOM   1384  CG  ASN   172       8.535  22.536  -4.647  1.00 74.10           C
ATOM   1385  OD1 ASN   172       9.708  22.275  -4.386  1.00 74.10           O
ATOM   1386  ND2 ASN   172       8.170  23.600  -5.412  1.00 74.10           N
ATOM   1387  C   ASN   172       6.753  19.417  -3.461  1.00 74.10           C
ATOM   1388  O   ASN   172       5.801  19.991  -2.951  1.00 74.10           O
ATOM   1389  N   LEU   173       6.837  18.069  -3.487  1.00186.56           N
ATOM   1390  CA  LEU   173       5.753  17.268  -2.978  1.00186.56           C
ATOM   1391  CB  LEU   173       5.999  15.753  -3.057  1.00186.56           C
ATOM   1392  CG  LEU   173       5.953  15.145  -4.463  1.00186.56           C
ATOM   1393  CD1 LEU   173       6.080  13.617  -4.386  1.00186.56           C
ATOM   1394  CD2 LEU   173       4.691  15.581  -5.222  1.00186.56           C
ATOM   1395  C   LEU   173       5.491  17.505  -1.519  1.00186.56           C
ATOM   1396  O   LEU   173       4.356  17.759  -1.120  1.00186.56           O
ATOM   1397  N   TYR   174       6.541  17.391  -0.689  1.00123.32           N
ATOM   1398  CA  TYR   174       6.488  17.472   0.747  1.00123.32           C
ATOM   1399  CB  TYR   174       7.646  16.756   1.452  1.00123.32           C
ATOM   1400  CG  TYR   174       7.346  15.322   1.200  1.00123.32           C
ATOM   1401  CD1 TYR   174       6.250  14.742   1.796  1.00123.32           C
ATOM   1402  CD2 TYR   174       8.143  14.559   0.382  1.00123.32           C
ATOM   1403  CE1 TYR   174       5.944  13.420   1.580  1.00123.32           C
ATOM   1404  CE2 TYR   174       7.842  13.234   0.161  1.00123.32           C
ATOM   1405  CZ  TYR   174       6.743  12.663   0.760  1.00123.32           C
ATOM   1406  OH  TYR   174       6.437  11.304   0.533  1.00123.32           O
ATOM   1407  C   TYR   174       6.314  18.842   1.309  1.00123.32           C
ATOM   1408  O   TYR   174       5.861  18.981   2.442  1.00123.32           O
ATOM   1409  N   GLU   175       6.734  19.893   0.590  1.00134.17           N
ATOM   1410  CA  GLU   175       6.649  21.195   1.179  1.00134.17           C
ATOM   1411  CB  GLU   175       7.326  22.313   0.358  1.00134.17           C
ATOM   1412  CG  GLU   175       6.855  22.455  -1.087  1.00134.17           C
ATOM   1413  CD  GLU   175       7.818  23.409  -1.777  1.00134.17           C
ATOM   1414  OE1 GLU   175       9.049  23.160  -1.684  1.00134.17           O
ATOM   1415  OE2 GLU   175       7.342  24.396  -2.400  1.00134.17           O
ATOM   1416  C   GLU   175       5.228  21.522   1.517  1.00134.17           C
ATOM   1417  O   GLU   175       4.312  20.716   1.349  1.00134.17           O
ATOM   1418  N   PHE   176       5.025  22.715   2.093  1.00 75.91           N
ATOM   1419  CA  PHE   176       3.733  23.090   2.573  1.00 75.91           C
ATOM   1420  CB  PHE   176       3.794  24.197   3.640  1.00 75.91           C
ATOM   1421  CG  PHE   176       4.497  23.632   4.835  1.00 75.91           C
ATOM   1422  CD1 PHE   176       5.873  23.628   4.909  1.00 75.91           C
ATOM   1423  CD2 PHE   176       3.782  23.109   5.889  1.00 75.91           C
ATOM   1424  CE1 PHE   176       6.519  23.110   6.007  1.00 75.91           C
ATOM   1425  CE2 PHE   176       4.423  22.589   6.991  1.00 75.91           C
ATOM   1426  CZ  PHE   176       5.796  22.590   7.053  1.00 75.91           C
ATOM   1427  C   PHE   176       2.909  23.562   1.420  1.00 75.91           C
ATOM   1428  O   PHE   176       2.866  22.931   0.366  1.00 75.91           O
ATOM   1429  N   ASN   177       2.244  24.713   1.601  1.00 66.88           N
ATOM   1430  CA  ASN   177       1.286  25.242   0.673  1.00 66.88           C
ATOM   1431  CB  ASN   177       0.781  26.634   1.084  1.00 66.88           C
ATOM   1432  CG  ASN   177      -0.054  26.461   2.343  1.00 66.88           C
ATOM   1433  OD1 ASN   177      -0.900  25.571   2.424  1.00 66.88           O
ATOM   1434  ND2 ASN   177       0.197  27.329   3.360  1.00 66.88           N
ATOM   1435  C   ASN   177       1.892  25.366  -0.687  1.00 66.88           C
ATOM   1436  O   ASN   177       1.191  25.223  -1.687  1.00 66.88           O
ATOM   1437  N   SER   178       3.207  25.627  -0.775  1.00 51.75           N
ATOM   1438  CA  SER   178       3.838  25.800  -2.053  1.00 51.75           C
ATOM   1439  CB  SER   178       5.320  26.204  -1.945  1.00 51.75           C
ATOM   1440  OG  SER   178       5.415  27.494  -1.361  1.00 51.75           O
ATOM   1441  C   SER   178       3.746  24.526  -2.838  1.00 51.75           C
ATOM   1442  O   SER   178       4.110  24.495  -4.012  1.00 51.75           O
ATOM   1443  N   SER   179       3.263  23.433  -2.220  1.00 96.67           N
ATOM   1444  CA  SER   179       3.175  22.201  -2.950  1.00 96.67           C
ATOM   1445  CB  SER   179       3.314  20.971  -2.052  1.00 96.67           C
ATOM   1446  OG  SER   179       4.397  21.170  -1.165  1.00 96.67           O
ATOM   1447  C   SER   179       1.793  22.103  -3.517  1.00 96.67           C
ATOM   1448  O   SER   179       0.803  22.177  -2.790  1.00 96.67           O
ATOM   1449  N   PRO   180       1.710  21.991  -4.814  1.00108.99           N
ATOM   1450  CA  PRO   180       0.436  21.795  -5.460  1.00108.99           C
ATOM   1451  CD  PRO   180       2.629  22.740  -5.654  1.00108.99           C
ATOM   1452  CB  PRO   180       0.641  22.182  -6.922  1.00108.99           C
ATOM   1453  CG  PRO   180       1.811  23.178  -6.877  1.00108.99           C
ATOM   1454  C   PRO   180      -0.074  20.391  -5.318  1.00108.99           C
ATOM   1455  O   PRO   180      -1.267  20.170  -5.521  1.00108.99           O
ATOM   1456  N   TYR   181       0.813  19.437  -4.983  1.00155.77           N
ATOM   1457  CA  TYR   181       0.502  18.033  -4.955  1.00155.77           C
ATOM   1458  CB  TYR   181       1.825  17.246  -4.829  1.00155.77           C
ATOM   1459  CG  TYR   181       1.646  15.846  -4.360  1.00155.77           C
ATOM   1460  CD1 TYR   181       1.660  15.586  -3.008  1.00155.77           C
ATOM   1461  CD2 TYR   181       1.486  14.804  -5.243  1.00155.77           C
ATOM   1462  CE1 TYR   181       1.514  14.307  -2.531  1.00155.77           C
ATOM   1463  CE2 TYR   181       1.342  13.521  -4.771  1.00155.77           C
ATOM   1464  CZ  TYR   181       1.352  13.272  -3.417  1.00155.77           C
ATOM   1465  OH  TYR   181       1.202  11.956  -2.933  1.00155.77           O
ATOM   1466  C   TYR   181      -0.372  17.709  -3.784  1.00155.77           C
ATOM   1467  O   TYR   181       0.050  17.822  -2.634  1.00155.77           O
ATOM   1468  N   GLU   182      -1.650  17.370  -4.063  1.00130.57           N
ATOM   1469  CA  GLU   182      -2.577  16.941  -3.052  1.00130.57           C
ATOM   1470  CB  GLU   182      -4.041  17.207  -3.437  1.00130.57           C
ATOM   1471  CG  GLU   182      -4.344  18.699  -3.567  1.00130.57           C
ATOM   1472  CD  GLU   182      -3.885  19.371  -2.284  1.00130.57           C
ATOM   1473  OE1 GLU   182      -4.294  18.898  -1.190  1.00130.57           O
ATOM   1474  OE2 GLU   182      -3.109  20.359  -2.379  1.00130.57           O
ATOM   1475  C   GLU   182      -2.441  15.474  -2.758  1.00130.57           C
ATOM   1476  O   GLU   182      -2.427  15.065  -1.598  1.00130.57           O
ATOM   1477  N   THR   183      -2.350  14.634  -3.818  1.00122.28           N
ATOM   1478  CA  THR   183      -2.298  13.213  -3.606  1.00122.28           C
ATOM   1479  CB  THR   183      -3.638  12.533  -3.646  1.00122.28           C
ATOM   1480  OG1 THR   183      -3.544  11.242  -3.064  1.00122.28           O
ATOM   1481  CG2 THR   183      -4.082  12.400  -5.110  1.00122.28           C
ATOM   1482  C   THR   183      -1.452  12.593  -4.676  1.00122.28           C
ATOM   1483  O   THR   183      -1.215  13.198  -5.723  1.00122.28           O
ATOM   1484  N   GLY   184      -0.958  11.357  -4.433  1.00 33.09           N
ATOM   1485  CA  GLY   184      -0.152  10.718  -5.433  1.00 33.09           C
ATOM   1486  C   GLY   184       0.003   9.271  -5.088  1.00 33.09           C
ATOM   1487  O   GLY   184      -0.193   8.868  -3.943  1.00 33.09           O
ATOM   1488  N   TYR   185       0.364   8.443  -6.089  1.00 75.76           N
ATOM   1489  CA  TYR   185       0.487   7.034  -5.846  1.00 75.76           C
ATOM   1490  CB  TYR   185      -0.691   6.257  -6.458  1.00 75.76           C
ATOM   1491  CG  TYR   185      -0.861   4.950  -5.766  1.00 75.76           C
ATOM   1492  CD1 TYR   185      -1.524   4.926  -4.561  1.00 75.76           C
ATOM   1493  CD2 TYR   185      -0.398   3.770  -6.299  1.00 75.76           C
ATOM   1494  CE1 TYR   185      -1.724   3.749  -3.887  1.00 75.76           C
ATOM   1495  CE2 TYR   185      -0.595   2.584  -5.627  1.00 75.76           C
ATOM   1496  CZ  TYR   185      -1.259   2.574  -4.422  1.00 75.76           C
ATOM   1497  OH  TYR   185      -1.470   1.363  -3.730  1.00 75.76           O
ATOM   1498  C   TYR   185       1.723   6.597  -6.570  1.00 75.76           C
ATOM   1499  O   TYR   185       1.987   7.072  -7.674  1.00 75.76           O
ATOM   1500  N   ILE   186       2.525   5.693  -5.969  1.00110.76           N
ATOM   1501  CA  ILE   186       3.706   5.226  -6.643  1.00110.76           C
ATOM   1502  CB  ILE   186       4.976   5.609  -5.920  1.00110.76           C
ATOM   1503  CG1 ILE   186       6.224   5.375  -6.790  1.00110.76           C
ATOM   1504  CG2 ILE   186       5.014   4.877  -4.568  1.00110.76           C
ATOM   1505  CD1 ILE   186       6.531   3.911  -7.083  1.00110.76           C
ATOM   1506  C   ILE   186       3.599   3.734  -6.729  1.00110.76           C
ATOM   1507  O   ILE   186       3.306   3.072  -5.733  1.00110.76           O
ATOM   1508  N   LYS   187       3.793   3.153  -7.935  1.00111.41           N
ATOM   1509  CA  LYS   187       3.691   1.724  -7.990  1.00111.41           C
ATOM   1510  CB  LYS   187       2.422   1.191  -8.669  1.00111.41           C
ATOM   1511  CG  LYS   187       2.500   1.032 -10.181  1.00111.41           C
ATOM   1512  CD  LYS   187       1.374   0.131 -10.696  1.00111.41           C
ATOM   1513  CE  LYS   187       1.572  -0.355 -12.131  1.00111.41           C
ATOM   1514  NZ  LYS   187       0.481  -1.286 -12.504  1.00111.41           N
ATOM   1515  C   LYS   187       4.874   1.164  -8.717  1.00111.41           C
ATOM   1516  O   LYS   187       5.277   1.672  -9.764  1.00111.41           O
ATOM   1517  N   PHE   188       5.471   0.089  -8.160  1.00 73.97           N
ATOM   1518  CA  PHE   188       6.591  -0.544  -8.794  1.00 73.97           C
ATOM   1519  CB  PHE   188       7.591  -1.136  -7.787  1.00 73.97           C
ATOM   1520  CG  PHE   188       8.087   0.001  -6.961  1.00 73.97           C
ATOM   1521  CD1 PHE   188       7.316   0.496  -5.934  1.00 73.97           C
ATOM   1522  CD2 PHE   188       9.318   0.569  -7.199  1.00 73.97           C
ATOM   1523  CE1 PHE   188       7.756   1.546  -5.164  1.00 73.97           C
ATOM   1524  CE2 PHE   188       9.763   1.621  -6.430  1.00 73.97           C
ATOM   1525  CZ  PHE   188       8.983   2.111  -5.410  1.00 73.97           C
ATOM   1526  C   PHE   188       5.997  -1.681  -9.554  1.00 73.97           C
ATOM   1527  O   PHE   188       5.660  -2.711  -8.975  1.00 73.97           O
ATOM   1528  N   ILE   189       5.891  -1.551 -10.888  1.00146.15           N
ATOM   1529  CA  ILE   189       5.185  -2.579 -11.589  1.00146.15           C
ATOM   1530  CB  ILE   189       4.367  -2.054 -12.739  1.00146.15           C
ATOM   1531  CG1 ILE   189       3.517  -3.185 -13.337  1.00146.15           C
ATOM   1532  CG2 ILE   189       5.290  -1.332 -13.737  1.00146.15           C
ATOM   1533  CD1 ILE   189       2.433  -3.695 -12.387  1.00146.15           C
ATOM   1534  C   ILE   189       6.126  -3.640 -12.075  1.00146.15           C
ATOM   1535  O   ILE   189       6.830  -3.485 -13.071  1.00146.15           O
ATOM   1536  N   GLU   190       6.139  -4.775 -11.346  1.00 91.05           N
ATOM   1537  CA  GLU   190       6.957  -5.915 -11.669  1.00 91.05           C
ATOM   1538  CB  GLU   190       7.402  -6.706 -10.423  1.00 91.05           C
ATOM   1539  CG  GLU   190       8.280  -7.922 -10.736  1.00 91.05           C
ATOM   1540  CD  GLU   190       8.603  -8.630  -9.422  1.00 91.05           C
ATOM   1541  OE1 GLU   190       8.116  -8.158  -8.361  1.00 91.05           O
ATOM   1542  OE2 GLU   190       9.338  -9.652  -9.450  1.00 91.05           O
ATOM   1543  C   GLU   190       6.144  -6.854 -12.511  1.00 91.05           C
ATOM   1544  O   GLU   190       4.931  -6.955 -12.343  1.00 91.05           O
ATOM   1545  N   ASN   191       6.781  -7.509 -13.506  1.00 97.02           N
ATOM   1546  CA  ASN   191       6.074  -8.458 -14.322  1.00 97.02           C
ATOM   1547  CB  ASN   191       6.814  -8.779 -15.636  1.00 97.02           C
ATOM   1548  CG  ASN   191       5.843  -9.449 -16.603  1.00 97.02           C
ATOM   1549  OD1 ASN   191       5.473  -8.874 -17.626  1.00 97.02           O
ATOM   1550  ND2 ASN   191       5.423 -10.702 -16.282  1.00 97.02           N
ATOM   1551  C   ASN   191       5.861  -9.766 -13.609  1.00 97.02           C
ATOM   1552  O   ASN   191       4.734 -10.243 -13.484  1.00 97.02           O
ATOM   1553  N   ASN   192       6.966 -10.375 -13.125  1.00 98.63           N
ATOM   1554  CA  ASN   192       6.941 -11.695 -12.554  1.00 98.63           C
ATOM   1555  CB  ASN   192       8.321 -12.384 -12.546  1.00 98.63           C
ATOM   1556  CG  ASN   192       9.306 -11.553 -11.748  1.00 98.63           C
ATOM   1557  OD1 ASN   192       9.354 -10.333 -11.890  1.00 98.63           O
ATOM   1558  ND2 ASN   192      10.129 -12.235 -10.906  1.00 98.63           N
ATOM   1559  C   ASN   192       6.340 -11.765 -11.184  1.00 98.63           C
ATOM   1560  O   ASN   192       5.598 -12.700 -10.889  1.00 98.63           O
ATOM   1561  N   GLY   193       6.626 -10.786 -10.306  1.00 29.39           N
ATOM   1562  CA  GLY   193       6.155 -10.903  -8.953  1.00 29.39           C
ATOM   1563  C   GLY   193       5.143  -9.836  -8.690  1.00 29.39           C
ATOM   1564  O   GLY   193       4.901  -8.966  -9.524  1.00 29.39           O
ATOM   1565  N   ASN   194       4.534  -9.872  -7.487  1.00 46.55           N
ATOM   1566  CA  ASN   194       3.491  -8.943  -7.167  1.00 46.55           C
ATOM   1567  CB  ASN   194       2.764  -9.255  -5.849  1.00 46.55           C
ATOM   1568  CG  ASN   194       1.980 -10.543  -6.057  1.00 46.55           C
ATOM   1569  OD1 ASN   194       1.960 -11.101  -7.153  1.00 46.55           O
ATOM   1570  ND2 ASN   194       1.307 -11.026  -4.978  1.00 46.55           N
ATOM   1571  C   ASN   194       4.049  -7.558  -7.088  1.00 46.55           C
ATOM   1572  O   ASN   194       5.195  -7.342  -6.696  1.00 46.55           O
ATOM   1573  N   THR   195       3.212  -6.581  -7.488  1.00 35.05           N
ATOM   1574  CA  THR   195       3.561  -5.193  -7.541  1.00 35.05           C
ATOM   1575  CB  THR   195       2.641  -4.422  -8.443  1.00 35.05           C
ATOM   1576  OG1 THR   195       2.721  -4.921  -9.771  1.00 35.05           O
ATOM   1577  CG2 THR   195       2.996  -2.928  -8.391  1.00 35.05           C
ATOM   1578  C   THR   195       3.443  -4.599  -6.172  1.00 35.05           C
ATOM   1579  O   THR   195       2.605  -5.003  -5.370  1.00 35.05           O
ATOM   1580  N   PHE   196       4.300  -3.602  -5.875  1.00151.98           N
ATOM   1581  CA  PHE   196       4.264  -2.943  -4.603  1.00151.98           C
ATOM   1582  CB  PHE   196       5.660  -2.797  -3.977  1.00151.98           C
ATOM   1583  CG  PHE   196       6.253  -4.162  -3.995  1.00151.98           C
ATOM   1584  CD1 PHE   196       6.043  -5.047  -2.963  1.00151.98           C
ATOM   1585  CD2 PHE   196       7.006  -4.562  -5.074  1.00151.98           C
ATOM   1586  CE1 PHE   196       6.594  -6.307  -3.006  1.00151.98           C
ATOM   1587  CE2 PHE   196       7.559  -5.818  -5.123  1.00151.98           C
ATOM   1588  CZ  PHE   196       7.354  -6.692  -4.084  1.00151.98           C
ATOM   1589  C   PHE   196       3.759  -1.566  -4.900  1.00151.98           C
ATOM   1590  O   PHE   196       4.116  -0.987  -5.926  1.00151.98           O
ATOM   1591  N   TRP   197       2.893  -1.010  -4.027  1.00106.17           N
ATOM   1592  CA  TRP   197       2.336   0.282  -4.318  1.00106.17           C
ATOM   1593  CB  TRP   197       0.851   0.181  -4.697  1.00106.17           C
ATOM   1594  CG  TRP   197       0.528  -0.692  -5.888  1.00106.17           C
ATOM   1595  CD2 TRP   197       0.268  -2.107  -5.805  1.00106.17           C
ATOM   1596  CD1 TRP   197       0.393  -0.358  -7.203  1.00106.17           C
ATOM   1597  NE1 TRP   197       0.070  -1.469  -7.944  1.00106.17           N
ATOM   1598  CE2 TRP   197      -0.011  -2.551  -7.098  1.00106.17           C
ATOM   1599  CE3 TRP   197       0.259  -2.959  -4.739  1.00106.17           C
ATOM   1600  CZ2 TRP   197      -0.306  -3.862  -7.345  1.00106.17           C
ATOM   1601  CZ3 TRP   197      -0.031  -4.282  -4.995  1.00106.17           C
ATOM   1602  CH2 TRP   197      -0.308  -4.723  -6.273  1.00106.17           C
ATOM   1603  C   TRP   197       2.372   1.089  -3.051  1.00106.17           C
ATOM   1604  O   TRP   197       2.038   0.584  -1.981  1.00106.17           O
ATOM   1605  N   TYR   198       2.771   2.377  -3.129  1.00 79.03           N
ATOM   1606  CA  TYR   198       2.779   3.182  -1.934  1.00 79.03           C
ATOM   1607  CB  TYR   198       4.161   3.714  -1.495  1.00 79.03           C
ATOM   1608  CG  TYR   198       5.078   2.623  -1.053  1.00 79.03           C
ATOM   1609  CD1 TYR   198       4.740   1.814   0.005  1.00 79.03           C
ATOM   1610  CD2 TYR   198       6.306   2.449  -1.651  1.00 79.03           C
ATOM   1611  CE1 TYR   198       5.589   0.820   0.433  1.00 79.03           C
ATOM   1612  CE2 TYR   198       7.162   1.457  -1.228  1.00 79.03           C
ATOM   1613  CZ  TYR   198       6.801   0.638  -0.186  1.00 79.03           C
ATOM   1614  OH  TYR   198       7.673  -0.381   0.256  1.00 79.03           O
ATOM   1615  C   TYR   198       1.997   4.430  -2.197  1.00 79.03           C
ATOM   1616  O   TYR   198       2.093   5.021  -3.271  1.00 79.03           O
ATOM   1617  N   ASP   199       1.184   4.865  -1.212  1.00 79.80           N
ATOM   1618  CA  ASP   199       0.511   6.121  -1.363  1.00 79.80           C
ATOM   1619  CB  ASP   199      -0.872   6.173  -0.689  1.00 79.80           C
ATOM   1620  CG  ASP   199      -1.638   7.370  -1.238  1.00 79.80           C
ATOM   1621  OD1 ASP   199      -0.980   8.388  -1.581  1.00 79.80           O
ATOM   1622  OD2 ASP   199      -2.894   7.300  -1.269  1.00 79.80           O
ATOM   1623  C   ASP   199       1.459   7.113  -0.758  1.00 79.80           C
ATOM   1624  O   ASP   199       1.872   6.971   0.394  1.00 79.80           O
ATOM   1625  N   MET   200       1.847   8.143  -1.537  1.00 71.15           N
ATOM   1626  CA  MET   200       2.885   9.040  -1.109  1.00 71.15           C
ATOM   1627  CB  MET   200       3.283  10.063  -2.187  1.00 71.15           C
ATOM   1628  CG  MET   200       3.866   9.392  -3.434  1.00 71.15           C
ATOM   1629  SD  MET   200       4.602  10.529  -4.645  1.00 71.15           S
ATOM   1630  CE  MET   200       6.129  10.753  -3.687  1.00 71.15           C
ATOM   1631  C   MET   200       2.484   9.772   0.131  1.00 71.15           C
ATOM   1632  O   MET   200       3.327  10.077   0.973  1.00 71.15           O
ATOM   1633  N   MET   201       1.198  10.146   0.229  1.00176.51           N
ATOM   1634  CA  MET   201       0.672  10.843   1.366  1.00176.51           C
ATOM   1635  CB  MET   201      -0.675  11.525   1.084  1.00176.51           C
ATOM   1636  CG  MET   201      -1.036  12.578   2.133  1.00176.51           C
ATOM   1637  SD  MET   201       0.139  13.968   2.215  1.00176.51           S
ATOM   1638  CE  MET   201      -0.036  14.443   0.471  1.00176.51           C
ATOM   1639  C   MET   201       0.527   9.949   2.547  1.00176.51           C
ATOM   1640  O   MET   201       0.610  10.435   3.670  1.00176.51           O
ATOM   1641  N   PRO   202       0.224   8.697   2.379  1.00238.58           N
ATOM   1642  CA  PRO   202       0.133   7.868   3.537  1.00238.58           C
ATOM   1643  CD  PRO   202      -0.838   8.381   1.454  1.00238.58           C
ATOM   1644  CB  PRO   202      -0.661   6.634   3.131  1.00238.58           C
ATOM   1645  CG  PRO   202      -1.610   7.197   2.064  1.00238.58           C
ATOM   1646  C   PRO   202       1.460   7.598   4.129  1.00238.58           C
ATOM   1647  O   PRO   202       2.420   7.335   3.411  1.00238.58           O
ATOM   1648  N   ALA   203       1.528   7.665   5.456  1.00132.38           N
ATOM   1649  CA  ALA   203       2.726   7.371   6.157  1.00132.38           C
ATOM   1650  CB  ALA   203       3.683   8.567   6.292  1.00132.38           C
ATOM   1651  C   ALA   203       2.235   7.060   7.515  1.00132.38           C
ATOM   1652  O   ALA   203       1.186   7.541   7.945  1.00132.38           O
ATOM   1653  N   PRO   204       2.991   6.226   8.148  1.00251.67           N
ATOM   1654  CA  PRO   204       2.705   5.811   9.486  1.00251.67           C
ATOM   1655  CD  PRO   204       3.709   5.205   7.400  1.00251.67           C
ATOM   1656  CB  PRO   204       3.565   4.573   9.731  1.00251.67           C
ATOM   1657  CG  PRO   204       3.772   3.984   8.326  1.00251.67           C
ATOM   1658  C   PRO   204       3.001   6.922  10.428  1.00251.67           C
ATOM   1659  O   PRO   204       2.848   6.731  11.631  1.00251.67           O
ATOM   1660  N   GLY   205       3.489   8.071   9.936  1.00111.62           N
ATOM   1661  CA  GLY   205       3.745   9.101  10.886  1.00111.62           C
ATOM   1662  C   GLY   205       2.668  10.115  10.742  1.00111.62           C
ATOM   1663  O   GLY   205       2.462  10.681   9.672  1.00111.62           O
ATOM   1664  N   ASP   206       1.929  10.324  11.843  1.00198.37           N
ATOM   1665  CA  ASP   206       0.956  11.360  11.964  1.00198.37           C
ATOM   1666  CB  ASP   206      -0.406  10.860  12.478  1.00198.37           C
ATOM   1667  CG  ASP   206      -1.431  11.972  12.303  1.00198.37           C
ATOM   1668  OD1 ASP   206      -1.019  13.162  12.340  1.00198.37           O
ATOM   1669  OD2 ASP   206      -2.636  11.649  12.126  1.00198.37           O
ATOM   1670  C   ASP   206       1.574  12.214  13.015  1.00198.37           C
ATOM   1671  O   ASP   206       1.442  11.946  14.208  1.00198.37           O
ATOM   1672  N   LYS   207       2.290  13.264  12.586  1.00346.29           N
ATOM   1673  CA  LYS   207       3.058  14.030  13.516  1.00346.29           C
ATOM   1674  CB  LYS   207       2.215  14.731  14.604  1.00346.29           C
ATOM   1675  CG  LYS   207       2.872  15.983  15.212  1.00346.29           C
ATOM   1676  CD  LYS   207       4.176  15.748  15.979  1.00346.29           C
ATOM   1677  CE  LYS   207       4.953  17.029  16.293  1.00346.29           C
ATOM   1678  NZ  LYS   207       5.641  17.509  15.074  1.00346.29           N
ATOM   1679  C   LYS   207       3.995  13.045  14.149  1.00346.29           C
ATOM   1680  O   LYS   207       4.277  13.094  15.344  1.00346.29           O
ATOM   1681  N   PHE   208       4.494  12.087  13.343  1.00292.60           N
ATOM   1682  CA  PHE   208       5.475  11.181  13.851  1.00292.60           C
ATOM   1683  CB  PHE   208       5.244   9.672  13.595  1.00292.60           C
ATOM   1684  CG  PHE   208       4.184   9.133  14.504  1.00292.60           C
ATOM   1685  CD1 PHE   208       4.451   8.880  15.831  1.00292.60           C
ATOM   1686  CD2 PHE   208       2.913   8.881  14.044  1.00292.60           C
ATOM   1687  CE1 PHE   208       3.474   8.384  16.666  1.00292.60           C
ATOM   1688  CE2 PHE   208       1.930   8.385  14.868  1.00292.60           C
ATOM   1689  CZ  PHE   208       2.211   8.133  16.187  1.00292.60           C
ATOM   1690  C   PHE   208       6.762  11.544  13.193  1.00292.60           C
ATOM   1691  O   PHE   208       6.797  12.359  12.273  1.00292.60           O
ATOM   1692  N   ASP   209       7.877  11.001  13.712  1.00136.61           N
ATOM   1693  CA  ASP   209       9.135  11.296  13.105  1.00136.61           C
ATOM   1694  CB  ASP   209      10.304  11.476  14.090  1.00136.61           C
ATOM   1695  CG  ASP   209      10.605  10.145  14.756  1.00136.61           C
ATOM   1696  OD1 ASP   209       9.642   9.495  15.242  1.00136.61           O
ATOM   1697  OD2 ASP   209      11.805   9.760  14.778  1.00136.61           O
ATOM   1698  C   ASP   209       9.492  10.175  12.186  1.00136.61           C
ATOM   1699  O   ASP   209       8.653   9.360  11.798  1.00136.61           O
ATOM   1700  N   GLN   210      10.784  10.121  11.830  1.00 96.67           N
ATOM   1701  CA  GLN   210      11.342   9.189  10.898  1.00 96.67           C
ATOM   1702  CB  GLN   210      12.833   9.437  10.609  1.00 96.67           C
ATOM   1703  CG  GLN   210      13.116  10.738   9.854  1.00 96.67           C
ATOM   1704  CD  GLN   210      13.244  11.887  10.838  1.00 96.67           C
ATOM   1705  OE1 GLN   210      12.302  12.231  11.548  1.00 96.67           O
ATOM   1706  NE2 GLN   210      14.453  12.503  10.884  1.00 96.67           N
ATOM   1707  C   GLN   210      11.196   7.797  11.410  1.00 96.67           C
ATOM   1708  O   GLN   210      11.059   6.865  10.618  1.00 96.67           O
ATOM   1709  N   SER   211      11.236   7.614  12.743  1.00 54.14           N
ATOM   1710  CA  SER   211      11.156   6.289  13.283  1.00 54.14           C
ATOM   1711  CB  SER   211      11.065   6.284  14.818  1.00 54.14           C
ATOM   1712  OG  SER   211       9.861   6.909  15.237  1.00 54.14           O
ATOM   1713  C   SER   211       9.917   5.622  12.760  1.00 54.14           C
ATOM   1714  O   SER   211       9.966   4.472  12.330  1.00 54.14           O
ATOM   1715  N   LYS   212       8.760   6.306  12.822  1.00141.31           N
ATOM   1716  CA  LYS   212       7.541   5.715  12.336  1.00141.31           C
ATOM   1717  CB  LYS   212       6.274   6.320  12.965  1.00141.31           C
ATOM   1718  CG  LYS   212       5.051   5.430  12.730  1.00141.31           C
ATOM   1719  CD  LYS   212       5.184   4.062  13.406  1.00141.31           C
ATOM   1720  CE  LYS   212       4.109   3.051  12.999  1.00141.31           C
ATOM   1721  NZ  LYS   212       4.446   1.710  13.531  1.00141.31           N
ATOM   1722  C   LYS   212       7.390   5.751  10.835  1.00141.31           C
ATOM   1723  O   LYS   212       6.916   4.788  10.236  1.00141.31           O
ATOM   1724  N   TYR   213       7.789   6.861  10.180  1.00139.80           N
ATOM   1725  CA  TYR   213       7.545   7.040   8.765  1.00139.80           C
ATOM   1726  CB  TYR   213       7.987   8.410   8.220  1.00139.80           C
ATOM   1727  CG  TYR   213       6.995   9.476   8.544  1.00139.80           C
ATOM   1728  CD1 TYR   213       6.875   9.995   9.810  1.00139.80           C
ATOM   1729  CD2 TYR   213       6.194   9.978   7.544  1.00139.80           C
ATOM   1730  CE1 TYR   213       5.963  10.991  10.064  1.00139.80           C
ATOM   1731  CE2 TYR   213       5.282  10.974   7.796  1.00139.80           C
ATOM   1732  CZ  TYR   213       5.164  11.486   9.064  1.00139.80           C
ATOM   1733  OH  TYR   213       4.236  12.514   9.339  1.00139.80           O
ATOM   1734  C   TYR   213       8.252   6.010   7.939  1.00139.80           C
ATOM   1735  O   TYR   213       7.715   5.541   6.937  1.00139.80           O
ATOM   1736  N   LEU   214       9.493   5.682   8.329  1.00108.77           N
ATOM   1737  CA  LEU   214      10.401   4.781   7.671  1.00108.77           C
ATOM   1738  CB  LEU   214      11.853   4.937   8.148  1.00108.77           C
ATOM   1739  CG  LEU   214      12.445   6.299   7.740  1.00108.77           C
ATOM   1740  CD1 LEU   214      13.932   6.405   8.107  1.00108.77           C
ATOM   1741  CD2 LEU   214      12.173   6.597   6.257  1.00108.77           C
ATOM   1742  C   LEU   214      10.016   3.328   7.771  1.00108.77           C
ATOM   1743  O   LEU   214      10.572   2.500   7.053  1.00108.77           O
ATOM   1744  N   MET   215       9.081   2.967   8.667  1.00170.60           N
ATOM   1745  CA  MET   215       8.732   1.601   8.988  1.00170.60           C
ATOM   1746  CB  MET   215       7.578   1.511  10.002  1.00170.60           C
ATOM   1747  CG  MET   215       7.263   0.086  10.465  1.00170.60           C
ATOM   1748  SD  MET   215       8.467  -0.610  11.635  1.00170.60           S
ATOM   1749  CE  MET   215       7.961   0.478  12.998  1.00170.60           C
ATOM   1750  C   MET   215       8.295   0.834   7.773  1.00170.60           C
ATOM   1751  O   MET   215       8.441  -0.387   7.730  1.00170.60           O
ATOM   1752  N   MET   216       7.750   1.506   6.749  1.00 76.67           N
ATOM   1753  CA  MET   216       7.238   0.810   5.603  1.00 76.67           C
ATOM   1754  CB  MET   216       6.684   1.747   4.523  1.00 76.67           C
ATOM   1755  CG  MET   216       5.418   2.476   4.968  1.00 76.67           C
ATOM   1756  SD  MET   216       4.573   3.367   3.632  1.00 76.67           S
ATOM   1757  CE  MET   216       3.951   1.855   2.842  1.00 76.67           C
ATOM   1758  C   MET   216       8.322  -0.031   4.982  1.00 76.67           C
ATOM   1759  O   MET   216       8.030  -1.039   4.343  1.00 76.67           O
ATOM   1760  N   TYR   217       9.586   0.410   5.089  1.00124.35           N
ATOM   1761  CA  TYR   217      10.778  -0.225   4.585  1.00124.35           C
ATOM   1762  CB  TYR   217      11.974   0.735   4.461  1.00124.35           C
ATOM   1763  CG  TYR   217      11.545   1.816   3.523  1.00124.35           C
ATOM   1764  CD1 TYR   217      11.202   1.534   2.219  1.00124.35           C
ATOM   1765  CD2 TYR   217      11.507   3.126   3.941  1.00124.35           C
ATOM   1766  CE1 TYR   217      10.812   2.534   1.357  1.00124.35           C
ATOM   1767  CE2 TYR   217      11.118   4.130   3.084  1.00124.35           C
ATOM   1768  CZ  TYR   217      10.765   3.837   1.789  1.00124.35           C
ATOM   1769  OH  TYR   217      10.366   4.868   0.912  1.00124.35           O
ATOM   1770  C   TYR   217      11.203  -1.452   5.369  1.00124.35           C
ATOM   1771  O   TYR   217      12.028  -2.230   4.895  1.00124.35           O
ATOM   1772  N   ASN   218      10.720  -1.631   6.613  1.00110.43           N
ATOM   1773  CA  ASN   218      11.158  -2.665   7.524  1.00110.43           C
ATOM   1774  CB  ASN   218      10.289  -2.708   8.794  1.00110.43           C
ATOM   1775  CG  ASN   218      10.870  -3.727   9.763  1.00110.43           C
ATOM   1776  OD1 ASN   218      10.139  -4.495  10.386  1.00110.43           O
ATOM   1777  ND2 ASN   218      12.221  -3.727   9.909  1.00110.43           N
ATOM   1778  C   ASN   218      11.114  -4.041   6.901  1.00110.43           C
ATOM   1779  O   ASN   218      11.932  -4.897   7.240  1.00110.43           O
ATOM   1780  N   ASP   219      10.165  -4.302   5.986  1.00 79.70           N
ATOM   1781  CA  ASP   219       9.983  -5.598   5.379  1.00 79.70           C
ATOM   1782  CB  ASP   219       8.685  -5.714   4.551  1.00 79.70           C
ATOM   1783  CG  ASP   219       8.685  -4.710   3.407  1.00 79.70           C
ATOM   1784  OD1 ASP   219       9.679  -3.947   3.277  1.00 79.70           O
ATOM   1785  OD2 ASP   219       7.677  -4.685   2.652  1.00 79.70           O
ATOM   1786  C   ASP   219      11.162  -6.015   4.535  1.00 79.70           C
ATOM   1787  O   ASP   219      11.311  -7.198   4.228  1.00 79.70           O
ATOM   1788  N   ASN   220      12.009  -5.063   4.096  1.00 77.38           N
ATOM   1789  CA  ASN   220      13.172  -5.361   3.295  1.00 77.38           C
ATOM   1790  CB  ASN   220      14.158  -6.317   3.995  1.00 77.38           C
ATOM   1791  CG  ASN   220      15.487  -6.279   3.248  1.00 77.38           C
ATOM   1792  OD1 ASN   220      16.156  -5.248   3.206  1.00 77.38           O
ATOM   1793  ND2 ASN   220      15.891  -7.434   2.653  1.00 77.38           N
ATOM   1794  C   ASN   220      12.759  -5.975   1.986  1.00 77.38           C
ATOM   1795  O   ASN   220      13.472  -6.806   1.424  1.00 77.38           O
ATOM   1796  N   LYS   221      11.613  -5.526   1.436  1.00111.85           N
ATOM   1797  CA  LYS   221      11.081  -6.071   0.217  1.00111.85           C
ATOM   1798  CB  LYS   221       9.736  -5.428  -0.174  1.00111.85           C
ATOM   1799  CG  LYS   221       8.901  -6.242  -1.164  1.00111.85           C
ATOM   1800  CD  LYS   221       8.283  -7.496  -0.540  1.00111.85           C
ATOM   1801  CE  LYS   221       7.264  -7.191   0.562  1.00111.85           C
ATOM   1802  NZ  LYS   221       6.754  -8.448   1.157  1.00111.85           N
ATOM   1803  C   LYS   221      12.056  -5.826  -0.897  1.00111.85           C
ATOM   1804  O   LYS   221      12.571  -4.721  -1.060  1.00111.85           O
ATOM   1805  N   THR   222      12.326  -6.881  -1.700  1.00 37.75           N
ATOM   1806  CA  THR   222      13.255  -6.785  -2.790  1.00 37.75           C
ATOM   1807  CB  THR   222      14.480  -7.634  -2.589  1.00 37.75           C
ATOM   1808  OG1 THR   222      15.124  -7.276  -1.375  1.00 37.75           O
ATOM   1809  CG2 THR   222      15.437  -7.419  -3.774  1.00 37.75           C
ATOM   1810  C   THR   222      12.557  -7.285  -4.021  1.00 37.75           C
ATOM   1811  O   THR   222      11.702  -8.167  -3.945  1.00 37.75           O
ATOM   1812  N   VAL   223      12.903  -6.719  -5.198  1.00 97.14           N
ATOM   1813  CA  VAL   223      12.283  -7.127  -6.431  1.00 97.14           C
ATOM   1814  CB  VAL   223      11.225  -6.172  -6.914  1.00 97.14           C
ATOM   1815  CG1 VAL   223      11.883  -4.817  -7.222  1.00 97.14           C
ATOM   1816  CG2 VAL   223      10.511  -6.794  -8.125  1.00 97.14           C
ATOM   1817  C   VAL   223      13.343  -7.187  -7.489  1.00 97.14           C
ATOM   1818  O   VAL   223      14.433  -6.641  -7.323  1.00 97.14           O
ATOM   1819  N   ASP   224      13.070  -7.887  -8.612  1.00119.59           N
ATOM   1820  CA  ASP   224      14.092  -7.880  -9.615  1.00119.59           C
ATOM   1821  CB  ASP   224      14.275  -9.173 -10.433  1.00119.59           C
ATOM   1822  CG  ASP   224      13.092  -9.491 -11.322  1.00119.59           C
ATOM   1823  OD1 ASP   224      12.093  -8.728 -11.354  1.00119.59           O
ATOM   1824  OD2 ASP   224      13.191 -10.548 -11.998  1.00119.59           O
ATOM   1825  C   ASP   224      13.889  -6.688 -10.498  1.00119.59           C
ATOM   1826  O   ASP   224      12.776  -6.343 -10.893  1.00119.59           O
ATOM   1827  N   SER   225      15.003  -5.990 -10.765  1.00106.68           N
ATOM   1828  CA  SER   225      15.044  -4.751 -11.484  1.00106.68           C
ATOM   1829  CB  SER   225      16.381  -4.013 -11.312  1.00106.68           C
ATOM   1830  OG  SER   225      16.347  -2.800 -12.044  1.00106.68           O
ATOM   1831  C   SER   225      14.808  -4.929 -12.950  1.00106.68           C
ATOM   1832  O   SER   225      14.479  -3.964 -13.638  1.00106.68           O
ATOM   1833  N   LYS   226      14.996  -6.143 -13.497  1.00159.10           N
ATOM   1834  CA  LYS   226      14.807  -6.253 -14.915  1.00159.10           C
ATOM   1835  CB  LYS   226      15.505  -7.461 -15.568  1.00159.10           C
ATOM   1836  CG  LYS   226      14.618  -8.700 -15.732  1.00159.10           C
ATOM   1837  CD  LYS   226      14.050  -9.294 -14.444  1.00159.10           C
ATOM   1838  CE  LYS   226      12.933 -10.306 -14.716  1.00159.10           C
ATOM   1839  NZ  LYS   226      13.435 -11.404 -15.572  1.00159.10           N
ATOM   1840  C   LYS   226      13.340  -6.410 -15.181  1.00159.10           C
ATOM   1841  O   LYS   226      12.607  -6.958 -14.361  1.00159.10           O
ATOM   1842  N   SER   227      12.893  -5.920 -16.358  1.00 91.17           N
ATOM   1843  CA  SER   227      11.539  -6.019 -16.841  1.00 91.17           C
ATOM   1844  CB  SER   227      11.098  -7.464 -17.144  1.00 91.17           C
ATOM   1845  OG  SER   227      11.008  -8.217 -15.944  1.00 91.17           O
ATOM   1846  C   SER   227      10.546  -5.428 -15.886  1.00 91.17           C
ATOM   1847  O   SER   227       9.462  -5.976 -15.705  1.00 91.17           O
ATOM   1848  N   VAL   228      10.871  -4.282 -15.263  1.00 42.52           N
ATOM   1849  CA  VAL   228       9.937  -3.654 -14.374  1.00 42.52           C
ATOM   1850  CB  VAL   228      10.265  -3.910 -12.927  1.00 42.52           C
ATOM   1851  CG1 VAL   228       9.333  -3.073 -12.035  1.00 42.52           C
ATOM   1852  CG2 VAL   228      10.176  -5.426 -12.672  1.00 42.52           C
ATOM   1853  C   VAL   228      10.041  -2.183 -14.617  1.00 42.52           C
ATOM   1854  O   VAL   228      11.054  -1.701 -15.123  1.00 42.52           O
ATOM   1855  N   LYS   229       8.964  -1.435 -14.308  1.00127.05           N
ATOM   1856  CA  LYS   229       8.996  -0.010 -14.437  1.00127.05           C
ATOM   1857  CB  LYS   229       8.409   0.534 -15.752  1.00127.05           C
ATOM   1858  CG  LYS   229       6.957   0.137 -16.019  1.00127.05           C
ATOM   1859  CD  LYS   229       6.776  -1.355 -16.292  1.00127.05           C
ATOM   1860  CE  LYS   229       5.359  -1.727 -16.732  1.00127.05           C
ATOM   1861  NZ  LYS   229       5.342  -3.116 -17.243  1.00127.05           N
ATOM   1862  C   LYS   229       8.199   0.545 -13.302  1.00127.05           C
ATOM   1863  O   LYS   229       7.563  -0.196 -12.554  1.00127.05           O
ATOM   1864  N   ILE   230       8.230   1.880 -13.136  1.00 59.22           N
ATOM   1865  CA  ILE   230       7.528   2.505 -12.055  1.00 59.22           C
ATOM   1866  CB  ILE   230       8.419   3.395 -11.234  1.00 59.22           C
ATOM   1867  CG1 ILE   230       9.559   2.586 -10.589  1.00 59.22           C
ATOM   1868  CG2 ILE   230       7.543   4.150 -10.224  1.00 59.22           C
ATOM   1869  CD1 ILE   230      10.660   3.459  -9.981  1.00 59.22           C
ATOM   1870  C   ILE   230       6.464   3.366 -12.659  1.00 59.22           C
ATOM   1871  O   ILE   230       6.681   4.001 -13.687  1.00 59.22           O
ATOM   1872  N   GLU   231       5.255   3.365 -12.062  1.00 56.00           N
ATOM   1873  CA  GLU   231       4.211   4.221 -12.556  1.00 56.00           C
ATOM   1874  CB  GLU   231       2.949   3.456 -12.991  1.00 56.00           C
ATOM   1875  CG  GLU   231       3.223   2.541 -14.187  1.00 56.00           C
ATOM   1876  CD  GLU   231       1.956   1.777 -14.539  1.00 56.00           C
ATOM   1877  OE1 GLU   231       0.882   2.422 -14.676  1.00 56.00           O
ATOM   1878  OE2 GLU   231       2.053   0.529 -14.686  1.00 56.00           O
ATOM   1879  C   GLU   231       3.851   5.142 -11.436  1.00 56.00           C
ATOM   1880  O   GLU   231       3.564   4.690 -10.329  1.00 56.00           O
ATOM   1881  N   VAL   232       3.880   6.468 -11.688  1.00106.27           N
ATOM   1882  CA  VAL   232       3.560   7.384 -10.629  1.00106.27           C
ATOM   1883  CB  VAL   232       4.727   8.206 -10.170  1.00106.27           C
ATOM   1884  CG1 VAL   232       5.252   9.027 -11.360  1.00106.27           C
ATOM   1885  CG2 VAL   232       4.266   9.069  -8.982  1.00106.27           C
ATOM   1886  C   VAL   232       2.494   8.327 -11.082  1.00106.27           C
ATOM   1887  O   VAL   232       2.543   8.849 -12.197  1.00106.27           O
ATOM   1888  N   HIS   233       1.482   8.557 -10.217  1.00100.42           N
ATOM   1889  CA  HIS   233       0.458   9.493 -10.579  1.00100.42           C
ATOM   1890  ND1 HIS   233      -2.672  10.718 -10.311  1.00100.42           N
ATOM   1891  CG  HIS   233      -1.879  10.001 -11.179  1.00100.42           C
ATOM   1892  CB  HIS   233      -0.949   8.905 -10.765  1.00100.42           C
ATOM   1893  NE2 HIS   233      -2.970  11.610 -12.325  1.00100.42           N
ATOM   1894  CD2 HIS   233      -2.078  10.557 -12.407  1.00100.42           C
ATOM   1895  CE1 HIS   233      -3.301  11.668 -11.049  1.00100.42           C
ATOM   1896  C   HIS   233       0.350  10.540  -9.513  1.00100.42           C
ATOM   1897  O   HIS   233       0.280  10.235  -8.321  1.00100.42           O
ATOM   1898  N   LEU   234       0.345  11.824  -9.929  1.00 57.43           N
ATOM   1899  CA  LEU   234       0.225  12.891  -8.977  1.00 57.43           C
ATOM   1900  CB  LEU   234       1.462  13.804  -8.916  1.00 57.43           C
ATOM   1901  CG  LEU   234       2.750  13.078  -8.485  1.00 57.43           C
ATOM   1902  CD1 LEU   234       3.937  14.052  -8.413  1.00 57.43           C
ATOM   1903  CD2 LEU   234       2.549  12.288  -7.182  1.00 57.43           C
ATOM   1904  C   LEU   234      -0.939  13.755  -9.362  1.00 57.43           C
ATOM   1905  O   LEU   234      -1.197  13.967 -10.547  1.00 57.43           O
ATOM   1906  N   THR   235      -1.675  14.276  -8.352  1.00123.91           N
ATOM   1907  CA  THR   235      -2.798  15.129  -8.630  1.00123.91           C
ATOM   1908  CB  THR   235      -4.113  14.612  -8.137  1.00123.91           C
ATOM   1909  OG1 THR   235      -4.145  14.664  -6.720  1.00123.91           O
ATOM   1910  CG2 THR   235      -4.294  13.163  -8.609  1.00123.91           C
ATOM   1911  C   THR   235      -2.610  16.405  -7.873  1.00123.91           C
ATOM   1912  O   THR   235      -2.234  16.404  -6.702  1.00123.91           O
ATOM   1913  N   THR   236      -2.875  17.536  -8.549  1.00129.37           N
ATOM   1914  CA  THR   236      -2.783  18.846  -7.973  1.00129.37           C
ATOM   1915  CB  THR   236      -2.894  19.939  -8.992  1.00129.37           C
ATOM   1916  OG1 THR   236      -2.580  21.190  -8.402  1.00129.37           O
ATOM   1917  CG2 THR   236      -4.329  19.955  -9.542  1.00129.37           C
ATOM   1918  C   THR   236      -3.892  19.043  -6.993  1.00129.37           C
ATOM   1919  O   THR   236      -3.744  19.775  -6.016  1.00129.37           O
ATOM   1920  N   LYS   237      -5.059  18.422  -7.248  1.00282.79           N
ATOM   1921  CA  LYS   237      -6.188  18.669  -6.400  1.00282.79           C
ATOM   1922  CB  LYS   237      -7.260  19.525  -7.106  1.00282.79           C
ATOM   1923  CG  LYS   237      -8.316  20.138  -6.181  1.00282.79           C
ATOM   1924  CD  LYS   237      -9.157  21.227  -6.852  1.00282.79           C
ATOM   1925  CE  LYS   237     -10.143  20.691  -7.893  1.00282.79           C
ATOM   1926  NZ  LYS   237     -11.311  20.081  -7.220  1.00282.79           N
ATOM   1927  C   LYS   237      -6.813  17.361  -6.043  1.00282.79           C
ATOM   1928  O   LYS   237      -6.222  16.296  -6.217  1.00282.79           O
ATOM   1929  N   ASN   238      -8.029  17.423  -5.473  1.00215.77           N
ATOM   1930  CA  ASN   238      -8.746  16.231  -5.154  1.00215.77           C
ATOM   1931  CB  ASN   238     -10.009  16.485  -4.314  1.00215.77           C
ATOM   1932  CG  ASN   238     -10.686  15.150  -4.040  1.00215.77           C
ATOM   1933  OD1 ASN   238     -10.181  14.325  -3.278  1.00215.77           O
ATOM   1934  ND2 ASN   238     -11.870  14.938  -4.672  1.00215.77           N
ATOM   1935  C   ASN   238      -9.184  15.643  -6.450  1.00215.77           C
ATOM   1936  O   ASN   238      -9.494  16.363  -7.398  1.00215.77           O
ATOM   1937  N   GLY   239      -9.201  14.302  -6.527  1.00 24.81           N
ATOM   1938  CA  GLY   239      -9.626  13.672  -7.738  1.00 24.81           C
ATOM   1939  C   GLY   239     -11.140  13.827  -7.783  1.00 24.81           C
ATOM   1940  O   GLY   239     -11.631  14.591  -8.658  1.00 24.81           O
ATOM   1941  OXT GLY   239     -11.826  13.192  -6.939  1.00 24.81           O
TER    1942      GLY   239
CONECT  756  880
END
