# Supplementary material for: Estimating local protein model quality: prospects for molecular replacement
Source: Acta Crystallogr D Struct Biol. 2020 Mar 3;76(Pt 3):285–90. doi: 10.1107/S2059798320000972 (PMC7057213; doi:10.1107/S2059798320000972)
Supplement: Supplementary file 1 [file d-76-00285-sup1.zip › models/1cqv.1esf_A.B99990001.pdb.proq3.sscore.local]

ProQ2 ProQRosCen ProQRosFA ProQ3
0.10085672 0.84598753 0.28602051 0.25040776
0.17537918 0.86785968 0.34803236 0.33800869
0.15377837 0.83419811 0.34663325 0.3376706
0.19616907 0.84811411 0.36425151 0.35740883
0.27184922 0.90322962 0.35925334 0.3797575
0.37673404 0.88866491 0.4009599 0.46467118
0.38373029 0.84952784 0.40468092 0.46966396
0.31001262 0.75686884 0.38115634 0.44834806
0.27583177 0.74146784 0.42977773 0.47228342
0.292486 0.75525722 0.41370225 0.46066278
0.36376027 0.85643214 0.578697 0.58877305
0.39392248 0.86246352 0.63838436 0.61413922
0.44269258 0.87625719 0.68100704 0.68317705
0.47906177 0.8738738 0.70425389 0.69256987
0.47478945 0.8614153 0.68362641 0.70270843
0.48732958 0.83542835 0.75233488 0.7476393
0.4835807 0.77126696 0.67546541 0.7086753
0.46067015 0.74843896 0.68557483 0.69564063
0.46954966 0.75637956 0.67778566 0.69087131
0.49721724 0.75812837 0.67227588 0.70337359
0.57715228 0.78618581 0.77834994 0.79941297
0.65757232 0.88554348 0.82554792 0.83658548
0.69834891 0.89186854 0.90202482 0.89295539
0.71726105 0.86999092 0.90253888 0.88105447
0.65484237 0.78796377 0.84712214 0.83160722
0.65448488 0.72563303 0.85547672 0.83650967
0.70201504 0.77755041 0.86941193 0.85316235
0.65510067 0.70578324 0.8392053 0.85387961
0.59497659 0.67366829 0.76512798 0.7654812
0.53667851 0.60786751 0.74638233 0.71534902
0.57040765 0.62439676 0.79403174 0.7110816
0.59993141 0.62548043 0.82274299 0.76672877
0.66626124 0.63754213 0.92100788 0.81642286
0.68971874 0.58798051 0.87649056 0.79220543
0.72878284 0.56009628 0.89260147 0.8090201
0.71188131 0.54774469 0.88859422 0.79091217
0.60695894 0.53791759 0.890496 0.75360485
0.5848041 0.5545187 0.85347334 0.71502648
0.47305061 0.45172523 0.764996 0.60028567
0.44028726 0.50616696 0.83019947 0.59880232
0.39389396 0.50527756 0.76731994 0.54751341
0.39817649 0.56318339 0.74790614 0.53744171
0.40686853 0.51818077 0.67489169 0.48749981
0.40646216 0.52981693 0.65950855 0.49462776
0.38750202 0.51505983 0.6791628 0.51637055
0.48787714 0.59061666 0.65799498 0.54565671
0.58397058 0.68486102 0.75503072 0.64036519
0.70511087 0.7347645 0.80407953 0.70241797
0.75459696 0.72883787 0.86392884 0.73536143
0.74372371 0.77302342 0.8430126 0.74174657
0.64795615 0.70301744 0.78174735 0.66154239
0.50987478 0.64828871 0.64823697 0.56337777
0.43967289 0.52173488 0.60506796 0.48393599
0.38118749 0.50332219 0.55660496 0.46310114
0.36579687 0.50007522 0.56886422 0.45521905
0.34383544 0.49673962 0.50615743 0.40559793
0.34735152 0.48424327 0.5163899 0.43349977
0.3599635 0.44526903 0.50522016 0.42141701
0.38705327 0.48891165 0.60699363 0.50516243
0.44933274 0.51120008 0.68415701 0.5587618
0.53690756 0.5298488 0.76941918 0.62629682
0.63893974 0.57732288 0.84881713 0.69750184
0.71332998 0.56510844 0.97133008 0.75383388
0.77877442 0.62166254 1.0791859 0.82420345
0.84049392 0.63219995 1.1015654 0.85801256
0.8099273 0.69094545 1.12665 0.86683501
0.7592419 0.70635105 1.1038499 0.84422911
0.68828086 0.7071065 1.0697028 0.8337915
0.64014102 0.75802254 1.0122814 0.79921547
0.57822327 0.74093109 0.94534344 0.78448832
0.5728911 0.72429691 0.92412135 0.77849135
0.57572896 0.71948613 0.91640055 0.76704547
0.63866099 0.77567006 0.95505087 0.81023557
0.66548435 0.75917216 0.967077 0.83516765
0.66191789 0.7442057 0.95479121 0.83195532
0.65230115 0.76741165 0.97016626 0.84023451
0.67119525 0.74077644 1.0357189 0.87914607
0.7109294 0.76239404 1.0336284 0.89842803
0.68890533 0.75503362 1.0673102 0.89492151
0.70821716 0.71602097 1.1129356 0.92780295
0.7536296 0.65665414 1.1699104 0.95438244
0.84789326 0.7015237 1.2320581 1.0291783
0.90923276 0.69768747 1.2792757 1.067234
0.97052724 0.72369972 1.3138343 1.1012595
0.8988845 0.68744931 1.2558984 1.0553177
0.87302799 0.6431551 1.1902601 1.0128326
0.81688683 0.56223899 1.1020176 0.95727204
0.76942852 0.60553525 1.0429101 0.90820195
0.6766062 0.58773476 0.97337885 0.86026303
0.63854939 0.54419899 0.90000595 0.77268401
0.54282719 0.497741 0.81913242 0.66580619
0.54862754 0.56813126 0.78515738 0.65310559
0.55823749 0.56298297 0.76451877 0.65175621
0.51604269 0.51704344 0.69238902 0.57339165
0.4634487 0.41277963 0.58908439 0.49189052
0.41689911 0.40581734 0.51415892 0.44882178
0.35704782 0.41885161 0.47340325 0.3881782
0.30491221 0.4255987 0.42425047 0.36032674
0.27317678 0.39947019 0.39045068 0.30449934
0.26525327 0.43710557 0.35362068 0.28618089
0.24161071 0.44035164 0.33814987 0.27871813
0.25397432 0.48894151 0.41004828 0.34257911
0.2640608 0.46795413 0.42056071 0.34023109
0.30154396 0.46536788 0.46654669 0.39300884
0.32444218 0.54703903 0.5962159 0.47563239
0.41755256 0.54576858 0.61476181 0.53153701
0.52481542 0.63600323 0.78771822 0.6880256
0.61657855 0.59011353 0.8417416 0.77523102
0.75916263 0.68115037 1.0019533 0.91670089
0.85927033 0.73178385 1.0909612 1.0319177
0.82807699 0.79877414 1.2082667 1.0764244
0.7709888 0.85064756 1.2301954 1.0911243
0.7843993 0.85824114 1.2540091 1.1261848
0.7824353 0.90362137 1.2374942 1.1461849
0.77279321 0.89567671 1.1813937 1.1274233
0.71739672 0.87973907 1.1442263 1.0608443
0.68227241 0.86305324 1.0455358 1.0077463
0.57640438 0.83359905 0.97979959 0.89389405
0.51833412 0.88016753 0.91218249 0.83554283
0.54515556 0.88787401 0.88383582 0.82807838
0.53066536 0.85418834 0.87987784 0.84906886
0.50059279 0.78194184 0.82056327 0.79248973
0.47893576 0.80480579 0.82562252 0.7572142
0.48013331 0.80230889 0.7264089 0.68967617
0.42448859 0.83573321 0.75998089 0.66528386
0.37863193 0.81136906 0.71446016 0.62462591
0.44061205 0.79662957 0.75454398 0.65458084
0.52492072 0.80463596 0.80360846 0.74468833
0.55892934 0.87105448 0.86200105 0.79297278
0.63264215 0.88442048 0.9433749 0.85643138
0.69241197 0.87538905 0.99672865 0.92640509
0.69858869 0.84656858 0.94715022 0.88227871
0.72111038 0.86506518 0.97526092 0.91762273
0.77091767 0.88033705 0.93880702 0.90795899
0.78125938 0.79261449 0.84708818 0.87553524
0.7231494 0.73001823 0.79939361 0.80578363
0.63076772 0.70025381 0.73460016 0.72656051
0.51697741 0.6605862 0.67991506 0.61528475
0.43139643 0.66644822 0.62101387 0.5642564
0.36983939 0.63495034 0.614605 0.51349171
0.38374065 0.54548903 0.55647883 0.49096176
0.42849359 0.58671217 0.57717462 0.52486621
0.42436194 0.5959688 0.59764354 0.55685941
0.44343367 0.60366951 0.6364684 0.59116414
0.43804334 0.60664096 0.69097624 0.62073075
0.52127416 0.6382422 0.7532133 0.70689509
0.53968872 0.65298783 0.8722469 0.80972572
0.58095145 0.70812913 0.93255823 0.86905622
0.61178225 0.73589989 1.0135322 0.95549889
0.6121138 0.6829928 1.0576154 0.95577385
0.64970212 0.70711929 1.1252913 1.0281844
0.67117328 0.70059881 1.188346 1.0577111
0.69041454 0.65460932 1.1785134 1.0951901
0.68141812 0.67111575 1.2185022 1.0885985
0.74699773 0.67267595 1.2071748 1.1473656
0.7520895 0.68888062 1.2526526 1.1588336
0.74263235 0.7212496 1.2423711 1.1633559
0.73631436 0.72691279 1.2114019 1.1152984
0.70959052 0.69820642 1.2005891 1.1082512
0.70223582 0.64992956 1.1236417 1.0351509
0.7266663 0.6749779 1.112665 1.0458125
0.74667362 0.61161745 1.0743914 1.0103981
0.78125219 0.67541699 1.1190626 1.0690536
0.75208889 0.62472007 1.0841911 1.0053693
0.73875984 0.67914255 1.0484399 1.0036688
0.72011807 0.62326416 1.0041116 0.92441275
0.73189763 0.6602091 0.92580168 0.90641752
0.70292819 0.67198974 0.88955212 0.85996185
0.67093891 0.66566097 0.80811887 0.80130039
0.66844647 0.69782856 0.73984883 0.77897897
0.63231453 0.70263311 0.72151563 0.73645715
0.58670909 0.76954544 0.69355994 0.74259485
0.55630177 0.8146098 0.72085743 0.73793075
0.52728089 0.74606141 0.65972628 0.70063273
0.50095959 0.73159848 0.59211665 0.65645453
0.48845832 0.68216523 0.56191844 0.60498384
0.50972736 0.73423224 0.53180923 0.60561979
0.52886484 0.761405 0.58767427 0.64821338
0.54095849 0.80587911 0.6259779 0.69167809
0.55315943 0.79934793 0.68597985 0.6984603
0.60774677 0.75154512 0.79637127 0.78087333
0.70159354 0.80186144 0.88734475 0.85360106
0.81272159 0.84820069 1.0462349 0.96362156
0.86294547 0.84730784 1.0879737 0.98598954
0.90186464 0.83512137 1.1170378 1.0081985
0.8602322 0.78673097 1.1310154 1.0045309
0.87365242 0.76892032 1.1489354 1.0047074
0.82007057 0.72453158 1.0731272 0.96877976
0.7505674 0.66391377 0.92322588 0.8749335
0.66237973 0.61914729 0.79435013 0.79353943
0.58442054 0.61999543 0.71577626 0.72071491
0.53278169 0.60728003 0.61573267 0.64503138
0.46618113 0.63679425 0.64746105 0.61121105
0.49951009 0.64569901 0.66788363 0.60938054
0.59549724 0.63797851 0.71576735 0.71215786
0.73766762 0.72028187 0.84010509 0.82122515
0.80454675 0.75080022 0.84435471 0.83927982
0.8361204 0.83505808 0.90975137 0.87228547
0.8219439 0.84003926 0.83728681 0.85626206
0.75656769 0.89498472 0.84259609 0.82975951
0.68538058 0.82752787 0.73906611 0.7610983
0.59760266 0.79461598 0.69499687 0.70184035
0.57753236 0.75242259 0.64758106 0.67847458
0.58265005 0.76032778 0.68107924 0.69114772
0.58548707 0.73607974 0.74281229 0.714043
0.56398839 0.69022544 0.72472193 0.68831885
0.53586957 0.64441142 0.71397255 0.66869646
0.5538885 0.67791662 0.78946752 0.71548029
0.60204493 0.71639304 0.87739593 0.81833035
0.60314767 0.68550191 0.92164299 0.83315853
0.63278667 0.72700446 0.93515491 0.88020633
0.65656995 0.77671243 0.99946408 0.93169417
0.67979353 0.8300999 1.0693401 0.97824815
0.71786926 0.89943795 1.0931329 1.0158827
0.70375361 0.86304498 1.1020699 1.0040761
0.74812717 0.97993818 1.1274466 1.0393083
0.75504741 0.91743799 1.0806102 1.0378616
0.77649385 0.98191748 1.130318 1.0615786
0.79145475 0.967033 1.1040331 1.0232823
0.82574209 1.0381693 1.1490117 1.0648088
0.85627174 0.99753537 1.1498116 1.0530999
0.90583357 0.90568727 1.091413 1.0592854
0.89904789 0.92635536 1.1202358 1.050282
0.87463541 0.87870651 1.0443648 1.0222673
0.80850194 0.84319891 1.0253667 0.99030081
0.79650388 0.83556621 0.91924312 0.96309822
0.80042859 0.84901069 0.97393765 0.9782933
0.91339522 0.93523066 1.0691608 1.0775288
0.97087957 0.97255658 1.1352437 1.1201679
1.0719259 1.0982636 1.3055647 1.2497516
1.0679875 1.0518091 1.2540465 1.1950167
1.0672459 1.0601074 1.2914295 1.2124542
1.0617511 1.0211269 1.2460924 1.1799283
0.98803996 0.97996942 1.1408025 1.1144906
0.82356987 0.9098552 1.0409302 0.96914747
0.66044013 0.8510048 0.86666517 0.81659499
0.59305437 0.85088447 0.79221899 0.75063754
0.57557324 0.91527025 0.71644056 0.7119838
0.55398008 0.89061822 0.61222279 0.65371314
