# Supplementary material for: Estimating local protein model quality: prospects for molecular replacement
Source: Acta Crystallogr D Struct Biol. 2020 Mar 3;76(Pt 3):285–90. doi: 10.1107/S2059798320000972 (PMC7057213; doi:10.1107/S2059798320000972)
Supplement: Supplementary file 1 [file d-76-00285-sup1.zip › models/1cqv.1esf_A.B99990001.pdb.proq3d.sscore.local]

ProQ2D ProQRosCenD ProQRosFAD ProQ3D
3.123683631420135498e-01 6.158870458602905273e-01 2.331061959266662598e-01 2.469272315502166748e-01
2.493157088756561279e-01 7.686411142349243164e-01 3.221670389175415039e-01 2.262515425682067871e-01
3.356074392795562744e-01 7.061581611633300781e-01 3.097181916236877441e-01 2.202383875846862793e-01
3.765950500965118408e-01 7.063914537429809570e-01 3.631460368633270264e-01 3.003221750259399414e-01
4.624673724174499512e-01 6.823560595512390137e-01 3.642513453960418701e-01 4.055331349372863770e-01
6.107544302940368652e-01 7.401217222213745117e-01 4.313500821590423584e-01 5.331554412841796875e-01
4.799686670303344727e-01 6.852009296417236328e-01 4.454115331172943115e-01 5.220953822135925293e-01
4.369321167469024658e-01 7.060689926147460938e-01 4.421268105506896973e-01 4.799310863018035889e-01
4.126468896865844727e-01 7.047789096832275391e-01 6.287063956260681152e-01 5.898821353912353516e-01
4.715820848941802979e-01 6.153546571731567383e-01 5.755150914192199707e-01 5.899463891983032227e-01
5.221908688545227051e-01 7.925609946250915527e-01 7.975447177886962891e-01 7.559599876403808594e-01
5.170141458511352539e-01 7.730133533477783203e-01 8.820683956146240234e-01 7.566248178482055664e-01
5.939697623252868652e-01 7.740222215652465820e-01 8.855061531066894531e-01 8.174712657928466797e-01
6.338946819305419922e-01 7.588678002357482910e-01 8.991925716400146484e-01 8.289739489555358887e-01
5.543904900550842285e-01 7.499969601631164551e-01 8.863694071769714355e-01 7.706547975540161133e-01
5.818131566047668457e-01 7.445169687271118164e-01 9.358945488929748535e-01 8.232270479202270508e-01
5.503161549568176270e-01 7.663204669952392578e-01 8.977754116058349609e-01 8.169710636138916016e-01
5.059826374053955078e-01 7.139842510223388672e-01 8.777760267257690430e-01 6.906044483184814453e-01
4.311544299125671387e-01 7.541345357894897461e-01 8.772560358047485352e-01 7.966784834861755371e-01
4.196036159992218018e-01 7.487563490867614746e-01 8.505610227584838867e-01 7.970582842826843262e-01
6.073743104934692383e-01 7.736091613769531250e-01 9.484834671020507812e-01 9.271205663681030273e-01
6.407110095024108887e-01 7.890602946281433105e-01 9.427648782730102539e-01 9.028393626213073730e-01
7.136849761009216309e-01 8.065165877342224121e-01 9.522522091865539551e-01 9.425029754638671875e-01
7.311930656433105469e-01 8.096275925636291504e-01 9.608743786811828613e-01 9.306114315986633301e-01
6.733314394950866699e-01 7.888862490653991699e-01 9.403132796287536621e-01 9.248796701431274414e-01
6.559510827064514160e-01 7.149018049240112305e-01 9.338733553886413574e-01 9.081844091415405273e-01
7.694986462593078613e-01 8.050107359886169434e-01 9.452166557312011719e-01 9.263795018196105957e-01
6.171194911003112793e-01 8.104441165924072266e-01 9.543122649192810059e-01 8.718405961990356445e-01
7.244651913642883301e-01 7.391164898872375488e-01 9.146739840507507324e-01 7.942797541618347168e-01
5.921781659126281738e-01 4.950312674045562744e-01 8.322924971580505371e-01 7.315257787704467773e-01
7.135124802589416504e-01 6.759402751922607422e-01 9.013265967369079590e-01 7.448201179504394531e-01
6.830880641937255859e-01 6.854825615882873535e-01 9.644062519073486328e-01 8.772801160812377930e-01
7.130014300346374512e-01 7.054827213287353516e-01 9.837340116500854492e-01 9.310012459754943848e-01
6.834756135940551758e-01 6.622421741485595703e-01 9.771339297294616699e-01 9.163785576820373535e-01
7.937736511230468750e-01 6.464516520500183105e-01 9.869108200073242188e-01 9.210404753684997559e-01
7.697825431823730469e-01 6.266667246818542480e-01 9.867645502090454102e-01 8.704794645309448242e-01
8.022947907447814941e-01 6.103566884994506836e-01 9.779942631721496582e-01 9.215367436408996582e-01
8.257927894592285156e-01 6.080786585807800293e-01 9.869228005409240723e-01 8.932880163192749023e-01
7.035492658615112305e-01 5.708926916122436523e-01 9.677150845527648926e-01 8.682455420494079590e-01
6.318033337593078613e-01 5.244632959365844727e-01 9.599204063415527344e-01 7.544024586677551270e-01
4.973922669887542725e-01 5.120037794113159180e-01 8.998108506202697754e-01 6.620543003082275391e-01
5.308040380477905273e-01 4.676927328109741211e-01 8.909328579902648926e-01 6.596856713294982910e-01
5.414875745773315430e-01 4.968035221099853516e-01 7.543280720710754395e-01 5.735307931900024414e-01
6.096273064613342285e-01 4.924532473087310791e-01 8.083024621009826660e-01 6.749184727668762207e-01
5.893698334693908691e-01 5.270195007324218750e-01 7.726605534553527832e-01 6.944152712821960449e-01
7.066534757614135742e-01 6.157396435737609863e-01 8.210477828979492188e-01 7.027419209480285645e-01
8.141240477561950684e-01 6.695474982261657715e-01 9.166402816772460938e-01 7.573644518852233887e-01
8.780825734138488770e-01 7.876516580581665039e-01 9.112569689750671387e-01 7.548348903656005859e-01
8.962867856025695801e-01 7.841170430183410645e-01 9.561300277709960938e-01 8.880556821823120117e-01
8.384518623352050781e-01 8.378494381904602051e-01 9.117630124092102051e-01 8.745931982994079590e-01
8.242400884628295898e-01 7.569537758827209473e-01 9.072787761688232422e-01 8.598693609237670898e-01
7.383477091789245605e-01 6.697452664375305176e-01 8.101474642753601074e-01 6.930443048477172852e-01
5.989978313446044922e-01 4.077728688716888428e-01 6.533699631690979004e-01 5.723434090614318848e-01
4.213279783725738525e-01 3.942052125930786133e-01 4.826786816120147705e-01 4.044313430786132812e-01
3.948311507701873779e-01 3.637666106224060059e-01 4.490129351615905762e-01 3.518729209899902344e-01
3.797805607318878174e-01 3.287843167781829834e-01 4.020668268203735352e-01 3.684956133365631104e-01
4.129225611686706543e-01 2.279358506202697754e-01 3.615516126155853271e-01 3.358353674411773682e-01
4.138959348201751709e-01 2.015133798122406006e-01 3.350732326507568359e-01 2.626109421253204346e-01
4.618927538394927979e-01 3.199415504932403564e-01 4.373352229595184326e-01 3.989761173725128174e-01
6.120637059211730957e-01 3.428260982036590576e-01 5.198952555656433105e-01 4.943778812885284424e-01
7.711743712425231934e-01 5.118946433067321777e-01 7.433270215988159180e-01 6.281152963638305664e-01
8.347726464271545410e-01 6.073461771011352539e-01 8.645277023315429688e-01 6.047913432121276855e-01
9.188715219497680664e-01 4.833449423313140869e-01 9.282618761062622070e-01 6.755744814872741699e-01
9.204489588737487793e-01 5.423088073730468750e-01 9.699532985687255859e-01 7.920520901679992676e-01
9.064650535583496094e-01 4.697066843509674072e-01 9.700427651405334473e-01 7.156172990798950195e-01
9.412636756896972656e-01 6.526304483413696289e-01 9.830766916275024414e-01 8.552534580230712891e-01
9.424812197685241699e-01 7.818267941474914551e-01 9.618690609931945801e-01 8.413705825805664062e-01
9.214166998863220215e-01 7.284903526306152344e-01 9.769063591957092285e-01 9.039315581321716309e-01
8.728316426277160645e-01 7.267963886260986328e-01 9.586023092269897461e-01 8.504901528358459473e-01
8.880553245544433594e-01 7.694850564002990723e-01 9.602879881858825684e-01 8.562628030776977539e-01
8.073616623878479004e-01 6.778837442398071289e-01 9.594317078590393066e-01 8.521436452865600586e-01
6.843868494033813477e-01 6.448748111724853516e-01 9.666594862937927246e-01 7.833164334297180176e-01
7.810575366020202637e-01 7.630639672279357910e-01 9.712759256362915039e-01 8.862627148628234863e-01
7.758702039718627930e-01 6.956807374954223633e-01 9.769632220268249512e-01 8.496995568275451660e-01
6.921436786651611328e-01 7.309818863868713379e-01 9.734500050544738770e-01 8.247627019882202148e-01
7.699495553970336914e-01 7.640556693077087402e-01 9.684662818908691406e-01 8.262510299682617188e-01
8.012028336524963379e-01 7.844229936599731445e-01 9.742321968078613281e-01 9.161392450332641602e-01
8.165110349655151367e-01 7.856959104537963867e-01 9.704373478889465332e-01 8.808415532112121582e-01
7.719455361366271973e-01 7.722207903861999512e-01 9.715263247489929199e-01 8.873038887977600098e-01
7.476460337638854980e-01 7.520861029624938965e-01 9.771287441253662109e-01 8.701193928718566895e-01
7.779685258865356445e-01 7.059531807899475098e-01 9.829267859458923340e-01 9.279441833496093750e-01
8.025047779083251953e-01 7.480531334877014160e-01 9.904279708862304688e-01 9.649078845977783203e-01
8.693233728408813477e-01 7.848039269447326660e-01 9.905297160148620605e-01 9.688008427619934082e-01
8.913837075233459473e-01 7.546830177307128906e-01 9.922710657119750977e-01 9.729660749435424805e-01
9.223425984382629395e-01 7.920285463333129883e-01 9.871897101402282715e-01 9.660094976425170898e-01
9.220538735389709473e-01 7.260923385620117188e-01 9.865067005157470703e-01 9.584686756134033203e-01
8.891642093658447266e-01 7.084469199180603027e-01 9.799355268478393555e-01 9.216737151145935059e-01
8.888030052185058594e-01 6.549531221389770508e-01 9.840300083160400391e-01 9.534206986427307129e-01
8.762771487236022949e-01 6.548033356666564941e-01 9.774102568626403809e-01 9.593462347984313965e-01
8.340383768081665039e-01 5.748069286346435547e-01 9.449760317802429199e-01 9.058250784873962402e-01
7.402237057685852051e-01 4.547589421272277832e-01 9.457406401634216309e-01 8.479526042938232422e-01
6.748849153518676758e-01 6.327057480812072754e-01 8.838676810264587402e-01 8.262456655502319336e-01
7.244315743446350098e-01 6.167362332344055176e-01 9.409841299057006836e-01 8.228371143341064453e-01
6.150987148284912109e-01 4.555688202381134033e-01 8.948876857757568359e-01 6.833298802375793457e-01
4.690563678741455078e-01 3.365305662155151367e-01 7.455534934997558594e-01 4.767410159111022949e-01
3.344197571277618408e-01 2.539600729942321777e-01 5.241290330886840820e-01 2.774443924427032471e-01
3.807007372379302979e-01 2.118491828441619873e-01 3.698389828205108643e-01 2.029907703399658203e-01
3.278920650482177734e-01 2.067703008651733398e-01 2.877097725868225098e-01 1.849901080131530762e-01
2.100406587123870850e-01 1.565853357315063477e-01 2.040013223886489868e-01 9.180551022291183472e-02
1.503425538539886475e-01 1.702182441949844360e-01 1.600885540246963501e-01 8.681896328926086426e-02
1.100988090038299561e-01 1.700279116630554199e-01 1.750325709581375122e-01 7.504002749919891357e-02
9.480349719524383545e-02 2.832286655902862549e-01 2.730406820774078369e-01 1.593755930662155151e-01
9.209595620632171631e-02 2.447252869606018066e-01 2.690390646457672119e-01 1.648669838905334473e-01
1.472430974245071411e-01 2.774451076984405518e-01 3.482979238033294678e-01 2.189962863922119141e-01
1.740563511848449707e-01 3.441505134105682373e-01 5.394017696380615234e-01 3.306273519992828369e-01
3.718690276145935059e-01 4.016224741935729980e-01 5.695772767066955566e-01 3.948339521884918213e-01
6.157461404800415039e-01 4.665853977203369141e-01 9.186027646064758301e-01 6.895141601562500000e-01
8.020843267440795898e-01 5.400342345237731934e-01 9.224656224250793457e-01 8.330050110816955566e-01
9.032917618751525879e-01 7.211062312126159668e-01 9.753007888793945312e-01 9.344467520713806152e-01
9.554789066314697266e-01 7.265163660049438477e-01 9.835207462310791016e-01 9.504573345184326172e-01
9.504997730255126953e-01 7.724894881248474121e-01 9.833620190620422363e-01 9.788411259651184082e-01
9.471151232719421387e-01 8.061803579330444336e-01 9.779620170593261719e-01 9.834086894989013672e-01
9.207381606101989746e-01 7.994338274002075195e-01 9.855515956878662109e-01 9.826999902725219727e-01
9.319809675216674805e-01 8.377026915550231934e-01 9.850727915763854980e-01 9.809486865997314453e-01
9.420228600502014160e-01 8.080055117607116699e-01 9.858621358871459961e-01 9.807322621345520020e-01
9.272926449775695801e-01 8.157197833061218262e-01 9.852818846702575684e-01 9.830861091613769531e-01
9.210122227668762207e-01 8.394737839698791504e-01 9.781434535980224609e-01 9.728293418884277344e-01
7.777777910232543945e-01 8.147937655448913574e-01 9.704403877258300781e-01 9.382483363151550293e-01
8.582898974418640137e-01 7.856009602546691895e-01 9.190906286239624023e-01 8.976711034774780273e-01
8.222734928131103516e-01 7.797238826751708984e-01 9.251860380172729492e-01 8.786403536796569824e-01
8.715121150016784668e-01 8.209064006805419922e-01 9.417023062705993652e-01 8.961207866668701172e-01
7.453706860542297363e-01 7.624348402023315430e-01 8.859344124794006348e-01 8.013410568237304688e-01
6.292657852172851562e-01 8.214156031608581543e-01 8.096673488616943359e-01 6.484650373458862305e-01
6.659522056579589844e-01 7.494121193885803223e-01 6.757810711860656738e-01 5.788342356681823730e-01
3.663625717163085938e-01 7.739437818527221680e-01 6.932321190834045410e-01 6.369033455848693848e-01
3.541609942913055420e-01 7.695595622062683105e-01 5.553772449493408203e-01 5.164632797241210938e-01
3.389972150325775146e-01 8.008213639259338379e-01 6.687027215957641602e-01 4.693195819854736328e-01
5.569869279861450195e-01 7.344136238098144531e-01 9.030706882476806641e-01 8.069789409637451172e-01
8.481884002685546875e-01 8.355148434638977051e-01 9.839111566543579102e-01 8.490550518035888672e-01
8.299957513809204102e-01 8.356883525848388672e-01 9.833024144172668457e-01 8.960441946983337402e-01
8.730202317237854004e-01 8.498463630676269531e-01 9.937269687652587891e-01 9.368296861648559570e-01
8.677985668182373047e-01 8.138978481292724609e-01 9.885091185569763184e-01 8.824751973152160645e-01
8.718729615211486816e-01 8.179738521575927734e-01 9.890205264091491699e-01 9.522305130958557129e-01
8.744153976440429688e-01 8.494263887405395508e-01 9.746851325035095215e-01 9.185311794281005859e-01
8.786679506301879883e-01 8.199818730354309082e-01 9.752630591392517090e-01 9.328697323799133301e-01
7.770755290985107422e-01 7.182196974754333496e-01 9.311088323593139648e-01 8.632655143737792969e-01
7.726333141326904297e-01 6.610710620880126953e-01 8.828778266906738281e-01 8.817801475524902344e-01
7.175347208976745605e-01 6.102967858314514160e-01 7.660677433013916016e-01 6.843966245651245117e-01
4.945032000541687012e-01 5.116100311279296875e-01 5.272549986839294434e-01 5.414806008338928223e-01
3.851691484451293945e-01 5.771579146385192871e-01 6.864933371543884277e-01 4.230167269706726074e-01
3.614107966423034668e-01 5.430652499198913574e-01 5.285307765007019043e-01 3.437411189079284668e-01
4.809761047363281250e-01 6.463007926940917969e-01 5.579441189765930176e-01 4.003466665744781494e-01
5.048163533210754395e-01 4.434414207935333252e-01 7.161542177200317383e-01 5.513679981231689453e-01
4.810618162155151367e-01 4.617910981178283691e-01 8.068703413009643555e-01 6.092639565467834473e-01
4.122881293296813965e-01 4.550879001617431641e-01 9.155628085136413574e-01 6.620149612426757812e-01
7.063170075416564941e-01 6.529687047004699707e-01 9.695194363594055176e-01 7.699867486953735352e-01
6.832559108734130859e-01 7.430629730224609375e-01 9.892567992210388184e-01 9.448927044868469238e-01
7.258394360542297363e-01 7.538272142410278320e-01 9.687207341194152832e-01 9.019061923027038574e-01
7.490653395652770996e-01 8.646289706230163574e-01 9.850559234619140625e-01 9.705335497856140137e-01
7.908859252929687500e-01 8.146798610687255859e-01 9.906097054481506348e-01 9.643896222114562988e-01
8.900834321975708008e-01 8.357180953025817871e-01 9.922807812690734863e-01 9.759556055068969727e-01
6.888340711593627930e-01 6.593519449234008789e-01 9.951004385948181152e-01 9.813554883003234863e-01
9.328126907348632812e-01 7.147375941276550293e-01 9.941219687461853027e-01 9.367567300796508789e-01
8.078022003173828125e-01 7.708566188812255859e-01 9.975621700286865234e-01 9.797318577766418457e-01
9.142054915428161621e-01 7.610251903533935547e-01 9.952253103256225586e-01 9.742878675460815430e-01
8.680338263511657715e-01 7.047646641731262207e-01 9.972214698791503906e-01 9.845912456512451172e-01
8.301548957824707031e-01 7.241013646125793457e-01 9.934186935424804688e-01 9.824564456939697266e-01
8.401076197624206543e-01 7.370122075080871582e-01 9.929745197296142578e-01 9.745794534683227539e-01
7.453413605690002441e-01 7.960290908813476562e-01 9.920192360877990723e-01 9.785647988319396973e-01
8.003157377243041992e-01 7.077592611312866211e-01 9.801252484321594238e-01 9.507941603660583496e-01
8.567019701004028320e-01 7.684076428413391113e-01 9.919478297233581543e-01 9.773348569869995117e-01
9.021518230438232422e-01 6.649158000946044922e-01 9.812241792678833008e-01 9.634492397308349609e-01
9.047968983650207520e-01 7.240160107612609863e-01 9.934607744216918945e-01 9.866538643836975098e-01
9.185910224914550781e-01 7.181058526039123535e-01 9.808628559112548828e-01 9.741681814193725586e-01
9.059799909591674805e-01 7.813713550567626953e-01 9.782968759536743164e-01 9.720987081527709961e-01
8.753835558891296387e-01 7.179981470108032227e-01 9.554592370986938477e-01 9.371895194053649902e-01
8.723345398902893066e-01 7.330381870269775391e-01 9.656875133514404297e-01 9.528537392616271973e-01
8.742427229881286621e-01 7.155460119247436523e-01 9.275398254394531250e-01 9.539178013801574707e-01
8.324983716011047363e-01 6.208760738372802734e-01 8.409041762351989746e-01 9.216275811195373535e-01
8.357762098312377930e-01 6.641173362731933594e-01 7.920902371406555176e-01 8.913884758949279785e-01
7.924948334693908691e-01 6.629338264465332031e-01 7.852825522422790527e-01 8.298999667167663574e-01
7.416055798530578613e-01 7.563588619232177734e-01 7.978078126907348633e-01 8.082023859024047852e-01
7.553076744079589844e-01 7.932035326957702637e-01 8.660356402397155762e-01 8.230450153350830078e-01
6.926098465919494629e-01 7.507565021514892578e-01 7.759204506874084473e-01 7.595946788787841797e-01
7.083151936531066895e-01 7.408006191253662109e-01 5.855838656425476074e-01 7.434962391853332520e-01
5.936682820320129395e-01 4.899799227714538574e-01 4.655867218971252441e-01 4.598960578441619873e-01
5.398195981979370117e-01 5.050516724586486816e-01 4.320945739746093750e-01 4.193681776523590088e-01
7.628485560417175293e-01 5.128685235977172852e-01 4.578248262405395508e-01 5.612305998802185059e-01
8.544312715530395508e-01 7.065716981887817383e-01 4.851305782794952393e-01 7.018104195594787598e-01
8.692419528961181641e-01 7.643181085586547852e-01 5.387159585952758789e-01 7.423853278160095215e-01
9.192353487014770508e-01 7.728257179260253906e-01 8.246676325798034668e-01 8.959440588951110840e-01
9.436720013618469238e-01 7.854908704757690430e-01 9.011398553848266602e-01 9.393780827522277832e-01
9.711750745773315430e-01 7.920164465904235840e-01 9.594726562500000000e-01 9.656834006309509277e-01
9.674657583236694336e-01 8.211376667022705078e-01 9.505255222320556641e-01 9.707037210464477539e-01
9.712452292442321777e-01 8.202440738677978516e-01 9.494364261627197266e-01 9.730703830718994141e-01
9.657343626022338867e-01 8.234201669692993164e-01 9.694219827651977539e-01 9.812678694725036621e-01
9.688313603401184082e-01 8.487256169319152832e-01 9.594203233718872070e-01 9.672924876213073730e-01
9.462275505065917969e-01 8.468956351280212402e-01 9.680867195129394531e-01 9.664056897163391113e-01
8.579483628273010254e-01 6.725732088088989258e-01 9.143075346946716309e-01 9.107604026794433594e-01
7.287979722023010254e-01 5.797820091247558594e-01 6.608725786209106445e-01 9.030079841613769531e-01
6.687825322151184082e-01 5.342625379562377930e-01 5.031078457832336426e-01 6.638478040695190430e-01
7.275758385658264160e-01 5.610519647598266602e-01 4.521919786930084229e-01 6.758170127868652344e-01
6.644912958145141602e-01 5.897669196128845215e-01 4.704232513904571533e-01 6.488532423973083496e-01
7.040293216705322266e-01 5.567272305488586426e-01 6.462723016738891602e-01 7.305380105972290039e-01
8.686334490776062012e-01 6.745844483375549316e-01 8.229904174804687500e-01 8.905069828033447266e-01
8.773207664489746094e-01 7.684807181358337402e-01 9.129967689514160156e-01 9.243498444557189941e-01
9.022013545036315918e-01 8.054217696189880371e-01 9.105955958366394043e-01 8.818385004997253418e-01
9.366656541824340820e-01 8.268771171569824219e-01 9.064590930938720703e-01 9.215120673179626465e-01
9.292690157890319824e-01 7.794371247291564941e-01 8.943524956703186035e-01 8.925912380218505859e-01
9.235203862190246582e-01 8.300091028213500977e-01 9.090265631675720215e-01 8.922359347343444824e-01
9.313962459564208984e-01 8.050749301910400391e-01 8.711686134338378906e-01 8.569079637527465820e-01
8.080464601516723633e-01 7.357718944549560547e-01 8.129844665527343750e-01 8.589282035827636719e-01
6.887400150299072266e-01 7.611493468284606934e-01 5.304892063140869141e-01 8.026980757713317871e-01
8.396866917610168457e-01 7.334971427917480469e-01 5.326644182205200195e-01 7.320278286933898926e-01
8.745833039283752441e-01 6.651978492736816406e-01 5.965005159378051758e-01 7.898249030113220215e-01
5.782310962677001953e-01 5.648327469825744629e-01 5.581523776054382324e-01 6.400725841522216797e-01
5.490653514862060547e-01 4.195314347743988037e-01 6.237977147102355957e-01 5.766031146049499512e-01
6.044844985008239746e-01 5.670899748802185059e-01 8.527113199234008789e-01 8.080088496208190918e-01
8.499192595481872559e-01 6.924591660499572754e-01 9.386646747589111328e-01 9.198706746101379395e-01
8.281025290489196777e-01 5.999848842620849609e-01 9.620699286460876465e-01 9.635162949562072754e-01
8.960528969764709473e-01 6.643610596656799316e-01 9.524579644203186035e-01 9.745661020278930664e-01
8.981032967567443848e-01 7.046577334403991699e-01 9.746934771537780762e-01 9.756256937980651855e-01
9.333577752113342285e-01 7.834568023681640625e-01 9.656048417091369629e-01 9.804751276969909668e-01
9.506843686103820801e-01 8.402211070060729980e-01 9.677524566650390625e-01 9.877354502677917480e-01
9.326919317245483398e-01 7.655116319656372070e-01 9.702639579772949219e-01 9.773302078247070312e-01
9.472479224205017090e-01 8.228141665458679199e-01 9.664039015769958496e-01 9.812170267105102539e-01
9.622110724449157715e-01 7.346889972686767578e-01 9.652795195579528809e-01 9.797680974006652832e-01
9.096509218215942383e-01 8.302202224731445312e-01 9.722253084182739258e-01 9.680898785591125488e-01
9.311869740486145020e-01 8.581081032752990723e-01 9.703867435455322266e-01 9.743072390556335449e-01
9.584980607032775879e-01 8.871029615402221680e-01 9.642871618270874023e-01 9.773789644241333008e-01
9.369736313819885254e-01 8.438893556594848633e-01 9.675952792167663574e-01 9.512780904769897461e-01
9.406123757362365723e-01 8.241171836853027344e-01 9.744370579719543457e-01 9.450643062591552734e-01
9.309862852096557617e-01 8.108372092247009277e-01 9.830286502838134766e-01 9.437933564186096191e-01
9.420762658119201660e-01 7.983281612396240234e-01 9.480406641960144043e-01 9.149460792541503906e-01
9.486634731292724609e-01 7.742006182670593262e-01 9.431910514831542969e-01 8.757801055908203125e-01
9.266906976699829102e-01 7.464716434478759766e-01 8.486179709434509277e-01 8.159411549568176270e-01
9.298704862594604492e-01 7.451761960983276367e-01 9.084831476211547852e-01 8.063002824783325195e-01
9.518472552299499512e-01 8.332639336585998535e-01 9.422000646591186523e-01 9.022560119628906250e-01
9.518834352493286133e-01 8.839961290359497070e-01 9.576222300529479980e-01 8.940184116363525391e-01
9.547786712646484375e-01 9.542260766029357910e-01 9.851828217506408691e-01 9.368780851364135742e-01
9.514088630676269531e-01 9.465835094451904297e-01 9.767133593559265137e-01 9.365266561508178711e-01
9.362958669662475586e-01 9.458044171333312988e-01 9.857580661773681641e-01 9.282661080360412598e-01
9.284090995788574219e-01 9.145527482032775879e-01 9.719218611717224121e-01 9.276733994483947754e-01
9.216859936714172363e-01 8.962411284446716309e-01 9.690423607826232910e-01 9.152805209159851074e-01
9.099270105361938477e-01 8.163083195686340332e-01 9.239147305488586426e-01 9.011211395263671875e-01
8.207399249076843262e-01 7.915645837783813477e-01 8.241311311721801758e-01 7.486411333084106445e-01
5.140548348426818848e-01 6.653527617454528809e-01 7.130595445632934570e-01 6.629763245582580566e-01
5.134640932083129883e-01 7.886575460433959961e-01 5.064510107040405273e-01 4.587469398975372314e-01
2.618265450000762939e-01 4.938381910324096680e-01 3.786978125572204590e-01 4.292883574962615967e-01
