# Supplementary material for: Estimating local protein model quality: prospects for molecular replacement
Source: Acta Crystallogr D Struct Biol. 2020 Mar 3;76(Pt 3):285–90. doi: 10.1107/S2059798320000972 (PMC7057213; doi:10.1107/S2059798320000972)
Supplement: Supplementary file 1 [file d-76-00285-sup1.zip › models/1cqv.1i4g_A.B99990001.pdb]

EXPDTA    THEORETICAL MODEL, MODELLER 9.23 2019/11/15 01:27:33
REMARK   6 MODELLER OBJECTIVE FUNCTION:      1593.4282
REMARK   6 MODELLER BEST TEMPLATE % SEQ ID:  30.804
REMARK   6 SEQUENCE: 1cqv/1cqv.1i4g_A
REMARK   6 ALIGNMENT: 1cqv/1cqv.1i4g_A.ali
REMARK   6 SCRIPT: ./make_models.py
REMARK   6 TEMPLATE: 1i4g 10:A - 233:A MODELS 9: - 237: AT 30.8%
SSBOND   1 CYS     93    CYS    110                          1555   1555  2.03
ATOM      1  N   GLU     1      19.787  27.285  71.611  1.00 38.64           N
ATOM      2  CA  GLU     1      20.887  27.965  70.894  1.00 38.64           C
ATOM      3  CB  GLU     1      20.386  28.563  69.571  1.00 38.64           C
ATOM      4  CG  GLU     1      20.038  27.507  68.522  1.00 38.64           C
ATOM      5  CD  GLU     1      19.558  28.232  67.273  1.00 38.64           C
ATOM      6  OE1 GLU     1      18.879  29.281  67.423  1.00 38.64           O
ATOM      7  OE2 GLU     1      19.853  27.739  66.150  1.00 38.64           O
ATOM      8  C   GLU     1      21.447  29.065  71.723  1.00 38.64           C
ATOM      9  O   GLU     1      21.672  28.899  72.921  1.00 38.64           O
ATOM     10  N   SER     2      21.687  30.228  71.092  1.00130.47           N
ATOM     11  CA  SER     2      22.240  31.327  71.817  1.00130.47           C
ATOM     12  CB  SER     2      22.649  32.511  70.927  1.00130.47           C
ATOM     13  OG  SER     2      23.692  32.123  70.044  1.00130.47           O
ATOM     14  C   SER     2      21.192  31.811  72.761  1.00130.47           C
ATOM     15  O   SER     2      19.995  31.725  72.491  1.00130.47           O
ATOM     16  N   GLN     3      21.640  32.328  73.916  1.00 43.18           N
ATOM     17  CA  GLN     3      20.732  32.814  74.908  1.00 43.18           C
ATOM     18  CB  GLN     3      21.418  33.265  76.207  1.00 43.18           C
ATOM     19  CG  GLN     3      22.050  32.118  76.995  1.00 43.18           C
ATOM     20  CD  GLN     3      22.583  32.697  78.297  1.00 43.18           C
ATOM     21  OE1 GLN     3      22.116  32.351  79.381  1.00 43.18           O
ATOM     22  NE2 GLN     3      23.584  33.612  78.192  1.00 43.18           N
ATOM     23  C   GLN     3      19.988  33.995  74.377  1.00 43.18           C
ATOM     24  O   GLN     3      18.786  34.114  74.606  1.00 43.18           O
ATOM     25  N   PRO     4      20.631  34.882  73.669  1.00 89.33           N
ATOM     26  CA  PRO     4      19.905  36.034  73.228  1.00 89.33           C
ATOM     27  CD  PRO     4      22.028  35.200  73.905  1.00 89.33           C
ATOM     28  CB  PRO     4      20.950  37.086  72.840  1.00 89.33           C
ATOM     29  CG  PRO     4      22.301  36.350  72.924  1.00 89.33           C
ATOM     30  C   PRO     4      18.895  35.736  72.174  1.00 89.33           C
ATOM     31  O   PRO     4      19.144  34.900  71.307  1.00 89.33           O
ATOM     32  N   ASP     5      17.739  36.418  72.261  1.00172.67           N
ATOM     33  CA  ASP     5      16.688  36.291  71.303  1.00172.67           C
ATOM     34  CB  ASP     5      15.366  35.788  71.908  1.00172.67           C
ATOM     35  CG  ASP     5      15.576  34.316  72.251  1.00172.67           C
ATOM     36  OD1 ASP     5      15.963  33.550  71.327  1.00172.67           O
ATOM     37  OD2 ASP     5      15.350  33.935  73.430  1.00172.67           O
ATOM     38  C   ASP     5      16.504  37.657  70.730  1.00172.67           C
ATOM     39  O   ASP     5      17.092  38.626  71.209  1.00172.67           O
ATOM     40  N   PRO     6      15.745  37.761  69.684  1.00122.38           N
ATOM     41  CA  PRO     6      15.567  39.033  69.046  1.00122.38           C
ATOM     42  CD  PRO     6      15.554  36.657  68.764  1.00122.38           C
ATOM     43  CB  PRO     6      14.972  38.738  67.665  1.00122.38           C
ATOM     44  CG  PRO     6      14.602  37.239  67.711  1.00122.38           C
ATOM     45  C   PRO     6      14.774  40.002  69.858  1.00122.38           C
ATOM     46  O   PRO     6      13.709  39.639  70.358  1.00122.38           O
ATOM     47  N   THR     7      15.288  41.242  69.987  1.00282.13           N
ATOM     48  CA  THR     7      14.603  42.301  70.666  1.00282.13           C
ATOM     49  CB  THR     7      14.807  42.293  72.152  1.00282.13           C
ATOM     50  OG1 THR     7      16.174  42.522  72.456  1.00282.13           O
ATOM     51  CG2 THR     7      14.365  40.928  72.705  1.00282.13           C
ATOM     52  C   THR     7      15.200  43.576  70.161  1.00282.13           C
ATOM     53  O   THR     7      16.361  43.604  69.756  1.00282.13           O
ATOM     54  N   PRO     8      14.447  44.642  70.159  1.00109.56           N
ATOM     55  CA  PRO     8      14.967  45.908  69.725  1.00109.56           C
ATOM     56  CD  PRO     8      13.282  44.792  71.015  1.00109.56           C
ATOM     57  CB  PRO     8      13.827  46.899  69.935  1.00109.56           C
ATOM     58  CG  PRO     8      13.083  46.314  71.151  1.00109.56           C
ATOM     59  C   PRO     8      16.107  46.199  70.647  1.00109.56           C
ATOM     60  O   PRO     8      16.059  45.753  71.792  1.00109.56           O
ATOM     61  N   ASP     9      17.157  46.907  70.184  1.00191.48           N
ATOM     62  CA  ASP     9      18.232  47.172  71.094  1.00191.48           C
ATOM     63  CB  ASP     9      19.502  46.352  70.809  1.00191.48           C
ATOM     64  CG  ASP     9      19.257  44.925  71.279  1.00191.48           C
ATOM     65  OD1 ASP     9      18.455  44.747  72.236  1.00191.48           O
ATOM     66  OD2 ASP     9      19.871  43.994  70.694  1.00191.48           O
ATOM     67  C   ASP     9      18.616  48.617  71.052  1.00191.48           C
ATOM     68  O   ASP     9      18.080  49.410  70.278  1.00191.48           O
ATOM     69  N   GLU    10      19.590  48.965  71.918  1.00133.21           N
ATOM     70  CA  GLU    10      20.145  50.277  72.079  1.00133.21           C
ATOM     71  CB  GLU    10      20.798  50.841  70.803  1.00133.21           C
ATOM     72  CG  GLU    10      22.035  50.057  70.358  1.00133.21           C
ATOM     73  CD  GLU    10      23.091  50.166  71.450  1.00133.21           C
ATOM     74  OE1 GLU    10      22.805  50.827  72.484  1.00133.21           O
ATOM     75  OE2 GLU    10      24.196  49.589  71.270  1.00133.21           O
ATOM     76  C   GLU    10      19.093  51.227  72.532  1.00133.21           C
ATOM     77  O   GLU    10      19.143  52.412  72.210  1.00133.21           O
ATOM     78  N   LEU    11      18.116  50.725  73.306  1.00 99.51           N
ATOM     79  CA  LEU    11      17.103  51.561  73.871  1.00 99.51           C
ATOM     80  CB  LEU    11      15.794  50.808  74.178  1.00 99.51           C
ATOM     81  CG  LEU    11      15.081  50.247  72.932  1.00 99.51           C
ATOM     82  CD1 LEU    11      14.618  51.372  71.992  1.00 99.51           C
ATOM     83  CD2 LEU    11      15.929  49.186  72.220  1.00 99.51           C
ATOM     84  C   LEU    11      17.644  52.049  75.174  1.00 99.51           C
ATOM     85  O   LEU    11      18.598  51.483  75.705  1.00 99.51           O
ATOM     86  N   HIS    12      17.051  53.126  75.724  1.00 84.45           N
ATOM     87  CA  HIS    12      17.508  53.638  76.981  1.00 84.45           C
ATOM     88  ND1 HIS    12      18.027  57.175  76.734  1.00 84.45           N
ATOM     89  CG  HIS    12      17.277  56.075  76.383  1.00 84.45           C
ATOM     90  CB  HIS    12      16.874  54.989  77.334  1.00 84.45           C
ATOM     91  NE2 HIS    12      17.607  57.360  74.558  1.00 84.45           N
ATOM     92  CD2 HIS    12      17.032  56.201  75.050  1.00 84.45           C
ATOM     93  CE1 HIS    12      18.195  57.910  75.605  1.00 84.45           C
ATOM     94  C   HIS    12      17.104  52.656  78.030  1.00 84.45           C
ATOM     95  O   HIS    12      16.121  51.935  77.871  1.00 84.45           O
ATOM     96  N   LYS    13      17.873  52.584  79.134  1.00 94.79           N
ATOM     97  CA  LYS    13      17.527  51.657  80.171  1.00 94.79           C
ATOM     98  CB  LYS    13      18.707  50.833  80.725  1.00 94.79           C
ATOM     99  CG  LYS    13      19.832  51.642  81.370  1.00 94.79           C
ATOM    100  CD  LYS    13      20.784  50.772  82.197  1.00 94.79           C
ATOM    101  CE  LYS    13      21.995  51.523  82.759  1.00 94.79           C
ATOM    102  NZ  LYS    13      22.842  50.601  83.554  1.00 94.79           N
ATOM    103  C   LYS    13      16.894  52.429  81.282  1.00 94.79           C
ATOM    104  O   LYS    13      17.185  53.605  81.491  1.00 94.79           O
ATOM    105  N   SER    14      15.989  51.765  82.023  1.00 50.14           N
ATOM    106  CA  SER    14      15.227  52.397  83.061  1.00 50.14           C
ATOM    107  CB  SER    14      14.227  51.434  83.725  1.00 50.14           C
ATOM    108  OG  SER    14      14.919  50.378  84.376  1.00 50.14           O
ATOM    109  C   SER    14      16.144  52.890  84.131  1.00 50.14           C
ATOM    110  O   SER    14      15.846  53.869  84.814  1.00 50.14           O
ATOM    111  N   SER    15      17.298  52.227  84.296  1.00 79.26           N
ATOM    112  CA  SER    15      18.213  52.587  85.337  1.00 79.26           C
ATOM    113  CB  SER    15      19.440  51.666  85.358  1.00 79.26           C
ATOM    114  OG  SER    15      19.026  50.324  85.561  1.00 79.26           O
ATOM    115  C   SER    15      18.695  53.978  85.085  1.00 79.26           C
ATOM    116  O   SER    15      19.014  54.712  86.019  1.00 79.26           O
ATOM    117  N   GLU    16      18.741  54.378  83.801  1.00 81.90           N
ATOM    118  CA  GLU    16      19.264  55.656  83.413  1.00 81.90           C
ATOM    119  CB  GLU    16      19.277  55.848  81.886  1.00 81.90           C
ATOM    120  CG  GLU    16      20.188  54.859  81.154  1.00 81.90           C
ATOM    121  CD  GLU    16      21.631  55.168  81.519  1.00 81.90           C
ATOM    122  OE1 GLU    16      21.970  55.066  82.728  1.00 81.90           O
ATOM    123  OE2 GLU    16      22.413  55.517  80.594  1.00 81.90           O
ATOM    124  C   GLU    16      18.431  56.755  83.994  1.00 81.90           C
ATOM    125  O   GLU    16      18.966  57.770  84.436  1.00 81.90           O
ATOM    126  N   PHE    17      17.095  56.595  84.011  1.00 59.89           N
ATOM    127  CA  PHE    17      16.269  57.665  84.494  1.00 59.89           C
ATOM    128  CB  PHE    17      14.873  57.704  83.853  1.00 59.89           C
ATOM    129  CG  PHE    17      15.087  58.138  82.445  1.00 59.89           C
ATOM    130  CD1 PHE    17      15.437  57.229  81.475  1.00 59.89           C
ATOM    131  CD2 PHE    17      14.943  59.462  82.096  1.00 59.89           C
ATOM    132  CE1 PHE    17      15.639  57.634  80.175  1.00 59.89           C
ATOM    133  CE2 PHE    17      15.143  59.874  80.798  1.00 59.89           C
ATOM    134  CZ  PHE    17      15.491  58.957  79.834  1.00 59.89           C
ATOM    135  C   PHE    17      16.123  57.580  85.977  1.00 59.89           C
ATOM    136  O   PHE    17      16.088  56.498  86.561  1.00 59.89           O
ATOM    137  N   THR    18      16.084  58.755  86.635  1.00 90.51           N
ATOM    138  CA  THR    18      15.920  58.757  88.057  1.00 90.51           C
ATOM    139  CB  THR    18      17.155  59.172  88.796  1.00 90.51           C
ATOM    140  OG1 THR    18      18.233  58.306  88.472  1.00 90.51           O
ATOM    141  CG2 THR    18      16.863  59.112  90.304  1.00 90.51           C
ATOM    142  C   THR    18      14.862  59.753  88.398  1.00 90.51           C
ATOM    143  O   THR    18      14.834  60.852  87.850  1.00 90.51           O
ATOM    144  N   GLY    19      13.918  59.363  89.277  1.00190.85           N
ATOM    145  CA  GLY    19      12.910  60.263  89.766  1.00190.85           C
ATOM    146  C   GLY    19      11.856  60.415  88.714  1.00190.85           C
ATOM    147  O   GLY    19      10.735  60.840  88.985  1.00190.85           O
ATOM    148  N   THR    20      12.214  60.061  87.471  1.00 81.23           N
ATOM    149  CA  THR    20      11.360  60.149  86.325  1.00 81.23           C
ATOM    150  CB  THR    20      12.107  59.854  85.059  1.00 81.23           C
ATOM    151  OG1 THR    20      13.128  60.819  84.857  1.00 81.23           O
ATOM    152  CG2 THR    20      11.117  59.843  83.886  1.00 81.23           C
ATOM    153  C   THR    20      10.256  59.149  86.413  1.00 81.23           C
ATOM    154  O   THR    20       9.115  59.416  86.034  1.00 81.23           O
ATOM    155  N   MET    21      10.588  57.967  86.944  1.00 82.51           N
ATOM    156  CA  MET    21       9.728  56.825  86.911  1.00 82.51           C
ATOM    157  CB  MET    21      10.401  55.599  87.547  1.00 82.51           C
ATOM    158  CG  MET    21      11.701  55.219  86.833  1.00 82.51           C
ATOM    159  SD  MET    21      12.568  53.775  87.520  1.00 82.51           S
ATOM    160  CE  MET    21      11.459  52.547  86.778  1.00 82.51           C
ATOM    161  C   MET    21       8.445  57.068  87.636  1.00 82.51           C
ATOM    162  O   MET    21       7.387  56.659  87.161  1.00 82.51           O
ATOM    163  N   GLY    22       8.485  57.747  88.794  1.00 27.04           N
ATOM    164  CA  GLY    22       7.274  57.878  89.553  1.00 27.04           C
ATOM    165  C   GLY    22       6.242  58.626  88.771  1.00 27.04           C
ATOM    166  O   GLY    22       5.075  58.237  88.743  1.00 27.04           O
ATOM    167  N   ASN    23       6.647  59.727  88.114  1.00 54.63           N
ATOM    168  CA  ASN    23       5.723  60.554  87.392  1.00 54.63           C
ATOM    169  CB  ASN    23       6.355  61.869  86.918  1.00 54.63           C
ATOM    170  CG  ASN    23       6.595  62.708  88.166  1.00 54.63           C
ATOM    171  OD1 ASN    23       7.186  62.243  89.140  1.00 54.63           O
ATOM    172  ND2 ASN    23       6.105  63.976  88.150  1.00 54.63           N
ATOM    173  C   ASN    23       5.182  59.818  86.210  1.00 54.63           C
ATOM    174  O   ASN    23       4.027  60.009  85.833  1.00 54.63           O
ATOM    175  N   MET    24       6.009  58.969  85.579  1.00 50.40           N
ATOM    176  CA  MET    24       5.569  58.244  84.424  1.00 50.40           C
ATOM    177  CB  MET    24       6.676  57.336  83.858  1.00 50.40           C
ATOM    178  CG  MET    24       7.919  58.104  83.403  1.00 50.40           C
ATOM    179  SD  MET    24       9.342  57.058  82.969  1.00 50.40           S
ATOM    180  CE  MET    24       8.657  56.477  81.392  1.00 50.40           C
ATOM    181  C   MET    24       4.438  57.366  84.859  1.00 50.40           C
ATOM    182  O   MET    24       3.439  57.230  84.153  1.00 50.40           O
ATOM    183  N   LYS    25       4.569  56.745  86.048  1.00 75.11           N
ATOM    184  CA  LYS    25       3.538  55.872  86.539  1.00 75.11           C
ATOM    185  CB  LYS    25       3.918  55.130  87.834  1.00 75.11           C
ATOM    186  CG  LYS    25       2.903  54.053  88.241  1.00 75.11           C
ATOM    187  CD  LYS    25       3.439  53.062  89.281  1.00 75.11           C
ATOM    188  CE  LYS    25       2.405  52.049  89.784  1.00 75.11           C
ATOM    189  NZ  LYS    25       1.521  52.679  90.791  1.00 75.11           N
ATOM    190  C   LYS    25       2.296  56.666  86.803  1.00 75.11           C
ATOM    191  O   LYS    25       1.189  56.216  86.515  1.00 75.11           O
ATOM    192  N   TYR    26       2.429  57.884  87.357  1.00 95.40           N
ATOM    193  CA  TYR    26       1.239  58.642  87.616  1.00 95.40           C
ATOM    194  CB  TYR    26       1.502  60.002  88.294  1.00 95.40           C
ATOM    195  CG  TYR    26       1.676  59.768  89.758  1.00 95.40           C
ATOM    196  CD1 TYR    26       2.843  59.258  90.280  1.00 95.40           C
ATOM    197  CD2 TYR    26       0.646  60.078  90.620  1.00 95.40           C
ATOM    198  CE1 TYR    26       2.969  59.053  91.636  1.00 95.40           C
ATOM    199  CE2 TYR    26       0.767  59.877  91.975  1.00 95.40           C
ATOM    200  CZ  TYR    26       1.933  59.360  92.487  1.00 95.40           C
ATOM    201  OH  TYR    26       2.068  59.148  93.876  1.00 95.40           O
ATOM    202  C   TYR    26       0.538  58.904  86.324  1.00 95.40           C
ATOM    203  O   TYR    26      -0.677  58.737  86.228  1.00 95.40           O
ATOM    204  N   LEU    27       1.295  59.302  85.284  1.00149.46           N
ATOM    205  CA  LEU    27       0.688  59.648  84.031  1.00149.46           C
ATOM    206  CB  LEU    27       1.750  60.032  82.980  1.00149.46           C
ATOM    207  CG  LEU    27       1.194  60.294  81.567  1.00149.46           C
ATOM    208  CD1 LEU    27       0.331  61.562  81.518  1.00149.46           C
ATOM    209  CD2 LEU    27       2.313  60.287  80.514  1.00149.46           C
ATOM    210  C   LEU    27      -0.046  58.476  83.457  1.00149.46           C
ATOM    211  O   LEU    27      -1.241  58.553  83.177  1.00149.46           O
ATOM    212  N   TYR    28       0.665  57.353  83.271  1.00184.05           N
ATOM    213  CA  TYR    28       0.113  56.197  82.628  1.00184.05           C
ATOM    214  CB  TYR    28       1.201  55.272  82.060  1.00184.05           C
ATOM    215  CG  TYR    28       1.867  56.103  81.010  1.00184.05           C
ATOM    216  CD1 TYR    28       1.303  56.235  79.761  1.00184.05           C
ATOM    217  CD2 TYR    28       3.032  56.787  81.280  1.00184.05           C
ATOM    218  CE1 TYR    28       1.901  57.008  78.792  1.00184.05           C
ATOM    219  CE2 TYR    28       3.635  57.561  80.313  1.00184.05           C
ATOM    220  CZ  TYR    28       3.072  57.672  79.065  1.00184.05           C
ATOM    221  OH  TYR    28       3.686  58.466  78.071  1.00184.05           O
ATOM    222  C   TYR    28      -0.863  55.439  83.488  1.00184.05           C
ATOM    223  O   TYR    28      -1.786  54.811  82.967  1.00184.05           O
ATOM    224  N   ASP    29      -0.615  55.376  84.813  1.00 90.99           N
ATOM    225  CA  ASP    29      -1.461  54.654  85.730  1.00 90.99           C
ATOM    226  CB  ASP    29      -0.797  54.419  87.098  1.00 90.99           C
ATOM    227  CG  ASP    29      -1.758  53.622  87.971  1.00 90.99           C
ATOM    228  OD1 ASP    29      -2.655  52.943  87.403  1.00 90.99           O
ATOM    229  OD2 ASP    29      -1.615  53.692  89.222  1.00 90.99           O
ATOM    230  C   ASP    29      -2.789  55.311  86.023  1.00 90.99           C
ATOM    231  O   ASP    29      -3.829  54.658  85.943  1.00 90.99           O
ATOM    232  N   ASP    30      -2.833  56.614  86.378  1.00255.20           N
ATOM    233  CA  ASP    30      -4.138  57.067  86.792  1.00255.20           C
ATOM    234  CB  ASP    30      -4.362  56.983  88.315  1.00255.20           C
ATOM    235  CG  ASP    30      -3.412  57.950  89.014  1.00255.20           C
ATOM    236  OD1 ASP    30      -2.205  57.973  88.654  1.00255.20           O
ATOM    237  OD2 ASP    30      -3.882  58.667  89.938  1.00255.20           O
ATOM    238  C   ASP    30      -4.417  58.487  86.375  1.00255.20           C
ATOM    239  O   ASP    30      -3.642  59.390  86.683  1.00255.20           O
ATOM    240  N   HIS    31      -5.554  58.688  85.658  1.00161.59           N
ATOM    241  CA  HIS    31      -6.133  59.954  85.240  1.00161.59           C
ATOM    242  ND1 HIS    31      -4.802  61.248  88.196  1.00161.59           N
ATOM    243  CG  HIS    31      -5.684  61.549  87.185  1.00161.59           C
ATOM    244  CB  HIS    31      -5.431  61.236  85.740  1.00161.59           C
ATOM    245  NE2 HIS    31      -6.555  62.227  89.153  1.00161.59           N
ATOM    246  CD2 HIS    31      -6.750  62.148  87.786  1.00161.59           C
ATOM    247  CE1 HIS    31      -5.371  61.675  89.350  1.00161.59           C
ATOM    248  C   HIS    31      -6.206  60.038  83.732  1.00161.59           C
ATOM    249  O   HIS    31      -5.341  59.469  83.074  1.00161.59           O
ATOM    250  N   TYR    32      -7.270  60.685  83.151  1.00150.19           N
ATOM    251  CA  TYR    32      -7.397  60.900  81.716  1.00150.19           C
ATOM    252  CB  TYR    32      -7.988  59.685  80.975  1.00150.19           C
ATOM    253  CG  TYR    32      -7.216  58.461  81.328  1.00150.19           C
ATOM    254  CD1 TYR    32      -7.548  57.742  82.456  1.00150.19           C
ATOM    255  CD2 TYR    32      -6.174  58.025  80.545  1.00150.19           C
ATOM    256  CE1 TYR    32      -6.853  56.607  82.798  1.00150.19           C
ATOM    257  CE2 TYR    32      -5.477  56.891  80.885  1.00150.19           C
ATOM    258  CZ  TYR    32      -5.814  56.180  82.009  1.00150.19           C
ATOM    259  OH  TYR    32      -5.094  55.018  82.353  1.00150.19           O
ATOM    260  C   TYR    32      -8.403  62.002  81.463  1.00150.19           C
ATOM    261  O   TYR    32      -9.321  62.203  82.254  1.00150.19           O
ATOM    262  N   VAL    33      -8.273  62.745  80.337  1.00120.21           N
ATOM    263  CA  VAL    33      -9.303  63.682  79.959  1.00120.21           C
ATOM    264  CB  VAL    33      -8.807  65.064  79.638  1.00120.21           C
ATOM    265  CG1 VAL    33      -8.212  65.669  80.921  1.00120.21           C
ATOM    266  CG2 VAL    33      -7.817  64.992  78.465  1.00120.21           C
ATOM    267  C   VAL    33      -9.923  63.093  78.727  1.00120.21           C
ATOM    268  O   VAL    33      -9.222  62.742  77.777  1.00120.21           O
ATOM    269  N   SER    34     -11.262  62.919  78.724  1.00 83.91           N
ATOM    270  CA  SER    34     -11.898  62.364  77.562  1.00 83.91           C
ATOM    271  CB  SER    34     -12.217  60.867  77.687  1.00 83.91           C
ATOM    272  OG  SER    34     -12.842  60.407  76.498  1.00 83.91           O
ATOM    273  C   SER    34     -13.209  63.059  77.418  1.00 83.91           C
ATOM    274  O   SER    34     -13.979  63.163  78.372  1.00 83.91           O
ATOM    275  N   ALA    35     -13.507  63.552  76.204  1.00 31.27           N
ATOM    276  CA  ALA    35     -14.757  64.219  76.021  1.00 31.27           C
ATOM    277  CB  ALA    35     -14.713  65.710  76.397  1.00 31.27           C
ATOM    278  C   ALA    35     -15.106  64.139  74.574  1.00 31.27           C
ATOM    279  O   ALA    35     -14.248  63.923  73.718  1.00 31.27           O
ATOM    280  N   THR    36     -16.404  64.305  74.269  1.00100.51           N
ATOM    281  CA  THR    36     -16.825  64.260  72.904  1.00100.51           C
ATOM    282  CB  THR    36     -17.734  63.105  72.615  1.00100.51           C
ATOM    283  OG1 THR    36     -17.988  63.013  71.222  1.00100.51           O
ATOM    284  CG2 THR    36     -19.049  63.312  73.385  1.00100.51           C
ATOM    285  C   THR    36     -17.595  65.515  72.628  1.00100.51           C
ATOM    286  O   THR    36     -18.183  66.107  73.531  1.00100.51           O
ATOM    287  N   LYS    37     -17.599  65.941  71.349  1.00112.14           N
ATOM    288  CA  LYS    37     -18.350  67.074  70.881  1.00112.14           C
ATOM    289  CB  LYS    37     -19.863  66.803  70.832  1.00112.14           C
ATOM    290  CG  LYS    37     -20.672  67.909  70.151  1.00112.14           C
ATOM    291  CD  LYS    37     -22.108  67.499  69.813  1.00112.14           C
ATOM    292  CE  LYS    37     -22.918  68.606  69.136  1.00112.14           C
ATOM    293  NZ  LYS    37     -22.450  68.806  67.747  1.00112.14           N
ATOM    294  C   LYS    37     -18.121  68.321  71.690  1.00112.14           C
ATOM    295  O   LYS    37     -19.039  68.816  72.344  1.00112.14           O
ATOM    296  N   VAL    38     -16.884  68.863  71.679  1.00 90.43           N
ATOM    297  CA  VAL    38     -16.630  70.110  72.351  1.00 90.43           C
ATOM    298  CB  VAL    38     -15.577  70.032  73.418  1.00 90.43           C
ATOM    299  CG1 VAL    38     -14.237  69.673  72.750  1.00 90.43           C
ATOM    300  CG2 VAL    38     -15.551  71.368  74.181  1.00 90.43           C
ATOM    301  C   VAL    38     -16.139  71.073  71.311  1.00 90.43           C
ATOM    302  O   VAL    38     -15.625  70.661  70.272  1.00 90.43           O
ATOM    303  N   MET    39     -16.323  72.391  71.538  1.00104.39           N
ATOM    304  CA  MET    39     -15.867  73.340  70.558  1.00104.39           C
ATOM    305  CB  MET    39     -16.980  73.822  69.613  1.00104.39           C
ATOM    306  CG  MET    39     -18.142  74.498  70.344  1.00104.39           C
ATOM    307  SD  MET    39     -19.156  73.367  71.341  1.00104.39           S
ATOM    308  CE  MET    39     -20.085  72.681  69.937  1.00104.39           C
ATOM    309  C   MET    39     -15.314  74.547  71.253  1.00104.39           C
ATOM    310  O   MET    39     -15.744  74.889  72.354  1.00104.39           O
ATOM    311  N   SER    40     -14.318  75.219  70.627  1.00 73.72           N
ATOM    312  CA  SER    40     -13.757  76.380  71.257  1.00 73.72           C
ATOM    313  CB  SER    40     -12.797  76.009  72.403  1.00 73.72           C
ATOM    314  OG  SER    40     -12.227  77.167  72.988  1.00 73.72           O
ATOM    315  C   SER    40     -12.957  77.173  70.267  1.00 73.72           C
ATOM    316  O   SER    40     -12.165  76.630  69.495  1.00 73.72           O
ATOM    317  N   VAL    41     -13.262  78.484  70.197  1.00 83.72           N
ATOM    318  CA  VAL    41     -12.532  79.468  69.451  1.00 83.72           C
ATOM    319  CB  VAL    41     -13.400  80.595  68.976  1.00 83.72           C
ATOM    320  CG1 VAL    41     -12.517  81.612  68.230  1.00 83.72           C
ATOM    321  CG2 VAL    41     -14.529  80.009  68.111  1.00 83.72           C
ATOM    322  C   VAL    41     -11.402  80.070  70.245  1.00 83.72           C
ATOM    323  O   VAL    41     -10.387  80.464  69.673  1.00 83.72           O
ATOM    324  N   ASP    42     -11.553  80.195  71.585  1.00134.10           N
ATOM    325  CA  ASP    42     -10.591  80.971  72.325  1.00134.10           C
ATOM    326  CB  ASP    42     -11.092  81.558  73.665  1.00134.10           C
ATOM    327  CG  ASP    42     -11.614  80.483  74.605  1.00134.10           C
ATOM    328  OD1 ASP    42     -12.198  79.480  74.118  1.00134.10           O
ATOM    329  OD2 ASP    42     -11.466  80.683  75.841  1.00134.10           O
ATOM    330  C   ASP    42      -9.260  80.315  72.470  1.00134.10           C
ATOM    331  O   ASP    42      -9.110  79.103  72.317  1.00134.10           O
ATOM    332  N   LYS    43      -8.228  81.157  72.712  1.00164.01           N
ATOM    333  CA  LYS    43      -6.887  80.655  72.808  1.00164.01           C
ATOM    334  CB  LYS    43      -6.211  80.507  71.433  1.00164.01           C
ATOM    335  CG  LYS    43      -6.295  81.775  70.583  1.00164.01           C
ATOM    336  CD  LYS    43      -5.427  81.741  69.324  1.00164.01           C
ATOM    337  CE  LYS    43      -4.002  82.250  69.544  1.00164.01           C
ATOM    338  NZ  LYS    43      -4.023  83.702  69.829  1.00164.01           N
ATOM    339  C   LYS    43      -6.060  81.578  73.649  1.00164.01           C
ATOM    340  O   LYS    43      -6.274  82.787  73.636  1.00164.01           O
ATOM    341  N   PHE    44      -5.180  81.018  74.512  1.00 77.69           N
ATOM    342  CA  PHE    44      -4.269  81.853  75.250  1.00 77.69           C
ATOM    343  CB  PHE    44      -3.663  81.151  76.476  1.00 77.69           C
ATOM    344  CG  PHE    44      -2.729  82.093  77.153  1.00 77.69           C
ATOM    345  CD1 PHE    44      -3.207  83.122  77.931  1.00 77.69           C
ATOM    346  CD2 PHE    44      -1.369  81.934  77.021  1.00 77.69           C
ATOM    347  CE1 PHE    44      -2.339  83.987  78.556  1.00 77.69           C
ATOM    348  CE2 PHE    44      -0.496  82.795  77.643  1.00 77.69           C
ATOM    349  CZ  PHE    44      -0.982  83.826  78.412  1.00 77.69           C
ATOM    350  C   PHE    44      -3.135  82.312  74.388  1.00 77.69           C
ATOM    351  O   PHE    44      -2.920  83.506  74.195  1.00 77.69           O
ATOM    352  N   LEU    45      -2.405  81.340  73.803  1.00 80.99           N
ATOM    353  CA  LEU    45      -1.263  81.605  72.972  1.00 80.99           C
ATOM    354  CB  LEU    45      -0.009  80.800  73.368  1.00 80.99           C
ATOM    355  CG  LEU    45       0.548  81.134  74.763  1.00 80.99           C
ATOM    356  CD1 LEU    45       1.798  80.297  75.072  1.00 80.99           C
ATOM    357  CD2 LEU    45       0.783  82.643  74.931  1.00 80.99           C
ATOM    358  C   LEU    45      -1.666  81.136  71.617  1.00 80.99           C
ATOM    359  O   LEU    45      -2.672  80.448  71.470  1.00 80.99           O
ATOM    360  N   ALA    46      -0.889  81.500  70.586  1.00 47.20           N
ATOM    361  CA  ALA    46      -1.243  81.169  69.235  1.00 47.20           C
ATOM    362  CB  ALA    46      -0.249  81.742  68.209  1.00 47.20           C
ATOM    363  C   ALA    46      -1.291  79.682  69.032  1.00 47.20           C
ATOM    364  O   ALA    46      -2.134  79.181  68.291  1.00 47.20           O
ATOM    365  N   HIS    47      -0.352  78.943  69.647  1.00 93.78           N
ATOM    366  CA  HIS    47      -0.258  77.514  69.509  1.00 93.78           C
ATOM    367  ND1 HIS    47       2.237  78.602  71.414  1.00 93.78           N
ATOM    368  CG  HIS    47       1.686  77.364  71.174  1.00 93.78           C
ATOM    369  CB  HIS    47       1.132  76.945  69.850  1.00 93.78           C
ATOM    370  NE2 HIS    47       2.406  77.451  73.308  1.00 93.78           N
ATOM    371  CD2 HIS    47       1.795  76.673  72.341  1.00 93.78           C
ATOM    372  CE1 HIS    47       2.652  78.600  72.705  1.00 93.78           C
ATOM    373  C   HIS    47      -1.315  76.773  70.284  1.00 93.78           C
ATOM    374  O   HIS    47      -1.514  75.579  70.060  1.00 93.78           O
ATOM    375  N   ASP    48      -1.965  77.410  71.280  1.00135.55           N
ATOM    376  CA  ASP    48      -2.915  76.668  72.069  1.00135.55           C
ATOM    377  CB  ASP    48      -2.725  76.851  73.587  1.00135.55           C
ATOM    378  CG  ASP    48      -1.427  76.171  74.005  1.00135.55           C
ATOM    379  OD1 ASP    48      -0.695  75.680  73.105  1.00135.55           O
ATOM    380  OD2 ASP    48      -1.150  76.134  75.234  1.00135.55           O
ATOM    381  C   ASP    48      -4.345  77.035  71.769  1.00135.55           C
ATOM    382  O   ASP    48      -4.640  77.924  70.970  1.00135.55           O
ATOM    383  N   LEU    49      -5.277  76.279  72.399  1.00148.74           N
ATOM    384  CA  LEU    49      -6.693  76.518  72.332  1.00148.74           C
ATOM    385  CB  LEU    49      -7.455  75.496  71.460  1.00148.74           C
ATOM    386  CG  LEU    49      -8.935  75.848  71.195  1.00148.74           C
ATOM    387  CD1 LEU    49      -9.771  75.884  72.483  1.00148.74           C
ATOM    388  CD2 LEU    49      -9.061  77.128  70.353  1.00148.74           C
ATOM    389  C   LEU    49      -7.159  76.349  73.753  1.00148.74           C
ATOM    390  O   LEU    49      -6.811  75.363  74.402  1.00148.74           O
ATOM    391  N   ILE    50      -7.973  77.289  74.279  1.00149.85           N
ATOM    392  CA  ILE    50      -8.411  77.200  75.645  1.00149.85           C
ATOM    393  CB  ILE    50      -8.286  78.491  76.397  1.00149.85           C
ATOM    394  CG1 ILE    50      -8.827  78.336  77.830  1.00149.85           C
ATOM    395  CG2 ILE    50      -8.974  79.586  75.573  1.00149.85           C
ATOM    396  CD1 ILE    50      -8.084  77.307  78.676  1.00149.85           C
ATOM    397  C   ILE    50      -9.844  76.790  75.708  1.00149.85           C
ATOM    398  O   ILE    50     -10.711  77.374  75.063  1.00149.85           O
ATOM    399  N   TYR    51     -10.122  75.749  76.516  1.00119.34           N
ATOM    400  CA  TYR    51     -11.477  75.302  76.652  1.00119.34           C
ATOM    401  CB  TYR    51     -11.648  73.768  76.607  1.00119.34           C
ATOM    402  CG  TYR    51     -11.367  73.278  75.226  1.00119.34           C
ATOM    403  CD1 TYR    51     -10.077  73.020  74.819  1.00119.34           C
ATOM    404  CD2 TYR    51     -12.398  73.066  74.336  1.00119.34           C
ATOM    405  CE1 TYR    51      -9.817  72.565  73.548  1.00119.34           C
ATOM    406  CE2 TYR    51     -12.144  72.612  73.064  1.00119.34           C
ATOM    407  CZ  TYR    51     -10.851  72.361  72.668  1.00119.34           C
ATOM    408  OH  TYR    51     -10.587  71.894  71.363  1.00119.34           O
ATOM    409  C   TYR    51     -11.953  75.754  77.991  1.00119.34           C
ATOM    410  O   TYR    51     -11.593  75.183  79.020  1.00119.34           O
ATOM    411  N   ASN    52     -12.808  76.795  77.995  1.00 97.57           N
ATOM    412  CA  ASN    52     -13.352  77.327  79.208  1.00 97.57           C
ATOM    413  CB  ASN    52     -14.258  78.550  78.983  1.00 97.57           C
ATOM    414  CG  ASN    52     -13.412  79.680  78.413  1.00 97.57           C
ATOM    415  OD1 ASN    52     -12.197  79.721  78.602  1.00 97.57           O
ATOM    416  ND2 ASN    52     -14.072  80.628  77.696  1.00 97.57           N
ATOM    417  C   ASN    52     -14.198  76.248  79.787  1.00 97.57           C
ATOM    418  O   ASN    52     -14.831  75.497  79.045  1.00 97.57           O
ATOM    419  N   ILE    53     -14.261  76.234  81.137  1.00285.19           N
ATOM    420  CA  ILE    53     -14.776  75.210  82.005  1.00285.19           C
ATOM    421  CB  ILE    53     -15.957  75.630  82.846  1.00285.19           C
ATOM    422  CG1 ILE    53     -16.234  74.561  83.917  1.00285.19           C
ATOM    423  CG2 ILE    53     -17.155  75.966  81.945  1.00285.19           C
ATOM    424  CD1 ILE    53     -17.176  75.031  85.025  1.00285.19           C
ATOM    425  C   ILE    53     -15.060  73.949  81.261  1.00285.19           C
ATOM    426  O   ILE    53     -16.188  73.638  80.882  1.00285.19           O
ATOM    427  N   SER    54     -13.978  73.172  81.067  1.00 81.29           N
ATOM    428  CA  SER    54     -14.027  71.893  80.432  1.00 81.29           C
ATOM    429  CB  SER    54     -12.642  71.365  80.043  1.00 81.29           C
ATOM    430  OG  SER    54     -11.940  70.993  81.220  1.00 81.29           O
ATOM    431  C   SER    54     -14.551  70.930  81.442  1.00 81.29           C
ATOM    432  O   SER    54     -15.270  69.990  81.107  1.00 81.29           O
ATOM    433  N   ASP    55     -14.180  71.151  82.722  1.00 65.75           N
ATOM    434  CA  ASP    55     -14.543  70.226  83.759  1.00 65.75           C
ATOM    435  CB  ASP    55     -13.374  69.854  84.689  1.00 65.75           C
ATOM    436  CG  ASP    55     -12.414  68.956  83.922  1.00 65.75           C
ATOM    437  OD1 ASP    55     -12.911  68.025  83.235  1.00 65.75           O
ATOM    438  OD2 ASP    55     -11.178  69.176  84.022  1.00 65.75           O
ATOM    439  C   ASP    55     -15.603  70.826  84.639  1.00 65.75           C
ATOM    440  O   ASP    55     -15.374  71.835  85.299  1.00 65.75           O
ATOM    441  N   LYS    56     -16.837  70.284  84.592  1.00104.17           N
ATOM    442  CA  LYS    56     -17.862  70.689  85.517  1.00104.17           C
ATOM    443  CB  LYS    56     -19.289  70.350  85.055  1.00104.17           C
ATOM    444  CG  LYS    56     -20.336  70.805  86.077  1.00104.17           C
ATOM    445  CD  LYS    56     -21.779  70.767  85.576  1.00104.17           C
ATOM    446  CE  LYS    56     -22.790  71.195  86.642  1.00104.17           C
ATOM    447  NZ  LYS    56     -24.164  71.151  86.091  1.00104.17           N
ATOM    448  C   LYS    56     -17.682  70.019  86.849  1.00104.17           C
ATOM    449  O   LYS    56     -17.874  70.621  87.905  1.00104.17           O
ATOM    450  N   LYS    57     -17.366  68.711  86.791  1.00 95.25           N
ATOM    451  CA  LYS    57     -17.265  67.788  87.890  1.00 95.25           C
ATOM    452  CB  LYS    57     -17.150  66.343  87.378  1.00 95.25           C
ATOM    453  CG  LYS    57     -18.367  65.871  86.580  1.00 95.25           C
ATOM    454  CD  LYS    57     -18.070  64.672  85.676  1.00 95.25           C
ATOM    455  CE  LYS    57     -17.132  63.640  86.303  1.00 95.25           C
ATOM    456  NZ  LYS    57     -16.800  62.595  85.309  1.00 95.25           N
ATOM    457  C   LYS    57     -16.069  68.024  88.758  1.00 95.25           C
ATOM    458  O   LYS    57     -16.162  67.964  89.983  1.00 95.25           O
ATOM    459  N   LEU    58     -14.913  68.324  88.141  1.00138.35           N
ATOM    460  CA  LEU    58     -13.673  68.309  88.857  1.00138.35           C
ATOM    461  CB  LEU    58     -12.438  68.461  87.956  1.00138.35           C
ATOM    462  CG  LEU    58     -12.202  67.228  87.064  1.00138.35           C
ATOM    463  CD1 LEU    58     -10.910  67.364  86.242  1.00138.35           C
ATOM    464  CD2 LEU    58     -12.250  65.932  87.891  1.00138.35           C
ATOM    465  C   LEU    58     -13.597  69.325  89.936  1.00138.35           C
ATOM    466  O   LEU    58     -14.205  70.392  89.880  1.00138.35           O
ATOM    467  N   LYS    59     -12.850  68.948  90.992  1.00273.79           N
ATOM    468  CA  LYS    59     -12.578  69.840  92.065  1.00273.79           C
ATOM    469  CB  LYS    59     -12.526  69.161  93.444  1.00273.79           C
ATOM    470  CG  LYS    59     -13.861  68.542  93.859  1.00273.79           C
ATOM    471  CD  LYS    59     -15.015  69.545  93.918  1.00273.79           C
ATOM    472  CE  LYS    59     -15.013  70.428  95.167  1.00273.79           C
ATOM    473  NZ  LYS    59     -16.155  71.371  95.120  1.00273.79           N
ATOM    474  C   LYS    59     -11.212  70.354  91.756  1.00273.79           C
ATOM    475  O   LYS    59     -10.315  69.591  91.401  1.00273.79           O
ATOM    476  N   ASN    60     -11.038  71.680  91.859  1.00264.09           N
ATOM    477  CA  ASN    60      -9.793  72.347  91.616  1.00264.09           C
ATOM    478  CB  ASN    60      -8.623  71.754  92.413  1.00264.09           C
ATOM    479  CG  ASN    60      -8.851  72.129  93.869  1.00264.09           C
ATOM    480  OD1 ASN    60      -8.350  71.473  94.781  1.00264.09           O
ATOM    481  ND2 ASN    60      -9.637  73.216  94.096  1.00264.09           N
ATOM    482  C   ASN    60      -9.401  72.394  90.165  1.00264.09           C
ATOM    483  O   ASN    60      -8.312  72.865  89.862  1.00264.09           O
ATOM    484  N   TYR    61     -10.252  71.958  89.217  1.00161.79           N
ATOM    485  CA  TYR    61      -9.938  72.125  87.820  1.00161.79           C
ATOM    486  CB  TYR    61      -9.724  70.836  87.004  1.00161.79           C
ATOM    487  CG  TYR    61      -8.445  70.195  87.412  1.00161.79           C
ATOM    488  CD1 TYR    61      -7.260  70.609  86.849  1.00161.79           C
ATOM    489  CD2 TYR    61      -8.426  69.194  88.354  1.00161.79           C
ATOM    490  CE1 TYR    61      -6.070  70.026  87.215  1.00161.79           C
ATOM    491  CE2 TYR    61      -7.238  68.607  88.724  1.00161.79           C
ATOM    492  CZ  TYR    61      -6.059  69.023  88.154  1.00161.79           C
ATOM    493  OH  TYR    61      -4.839  68.421  88.533  1.00161.79           O
ATOM    494  C   TYR    61     -11.114  72.800  87.194  1.00161.79           C
ATOM    495  O   TYR    61     -12.260  72.508  87.537  1.00161.79           O
ATOM    496  N   ASP    62     -10.850  73.742  86.264  1.00124.36           N
ATOM    497  CA  ASP    62     -11.925  74.456  85.636  1.00124.36           C
ATOM    498  CB  ASP    62     -11.954  75.938  86.052  1.00124.36           C
ATOM    499  CG  ASP    62     -12.303  76.009  87.534  1.00124.36           C
ATOM    500  OD1 ASP    62     -13.180  75.218  87.974  1.00124.36           O
ATOM    501  OD2 ASP    62     -11.694  76.852  88.246  1.00124.36           O
ATOM    502  C   ASP    62     -11.733  74.426  84.149  1.00124.36           C
ATOM    503  O   ASP    62     -12.584  73.931  83.413  1.00124.36           O
ATOM    504  N   LYS    63     -10.599  74.968  83.659  1.00112.01           N
ATOM    505  CA  LYS    63     -10.406  75.041  82.237  1.00112.01           C
ATOM    506  CB  LYS    63     -10.016  76.437  81.726  1.00112.01           C
ATOM    507  CG  LYS    63     -11.123  77.483  81.855  1.00112.01           C
ATOM    508  CD  LYS    63     -11.456  77.840  83.303  1.00112.01           C
ATOM    509  CE  LYS    63     -12.561  78.891  83.432  1.00112.01           C
ATOM    510  NZ  LYS    63     -12.872  79.127  84.861  1.00112.01           N
ATOM    511  C   LYS    63      -9.307  74.120  81.817  1.00112.01           C
ATOM    512  O   LYS    63      -8.506  73.667  82.633  1.00112.01           O
ATOM    513  N   VAL    64      -9.283  73.792  80.504  1.00 59.36           N
ATOM    514  CA  VAL    64      -8.234  72.977  79.962  1.00 59.36           C
ATOM    515  CB  VAL    64      -8.688  71.676  79.361  1.00 59.36           C
ATOM    516  CG1 VAL    64      -7.492  71.024  78.644  1.00 59.36           C
ATOM    517  CG2 VAL    64      -9.274  70.798  80.474  1.00 59.36           C
ATOM    518  C   VAL    64      -7.600  73.750  78.848  1.00 59.36           C
ATOM    519  O   VAL    64      -8.291  74.275  77.975  1.00 59.36           O
ATOM    520  N   LYS    65      -6.253  73.857  78.862  1.00 95.25           N
ATOM    521  CA  LYS    65      -5.570  74.506  77.782  1.00 95.25           C
ATOM    522  CB  LYS    65      -4.416  75.456  78.173  1.00 95.25           C
ATOM    523  CG  LYS    65      -3.080  74.743  78.411  1.00 95.25           C
ATOM    524  CD  LYS    65      -1.840  75.637  78.328  1.00 95.25           C
ATOM    525  CE  LYS    65      -0.534  74.860  78.138  1.00 95.25           C
ATOM    526  NZ  LYS    65       0.618  75.787  78.078  1.00 95.25           N
ATOM    527  C   LYS    65      -4.919  73.401  77.010  1.00 95.25           C
ATOM    528  O   LYS    65      -4.351  72.478  77.592  1.00 95.25           O
ATOM    529  N   THR    66      -4.993  73.451  75.668  1.00114.65           N
ATOM    530  CA  THR    66      -4.386  72.404  74.897  1.00114.65           C
ATOM    531  CB  THR    66      -5.349  71.693  73.990  1.00114.65           C
ATOM    532  OG1 THR    66      -4.708  70.584  73.380  1.00114.65           O
ATOM    533  CG2 THR    66      -5.864  72.673  72.923  1.00114.65           C
ATOM    534  C   THR    66      -3.296  73.003  74.058  1.00114.65           C
ATOM    535  O   THR    66      -3.503  74.003  73.370  1.00114.65           O
ATOM    536  N   GLU    67      -2.091  72.390  74.097  1.00100.02           N
ATOM    537  CA  GLU    67      -0.971  72.932  73.377  1.00100.02           C
ATOM    538  CB  GLU    67       0.340  72.978  74.177  1.00100.02           C
ATOM    539  CG  GLU    67       1.444  73.697  73.401  1.00100.02           C
ATOM    540  CD  GLU    67       2.751  73.608  74.177  1.00100.02           C
ATOM    541  OE1 GLU    67       2.697  73.409  75.420  1.00100.02           O
ATOM    542  OE2 GLU    67       3.824  73.739  73.529  1.00100.02           O
ATOM    543  C   GLU    67      -0.699  72.128  72.141  1.00100.02           C
ATOM    544  O   GLU    67      -0.687  70.897  72.163  1.00100.02           O
ATOM    545  N   LEU    68      -0.472  72.840  71.016  1.00 57.47           N
ATOM    546  CA  LEU    68      -0.179  72.210  69.758  1.00 57.47           C
ATOM    547  CB  LEU    68      -1.189  72.523  68.642  1.00 57.47           C
ATOM    548  CG  LEU    68      -2.576  71.901  68.889  1.00 57.47           C
ATOM    549  CD1 LEU    68      -3.546  72.217  67.740  1.00 57.47           C
ATOM    550  CD2 LEU    68      -2.466  70.396  69.186  1.00 57.47           C
ATOM    551  C   LEU    68       1.166  72.676  69.291  1.00 57.47           C
ATOM    552  O   LEU    68       1.761  73.590  69.859  1.00 57.47           O
ATOM    553  N   LEU    69       1.683  72.017  68.235  1.00124.58           N
ATOM    554  CA  LEU    69       2.992  72.279  67.711  1.00124.58           C
ATOM    555  CB  LEU    69       3.380  71.267  66.612  1.00124.58           C
ATOM    556  CG  LEU    69       4.869  71.267  66.216  1.00124.58           C
ATOM    557  CD1 LEU    69       5.274  72.553  65.490  1.00124.58           C
ATOM    558  CD2 LEU    69       5.759  70.966  67.431  1.00124.58           C
ATOM    559  C   LEU    69       3.047  73.679  67.162  1.00124.58           C
ATOM    560  O   LEU    69       4.031  74.383  67.379  1.00124.58           O
ATOM    561  N   ASN    70       2.000  74.128  66.434  1.00 63.21           N
ATOM    562  CA  ASN    70       2.015  75.472  65.913  1.00 63.21           C
ATOM    563  CB  ASN    70       2.801  75.675  64.606  1.00 63.21           C
ATOM    564  CG  ASN    70       4.205  76.144  64.972  1.00 63.21           C
ATOM    565  OD1 ASN    70       4.374  77.254  65.475  1.00 63.21           O
ATOM    566  ND2 ASN    70       5.239  75.304  64.710  1.00 63.21           N
ATOM    567  C   ASN    70       0.635  76.002  65.699  1.00 63.21           C
ATOM    568  O   ASN    70      -0.367  75.356  66.002  1.00 63.21           O
ATOM    569  N   GLU    71       0.589  77.250  65.188  1.00 62.65           N
ATOM    570  CA  GLU    71      -0.606  77.997  64.921  1.00 62.65           C
ATOM    571  CB  GLU    71      -0.297  79.415  64.402  1.00 62.65           C
ATOM    572  CG  GLU    71       0.436  80.290  65.420  0.50 62.65           C
ATOM    573  CD  GLU    71       0.725  81.644  64.785  0.50 62.65           C
ATOM    574  OE1 GLU    71       0.288  81.867  63.624  1.00 62.65           O
ATOM    575  OE2 GLU    71       1.390  82.477  65.456  1.00 62.65           O
ATOM    576  C   GLU    71      -1.383  77.307  63.847  1.00 62.65           C
ATOM    577  O   GLU    71      -2.610  77.250  63.896  1.00 62.65           O
ATOM    578  N   ASP    72      -0.678  76.755  62.843  1.00 31.28           N
ATOM    579  CA  ASP    72      -1.343  76.151  61.727  1.00 31.28           C
ATOM    580  CB  ASP    72      -0.376  75.653  60.639  1.00 31.28           C
ATOM    581  CG  ASP    72       0.174  76.870  59.905  1.00 31.28           C
ATOM    582  OD1 ASP    72      -0.304  78.001  60.190  1.00 31.28           O
ATOM    583  OD2 ASP    72       1.073  76.687  59.042  1.00 31.28           O
ATOM    584  C   ASP    72      -2.168  74.995  62.193  1.00 31.28           C
ATOM    585  O   ASP    72      -3.285  74.803  61.716  1.00 31.28           O
ATOM    586  N   LEU    73      -1.643  74.190  63.135  1.00 43.90           N
ATOM    587  CA  LEU    73      -2.371  73.048  63.616  1.00 43.90           C
ATOM    588  CB  LEU    73      -1.538  72.162  64.554  1.00 43.90           C
ATOM    589  CG  LEU    73      -0.300  71.570  63.853  1.00 43.90           C
ATOM    590  CD1 LEU    73       0.436  70.569  64.758  1.00 43.90           C
ATOM    591  CD2 LEU    73      -0.661  70.992  62.474  1.00 43.90           C
ATOM    592  C   LEU    73      -3.596  73.514  64.343  1.00 43.90           C
ATOM    593  O   LEU    73      -4.667  72.923  64.219  1.00 43.90           O
ATOM    594  N   ALA    74      -3.469  74.609  65.113  1.00 35.39           N
ATOM    595  CA  ALA    74      -4.555  75.131  65.891  1.00 35.39           C
ATOM    596  CB  ALA    74      -4.160  76.383  66.690  1.00 35.39           C
ATOM    597  C   ALA    74      -5.667  75.522  64.969  1.00 35.39           C
ATOM    598  O   ALA    74      -6.842  75.318  65.273  1.00 35.39           O
ATOM    599  N   LYS    75      -5.317  76.071  63.793  1.00 96.85           N
ATOM    600  CA  LYS    75      -6.305  76.574  62.885  1.00 96.85           C
ATOM    601  CB  LYS    75      -5.714  77.165  61.595  1.00 96.85           C
ATOM    602  CG  LYS    75      -4.961  78.481  61.799  1.00 96.85           C
ATOM    603  CD  LYS    75      -4.228  78.963  60.546  1.00 96.85           C
ATOM    604  CE  LYS    75      -5.174  79.381  59.416  1.00 96.85           C
ATOM    605  NZ  LYS    75      -5.904  80.610  59.797  1.00 96.85           N
ATOM    606  C   LYS    75      -7.244  75.489  62.470  1.00 96.85           C
ATOM    607  O   LYS    75      -8.428  75.749  62.276  1.00 96.85           O
ATOM    608  N   LYS    76      -6.756  74.251  62.287  1.00123.25           N
ATOM    609  CA  LYS    76      -7.659  73.243  61.821  1.00123.25           C
ATOM    610  CB  LYS    76      -6.953  71.933  61.447  1.00123.25           C
ATOM    611  CG  LYS    76      -6.080  72.127  60.205  1.00123.25           C
ATOM    612  CD  LYS    76      -6.866  72.687  59.013  1.00123.25           C
ATOM    613  CE  LYS    76      -5.996  73.246  57.885  1.00123.25           C
ATOM    614  NZ  LYS    76      -6.840  73.992  56.925  1.00123.25           N
ATOM    615  C   LYS    76      -8.734  72.967  62.830  1.00123.25           C
ATOM    616  O   LYS    76      -9.890  72.767  62.465  1.00123.25           O
ATOM    617  N   TYR    77      -8.367  72.882  64.120  1.00150.25           N
ATOM    618  CA  TYR    77      -9.291  72.586  65.186  1.00150.25           C
ATOM    619  CB  TYR    77      -8.600  71.967  66.411  1.00150.25           C
ATOM    620  CG  TYR    77      -8.096  70.644  65.942  1.00150.25           C
ATOM    621  CD1 TYR    77      -8.931  69.550  65.925  1.00150.25           C
ATOM    622  CD2 TYR    77      -6.804  70.496  65.490  1.00150.25           C
ATOM    623  CE1 TYR    77      -8.483  68.327  65.487  1.00150.25           C
ATOM    624  CE2 TYR    77      -6.349  69.274  65.052  1.00150.25           C
ATOM    625  CZ  TYR    77      -7.189  68.186  65.052  1.00150.25           C
ATOM    626  OH  TYR    77      -6.728  66.929  64.603  1.00150.25           O
ATOM    627  C   TYR    77     -10.154  73.730  65.647  1.00150.25           C
ATOM    628  O   TYR    77     -11.314  73.528  66.003  1.00150.25           O
ATOM    629  N   LYS    78      -9.613  74.963  65.685  1.00 82.92           N
ATOM    630  CA  LYS    78     -10.313  76.058  66.302  1.00 82.92           C
ATOM    631  CB  LYS    78      -9.543  77.391  66.219  1.00 82.92           C
ATOM    632  CG  LYS    78     -10.068  78.464  67.175  1.00 82.92           C
ATOM    633  CD  LYS    78      -9.108  79.639  67.369  1.00 82.92           C
ATOM    634  CE  LYS    78      -9.459  80.872  66.533  1.00 82.92           C
ATOM    635  NZ  LYS    78      -8.618  82.017  66.949  1.00 82.92           N
ATOM    636  C   LYS    78     -11.664  76.247  65.679  1.00 82.92           C
ATOM    637  O   LYS    78     -11.835  76.163  64.464  1.00 82.92           O
ATOM    638  N   ASP    79     -12.668  76.501  66.546  1.00101.31           N
ATOM    639  CA  ASP    79     -14.024  76.780  66.164  1.00101.31           C
ATOM    640  CB  ASP    79     -14.093  77.962  65.179  1.00101.31           C
ATOM    641  CG  ASP    79     -15.519  78.485  65.104  1.00101.31           C
ATOM    642  OD1 ASP    79     -16.388  77.949  65.841  1.00101.31           O
ATOM    643  OD2 ASP    79     -15.758  79.436  64.311  1.00101.31           O
ATOM    644  C   ASP    79     -14.662  75.582  65.523  1.00101.31           C
ATOM    645  O   ASP    79     -15.706  75.702  64.886  1.00101.31           O
ATOM    646  N   GLU    80     -14.100  74.374  65.712  1.00125.19           N
ATOM    647  CA  GLU    80     -14.737  73.233  65.116  1.00125.19           C
ATOM    648  CB  GLU    80     -13.859  72.457  64.120  1.00125.19           C
ATOM    649  CG  GLU    80     -14.658  71.416  63.333  1.00125.19           C
ATOM    650  CD  GLU    80     -15.594  72.170  62.398  1.00125.19           C
ATOM    651  OE1 GLU    80     -15.375  73.397  62.211  1.00125.19           O
ATOM    652  OE2 GLU    80     -16.541  71.536  61.862  1.00125.19           O
ATOM    653  C   GLU    80     -15.104  72.303  66.227  1.00125.19           C
ATOM    654  O   GLU    80     -14.653  72.472  67.359  1.00125.19           O
ATOM    655  N   VAL    81     -15.966  71.307  65.934  1.00 43.39           N
ATOM    656  CA  VAL    81     -16.369  70.360  66.933  1.00 43.39           C
ATOM    657  CB  VAL    81     -17.628  69.627  66.575  1.00 43.39           C
ATOM    658  CG1 VAL    81     -17.927  68.595  67.676  1.00 43.39           C
ATOM    659  CG2 VAL    81     -18.747  70.654  66.351  1.00 43.39           C
ATOM    660  C   VAL    81     -15.278  69.338  67.028  1.00 43.39           C
ATOM    661  O   VAL    81     -14.870  68.767  66.018  1.00 43.39           O
ATOM    662  N   VAL    82     -14.772  69.072  68.254  1.00 50.11           N
ATOM    663  CA  VAL    82     -13.675  68.148  68.370  1.00 50.11           C
ATOM    664  CB  VAL    82     -12.365  68.824  68.653  1.00 50.11           C
ATOM    665  CG1 VAL    82     -11.979  69.698  67.450  1.00 50.11           C
ATOM    666  CG2 VAL    82     -12.508  69.614  69.965  1.00 50.11           C
ATOM    667  C   VAL    82     -13.890  67.197  69.510  1.00 50.11           C
ATOM    668  O   VAL    82     -14.723  67.420  70.386  1.00 50.11           O
ATOM    669  N   ASP    83     -13.134  66.074  69.489  1.00 52.17           N
ATOM    670  CA  ASP    83     -13.152  65.101  70.548  1.00 52.17           C
ATOM    671  CB  ASP    83     -13.370  63.658  70.062  1.00 52.17           C
ATOM    672  CG  ASP    83     -14.795  63.532  69.543  1.00 52.17           C
ATOM    673  OD1 ASP    83     -15.681  64.277  70.041  1.00 52.17           O
ATOM    674  OD2 ASP    83     -15.014  62.683  68.636  1.00 52.17           O
ATOM    675  C   ASP    83     -11.794  65.148  71.179  1.00 52.17           C
ATOM    676  O   ASP    83     -10.803  65.404  70.495  1.00 52.17           O
ATOM    677  N   VAL    84     -11.709  64.921  72.508  1.00105.04           N
ATOM    678  CA  VAL    84     -10.422  64.980  73.146  1.00105.04           C
ATOM    679  CB  VAL    84     -10.277  66.126  74.103  1.00105.04           C
ATOM    680  CG1 VAL    84     -11.283  65.937  75.252  1.00105.04           C
ATOM    681  CG2 VAL    84      -8.815  66.183  74.576  1.00105.04           C
ATOM    682  C   VAL    84     -10.189  63.735  73.941  1.00105.04           C
ATOM    683  O   VAL    84     -11.100  63.196  74.565  1.00105.04           O
ATOM    684  N   TYR    85      -8.948  63.215  73.870  1.00149.97           N
ATOM    685  CA  TYR    85      -8.542  62.093  74.658  1.00149.97           C
ATOM    686  CB  TYR    85      -8.621  60.778  73.863  1.00149.97           C
ATOM    687  CG  TYR    85      -8.279  59.637  74.757  1.00149.97           C
ATOM    688  CD1 TYR    85      -6.967  59.299  74.986  1.00149.97           C
ATOM    689  CD2 TYR    85      -9.273  58.907  75.367  1.00149.97           C
ATOM    690  CE1 TYR    85      -6.649  58.247  75.811  1.00149.97           C
ATOM    691  CE2 TYR    85      -8.962  57.852  76.192  1.00149.97           C
ATOM    692  CZ  TYR    85      -7.646  57.520  76.414  1.00149.97           C
ATOM    693  OH  TYR    85      -7.316  56.440  77.258  1.00149.97           O
ATOM    694  C   TYR    85      -7.092  62.347  74.955  1.00149.97           C
ATOM    695  O   TYR    85      -6.270  62.343  74.039  1.00149.97           O
ATOM    696  N   GLY    86      -6.715  62.549  76.232  1.00 47.14           N
ATOM    697  CA  GLY    86      -5.321  62.810  76.464  1.00 47.14           C
ATOM    698  C   GLY    86      -5.087  62.958  77.931  1.00 47.14           C
ATOM    699  O   GLY    86      -6.021  62.933  78.729  1.00 47.14           O
ATOM    700  N   SER    87      -3.806  63.129  78.325  1.00 93.79           N
ATOM    701  CA  SER    87      -3.535  63.274  79.723  1.00 93.79           C
ATOM    702  CB  SER    87      -2.310  62.509  80.236  1.00 93.79           C
ATOM    703  OG  SER    87      -2.179  62.752  81.629  1.00 93.79           O
ATOM    704  C   SER    87      -3.261  64.725  79.969  1.00 93.79           C
ATOM    705  O   SER    87      -2.735  65.417  79.099  1.00 93.79           O
ATOM    706  N   ASN    88      -3.629  65.218  81.171  1.00121.22           N
ATOM    707  CA  ASN    88      -3.444  66.606  81.495  1.00121.22           C
ATOM    708  CB  ASN    88      -4.765  67.363  81.719  1.00121.22           C
ATOM    709  CG  ASN    88      -5.538  67.380  80.407  1.00121.22           C
ATOM    710  OD1 ASN    88      -5.109  66.800  79.411  1.00121.22           O
ATOM    711  ND2 ASN    88      -6.714  68.064  80.402  1.00121.22           N
ATOM    712  C   ASN    88      -2.664  66.722  82.777  1.00121.22           C
ATOM    713  O   ASN    88      -2.640  65.798  83.589  1.00121.22           O
ATOM    714  N   TYR    89      -1.976  67.874  82.969  1.00181.88           N
ATOM    715  CA  TYR    89      -1.197  68.109  84.156  1.00181.88           C
ATOM    716  CB  TYR    89       0.320  67.982  83.914  1.00181.88           C
ATOM    717  CG  TYR    89       0.696  69.026  82.922  1.00181.88           C
ATOM    718  CD1 TYR    89       0.632  68.764  81.573  1.00181.88           C
ATOM    719  CD2 TYR    89       1.101  70.271  83.338  1.00181.88           C
ATOM    720  CE1 TYR    89       0.973  69.730  80.655  1.00181.88           C
ATOM    721  CE2 TYR    89       1.444  71.242  82.427  1.00181.88           C
ATOM    722  CZ  TYR    89       1.380  70.972  81.081  1.00181.88           C
ATOM    723  OH  TYR    89       1.731  71.969  80.144  1.00181.88           O
ATOM    724  C   TYR    89      -1.475  69.494  84.674  1.00181.88           C
ATOM    725  O   TYR    89      -1.778  70.421  83.922  1.00181.88           O
ATOM    726  N   TYR    90      -1.475  69.604  86.018  1.00199.03           N
ATOM    727  CA  TYR    90      -1.691  70.778  86.825  1.00199.03           C
ATOM    728  CB  TYR    90      -2.022  70.354  88.267  1.00199.03           C
ATOM    729  CG  TYR    90      -2.330  71.538  89.113  1.00199.03           C
ATOM    730  CD1 TYR    90      -3.620  72.005  89.193  1.00199.03           C
ATOM    731  CD2 TYR    90      -1.341  72.170  89.833  1.00199.03           C
ATOM    732  CE1 TYR    90      -3.918  73.091  89.978  1.00199.03           C
ATOM    733  CE2 TYR    90      -1.633  73.258  90.620  1.00199.03           C
ATOM    734  CZ  TYR    90      -2.926  73.719  90.693  1.00199.03           C
ATOM    735  OH  TYR    90      -3.239  74.833  91.497  1.00199.03           O
ATOM    736  C   TYR    90      -0.486  71.687  86.897  1.00199.03           C
ATOM    737  O   TYR    90      -0.612  72.910  86.852  1.00199.03           O
ATOM    738  N   VAL    91       0.725  71.106  87.039  1.00132.95           N
ATOM    739  CA  VAL    91       1.909  71.877  87.322  1.00132.95           C
ATOM    740  CB  VAL    91       3.054  71.056  87.838  1.00132.95           C
ATOM    741  CG1 VAL    91       2.648  70.421  89.179  1.00132.95           C
ATOM    742  CG2 VAL    91       3.447  70.038  86.756  1.00132.95           C
ATOM    743  C   VAL    91       2.413  72.599  86.115  1.00132.95           C
ATOM    744  O   VAL    91       2.374  72.090  84.998  1.00132.95           O
ATOM    745  N   ASN    92       2.931  73.825  86.340  1.00 95.52           N
ATOM    746  CA  ASN    92       3.490  74.635  85.298  1.00 95.52           C
ATOM    747  CB  ASN    92       4.688  73.956  84.601  1.00 95.52           C
ATOM    748  CG  ASN    92       5.383  74.952  83.678  1.00 95.52           C
ATOM    749  OD1 ASN    92       6.030  75.896  84.130  1.00 95.52           O
ATOM    750  ND2 ASN    92       5.251  74.733  82.342  1.00 95.52           N
ATOM    751  C   ASN    92       2.425  74.891  84.281  1.00 95.52           C
ATOM    752  O   ASN    92       2.710  75.090  83.101  1.00 95.52           O
ATOM    753  N   CYS    93       1.154  74.925  84.719  1.00 52.51           N
ATOM    754  CA  CYS    93       0.093  75.149  83.782  1.00 52.51           C
ATOM    755  CB  CYS    93      -1.019  74.080  83.891  1.00 52.51           C
ATOM    756  SG  CYS    93      -2.377  74.257  82.689  1.00 52.51           S
ATOM    757  C   CYS    93      -0.492  76.502  84.069  1.00 52.51           C
ATOM    758  O   CYS    93      -0.813  76.816  85.215  1.00 52.51           O
ATOM    759  N   TYR    94      -0.601  77.357  83.027  1.00151.44           N
ATOM    760  CA  TYR    94      -1.144  78.683  83.183  1.00151.44           C
ATOM    761  CB  TYR    94      -0.079  79.793  83.091  1.00151.44           C
ATOM    762  CG  TYR    94       1.083  79.529  83.984  1.00151.44           C
ATOM    763  CD1 TYR    94       1.017  79.723  85.344  1.00151.44           C
ATOM    764  CD2 TYR    94       2.268  79.105  83.427  1.00151.44           C
ATOM    765  CE1 TYR    94       2.119  79.478  86.134  1.00151.44           C
ATOM    766  CE2 TYR    94       3.370  78.860  84.209  1.00151.44           C
ATOM    767  CZ  TYR    94       3.296  79.045  85.567  1.00151.44           C
ATOM    768  OH  TYR    94       4.431  78.793  86.368  1.00151.44           O
ATOM    769  C   TYR    94      -1.970  78.911  81.958  1.00151.44           C
ATOM    770  O   TYR    94      -1.594  78.409  80.902  1.00151.44           O
ATOM    771  N   PHE    95      -3.087  79.680  82.021  1.00272.59           N
ATOM    772  CA  PHE    95      -3.801  79.783  80.782  1.00272.59           C
ATOM    773  CB  PHE    95      -4.249  78.396  80.285  1.00272.59           C
ATOM    774  CG  PHE    95      -4.251  78.374  78.795  1.00272.59           C
ATOM    775  CD1 PHE    95      -3.050  78.311  78.127  1.00272.59           C
ATOM    776  CD2 PHE    95      -5.412  78.385  78.064  1.00272.59           C
ATOM    777  CE1 PHE    95      -2.993  78.272  76.755  1.00272.59           C
ATOM    778  CE2 PHE    95      -5.362  78.345  76.689  1.00272.59           C
ATOM    779  CZ  PHE    95      -4.158  78.289  76.031  1.00272.59           C
ATOM    780  C   PHE    95      -5.051  80.587  80.990  1.00272.59           C
ATOM    781  O   PHE    95      -5.059  81.797  80.794  1.00272.59           O
ATOM    782  N   SER    96      -6.194  79.895  81.187  1.00158.31           N
ATOM    783  CA  SER    96      -7.446  80.544  81.481  1.00158.31           C
ATOM    784  CB  SER    96      -8.652  79.606  81.355  1.00158.31           C
ATOM    785  OG  SER    96      -9.843  80.316  81.657  1.00158.31           O
ATOM    786  C   SER    96      -7.439  81.026  82.885  1.00158.31           C
ATOM    787  O   SER    96      -7.103  82.168  83.190  1.00158.31           O
ATOM    788  N   SER    97      -7.802  80.115  83.803  1.00114.28           N
ATOM    789  CA  SER    97      -7.742  80.501  85.170  1.00114.28           C
ATOM    790  CB  SER    97      -8.530  79.573  86.107  1.00114.28           C
ATOM    791  OG  SER    97      -9.916  79.597  85.801  1.00114.28           O
ATOM    792  C   SER    97      -6.292  80.333  85.440  1.00114.28           C
ATOM    793  O   SER    97      -5.833  79.239  85.764  1.00114.28           O
ATOM    794  N   LYS    98      -5.550  81.445  85.289  1.00274.66           N
ATOM    795  CA  LYS    98      -4.121  81.445  85.341  1.00274.66           C
ATOM    796  CB  LYS    98      -3.514  81.970  84.030  1.00274.66           C
ATOM    797  CG  LYS    98      -1.991  81.898  83.946  1.00274.66           C
ATOM    798  CD  LYS    98      -1.460  82.341  82.582  1.00274.66           C
ATOM    799  CE  LYS    98      -0.538  83.556  82.655  1.00274.66           C
ATOM    800  NZ  LYS    98       0.815  83.121  83.067  1.00274.66           N
ATOM    801  C   LYS    98      -3.725  82.415  86.393  1.00274.66           C
ATOM    802  O   LYS    98      -4.576  83.077  86.978  1.00274.66           O
ATOM    803  N   ASP    99      -2.412  82.509  86.674  1.00186.27           N
ATOM    804  CA  ASP    99      -1.964  83.461  87.641  1.00186.27           C
ATOM    805  CB  ASP    99      -0.500  83.289  88.080  1.00186.27           C
ATOM    806  CG  ASP    99      -0.387  82.040  88.934  1.00186.27           C
ATOM    807  OD1 ASP    99      -1.250  81.136  88.780  1.00186.27           O
ATOM    808  OD2 ASP    99       0.566  81.974  89.756  1.00186.27           O
ATOM    809  C   ASP    99      -2.056  84.804  87.001  1.00186.27           C
ATOM    810  O   ASP    99      -2.275  84.916  85.796  1.00186.27           O
ATOM    811  N   ASN   100      -1.952  85.858  87.834  1.00241.57           N
ATOM    812  CA  ASN   100      -1.978  87.222  87.395  1.00241.57           C
ATOM    813  CB  ASN   100      -0.685  87.707  86.699  1.00241.57           C
ATOM    814  CG  ASN   100      -0.425  86.906  85.432  1.00241.57           C
ATOM    815  OD1 ASN   100       0.088  85.788  85.489  1.00241.57           O
ATOM    816  ND2 ASN   100      -0.776  87.495  84.257  1.00241.57           N
ATOM    817  C   ASN   100      -3.143  87.434  86.492  1.00241.57           C
ATOM    818  O   ASN   100      -3.041  88.141  85.491  1.00241.57           O
ATOM    819  N   VAL   101      -4.296  86.831  86.831  1.00103.48           N
ATOM    820  CA  VAL   101      -5.452  87.047  86.015  1.00103.48           C
ATOM    821  CB  VAL   101      -5.945  85.818  85.303  1.00103.48           C
ATOM    822  CG1 VAL   101      -6.560  84.855  86.332  1.00103.48           C
ATOM    823  CG2 VAL   101      -6.931  86.251  84.208  1.00103.48           C
ATOM    824  C   VAL   101      -6.538  87.498  86.930  1.00103.48           C
ATOM    825  O   VAL   101      -6.539  87.163  88.114  1.00103.48           O
ATOM    826  N   GLY   102      -7.483  88.296  86.402  1.00 91.92           N
ATOM    827  CA  GLY   102      -8.567  88.775  87.206  1.00 91.92           C
ATOM    828  C   GLY   102      -9.360  87.587  87.644  1.00 91.92           C
ATOM    829  O   GLY   102      -9.834  87.524  88.777  1.00 91.92           O
ATOM    830  N   LYS   103      -9.522  86.604  86.740  1.00170.06           N
ATOM    831  CA  LYS   103     -10.286  85.436  87.064  1.00170.06           C
ATOM    832  CB  LYS   103     -10.523  84.483  85.879  1.00170.06           C
ATOM    833  CG  LYS   103     -11.317  85.113  84.735  1.00170.06           C
ATOM    834  CD  LYS   103     -11.377  84.239  83.482  1.00170.06           C
ATOM    835  CE  LYS   103     -10.076  83.485  83.194  1.00170.06           C
ATOM    836  NZ  LYS   103     -10.087  82.168  83.874  1.00170.06           N
ATOM    837  C   LYS   103      -9.513  84.679  88.085  1.00170.06           C
ATOM    838  O   LYS   103      -8.368  85.010  88.389  1.00170.06           O
ATOM    839  N   VAL   104     -10.147  83.657  88.684  1.00105.07           N
ATOM    840  CA  VAL   104      -9.423  82.892  89.645  1.00105.07           C
ATOM    841  CB  VAL   104     -10.230  81.827  90.320  1.00105.07           C
ATOM    842  CG1 VAL   104     -10.704  80.815  89.264  1.00105.07           C
ATOM    843  CG2 VAL   104      -9.358  81.203  91.422  1.00105.07           C
ATOM    844  C   VAL   104      -8.308  82.230  88.910  1.00105.07           C
ATOM    845  O   VAL   104      -8.475  81.768  87.783  1.00105.07           O
ATOM    846  N   THR   105      -7.123  82.203  89.546  1.00143.56           N
ATOM    847  CA  THR   105      -5.928  81.647  88.989  1.00143.56           C
ATOM    848  CB  THR   105      -4.687  82.215  89.609  1.00143.56           C
ATOM    849  OG1 THR   105      -4.558  81.757  90.948  1.00143.56           O
ATOM    850  CG2 THR   105      -4.804  83.748  89.618  1.00143.56           C
ATOM    851  C   THR   105      -5.928  80.222  89.391  1.00143.56           C
ATOM    852  O   THR   105      -6.757  79.794  90.192  1.00143.56           O
ATOM    853  N   GLY   106      -5.019  79.425  88.811  1.00112.70           N
ATOM    854  CA  GLY   106      -5.011  78.044  89.166  1.00112.70           C
ATOM    855  C   GLY   106      -6.258  77.489  88.561  1.00112.70           C
ATOM    856  O   GLY   106      -7.029  78.206  87.933  1.00112.70           O
ATOM    857  N   GLY   107      -6.522  76.189  88.721  1.00210.59           N
ATOM    858  CA  GLY   107      -7.771  75.727  88.190  1.00210.59           C
ATOM    859  C   GLY   107      -7.673  75.578  86.704  1.00210.59           C
ATOM    860  O   GLY   107      -8.686  75.460  86.013  1.00210.59           O
ATOM    861  N   LYS   108      -6.441  75.588  86.169  1.00198.42           N
ATOM    862  CA  LYS   108      -6.241  75.407  84.762  1.00198.42           C
ATOM    863  CB  LYS   108      -5.334  76.493  84.151  1.00198.42           C
ATOM    864  CG  LYS   108      -3.853  76.334  84.518  1.00198.42           C
ATOM    865  CD  LYS   108      -3.554  76.297  86.022  1.00198.42           C
ATOM    866  CE  LYS   108      -3.050  77.618  86.600  1.00198.42           C
ATOM    867  NZ  LYS   108      -2.460  77.380  87.935  1.00198.42           N
ATOM    868  C   LYS   108      -5.500  74.112  84.621  1.00198.42           C
ATOM    869  O   LYS   108      -4.584  73.835  85.393  1.00198.42           O
ATOM    870  N   THR   109      -5.887  73.267  83.647  1.00123.27           N
ATOM    871  CA  THR   109      -5.173  72.039  83.451  1.00123.27           C
ATOM    872  CB  THR   109      -6.041  70.820  83.561  1.00123.27           C
ATOM    873  OG1 THR   109      -5.252  69.642  83.487  1.00123.27           O
ATOM    874  CG2 THR   109      -7.059  70.853  82.415  1.00123.27           C
ATOM    875  C   THR   109      -4.629  72.114  82.057  1.00123.27           C
ATOM    876  O   THR   109      -5.213  72.777  81.203  1.00123.27           O
ATOM    877  N   CYS   110      -3.478  71.459  81.793  1.00 57.20           N
ATOM    878  CA  CYS   110      -2.866  71.574  80.497  1.00 57.20           C
ATOM    879  CB  CYS   110      -1.462  72.205  80.568  1.00 57.20           C
ATOM    880  SG  CYS   110      -1.487  74.003  80.882  1.00 57.20           S
ATOM    881  C   CYS   110      -2.748  70.222  79.843  1.00 57.20           C
ATOM    882  O   CYS   110      -2.638  69.197  80.513  1.00 57.20           O
ATOM    883  N   MET   111      -2.783  70.192  78.490  1.00 53.02           N
ATOM    884  CA  MET   111      -2.691  68.951  77.769  1.00 53.02           C
ATOM    885  CB  MET   111      -4.069  68.366  77.412  1.00 53.02           C
ATOM    886  CG  MET   111      -4.020  67.006  76.709  1.00 53.02           C
ATOM    887  SD  MET   111      -5.650  66.233  76.455  1.00 53.02           S
ATOM    888  CE  MET   111      -6.236  67.454  75.244  1.00 53.02           C
ATOM    889  C   MET   111      -1.961  69.213  76.485  1.00 53.02           C
ATOM    890  O   MET   111      -1.966  70.333  75.977  1.00 53.02           O
ATOM    891  N   TYR   112      -1.290  68.182  75.924  1.00143.41           N
ATOM    892  CA  TYR   112      -0.605  68.374  74.675  1.00143.41           C
ATOM    893  CB  TYR   112       0.853  67.891  74.649  1.00143.41           C
ATOM    894  CG  TYR   112       1.656  68.727  75.580  1.00143.41           C
ATOM    895  CD1 TYR   112       2.165  69.939  75.174  1.00143.41           C
ATOM    896  CD2 TYR   112       1.885  68.304  76.867  1.00143.41           C
ATOM    897  CE1 TYR   112       2.907  70.713  76.031  1.00143.41           C
ATOM    898  CE2 TYR   112       2.627  69.073  77.731  1.00143.41           C
ATOM    899  CZ  TYR   112       3.139  70.278  77.312  1.00143.41           C
ATOM    900  OH  TYR   112       3.900  71.071  78.194  1.00143.41           O
ATOM    901  C   TYR   112      -1.311  67.563  73.635  1.00143.41           C
ATOM    902  O   TYR   112      -1.393  66.339  73.724  1.00143.41           O
ATOM    903  N   GLY   113      -1.860  68.247  72.616  1.00 30.53           N
ATOM    904  CA  GLY   113      -2.502  67.569  71.530  1.00 30.53           C
ATOM    905  C   GLY   113      -3.708  66.845  72.033  1.00 30.53           C
ATOM    906  O   GLY   113      -4.432  67.329  72.902  1.00 30.53           O
ATOM    907  N   GLY   114      -3.956  65.650  71.459  1.00 32.07           N
ATOM    908  CA  GLY   114      -5.046  64.816  71.875  1.00 32.07           C
ATOM    909  C   GLY   114      -6.354  65.321  71.336  1.00 32.07           C
ATOM    910  O   GLY   114      -7.397  65.063  71.936  1.00 32.07           O
ATOM    911  N   ILE   115      -6.352  66.045  70.195  1.00 94.94           N
ATOM    912  CA  ILE   115      -7.594  66.564  69.686  1.00 94.94           C
ATOM    913  CB  ILE   115      -7.627  68.065  69.653  1.00 94.94           C
ATOM    914  CG1 ILE   115      -9.039  68.559  69.294  1.00 94.94           C
ATOM    915  CG2 ILE   115      -6.521  68.555  68.703  1.00 94.94           C
ATOM    916  CD1 ILE   115      -9.249  70.054  69.532  1.00 94.94           C
ATOM    917  C   ILE   115      -7.828  66.081  68.279  1.00 94.94           C
ATOM    918  O   ILE   115      -6.946  66.162  67.426  1.00 94.94           O
ATOM    919  N   THR   116      -9.044  65.557  68.004  1.00 47.50           N
ATOM    920  CA  THR   116      -9.393  65.099  66.683  1.00 47.50           C
ATOM    921  CB  THR   116      -9.583  63.611  66.577  1.00 47.50           C
ATOM    922  OG1 THR   116     -10.612  63.181  67.457  1.00 47.50           O
ATOM    923  CG2 THR   116      -8.259  62.908  66.911  1.00 47.50           C
ATOM    924  C   THR   116     -10.710  65.721  66.321  1.00 47.50           C
ATOM    925  O   THR   116     -11.472  66.125  67.198  1.00 47.50           O
ATOM    926  N   LYS   117     -11.007  65.823  65.005  1.00119.52           N
ATOM    927  CA  LYS   117     -12.244  66.416  64.571  1.00119.52           C
ATOM    928  CB  LYS   117     -12.258  66.774  63.072  1.00119.52           C
ATOM    929  CG  LYS   117     -13.502  67.545  62.629  1.00119.52           C
ATOM    930  CD  LYS   117     -13.343  68.240  61.273  1.00119.52           C
ATOM    931  CE  LYS   117     -12.550  69.548  61.333  1.00119.52           C
ATOM    932  NZ  LYS   117     -11.101  69.256  61.398  1.00119.52           N
ATOM    933  C   LYS   117     -13.347  65.443  64.851  1.00119.52           C
ATOM    934  O   LYS   117     -13.216  64.247  64.600  1.00119.52           O
ATOM    935  N   HIS   118     -14.458  65.946  65.425  1.00 56.22           N
ATOM    936  CA  HIS   118     -15.571  65.135  65.835  1.00 56.22           C
ATOM    937  ND1 HIS   118     -17.699  64.165  68.167  1.00 56.22           N
ATOM    938  CG  HIS   118     -17.742  65.060  67.121  1.00 56.22           C
ATOM    939  CB  HIS   118     -16.583  65.910  66.694  1.00 56.22           C
ATOM    940  NE2 HIS   118     -19.752  64.053  67.320  1.00 56.22           N
ATOM    941  CD2 HIS   118     -19.003  64.978  66.615  1.00 56.22           C
ATOM    942  CE1 HIS   118     -18.926  63.591  68.241  1.00 56.22           C
ATOM    943  C   HIS   118     -16.349  64.528  64.710  1.00 56.22           C
ATOM    944  O   HIS   118     -16.597  63.324  64.708  1.00 56.22           O
ATOM    945  N   GLU   119     -16.740  65.321  63.698  1.00 89.28           N
ATOM    946  CA  GLU   119     -17.683  64.759  62.773  1.00 89.28           C
ATOM    947  CB  GLU   119     -18.472  65.803  61.965  1.00 89.28           C
ATOM    948  CG  GLU   119     -19.447  66.608  62.826  1.00 89.28           C
ATOM    949  CD  GLU   119     -20.555  65.674  63.299  1.00 89.28           C
ATOM    950  OE1 GLU   119     -20.884  64.715  62.552  1.00 89.28           O
ATOM    951  OE2 GLU   119     -21.092  65.913  64.414  1.00 89.28           O
ATOM    952  C   GLU   119     -17.076  63.781  61.820  1.00 89.28           C
ATOM    953  O   GLU   119     -16.005  63.999  61.254  1.00 89.28           O
ATOM    954  N   GLY   120     -17.792  62.647  61.657  1.00 34.95           N
ATOM    955  CA  GLY   120     -17.516  61.624  60.689  1.00 34.95           C
ATOM    956  C   GLY   120     -16.434  60.704  61.153  1.00 34.95           C
ATOM    957  O   GLY   120     -16.132  59.720  60.480  1.00 34.95           O
ATOM    958  N   ASN   121     -15.799  60.991  62.300  1.00123.35           N
ATOM    959  CA  ASN   121     -14.704  60.155  62.700  1.00123.35           C
ATOM    960  CB  ASN   121     -13.676  60.817  63.635  1.00123.35           C
ATOM    961  CG  ASN   121     -14.283  61.010  65.005  1.00123.35           C
ATOM    962  OD1 ASN   121     -15.489  60.871  65.185  1.00123.35           O
ATOM    963  ND2 ASN   121     -13.417  61.331  66.003  1.00123.35           N
ATOM    964  C   ASN   121     -15.127  58.842  63.298  1.00123.35           C
ATOM    965  O   ASN   121     -14.352  57.890  63.264  1.00123.35           O
ATOM    966  N   HIS   122     -16.329  58.746  63.906  1.00 46.43           N
ATOM    967  CA  HIS   122     -16.696  57.525  64.575  1.00 46.43           C
ATOM    968  ND1 HIS   122     -17.306  58.193  67.808  1.00 46.43           N
ATOM    969  CG  HIS   122     -17.820  58.568  66.587  1.00 46.43           C
ATOM    970  CB  HIS   122     -17.976  57.641  65.419  1.00 46.43           C
ATOM    971  NE2 HIS   122     -17.798  60.355  67.963  1.00 46.43           N
ATOM    972  CD2 HIS   122     -18.116  59.892  66.699  1.00 46.43           C
ATOM    973  CE1 HIS   122     -17.314  59.300  68.593  1.00 46.43           C
ATOM    974  C   HIS   122     -16.891  56.416  63.590  1.00 46.43           C
ATOM    975  O   HIS   122     -17.415  56.622  62.496  1.00 46.43           O
ATOM    976  N   PHE   123     -16.462  55.189  63.964  1.00115.24           N
ATOM    977  CA  PHE   123     -16.677  54.084  63.076  1.00115.24           C
ATOM    978  CB  PHE   123     -15.875  52.798  63.363  1.00115.24           C
ATOM    979  CG  PHE   123     -14.420  52.939  63.097  1.00115.24           C
ATOM    980  CD1 PHE   123     -13.920  52.720  61.834  1.00115.24           C
ATOM    981  CD2 PHE   123     -13.557  53.269  64.113  1.00115.24           C
ATOM    982  CE1 PHE   123     -12.573  52.836  61.583  1.00115.24           C
ATOM    983  CE2 PHE   123     -12.212  53.385  63.864  1.00115.24           C
ATOM    984  CZ  PHE   123     -11.715  53.171  62.602  1.00115.24           C
ATOM    985  C   PHE   123     -18.070  53.639  63.334  1.00115.24           C
ATOM    986  O   PHE   123     -18.333  53.000  64.352  1.00115.24           O
ATOM    987  N   ASP   124     -19.011  53.980  62.436  1.00112.46           N
ATOM    988  CA  ASP   124     -20.333  53.482  62.648  1.00112.46           C
ATOM    989  CB  ASP   124     -21.342  53.969  61.594  1.00112.46           C
ATOM    990  CG  ASP   124     -22.716  53.444  61.988  1.00112.46           C
ATOM    991  OD1 ASP   124     -22.919  53.185  63.204  1.00112.46           O
ATOM    992  OD2 ASP   124     -23.578  53.287  61.081  1.00112.46           O
ATOM    993  C   ASP   124     -20.223  52.006  62.503  1.00112.46           C
ATOM    994  O   ASP   124     -20.601  51.242  63.389  1.00112.46           O
ATOM    995  N   ASN   125     -19.638  51.569  61.374  1.00202.04           N
ATOM    996  CA  ASN   125     -19.449  50.166  61.180  1.00202.04           C
ATOM    997  CB  ASN   125     -19.317  49.754  59.702  1.00202.04           C
ATOM    998  CG  ASN   125     -19.450  48.241  59.632  1.00202.04           C
ATOM    999  OD1 ASN   125     -18.557  47.545  59.152  1.00202.04           O
ATOM   1000  ND2 ASN   125     -20.600  47.712  60.129  1.00202.04           N
ATOM   1001  C   ASN   125     -18.161  49.862  61.860  1.00202.04           C
ATOM   1002  O   ASN   125     -17.236  50.671  61.808  1.00202.04           O
ATOM   1003  N   GLY   126     -18.061  48.695  62.525  1.00 49.69           N
ATOM   1004  CA  GLY   126     -16.832  48.442  63.209  1.00 49.69           C
ATOM   1005  C   GLY   126     -16.740  49.512  64.241  1.00 49.69           C
ATOM   1006  O   GLY   126     -15.730  50.207  64.341  1.00 49.69           O
ATOM   1007  N   ASN   127     -17.818  49.662  65.034  1.00102.52           N
ATOM   1008  CA  ASN   127     -17.891  50.716  65.997  1.00102.52           C
ATOM   1009  CB  ASN   127     -19.119  50.606  66.917  1.00102.52           C
ATOM   1010  CG  ASN   127     -20.349  51.044  66.138  1.00102.52           C
ATOM   1011  OD1 ASN   127     -20.459  52.201  65.733  1.00102.52           O
ATOM   1012  ND2 ASN   127     -21.302  50.098  65.919  1.00102.52           N
ATOM   1013  C   ASN   127     -16.690  50.629  66.872  1.00102.52           C
ATOM   1014  O   ASN   127     -15.988  51.618  67.067  1.00102.52           O
ATOM   1015  N   LEU   128     -16.388  49.434  67.400  1.00 78.43           N
ATOM   1016  CA  LEU   128     -15.248  49.340  68.259  1.00 78.43           C
ATOM   1017  CB  LEU   128     -15.515  48.415  69.471  1.00 78.43           C
ATOM   1018  CG  LEU   128     -14.427  48.316  70.566  1.00 78.43           C
ATOM   1019  CD1 LEU   128     -14.885  47.359  71.678  1.00 78.43           C
ATOM   1020  CD2 LEU   128     -13.041  47.929  70.015  1.00 78.43           C
ATOM   1021  C   LEU   128     -14.151  48.772  67.427  1.00 78.43           C
ATOM   1022  O   LEU   128     -14.311  47.737  66.785  1.00 78.43           O
ATOM   1023  N   GLN   129     -12.998  49.462  67.399  1.00 78.81           N
ATOM   1024  CA  GLN   129     -11.885  48.970  66.649  1.00 78.81           C
ATOM   1025  CB  GLN   129     -11.121  50.076  65.902  1.00 78.81           C
ATOM   1026  CG  GLN   129      -9.910  49.574  65.111  1.00 78.81           C
ATOM   1027  CD  GLN   129     -10.394  48.993  63.790  1.00 78.81           C
ATOM   1028  OE1 GLN   129     -11.486  49.309  63.322  1.00 78.81           O
ATOM   1029  NE2 GLN   129      -9.555  48.125  63.164  1.00 78.81           N
ATOM   1030  C   GLN   129     -10.943  48.382  67.642  1.00 78.81           C
ATOM   1031  O   GLN   129     -10.545  49.046  68.598  1.00 78.81           O
ATOM   1032  N   ASN   130     -10.571  47.104  67.434  1.00 84.05           N
ATOM   1033  CA  ASN   130      -9.656  46.445  68.318  1.00 84.05           C
ATOM   1034  CB  ASN   130      -9.987  44.952  68.518  1.00 84.05           C
ATOM   1035  CG  ASN   130      -8.970  44.339  69.469  1.00 84.05           C
ATOM   1036  OD1 ASN   130      -8.040  45.004  69.920  1.00 84.05           O
ATOM   1037  ND2 ASN   130      -9.146  43.028  69.786  1.00 84.05           N
ATOM   1038  C   ASN   130      -8.322  46.521  67.654  1.00 84.05           C
ATOM   1039  O   ASN   130      -8.130  45.967  66.573  1.00 84.05           O
ATOM   1040  N   VAL   131      -7.354  47.210  68.292  1.00 50.36           N
ATOM   1041  CA  VAL   131      -6.067  47.354  67.681  1.00 50.36           C
ATOM   1042  CB  VAL   131      -5.339  48.589  68.126  1.00 50.36           C
ATOM   1043  CG1 VAL   131      -3.942  48.609  67.483  1.00 50.36           C
ATOM   1044  CG2 VAL   131      -6.201  49.812  67.779  1.00 50.36           C
ATOM   1045  C   VAL   131      -5.252  46.175  68.085  1.00 50.36           C
ATOM   1046  O   VAL   131      -5.029  45.932  69.269  1.00 50.36           O
ATOM   1047  N   LEU   132      -4.781  45.409  67.085  1.00 89.68           N
ATOM   1048  CA  LEU   132      -4.014  44.231  67.344  1.00 89.68           C
ATOM   1049  CB  LEU   132      -3.707  43.424  66.069  1.00 89.68           C
ATOM   1050  CG  LEU   132      -4.960  42.932  65.318  1.00 89.68           C
ATOM   1051  CD1 LEU   132      -5.776  41.937  66.158  1.00 89.68           C
ATOM   1052  CD2 LEU   132      -5.806  44.107  64.798  1.00 89.68           C
ATOM   1053  C   LEU   132      -2.707  44.682  67.893  1.00 89.68           C
ATOM   1054  O   LEU   132      -2.083  45.607  67.374  1.00 89.68           O
ATOM   1055  N   ILE   133      -2.262  44.037  68.983  1.00 72.78           N
ATOM   1056  CA  ILE   133      -0.996  44.398  69.535  1.00 72.78           C
ATOM   1057  CB  ILE   133      -1.072  44.856  70.966  1.00 72.78           C
ATOM   1058  CG1 ILE   133      -1.940  46.123  71.058  1.00 72.78           C
ATOM   1059  CG2 ILE   133       0.357  45.054  71.500  1.00 72.78           C
ATOM   1060  CD1 ILE   133      -2.310  46.515  72.484  1.00 72.78           C
ATOM   1061  C   ILE   133      -0.156  43.166  69.469  1.00 72.78           C
ATOM   1062  O   ILE   133      -0.627  42.070  69.767  1.00 72.78           O
ATOM   1063  N   ARG   134       1.099  43.309  68.999  1.00141.81           N
ATOM   1064  CA  ARG   134       1.995  42.190  68.978  1.00141.81           C
ATOM   1065  CB  ARG   134       2.742  42.026  67.638  1.00141.81           C
ATOM   1066  CG  ARG   134       3.693  40.827  67.597  1.00141.81           C
ATOM   1067  CD  ARG   134       4.205  40.507  66.190  1.00141.81           C
ATOM   1068  NE  ARG   134       3.030  40.071  65.379  1.00141.81           N
ATOM   1069  CZ  ARG   134       3.207  39.383  64.212  1.00141.81           C
ATOM   1070  NH1 ARG   134       4.466  39.063  63.790  1.00141.81           N
ATOM   1071  NH2 ARG   134       2.124  39.020  63.464  1.00141.81           N
ATOM   1072  C   ARG   134       2.990  42.502  70.044  1.00141.81           C
ATOM   1073  O   ARG   134       3.669  43.522  69.983  1.00141.81           O
ATOM   1074  N   VAL   135       3.083  41.630  71.065  1.00 70.71           N
ATOM   1075  CA  VAL   135       3.940  41.951  72.168  1.00 70.71           C
ATOM   1076  CB  VAL   135       3.160  42.204  73.424  1.00 70.71           C
ATOM   1077  CG1 VAL   135       4.133  42.541  74.568  1.00 70.71           C
ATOM   1078  CG2 VAL   135       2.078  43.260  73.135  1.00 70.71           C
ATOM   1079  C   VAL   135       4.803  40.783  72.460  1.00 70.71           C
ATOM   1080  O   VAL   135       4.351  39.641  72.455  1.00 70.71           O
ATOM   1081  N   TYR   136       6.098  41.053  72.701  1.00 69.76           N
ATOM   1082  CA  TYR   136       6.976  40.007  73.116  1.00 69.76           C
ATOM   1083  CB  TYR   136       7.983  39.588  72.033  1.00 69.76           C
ATOM   1084  CG  TYR   136       7.150  38.915  70.996  1.00 69.76           C
ATOM   1085  CD1 TYR   136       6.865  37.574  71.101  1.00 69.76           C
ATOM   1086  CD2 TYR   136       6.641  39.624  69.932  1.00 69.76           C
ATOM   1087  CE1 TYR   136       6.087  36.948  70.156  1.00 69.76           C
ATOM   1088  CE2 TYR   136       5.862  39.004  68.984  1.00 69.76           C
ATOM   1089  CZ  TYR   136       5.584  37.663  69.096  1.00 69.76           C
ATOM   1090  OH  TYR   136       4.784  37.022  68.125  1.00 69.76           O
ATOM   1091  C   TYR   136       7.704  40.504  74.318  1.00 69.76           C
ATOM   1092  O   TYR   136       8.365  41.543  74.274  1.00 69.76           O
ATOM   1093  N   GLU   137       7.567  39.779  75.444  1.00108.54           N
ATOM   1094  CA  GLU   137       8.256  40.170  76.632  1.00108.54           C
ATOM   1095  CB  GLU   137       7.323  40.377  77.831  1.00108.54           C
ATOM   1096  CG  GLU   137       8.048  40.795  79.109  1.00108.54           C
ATOM   1097  CD  GLU   137       7.016  40.783  80.223  1.00108.54           C
ATOM   1098  OE1 GLU   137       5.843  40.433  79.930  1.00108.54           O
ATOM   1099  OE2 GLU   137       7.383  41.119  81.380  1.00108.54           O
ATOM   1100  C   GLU   137       9.131  39.037  76.995  1.00108.54           C
ATOM   1101  O   GLU   137       8.665  38.073  77.603  1.00108.54           O
ATOM   1102  N   ASN   138      10.432  39.164  76.675  1.00 80.14           N
ATOM   1103  CA  ASN   138      11.332  38.087  76.926  1.00 80.14           C
ATOM   1104  CB  ASN   138      11.528  37.804  78.427  1.00 80.14           C
ATOM   1105  CG  ASN   138      12.252  38.999  79.037  1.00 80.14           C
ATOM   1106  OD1 ASN   138      11.798  39.580  80.021  1.00 80.14           O
ATOM   1107  ND2 ASN   138      13.413  39.378  78.438  1.00 80.14           N
ATOM   1108  C   ASN   138      10.716  36.888  76.273  1.00 80.14           C
ATOM   1109  O   ASN   138      10.684  35.795  76.836  1.00 80.14           O
ATOM   1110  N   LYS   139      10.195  37.098  75.049  1.00116.67           N
ATOM   1111  CA  LYS   139       9.539  36.079  74.280  1.00116.67           C
ATOM   1112  CB  LYS   139      10.364  34.786  74.170  1.00116.67           C
ATOM   1113  CG  LYS   139      11.650  34.933  73.355  1.00116.67           C
ATOM   1114  CD  LYS   139      12.613  33.756  73.527  1.00116.67           C
ATOM   1115  CE  LYS   139      12.060  32.427  73.004  1.00116.67           C
ATOM   1116  NZ  LYS   139      11.043  31.889  73.937  1.00116.67           N
ATOM   1117  C   LYS   139       8.224  35.697  74.894  1.00116.67           C
ATOM   1118  O   LYS   139       7.694  34.631  74.592  1.00116.67           O
ATOM   1119  N   ARG   140       7.630  36.558  75.740  1.00136.39           N
ATOM   1120  CA  ARG   140       6.347  36.234  76.303  1.00136.39           C
ATOM   1121  CB  ARG   140       6.183  36.684  77.763  1.00136.39           C
ATOM   1122  CG  ARG   140       4.771  36.474  78.306  1.00136.39           C
ATOM   1123  CD  ARG   140       4.364  35.006  78.420  1.00136.39           C
ATOM   1124  NE  ARG   140       2.977  34.980  78.960  1.00136.39           N
ATOM   1125  CZ  ARG   140       2.270  33.814  78.978  1.00136.39           C
ATOM   1126  NH1 ARG   140       2.837  32.661  78.521  1.00136.39           N
ATOM   1127  NH2 ARG   140       0.992  33.801  79.456  1.00136.39           N
ATOM   1128  C   ARG   140       5.320  36.974  75.507  1.00136.39           C
ATOM   1129  O   ARG   140       5.430  38.184  75.326  1.00136.39           O
ATOM   1130  N   ASN   141       4.295  36.258  75.002  1.00 90.98           N
ATOM   1131  CA  ASN   141       3.280  36.865  74.184  1.00 90.98           C
ATOM   1132  CB  ASN   141       2.692  35.894  73.143  1.00 90.98           C
ATOM   1133  CG  ASN   141       1.747  36.660  72.228  1.00 90.98           C
ATOM   1134  OD1 ASN   141       0.653  36.191  71.919  1.00 90.98           O
ATOM   1135  ND2 ASN   141       2.180  37.866  71.772  1.00 90.98           N
ATOM   1136  C   ASN   141       2.141  37.333  75.040  1.00 90.98           C
ATOM   1137  O   ASN   141       1.962  36.862  76.161  1.00 90.98           O
ATOM   1138  N   THR   142       1.355  38.307  74.525  1.00145.06           N
ATOM   1139  CA  THR   142       0.180  38.788  75.212  1.00145.06           C
ATOM   1140  CB  THR   142       0.425  40.039  76.000  1.00145.06           C
ATOM   1141  OG1 THR   142       0.802  41.097  75.132  1.00145.06           O
ATOM   1142  CG2 THR   142       1.541  39.764  77.024  1.00145.06           C
ATOM   1143  C   THR   142      -0.871  39.105  74.170  1.00145.06           C
ATOM   1144  O   THR   142      -0.521  39.222  72.997  1.00145.06           O
ATOM   1145  N   ILE   143      -2.175  39.260  74.561  1.00203.52           N
ATOM   1146  CA  ILE   143      -3.246  39.459  73.597  1.00203.52           C
ATOM   1147  CB  ILE   143      -3.809  38.117  73.176  1.00203.52           C
ATOM   1148  CG1 ILE   143      -2.672  37.225  72.646  1.00203.52           C
ATOM   1149  CG2 ILE   143      -4.901  38.286  72.103  1.00203.52           C
ATOM   1150  CD1 ILE   143      -2.076  37.715  71.325  1.00203.52           C
ATOM   1151  C   ILE   143      -4.353  40.296  74.214  1.00203.52           C
ATOM   1152  O   ILE   143      -4.246  40.671  75.379  1.00203.52           O
ATOM   1153  N   SER   144      -5.367  40.719  73.399  1.00321.46           N
ATOM   1154  CA  SER   144      -6.647  41.236  73.836  1.00321.46           C
ATOM   1155  CB  SER   144      -6.857  41.403  75.356  1.00321.46           C
ATOM   1156  OG  SER   144      -6.776  40.139  75.998  1.00321.46           O
ATOM   1157  C   SER   144      -7.055  42.524  73.218  1.00321.46           C
ATOM   1158  O   SER   144      -6.318  43.188  72.493  1.00321.46           O
ATOM   1159  N   PHE   145      -8.320  42.884  73.506  1.00217.05           N
ATOM   1160  CA  PHE   145      -8.832  44.146  73.092  1.00217.05           C
ATOM   1161  CB  PHE   145     -10.358  44.113  72.884  1.00217.05           C
ATOM   1162  CG  PHE   145     -10.990  43.434  74.055  1.00217.05           C
ATOM   1163  CD1 PHE   145     -11.334  44.122  75.195  1.00217.05           C
ATOM   1164  CD2 PHE   145     -11.242  42.080  73.996  1.00217.05           C
ATOM   1165  CE1 PHE   145     -11.915  43.472  76.258  1.00217.05           C
ATOM   1166  CE2 PHE   145     -11.824  41.423  75.055  1.00217.05           C
ATOM   1167  CZ  PHE   145     -12.161  42.121  76.188  1.00217.05           C
ATOM   1168  C   PHE   145      -8.447  45.110  74.166  1.00217.05           C
ATOM   1169  O   PHE   145      -9.266  45.849  74.711  1.00217.05           O
ATOM   1170  N   GLU   146      -7.139  45.111  74.481  1.00110.58           N
ATOM   1171  CA  GLU   146      -6.583  45.987  75.467  1.00110.58           C
ATOM   1172  CB  GLU   146      -5.129  45.656  75.837  1.00110.58           C
ATOM   1173  CG  GLU   146      -4.153  45.774  74.672  1.00110.58           C
ATOM   1174  CD  GLU   146      -2.760  45.539  75.232  1.00110.58           C
ATOM   1175  OE1 GLU   146      -2.352  46.306  76.146  1.00110.58           O
ATOM   1176  OE2 GLU   146      -2.087  44.588  74.752  1.00110.58           O
ATOM   1177  C   GLU   146      -6.607  47.385  74.941  1.00110.58           C
ATOM   1178  O   GLU   146      -6.847  48.329  75.691  1.00110.58           O
ATOM   1179  N   VAL   147      -6.322  47.564  73.635  1.00116.43           N
ATOM   1180  CA  VAL   147      -6.375  48.900  73.119  1.00116.43           C
ATOM   1181  CB  VAL   147      -5.077  49.379  72.516  1.00116.43           C
ATOM   1182  CG1 VAL   147      -4.828  48.690  71.169  1.00116.43           C
ATOM   1183  CG2 VAL   147      -5.112  50.909  72.434  1.00116.43           C
ATOM   1184  C   VAL   147      -7.462  48.927  72.091  1.00116.43           C
ATOM   1185  O   VAL   147      -7.500  48.093  71.186  1.00116.43           O
ATOM   1186  N   GLN   148      -8.395  49.890  72.228  1.00 67.56           N
ATOM   1187  CA  GLN   148      -9.518  49.948  71.336  1.00 67.56           C
ATOM   1188  CB  GLN   148     -10.773  49.309  71.953  1.00 67.56           C
ATOM   1189  CG  GLN   148     -10.587  47.829  72.293  1.00 67.56           C
ATOM   1190  CD  GLN   148     -11.749  47.388  73.173  1.00 67.56           C
ATOM   1191  OE1 GLN   148     -12.527  46.514  72.799  1.00 67.56           O
ATOM   1192  NE2 GLN   148     -11.866  47.998  74.384  1.00 67.56           N
ATOM   1193  C   GLN   148      -9.847  51.389  71.078  1.00 67.56           C
ATOM   1194  O   GLN   148      -9.483  52.264  71.863  1.00 67.56           O
ATOM   1195  N   THR   149     -10.520  51.678  69.939  1.00148.19           N
ATOM   1196  CA  THR   149     -10.902  53.039  69.676  1.00148.19           C
ATOM   1197  CB  THR   149      -9.790  53.865  69.095  1.00148.19           C
ATOM   1198  OG1 THR   149     -10.208  55.214  68.934  1.00148.19           O
ATOM   1199  CG2 THR   149      -9.381  53.259  67.742  1.00148.19           C
ATOM   1200  C   THR   149     -12.056  53.091  68.717  1.00148.19           C
ATOM   1201  O   THR   149     -12.225  52.229  67.856  1.00148.19           O
ATOM   1202  N   ASP   150     -12.928  54.099  68.922  1.00 80.24           N
ATOM   1203  CA  ASP   150     -14.063  54.414  68.101  1.00 80.24           C
ATOM   1204  CB  ASP   150     -15.141  55.198  68.867  1.00 80.24           C
ATOM   1205  CG  ASP   150     -15.740  54.243  69.891  1.00 80.24           C
ATOM   1206  OD1 ASP   150     -15.506  53.011  69.769  1.00 80.24           O
ATOM   1207  OD2 ASP   150     -16.433  54.737  70.818  1.00 80.24           O
ATOM   1208  C   ASP   150     -13.670  55.221  66.891  1.00 80.24           C
ATOM   1209  O   ASP   150     -14.382  55.227  65.887  1.00 80.24           O
ATOM   1210  N   LYS   151     -12.540  55.956  66.966  1.00 91.30           N
ATOM   1211  CA  LYS   151     -12.191  56.927  65.961  1.00 91.30           C
ATOM   1212  CB  LYS   151     -11.299  58.041  66.530  1.00 91.30           C
ATOM   1213  CG  LYS   151     -11.952  58.764  67.707  1.00 91.30           C
ATOM   1214  CD  LYS   151     -10.976  59.584  68.547  1.00 91.30           C
ATOM   1215  CE  LYS   151     -11.620  60.177  69.800  1.00 91.30           C
ATOM   1216  NZ  LYS   151     -10.573  60.543  70.779  1.00 91.30           N
ATOM   1217  C   LYS   151     -11.490  56.332  64.775  1.00 91.30           C
ATOM   1218  O   LYS   151     -10.690  55.407  64.898  1.00 91.30           O
ATOM   1219  N   LYS   152     -11.834  56.850  63.571  1.00134.14           N
ATOM   1220  CA  LYS   152     -11.204  56.491  62.328  1.00134.14           C
ATOM   1221  CB  LYS   152     -11.857  57.211  61.136  1.00134.14           C
ATOM   1222  CG  LYS   152     -13.330  56.867  60.909  1.00134.14           C
ATOM   1223  CD  LYS   152     -13.564  55.404  60.539  1.00134.14           C
ATOM   1224  CE  LYS   152     -15.034  55.053  60.309  1.00134.14           C
ATOM   1225  NZ  LYS   152     -15.526  55.717  59.082  1.00134.14           N
ATOM   1226  C   LYS   152      -9.809  57.017  62.386  1.00134.14           C
ATOM   1227  O   LYS   152      -8.830  56.313  62.138  1.00134.14           O
ATOM   1228  N   SER   153      -9.714  58.307  62.753  1.00 99.89           N
ATOM   1229  CA  SER   153      -8.475  59.006  62.853  1.00 99.89           C
ATOM   1230  CB  SER   153      -8.608  60.422  62.264  1.00 99.89           C
ATOM   1231  OG  SER   153      -7.344  61.057  62.171  1.00 99.89           O
ATOM   1232  C   SER   153      -8.267  59.134  64.322  1.00 99.89           C
ATOM   1233  O   SER   153      -9.080  59.745  65.013  1.00 99.89           O
ATOM   1234  N   VAL   154      -7.176  58.547  64.843  1.00 81.76           N
ATOM   1235  CA  VAL   154      -6.975  58.562  66.262  1.00 81.76           C
ATOM   1236  CB  VAL   154      -6.960  57.192  66.881  1.00 81.76           C
ATOM   1237  CG1 VAL   154      -6.535  57.302  68.347  1.00 81.76           C
ATOM   1238  CG2 VAL   154      -8.342  56.566  66.746  1.00 81.76           C
ATOM   1239  C   VAL   154      -5.624  59.123  66.529  1.00 81.76           C
ATOM   1240  O   VAL   154      -4.688  58.919  65.757  1.00 81.76           O
ATOM   1241  N   THR   155      -5.494  59.852  67.653  1.00 48.55           N
ATOM   1242  CA  THR   155      -4.212  60.372  68.007  1.00 48.55           C
ATOM   1243  CB  THR   155      -4.261  61.391  69.106  1.00 48.55           C
ATOM   1244  OG1 THR   155      -4.779  60.808  70.292  1.00 48.55           O
ATOM   1245  CG2 THR   155      -5.160  62.553  68.654  1.00 48.55           C
ATOM   1246  C   THR   155      -3.417  59.210  68.509  1.00 48.55           C
ATOM   1247  O   THR   155      -3.971  58.236  69.016  1.00 48.55           O
ATOM   1248  N   ALA   156      -2.083  59.277  68.352  1.00 44.02           N
ATOM   1249  CA  ALA   156      -1.225  58.237  68.840  1.00 44.02           C
ATOM   1250  CB  ALA   156       0.267  58.475  68.572  1.00 44.02           C
ATOM   1251  C   ALA   156      -1.387  58.214  70.323  1.00 44.02           C
ATOM   1252  O   ALA   156      -1.329  57.157  70.947  1.00 44.02           O
ATOM   1253  N   GLN   157      -1.603  59.399  70.923  1.00 59.94           N
ATOM   1254  CA  GLN   157      -1.674  59.517  72.351  1.00 59.94           C
ATOM   1255  CB  GLN   157      -1.912  60.964  72.823  1.00 59.94           C
ATOM   1256  CG  GLN   157      -1.979  61.096  74.346  1.00 59.94           C
ATOM   1257  CD  GLN   157      -2.204  62.560  74.698  1.00 59.94           C
ATOM   1258  OE1 GLN   157      -2.268  62.925  75.871  1.00 59.94           O
ATOM   1259  NE2 GLN   157      -2.325  63.427  73.656  1.00 59.94           N
ATOM   1260  C   GLN   157      -2.781  58.660  72.887  1.00 59.94           C
ATOM   1261  O   GLN   157      -2.599  57.977  73.894  1.00 59.94           O
ATOM   1262  N   GLU   158      -3.948  58.630  72.218  1.00 65.46           N
ATOM   1263  CA  GLU   158      -5.038  57.852  72.742  1.00 65.46           C
ATOM   1264  CB  GLU   158      -6.295  57.894  71.854  1.00 65.46           C
ATOM   1265  CG  GLU   158      -7.444  57.062  72.429  1.00 65.46           C
ATOM   1266  CD  GLU   158      -8.670  57.222  71.544  1.00 65.46           C
ATOM   1267  OE1 GLU   158      -9.006  58.382  71.195  1.00 65.46           O
ATOM   1268  OE2 GLU   158      -9.292  56.180  71.207  1.00 65.46           O
ATOM   1269  C   GLU   158      -4.619  56.413  72.835  1.00 65.46           C
ATOM   1270  O   GLU   158      -4.905  55.736  73.821  1.00 65.46           O
ATOM   1271  N   LEU   159      -3.942  55.906  71.791  1.00 63.88           N
ATOM   1272  CA  LEU   159      -3.514  54.534  71.724  1.00 63.88           C
ATOM   1273  CB  LEU   159      -2.954  54.186  70.335  1.00 63.88           C
ATOM   1274  CG  LEU   159      -3.985  54.330  69.200  1.00 63.88           C
ATOM   1275  CD1 LEU   159      -3.376  53.976  67.835  1.00 63.88           C
ATOM   1276  CD2 LEU   159      -5.256  53.527  69.500  1.00 63.88           C
ATOM   1277  C   LEU   159      -2.430  54.239  72.727  1.00 63.88           C
ATOM   1278  O   LEU   159      -2.434  53.185  73.363  1.00 63.88           O
ATOM   1279  N   ASP   160      -1.464  55.167  72.874  1.00 72.84           N
ATOM   1280  CA  ASP   160      -0.295  54.998  73.702  1.00 72.84           C
ATOM   1281  CB  ASP   160       0.665  56.198  73.565  1.00 72.84           C
ATOM   1282  CG  ASP   160       2.047  55.810  74.067  1.00 72.84           C
ATOM   1283  OD1 ASP   160       2.240  54.616  74.413  1.00 72.84           O
ATOM   1284  OD2 ASP   160       2.932  56.708  74.102  1.00 72.84           O
ATOM   1285  C   ASP   160      -0.691  54.892  75.137  1.00 72.84           C
ATOM   1286  O   ASP   160      -0.148  54.083  75.889  1.00 72.84           O
ATOM   1287  N   ILE   161      -1.668  55.713  75.550  1.00 50.30           N
ATOM   1288  CA  ILE   161      -2.079  55.728  76.918  1.00 50.30           C
ATOM   1289  CB  ILE   161      -3.155  56.741  77.176  1.00 50.30           C
ATOM   1290  CG1 ILE   161      -2.651  58.163  76.879  1.00 50.30           C
ATOM   1291  CG2 ILE   161      -3.627  56.547  78.622  1.00 50.30           C
ATOM   1292  CD1 ILE   161      -3.772  59.201  76.810  1.00 50.30           C
ATOM   1293  C   ILE   161      -2.629  54.379  77.269  1.00 50.30           C
ATOM   1294  O   ILE   161      -2.334  53.850  78.337  1.00 50.30           O
ATOM   1295  N   LYS   162      -3.451  53.791  76.378  1.00137.05           N
ATOM   1296  CA  LYS   162      -4.095  52.532  76.644  1.00137.05           C
ATOM   1297  CB  LYS   162      -5.101  52.174  75.539  1.00137.05           C
ATOM   1298  CG  LYS   162      -6.148  51.140  75.951  1.00137.05           C
ATOM   1299  CD  LYS   162      -7.338  51.088  74.990  1.00137.05           C
ATOM   1300  CE  LYS   162      -7.930  52.467  74.683  1.00137.05           C
ATOM   1301  NZ  LYS   162      -8.422  53.107  75.926  1.00137.05           N
ATOM   1302  C   LYS   162      -3.092  51.424  76.744  1.00137.05           C
ATOM   1303  O   LYS   162      -3.149  50.607  77.663  1.00137.05           O
ATOM   1304  N   ALA   163      -2.136  51.373  75.799  1.00 47.58           N
ATOM   1305  CA  ALA   163      -1.176  50.309  75.774  1.00 47.58           C
ATOM   1306  CB  ALA   163      -0.237  50.384  74.561  1.00 47.58           C
ATOM   1307  C   ALA   163      -0.327  50.338  77.010  1.00 47.58           C
ATOM   1308  O   ALA   163      -0.112  49.302  77.633  1.00 47.58           O
ATOM   1309  N   ARG   164       0.153  51.527  77.420  1.00114.95           N
ATOM   1310  CA  ARG   164       1.050  51.626  78.536  1.00114.95           C
ATOM   1311  CB  ARG   164       1.697  53.006  78.686  1.00114.95           C
ATOM   1312  CG  ARG   164       2.565  53.336  77.471  1.00114.95           C
ATOM   1313  CD  ARG   164       3.646  54.379  77.743  1.00114.95           C
ATOM   1314  NE  ARG   164       4.207  54.776  76.423  1.00114.95           N
ATOM   1315  CZ  ARG   164       5.242  55.660  76.357  1.00114.95           C
ATOM   1316  NH1 ARG   164       5.819  56.127  77.503  1.00114.95           N
ATOM   1317  NH2 ARG   164       5.687  56.091  75.140  1.00114.95           N
ATOM   1318  C   ARG   164       0.371  51.245  79.813  1.00114.95           C
ATOM   1319  O   ARG   164       1.017  50.729  80.722  1.00114.95           O
ATOM   1320  N   ASN   165      -0.940  51.513  79.941  1.00 69.23           N
ATOM   1321  CA  ASN   165      -1.632  51.164  81.150  1.00 69.23           C
ATOM   1322  CB  ASN   165      -3.105  51.612  81.153  1.00 69.23           C
ATOM   1323  CG  ASN   165      -3.682  51.340  82.537  1.00 69.23           C
ATOM   1324  OD1 ASN   165      -3.796  50.193  82.965  1.00 69.23           O
ATOM   1325  ND2 ASN   165      -4.054  52.428  83.263  1.00 69.23           N
ATOM   1326  C   ASN   165      -1.610  49.677  81.299  1.00 69.23           C
ATOM   1327  O   ASN   165      -1.463  49.153  82.400  1.00 69.23           O
ATOM   1328  N   PHE   166      -1.768  48.945  80.185  1.00 59.39           N
ATOM   1329  CA  PHE   166      -1.760  47.516  80.261  1.00 59.39           C
ATOM   1330  CB  PHE   166      -2.030  46.861  78.894  1.00 59.39           C
ATOM   1331  CG  PHE   166      -1.927  45.381  79.037  1.00 59.39           C
ATOM   1332  CD1 PHE   166      -2.929  44.652  79.634  1.00 59.39           C
ATOM   1333  CD2 PHE   166      -0.823  44.724  78.547  1.00 59.39           C
ATOM   1334  CE1 PHE   166      -2.825  43.286  79.754  1.00 59.39           C
ATOM   1335  CE2 PHE   166      -0.714  43.359  78.663  1.00 59.39           C
ATOM   1336  CZ  PHE   166      -1.713  42.636  79.269  1.00 59.39           C
ATOM   1337  C   PHE   166      -0.409  47.085  80.729  1.00 59.39           C
ATOM   1338  O   PHE   166      -0.281  46.217  81.590  1.00 59.39           O
ATOM   1339  N   LEU   167       0.645  47.709  80.180  1.00121.30           N
ATOM   1340  CA  LEU   167       1.976  47.339  80.536  1.00121.30           C
ATOM   1341  CB  LEU   167       3.038  48.056  79.698  1.00121.30           C
ATOM   1342  CG  LEU   167       3.210  47.453  78.290  1.00121.30           C
ATOM   1343  CD1 LEU   167       1.904  47.459  77.489  1.00121.30           C
ATOM   1344  CD2 LEU   167       4.355  48.140  77.539  1.00121.30           C
ATOM   1345  C   LEU   167       2.207  47.601  81.993  1.00121.30           C
ATOM   1346  O   LEU   167       2.931  46.848  82.645  1.00121.30           O
ATOM   1347  N   ILE   168       1.641  48.691  82.547  1.00113.71           N
ATOM   1348  CA  ILE   168       1.865  48.934  83.942  1.00113.71           C
ATOM   1349  CB  ILE   168       1.416  50.290  84.433  1.00113.71           C
ATOM   1350  CG1 ILE   168      -0.111  50.455  84.384  1.00113.71           C
ATOM   1351  CG2 ILE   168       2.175  51.347  83.612  1.00113.71           C
ATOM   1352  CD1 ILE   168      -0.627  51.658  85.173  1.00113.71           C
ATOM   1353  C   ILE   168       1.179  47.887  84.766  1.00113.71           C
ATOM   1354  O   ILE   168       1.759  47.334  85.698  1.00113.71           O
ATOM   1355  N   ASN   169      -0.085  47.563  84.445  1.00 45.85           N
ATOM   1356  CA  ASN   169      -0.752  46.617  85.288  1.00 45.85           C
ATOM   1357  CB  ASN   169      -2.220  46.380  84.889  1.00 45.85           C
ATOM   1358  CG  ASN   169      -3.014  47.612  85.297  1.00 45.85           C
ATOM   1359  OD1 ASN   169      -2.583  48.382  86.154  1.00 45.85           O
ATOM   1360  ND2 ASN   169      -4.209  47.799  84.676  1.00 45.85           N
ATOM   1361  C   ASN   169      -0.042  45.302  85.237  1.00 45.85           C
ATOM   1362  O   ASN   169       0.322  44.746  86.272  1.00 45.85           O
ATOM   1363  N   LYS   170       0.175  44.762  84.024  1.00 95.01           N
ATOM   1364  CA  LYS   170       0.779  43.465  83.923  1.00 95.01           C
ATOM   1365  CB  LYS   170       0.692  42.925  82.485  1.00 95.01           C
ATOM   1366  CG  LYS   170       0.913  41.417  82.358  1.00 95.01           C
ATOM   1367  CD  LYS   170       0.480  40.862  81.000  1.00 95.01           C
ATOM   1368  CE  LYS   170       0.598  39.342  80.887  1.00 95.01           C
ATOM   1369  NZ  LYS   170       2.022  38.941  80.904  1.00 95.01           N
ATOM   1370  C   LYS   170       2.230  43.479  84.332  1.00 95.01           C
ATOM   1371  O   LYS   170       2.630  42.779  85.262  1.00 95.01           O
ATOM   1372  N   LYS   171       3.038  44.292  83.620  1.00127.50           N
ATOM   1373  CA  LYS   171       4.469  44.436  83.735  1.00127.50           C
ATOM   1374  CB  LYS   171       5.116  45.081  82.494  1.00127.50           C
ATOM   1375  CG  LYS   171       5.101  44.217  81.231  1.00127.50           C
ATOM   1376  CD  LYS   171       3.717  44.054  80.600  1.00127.50           C
ATOM   1377  CE  LYS   171       3.753  43.332  79.249  1.00127.50           C
ATOM   1378  NZ  LYS   171       2.395  43.268  78.669  1.00127.50           N
ATOM   1379  C   LYS   171       4.915  45.256  84.904  1.00127.50           C
ATOM   1380  O   LYS   171       6.039  45.091  85.373  1.00127.50           O
ATOM   1381  N   ASN   172       4.083  46.193  85.386  1.00 89.36           N
ATOM   1382  CA  ASN   172       4.547  47.102  86.391  1.00 89.36           C
ATOM   1383  CB  ASN   172       5.041  46.400  87.666  1.00 89.36           C
ATOM   1384  CG  ASN   172       3.838  45.777  88.354  1.00 89.36           C
ATOM   1385  OD1 ASN   172       3.967  44.794  89.081  1.00 89.36           O
ATOM   1386  ND2 ASN   172       2.633  46.360  88.117  1.00 89.36           N
ATOM   1387  C   ASN   172       5.705  47.817  85.778  1.00 89.36           C
ATOM   1388  O   ASN   172       6.748  47.972  86.402  1.00 89.36           O
ATOM   1389  N   LEU   173       5.517  48.324  84.538  1.00202.59           N
ATOM   1390  CA  LEU   173       6.605  48.892  83.786  1.00202.59           C
ATOM   1391  CB  LEU   173       6.190  49.622  82.492  1.00202.59           C
ATOM   1392  CG  LEU   173       5.635  48.800  81.321  1.00202.59           C
ATOM   1393  CD1 LEU   173       5.436  49.715  80.103  1.00202.59           C
ATOM   1394  CD2 LEU   173       6.519  47.595  80.982  1.00202.59           C
ATOM   1395  C   LEU   173       7.277  49.991  84.550  1.00202.59           C
ATOM   1396  O   LEU   173       8.501  50.033  84.645  1.00202.59           O
ATOM   1397  N   TYR   174       6.478  50.931  85.072  1.00189.01           N
ATOM   1398  CA  TYR   174       6.935  52.122  85.727  1.00189.01           C
ATOM   1399  CB  TYR   174       5.901  53.253  85.656  1.00189.01           C
ATOM   1400  CG  TYR   174       5.822  53.477  84.181  1.00189.01           C
ATOM   1401  CD1 TYR   174       6.846  54.121  83.525  1.00189.01           C
ATOM   1402  CD2 TYR   174       4.767  52.994  83.437  1.00189.01           C
ATOM   1403  CE1 TYR   174       6.802  54.316  82.164  1.00189.01           C
ATOM   1404  CE2 TYR   174       4.716  53.187  82.074  1.00189.01           C
ATOM   1405  CZ  TYR   174       5.734  53.853  81.435  1.00189.01           C
ATOM   1406  OH  TYR   174       5.691  54.054  80.039  1.00189.01           O
ATOM   1407  C   TYR   174       7.480  51.920  87.109  1.00189.01           C
ATOM   1408  O   TYR   174       8.226  52.767  87.595  1.00189.01           O
ATOM   1409  N   GLU   175       7.066  50.847  87.810  1.00 85.03           N
ATOM   1410  CA  GLU   175       7.478  50.600  89.169  1.00 85.03           C
ATOM   1411  CB  GLU   175       7.019  49.228  89.695  1.00 85.03           C
ATOM   1412  CG  GLU   175       5.523  49.148  90.002  1.00 85.03           C
ATOM   1413  CD  GLU   175       5.342  49.554  91.457  1.00 85.03           C
ATOM   1414  OE1 GLU   175       6.234  49.208  92.278  1.00 85.03           O
ATOM   1415  OE2 GLU   175       4.309  50.203  91.770  1.00 85.03           O
ATOM   1416  C   GLU   175       8.972  50.641  89.279  1.00 85.03           C
ATOM   1417  O   GLU   175       9.694  50.272  88.353  1.00 85.03           O
ATOM   1418  N   PHE   176       9.472  51.113  90.444  1.00 86.92           N
ATOM   1419  CA  PHE   176      10.888  51.204  90.654  1.00 86.92           C
ATOM   1420  CB  PHE   176      11.309  52.195  91.758  1.00 86.92           C
ATOM   1421  CG  PHE   176      10.975  53.593  91.364  1.00 86.92           C
ATOM   1422  CD1 PHE   176       9.753  54.139  91.678  1.00 86.92           C
ATOM   1423  CD2 PHE   176      11.895  54.359  90.687  1.00 86.92           C
ATOM   1424  CE1 PHE   176       9.450  55.432  91.319  1.00 86.92           C
ATOM   1425  CE2 PHE   176      11.599  55.651  90.325  1.00 86.92           C
ATOM   1426  CZ  PHE   176      10.374  56.189  90.640  1.00 86.92           C
ATOM   1427  C   PHE   176      11.365  49.874  91.131  1.00 86.92           C
ATOM   1428  O   PHE   176      11.050  49.448  92.239  1.00 86.92           O
ATOM   1429  N   ASN   177      12.099  49.161  90.259  1.00191.00           N
ATOM   1430  CA  ASN   177      12.748  47.916  90.557  1.00191.00           C
ATOM   1431  CB  ASN   177      13.733  48.044  91.730  1.00191.00           C
ATOM   1432  CG  ASN   177      14.818  49.020  91.296  1.00191.00           C
ATOM   1433  OD1 ASN   177      14.924  49.367  90.120  1.00191.00           O
ATOM   1434  ND2 ASN   177      15.648  49.478  92.270  1.00191.00           N
ATOM   1435  C   ASN   177      11.740  46.854  90.883  1.00191.00           C
ATOM   1436  O   ASN   177      12.099  45.689  91.056  1.00191.00           O
ATOM   1437  N   SER   178      10.448  47.224  90.961  1.00112.36           N
ATOM   1438  CA  SER   178       9.391  46.280  91.167  1.00112.36           C
ATOM   1439  CB  SER   178       8.067  46.942  91.592  1.00112.36           C
ATOM   1440  OG  SER   178       7.062  45.960  91.792  1.00112.36           O
ATOM   1441  C   SER   178       9.192  45.670  89.829  1.00112.36           C
ATOM   1442  O   SER   178       8.564  44.623  89.675  1.00112.36           O
ATOM   1443  N   SER   179       9.758  46.347  88.814  1.00 62.30           N
ATOM   1444  CA  SER   179       9.580  45.911  87.470  1.00 62.30           C
ATOM   1445  CB  SER   179       9.314  47.053  86.488  1.00 62.30           C
ATOM   1446  OG  SER   179      10.472  47.865  86.365  1.00 62.30           O
ATOM   1447  C   SER   179      10.848  45.307  86.996  1.00 62.30           C
ATOM   1448  O   SER   179      11.943  45.839  87.178  1.00 62.30           O
ATOM   1449  N   PRO   180      10.680  44.154  86.431  1.00121.24           N
ATOM   1450  CA  PRO   180      11.763  43.465  85.794  1.00121.24           C
ATOM   1451  CD  PRO   180       9.638  43.247  86.879  1.00121.24           C
ATOM   1452  CB  PRO   180      11.338  41.995  85.710  1.00121.24           C
ATOM   1453  CG  PRO   180       9.825  42.004  85.999  1.00121.24           C
ATOM   1454  C   PRO   180      12.057  44.091  84.466  1.00121.24           C
ATOM   1455  O   PRO   180      13.118  43.828  83.904  1.00121.24           O
ATOM   1456  N   TYR   181      11.131  44.921  83.951  1.00209.27           N
ATOM   1457  CA  TYR   181      11.232  45.496  82.636  1.00209.27           C
ATOM   1458  CB  TYR   181       9.848  46.080  82.296  1.00209.27           C
ATOM   1459  CG  TYR   181       9.814  47.020  81.147  1.00209.27           C
ATOM   1460  CD1 TYR   181       9.650  46.581  79.855  1.00209.27           C
ATOM   1461  CD2 TYR   181       9.916  48.368  81.392  1.00209.27           C
ATOM   1462  CE1 TYR   181       9.597  47.487  78.821  1.00209.27           C
ATOM   1463  CE2 TYR   181       9.864  49.276  80.368  1.00209.27           C
ATOM   1464  CZ  TYR   181       9.704  48.833  79.081  1.00209.27           C
ATOM   1465  OH  TYR   181       9.647  49.774  78.036  1.00209.27           O
ATOM   1466  C   TYR   181      12.266  46.583  82.651  1.00209.27           C
ATOM   1467  O   TYR   181      12.070  47.634  83.256  1.00209.27           O
ATOM   1468  N   GLU   182      13.437  46.310  82.034  1.00125.90           N
ATOM   1469  CA  GLU   182      14.504  47.264  81.927  1.00125.90           C
ATOM   1470  CB  GLU   182      15.875  46.590  81.833  1.00125.90           C
ATOM   1471  CG  GLU   182      16.202  45.850  83.131  1.00125.90           C
ATOM   1472  CD  GLU   182      16.075  46.846  84.278  1.00125.90           C
ATOM   1473  OE1 GLU   182      16.762  47.901  84.223  1.00125.90           O
ATOM   1474  OE2 GLU   182      15.282  46.571  85.218  1.00125.90           O
ATOM   1475  C   GLU   182      14.338  48.200  80.770  1.00125.90           C
ATOM   1476  O   GLU   182      14.548  49.404  80.909  1.00125.90           O
ATOM   1477  N   THR   183      13.972  47.669  79.584  1.00121.50           N
ATOM   1478  CA  THR   183      13.850  48.534  78.447  1.00121.50           C
ATOM   1479  CB  THR   183      15.037  48.534  77.529  1.00121.50           C
ATOM   1480  OG1 THR   183      14.964  49.633  76.635  1.00121.50           O
ATOM   1481  CG2 THR   183      15.027  47.228  76.733  1.00121.50           C
ATOM   1482  C   THR   183      12.673  48.079  77.650  1.00121.50           C
ATOM   1483  O   THR   183      12.191  46.956  77.811  1.00121.50           O
ATOM   1484  N   GLY   184      12.166  48.965  76.767  1.00 41.76           N
ATOM   1485  CA  GLY   184      11.049  48.574  75.964  1.00 41.76           C
ATOM   1486  C   GLY   184      10.822  49.597  74.901  1.00 41.76           C
ATOM   1487  O   GLY   184      11.226  50.752  75.025  1.00 41.76           O
ATOM   1488  N   TYR   185      10.131  49.168  73.825  1.00 84.83           N
ATOM   1489  CA  TYR   185       9.897  49.981  72.667  1.00 84.83           C
ATOM   1490  CB  TYR   185      10.911  49.561  71.584  1.00 84.83           C
ATOM   1491  CG  TYR   185      10.685  50.105  70.214  1.00 84.83           C
ATOM   1492  CD1 TYR   185      10.985  51.406  69.881  1.00 84.83           C
ATOM   1493  CD2 TYR   185      10.210  49.260  69.235  1.00 84.83           C
ATOM   1494  CE1 TYR   185      10.783  51.855  68.594  1.00 84.83           C
ATOM   1495  CE2 TYR   185      10.007  49.701  67.951  1.00 84.83           C
ATOM   1496  CZ  TYR   185      10.294  51.003  67.628  1.00 84.83           C
ATOM   1497  OH  TYR   185      10.086  51.449  66.305  1.00 84.83           O
ATOM   1498  C   TYR   185       8.480  49.768  72.206  1.00 84.83           C
ATOM   1499  O   TYR   185       7.973  48.647  72.234  1.00 84.83           O
ATOM   1500  N   ILE   186       7.792  50.854  71.786  1.00 49.27           N
ATOM   1501  CA  ILE   186       6.441  50.728  71.306  1.00 49.27           C
ATOM   1502  CB  ILE   186       5.425  51.442  72.154  1.00 49.27           C
ATOM   1503  CG1 ILE   186       4.001  51.073  71.708  1.00 49.27           C
ATOM   1504  CG2 ILE   186       5.725  52.950  72.116  1.00 49.27           C
ATOM   1505  CD1 ILE   186       2.924  51.492  72.709  1.00 49.27           C
ATOM   1506  C   ILE   186       6.392  51.307  69.926  1.00 49.27           C
ATOM   1507  O   ILE   186       6.881  52.409  69.682  1.00 49.27           O
ATOM   1508  N   LYS   187       5.804  50.559  68.969  1.00 74.62           N
ATOM   1509  CA  LYS   187       5.768  51.056  67.625  1.00 74.62           C
ATOM   1510  CB  LYS   187       6.612  50.205  66.657  1.00 74.62           C
ATOM   1511  CG  LYS   187       6.770  50.785  65.252  1.00 74.62           C
ATOM   1512  CD  LYS   187       7.865  50.084  64.445  1.00 74.62           C
ATOM   1513  CE  LYS   187       8.047  50.636  63.030  1.00 74.62           C
ATOM   1514  NZ  LYS   187       9.182  49.954  62.363  1.00 74.62           N
ATOM   1515  C   LYS   187       4.354  51.046  67.141  1.00 74.62           C
ATOM   1516  O   LYS   187       3.633  50.061  67.297  1.00 74.62           O
ATOM   1517  N   PHE   188       3.918  52.175  66.546  1.00 70.86           N
ATOM   1518  CA  PHE   188       2.600  52.251  65.989  1.00 70.86           C
ATOM   1519  CB  PHE   188       1.923  53.605  66.256  1.00 70.86           C
ATOM   1520  CG  PHE   188       1.875  53.772  67.737  1.00 70.86           C
ATOM   1521  CD1 PHE   188       2.949  54.314  68.403  1.00 70.86           C
ATOM   1522  CD2 PHE   188       0.772  53.384  68.464  1.00 70.86           C
ATOM   1523  CE1 PHE   188       2.926  54.474  69.769  1.00 70.86           C
ATOM   1524  CE2 PHE   188       0.745  53.542  69.831  1.00 70.86           C
ATOM   1525  CZ  PHE   188       1.821  54.088  70.487  1.00 70.86           C
ATOM   1526  C   PHE   188       2.811  52.117  64.518  1.00 70.86           C
ATOM   1527  O   PHE   188       3.320  53.031  63.869  1.00 70.86           O
ATOM   1528  N   ILE   189       2.407  50.966  63.945  1.00 93.27           N
ATOM   1529  CA  ILE   189       2.679  50.753  62.555  1.00 93.27           C
ATOM   1530  CB  ILE   189       3.344  49.437  62.267  1.00 93.27           C
ATOM   1531  CG1 ILE   189       3.755  49.371  60.787  1.00 93.27           C
ATOM   1532  CG2 ILE   189       2.410  48.305  62.724  1.00 93.27           C
ATOM   1533  CD1 ILE   189       4.697  48.213  60.467  1.00 93.27           C
ATOM   1534  C   ILE   189       1.422  50.822  61.752  1.00 93.27           C
ATOM   1535  O   ILE   189       0.460  50.093  61.987  1.00 93.27           O
ATOM   1536  N   GLU   190       1.429  51.732  60.758  1.00 75.46           N
ATOM   1537  CA  GLU   190       0.327  51.956  59.868  1.00 75.46           C
ATOM   1538  CB  GLU   190      -0.008  53.447  59.678  1.00 75.46           C
ATOM   1539  CG  GLU   190      -1.183  53.703  58.731  1.00 75.46           C
ATOM   1540  CD  GLU   190      -1.355  55.208  58.597  1.00 75.46           C
ATOM   1541  OE1 GLU   190      -0.613  55.955  59.289  1.00 75.46           O
ATOM   1542  OE2 GLU   190      -2.226  55.633  57.793  1.00 75.46           O
ATOM   1543  C   GLU   190       0.744  51.430  58.533  1.00 75.46           C
ATOM   1544  O   GLU   190       1.931  51.379  58.214  1.00 75.46           O
ATOM   1545  N   ASN   191      -0.241  50.973  57.742  1.00 83.95           N
ATOM   1546  CA  ASN   191      -0.005  50.404  56.449  1.00 83.95           C
ATOM   1547  CB  ASN   191      -1.284  49.780  55.860  1.00 83.95           C
ATOM   1548  CG  ASN   191      -0.889  48.788  54.777  1.00 83.95           C
ATOM   1549  OD1 ASN   191       0.207  48.855  54.223  1.00 83.95           O
ATOM   1550  ND2 ASN   191      -1.808  47.833  54.472  1.00 83.95           N
ATOM   1551  C   ASN   191       0.474  51.457  55.502  1.00 83.95           C
ATOM   1552  O   ASN   191       1.448  51.253  54.777  1.00 83.95           O
ATOM   1553  N   ASN   192      -0.189  52.630  55.481  1.00150.46           N
ATOM   1554  CA  ASN   192       0.254  53.576  54.507  1.00150.46           C
ATOM   1555  CB  ASN   192      -0.852  53.960  53.514  1.00150.46           C
ATOM   1556  CG  ASN   192      -1.175  52.699  52.725  1.00150.46           C
ATOM   1557  OD1 ASN   192      -2.324  52.452  52.361  1.00150.46           O
ATOM   1558  ND2 ASN   192      -0.128  51.872  52.460  1.00150.46           N
ATOM   1559  C   ASN   192       0.739  54.818  55.176  1.00150.46           C
ATOM   1560  O   ASN   192       0.066  55.847  55.148  1.00150.46           O
ATOM   1561  N   GLY   193       1.958  54.764  55.747  1.00 34.36           N
ATOM   1562  CA  GLY   193       2.519  55.917  56.385  1.00 34.36           C
ATOM   1563  C   GLY   193       3.703  55.459  57.176  1.00 34.36           C
ATOM   1564  O   GLY   193       3.868  54.265  57.422  1.00 34.36           O
ATOM   1565  N   ASN   194       4.545  56.419  57.609  1.00 58.13           N
ATOM   1566  CA  ASN   194       5.734  56.118  58.356  1.00 58.13           C
ATOM   1567  CB  ASN   194       6.674  57.330  58.516  1.00 58.13           C
ATOM   1568  CG  ASN   194       7.161  57.761  57.138  1.00 58.13           C
ATOM   1569  OD1 ASN   194       7.324  58.950  56.868  1.00 58.13           O
ATOM   1570  ND2 ASN   194       7.399  56.770  56.238  1.00 58.13           N
ATOM   1571  C   ASN   194       5.311  55.701  59.728  1.00 58.13           C
ATOM   1572  O   ASN   194       4.262  56.116  60.216  1.00 58.13           O
ATOM   1573  N   THR   195       6.124  54.851  60.389  1.00101.17           N
ATOM   1574  CA  THR   195       5.771  54.366  61.692  1.00101.17           C
ATOM   1575  CB  THR   195       6.483  53.100  62.068  1.00101.17           C
ATOM   1576  OG1 THR   195       7.877  53.340  62.195  1.00101.17           O
ATOM   1577  CG2 THR   195       6.230  52.055  60.968  1.00101.17           C
ATOM   1578  C   THR   195       6.152  55.384  62.717  1.00101.17           C
ATOM   1579  O   THR   195       7.068  56.181  62.517  1.00101.17           O
ATOM   1580  N   PHE   196       5.422  55.384  63.851  1.00 89.77           N
ATOM   1581  CA  PHE   196       5.756  56.239  64.949  1.00 89.77           C
ATOM   1582  CB  PHE   196       4.601  57.133  65.428  1.00 89.77           C
ATOM   1583  CG  PHE   196       4.427  58.193  64.396  1.00 89.77           C
ATOM   1584  CD1 PHE   196       3.704  57.952  63.251  1.00 89.77           C
ATOM   1585  CD2 PHE   196       4.998  59.432  64.573  1.00 89.77           C
ATOM   1586  CE1 PHE   196       3.550  58.935  62.303  1.00 89.77           C
ATOM   1587  CE2 PHE   196       4.847  60.420  63.627  1.00 89.77           C
ATOM   1588  CZ  PHE   196       4.120  60.172  62.489  1.00 89.77           C
ATOM   1589  C   PHE   196       6.137  55.321  66.063  1.00 89.77           C
ATOM   1590  O   PHE   196       5.424  54.364  66.360  1.00 89.77           O
ATOM   1591  N   TRP   197       7.294  55.576  66.703  1.00 69.31           N
ATOM   1592  CA  TRP   197       7.767  54.673  67.713  1.00 69.31           C
ATOM   1593  CB  TRP   197       8.913  53.810  67.181  1.00 69.31           C
ATOM   1594  CG  TRP   197       9.981  54.630  66.492  1.00 69.31           C
ATOM   1595  CD2 TRP   197      11.168  55.143  67.120  1.00 69.31           C
ATOM   1596  CD1 TRP   197      10.035  55.026  65.187  1.00 69.31           C
ATOM   1597  NE1 TRP   197      11.174  55.761  64.963  1.00 69.31           N
ATOM   1598  CE2 TRP   197      11.884  55.838  66.142  1.00 69.31           C
ATOM   1599  CE3 TRP   197      11.628  55.040  68.401  1.00 69.31           C
ATOM   1600  CZ2 TRP   197      13.075  56.436  66.433  1.00 69.31           C
ATOM   1601  CZ3 TRP   197      12.827  55.653  68.692  1.00 69.31           C
ATOM   1602  CH2 TRP   197      13.536  56.336  67.726  1.00 69.31           C
ATOM   1603  C   TRP   197       8.299  55.445  68.873  1.00 69.31           C
ATOM   1604  O   TRP   197       8.998  56.442  68.703  1.00 69.31           O
ATOM   1605  N   TYR   198       7.987  54.989  70.103  1.00153.92           N
ATOM   1606  CA  TYR   198       8.491  55.696  71.245  1.00153.92           C
ATOM   1607  CB  TYR   198       7.418  56.317  72.162  1.00153.92           C
ATOM   1608  CG  TYR   198       6.570  57.268  71.389  1.00153.92           C
ATOM   1609  CD1 TYR   198       7.077  58.470  70.953  1.00153.92           C
ATOM   1610  CD2 TYR   198       5.267  56.944  71.077  1.00153.92           C
ATOM   1611  CE1 TYR   198       6.292  59.344  70.238  1.00153.92           C
ATOM   1612  CE2 TYR   198       4.477  57.813  70.365  1.00153.92           C
ATOM   1613  CZ  TYR   198       4.987  59.017  69.946  1.00153.92           C
ATOM   1614  OH  TYR   198       4.173  59.906  69.214  1.00153.92           O
ATOM   1615  C   TYR   198       9.223  54.732  72.126  1.00153.92           C
ATOM   1616  O   TYR   198       8.751  53.628  72.396  1.00153.92           O
ATOM   1617  N   ASP   199      10.426  55.120  72.590  1.00 94.17           N
ATOM   1618  CA  ASP   199      11.107  54.272  73.518  1.00 94.17           C
ATOM   1619  CB  ASP   199      12.607  54.602  73.635  1.00 94.17           C
ATOM   1620  CG  ASP   199      13.318  53.452  74.330  1.00 94.17           C
ATOM   1621  OD1 ASP   199      12.687  52.821  75.219  1.00 94.17           O
ATOM   1622  OD2 ASP   199      14.519  53.230  74.023  1.00 94.17           O
ATOM   1623  C   ASP   199      10.392  54.484  74.819  1.00 94.17           C
ATOM   1624  O   ASP   199      10.204  55.619  75.256  1.00 94.17           O
ATOM   1625  N   MET   200       9.978  53.394  75.491  1.00105.02           N
ATOM   1626  CA  MET   200       9.164  53.552  76.667  1.00105.02           C
ATOM   1627  CB  MET   200       8.620  52.228  77.227  1.00105.02           C
ATOM   1628  CG  MET   200       7.590  51.568  76.308  1.00105.02           C
ATOM   1629  SD  MET   200       6.934  49.980  76.905  1.00105.02           S
ATOM   1630  CE  MET   200       5.994  49.646  75.390  1.00105.02           C
ATOM   1631  C   MET   200       9.910  54.261  77.754  1.00105.02           C
ATOM   1632  O   MET   200       9.308  54.981  78.548  1.00105.02           O
ATOM   1633  N   MET   201      11.221  53.999  77.877  1.00175.51           N
ATOM   1634  CA  MET   201      12.053  54.608  78.874  1.00175.51           C
ATOM   1635  CB  MET   201      13.382  53.865  79.082  1.00175.51           C
ATOM   1636  CG  MET   201      13.192  52.486  79.723  1.00175.51           C
ATOM   1637  SD  MET   201      12.487  52.536  81.400  1.00175.51           S
ATOM   1638  CE  MET   201      12.232  50.742  81.530  1.00175.51           C
ATOM   1639  C   MET   201      12.343  56.034  78.575  1.00175.51           C
ATOM   1640  O   MET   201      12.557  56.801  79.505  1.00175.51           O
ATOM   1641  N   PRO   202      12.456  56.409  77.335  1.00233.68           N
ATOM   1642  CA  PRO   202      12.726  57.787  77.072  1.00233.68           C
ATOM   1643  CD  PRO   202      13.217  55.568  76.444  1.00233.68           C
ATOM   1644  CB  PRO   202      13.295  57.862  75.660  1.00233.68           C
ATOM   1645  CG  PRO   202      14.012  56.513  75.522  1.00233.68           C
ATOM   1646  C   PRO   202      11.583  58.698  77.326  1.00233.68           C
ATOM   1647  O   PRO   202      10.455  58.421  76.934  1.00233.68           O
ATOM   1648  N   ALA   203      11.874  59.811  77.997  1.00115.42           N
ATOM   1649  CA  ALA   203      10.918  60.839  78.220  1.00115.42           C
ATOM   1650  CB  ALA   203      10.093  60.668  79.509  1.00115.42           C
ATOM   1651  C   ALA   203      11.788  62.029  78.397  1.00115.42           C
ATOM   1652  O   ALA   203      12.860  61.926  78.991  1.00115.42           O
ATOM   1653  N   PRO   204      11.383  63.133  77.858  1.00161.21           N
ATOM   1654  CA  PRO   204      12.213  64.291  77.998  1.00161.21           C
ATOM   1655  CD  PRO   204      10.737  63.089  76.556  1.00161.21           C
ATOM   1656  CB  PRO   204      11.798  65.243  76.879  1.00161.21           C
ATOM   1657  CG  PRO   204      11.272  64.303  75.780  1.00161.21           C
ATOM   1658  C   PRO   204      12.066  64.875  79.356  1.00161.21           C
ATOM   1659  O   PRO   204      11.021  64.696  79.980  1.00161.21           O
ATOM   1660  N   GLY   205      13.113  65.568  79.832  1.00 40.94           N
ATOM   1661  CA  GLY   205      13.049  66.242  81.089  1.00 40.94           C
ATOM   1662  C   GLY   205      13.704  65.389  82.115  1.00 40.94           C
ATOM   1663  O   GLY   205      13.174  64.350  82.509  1.00 40.94           O
ATOM   1664  N   ASP   206      14.888  65.825  82.581  1.00 45.55           N
ATOM   1665  CA  ASP   206      15.548  65.116  83.630  1.00 45.55           C
ATOM   1666  CB  ASP   206      16.921  65.709  83.979  1.00 45.55           C
ATOM   1667  CG  ASP   206      17.810  65.483  82.767  1.00 45.55           C
ATOM   1668  OD1 ASP   206      17.348  64.794  81.820  1.00 45.55           O
ATOM   1669  OD2 ASP   206      18.958  66.003  82.765  1.00 45.55           O
ATOM   1670  C   ASP   206      14.653  65.295  84.799  1.00 45.55           C
ATOM   1671  O   ASP   206      14.439  64.381  85.592  1.00 45.55           O
ATOM   1672  N   LYS   207      14.087  66.510  84.910  1.00250.17           N
ATOM   1673  CA  LYS   207      13.163  66.775  85.963  1.00250.17           C
ATOM   1674  CB  LYS   207      12.698  68.241  86.022  1.00250.17           C
ATOM   1675  CG  LYS   207      13.773  69.194  86.547  1.00250.17           C
ATOM   1676  CD  LYS   207      14.142  68.942  88.011  1.00250.17           C
ATOM   1677  CE  LYS   207      13.193  69.634  88.995  1.00250.17           C
ATOM   1678  NZ  LYS   207      11.799  69.185  88.771  1.00250.17           N
ATOM   1679  C   LYS   207      11.979  65.924  85.683  1.00250.17           C
ATOM   1680  O   LYS   207      11.576  65.748  84.534  1.00250.17           O
ATOM   1681  N   PHE   208      11.409  65.344  86.751  1.00286.43           N
ATOM   1682  CA  PHE   208      10.285  64.481  86.596  1.00286.43           C
ATOM   1683  CB  PHE   208      10.230  63.430  87.731  1.00286.43           C
ATOM   1684  CG  PHE   208      10.420  64.123  89.045  1.00286.43           C
ATOM   1685  CD1 PHE   208      11.688  64.477  89.449  1.00286.43           C
ATOM   1686  CD2 PHE   208       9.366  64.434  89.874  1.00286.43           C
ATOM   1687  CE1 PHE   208      11.900  65.121  90.646  1.00286.43           C
ATOM   1688  CE2 PHE   208       9.568  65.078  91.073  1.00286.43           C
ATOM   1689  CZ  PHE   208      10.839  65.425  91.463  1.00286.43           C
ATOM   1690  C   PHE   208       9.047  65.311  86.575  1.00286.43           C
ATOM   1691  O   PHE   208       8.303  65.383  87.548  1.00286.43           O
ATOM   1692  N   ASP   209       8.767  65.945  85.423  1.00132.45           N
ATOM   1693  CA  ASP   209       7.590  66.752  85.390  1.00132.45           C
ATOM   1694  CB  ASP   209       7.863  68.267  85.491  1.00132.45           C
ATOM   1695  CG  ASP   209       8.819  68.741  84.411  1.00132.45           C
ATOM   1696  OD1 ASP   209       8.577  68.471  83.205  1.00132.45           O
ATOM   1697  OD2 ASP   209       9.830  69.384  84.798  1.00132.45           O
ATOM   1698  C   ASP   209       6.769  66.428  84.190  1.00132.45           C
ATOM   1699  O   ASP   209       7.270  66.299  83.075  1.00132.45           O
ATOM   1700  N   GLN   210       5.445  66.330  84.410  1.00 47.48           N
ATOM   1701  CA  GLN   210       4.508  65.951  83.397  1.00 47.48           C
ATOM   1702  CB  GLN   210       3.052  65.938  83.898  1.00 47.48           C
ATOM   1703  CG  GLN   210       2.798  64.828  84.918  1.00 47.48           C
ATOM   1704  CD  GLN   210       1.343  64.879  85.362  1.00 47.48           C
ATOM   1705  OE1 GLN   210       0.425  64.896  84.543  1.00 47.48           O
ATOM   1706  NE2 GLN   210       1.124  64.909  86.704  1.00 47.48           N
ATOM   1707  C   GLN   210       4.607  66.929  82.280  1.00 47.48           C
ATOM   1708  O   GLN   210       4.411  66.567  81.121  1.00 47.48           O
ATOM   1709  N   SER   211       4.914  68.201  82.590  1.00 87.21           N
ATOM   1710  CA  SER   211       4.952  69.188  81.554  1.00 87.21           C
ATOM   1711  CB  SER   211       5.371  70.575  82.056  1.00 87.21           C
ATOM   1712  OG  SER   211       5.360  71.499  80.978  1.00 87.21           O
ATOM   1713  C   SER   211       5.936  68.760  80.509  1.00 87.21           C
ATOM   1714  O   SER   211       5.660  68.883  79.321  1.00 87.21           O
ATOM   1715  N   LYS   212       7.137  68.306  80.912  1.00 87.31           N
ATOM   1716  CA  LYS   212       8.124  67.838  79.974  1.00 87.31           C
ATOM   1717  CB  LYS   212       9.553  67.871  80.544  1.00 87.31           C
ATOM   1718  CG  LYS   212      10.115  69.295  80.632  1.00 87.31           C
ATOM   1719  CD  LYS   212      11.388  69.427  81.471  1.00 87.31           C
ATOM   1720  CE  LYS   212      11.920  70.861  81.537  1.00 87.31           C
ATOM   1721  NZ  LYS   212      10.889  71.758  82.109  1.00 87.31           N
ATOM   1722  C   LYS   212       7.826  66.462  79.434  1.00 87.31           C
ATOM   1723  O   LYS   212       8.050  66.202  78.253  1.00 87.31           O
ATOM   1724  N   TYR   213       7.298  65.540  80.273  1.00 86.11           N
ATOM   1725  CA  TYR   213       7.105  64.172  79.846  1.00 86.11           C
ATOM   1726  CB  TYR   213       6.403  63.245  80.856  1.00 86.11           C
ATOM   1727  CG  TYR   213       7.332  62.963  81.968  1.00 86.11           C
ATOM   1728  CD1 TYR   213       8.368  62.084  81.772  1.00 86.11           C
ATOM   1729  CD2 TYR   213       7.182  63.580  83.186  1.00 86.11           C
ATOM   1730  CE1 TYR   213       9.240  61.835  82.801  1.00 86.11           C
ATOM   1731  CE2 TYR   213       8.049  63.336  84.219  1.00 86.11           C
ATOM   1732  CZ  TYR   213       9.081  62.458  84.014  1.00 86.11           C
ATOM   1733  OH  TYR   213       9.991  62.189  85.051  1.00 86.11           O
ATOM   1734  C   TYR   213       6.170  64.115  78.690  1.00 86.11           C
ATOM   1735  O   TYR   213       6.394  63.371  77.742  1.00 86.11           O
ATOM   1736  N   LEU   214       5.080  64.885  78.782  1.00118.73           N
ATOM   1737  CA  LEU   214       3.965  64.935  77.878  1.00118.73           C
ATOM   1738  CB  LEU   214       2.738  65.639  78.471  1.00118.73           C
ATOM   1739  CG  LEU   214       2.093  64.826  79.609  1.00118.73           C
ATOM   1740  CD1 LEU   214       0.840  65.524  80.158  1.00118.73           C
ATOM   1741  CD2 LEU   214       1.820  63.377  79.172  1.00118.73           C
ATOM   1742  C   LEU   214       4.264  65.558  76.543  1.00118.73           C
ATOM   1743  O   LEU   214       3.454  65.452  75.625  1.00118.73           O
ATOM   1744  N   MET   215       5.406  66.242  76.395  1.00123.00           N
ATOM   1745  CA  MET   215       5.723  67.005  75.215  1.00123.00           C
ATOM   1746  CB  MET   215       7.120  67.645  75.278  1.00123.00           C
ATOM   1747  CG  MET   215       7.254  68.797  76.275  1.00123.00           C
ATOM   1748  SD  MET   215       6.453  70.347  75.754  1.00123.00           S
ATOM   1749  CE  MET   215       7.162  71.349  77.095  1.00123.00           C
ATOM   1750  C   MET   215       5.685  66.147  73.978  1.00123.00           C
ATOM   1751  O   MET   215       5.479  66.659  72.880  1.00123.00           O
ATOM   1752  N   MET   216       5.900  64.826  74.090  1.00108.44           N
ATOM   1753  CA  MET   216       5.949  64.003  72.911  1.00108.44           C
ATOM   1754  CB  MET   216       6.161  62.500  73.183  1.00108.44           C
ATOM   1755  CG  MET   216       7.556  62.124  73.689  1.00108.44           C
ATOM   1756  SD  MET   216       7.847  62.522  75.431  1.00108.44           S
ATOM   1757  CE  MET   216       6.724  61.232  76.053  1.00108.44           C
ATOM   1758  C   MET   216       4.659  64.105  72.135  1.00108.44           C
ATOM   1759  O   MET   216       4.662  63.944  70.918  1.00108.44           O
ATOM   1760  N   TYR   217       3.524  64.300  72.830  1.00212.06           N
ATOM   1761  CA  TYR   217       2.173  64.381  72.329  1.00212.06           C
ATOM   1762  CB  TYR   217       1.109  64.118  73.408  1.00212.06           C
ATOM   1763  CG  TYR   217       1.418  62.761  73.953  1.00212.06           C
ATOM   1764  CD1 TYR   217       1.331  61.637  73.158  1.00212.06           C
ATOM   1765  CD2 TYR   217       1.856  62.621  75.250  1.00212.06           C
ATOM   1766  CE1 TYR   217       1.634  60.393  73.667  1.00212.06           C
ATOM   1767  CE2 TYR   217       2.157  61.381  75.765  1.00212.06           C
ATOM   1768  CZ  TYR   217       2.042  60.262  74.975  1.00212.06           C
ATOM   1769  OH  TYR   217       2.353  58.990  75.503  1.00212.06           O
ATOM   1770  C   TYR   217       1.833  65.657  71.585  1.00212.06           C
ATOM   1771  O   TYR   217       0.796  65.718  70.926  1.00212.06           O
ATOM   1772  N   ASN   218       2.635  66.730  71.732  1.00 88.25           N
ATOM   1773  CA  ASN   218       2.371  68.065  71.238  1.00 88.25           C
ATOM   1774  CB  ASN   218       3.584  69.001  71.393  1.00 88.25           C
ATOM   1775  CG  ASN   218       4.055  69.016  72.836  1.00 88.25           C
ATOM   1776  OD1 ASN   218       3.623  68.204  73.652  1.00 88.25           O
ATOM   1777  ND2 ASN   218       4.976  69.965  73.160  1.00 88.25           N
ATOM   1778  C   ASN   218       2.067  68.083  69.761  1.00 88.25           C
ATOM   1779  O   ASN   218       1.290  68.918  69.296  1.00 88.25           O
ATOM   1780  N   ASP   219       2.699  67.194  68.978  1.00 89.85           N
ATOM   1781  CA  ASP   219       2.535  67.163  67.548  1.00 89.85           C
ATOM   1782  CB  ASP   219       3.535  66.230  66.835  1.00 89.85           C
ATOM   1783  CG  ASP   219       3.349  64.793  67.297  1.00 89.85           C
ATOM   1784  OD1 ASP   219       2.478  64.545  68.172  1.00 89.85           O
ATOM   1785  OD2 ASP   219       4.086  63.917  66.769  1.00 89.85           O
ATOM   1786  C   ASP   219       1.127  66.785  67.172  1.00 89.85           C
ATOM   1787  O   ASP   219       0.698  67.011  66.041  1.00 89.85           O
ATOM   1788  N   ASN   220       0.380  66.150  68.093  1.00 83.53           N
ATOM   1789  CA  ASN   220      -0.977  65.737  67.851  1.00 83.53           C
ATOM   1790  CB  ASN   220      -1.956  66.893  67.568  1.00 83.53           C
ATOM   1791  CG  ASN   220      -3.373  66.368  67.789  1.00 83.53           C
ATOM   1792  OD1 ASN   220      -3.628  65.622  68.734  1.00 83.53           O
ATOM   1793  ND2 ASN   220      -4.326  66.766  66.905  1.00 83.53           N
ATOM   1794  C   ASN   220      -0.985  64.809  66.683  1.00 83.53           C
ATOM   1795  O   ASN   220      -1.921  64.791  65.883  1.00 83.53           O
ATOM   1796  N   LYS   221       0.057  63.964  66.577  1.00140.24           N
ATOM   1797  CA  LYS   221       0.101  63.100  65.440  1.00140.24           C
ATOM   1798  CB  LYS   221       1.392  62.265  65.329  1.00140.24           C
ATOM   1799  CG  LYS   221       1.526  61.153  66.364  1.00140.24           C
ATOM   1800  CD  LYS   221       0.689  59.916  66.048  1.00140.24           C
ATOM   1801  CE  LYS   221       1.505  58.766  65.459  1.00140.24           C
ATOM   1802  NZ  LYS   221       0.741  57.505  65.575  1.00140.24           N
ATOM   1803  C   LYS   221      -1.089  62.202  65.497  1.00140.24           C
ATOM   1804  O   LYS   221      -1.459  61.687  66.552  1.00140.24           O
ATOM   1805  N   THR   222      -1.746  62.026  64.337  1.00 50.47           N
ATOM   1806  CA  THR   222      -2.907  61.198  64.293  1.00 50.47           C
ATOM   1807  CB  THR   222      -4.149  61.950  63.934  1.00 50.47           C
ATOM   1808  OG1 THR   222      -4.347  63.038  64.826  1.00 50.47           O
ATOM   1809  CG2 THR   222      -5.326  60.980  64.068  1.00 50.47           C
ATOM   1810  C   THR   222      -2.658  60.159  63.245  1.00 50.47           C
ATOM   1811  O   THR   222      -1.879  60.373  62.318  1.00 50.47           O
ATOM   1812  N   VAL   223      -3.293  58.979  63.385  1.00 98.41           N
ATOM   1813  CA  VAL   223      -3.073  57.942  62.419  1.00 98.41           C
ATOM   1814  CB  VAL   223      -2.130  56.872  62.888  1.00 98.41           C
ATOM   1815  CG1 VAL   223      -0.744  57.496  63.101  1.00 98.41           C
ATOM   1816  CG2 VAL   223      -2.722  56.226  64.152  1.00 98.41           C
ATOM   1817  C   VAL   223      -4.375  57.267  62.132  1.00 98.41           C
ATOM   1818  O   VAL   223      -5.297  57.287  62.947  1.00 98.41           O
ATOM   1819  N   ASP   224      -4.480  56.667  60.929  1.00 56.25           N
ATOM   1820  CA  ASP   224      -5.662  55.953  60.544  1.00 56.25           C
ATOM   1821  CB  ASP   224      -5.694  55.635  59.036  1.00 56.25           C
ATOM   1822  CG  ASP   224      -7.093  55.198  58.616  1.00 56.25           C
ATOM   1823  OD1 ASP   224      -7.901  54.816  59.503  1.00 56.25           O
ATOM   1824  OD2 ASP   224      -7.367  55.239  57.386  1.00 56.25           O
ATOM   1825  C   ASP   224      -5.668  54.668  61.312  1.00 56.25           C
ATOM   1826  O   ASP   224      -4.727  53.879  61.240  1.00 56.25           O
ATOM   1827  N   SER   225      -6.740  54.449  62.093  1.00 97.46           N
ATOM   1828  CA  SER   225      -6.892  53.288  62.921  1.00 97.46           C
ATOM   1829  CB  SER   225      -8.013  53.467  63.953  1.00 97.46           C
ATOM   1830  OG  SER   225      -8.122  52.296  64.743  1.00 97.46           O
ATOM   1831  C   SER   225      -7.225  52.082  62.091  1.00 97.46           C
ATOM   1832  O   SER   225      -6.931  50.954  62.485  1.00 97.46           O
ATOM   1833  N   LYS   226      -7.866  52.278  60.925  1.00113.30           N
ATOM   1834  CA  LYS   226      -8.241  51.137  60.145  1.00113.30           C
ATOM   1835  CB  LYS   226      -9.056  51.486  58.883  1.00113.30           C
ATOM   1836  CG  LYS   226     -10.428  52.102  59.170  1.00113.30           C
ATOM   1837  CD  LYS   226     -11.109  52.670  57.922  1.00113.30           C
ATOM   1838  CE  LYS   226     -10.410  53.903  57.346  1.00113.30           C
ATOM   1839  NZ  LYS   226     -11.063  54.316  56.082  1.00113.30           N
ATOM   1840  C   LYS   226      -6.986  50.453  59.692  1.00113.30           C
ATOM   1841  O   LYS   226      -6.092  51.083  59.131  1.00113.30           O
ATOM   1842  N   SER   227      -6.925  49.121  59.903  1.00 57.69           N
ATOM   1843  CA  SER   227      -5.820  48.295  59.493  1.00 57.69           C
ATOM   1844  CB  SER   227      -5.731  48.129  57.968  1.00 57.69           C
ATOM   1845  OG  SER   227      -4.623  47.305  57.640  1.00 57.69           O
ATOM   1846  C   SER   227      -4.490  48.810  59.966  1.00 57.69           C
ATOM   1847  O   SER   227      -3.624  49.136  59.156  1.00 57.69           O
ATOM   1848  N   VAL   228      -4.291  48.888  61.297  1.00112.99           N
ATOM   1849  CA  VAL   228      -3.047  49.322  61.878  1.00112.99           C
ATOM   1850  CB  VAL   228      -3.158  50.703  62.466  1.00112.99           C
ATOM   1851  CG1 VAL   228      -4.311  50.685  63.485  1.00112.99           C
ATOM   1852  CG2 VAL   228      -1.818  51.125  63.090  1.00112.99           C
ATOM   1853  C   VAL   228      -2.776  48.384  63.014  1.00112.99           C
ATOM   1854  O   VAL   228      -3.670  47.654  63.435  1.00112.99           O
ATOM   1855  N   LYS   229      -1.521  48.345  63.516  1.00111.72           N
ATOM   1856  CA  LYS   229      -1.232  47.482  64.629  1.00111.72           C
ATOM   1857  CB  LYS   229      -0.714  46.090  64.238  1.00111.72           C
ATOM   1858  CG  LYS   229      -1.741  45.241  63.492  1.00111.72           C
ATOM   1859  CD  LYS   229      -1.130  43.967  62.910  1.00111.72           C
ATOM   1860  CE  LYS   229       0.124  44.222  62.072  1.00111.72           C
ATOM   1861  NZ  LYS   229       0.797  42.939  61.760  1.00111.72           N
ATOM   1862  C   LYS   229      -0.159  48.113  65.456  1.00111.72           C
ATOM   1863  O   LYS   229       0.468  49.090  65.050  1.00111.72           O
ATOM   1864  N   ILE   230       0.065  47.564  66.666  1.00 51.19           N
ATOM   1865  CA  ILE   230       1.087  48.093  67.520  1.00 51.19           C
ATOM   1866  CB  ILE   230       0.553  48.608  68.822  1.00 51.19           C
ATOM   1867  CG1 ILE   230      -0.508  49.693  68.569  1.00 51.19           C
ATOM   1868  CG2 ILE   230       1.744  49.105  69.658  1.00 51.19           C
ATOM   1869  CD1 ILE   230      -1.338  50.029  69.807  1.00 51.19           C
ATOM   1870  C   ILE   230       2.018  46.963  67.836  1.00 51.19           C
ATOM   1871  O   ILE   230       1.590  45.820  67.982  1.00 51.19           O
ATOM   1872  N   GLU   231       3.332  47.253  67.909  1.00 69.05           N
ATOM   1873  CA  GLU   231       4.301  46.246  68.244  1.00 69.05           C
ATOM   1874  CB  GLU   231       5.421  46.119  67.196  1.00 69.05           C
ATOM   1875  CG  GLU   231       4.960  45.574  65.841  1.00 69.05           C
ATOM   1876  CD  GLU   231       5.313  44.097  65.770  1.00 69.05           C
ATOM   1877  OE1 GLU   231       6.198  43.661  66.554  1.00 69.05           O
ATOM   1878  OE2 GLU   231       4.710  43.388  64.922  1.00 69.05           O
ATOM   1879  C   GLU   231       4.964  46.714  69.497  1.00 69.05           C
ATOM   1880  O   GLU   231       5.332  47.883  69.599  1.00 69.05           O
ATOM   1881  N   VAL   232       5.109  45.828  70.505  1.00108.14           N
ATOM   1882  CA  VAL   232       5.811  46.261  71.677  1.00108.14           C
ATOM   1883  CB  VAL   232       4.941  46.512  72.874  1.00108.14           C
ATOM   1884  CG1 VAL   232       3.957  47.644  72.538  1.00108.14           C
ATOM   1885  CG2 VAL   232       4.278  45.199  73.294  1.00108.14           C
ATOM   1886  C   VAL   232       6.814  45.212  72.032  1.00108.14           C
ATOM   1887  O   VAL   232       6.521  44.016  72.020  1.00108.14           O
ATOM   1888  N   HIS   233       8.046  45.651  72.351  1.00 92.75           N
ATOM   1889  CA  HIS   233       9.081  44.725  72.695  1.00 92.75           C
ATOM   1890  ND1 HIS   233       9.924  45.998  69.573  1.00 92.75           N
ATOM   1891  CG  HIS   233       9.993  44.849  70.328  1.00 92.75           C
ATOM   1892  CB  HIS   233      10.321  44.841  71.792  1.00 92.75           C
ATOM   1893  NE2 HIS   233       9.460  44.311  68.203  1.00 92.75           N
ATOM   1894  CD2 HIS   233       9.706  43.827  69.476  1.00 92.75           C
ATOM   1895  CE1 HIS   233       9.603  45.620  68.311  1.00 92.75           C
ATOM   1896  C   HIS   233       9.541  45.115  74.063  1.00 92.75           C
ATOM   1897  O   HIS   233       9.913  46.264  74.293  1.00 92.75           O
ATOM   1898  N   LEU   234       9.507  44.172  75.022  1.00 99.15           N
ATOM   1899  CA  LEU   234       9.968  44.509  76.336  1.00 99.15           C
ATOM   1900  CB  LEU   234       8.879  44.417  77.419  1.00 99.15           C
ATOM   1901  CG  LEU   234       7.701  45.385  77.204  1.00 99.15           C
ATOM   1902  CD1 LEU   234       6.892  45.013  75.952  1.00 99.15           C
ATOM   1903  CD2 LEU   234       6.826  45.489  78.460  1.00 99.15           C
ATOM   1904  C   LEU   234      11.021  43.521  76.697  1.00 99.15           C
ATOM   1905  O   LEU   234      10.886  42.330  76.422  1.00 99.15           O
ATOM   1906  N   THR   235      12.124  43.989  77.307  1.00124.91           N
ATOM   1907  CA  THR   235      13.123  43.036  77.684  1.00124.91           C
ATOM   1908  CB  THR   235      14.340  43.034  76.803  1.00124.91           C
ATOM   1909  OG1 THR   235      15.149  41.901  77.078  1.00124.91           O
ATOM   1910  CG2 THR   235      15.139  44.313  77.061  1.00124.91           C
ATOM   1911  C   THR   235      13.569  43.349  79.072  1.00124.91           C
ATOM   1912  O   THR   235      13.535  44.498  79.511  1.00124.91           O
ATOM   1913  N   THR   236      13.993  42.310  79.814  1.00172.41           N
ATOM   1914  CA  THR   236      14.468  42.537  81.142  1.00172.41           C
ATOM   1915  CB  THR   236      13.894  41.585  82.151  1.00172.41           C
ATOM   1916  OG1 THR   236      14.250  40.247  81.831  1.00172.41           O
ATOM   1917  CG2 THR   236      12.365  41.722  82.144  1.00172.41           C
ATOM   1918  C   THR   236      15.940  42.308  81.110  1.00172.41           C
ATOM   1919  O   THR   236      16.401  41.216  80.792  1.00172.41           O
ATOM   1920  N   LYS   237      16.735  43.340  81.435  1.00242.17           N
ATOM   1921  CA  LYS   237      18.152  43.142  81.410  1.00242.17           C
ATOM   1922  CB  LYS   237      18.929  44.203  80.611  1.00242.17           C
ATOM   1923  CG  LYS   237      20.441  43.955  80.613  1.00242.17           C
ATOM   1924  CD  LYS   237      21.228  44.813  79.622  1.00242.17           C
ATOM   1925  CE  LYS   237      22.735  44.542  79.648  1.00242.17           C
ATOM   1926  NZ  LYS   237      23.418  45.388  78.642  1.00242.17           N
ATOM   1927  C   LYS   237      18.645  43.208  82.812  1.00242.17           C
ATOM   1928  O   LYS   237      18.225  44.065  83.586  1.00242.17           O
ATOM   1929  N   ASN   238      19.552  42.286  83.182  1.00162.79           N
ATOM   1930  CA  ASN   238      20.071  42.291  84.515  1.00162.79           C
ATOM   1931  CB  ASN   238      20.754  40.977  84.933  1.00162.79           C
ATOM   1932  CG  ASN   238      19.680  39.906  85.065  1.00162.79           C
ATOM   1933  OD1 ASN   238      18.486  40.187  84.967  1.00162.79           O
ATOM   1934  ND2 ASN   238      20.116  38.640  85.301  1.00162.79           N
ATOM   1935  C   ASN   238      21.094  43.369  84.594  1.00162.79           C
ATOM   1936  O   ASN   238      21.674  43.775  83.588  1.00162.79           O
ATOM   1937  N   GLY   239      21.322  43.880  85.817  1.00 23.97           N
ATOM   1938  CA  GLY   239      22.289  44.917  86.002  1.00 23.97           C
ATOM   1939  C   GLY   239      23.646  44.251  86.174  1.00 23.97           C
ATOM   1940  O   GLY   239      23.773  43.053  85.809  1.00 23.97           O
ATOM   1941  OXT GLY   239      24.577  44.939  86.674  1.00 23.97           O
TER    1942      GLY   239
CONECT  756  880
END
