# Supplementary material for: Estimating local protein model quality: prospects for molecular replacement
Source: Acta Crystallogr D Struct Biol. 2020 Mar 3;76(Pt 3):285–90. doi: 10.1107/S2059798320000972 (PMC7057213; doi:10.1107/S2059798320000972)
Supplement: Supplementary file 1 [file d-76-00285-sup1.zip › models/1cqv.1i4g_A.B99990001.pdb.proq3.sscore.local]

ProQ2 ProQRosCen ProQRosFA ProQ3
0.030331169 0.559068 0.091340275 0.075656462
0.11243038 0.60876831 0.17695004 0.17848803
0.088628452 0.60507661 0.19534603 0.17832733
0.17237136 0.63470763 0.26742825 0.2559353
0.29373651 0.6894944 0.30946529 0.34375199
0.35743284 0.71623301 0.38264386 0.43175726
0.36273402 0.69944581 0.43125672 0.45682071
0.32592572 0.620458 0.41273356 0.45824025
0.29471221 0.60846253 0.44965969 0.45144641
0.28402504 0.64500583 0.46354778 0.45650745
0.34548225 0.72522412 0.59608587 0.55736461
0.35319939 0.77097383 0.65751345 0.58222239
0.35405513 0.76746129 0.65527455 0.60465974
0.38887592 0.75080406 0.67380399 0.6121265
0.36740791 0.74663104 0.66265572 0.60262782
0.37100995 0.69141918 0.69524509 0.6215424
0.37714286 0.66887669 0.65411008 0.62740109
0.35584942 0.63842355 0.63338459 0.57107616
0.38057595 0.66378364 0.65625942 0.59515015
0.46538632 0.71160386 0.72116358 0.67557063
0.49899643 0.70335695 0.76031168 0.71384459
0.56910278 0.82151966 0.8174316 0.76268407
0.60013313 0.80481232 0.86406744 0.79655549
0.62672459 0.81017728 0.88855468 0.8266166
0.57700627 0.72779783 0.82891202 0.76215874
0.54710146 0.65382232 0.82159928 0.75739077
0.59654763 0.71190779 0.82111396 0.76621778
0.54743502 0.63778753 0.77260397 0.75854669
0.47871566 0.58254429 0.7223108 0.67484815
0.40701221 0.49639475 0.6751314 0.60764669
0.46969005 0.52677084 0.71276027 0.6093702
0.50117386 0.54024345 0.75182175 0.6757661
0.57955571 0.53034219 0.86153749 0.72809051
0.60968125 0.52994718 0.85094352 0.73792873
0.66096352 0.49156957 0.86219258 0.75416388
0.64464636 0.48146811 0.865107 0.72953939
0.60193503 0.4828425 0.87231325 0.72682612
0.57174097 0.4680273 0.85150934 0.6976269
0.49935612 0.37667394 0.77430644 0.6035694
0.44453192 0.38950706 0.82534774 0.56185474
0.40195948 0.39031676 0.77545392 0.51909915
0.34996757 0.46040782 0.75359249 0.48300844
0.35781246 0.41907215 0.70198226 0.46079282
0.33234761 0.41931166 0.66713744 0.44809907
0.3220247 0.42218492 0.6811743 0.47673435
0.42275054 0.49950963 0.69043553 0.52261191
0.50290716 0.59068213 0.78565618 0.61237951
0.62750581 0.64359212 0.85749209 0.68771177
0.69470332 0.64014475 0.90295971 0.71638427
0.70367519 0.69760641 0.87622936 0.71886954
0.61680145 0.63886457 0.80296031 0.64700081
0.50793881 0.60124233 0.6695737 0.55598597
0.43713764 0.46630371 0.60715414 0.46165283
0.3792483 0.49640542 0.55177762 0.4462486
0.36276881 0.46291252 0.5192133 0.42634643
0.33540817 0.49844206 0.50882879 0.39845432
0.32719355 0.48127356 0.46475547 0.38810961
0.36711435 0.4525064 0.53481047 0.42646084
0.37389864 0.4808946 0.57342685 0.45419397
0.41944363 0.48404014 0.69057622 0.48662341
0.51259425 0.50541011 0.7584219 0.55874891
0.59690726 0.51891664 0.84983365 0.61644335
0.68821955 0.51145266 0.98577775 0.69149535
0.76382975 0.55867903 1.1007196 0.78226701
0.84059179 0.57759181 1.1386432 0.83349898
0.8052939 0.63222802 1.1452612 0.84896306
0.77348788 0.62903788 1.1166893 0.83196869
0.70670864 0.64408495 1.0985693 0.84087649
0.66853442 0.6771853 1.0352922 0.80337042
0.6119609 0.66908377 0.96741031 0.78769294
0.61050981 0.64737303 0.93805156 0.77792474
0.60435642 0.66663288 0.93569462 0.76758095
0.64646995 0.71914286 0.96004173 0.80881027
0.66988783 0.72964942 0.97080517 0.8358782
0.66850179 0.7156019 0.9568308 0.83938207
0.65540044 0.7445761 0.94619206 0.82970482
0.6568708 0.72539942 1.0229229 0.86334616
0.69744803 0.74592182 1.0227202 0.88101231
0.74333842 0.72566065 1.0607107 0.90265799
0.75325492 0.68977862 1.100384 0.9325264
0.80426932 0.62441249 1.1472998 0.95112973
0.88070224 0.68020817 1.2051789 1.0275704
0.94063562 0.67062661 1.2376024 1.0651053
0.93933422 0.69551169 1.2823592 1.074278
0.86629762 0.66059453 1.210177 1.0184849
0.84030455 0.6154058 1.1279319 0.95693368
0.77865144 0.55147249 1.0600979 0.91136346
0.73706304 0.58730518 0.99569506 0.85306853
0.64429482 0.57001985 0.93829092 0.79572415
0.59572138 0.5662058 0.85738759 0.72129565
0.49507266 0.47852925 0.75706209 0.59832327
0.49345083 0.58639896 0.6899502 0.5825995
0.51613733 0.55397297 0.66800676 0.56381593
0.48161373 0.5056914 0.58492327 0.50193874
0.42946695 0.37584431 0.48178051 0.42117086
0.38480736 0.35402439 0.40786063 0.35722037
0.33946086 0.3914128 0.40775967 0.35199731
0.30375574 0.3610407 0.37798543 0.30741408
0.26093383 0.37291577 0.38942479 0.28507316
0.2531601 0.35813314 0.36172987 0.27886597
0.25188831 0.36658055 0.36356754 0.28138116
0.2346026 0.39236715 0.39402471 0.30831112
0.26452267 0.391281 0.43917563 0.34168471
0.29020717 0.40281211 0.47398898 0.39671763
0.30398725 0.46852093 0.62018875 0.46650239
0.41285122 0.51992186 0.62691909 0.53452634
0.53924822 0.60807499 0.77800687 0.68114741
0.61895845 0.57586087 0.85742769 0.75682898
0.75470995 0.67258462 1.0079951 0.90331593
0.84507004 0.72026174 1.0894675 1.0286376
0.8192588 0.77755453 1.1447022 1.0515882
0.76660271 0.83671578 1.1648515 1.0528747
0.7791206 0.83683205 1.1741793 1.094817
0.75323742 0.85740528 1.1642625 1.095254
0.75192618 0.85049304 1.1224427 1.0996199
0.68606236 0.83417175 1.0544644 1.0071092
0.66074519 0.79544592 0.93666865 0.93215695
0.57563783 0.77636289 0.8885874 0.82889402
0.50618506 0.79896284 0.78681298 0.74285419
0.51790599 0.79427113 0.72873684 0.70431615
0.50398388 0.77229547 0.6983891 0.6863179
0.49810356 0.6810762 0.60143116 0.62998228
0.46968153 0.66442419 0.61177911 0.58512964
0.45265569 0.63443492 0.50365728 0.50572806
0.39399114 0.62381533 0.52209536 0.45859099
0.35754565 0.56079782 0.46166297 0.43289086
0.41915809 0.50980325 0.55218576 0.48412669
0.49270433 0.51954718 0.63702398 0.59760273
0.50072179 0.57446472 0.69462524 0.63309379
0.55959674 0.5954725 0.79895279 0.72349679
0.62952567 0.63281157 0.88187364 0.82419194
0.64700968 0.6054355 0.85850341 0.80787367
0.66151998 0.66382977 0.93943038 0.88843654
0.69079484 0.61943734 0.88193523 0.85686826
0.70700734 0.57455565 0.82487605 0.86294277
0.64380848 0.50779126 0.8011022 0.81873625
0.5683772 0.49081186 0.73556682 0.74589932
0.54297727 0.46949389 0.67617666 0.69302375
0.54208779 0.49491588 0.59338591 0.65614412
0.50513034 0.4900313 0.60227405 0.65519989
0.50416446 0.47207457 0.52923718 0.60880593
0.51802291 0.53026286 0.53279001 0.61639938
0.41146635 0.4933796 0.45027309 0.52236528
0.38848001 0.52598666 0.47463194 0.51751429
0.30980531 0.52380122 0.55272791 0.50818607
0.3783766 0.5487749 0.59091464 0.57078487
0.42244646 0.60497894 0.74648846 0.70513502
0.48474901 0.63810312 0.77381974 0.73335852
0.53608935 0.64555169 0.8563626 0.82267111
0.53276787 0.61109115 0.90957563 0.83263435
0.58444893 0.67126355 0.96115696 0.90416287
0.61596553 0.65930848 1.0150674 0.93673796
0.63506097 0.60288938 0.98217995 0.95133437
0.63792344 0.62615903 1.0583638 0.98549455
0.70933187 0.6370682 1.0665445 1.0526371
0.72703548 0.6747514 1.1543007 1.103926
0.71826706 0.70261753 1.1510961 1.1142664
0.71198875 0.70579684 1.1293774 1.0717322
0.68562176 0.68456811 1.1673948 1.0981084
0.67490532 0.63836048 1.0891831 1.0249428
0.69489698 0.67111884 1.0841067 1.0369478
0.7110672 0.61604423 1.0596352 1.0085834
0.75016773 0.67516199 1.0957996 1.0660757
0.74927465 0.6484764 1.0921201 1.0381775
0.75002866 0.70327261 1.0881319 1.0488423
0.72058278 0.65916839 1.0374689 0.96087299
0.73605255 0.67567677 0.9893466 0.96411167
0.6976491 0.6910186 0.91782997 0.88584261
0.67359692 0.65929388 0.8348648 0.82320832
0.66080369 0.6990283 0.7682906 0.81116336
0.62016796 0.69512468 0.74915864 0.74610228
0.56964365 0.75981326 0.75475296 0.7587105
0.55390517 0.80056677 0.75076061 0.72567422
0.5205266 0.7541406 0.71291967 0.68784478
0.49389359 0.74685429 0.69963064 0.67069748
0.48987968 0.7053966 0.64662364 0.62567858
0.50274994 0.73328618 0.62258317 0.64224105
0.51376712 0.75043915 0.63140111 0.65485339
0.51049877 0.76221279 0.65172529 0.67622257
0.51734933 0.76435919 0.72691268 0.71171903
0.579121 0.72259156 0.82945251 0.78316055
0.66782565 0.77057296 0.93329773 0.87400787
0.77691181 0.83041064 1.0740891 0.97275591
0.83061972 0.83300507 1.1471578 1.0146624
0.8544631 0.82905261 1.1535704 1.0291994
0.7987701 0.77672241 1.125805 0.99659804
0.81301238 0.79666779 1.127809 0.99350396
0.75054404 0.75511041 1.0432621 0.94563977
0.68839976 0.71832753 0.89936589 0.86496665
0.58904818 0.67365794 0.76983584 0.77803408
0.51544889 0.6623597 0.68683726 0.69604929
0.46796644 0.64756352 0.57998436 0.6134582
0.39364125 0.63182964 0.58551691 0.55925211
0.43860057 0.60395442 0.60658279 0.55137746
0.54853039 0.61966459 0.66031999 0.65993076
0.67700159 0.66646806 0.77157825 0.75478086
0.7618536 0.72627126 0.78566224 0.80154448
0.81062425 0.79411216 0.88805533 0.85411435
0.78175251 0.80559423 0.80295809 0.82836988
0.7007497 0.82763792 0.80524726 0.798265
0.62647478 0.75570721 0.69495294 0.72990741
0.53789817 0.72950825 0.657545 0.67839529
0.52067846 0.66957364 0.58469609 0.64621618
0.51545527 0.67496238 0.54219286 0.61790849
0.51548486 0.66410044 0.57856701 0.62294406
0.4938596 0.62347185 0.51757348 0.56668932
0.49521607 0.61247505 0.58618997 0.60444653
0.52235662 0.67003247 0.64073228 0.6434846
0.58513544 0.69653547 0.7420311 0.73131484
0.57405237 0.65991525 0.75649612 0.7230926
0.61635887 0.69438423 0.78646618 0.77154529
0.63473021 0.73670918 0.83775018 0.81370436
0.68179692 0.78609988 0.90670929 0.87316716
0.71905123 0.8387561 0.94199878 0.91892772
0.71135949 0.81469948 0.97151886 0.92320422
0.74936028 0.9003617 1.005452 0.96122774
0.74588585 0.86332921 0.97965334 0.97576319
0.7653556 0.9082662 1.0406746 1.0119741
0.77648338 0.89494148 1.0247247 0.98891341
0.82483436 0.96185662 1.0882108 1.0453899
0.87463415 0.94911962 1.1016533 1.0574552
0.91522581 0.86580292 1.0529164 1.0623089
0.8969821 0.86293134 1.0837043 1.0498804
0.87896414 0.83652197 1.0394308 1.036412
0.79207742 0.79600128 1.0266848 0.99458479
0.78955344 0.81593666 0.94759997 0.99334591
0.79117132 0.81931595 0.99294127 0.99671049
0.93541879 0.89189685 1.0925712 1.1113097
0.99571922 0.92004583 1.1725169 1.1388878
1.1011391 1.0401094 1.3422601 1.2667124
1.1049491 0.99960617 1.3303654 1.2280608
1.1134452 1.0206297 1.3561064 1.2627501
1.1058942 0.98773188 1.3503865 1.24414
1.0427578 0.93823925 1.2684617 1.209945
0.87949127 0.89582437 1.1705198 1.0691356
0.72029533 0.8364434 1.0227463 0.94437689
0.67713078 0.81257639 0.93339318 0.87048737
0.61771491 0.8410089 0.86088251 0.79861708
0.57508983 0.79041349 0.74293966 0.716386
