# Supplementary material for: Estimating local protein model quality: prospects for molecular replacement
Source: Acta Crystallogr D Struct Biol. 2020 Mar 3;76(Pt 3):285–90. doi: 10.1107/S2059798320000972 (PMC7057213; doi:10.1107/S2059798320000972)
Supplement: Supplementary file 1 [file d-76-00285-sup1.zip › models/1cqv.1i4g_A.B99990001.pdb.proq3d.sscore.local]

ProQ2D ProQRosCenD ProQRosFAD ProQ3D
5.797621235251426697e-02 3.404867351055145264e-01 4.536245018243789673e-02 5.548735707998275757e-02
7.167613506317138672e-02 5.358942747116088867e-01 1.032730937004089355e-01 6.587095558643341064e-02
1.950177997350692749e-01 4.856811463832855225e-01 1.374300420284271240e-01 8.790870755910873413e-02
2.278712838888168335e-01 5.386127233505249023e-01 1.895370036363601685e-01 1.678243875503540039e-01
2.944144010543823242e-01 6.278514862060546875e-01 2.097117602825164795e-01 2.260943055152893066e-01
3.922661244869232178e-01 6.619879603385925293e-01 3.088322281837463379e-01 3.412889242172241211e-01
3.302372097969055176e-01 5.855614542961120605e-01 3.854666352272033691e-01 4.116866588592529297e-01
3.879626095294952393e-01 5.831363201141357422e-01 4.827763438224792480e-01 5.223228931427001953e-01
3.947397768497467041e-01 5.904710888862609863e-01 5.949060916900634766e-01 5.898555517196655273e-01
4.515433609485626221e-01 5.479157567024230957e-01 6.794120073318481445e-01 7.304521799087524414e-01
5.189144611358642578e-01 7.477871179580688477e-01 8.078255653381347656e-01 8.626176118850708008e-01
5.094209313392639160e-01 7.814692258834838867e-01 8.597548007965087891e-01 8.766695261001586914e-01
4.492186307907104492e-01 7.888014316558837891e-01 8.375946283340454102e-01 8.786937594413757324e-01
4.843891561031341553e-01 7.385360598564147949e-01 8.479248881340026855e-01 8.473708033561706543e-01
4.472565948963165283e-01 7.475479841232299805e-01 8.450185060501098633e-01 8.204915523529052734e-01
4.440620243549346924e-01 6.765389442443847656e-01 8.803192377090454102e-01 8.524655699729919434e-01
4.776599705219268799e-01 7.359392046928405762e-01 7.862555980682373047e-01 8.716266155242919922e-01
4.559505879878997803e-01 6.958405971527099609e-01 6.808723807334899902e-01 7.533933520317077637e-01
4.967871606349945068e-01 7.448025941848754883e-01 7.232192754745483398e-01 8.131216764450073242e-01
4.959147274494171143e-01 7.476964592933654785e-01 7.562451958656311035e-01 9.407150149345397949e-01
6.187674403190612793e-01 7.483149766921997070e-01 8.689317703247070312e-01 9.410190582275390625e-01
7.907947897911071777e-01 7.917134761810302734e-01 9.205681085586547852e-01 9.532964229583740234e-01
8.088195919990539551e-01 7.980450391769409180e-01 9.317371845245361328e-01 9.525847434997558594e-01
8.144071698188781738e-01 8.109850287437438965e-01 9.323812723159790039e-01 9.512369632720947266e-01
7.063384056091308594e-01 7.856647968292236328e-01 8.896930813789367676e-01 9.129298925399780273e-01
6.746575236320495605e-01 7.165129184722900391e-01 8.982278108596801758e-01 9.110045433044433594e-01
7.954849004745483398e-01 8.111712932586669922e-01 9.132484197616577148e-01 9.070575833320617676e-01
6.952494382858276367e-01 7.664030790328979492e-01 9.291612505912780762e-01 9.076744318008422852e-01
7.683535218238830566e-01 6.426521539688110352e-01 8.987900614738464355e-01 7.779603600502014160e-01
6.503264904022216797e-01 4.487982392311096191e-01 7.116994857788085938e-01 7.416989207267761230e-01
7.754929661750793457e-01 4.130319654941558838e-01 7.451948523521423340e-01 7.300639152526855469e-01
6.996551752090454102e-01 5.548332929611206055e-01 9.109500050544738770e-01 8.782593607902526855e-01
7.549928426742553711e-01 5.946153402328491211e-01 9.635018110275268555e-01 9.275301694869995117e-01
7.701067328453063965e-01 7.008867859840393066e-01 9.569374918937683105e-01 9.351679682731628418e-01
7.773991823196411133e-01 5.954719185829162598e-01 9.746639728546142578e-01 9.277126789093017578e-01
7.334032654762268066e-01 6.055727601051330566e-01 9.789056777954101562e-01 9.181407094001770020e-01
7.001687288284301758e-01 5.562161207199096680e-01 9.667313098907470703e-01 9.438796043395996094e-01
7.903949618339538574e-01 5.116230249404907227e-01 9.796862006187438965e-01 9.208704829216003418e-01
7.167714238166809082e-01 5.718083381652832031e-01 9.548070430755615234e-01 8.877726197242736816e-01
6.492724418640136719e-01 4.574414491653442383e-01 9.471459984779357910e-01 7.312200069427490234e-01
6.222851872444152832e-01 4.366263151168823242e-01 8.911911249160766602e-01 6.646481752395629883e-01
4.539061486721038818e-01 4.437831938266754150e-01 8.287178874015808105e-01 6.061935424804687500e-01
5.086805820465087891e-01 4.218991100788116455e-01 7.538536787033081055e-01 5.124097466468811035e-01
4.799583852291107178e-01 4.241495728492736816e-01 7.703331112861633301e-01 5.861148238182067871e-01
4.661052525043487549e-01 5.729123950004577637e-01 7.375423908233642578e-01 5.828053951263427734e-01
6.389253139495849609e-01 5.960985422134399414e-01 8.221013545989990234e-01 7.573370337486267090e-01
7.802411913871765137e-01 6.720224022865295410e-01 8.828157782554626465e-01 7.818967103958129883e-01
8.076047301292419434e-01 7.529797554016113281e-01 8.852989673614501953e-01 7.199990153312683105e-01
8.415849208831787109e-01 7.225442528724670410e-01 9.528899192810058594e-01 8.656061887741088867e-01
8.295817375183105469e-01 8.383886814117431641e-01 8.794490694999694824e-01 8.828107118606567383e-01
7.462463974952697754e-01 7.196653485298156738e-01 8.809793591499328613e-01 8.576217889785766602e-01
6.635820865631103516e-01 6.576305031776428223e-01 7.527189850807189941e-01 7.652147412300109863e-01
6.029105186462402344e-01 3.770215511322021484e-01 5.419619083404541016e-01 5.621670484542846680e-01
4.135677814483642578e-01 4.631551206111907959e-01 4.391974508762359619e-01 4.187042117118835449e-01
4.049185514450073242e-01 4.229377806186676025e-01 3.432035148143768311e-01 3.348683118820190430e-01
4.089472889900207520e-01 3.959303498268127441e-01 3.465355932712554932e-01 3.695351779460906982e-01
3.928655385971069336e-01 2.705918848514556885e-01 2.549551427364349365e-01 3.154303133487701416e-01
4.451971650123596191e-01 2.084247171878814697e-01 3.731319010257720947e-01 3.587672710418701172e-01
4.503801167011260986e-01 3.387297987937927246e-01 4.354028999805450439e-01 4.433927536010742188e-01
6.409448981285095215e-01 4.044843018054962158e-01 5.581648945808410645e-01 5.498748421669006348e-01
7.618460655212402344e-01 4.755047857761383057e-01 7.043758034706115723e-01 6.353676319122314453e-01
7.883963584899902344e-01 3.747637867927551270e-01 8.462446331977844238e-01 6.102435588836669922e-01
9.254947900772094727e-01 3.842245936393737793e-01 9.172638058662414551e-01 5.249102711677551270e-01
9.197703003883361816e-01 4.991436302661895752e-01 9.656940698623657227e-01 6.461872458457946777e-01
9.188951849937438965e-01 4.597659409046173096e-01 9.578764438629150391e-01 6.104478836059570312e-01
9.143708348274230957e-01 6.073965430259704590e-01 9.844851493835449219e-01 8.399356007575988770e-01
9.190465211868286133e-01 6.869865059852600098e-01 9.542493820190429688e-01 8.081510663032531738e-01
9.149385094642639160e-01 6.625810861587524414e-01 9.789032936096191406e-01 8.829493522644042969e-01
8.799792528152465820e-01 6.632474660873413086e-01 9.566006660461425781e-01 8.210035562515258789e-01
8.737067580223083496e-01 7.114788293838500977e-01 9.684831500053405762e-01 8.717682361602783203e-01
8.277313113212585449e-01 6.295786499977111816e-01 9.644336104393005371e-01 8.843373060226440430e-01
7.259430289268493652e-01 5.903005003929138184e-01 9.674782156944274902e-01 8.061380982398986816e-01
8.032607436180114746e-01 7.079778909683227539e-01 9.666242599487304688e-01 8.953058123588562012e-01
7.975606918334960938e-01 6.794061064720153809e-01 9.749523401260375977e-01 9.045430421829223633e-01
7.058293819427490234e-01 7.109155654907226562e-01 9.727704524993896484e-01 8.918852806091308594e-01
8.063568472862243652e-01 7.568127512931823730e-01 9.611378312110900879e-01 8.633218407630920410e-01
8.670530319213867188e-01 7.714138627052307129e-01 9.673424363136291504e-01 9.337948560714721680e-01
8.772690296173095703e-01 7.937950491905212402e-01 9.644780755043029785e-01 9.102067947387695312e-01
8.570672273635864258e-01 7.739091515541076660e-01 9.589363932609558105e-01 8.594941496849060059e-01
8.943122625350952148e-01 7.468031644821166992e-01 9.698216319084167480e-01 9.044640064239501953e-01
9.123667478561401367e-01 6.758174300193786621e-01 9.805201888084411621e-01 9.508018493652343750e-01
8.757266402244567871e-01 7.413890361785888672e-01 9.854216575622558594e-01 9.702801108360290527e-01
8.970585465431213379e-01 7.667359709739685059e-01 9.883982539176940918e-01 9.770337939262390137e-01
8.746953010559082031e-01 7.227695584297180176e-01 9.907047152519226074e-01 9.773043394088745117e-01
9.082152247428894043e-01 7.518366575241088867e-01 9.833657145500183105e-01 9.693428874015808105e-01
9.125140905380249023e-01 7.190329432487487793e-01 9.803609251976013184e-01 9.567632079124450684e-01
8.844245076179504395e-01 6.790646910667419434e-01 9.669377803802490234e-01 9.122539162635803223e-01
8.908716440200805664e-01 6.693452596664428711e-01 9.697242975234985352e-01 9.225699305534362793e-01
8.735489845275878906e-01 6.671661734580993652e-01 9.572572708129882812e-01 9.285031557083129883e-01
8.558838367462158203e-01 5.529788732528686523e-01 9.246903657913208008e-01 8.890771269798278809e-01
7.516305446624755859e-01 3.677538931369781494e-01 8.986558318138122559e-01 7.655155062675476074e-01
7.471503615379333496e-01 6.407865285873413086e-01 7.599340677261352539e-01 7.568575739860534668e-01
8.182500600814819336e-01 5.520345568656921387e-01 8.123052716255187988e-01 7.880395054817199707e-01
6.880413889884948730e-01 4.837536811828613281e-01 6.421775221824645996e-01 6.086936593055725098e-01
5.176821351051330566e-01 2.837572693824768066e-01 4.322252571582794189e-01 4.018345475196838379e-01
2.710058093070983887e-01 2.285337746143341064e-01 3.492244184017181396e-01 2.984380125999450684e-01
3.274593651294708252e-01 2.799492776393890381e-01 2.735406756401062012e-01 2.416951358318328857e-01
3.371376097202301025e-01 1.900925934314727783e-01 1.990324258804321289e-01 2.292910069227218628e-01
2.835364043712615967e-01 1.902257949113845825e-01 1.792902350425720215e-01 1.444818377494812012e-01
2.246823161840438843e-01 1.352925896644592285e-01 1.496684700250625610e-01 1.394882649183273315e-01
1.987533867359161377e-01 1.843445301055908203e-01 2.082742750644683838e-01 1.436603069305419922e-01
1.715718209743499756e-01 2.400006651878356934e-01 3.085437119007110596e-01 1.957682371139526367e-01
1.762074530124664307e-01 2.794480025768280029e-01 3.161329627037048340e-01 2.651792168617248535e-01
2.320585399866104126e-01 3.402589559555053711e-01 3.918483555316925049e-01 3.185316920280456543e-01
2.305960953235626221e-01 2.707497179508209229e-01 5.511092543601989746e-01 3.805523216724395752e-01
4.271433353424072266e-01 4.292169809341430664e-01 6.643651723861694336e-01 4.972356557846069336e-01
5.391470193862915039e-01 4.813725948333740234e-01 8.939491510391235352e-01 6.388874053955078125e-01
8.031149506568908691e-01 5.524167418479919434e-01 8.696208596229553223e-01 7.960230112075805664e-01
8.782470226287841797e-01 7.060151100158691406e-01 9.696044921875000000e-01 9.227420091629028320e-01
9.354515075683593750e-01 7.368875145912170410e-01 9.837111830711364746e-01 9.558737874031066895e-01
9.364025592803955078e-01 7.594900131225585938e-01 9.788085818290710449e-01 9.721082448959350586e-01
9.347527027130126953e-01 8.112618923187255859e-01 9.741647839546203613e-01 9.819979071617126465e-01
9.006114006042480469e-01 8.299394249916076660e-01 9.833468198776245117e-01 9.825564622879028320e-01
9.118446707725524902e-01 8.459236025810241699e-01 9.774745106697082520e-01 9.738866686820983887e-01
9.194058775901794434e-01 8.115745782852172852e-01 9.772308468818664551e-01 9.793006181716918945e-01
8.989339470863342285e-01 8.245865702629089355e-01 9.746286273002624512e-01 9.767827391624450684e-01
8.892379999160766602e-01 8.165785074234008789e-01 9.589777588844299316e-01 9.623255133628845215e-01
7.256712913513183594e-01 7.990865707397460938e-01 9.411329627037048340e-01 9.228265881538391113e-01
8.030008673667907715e-01 7.355638742446899414e-01 8.500993847846984863e-01 8.739945292472839355e-01
8.344756960868835449e-01 7.081360816955566406e-01 8.157510757446289062e-01 8.316137194633483887e-01
8.555154800415039062e-01 7.855555415153503418e-01 7.789593935012817383e-01 8.500965237617492676e-01
7.242984771728515625e-01 7.379755377769470215e-01 6.516226530075073242e-01 7.181304097175598145e-01
6.123524904251098633e-01 7.439594864845275879e-01 6.257962584495544434e-01 4.546644389629364014e-01
5.277724266052246094e-01 6.016984581947326660e-01 4.629178643226623535e-01 4.447372853755950928e-01
3.344568312168121338e-01 6.149168610572814941e-01 4.506312012672424316e-01 3.528309464454650879e-01
3.095348179340362549e-01 4.285878539085388184e-01 3.498822748661041260e-01 3.373695015907287598e-01
3.270729780197143555e-01 3.298689126968383789e-01 4.145428538322448730e-01 3.136971294879913330e-01
3.898745477199554443e-01 3.899849057197570801e-01 5.601055026054382324e-01 4.597278535366058350e-01
6.676644086837768555e-01 6.161546707153320312e-01 9.048448204994201660e-01 6.372994184494018555e-01
5.923709869384765625e-01 6.519533395767211914e-01 9.394509196281433105e-01 7.972902655601501465e-01
6.902662515640258789e-01 7.521278262138366699e-01 9.814577698707580566e-01 9.166700243949890137e-01
7.421441078186035156e-01 5.333548784255981445e-01 9.688285589218139648e-01 8.075408339500427246e-01
7.594743371009826660e-01 7.567858099937438965e-01 9.778602123260498047e-01 9.295316934585571289e-01
7.674515247344970703e-01 7.556244134902954102e-01 9.450291395187377930e-01 8.913015723228454590e-01
7.428610324859619141e-01 6.881710886955261230e-01 9.465511441230773926e-01 9.145442843437194824e-01
7.211976051330566406e-01 5.276567339897155762e-01 8.926207423210144043e-01 8.060858249664306641e-01
7.080957889556884766e-01 4.002821743488311768e-01 8.413287401199340820e-01 8.534145951271057129e-01
6.062569022178649902e-01 4.445849359035491943e-01 8.347835540771484375e-01 7.438119649887084961e-01
5.073448419570922852e-01 3.743650019168853760e-01 5.958797931671142578e-01 5.581031441688537598e-01
6.092087030410766602e-01 4.570328295230865479e-01 6.687954664230346680e-01 4.802030622959136963e-01
6.736004352569580078e-01 3.821256160736083984e-01 4.697247743606567383e-01 5.467290282249450684e-01
7.375473380088806152e-01 3.384236097335815430e-01 4.334553778171539307e-01 4.833303987979888916e-01
6.330506205558776855e-01 4.108088314533233643e-01 4.061816334724426270e-01 4.969288408756256104e-01
5.632603168487548828e-01 5.850859880447387695e-01 4.370273947715759277e-01 4.284676313400268555e-01
3.304680287837982178e-01 5.745291709899902344e-01 6.937326788902282715e-01 5.318743586540222168e-01
5.010850429534912109e-01 6.283097863197326660e-01 7.512516975402832031e-01 6.933513879776000977e-01
4.756844043731689453e-01 8.235135674476623535e-01 9.705958962440490723e-01 9.168053865432739258e-01
5.463466048240661621e-01 6.491577625274658203e-01 8.898925781250000000e-01 8.650773167610168457e-01
5.058437585830688477e-01 8.163568377494812012e-01 9.456596374511718750e-01 9.220148324966430664e-01
5.661880970001220703e-01 8.205600380897521973e-01 9.659617543220520020e-01 9.273063540458679199e-01
7.113214135169982910e-01 8.248561620712280273e-01 9.653636813163757324e-01 9.524325728416442871e-01
4.804697632789611816e-01 7.236556410789489746e-01 9.769802093505859375e-01 9.618579149246215820e-01
8.753318786621093750e-01 7.116547822952270508e-01 9.718073606491088867e-01 9.259617924690246582e-01
6.601733565330505371e-01 8.223377466201782227e-01 9.893972873687744141e-01 9.521684646606445312e-01
8.375419378280639648e-01 8.119890093803405762e-01 9.826743006706237793e-01 9.650642871856689453e-01
8.011823296546936035e-01 7.316073179244995117e-01 9.932181239128112793e-01 9.801167845726013184e-01
7.155797481536865234e-01 7.699126005172729492e-01 9.862100481986999512e-01 9.800059795379638672e-01
6.944342851638793945e-01 7.705196142196655273e-01 9.854367375373840332e-01 9.661671519279479980e-01
5.830602049827575684e-01 8.201519250869750977e-01 9.877724051475524902e-01 9.765247106552124023e-01
6.706165075302124023e-01 7.436196804046630859e-01 9.729319810867309570e-01 9.506592750549316406e-01
7.256222367286682129e-01 8.183941245079040527e-01 9.875760078430175781e-01 9.734342694282531738e-01
7.947978377342224121e-01 7.276434302330017090e-01 9.704580307006835938e-01 9.654204845428466797e-01
7.988467812538146973e-01 7.733898162841796875e-01 9.887635707855224609e-01 9.828522801399230957e-01
8.266900181770324707e-01 7.588675618171691895e-01 9.751393795013427734e-01 9.705997109413146973e-01
8.370789289474487305e-01 8.057989478111267090e-01 9.686177968978881836e-01 9.735828638076782227e-01
8.085859417915344238e-01 7.690446376800537109e-01 9.358034729957580566e-01 9.428107738494873047e-01
8.136894702911376953e-01 7.599834203720092773e-01 9.332476854324340820e-01 9.477214813232421875e-01
8.241201639175415039e-01 7.879970073699951172e-01 8.952444791793823242e-01 9.498457312583923340e-01
7.823553681373596191e-01 6.968208551406860352e-01 8.316791057586669922e-01 9.089773893356323242e-01
7.574975490570068359e-01 7.098865509033203125e-01 7.571359276771545410e-01 8.999727368354797363e-01
7.390071749687194824e-01 7.229159474372863770e-01 7.681455612182617188e-01 8.561720848083496094e-01
6.911518573760986328e-01 7.890097498893737793e-01 8.249524235725402832e-01 8.664280176162719727e-01
7.369233965873718262e-01 7.970145344734191895e-01 8.464580774307250977e-01 8.490696549415588379e-01
7.098345756530761719e-01 7.787612080574035645e-01 8.421949744224548340e-01 8.493800163269042969e-01
7.552416324615478516e-01 7.713859677314758301e-01 7.829675674438476562e-01 8.299185633659362793e-01
6.262596249580383301e-01 6.323591470718383789e-01 5.479655265808105469e-01 6.760756969451904297e-01
5.914599895477294922e-01 6.140480637550354004e-01 4.738651812076568604e-01 5.988531708717346191e-01
7.599639892578125000e-01 6.227511763572692871e-01 4.738658368587493896e-01 6.884899139404296875e-01
8.162248730659484863e-01 7.183722853660583496e-01 4.640363454818725586e-01 7.372848987579345703e-01
8.294212222099304199e-01 7.673461437225341797e-01 6.121656298637390137e-01 8.181071281433105469e-01
8.893239498138427734e-01 7.885541915893554688e-01 8.366099596023559570e-01 9.168140888214111328e-01
9.095094203948974609e-01 7.546401619911193848e-01 8.825972676277160645e-01 9.432045817375183105e-01
9.505310058593750000e-01 7.972903847694396973e-01 9.491595029830932617e-01 9.689347743988037109e-01
9.411463737487792969e-01 7.974237799644470215e-01 9.523166418075561523e-01 9.754052162170410156e-01
9.385383725166320801e-01 8.342611789703369141e-01 9.456403255462646484e-01 9.754688739776611328e-01
9.109559655189514160e-01 8.089476823806762695e-01 9.585800766944885254e-01 9.797541499137878418e-01
9.293680787086486816e-01 8.424370288848876953e-01 9.499063491821289062e-01 9.687304496765136719e-01
9.132859110832214355e-01 8.522685170173645020e-01 9.559420943260192871e-01 9.630376696586608887e-01
8.414902687072753906e-01 7.194066643714904785e-01 8.906736969947814941e-01 9.257492423057556152e-01
6.123419404029846191e-01 7.183327078819274902e-01 7.250537872314453125e-01 8.725619316101074219e-01
5.940017700195312500e-01 6.284204721450805664e-01 5.255746245384216309e-01 6.348565816879272461e-01
5.995344519615173340e-01 6.212148070335388184e-01 4.304469227790832520e-01 5.922391414642333984e-01
4.794461727142333984e-01 6.104910373687744141e-01 4.464060068130493164e-01 5.960201621055603027e-01
5.573847293853759766e-01 5.270024538040161133e-01 5.462874770164489746e-01 6.441065669059753418e-01
7.277975082397460938e-01 6.895036697387695312e-01 7.584258913993835449e-01 8.324084877967834473e-01
7.797700762748718262e-01 7.456706762313842773e-01 8.685961365699768066e-01 9.038761854171752930e-01
8.378650546073913574e-01 8.126199841499328613e-01 8.613131046295166016e-01 8.623879551887512207e-01
8.662328124046325684e-01 8.202921152114868164e-01 9.018092751502990723e-01 9.281346201896667480e-01
8.825857043266296387e-01 7.928969860076904297e-01 8.714199066162109375e-01 9.172807931900024414e-01
8.677700161933898926e-01 8.321126699447631836e-01 8.801649808883666992e-01 9.058576822280883789e-01
8.706715703010559082e-01 8.159868717193603516e-01 8.213279247283935547e-01 8.870854973793029785e-01
6.583182811737060547e-01 7.461925745010375977e-01 8.057445287704467773e-01 8.517069220542907715e-01
5.789535045623779297e-01 7.375661134719848633e-01 5.643529891967773438e-01 8.230111598968505859e-01
6.598380208015441895e-01 7.270941138267517090e-01 4.666889011859893799e-01 6.933062672615051270e-01
7.686837911605834961e-01 6.606981158256530762e-01 4.738411605358123779e-01 7.443874478340148926e-01
5.352769494056701660e-01 6.538294553756713867e-01 4.080465137958526611e-01 6.497406363487243652e-01
5.857868194580078125e-01 4.694583117961883545e-01 4.977867007255554199e-01 5.850392580032348633e-01
5.832360386848449707e-01 6.265661716461181641e-01 7.044333219528198242e-01 7.621390223503112793e-01
8.578677177429199219e-01 7.180548310279846191e-01 8.870859742164611816e-01 8.553030490875244141e-01
8.315179944038391113e-01 6.519999504089355469e-01 9.077880382537841797e-01 9.225903153419494629e-01
8.461047410964965820e-01 6.830093264579772949e-01 8.903951048851013184e-01 9.446877241134643555e-01
8.317653536796569824e-01 7.300947904586791992e-01 9.133425951004028320e-01 9.520477652549743652e-01
8.836846351623535156e-01 7.855847477912902832e-01 9.238551855087280273e-01 9.592854976654052734e-01
9.148185253143310547e-01 8.085789680480957031e-01 9.269416928291320801e-01 9.765988588333129883e-01
9.193978309631347656e-01 7.533017396926879883e-01 9.348816275596618652e-01 9.628888964653015137e-01
9.297786355018615723e-01 7.633326649665832520e-01 9.426946640014648438e-01 9.708129167556762695e-01
9.482570290565490723e-01 7.642428874969482422e-01 9.462256431579589844e-01 9.687283039093017578e-01
9.161582589149475098e-01 7.898672223091125488e-01 9.614539742469787598e-01 9.596495032310485840e-01
9.085794687271118164e-01 8.272984027862548828e-01 9.547531008720397949e-01 9.637137651443481445e-01
9.550439119338989258e-01 8.525567054748535156e-01 9.516921639442443848e-01 9.689967632293701172e-01
9.275633096694946289e-01 8.144703507423400879e-01 9.538379311561584473e-01 9.459664225578308105e-01
9.307240843772888184e-01 8.172035813331604004e-01 9.614069461822509766e-01 9.520623683929443359e-01
9.126756191253662109e-01 7.863408327102661133e-01 9.718934893608093262e-01 9.593235254287719727e-01
9.249501824378967285e-01 7.785513401031494141e-01 9.421424269676208496e-01 9.494906067848205566e-01
9.285386204719543457e-01 7.373941540718078613e-01 9.357219934463500977e-01 9.174048900604248047e-01
8.990268111228942871e-01 7.458663582801818848e-01 8.888738155364990234e-01 8.706107735633850098e-01
9.232298731803894043e-01 7.427939772605895996e-01 9.115444421768188477e-01 8.466007709503173828e-01
9.381165504455566406e-01 8.260632753372192383e-01 9.424078464508056641e-01 9.228710532188415527e-01
9.514893293380737305e-01 8.743402361869812012e-01 9.544627666473388672e-01 9.099422097206115723e-01
9.457513093948364258e-01 9.511456489562988281e-01 9.817987084388732910e-01 9.643288850784301758e-01
9.569393396377563477e-01 9.331177473068237305e-01 9.755422472953796387e-01 9.635914564132690430e-01
9.404472708702087402e-01 9.381051063537597656e-01 9.838808178901672363e-01 9.658173918724060059e-01
9.297540187835693359e-01 9.088397622108459473e-01 9.731123447418212891e-01 9.572300314903259277e-01
9.109477400779724121e-01 8.977863788604736328e-01 9.690890312194824219e-01 9.325341582298278809e-01
8.780114054679870605e-01 8.618997931480407715e-01 9.569190740585327148e-01 9.232027530670166016e-01
7.941734790802001953e-01 8.089284896850585938e-01 8.606708645820617676e-01 8.382413983345031738e-01
5.950793027877807617e-01 8.201177716255187988e-01 8.320847153663635254e-01 7.133784890174865723e-01
5.698018074035644531e-01 8.072752952575683594e-01 6.322521567344665527e-01 4.698124229907989502e-01
3.935091495513916016e-01 5.066400170326232910e-01 4.623194038867950439e-01 4.288586080074310303e-01
