# Supplementary material for: Estimating local protein model quality: prospects for molecular replacement
Source: Acta Crystallogr D Struct Biol. 2020 Mar 3;76(Pt 3):285–90. doi: 10.1107/S2059798320000972 (PMC7057213; doi:10.1107/S2059798320000972)
Supplement: Supplementary file 1 [file d-76-00285-sup1.zip › models/1crb.1p6p_A.B99990001.pdb]

EXPDTA    THEORETICAL MODEL, MODELLER 9.23 2019/11/15 00:04:53
REMARK   6 MODELLER OBJECTIVE FUNCTION:       818.3392
REMARK   6 MODELLER BEST TEMPLATE % SEQ ID:  29.600
REMARK   6 SEQUENCE: 1crb/1crb.1p6p_A
REMARK   6 ALIGNMENT: 1crb/1crb.1p6p_A.ali
REMARK   6 SCRIPT: ./make_models.py
REMARK   6 TEMPLATE: 1p6p 1:A - 125:A MODELS 3: - 133: AT 29.6%
ATOM      1  N   PRO     1      40.556  49.520  52.489  1.00114.55           N
ATOM      2  CA  PRO     1      39.973  48.558  51.515  1.00114.55           C
ATOM      3  CD  PRO     1      41.716  50.235  51.853  1.00114.55           C
ATOM      4  CB  PRO     1      40.913  48.539  50.311  1.00114.55           C
ATOM      5  CG  PRO     1      41.642  49.887  50.360  1.00114.55           C
ATOM      6  C   PRO     1      39.885  47.241  52.206  1.00114.55           C
ATOM      7  O   PRO     1      40.724  46.957  53.060  1.00114.55           O
ATOM      8  N   VAL     2      38.874  46.427  51.853  1.00 34.87           N
ATOM      9  CA  VAL     2      38.731  45.145  52.469  1.00 34.87           C
ATOM     10  CB  VAL     2      37.401  44.505  52.221  1.00 34.87           C
ATOM     11  CG1 VAL     2      37.435  43.095  52.826  1.00 34.87           C
ATOM     12  CG2 VAL     2      36.299  45.413  52.796  1.00 34.87           C
ATOM     13  C   VAL     2      39.772  44.264  51.874  1.00 34.87           C
ATOM     14  O   VAL     2      40.114  44.399  50.700  1.00 34.87           O
ATOM     15  N   ASP     3      40.327  43.346  52.687  1.00 98.56           N
ATOM     16  CA  ASP     3      41.358  42.496  52.172  1.00 98.56           C
ATOM     17  CB  ASP     3      42.515  42.277  53.161  1.00 98.56           C
ATOM     18  CG  ASP     3      43.301  43.573  53.278  1.00 98.56           C
ATOM     19  OD1 ASP     3      43.478  44.256  52.234  1.00 98.56           O
ATOM     20  OD2 ASP     3      43.745  43.890  54.414  1.00 98.56           O
ATOM     21  C   ASP     3      40.773  41.149  51.899  1.00 98.56           C
ATOM     22  O   ASP     3      40.381  40.835  50.777  1.00 98.56           O
ATOM     23  N   PHE     4      40.738  40.320  52.957  1.00 79.24           N
ATOM     24  CA  PHE     4      40.304  38.953  52.947  1.00 79.24           C
ATOM     25  CB  PHE     4      40.640  38.218  54.255  1.00 79.24           C
ATOM     26  CG  PHE     4      42.125  38.172  54.347  1.00 79.24           C
ATOM     27  CD1 PHE     4      42.842  37.224  53.654  1.00 79.24           C
ATOM     28  CD2 PHE     4      42.804  39.079  55.130  1.00 79.24           C
ATOM     29  CE1 PHE     4      44.214  37.181  53.740  1.00 79.24           C
ATOM     30  CE2 PHE     4      44.176  39.040  55.218  1.00 79.24           C
ATOM     31  CZ  PHE     4      44.884  38.092  54.521  1.00 79.24           C
ATOM     32  C   PHE     4      38.823  38.831  52.730  1.00 79.24           C
ATOM     33  O   PHE     4      38.364  37.841  52.164  1.00 79.24           O
ATOM     34  N   ASN     5      38.015  39.800  53.199  1.00 51.73           N
ATOM     35  CA  ASN     5      36.589  39.622  53.117  1.00 51.73           C
ATOM     36  CB  ASN     5      35.784  40.810  53.676  1.00 51.73           C
ATOM     37  CG  ASN     5      34.298  40.469  53.643  1.00 51.73           C
ATOM     38  OD1 ASN     5      33.711  40.277  52.579  1.00 51.73           O
ATOM     39  ND2 ASN     5      33.668  40.390  54.845  1.00 51.73           N
ATOM     40  C   ASN     5      36.155  39.383  51.706  1.00 51.73           C
ATOM     41  O   ASN     5      36.587  40.068  50.780  1.00 51.73           O
ATOM     42  N   GLY     6      35.289  38.362  51.513  1.00 37.48           N
ATOM     43  CA  GLY     6      34.803  38.107  50.189  1.00 37.48           C
ATOM     44  C   GLY     6      34.468  36.657  50.000  1.00 37.48           C
ATOM     45  O   GLY     6      34.479  35.852  50.931  1.00 37.48           O
ATOM     46  N   TYR     7      34.170  36.318  48.728  1.00122.35           N
ATOM     47  CA  TYR     7      33.794  35.019  48.246  1.00122.35           C
ATOM     48  CB  TYR     7      32.565  35.135  47.325  1.00122.35           C
ATOM     49  CG  TYR     7      32.030  33.808  46.916  1.00122.35           C
ATOM     50  CD1 TYR     7      32.525  33.156  45.811  1.00122.35           C
ATOM     51  CD2 TYR     7      31.017  33.223  47.641  1.00122.35           C
ATOM     52  CE1 TYR     7      32.016  31.936  45.436  1.00122.35           C
ATOM     53  CE2 TYR     7      30.504  32.004  47.270  1.00122.35           C
ATOM     54  CZ  TYR     7      31.003  31.359  46.163  1.00122.35           C
ATOM     55  OH  TYR     7      30.481  30.106  45.777  1.00122.35           O
ATOM     56  C   TYR     7      34.972  34.608  47.417  1.00122.35           C
ATOM     57  O   TYR     7      35.463  35.379  46.596  1.00122.35           O
ATOM     58  N   TRP     8      35.480  33.383  47.641  1.00130.78           N
ATOM     59  CA  TRP     8      36.726  32.990  47.055  1.00130.78           C
ATOM     60  CB  TRP     8      37.692  32.715  48.218  1.00130.78           C
ATOM     61  CG  TRP     8      37.942  33.960  49.037  1.00130.78           C
ATOM     62  CD2 TRP     8      39.218  34.364  49.540  1.00130.78           C
ATOM     63  CD1 TRP     8      37.052  34.897  49.471  1.00130.78           C
ATOM     64  NE1 TRP     8      37.703  35.890  50.157  1.00130.78           N
ATOM     65  CE2 TRP     8      39.038  35.570  50.218  1.00130.78           C
ATOM     66  CE3 TRP     8      40.439  33.781  49.450  1.00130.78           C
ATOM     67  CZ2 TRP     8      40.084  36.217  50.806  1.00130.78           C
ATOM     68  CZ3 TRP     8      41.478  34.444  50.052  1.00130.78           C
ATOM     69  CH2 TRP     8      41.321  35.638  50.713  1.00130.78           C
ATOM     70  C   TRP     8      36.516  31.706  46.317  1.00130.78           C
ATOM     71  O   TRP     8      36.129  30.706  46.914  1.00130.78           O
ATOM     72  N   LYS     9      36.790  31.679  44.998  1.00107.74           N
ATOM     73  CA  LYS     9      36.610  30.437  44.302  1.00107.74           C
ATOM     74  CB  LYS     9      35.943  30.579  42.922  1.00107.74           C
ATOM     75  CG  LYS     9      36.719  31.450  41.935  1.00107.74           C
ATOM     76  CD  LYS     9      36.218  31.308  40.497  1.00107.74           C
ATOM     77  CE  LYS     9      34.745  31.689  40.329  1.00107.74           C
ATOM     78  NZ  LYS     9      34.326  31.488  38.924  1.00107.74           N
ATOM     79  C   LYS     9      37.962  29.832  44.111  1.00107.74           C
ATOM     80  O   LYS     9      38.892  30.497  43.658  1.00107.74           O
ATOM     81  N   MET    10      38.109  28.539  44.463  1.00102.97           N
ATOM     82  CA  MET    10      39.395  27.910  44.348  1.00102.97           C
ATOM     83  CB  MET    10      39.658  26.840  45.421  1.00102.97           C
ATOM     84  CG  MET    10      40.066  27.455  46.759  1.00102.97           C
ATOM     85  SD  MET    10      38.764  28.408  47.588  1.00102.97           S
ATOM     86  CE  MET    10      39.929  29.472  48.485  1.00102.97           C
ATOM     87  C   MET    10      39.551  27.283  42.999  1.00102.97           C
ATOM     88  O   MET    10      38.840  26.343  42.650  1.00102.97           O
ATOM     89  N   LEU    11      40.452  27.877  42.183  1.00111.40           N
ATOM     90  CA  LEU    11      40.813  27.427  40.864  1.00111.40           C
ATOM     91  CB  LEU    11      41.510  28.525  40.041  1.00111.40           C
ATOM     92  CG  LEU    11      40.622  29.755  39.776  1.00111.40           C
ATOM     93  CD1 LEU    11      40.293  30.501  41.079  1.00111.40           C
ATOM     94  CD2 LEU    11      41.238  30.669  38.705  1.00111.40           C
ATOM     95  C   LEU    11      41.731  26.237  40.872  1.00111.40           C
ATOM     96  O   LEU    11      41.528  25.300  40.101  1.00111.40           O
ATOM     97  N   SER    12      42.788  26.234  41.719  1.00 48.56           N
ATOM     98  CA  SER    12      43.681  25.110  41.640  1.00 48.56           C
ATOM     99  CB  SER    12      44.865  25.305  40.672  1.00 48.56           C
ATOM    100  OG  SER    12      45.772  26.275  41.175  1.00 48.56           O
ATOM    101  C   SER    12      44.243  24.797  42.988  1.00 48.56           C
ATOM    102  O   SER    12      44.321  25.647  43.873  1.00 48.56           O
ATOM    103  N   ASN    13      44.638  23.522  43.163  1.00 95.14           N
ATOM    104  CA  ASN    13      45.202  23.032  44.381  1.00 95.14           C
ATOM    105  CB  ASN    13      44.244  22.102  45.141  1.00 95.14           C
ATOM    106  CG  ASN    13      43.869  20.980  44.187  1.00 95.14           C
ATOM    107  OD1 ASN    13      44.435  19.890  44.227  1.00 95.14           O
ATOM    108  ND2 ASN    13      42.887  21.260  43.289  1.00 95.14           N
ATOM    109  C   ASN    13      46.399  22.233  43.989  1.00 95.14           C
ATOM    110  O   ASN    13      46.338  21.426  43.062  1.00 95.14           O
ATOM    111  N   GLU    14      47.525  22.435  44.695  1.00 43.22           N
ATOM    112  CA  GLU    14      48.729  21.748  44.342  1.00 43.22           C
ATOM    113  CB  GLU    14      49.933  22.697  44.254  1.00 43.22           C
ATOM    114  CG  GLU    14      49.772  23.768  43.174  1.00 43.22           C
ATOM    115  CD  GLU    14      50.885  24.791  43.347  1.00 43.22           C
ATOM    116  OE1 GLU    14      51.715  24.615  44.280  1.00 43.22           O
ATOM    117  OE2 GLU    14      50.917  25.768  42.552  1.00 43.22           O
ATOM    118  C   GLU    14      49.025  20.763  45.430  1.00 43.22           C
ATOM    119  O   GLU    14      48.857  21.067  46.609  1.00 43.22           O
ATOM    120  N   ASN    15      49.471  19.550  45.038  1.00 79.93           N
ATOM    121  CA  ASN    15      49.840  18.494  45.945  1.00 79.93           C
ATOM    122  CB  ASN    15      51.064  18.815  46.816  1.00 79.93           C
ATOM    123  CG  ASN    15      52.306  18.683  45.953  1.00 79.93           C
ATOM    124  OD1 ASN    15      52.445  17.735  45.181  1.00 79.93           O
ATOM    125  ND2 ASN    15      53.237  19.663  46.091  1.00 79.93           N
ATOM    126  C   ASN    15      48.711  18.181  46.872  1.00 79.93           C
ATOM    127  O   ASN    15      48.921  17.888  48.047  1.00 79.93           O
ATOM    128  N   PHE    16      47.476  18.220  46.355  1.00 84.56           N
ATOM    129  CA  PHE    16      46.317  17.963  47.156  1.00 84.56           C
ATOM    130  CB  PHE    16      45.025  18.346  46.413  1.00 84.56           C
ATOM    131  CG  PHE    16      43.855  18.262  47.333  1.00 84.56           C
ATOM    132  CD1 PHE    16      43.656  19.229  48.293  1.00 84.56           C
ATOM    133  CD2 PHE    16      42.970  17.214  47.250  1.00 84.56           C
ATOM    134  CE1 PHE    16      42.577  19.164  49.142  1.00 84.56           C
ATOM    135  CE2 PHE    16      41.889  17.148  48.096  1.00 84.56           C
ATOM    136  CZ  PHE    16      41.689  18.120  49.045  1.00 84.56           C
ATOM    137  C   PHE    16      46.258  16.516  47.559  1.00 84.56           C
ATOM    138  O   PHE    16      45.890  16.201  48.688  1.00 84.56           O
ATOM    139  N   GLU    17      46.606  15.581  46.654  1.00 79.67           N
ATOM    140  CA  GLU    17      46.450  14.191  46.993  1.00 79.67           C
ATOM    141  CB  GLU    17      46.768  13.233  45.831  1.00 79.67           C
ATOM    142  CG  GLU    17      48.236  13.239  45.403  1.00 79.67           C
ATOM    143  CD  GLU    17      48.397  12.242  44.265  1.00 79.67           C
ATOM    144  OE1 GLU    17      47.764  12.451  43.197  1.00 79.67           O
ATOM    145  OE2 GLU    17      49.155  11.254  44.454  1.00 79.67           O
ATOM    146  C   GLU    17      47.356  13.811  48.127  1.00 79.67           C
ATOM    147  O   GLU    17      46.926  13.173  49.087  1.00 79.67           O
ATOM    148  N   GLU    18      48.637  14.218  48.051  1.00107.58           N
ATOM    149  CA  GLU    18      49.625  13.871  49.035  1.00107.58           C
ATOM    150  CB  GLU    18      51.012  14.443  48.683  1.00107.58           C
ATOM    151  CG  GLU    18      52.140  13.976  49.604  1.00107.58           C
ATOM    152  CD  GLU    18      52.665  12.653  49.069  1.00107.58           C
ATOM    153  OE1 GLU    18      51.830  11.775  48.728  1.00107.58           O
ATOM    154  OE2 GLU    18      53.913  12.505  48.987  1.00107.58           O
ATOM    155  C   GLU    18      49.216  14.483  50.332  1.00107.58           C
ATOM    156  O   GLU    18      49.375  13.900  51.403  1.00107.58           O
ATOM    157  N   TYR    19      48.665  15.701  50.249  1.00 73.61           N
ATOM    158  CA  TYR    19      48.269  16.440  51.404  1.00 73.61           C
ATOM    159  CB  TYR    19      47.725  17.813  50.982  1.00 73.61           C
ATOM    160  CG  TYR    19      47.425  18.594  52.202  1.00 73.61           C
ATOM    161  CD1 TYR    19      48.443  19.168  52.928  1.00 73.61           C
ATOM    162  CD2 TYR    19      46.126  18.765  52.603  1.00 73.61           C
ATOM    163  CE1 TYR    19      48.172  19.897  54.061  1.00 73.61           C
ATOM    164  CE2 TYR    19      45.858  19.492  53.731  1.00 73.61           C
ATOM    165  CZ  TYR    19      46.870  20.060  54.465  1.00 73.61           C
ATOM    166  OH  TYR    19      46.574  20.805  55.625  1.00 73.61           O
ATOM    167  C   TYR    19      47.198  15.653  52.107  1.00 73.61           C
ATOM    168  O   TYR    19      47.223  15.504  53.326  1.00 73.61           O
ATOM    169  N   LEU    20      46.228  15.109  51.347  1.00118.44           N
ATOM    170  CA  LEU    20      45.160  14.327  51.913  1.00118.44           C
ATOM    171  CB  LEU    20      44.037  13.992  50.924  1.00118.44           C
ATOM    172  CG  LEU    20      43.037  15.146  50.760  1.00118.44           C
ATOM    173  CD1 LEU    20      43.735  16.446  50.354  1.00118.44           C
ATOM    174  CD2 LEU    20      41.902  14.752  49.808  1.00118.44           C
ATOM    175  C   LEU    20      45.666  13.049  52.497  1.00118.44           C
ATOM    176  O   LEU    20      45.126  12.553  53.483  1.00118.44           O
ATOM    177  N   ARG    21      46.693  12.453  51.881  1.00137.67           N
ATOM    178  CA  ARG    21      47.233  11.223  52.372  1.00137.67           C
ATOM    179  CB  ARG    21      48.354  10.745  51.438  1.00137.67           C
ATOM    180  CG  ARG    21      49.026   9.439  51.832  1.00137.67           C
ATOM    181  CD  ARG    21      49.804   8.827  50.666  1.00137.67           C
ATOM    182  NE  ARG    21      50.067   9.923  49.688  1.00137.67           N
ATOM    183  CZ  ARG    21      49.188  10.157  48.668  1.00137.67           C
ATOM    184  NH1 ARG    21      48.084   9.368  48.522  1.00137.67           N
ATOM    185  NH2 ARG    21      49.411  11.179  47.791  1.00137.67           N
ATOM    186  C   ARG    21      47.772  11.482  53.750  1.00137.67           C
ATOM    187  O   ARG    21      47.584  10.680  54.664  1.00137.67           O
ATOM    188  N   ALA    22      48.438  12.637  53.935  1.00 36.46           N
ATOM    189  CA  ALA    22      49.028  13.026  55.191  1.00 36.46           C
ATOM    190  CB  ALA    22      49.766  14.373  55.110  1.00 36.46           C
ATOM    191  C   ALA    22      47.935  13.175  56.205  1.00 36.46           C
ATOM    192  O   ALA    22      48.078  12.775  57.359  1.00 36.46           O
ATOM    193  N   LEU    23      46.793  13.719  55.754  1.00181.02           N
ATOM    194  CA  LEU    23      45.611  13.986  56.517  1.00181.02           C
ATOM    195  CB  LEU    23      44.501  14.527  55.598  1.00181.02           C
ATOM    196  CG  LEU    23      44.938  15.788  54.825  1.00181.02           C
ATOM    197  CD1 LEU    23      43.853  16.275  53.851  1.00181.02           C
ATOM    198  CD2 LEU    23      45.413  16.888  55.786  1.00181.02           C
ATOM    199  C   LEU    23      45.176  12.651  57.050  1.00181.02           C
ATOM    200  O   LEU    23      44.503  12.562  58.076  1.00181.02           O
ATOM    201  N   ASP    24      45.608  11.577  56.358  1.00107.10           N
ATOM    202  CA  ASP    24      45.316  10.200  56.663  1.00107.10           C
ATOM    203  CB  ASP    24      45.470   9.866  58.160  1.00107.10           C
ATOM    204  CG  ASP    24      45.545   8.350  58.301  1.00107.10           C
ATOM    205  OD1 ASP    24      45.500   7.662  57.246  1.00107.10           O
ATOM    206  OD2 ASP    24      45.643   7.862  59.458  1.00107.10           O
ATOM    207  C   ASP    24      43.934   9.809  56.230  1.00107.10           C
ATOM    208  O   ASP    24      43.317   8.913  56.804  1.00107.10           O
ATOM    209  N   VAL    25      43.415  10.461  55.174  1.00 98.30           N
ATOM    210  CA  VAL    25      42.153  10.053  54.626  1.00 98.30           C
ATOM    211  CB  VAL    25      41.553  11.056  53.685  1.00 98.30           C
ATOM    212  CG1 VAL    25      42.489  11.207  52.475  1.00 98.30           C
ATOM    213  CG2 VAL    25      40.135  10.591  53.317  1.00 98.30           C
ATOM    214  C   VAL    25      42.390   8.789  53.858  1.00 98.30           C
ATOM    215  O   VAL    25      43.511   8.510  53.435  1.00 98.30           O
ATOM    216  N   ASN    26      41.336   7.963  53.701  1.00102.98           N
ATOM    217  CA  ASN    26      41.467   6.730  52.976  1.00102.98           C
ATOM    218  CB  ASN    26      40.323   5.733  53.228  1.00102.98           C
ATOM    219  CG  ASN    26      39.029   6.358  52.733  1.00102.98           C
ATOM    220  OD1 ASN    26      38.391   5.848  51.813  1.00102.98           O
ATOM    221  ND2 ASN    26      38.627   7.496  53.360  1.00102.98           N
ATOM    222  C   ASN    26      41.495   7.047  51.514  1.00102.98           C
ATOM    223  O   ASN    26      40.921   8.037  51.063  1.00102.98           O
ATOM    224  N   VAL    27      42.153   6.172  50.732  1.00 90.72           N
ATOM    225  CA  VAL    27      42.364   6.368  49.326  1.00 90.72           C
ATOM    226  CB  VAL    27      43.122   5.234  48.701  1.00 90.72           C
ATOM    227  CG1 VAL    27      44.514   5.159  49.353  1.00 90.72           C
ATOM    228  CG2 VAL    27      42.291   3.948  48.849  1.00 90.72           C
ATOM    229  C   VAL    27      41.051   6.471  48.618  1.00 90.72           C
ATOM    230  O   VAL    27      40.902   7.258  47.685  1.00 90.72           O
ATOM    231  N   ALA    28      40.052   5.677  49.033  1.00 25.94           N
ATOM    232  CA  ALA    28      38.816   5.708  48.310  1.00 25.94           C
ATOM    233  CB  ALA    28      37.767   4.743  48.887  1.00 25.94           C
ATOM    234  C   ALA    28      38.244   7.090  48.376  1.00 25.94           C
ATOM    235  O   ALA    28      37.787   7.623  47.366  1.00 25.94           O
ATOM    236  N   LEU    29      38.261   7.705  49.572  1.00 80.01           N
ATOM    237  CA  LEU    29      37.704   9.014  49.753  1.00 80.01           C
ATOM    238  CB  LEU    29      37.685   9.432  51.242  1.00 80.01           C
ATOM    239  CG  LEU    29      36.869  10.698  51.606  1.00 80.01           C
ATOM    240  CD1 LEU    29      36.955  10.977  53.116  1.00 80.01           C
ATOM    241  CD2 LEU    29      37.250  11.934  50.779  1.00 80.01           C
ATOM    242  C   LEU    29      38.550   9.998  49.003  1.00 80.01           C
ATOM    243  O   LEU    29      38.039  10.914  48.360  1.00 80.01           O
ATOM    244  N   ARG    30      39.882   9.828  49.050  1.00152.08           N
ATOM    245  CA  ARG    30      40.747  10.802  48.460  1.00152.08           C
ATOM    246  CB  ARG    30      42.247  10.541  48.706  1.00152.08           C
ATOM    247  CG  ARG    30      42.762   9.209  48.164  1.00152.08           C
ATOM    248  CD  ARG    30      44.236   8.952  48.478  1.00152.08           C
ATOM    249  NE  ARG    30      44.591   7.628  47.896  1.00152.08           N
ATOM    250  CZ  ARG    30      44.961   7.538  46.586  1.00152.08           C
ATOM    251  NH1 ARG    30      44.997   8.659  45.808  1.00152.08           N
ATOM    252  NH2 ARG    30      45.287   6.324  46.052  1.00152.08           N
ATOM    253  C   ARG    30      40.504  10.892  46.990  1.00152.08           C
ATOM    254  O   ARG    30      40.538  11.986  46.429  1.00152.08           O
ATOM    255  N   LYS    31      40.220   9.756  46.328  1.00 35.12           N
ATOM    256  CA  LYS    31      40.054   9.797  44.905  1.00 35.12           C
ATOM    257  CB  LYS    31      39.695   8.428  44.303  1.00 35.12           C
ATOM    258  CG  LYS    31      40.859   7.435  44.344  1.00 35.12           C
ATOM    259  CD  LYS    31      40.455   5.985  44.064  1.00 35.12           C
ATOM    260  CE  LYS    31      41.631   5.008  44.103  1.00 35.12           C
ATOM    261  NZ  LYS    31      41.137   3.614  44.063  1.00 35.12           N
ATOM    262  C   LYS    31      38.958  10.759  44.567  1.00 35.12           C
ATOM    263  O   LYS    31      39.104  11.570  43.654  1.00 35.12           O
ATOM    264  N   ILE    32      37.825  10.700  45.287  1.00 91.53           N
ATOM    265  CA  ILE    32      36.757  11.610  44.993  1.00 91.53           C
ATOM    266  CB  ILE    32      35.465  11.260  45.677  1.00 91.53           C
ATOM    267  CG1 ILE    32      35.601  11.370  47.203  1.00 91.53           C
ATOM    268  CG2 ILE    32      35.041   9.862  45.196  1.00 91.53           C
ATOM    269  CD1 ILE    32      34.266  11.334  47.945  1.00 91.53           C
ATOM    270  C   ILE    32      37.120  13.012  45.403  1.00 91.53           C
ATOM    271  O   ILE    32      36.915  13.962  44.650  1.00 91.53           O
ATOM    272  N   ALA    33      37.700  13.166  46.610  1.00 42.06           N
ATOM    273  CA  ALA    33      37.949  14.443  47.229  1.00 42.06           C
ATOM    274  CB  ALA    33      38.540  14.306  48.642  1.00 42.06           C
ATOM    275  C   ALA    33      38.896  15.294  46.443  1.00 42.06           C
ATOM    276  O   ALA    33      38.700  16.503  46.334  1.00 42.06           O
ATOM    277  N   ASN    34      39.935  14.689  45.848  1.00 46.65           N
ATOM    278  CA  ASN    34      40.972  15.456  45.222  1.00 46.65           C
ATOM    279  CB  ASN    34      42.026  14.569  44.539  1.00 46.65           C
ATOM    280  CG  ASN    34      42.712  13.748  45.620  1.00 46.65           C
ATOM    281  OD1 ASN    34      42.990  14.243  46.712  1.00 46.65           O
ATOM    282  ND2 ASN    34      42.986  12.452  45.314  1.00 46.65           N
ATOM    283  C   ASN    34      40.392  16.354  44.174  1.00 46.65           C
ATOM    284  O   ASN    34      40.871  17.470  43.983  1.00 46.65           O
ATOM    285  N   LEU    35      39.355  15.883  43.464  1.00 60.82           N
ATOM    286  CA  LEU    35      38.763  16.594  42.365  1.00 60.82           C
ATOM    287  CB  LEU    35      37.741  15.742  41.591  1.00 60.82           C
ATOM    288  CG  LEU    35      38.367  14.525  40.887  1.00 60.82           C
ATOM    289  CD1 LEU    35      37.324  13.765  40.050  1.00 60.82           C
ATOM    290  CD2 LEU    35      39.608  14.930  40.074  1.00 60.82           C
ATOM    291  C   LEU    35      38.063  17.866  42.762  1.00 60.82           C
ATOM    292  O   LEU    35      38.063  18.815  41.982  1.00 60.82           O
ATOM    293  N   LEU    36      37.427  17.936  43.950  1.00162.33           N
ATOM    294  CA  LEU    36      36.590  19.072  44.254  1.00162.33           C
ATOM    295  CB  LEU    36      35.518  18.763  45.315  1.00162.33           C
ATOM    296  CG  LEU    36      34.486  17.716  44.851  1.00162.33           C
ATOM    297  CD1 LEU    36      33.433  17.443  45.936  1.00162.33           C
ATOM    298  CD2 LEU    36      33.859  18.111  43.506  1.00162.33           C
ATOM    299  C   LEU    36      37.345  20.288  44.713  1.00162.33           C
ATOM    300  O   LEU    36      38.272  20.215  45.517  1.00162.33           O
ATOM    301  N   LYS    37      36.920  21.468  44.207  1.00131.84           N
ATOM    302  CA  LYS    37      37.505  22.731  44.570  1.00131.84           C
ATOM    303  CB  LYS    37      37.830  23.603  43.344  1.00131.84           C
ATOM    304  CG  LYS    37      36.597  23.909  42.487  1.00131.84           C
ATOM    305  CD  LYS    37      36.829  24.957  41.396  1.00131.84           C
ATOM    306  CE  LYS    37      37.111  24.360  40.014  1.00131.84           C
ATOM    307  NZ  LYS    37      38.378  23.595  40.035  1.00131.84           N
ATOM    308  C   LYS    37      36.479  23.455  45.388  1.00131.84           C
ATOM    309  O   LYS    37      35.362  23.697  44.934  1.00131.84           O
ATOM    310  N   PRO    38      36.836  23.794  46.596  1.00 81.57           N
ATOM    311  CA  PRO    38      35.929  24.455  47.497  1.00 81.57           C
ATOM    312  CD  PRO    38      37.864  23.053  47.305  1.00 81.57           C
ATOM    313  CB  PRO    38      36.415  24.124  48.909  1.00 81.57           C
ATOM    314  CG  PRO    38      37.867  23.657  48.716  1.00 81.57           C
ATOM    315  C   PRO    38      35.828  25.928  47.272  1.00 81.57           C
ATOM    316  O   PRO    38      36.693  26.513  46.621  1.00 81.57           O
ATOM    317  N   ASP    39      34.751  26.528  47.809  1.00103.43           N
ATOM    318  CA  ASP    39      34.522  27.939  47.795  1.00103.43           C
ATOM    319  CB  ASP    39      33.049  28.284  47.539  1.00103.43           C
ATOM    320  CG  ASP    39      32.855  29.765  47.806  1.00103.43           C
ATOM    321  OD1 ASP    39      33.617  30.586  47.231  1.00103.43           O
ATOM    322  OD2 ASP    39      31.944  30.095  48.611  1.00103.43           O
ATOM    323  C   ASP    39      34.818  28.392  49.188  1.00103.43           C
ATOM    324  O   ASP    39      34.328  27.792  50.142  1.00103.43           O
ATOM    325  N   LYS    40      35.644  29.443  49.358  1.00100.45           N
ATOM    326  CA  LYS    40      35.903  29.869  50.706  1.00100.45           C
ATOM    327  CB  LYS    40      37.396  29.967  51.061  1.00100.45           C
ATOM    328  CG  LYS    40      38.084  28.603  51.151  1.00100.45           C
ATOM    329  CD  LYS    40      39.601  28.694  51.312  1.00100.45           C
ATOM    330  CE  LYS    40      40.037  29.111  52.718  1.00100.45           C
ATOM    331  NZ  LYS    40      39.806  27.999  53.670  1.00100.45           N
ATOM    332  C   LYS    40      35.287  31.217  50.930  1.00100.45           C
ATOM    333  O   LYS    40      35.600  32.186  50.239  1.00100.45           O
ATOM    334  N   GLU    41      34.386  31.317  51.929  1.00108.56           N
ATOM    335  CA  GLU    41      33.773  32.590  52.174  1.00108.56           C
ATOM    336  CB  GLU    41      32.240  32.529  52.294  1.00108.56           C
ATOM    337  CG  GLU    41      31.731  31.925  53.598  1.00108.56           C
ATOM    338  CD  GLU    41      31.558  33.092  54.553  1.00108.56           C
ATOM    339  OE1 GLU    41      31.257  34.207  54.048  1.00108.56           O
ATOM    340  OE2 GLU    41      31.720  32.896  55.786  1.00108.56           O
ATOM    341  C   GLU    41      34.358  33.129  53.440  1.00108.56           C
ATOM    342  O   GLU    41      34.431  32.432  54.452  1.00108.56           O
ATOM    343  N   ILE    42      34.817  34.396  53.409  1.00 51.42           N
ATOM    344  CA  ILE    42      35.467  34.917  54.575  1.00 51.42           C
ATOM    345  CB  ILE    42      36.917  35.228  54.334  1.00 51.42           C
ATOM    346  CG1 ILE    42      37.667  33.949  53.922  1.00 51.42           C
ATOM    347  CG2 ILE    42      37.488  35.894  55.597  1.00 51.42           C
ATOM    348  CD1 ILE    42      39.074  34.207  53.387  1.00 51.42           C
ATOM    349  C   ILE    42      34.794  36.178  55.019  1.00 51.42           C
ATOM    350  O   ILE    42      34.536  37.079  54.222  1.00 51.42           O
ATOM    351  N   VAL    43      34.475  36.256  56.327  1.00 41.46           N
ATOM    352  CA  VAL    43      33.900  37.448  56.876  1.00 41.46           C
ATOM    353  CB  VAL    43      32.743  37.189  57.794  1.00 41.46           C
ATOM    354  CG1 VAL    43      32.309  38.526  58.416  1.00 41.46           C
ATOM    355  CG2 VAL    43      31.632  36.480  57.000  1.00 41.46           C
ATOM    356  C   VAL    43      34.981  38.070  57.697  1.00 41.46           C
ATOM    357  O   VAL    43      35.413  37.505  58.701  1.00 41.46           O
ATOM    358  N   GLN    44      35.447  39.266  57.288  1.00 52.75           N
ATOM    359  CA  GLN    44      36.527  39.876  58.004  1.00 52.75           C
ATOM    360  CB  GLN    44      37.696  40.278  57.087  1.00 52.75           C
ATOM    361  CG  GLN    44      38.872  40.936  57.812  1.00 52.75           C
ATOM    362  CD  GLN    44      39.935  41.264  56.772  1.00 52.75           C
ATOM    363  OE1 GLN    44      39.824  40.878  55.609  1.00 52.75           O
ATOM    364  NE2 GLN    44      40.992  42.006  57.199  1.00 52.75           N
ATOM    365  C   GLN    44      36.032  41.127  58.665  1.00 52.75           C
ATOM    366  O   GLN    44      35.737  42.120  58.000  1.00 52.75           O
ATOM    367  N   ASP    45      35.918  41.077  60.008  1.00 70.84           N
ATOM    368  CA  ASP    45      35.542  42.183  60.848  1.00 70.84           C
ATOM    369  CB  ASP    45      35.293  41.745  62.303  1.00 70.84           C
ATOM    370  CG  ASP    45      34.719  42.919  63.086  1.00 70.84           C
ATOM    371  OD1 ASP    45      34.588  44.024  62.495  1.00 70.84           O
ATOM    372  OD2 ASP    45      34.404  42.722  64.290  1.00 70.84           O
ATOM    373  C   ASP    45      36.689  43.146  60.846  1.00 70.84           C
ATOM    374  O   ASP    45      36.514  44.363  60.884  1.00 70.84           O
ATOM    375  N   GLY    46      37.907  42.588  60.733  1.00219.22           N
ATOM    376  CA  GLY    46      39.148  43.301  60.747  1.00219.22           C
ATOM    377  C   GLY    46      40.152  42.412  61.413  1.00219.22           C
ATOM    378  O   GLY    46      40.859  41.686  60.718  1.00219.22           O
ATOM    379  N   ASP    47      40.256  42.417  62.755  1.00149.75           N
ATOM    380  CA  ASP    47      41.174  41.500  63.373  1.00149.75           C
ATOM    381  CB  ASP    47      41.589  41.882  64.804  1.00149.75           C
ATOM    382  CG  ASP    47      40.376  41.795  65.704  1.00149.75           C
ATOM    383  OD1 ASP    47      39.342  42.433  65.373  1.00149.75           O
ATOM    384  OD2 ASP    47      40.473  41.091  66.743  1.00149.75           O
ATOM    385  C   ASP    47      40.539  40.144  63.402  1.00149.75           C
ATOM    386  O   ASP    47      41.227  39.123  63.371  1.00149.75           O
ATOM    387  N   HIS    48      39.191  40.119  63.486  1.00 81.39           N
ATOM    388  CA  HIS    48      38.441  38.900  63.610  1.00 81.39           C
ATOM    389  ND1 HIS    48      37.452  40.751  66.202  1.00 81.39           N
ATOM    390  CG  HIS    48      37.196  39.471  65.763  1.00 81.39           C
ATOM    391  CB  HIS    48      37.087  39.078  64.320  1.00 81.39           C
ATOM    392  NE2 HIS    48      37.241  39.488  68.020  1.00 81.39           N
ATOM    393  CD2 HIS    48      37.069  38.713  66.887  1.00 81.39           C
ATOM    394  CE1 HIS    48      37.468  40.704  67.558  1.00 81.39           C
ATOM    395  C   HIS    48      38.129  38.348  62.257  1.00 81.39           C
ATOM    396  O   HIS    48      37.961  39.086  61.285  1.00 81.39           O
ATOM    397  N   MET    49      38.061  37.002  62.164  1.00 48.57           N
ATOM    398  CA  MET    49      37.721  36.400  60.913  1.00 48.57           C
ATOM    399  CB  MET    49      38.931  35.969  60.067  1.00 48.57           C
ATOM    400  CG  MET    49      39.718  37.148  59.493  1.00 48.57           C
ATOM    401  SD  MET    49      41.151  36.677  58.480  1.00 48.57           S
ATOM    402  CE  MET    49      41.654  38.382  58.111  1.00 48.57           C
ATOM    403  C   MET    49      36.879  35.188  61.139  1.00 48.57           C
ATOM    404  O   MET    49      37.039  34.468  62.123  1.00 48.57           O
ATOM    405  N   ILE    50      35.918  34.977  60.216  1.00104.12           N
ATOM    406  CA  ILE    50      35.076  33.819  60.205  1.00104.12           C
ATOM    407  CB  ILE    50      33.617  34.154  60.315  1.00104.12           C
ATOM    408  CG1 ILE    50      33.334  34.978  61.581  1.00104.12           C
ATOM    409  CG2 ILE    50      32.826  32.837  60.247  1.00104.12           C
ATOM    410  CD1 ILE    50      33.689  34.264  62.881  1.00104.12           C
ATOM    411  C   ILE    50      35.264  33.254  58.835  1.00104.12           C
ATOM    412  O   ILE    50      34.925  33.898  57.844  1.00104.12           O
ATOM    413  N   ILE    51      35.807  32.031  58.727  1.00135.81           N
ATOM    414  CA  ILE    51      36.043  31.503  57.418  1.00135.81           C
ATOM    415  CB  ILE    51      37.496  31.187  57.181  1.00135.81           C
ATOM    416  CG1 ILE    51      37.797  30.891  55.698  1.00135.81           C
ATOM    417  CG2 ILE    51      37.883  30.055  58.145  1.00135.81           C
ATOM    418  CD1 ILE    51      37.174  29.601  55.165  1.00135.81           C
ATOM    419  C   ILE    51      35.244  30.253  57.292  1.00135.81           C
ATOM    420  O   ILE    51      35.186  29.444  58.215  1.00135.81           O
ATOM    421  N   ARG    52      34.569  30.078  56.141  1.00128.10           N
ATOM    422  CA  ARG    52      33.790  28.890  55.972  1.00128.10           C
ATOM    423  CB  ARG    52      32.278  29.163  56.045  1.00128.10           C
ATOM    424  CG  ARG    52      31.881  29.785  57.385  1.00128.10           C
ATOM    425  CD  ARG    52      30.408  30.170  57.503  1.00128.10           C
ATOM    426  NE  ARG    52      30.234  30.776  58.854  1.00128.10           N
ATOM    427  CZ  ARG    52      29.129  31.522  59.144  1.00128.10           C
ATOM    428  NH1 ARG    52      28.155  31.695  58.204  1.00128.10           N
ATOM    429  NH2 ARG    52      28.999  32.093  60.377  1.00128.10           N
ATOM    430  C   ARG    52      34.106  28.338  54.620  1.00128.10           C
ATOM    431  O   ARG    52      34.278  29.080  53.655  1.00128.10           O
ATOM    432  N   THR    53      34.201  27.000  54.519  1.00 96.30           N
ATOM    433  CA  THR    53      34.493  26.396  53.253  1.00 96.30           C
ATOM    434  CB  THR    53      35.597  25.379  53.310  1.00 96.30           C
ATOM    435  OG1 THR    53      35.948  24.960  52.000  1.00 96.30           O
ATOM    436  CG2 THR    53      35.126  24.178  54.146  1.00 96.30           C
ATOM    437  C   THR    53      33.251  25.695  52.810  1.00 96.30           C
ATOM    438  O   THR    53      32.577  25.046  53.608  1.00 96.30           O
ATOM    439  N   LEU    54      32.909  25.829  51.514  1.00 81.24           N
ATOM    440  CA  LEU    54      31.704  25.231  51.022  1.00 81.24           C
ATOM    441  CB  LEU    54      30.774  26.228  50.313  1.00 81.24           C
ATOM    442  CG  LEU    54      30.197  27.306  51.248  1.00 81.24           C
ATOM    443  CD1 LEU    54      29.232  26.693  52.273  1.00 81.24           C
ATOM    444  CD2 LEU    54      31.311  28.139  51.899  1.00 81.24           C
ATOM    445  C   LEU    54      32.041  24.182  50.016  1.00 81.24           C
ATOM    446  O   LEU    54      32.977  24.320  49.228  1.00 81.24           O
ATOM    447  N   SER    55      31.262  23.086  50.051  1.00 35.82           N
ATOM    448  CA  SER    55      31.381  21.995  49.133  1.00 35.82           C
ATOM    449  CB  SER    55      32.320  20.878  49.617  1.00 35.82           C
ATOM    450  OG  SER    55      33.654  21.360  49.686  1.00 35.82           O
ATOM    451  C   SER    55      30.006  21.420  49.041  1.00 35.82           C
ATOM    452  O   SER    55      29.095  21.871  49.735  1.00 35.82           O
ATOM    453  N   THR    56      29.797  20.421  48.164  1.00117.02           N
ATOM    454  CA  THR    56      28.473  19.882  48.087  1.00117.02           C
ATOM    455  CB  THR    56      28.267  18.942  46.932  1.00117.02           C
ATOM    456  OG1 THR    56      26.907  18.541  46.868  1.00117.02           O
ATOM    457  CG2 THR    56      29.186  17.718  47.087  1.00117.02           C
ATOM    458  C   THR    56      28.200  19.149  49.362  1.00117.02           C
ATOM    459  O   THR    56      28.942  18.254  49.765  1.00117.02           O
ATOM    460  N   PHE    57      27.118  19.547  50.055  1.00198.46           N
ATOM    461  CA  PHE    57      26.740  18.914  51.282  1.00198.46           C
ATOM    462  CB  PHE    57      26.350  17.434  51.124  1.00198.46           C
ATOM    463  CG  PHE    57      25.003  17.404  50.492  1.00198.46           C
ATOM    464  CD1 PHE    57      24.856  17.501  49.128  1.00198.46           C
ATOM    465  CD2 PHE    57      23.880  17.278  51.277  1.00198.46           C
ATOM    466  CE1 PHE    57      23.604  17.471  48.559  1.00198.46           C
ATOM    467  CE2 PHE    57      22.626  17.248  50.716  1.00198.46           C
ATOM    468  CZ  PHE    57      22.488  17.347  49.352  1.00198.46           C
ATOM    469  C   PHE    57      27.870  19.000  52.253  1.00198.46           C
ATOM    470  O   PHE    57      27.995  18.155  53.138  1.00198.46           O
ATOM    471  N   ARG    58      28.728  20.029  52.130  1.00153.50           N
ATOM    472  CA  ARG    58      29.794  20.129  53.081  1.00153.50           C
ATOM    473  CB  ARG    58      31.143  19.585  52.575  1.00153.50           C
ATOM    474  CG  ARG    58      32.290  19.853  53.554  1.00153.50           C
ATOM    475  CD  ARG    58      33.673  19.451  53.035  1.00153.50           C
ATOM    476  NE  ARG    58      33.750  17.965  53.054  1.00153.50           N
ATOM    477  CZ  ARG    58      34.954  17.358  53.264  1.00153.50           C
ATOM    478  NH1 ARG    58      36.075  18.115  53.448  1.00153.50           N
ATOM    479  NH2 ARG    58      35.034  15.996  53.299  1.00153.50           N
ATOM    480  C   ARG    58      30.028  21.569  53.398  1.00153.50           C
ATOM    481  O   ARG    58      30.071  22.422  52.513  1.00153.50           O
ATOM    482  N   ASN    59      30.175  21.870  54.700  1.00 80.43           N
ATOM    483  CA  ASN    59      30.483  23.202  55.116  1.00 80.43           C
ATOM    484  CB  ASN    59      29.235  24.033  55.460  1.00 80.43           C
ATOM    485  CG  ASN    59      29.653  25.458  55.810  1.00 80.43           C
ATOM    486  OD1 ASN    59      30.498  25.680  56.675  1.00 80.43           O
ATOM    487  ND2 ASN    59      29.030  26.454  55.124  1.00 80.43           N
ATOM    488  C   ASN    59      31.273  23.054  56.369  1.00 80.43           C
ATOM    489  O   ASN    59      30.956  22.221  57.216  1.00 80.43           O
ATOM    490  N   TYR    60      32.355  23.837  56.501  1.00 92.41           N
ATOM    491  CA  TYR    60      33.108  23.815  57.715  1.00 92.41           C
ATOM    492  CB  TYR    60      34.482  23.132  57.600  1.00 92.41           C
ATOM    493  CG  TYR    60      34.223  21.670  57.473  1.00 92.41           C
ATOM    494  CD1 TYR    60      33.927  21.101  56.255  1.00 92.41           C
ATOM    495  CD2 TYR    60      34.274  20.865  58.589  1.00 92.41           C
ATOM    496  CE1 TYR    60      33.687  19.750  56.158  1.00 92.41           C
ATOM    497  CE2 TYR    60      34.034  19.514  58.498  1.00 92.41           C
ATOM    498  CZ  TYR    60      33.740  18.954  57.278  1.00 92.41           C
ATOM    499  OH  TYR    60      33.492  17.569  57.171  1.00 92.41           O
ATOM    500  C   TYR    60      33.322  25.242  58.083  1.00 92.41           C
ATOM    501  O   TYR    60      33.389  26.111  57.216  1.00 92.41           O
ATOM    502  N   ILE    61      33.404  25.530  59.395  1.00102.28           N
ATOM    503  CA  ILE    61      33.615  26.886  59.804  1.00102.28           C
ATOM    504  CB  ILE    61      32.393  27.507  60.411  1.00102.28           C
ATOM    505  CG1 ILE    61      32.651  28.980  60.766  1.00102.28           C
ATOM    506  CG2 ILE    61      31.971  26.643  61.611  1.00102.28           C
ATOM    507  CD1 ILE    61      31.403  29.719  61.249  1.00102.28           C
ATOM    508  C   ILE    61      34.669  26.942  60.867  1.00102.28           C
ATOM    509  O   ILE    61      34.874  25.983  61.612  1.00102.28           O
ATOM    510  N   MET    62      35.401  28.076  60.918  1.00 92.02           N
ATOM    511  CA  MET    62      36.317  28.316  61.995  1.00 92.02           C
ATOM    512  CB  MET    62      37.799  28.005  61.742  1.00 92.02           C
ATOM    513  CG  MET    62      38.658  28.168  62.996  1.00 92.02           C
ATOM    514  SD  MET    62      40.374  27.611  62.807  1.00 92.02           S
ATOM    515  CE  MET    62      40.855  28.924  61.648  1.00 92.02           C
ATOM    516  C   MET    62      36.274  29.779  62.268  1.00 92.02           C
ATOM    517  O   MET    62      35.957  30.580  61.390  1.00 92.02           O
ATOM    518  N   ASP    63      36.567  30.154  63.524  1.00 55.27           N
ATOM    519  CA  ASP    63      36.605  31.533  63.891  1.00 55.27           C
ATOM    520  CB  ASP    63      35.552  31.918  64.941  1.00 55.27           C
ATOM    521  CG  ASP    63      34.176  31.739  64.317  1.00 55.27           C
ATOM    522  OD1 ASP    63      34.114  31.437  63.095  1.00 55.27           O
ATOM    523  OD2 ASP    63      33.169  31.902  65.056  1.00 55.27           O
ATOM    524  C   ASP    63      37.935  31.744  64.525  1.00 55.27           C
ATOM    525  O   ASP    63      38.491  30.837  65.141  1.00 55.27           O
ATOM    526  N   PHE    64      38.508  32.943  64.339  1.00 72.47           N
ATOM    527  CA  PHE    64      39.754  33.238  64.966  1.00 72.47           C
ATOM    528  CB  PHE    64      40.958  32.583  64.265  1.00 72.47           C
ATOM    529  CG  PHE    64      40.871  32.887  62.811  1.00 72.47           C
ATOM    530  CD1 PHE    64      39.990  32.181  62.024  1.00 72.47           C
ATOM    531  CD2 PHE    64      41.668  33.845  62.229  1.00 72.47           C
ATOM    532  CE1 PHE    64      39.891  32.435  60.677  1.00 72.47           C
ATOM    533  CE2 PHE    64      41.574  34.105  60.882  1.00 72.47           C
ATOM    534  CZ  PHE    64      40.687  33.399  60.103  1.00 72.47           C
ATOM    535  C   PHE    64      39.901  34.718  65.004  1.00 72.47           C
ATOM    536  O   PHE    64      39.258  35.439  64.241  1.00 72.47           O
ATOM    537  N   GLN    65      40.739  35.202  65.939  1.00 47.54           N
ATOM    538  CA  GLN    65      40.966  36.605  66.095  1.00 47.54           C
ATOM    539  CB  GLN    65      40.608  37.107  67.503  1.00 47.54           C
ATOM    540  CG  GLN    65      39.159  36.839  67.907  1.00 47.54           C
ATOM    541  CD  GLN    65      38.965  37.389  69.313  1.00 47.54           C
ATOM    542  OE1 GLN    65      39.300  38.539  69.590  1.00 47.54           O
ATOM    543  NE2 GLN    65      38.420  36.544  70.229  1.00 47.54           N
ATOM    544  C   GLN    65      42.440  36.788  65.955  1.00 47.54           C
ATOM    545  O   GLN    65      43.220  35.946  66.394  1.00 47.54           O
ATOM    546  N   VAL    66      42.866  37.901  65.337  1.00 44.56           N
ATOM    547  CA  VAL    66      44.268  38.133  65.164  1.00 44.56           C
ATOM    548  CB  VAL    66      44.532  39.349  64.324  1.00 44.56           C
ATOM    549  CG1 VAL    66      46.039  39.640  64.328  1.00 44.56           C
ATOM    550  CG2 VAL    66      43.942  39.115  62.923  1.00 44.56           C
ATOM    551  C   VAL    66      44.839  38.389  66.523  1.00 44.56           C
ATOM    552  O   VAL    66      44.240  39.097  67.329  1.00 44.56           O
ATOM    553  N   GLY    67      46.012  37.790  66.818  1.00 23.22           N
ATOM    554  CA  GLY    67      46.681  38.031  68.066  1.00 23.22           C
ATOM    555  C   GLY    67      45.955  37.354  69.188  1.00 23.22           C
ATOM    556  O   GLY    67      45.951  37.851  70.314  1.00 23.22           O
ATOM    557  N   LYS    68      45.304  36.208  68.914  1.00139.25           N
ATOM    558  CA  LYS    68      44.591  35.528  69.956  1.00139.25           C
ATOM    559  CB  LYS    68      43.098  35.907  69.907  1.00139.25           C
ATOM    560  CG  LYS    68      42.260  35.604  71.151  1.00139.25           C
ATOM    561  CD  LYS    68      42.086  34.120  71.445  1.00139.25           C
ATOM    562  CE  LYS    68      40.954  33.825  72.427  1.00139.25           C
ATOM    563  NZ  LYS    68      39.653  33.938  71.730  1.00139.25           N
ATOM    564  C   LYS    68      44.742  34.060  69.679  1.00139.25           C
ATOM    565  O   LYS    68      44.533  33.616  68.552  1.00139.25           O
ATOM    566  N   GLU    69      45.132  33.256  70.689  1.00121.98           N
ATOM    567  CA  GLU    69      45.290  31.851  70.426  1.00121.98           C
ATOM    568  CB  GLU    69      46.127  31.101  71.477  1.00121.98           C
ATOM    569  CG  GLU    69      45.767  31.458  72.917  1.00121.98           C
ATOM    570  CD  GLU    69      46.482  32.768  73.214  1.00121.98           C
ATOM    571  OE1 GLU    69      47.197  33.267  72.303  1.00121.98           O
ATOM    572  OE2 GLU    69      46.331  33.283  74.354  1.00121.98           O
ATOM    573  C   GLU    69      43.941  31.218  70.305  1.00121.98           C
ATOM    574  O   GLU    69      43.006  31.580  71.016  1.00121.98           O
ATOM    575  N   PHE    70      43.800  30.251  69.375  1.00 53.37           N
ATOM    576  CA  PHE    70      42.519  29.635  69.180  1.00 53.37           C
ATOM    577  CB  PHE    70      41.730  30.180  67.973  1.00 53.37           C
ATOM    578  CG  PHE    70      41.205  31.539  68.285  1.00 53.37           C
ATOM    579  CD1 PHE    70      41.997  32.653  68.132  1.00 53.37           C
ATOM    580  CD2 PHE    70      39.909  31.701  68.715  1.00 53.37           C
ATOM    581  CE1 PHE    70      41.505  33.905  68.415  1.00 53.37           C
ATOM    582  CE2 PHE    70      39.410  32.951  68.999  1.00 53.37           C
ATOM    583  CZ  PHE    70      40.211  34.057  68.851  1.00 53.37           C
ATOM    584  C   PHE    70      42.706  28.177  68.911  1.00 53.37           C
ATOM    585  O   PHE    70      43.817  27.711  68.666  1.00 53.37           O
ATOM    586  N   GLU    71      41.596  27.412  68.963  1.00 68.27           N
ATOM    587  CA  GLU    71      41.657  26.011  68.660  1.00 68.27           C
ATOM    588  CB  GLU    71      40.650  25.141  69.435  1.00 68.27           C
ATOM    589  CG  GLU    71      40.986  24.982  70.918  1.00 68.27           C
ATOM    590  CD  GLU    71      39.917  24.106  71.557  1.00 68.27           C
ATOM    591  OE1 GLU    71      38.921  23.777  70.858  1.00 68.27           O
ATOM    592  OE2 GLU    71      40.085  23.751  72.754  1.00 68.27           O
ATOM    593  C   GLU    71      41.327  25.871  67.211  1.00 68.27           C
ATOM    594  O   GLU    71      40.282  26.324  66.746  1.00 68.27           O
ATOM    595  N   GLU    72      42.232  25.222  66.456  1.00145.80           N
ATOM    596  CA  GLU    72      42.047  25.083  65.045  1.00145.80           C
ATOM    597  CB  GLU    72      43.379  25.163  64.275  1.00145.80           C
ATOM    598  CG  GLU    72      43.252  25.190  62.749  1.00145.80           C
ATOM    599  CD  GLU    72      43.236  26.645  62.304  1.00145.80           C
ATOM    600  OE1 GLU    72      43.231  27.533  63.199  1.00145.80           O
ATOM    601  OE2 GLU    72      43.216  26.891  61.068  1.00145.80           O
ATOM    602  C   GLU    72      41.497  23.724  64.785  1.00145.80           C
ATOM    603  O   GLU    72      42.140  22.713  65.061  1.00145.80           O
ATOM    604  N   ASP    73      40.260  23.674  64.268  1.00204.90           N
ATOM    605  CA  ASP    73      39.683  22.424  63.893  1.00204.90           C
ATOM    606  CB  ASP    73      39.123  21.628  65.084  1.00204.90           C
ATOM    607  CG  ASP    73      38.752  20.239  64.583  1.00204.90           C
ATOM    608  OD1 ASP    73      38.831  20.018  63.345  1.00204.90           O
ATOM    609  OD2 ASP    73      38.390  19.379  65.430  1.00204.90           O
ATOM    610  C   ASP    73      38.534  22.775  63.008  1.00204.90           C
ATOM    611  O   ASP    73      37.474  22.156  63.094  1.00204.90           O
ATOM    612  N   LEU    74      38.749  23.783  62.131  1.00182.44           N
ATOM    613  CA  LEU    74      37.791  24.246  61.162  1.00182.44           C
ATOM    614  CB  LEU    74      38.294  25.456  60.345  1.00182.44           C
ATOM    615  CG  LEU    74      37.280  26.243  59.467  1.00182.44           C
ATOM    616  CD1 LEU    74      38.030  27.128  58.461  1.00182.44           C
ATOM    617  CD2 LEU    74      36.161  25.416  58.829  1.00182.44           C
ATOM    618  C   LEU    74      37.821  23.123  60.206  1.00182.44           C
ATOM    619  O   LEU    74      37.536  21.983  60.572  1.00182.44           O
ATOM    620  N   THR    75      38.093  23.419  58.928  1.00 61.52           N
ATOM    621  CA  THR    75      38.381  22.291  58.135  1.00 61.52           C
ATOM    622  CB  THR    75      38.742  22.640  56.720  1.00 61.52           C
ATOM    623  OG1 THR    75      37.672  23.330  56.093  1.00 61.52           O
ATOM    624  CG2 THR    75      39.065  21.345  55.954  1.00 61.52           C
ATOM    625  C   THR    75      39.613  21.844  58.819  1.00 61.52           C
ATOM    626  O   THR    75      39.694  20.710  59.290  1.00 61.52           O
ATOM    627  N   GLY    76      40.591  22.789  58.917  1.00131.02           N
ATOM    628  CA  GLY    76      41.861  22.643  59.571  1.00131.02           C
ATOM    629  C   GLY    76      42.355  21.299  59.170  1.00131.02           C
ATOM    630  O   GLY    76      43.079  20.678  59.941  1.00131.02           O
ATOM    631  N   ILE    77      42.053  20.926  57.899  1.00375.40           N
ATOM    632  CA  ILE    77      41.940  19.577  57.422  1.00375.40           C
ATOM    633  CB  ILE    77      42.178  19.425  55.940  1.00375.40           C
ATOM    634  CG1 ILE    77      41.557  18.119  55.385  1.00375.40           C
ATOM    635  CG2 ILE    77      43.664  19.645  55.663  1.00375.40           C
ATOM    636  CD1 ILE    77      41.991  16.818  56.060  1.00375.40           C
ATOM    637  C   ILE    77      42.737  18.620  58.245  1.00375.40           C
ATOM    638  O   ILE    77      43.914  18.327  58.037  1.00375.40           O
ATOM    639  N   ASP    78      42.000  18.092  59.230  1.00328.41           N
ATOM    640  CA  ASP    78      42.377  17.133  60.212  1.00328.41           C
ATOM    641  CB  ASP    78      43.616  17.503  61.065  1.00328.41           C
ATOM    642  CG  ASP    78      43.451  18.782  61.886  1.00328.41           C
ATOM    643  OD1 ASP    78      42.329  19.349  61.971  1.00328.41           O
ATOM    644  OD2 ASP    78      44.489  19.211  62.456  1.00328.41           O
ATOM    645  C   ASP    78      41.144  17.076  61.042  1.00328.41           C
ATOM    646  O   ASP    78      40.140  17.651  60.640  1.00328.41           O
ATOM    647  N   ASP    79      41.123  16.355  62.169  1.00273.13           N
ATOM    648  CA  ASP    79      39.949  16.458  62.984  1.00273.13           C
ATOM    649  CB  ASP    79      39.229  15.113  63.194  1.00273.13           C
ATOM    650  CG  ASP    79      40.166  14.156  63.923  1.00273.13           C
ATOM    651  OD1 ASP    79      41.407  14.369  63.862  1.00273.13           O
ATOM    652  OD2 ASP    79      39.648  13.193  64.550  1.00273.13           O
ATOM    653  C   ASP    79      40.477  16.907  64.297  1.00273.13           C
ATOM    654  O   ASP    79      39.807  16.866  65.327  1.00273.13           O
ATOM    655  N   ARG    80      41.733  17.378  64.241  1.00145.60           N
ATOM    656  CA  ARG    80      42.458  17.785  65.398  1.00145.60           C
ATOM    657  CB  ARG    80      43.979  17.745  65.183  1.00145.60           C
ATOM    658  CG  ARG    80      44.803  17.996  66.445  1.00145.60           C
ATOM    659  CD  ARG    80      46.287  17.683  66.245  1.00145.60           C
ATOM    660  NE  ARG    80      46.377  16.246  65.858  1.00145.60           N
ATOM    661  CZ  ARG    80      47.580  15.681  65.546  1.00145.60           C
ATOM    662  NH1 ARG    80      48.724  16.424  65.611  1.00145.60           N
ATOM    663  NH2 ARG    80      47.639  14.371  65.167  1.00145.60           N
ATOM    664  C   ARG    80      42.066  19.178  65.747  1.00145.60           C
ATOM    665  O   ARG    80      41.576  19.937  64.914  1.00145.60           O
ATOM    666  N   LYS    81      42.244  19.518  67.033  1.00144.94           N
ATOM    667  CA  LYS    81      41.963  20.826  67.535  1.00144.94           C
ATOM    668  CB  LYS    81      40.673  20.896  68.377  1.00144.94           C
ATOM    669  CG  LYS    81      40.468  19.694  69.307  1.00144.94           C
ATOM    670  CD  LYS    81      40.175  18.387  68.561  1.00144.94           C
ATOM    671  CE  LYS    81      40.269  17.128  69.422  1.00144.94           C
ATOM    672  NZ  LYS    81      40.111  15.930  68.567  1.00144.94           N
ATOM    673  C   LYS    81      43.121  21.183  68.405  1.00144.94           C
ATOM    674  O   LYS    81      43.553  20.380  69.231  1.00144.94           O
ATOM    675  N   CYS    82      43.680  22.395  68.227  1.00 87.19           N
ATOM    676  CA  CYS    82      44.815  22.737  69.031  1.00 87.19           C
ATOM    677  CB  CYS    82      46.121  22.139  68.479  1.00 87.19           C
ATOM    678  SG  CYS    82      47.566  22.475  69.525  1.00 87.19           S
ATOM    679  C   CYS    82      44.951  24.227  69.036  1.00 87.19           C
ATOM    680  O   CYS    82      44.353  24.919  68.213  1.00 87.19           O
ATOM    681  N   MET    83      45.755  24.759  69.980  1.00106.58           N
ATOM    682  CA  MET    83      45.938  26.178  70.070  1.00106.58           C
ATOM    683  CB  MET    83      46.636  26.640  71.364  1.00106.58           C
ATOM    684  CG  MET    83      45.813  26.431  72.640  1.00106.58           C
ATOM    685  SD  MET    83      45.643  24.700  73.171  1.00106.58           S
ATOM    686  CE  MET    83      44.653  25.083  74.645  1.00106.58           C
ATOM    687  C   MET    83      46.801  26.598  68.924  1.00106.58           C
ATOM    688  O   MET    83      47.816  25.971  68.624  1.00106.58           O
ATOM    689  N   THR    84      46.396  27.690  68.249  1.00112.02           N
ATOM    690  CA  THR    84      47.117  28.197  67.120  1.00112.02           C
ATOM    691  CB  THR    84      46.318  28.177  65.851  1.00112.02           C
ATOM    692  OG1 THR    84      45.221  29.072  65.957  1.00112.02           O
ATOM    693  CG2 THR    84      45.797  26.754  65.611  1.00112.02           C
ATOM    694  C   THR    84      47.382  29.644  67.384  1.00112.02           C
ATOM    695  O   THR    84      46.613  30.310  68.075  1.00112.02           O
ATOM    696  N   THR    85      48.492  30.180  66.841  1.00110.23           N
ATOM    697  CA  THR    85      48.728  31.579  67.037  1.00110.23           C
ATOM    698  CB  THR    85      50.116  31.903  67.514  1.00110.23           C
ATOM    699  OG1 THR    85      50.182  33.254  67.950  1.00110.23           O
ATOM    700  CG2 THR    85      51.118  31.652  66.374  1.00110.23           C
ATOM    701  C   THR    85      48.485  32.239  65.714  1.00110.23           C
ATOM    702  O   THR    85      48.965  31.780  64.679  1.00110.23           O
ATOM    703  N   VAL    86      47.698  33.335  65.719  1.00 46.68           N
ATOM    704  CA  VAL    86      47.335  33.991  64.492  1.00 46.68           C
ATOM    705  CB  VAL    86      45.851  34.181  64.351  1.00 46.68           C
ATOM    706  CG1 VAL    86      45.563  34.926  63.037  1.00 46.68           C
ATOM    707  CG2 VAL    86      45.169  32.805  64.454  1.00 46.68           C
ATOM    708  C   VAL    86      47.960  35.352  64.466  1.00 46.68           C
ATOM    709  O   VAL    86      48.037  36.033  65.487  1.00 46.68           O
ATOM    710  N   SER    87      48.452  35.780  63.284  1.00 42.74           N
ATOM    711  CA  SER    87      49.033  37.089  63.196  1.00 42.74           C
ATOM    712  CB  SER    87      50.529  37.112  63.548  1.00 42.74           C
ATOM    713  OG  SER    87      51.261  36.334  62.612  1.00 42.74           O
ATOM    714  C   SER    87      48.899  37.578  61.789  1.00 42.74           C
ATOM    715  O   SER    87      48.901  36.796  60.839  1.00 42.74           O
ATOM    716  N   TRP    88      48.781  38.908  61.613  1.00149.40           N
ATOM    717  CA  TRP    88      48.643  39.400  60.277  1.00149.40           C
ATOM    718  CB  TRP    88      47.271  40.030  59.973  1.00149.40           C
ATOM    719  CG  TRP    88      46.862  41.152  60.896  1.00149.40           C
ATOM    720  CD2 TRP    88      45.778  42.054  60.625  1.00149.40           C
ATOM    721  CD1 TRP    88      47.382  41.523  62.101  1.00149.40           C
ATOM    722  NE1 TRP    88      46.683  42.597  62.603  1.00149.40           N
ATOM    723  CE2 TRP    88      45.693  42.935  61.703  1.00149.40           C
ATOM    724  CE3 TRP    88      44.922  42.140  59.564  1.00149.40           C
ATOM    725  CZ2 TRP    88      44.747  43.920  61.736  1.00149.40           C
ATOM    726  CZ3 TRP    88      43.970  43.134  59.601  1.00149.40           C
ATOM    727  CH2 TRP    88      43.884  44.007  60.666  1.00149.40           C
ATOM    728  C   TRP    88      49.688  40.423  60.018  1.00149.40           C
ATOM    729  O   TRP    88      50.021  41.238  60.876  1.00149.40           O
ATOM    730  N   ASP    89      50.266  40.365  58.808  1.00170.91           N
ATOM    731  CA  ASP    89      51.209  41.353  58.402  1.00170.91           C
ATOM    732  CB  ASP    89      52.587  40.770  58.049  1.00170.91           C
ATOM    733  CG  ASP    89      52.387  39.672  57.021  1.00170.91           C
ATOM    734  OD1 ASP    89      51.726  38.661  57.375  1.00170.91           O
ATOM    735  OD2 ASP    89      52.908  39.811  55.883  1.00170.91           O
ATOM    736  C   ASP    89      50.622  42.006  57.201  1.00170.91           C
ATOM    737  O   ASP    89      51.190  41.971  56.111  1.00170.91           O
ATOM    738  N   GLY    90      49.461  42.659  57.397  1.00 41.07           N
ATOM    739  CA  GLY    90      48.792  43.317  56.318  1.00 41.07           C
ATOM    740  C   GLY    90      48.203  42.292  55.404  1.00 41.07           C
ATOM    741  O   GLY    90      47.167  41.697  55.696  1.00 41.07           O
ATOM    742  N   ASP    91      48.846  42.105  54.239  1.00 47.56           N
ATOM    743  CA  ASP    91      48.396  41.221  53.205  1.00 47.56           C
ATOM    744  CB  ASP    91      49.228  41.345  51.918  1.00 47.56           C
ATOM    745  CG  ASP    91      48.925  42.700  51.293  1.00 47.56           C
ATOM    746  OD1 ASP    91      48.017  43.402  51.813  1.00 47.56           O
ATOM    747  OD2 ASP    91      49.595  43.050  50.284  1.00 47.56           O
ATOM    748  C   ASP    91      48.470  39.794  53.651  1.00 47.56           C
ATOM    749  O   ASP    91      47.698  38.963  53.175  1.00 47.56           O
ATOM    750  N   LYS    92      49.414  39.460  54.554  1.00 87.11           N
ATOM    751  CA  LYS    92      49.601  38.080  54.895  1.00 87.11           C
ATOM    752  CB  LYS    92      51.083  37.681  54.889  1.00 87.11           C
ATOM    753  CG  LYS    92      51.708  37.846  53.502  1.00 87.11           C
ATOM    754  CD  LYS    92      53.238  37.858  53.498  1.00 87.11           C
ATOM    755  CE  LYS    92      53.834  38.120  52.114  1.00 87.11           C
ATOM    756  NZ  LYS    92      55.309  38.092  52.184  1.00 87.11           N
ATOM    757  C   LYS    92      49.026  37.755  56.241  1.00 87.11           C
ATOM    758  O   LYS    92      49.197  38.482  57.216  1.00 87.11           O
ATOM    759  N   LEU    93      48.308  36.616  56.306  1.00 56.52           N
ATOM    760  CA  LEU    93      47.727  36.140  57.525  1.00 56.52           C
ATOM    761  CB  LEU    93      46.236  35.794  57.368  1.00 56.52           C
ATOM    762  CG  LEU    93      45.555  35.273  58.648  1.00 56.52           C
ATOM    763  CD1 LEU    93      45.495  36.365  59.733  1.00 56.52           C
ATOM    764  CD2 LEU    93      44.175  34.673  58.332  1.00 56.52           C
ATOM    765  C   LEU    93      48.463  34.874  57.832  1.00 56.52           C
ATOM    766  O   LEU    93      48.640  34.032  56.954  1.00 56.52           O
ATOM    767  N   GLN    94      48.932  34.706  59.087  1.00 84.86           N
ATOM    768  CA  GLN    94      49.697  33.530  59.382  1.00 84.86           C
ATOM    769  CB  GLN    94      51.160  33.853  59.737  1.00 84.86           C
ATOM    770  CG  GLN    94      51.948  34.570  58.636  1.00 84.86           C
ATOM    771  CD  GLN    94      52.443  33.518  57.655  1.00 84.86           C
ATOM    772  OE1 GLN    94      52.294  32.320  57.889  1.00 84.86           O
ATOM    773  NE2 GLN    94      53.056  33.974  56.529  1.00 84.86           N
ATOM    774  C   GLN    94      49.123  32.860  60.591  1.00 84.86           C
ATOM    775  O   GLN    94      48.969  33.476  61.642  1.00 84.86           O
ATOM    776  N   CYS    95      48.786  31.564  60.467  1.00 43.92           N
ATOM    777  CA  CYS    95      48.347  30.796  61.597  1.00 43.92           C
ATOM    778  CB  CYS    95      47.043  30.013  61.353  1.00 43.92           C
ATOM    779  SG  CYS    95      45.606  31.097  61.098  1.00 43.92           S
ATOM    780  C   CYS    95      49.440  29.795  61.783  1.00 43.92           C
ATOM    781  O   CYS    95      49.992  29.301  60.803  1.00 43.92           O
ATOM    782  N   VAL    96      49.813  29.482  63.040  1.00 42.93           N
ATOM    783  CA  VAL    96      50.900  28.563  63.189  1.00 42.93           C
ATOM    784  CB  VAL    96      52.215  29.252  63.420  1.00 42.93           C
ATOM    785  CG1 VAL    96      53.313  28.195  63.622  1.00 42.93           C
ATOM    786  CG2 VAL    96      52.474  30.210  62.247  1.00 42.93           C
ATOM    787  C   VAL    96      50.639  27.695  64.376  1.00 42.93           C
ATOM    788  O   VAL    96      49.937  28.079  65.309  1.00 42.93           O
ATOM    789  N   GLN    97      51.196  26.470  64.341  1.00 82.78           N
ATOM    790  CA  GLN    97      51.060  25.554  65.434  1.00 82.78           C
ATOM    791  CB  GLN    97      49.821  24.651  65.337  1.00 82.78           C
ATOM    792  CG  GLN    97      48.481  25.378  65.398  1.00 82.78           C
ATOM    793  CD  GLN    97      47.403  24.309  65.285  1.00 82.78           C
ATOM    794  OE1 GLN    97      46.555  24.171  66.166  1.00 82.78           O
ATOM    795  NE2 GLN    97      47.429  23.535  64.168  1.00 82.78           N
ATOM    796  C   GLN    97      52.207  24.620  65.316  1.00 82.78           C
ATOM    797  O   GLN    97      53.018  24.729  64.400  1.00 82.78           O
ATOM    798  N   LYS    98      52.332  23.707  66.290  1.00279.08           N
ATOM    799  CA  LYS    98      53.304  22.671  66.169  1.00279.08           C
ATOM    800  CB  LYS    98      54.670  23.014  66.810  1.00279.08           C
ATOM    801  CG  LYS    98      54.629  23.651  68.207  1.00279.08           C
ATOM    802  CD  LYS    98      54.419  22.681  69.370  1.00279.08           C
ATOM    803  CE  LYS    98      54.384  23.368  70.736  1.00279.08           C
ATOM    804  NZ  LYS    98      53.155  24.186  70.855  1.00279.08           N
ATOM    805  C   LYS    98      52.699  21.458  66.794  1.00279.08           C
ATOM    806  O   LYS    98      52.416  21.440  67.987  1.00279.08           O
ATOM    807  N   GLY    99      52.409  20.413  65.995  1.00143.18           N
ATOM    808  CA  GLY    99      51.912  19.239  66.645  1.00143.18           C
ATOM    809  C   GLY    99      53.064  18.821  67.482  1.00143.18           C
ATOM    810  O   GLY    99      52.938  18.461  68.652  1.00143.18           O
ATOM    811  N   GLU   100      54.235  18.876  66.835  1.00325.31           N
ATOM    812  CA  GLU   100      55.517  18.649  67.411  1.00325.31           C
ATOM    813  CB  GLU   100      55.839  17.170  67.675  1.00325.31           C
ATOM    814  CG  GLU   100      57.122  16.976  68.483  1.00325.31           C
ATOM    815  CD  GLU   100      57.171  15.532  68.958  1.00325.31           C
ATOM    816  OE1 GLU   100      56.218  14.772  68.640  1.00325.31           O
ATOM    817  OE2 GLU   100      58.160  15.169  69.649  1.00325.31           O
ATOM    818  C   GLU   100      56.434  19.154  66.355  1.00325.31           C
ATOM    819  O   GLU   100      56.096  19.099  65.174  1.00325.31           O
ATOM    820  N   LYS   101      57.608  19.687  66.729  1.00201.41           N
ATOM    821  CA  LYS   101      58.435  20.186  65.677  1.00201.41           C
ATOM    822  CB  LYS   101      58.776  19.137  64.601  1.00201.41           C
ATOM    823  CG  LYS   101      59.588  17.962  65.153  1.00201.41           C
ATOM    824  CD  LYS   101      59.707  16.778  64.190  1.00201.41           C
ATOM    825  CE  LYS   101      58.374  16.101  63.866  1.00201.41           C
ATOM    826  NZ  LYS   101      57.681  16.842  62.789  1.00201.41           N
ATOM    827  C   LYS   101      57.697  21.328  65.053  1.00201.41           C
ATOM    828  O   LYS   101      57.037  22.101  65.745  1.00201.41           O
ATOM    829  N   GLU   102      57.798  21.468  63.719  1.00163.40           N
ATOM    830  CA  GLU   102      57.188  22.574  63.035  1.00163.40           C
ATOM    831  CB  GLU   102      57.466  22.563  61.522  1.00163.40           C
ATOM    832  CG  GLU   102      57.088  21.251  60.834  1.00163.40           C
ATOM    833  CD  GLU   102      58.224  20.259  61.058  1.00163.40           C
ATOM    834  OE1 GLU   102      59.241  20.654  61.689  1.00163.40           O
ATOM    835  OE2 GLU   102      58.094  19.096  60.593  1.00163.40           O
ATOM    836  C   GLU   102      55.703  22.559  63.239  1.00163.40           C
ATOM    837  O   GLU   102      55.110  23.600  63.513  1.00163.40           O
ATOM    838  N   GLY   103      55.056  21.384  63.131  1.00187.64           N
ATOM    839  CA  GLY   103      53.638  21.304  63.348  1.00187.64           C
ATOM    840  C   GLY   103      52.885  21.750  62.131  1.00187.64           C
ATOM    841  O   GLY   103      53.268  21.476  60.994  1.00187.64           O
ATOM    842  N   ARG   104      51.753  22.442  62.370  1.00117.73           N
ATOM    843  CA  ARG   104      50.859  22.854  61.326  1.00117.73           C
ATOM    844  CB  ARG   104      49.391  22.534  61.652  1.00117.73           C
ATOM    845  CG  ARG   104      48.412  22.802  60.509  1.00117.73           C
ATOM    846  CD  ARG   104      46.957  22.547  60.908  1.00117.73           C
ATOM    847  NE  ARG   104      46.124  22.635  59.677  1.00117.73           N
ATOM    848  CZ  ARG   104      45.917  21.519  58.919  1.00117.73           C
ATOM    849  NH1 ARG   104      46.470  20.328  59.292  1.00117.73           N
ATOM    850  NH2 ARG   104      45.157  21.593  57.788  1.00117.73           N
ATOM    851  C   ARG   104      50.961  24.334  61.145  1.00117.73           C
ATOM    852  O   ARG   104      51.266  25.070  62.082  1.00117.73           O
ATOM    853  N   GLY   105      50.719  24.806  59.904  1.00 29.48           N
ATOM    854  CA  GLY   105      50.768  26.218  59.662  1.00 29.48           C
ATOM    855  C   GLY   105      49.965  26.531  58.438  1.00 29.48           C
ATOM    856  O   GLY   105      49.860  25.721  57.519  1.00 29.48           O
ATOM    857  N   TRP   106      49.366  27.739  58.418  1.00136.01           N
ATOM    858  CA  TRP   106      48.610  28.218  57.296  1.00136.01           C
ATOM    859  CB  TRP   106      47.095  28.340  57.552  1.00136.01           C
ATOM    860  CG  TRP   106      46.301  27.058  57.651  1.00136.01           C
ATOM    861  CD2 TRP   106      44.883  27.041  57.876  1.00136.01           C
ATOM    862  CD1 TRP   106      46.692  25.755  57.544  1.00136.01           C
ATOM    863  NE1 TRP   106      45.602  24.926  57.686  1.00136.01           N
ATOM    864  CE2 TRP   106      44.483  25.706  57.893  1.00136.01           C
ATOM    865  CE3 TRP   106      43.988  28.058  58.053  1.00136.01           C
ATOM    866  CZ2 TRP   106      43.173  25.366  58.086  1.00136.01           C
ATOM    867  CZ3 TRP   106      42.670  27.712  58.251  1.00136.01           C
ATOM    868  CH2 TRP   106      42.271  26.391  58.267  1.00136.01           C
ATOM    869  C   TRP   106      49.060  29.622  57.036  1.00136.01           C
ATOM    870  O   TRP   106      49.202  30.425  57.956  1.00136.01           O
ATOM    871  N   THR   107      49.304  29.958  55.759  1.00 53.80           N
ATOM    872  CA  THR   107      49.664  31.302  55.424  1.00 53.80           C
ATOM    873  CB  THR   107      51.035  31.427  54.830  1.00 53.80           C
ATOM    874  OG1 THR   107      52.011  30.926  55.732  1.00 53.80           O
ATOM    875  CG2 THR   107      51.302  32.913  54.523  1.00 53.80           C
ATOM    876  C   THR   107      48.707  31.714  54.357  1.00 53.80           C
ATOM    877  O   THR   107      48.421  30.937  53.448  1.00 53.80           O
ATOM    878  N   GLN   108      48.166  32.944  54.449  1.00102.26           N
ATOM    879  CA  GLN   108      47.261  33.385  53.428  1.00102.26           C
ATOM    880  CB  GLN   108      45.846  33.709  53.940  1.00102.26           C
ATOM    881  CG  GLN   108      45.067  32.463  54.359  1.00102.26           C
ATOM    882  CD  GLN   108      43.691  32.888  54.854  1.00102.26           C
ATOM    883  OE1 GLN   108      43.295  32.558  55.972  1.00102.26           O
ATOM    884  NE2 GLN   108      42.934  33.627  53.999  1.00102.26           N
ATOM    885  C   GLN   108      47.818  34.636  52.827  1.00102.26           C
ATOM    886  O   GLN   108      48.125  35.594  53.533  1.00102.26           O
ATOM    887  N   TRP   109      47.958  34.650  51.485  1.00 73.72           N
ATOM    888  CA  TRP   109      48.498  35.787  50.791  1.00 73.72           C
ATOM    889  CB  TRP   109      49.660  35.417  49.855  1.00 73.72           C
ATOM    890  CG  TRP   109      50.920  34.910  50.511  1.00 73.72           C
ATOM    891  CD2 TRP   109      52.222  35.460  50.266  1.00 73.72           C
ATOM    892  CD1 TRP   109      51.101  33.843  51.342  1.00 73.72           C
ATOM    893  NE1 TRP   109      52.435  33.699  51.637  1.00 73.72           N
ATOM    894  CE2 TRP   109      53.138  34.684  50.976  1.00 73.72           C
ATOM    895  CE3 TRP   109      52.623  36.517  49.500  1.00 73.72           C
ATOM    896  CZ2 TRP   109      54.474  34.956  50.933  1.00 73.72           C
ATOM    897  CZ3 TRP   109      53.971  36.794  49.464  1.00 73.72           C
ATOM    898  CH2 TRP   109      54.879  36.027  50.167  1.00 73.72           C
ATOM    899  C   TRP   109      47.440  36.295  49.867  1.00 73.72           C
ATOM    900  O   TRP   109      46.961  35.556  49.009  1.00 73.72           O
ATOM    901  N   ILE   110      47.061  37.582  50.004  1.00 91.19           N
ATOM    902  CA  ILE   110      46.068  38.123  49.125  1.00 91.19           C
ATOM    903  CB  ILE   110      44.800  38.520  49.829  1.00 91.19           C
ATOM    904  CG1 ILE   110      43.728  38.919  48.804  1.00 91.19           C
ATOM    905  CG2 ILE   110      45.127  39.607  50.867  1.00 91.19           C
ATOM    906  CD1 ILE   110      42.332  39.039  49.408  1.00 91.19           C
ATOM    907  C   ILE   110      46.628  39.334  48.463  1.00 91.19           C
ATOM    908  O   ILE   110      47.139  40.243  49.114  1.00 91.19           O
ATOM    909  N   GLU   111      46.585  39.353  47.120  1.00 79.08           N
ATOM    910  CA  GLU   111      47.002  40.531  46.435  1.00 79.08           C
ATOM    911  CB  GLU   111      48.319  40.361  45.660  1.00 79.08           C
ATOM    912  CG  GLU   111      48.966  41.693  45.281  1.00 79.08           C
ATOM    913  CD  GLU   111      50.299  41.389  44.616  1.00 79.08           C
ATOM    914  OE1 GLU   111      50.479  40.229  44.159  1.00 79.08           O
ATOM    915  OE2 GLU   111      51.155  42.311  44.558  1.00 79.08           O
ATOM    916  C   GLU   111      45.911  40.812  45.463  1.00 79.08           C
ATOM    917  O   GLU   111      45.718  40.076  44.496  1.00 79.08           O
ATOM    918  N   GLY   112      45.151  41.892  45.704  1.00 21.51           N
ATOM    919  CA  GLY   112      44.073  42.179  44.811  1.00 21.51           C
ATOM    920  C   GLY   112      43.056  41.091  44.955  1.00 21.51           C
ATOM    921  O   GLY   112      42.729  40.657  46.058  1.00 21.51           O
ATOM    922  N   ASP   113      42.520  40.647  43.806  1.00 72.44           N
ATOM    923  CA  ASP   113      41.499  39.646  43.697  1.00 72.44           C
ATOM    924  CB  ASP   113      40.855  39.591  42.301  1.00 72.44           C
ATOM    925  CG  ASP   113      39.906  40.776  42.201  1.00 72.44           C
ATOM    926  OD1 ASP   113      39.561  41.341  43.274  1.00 72.44           O
ATOM    927  OD2 ASP   113      39.507  41.126  41.058  1.00 72.44           O
ATOM    928  C   ASP   113      41.996  38.273  44.029  1.00 72.44           C
ATOM    929  O   ASP   113      41.195  37.406  44.374  1.00 72.44           O
ATOM    930  N   GLU   114      43.307  37.999  43.905  1.00 71.96           N
ATOM    931  CA  GLU   114      43.684  36.626  44.085  1.00 71.96           C
ATOM    932  CB  GLU   114      44.638  36.115  43.001  1.00 71.96           C
ATOM    933  CG  GLU   114      43.987  36.079  41.620  1.00 71.96           C
ATOM    934  CD  GLU   114      44.987  35.435  40.682  1.00 71.96           C
ATOM    935  OE1 GLU   114      46.013  34.917  41.198  1.00 71.96           O
ATOM    936  OE2 GLU   114      44.742  35.448  39.447  1.00 71.96           O
ATOM    937  C   GLU   114      44.326  36.369  45.410  1.00 71.96           C
ATOM    938  O   GLU   114      44.998  37.227  45.980  1.00 71.96           O
ATOM    939  N   LEU   115      44.093  35.151  45.952  1.00 91.99           N
ATOM    940  CA  LEU   115      44.740  34.784  47.179  1.00 91.99           C
ATOM    941  CB  LEU   115      43.855  34.368  48.353  1.00 91.99           C
ATOM    942  CG  LEU   115      44.584  34.185  49.700  1.00 91.99           C
ATOM    943  CD1 LEU   115      44.663  35.509  50.481  1.00 91.99           C
ATOM    944  CD2 LEU   115      44.011  33.017  50.516  1.00 91.99           C
ATOM    945  C   LEU   115      45.478  33.516  46.935  1.00 91.99           C
ATOM    946  O   LEU   115      45.129  32.732  46.052  1.00 91.99           O
ATOM    947  N   HIS   116      46.529  33.297  47.748  1.00 38.35           N
ATOM    948  CA  HIS   116      47.279  32.081  47.708  1.00 38.35           C
ATOM    949  ND1 HIS   116      48.777  34.080  45.476  1.00 38.35           N
ATOM    950  CG  HIS   116      48.851  32.756  45.847  1.00 38.35           C
ATOM    951  CB  HIS   116      48.737  32.272  47.261  1.00 38.35           C
ATOM    952  NE2 HIS   116      49.079  32.912  43.608  1.00 38.35           N
ATOM    953  CD2 HIS   116      49.036  32.056  44.695  1.00 38.35           C
ATOM    954  CE1 HIS   116      48.918  34.116  44.127  1.00 38.35           C
ATOM    955  C   HIS   116      47.316  31.584  49.117  1.00 38.35           C
ATOM    956  O   HIS   116      47.486  32.367  50.051  1.00 38.35           O
ATOM    957  N   LEU   117      47.125  30.265  49.307  1.00127.10           N
ATOM    958  CA  LEU   117      47.138  29.712  50.631  1.00127.10           C
ATOM    959  CB  LEU   117      45.772  29.162  51.075  1.00127.10           C
ATOM    960  CG  LEU   117      45.772  28.569  52.495  1.00127.10           C
ATOM    961  CD1 LEU   117      45.989  29.664  53.548  1.00127.10           C
ATOM    962  CD2 LEU   117      44.507  27.736  52.758  1.00127.10           C
ATOM    963  C   LEU   117      48.088  28.565  50.627  1.00127.10           C
ATOM    964  O   LEU   117      48.139  27.785  49.678  1.00127.10           O
ATOM    965  N   GLU   118      48.895  28.454  51.697  1.00 85.67           N
ATOM    966  CA  GLU   118      49.801  27.357  51.791  1.00 85.67           C
ATOM    967  CB  GLU   118      51.267  27.819  51.725  1.00 85.67           C
ATOM    968  CG  GLU   118      52.269  26.679  51.583  1.00 85.67           C
ATOM    969  CD  GLU   118      53.589  27.262  51.102  1.00 85.67           C
ATOM    970  OE1 GLU   118      53.672  28.512  50.972  1.00 85.67           O
ATOM    971  OE2 GLU   118      54.531  26.462  50.853  1.00 85.67           O
ATOM    972  C   GLU   118      49.548  26.730  53.122  1.00 85.67           C
ATOM    973  O   GLU   118      49.946  27.264  54.154  1.00 85.67           O
ATOM    974  N   MET   119      48.869  25.567  53.131  1.00 94.81           N
ATOM    975  CA  MET   119      48.587  24.916  54.374  1.00 94.81           C
ATOM    976  CB  MET   119      47.158  24.358  54.485  1.00 94.81           C
ATOM    977  CG  MET   119      46.840  23.258  53.472  1.00 94.81           C
ATOM    978  SD  MET   119      45.194  22.516  53.684  1.00 94.81           S
ATOM    979  CE  MET   119      44.284  24.051  53.348  1.00 94.81           C
ATOM    980  C   MET   119      49.531  23.770  54.465  1.00 94.81           C
ATOM    981  O   MET   119      49.789  23.097  53.469  1.00 94.81           O
ATOM    982  N   ARG   120      50.094  23.532  55.665  1.00162.82           N
ATOM    983  CA  ARG   120      51.048  22.476  55.755  1.00162.82           C
ATOM    984  CB  ARG   120      52.496  22.994  55.734  1.00162.82           C
ATOM    985  CG  ARG   120      52.805  23.960  56.879  1.00162.82           C
ATOM    986  CD  ARG   120      53.923  24.954  56.559  1.00162.82           C
ATOM    987  NE  ARG   120      55.132  24.177  56.174  1.00162.82           N
ATOM    988  CZ  ARG   120      56.233  24.837  55.707  1.00162.82           C
ATOM    989  NH1 ARG   120      56.227  26.199  55.625  1.00162.82           N
ATOM    990  NH2 ARG   120      57.340  24.136  55.325  1.00162.82           N
ATOM    991  C   ARG   120      50.844  21.721  57.023  1.00162.82           C
ATOM    992  O   ARG   120      50.485  22.282  58.058  1.00162.82           O
ATOM    993  N   ALA   121      51.033  20.391  56.940  1.00 83.86           N
ATOM    994  CA  ALA   121      50.983  19.556  58.094  1.00 83.86           C
ATOM    995  CB  ALA   121      49.754  18.633  58.136  1.00 83.86           C
ATOM    996  C   ALA   121      52.187  18.683  57.996  1.00 83.86           C
ATOM    997  O   ALA   121      52.269  17.825  57.118  1.00 83.86           O
ATOM    998  N   GLU   122      53.151  18.918  58.906  1.00329.32           N
ATOM    999  CA  GLU   122      54.361  18.166  59.050  1.00329.32           C
ATOM   1000  CB  GLU   122      54.202  16.925  59.954  1.00329.32           C
ATOM   1001  CG  GLU   122      55.517  16.411  60.553  1.00329.32           C
ATOM   1002  CD  GLU   122      56.229  15.531  59.537  1.00329.32           C
ATOM   1003  OE1 GLU   122      55.689  14.435  59.226  1.00329.32           O
ATOM   1004  OE2 GLU   122      57.318  15.942  59.056  1.00329.32           O
ATOM   1005  C   GLU   122      54.930  17.756  57.727  1.00329.32           C
ATOM   1006  O   GLU   122      54.889  16.582  57.396  1.00329.32           O
ATOM   1007  N   GLY   123      55.415  18.689  56.889  1.00235.36           N
ATOM   1008  CA  GLY   123      56.124  18.261  55.710  1.00235.36           C
ATOM   1009  C   GLY   123      55.245  18.196  54.496  1.00235.36           C
ATOM   1010  O   GLY   123      55.754  18.192  53.376  1.00235.36           O
ATOM   1011  N   VAL   124      53.911  18.144  54.654  1.00 70.01           N
ATOM   1012  CA  VAL   124      53.097  18.086  53.472  1.00 70.01           C
ATOM   1013  CB  VAL   124      51.963  17.110  53.575  1.00 70.01           C
ATOM   1014  CG1 VAL   124      51.074  17.255  52.329  1.00 70.01           C
ATOM   1015  CG2 VAL   124      52.550  15.699  53.755  1.00 70.01           C
ATOM   1016  C   VAL   124      52.503  19.445  53.288  1.00 70.01           C
ATOM   1017  O   VAL   124      51.805  19.944  54.167  1.00 70.01           O
ATOM   1018  N   THR   125      52.755  20.082  52.127  1.00 39.02           N
ATOM   1019  CA  THR   125      52.264  21.420  51.942  1.00 39.02           C
ATOM   1020  CB  THR   125      53.344  22.400  51.609  1.00 39.02           C
ATOM   1021  OG1 THR   125      54.312  22.448  52.647  1.00 39.02           O
ATOM   1022  CG2 THR   125      52.693  23.775  51.423  1.00 39.02           C
ATOM   1023  C   THR   125      51.285  21.465  50.812  1.00 39.02           C
ATOM   1024  O   THR   125      51.516  20.902  49.743  1.00 39.02           O
ATOM   1025  N   CYS   126      50.153  22.167  51.030  1.00 42.89           N
ATOM   1026  CA  CYS   126      49.141  22.281  50.016  1.00 42.89           C
ATOM   1027  CB  CYS   126      47.761  21.800  50.497  1.00 42.89           C
ATOM   1028  SG  CYS   126      46.470  21.926  49.225  1.00 42.89           S
ATOM   1029  C   CYS   126      49.010  23.726  49.643  1.00 42.89           C
ATOM   1030  O   CYS   126      48.946  24.604  50.504  1.00 42.89           O
ATOM   1031  N   LYS   127      48.978  24.015  48.325  1.00 97.25           N
ATOM   1032  CA  LYS   127      48.829  25.379  47.908  1.00 97.25           C
ATOM   1033  CB  LYS   127      49.885  25.862  46.897  1.00 97.25           C
ATOM   1034  CG  LYS   127      49.698  27.337  46.530  1.00 97.25           C
ATOM   1035  CD  LYS   127      50.790  27.913  45.627  1.00 97.25           C
ATOM   1036  CE  LYS   127      50.357  28.030  44.164  1.00 97.25           C
ATOM   1037  NZ  LYS   127      51.387  28.752  43.387  1.00 97.25           N
ATOM   1038  C   LYS   127      47.511  25.510  47.217  1.00 97.25           C
ATOM   1039  O   LYS   127      47.232  24.813  46.242  1.00 97.25           O
ATOM   1040  N   GLN   128      46.654  26.423  47.708  1.00 77.39           N
ATOM   1041  CA  GLN   128      45.394  26.609  47.054  1.00 77.39           C
ATOM   1042  CB  GLN   128      44.174  26.478  47.983  1.00 77.39           C
ATOM   1043  CG  GLN   128      44.085  27.566  49.055  1.00 77.39           C
ATOM   1044  CD  GLN   128      42.821  27.320  49.869  1.00 77.39           C
ATOM   1045  OE1 GLN   128      42.140  26.310  49.695  1.00 77.39           O
ATOM   1046  NE2 GLN   128      42.495  28.272  50.784  1.00 77.39           N
ATOM   1047  C   GLN   128      45.380  27.997  46.502  1.00 77.39           C
ATOM   1048  O   GLN   128      45.722  28.954  47.196  1.00 77.39           O
ATOM   1049  N   VAL   129      44.988  28.140  45.220  1.00 93.36           N
ATOM   1050  CA  VAL   129      44.935  29.444  44.625  1.00 93.36           C
ATOM   1051  CB  VAL   129      45.624  29.534  43.296  1.00 93.36           C
ATOM   1052  CG1 VAL   129      47.108  29.168  43.481  1.00 93.36           C
ATOM   1053  CG2 VAL   129      44.864  28.658  42.288  1.00 93.36           C
ATOM   1054  C   VAL   129      43.493  29.739  44.381  1.00 93.36           C
ATOM   1055  O   VAL   129      42.728  28.841  44.029  1.00 93.36           O
ATOM   1056  N   PHE   130      43.063  31.005  44.572  1.00176.04           N
ATOM   1057  CA  PHE   130      41.663  31.216  44.364  1.00176.04           C
ATOM   1058  CB  PHE   130      40.860  31.250  45.671  1.00176.04           C
ATOM   1059  CG  PHE   130      40.683  32.674  46.070  1.00176.04           C
ATOM   1060  CD1 PHE   130      41.680  33.498  46.546  1.00176.04           C
ATOM   1061  CD2 PHE   130      39.430  33.198  45.906  1.00176.04           C
ATOM   1062  CE1 PHE   130      41.387  34.808  46.866  1.00176.04           C
ATOM   1063  CE2 PHE   130      39.148  34.495  46.238  1.00176.04           C
ATOM   1064  CZ  PHE   130      40.125  35.317  46.724  1.00176.04           C
ATOM   1065  C   PHE   130      41.498  32.579  43.768  1.00176.04           C
ATOM   1066  O   PHE   130      42.377  33.435  43.888  1.00176.04           O
ATOM   1067  N   LYS   131      40.338  32.810  43.124  1.00141.87           N
ATOM   1068  CA  LYS   131      40.015  34.089  42.565  1.00141.87           C
ATOM   1069  CB  LYS   131      39.611  34.028  41.084  1.00141.87           C
ATOM   1070  CG  LYS   131      39.115  35.368  40.539  1.00141.87           C
ATOM   1071  CD  LYS   131      40.197  36.444  40.469  1.00141.87           C
ATOM   1072  CE  LYS   131      41.148  36.267  39.287  1.00141.87           C
ATOM   1073  NZ  LYS   131      40.398  36.398  38.018  1.00141.87           N
ATOM   1074  C   LYS   131      38.830  34.592  43.313  1.00141.87           C
ATOM   1075  O   LYS   131      37.882  33.852  43.569  1.00141.87           O
ATOM   1076  N   LYS   132      38.852  35.879  43.697  1.00119.86           N
ATOM   1077  CA  LYS   132      37.761  36.370  44.477  1.00119.86           C
ATOM   1078  CB  LYS   132      38.142  37.615  45.292  1.00119.86           C
ATOM   1079  CG  LYS   132      37.240  37.887  46.491  1.00119.86           C
ATOM   1080  CD  LYS   132      37.829  38.952  47.413  1.00119.86           C
ATOM   1081  CE  LYS   132      39.351  38.861  47.530  1.00119.86           C
ATOM   1082  NZ  LYS   132      39.868  40.050  48.236  1.00119.86           N
ATOM   1083  C   LYS   132      36.625  36.689  43.572  1.00119.86           C
ATOM   1084  O   LYS   132      36.759  37.460  42.623  1.00119.86           O
ATOM   1085  N   VAL   133      35.467  36.066  43.847  1.00 61.64           N
ATOM   1086  CA  VAL   133      34.292  36.382  43.103  1.00 61.64           C
ATOM   1087  CB  VAL   133      33.212  35.344  43.193  1.00 61.64           C
ATOM   1088  CG1 VAL   133      31.966  35.874  42.462  1.00 61.64           C
ATOM   1089  CG2 VAL   133      33.751  34.019  42.627  1.00 61.64           C
ATOM   1090  C   VAL   133      33.793  37.607  43.769  1.00 61.64           C
ATOM   1091  O   VAL   133      34.014  37.779  44.965  1.00 61.64           O
ATOM   1092  N   HIS   134      33.150  38.512  43.013  1.00 15.68           N
ATOM   1093  CA  HIS   134      32.685  39.712  43.636  1.00 15.68           C
ATOM   1094  ND1 HIS   134      35.267  41.721  43.278  1.00 15.68           N
ATOM   1095  CG  HIS   134      34.339  41.172  42.421  1.00 15.68           C
ATOM   1096  CB  HIS   134      32.894  40.957  42.760  1.00 15.68           C
ATOM   1097  NE2 HIS   134      36.349  41.239  41.396  1.00 15.68           N
ATOM   1098  CD2 HIS   134      35.018  40.883  41.277  1.00 15.68           C
ATOM   1099  CE1 HIS   134      36.451  41.738  42.614  1.00 15.68           C
ATOM   1100  C   HIS   134      31.191  39.553  43.883  1.00 15.68           C
ATOM   1101  O   HIS   134      30.591  40.470  44.505  1.00 15.68           O
ATOM   1102  OXT HIS   134      30.629  38.510  43.455  1.00 15.68           O
TER    1103      HIS   134
END
