# Supplementary material for: Estimating local protein model quality: prospects for molecular replacement
Source: Acta Crystallogr D Struct Biol. 2020 Mar 3;76(Pt 3):285–90. doi: 10.1107/S2059798320000972 (PMC7057213; doi:10.1107/S2059798320000972)
Supplement: Supplementary file 1 [file d-76-00285-sup1.zip › models/1crb.1p6p_A.B99990001.pdb.proq3.sscore.local]

ProQ2 ProQRosCen ProQRosFA ProQ3
0.36073489 0.78977718 0.75472211 0.60680346
0.41682608 0.88897871 0.90474459 0.73161175
0.36326462 0.83946044 0.8385285 0.71330775
0.45258419 0.875333 0.96106 0.83482281
0.58461482 0.94106665 1.0143159 0.92112419
0.69496307 0.93045416 1.0837461 0.98156485
0.84738558 1.1105809 1.246918 1.10588
0.93605758 1.0874238 1.2507399 1.1421677
0.91640338 1.0601669 1.278857 1.1743232
0.82375093 0.88341583 1.1782864 1.0827762
0.82034193 0.86949489 1.1547791 1.0770326
0.81772059 0.8865129 1.1519578 1.0831127
0.76402584 0.91334143 1.1202153 1.0623878
0.75598229 0.97638568 1.1482238 1.059924
0.77141729 1.0407819 1.1418402 1.0763252
0.75215532 1.0837721 1.1885281 1.0813904
0.68653185 1.0434134 1.0879379 1.0382977
0.70176664 1.0740306 1.1137018 1.0296468
0.72067373 1.0632405 1.1337583 1.0602354
0.71739889 1.0878339 1.1621446 1.0694828
0.64042013 1.0128289 1.0934884 1.0226432
0.60368639 0.95710171 0.99930375 0.95343281
0.56625869 0.94744511 1.0090579 0.94540389
0.56432815 0.97592111 1.0211354 0.93043612
0.54541881 0.95085091 1.0377314 0.90988662
0.51867847 0.87894496 0.99168237 0.88788241
0.5554818 0.83948453 0.96683853 0.84706409
0.54772321 0.85370071 0.93590883 0.82554855
0.50803145 0.89349724 0.97285309 0.81324645
0.53114738 0.89333621 0.99264467 0.8374193
0.51240028 0.85964904 0.9186197 0.78148047
0.48777174 0.7931682 0.87641391 0.73148259
0.47479489 0.72945461 0.85817941 0.73595239
0.44064537 0.67704682 0.81937012 0.7113399
0.36679832 0.62521547 0.77635617 0.67594278
0.39548119 0.68017893 0.8371303 0.69064784
0.51269969 0.75612843 0.9485936 0.79066123
0.60585663 0.81629025 1.0376679 0.87970987
0.63363235 0.73938845 1.0909667 0.89837389
0.70281894 0.74648995 1.1559902 0.95177581
0.80784478 0.75902475 1.2393526 1.0124918
0.81502137 0.76556118 1.2585068 1.0637146
0.75032662 0.79584156 1.2310207 1.0397559
0.65276525 0.7433621 1.1583824 0.99968379
0.58486419 0.76003592 1.1043204 0.94974872
0.63786971 0.83203174 1.0851412 0.97778482
0.60938162 0.83475083 1.1152028 0.96918316
0.66032489 0.77692124 1.2091853 1.0273157
0.6825152 0.7599498 1.2439648 1.0462294
0.74166587 0.78914035 1.2857611 1.0880584
0.76075662 0.83792678 1.3768736 1.1130712
0.83964417 0.87720201 1.4306205 1.1461117
0.83097635 0.8137247 1.3034272 1.1196109
0.72874233 0.77638023 1.2086794 1.0328519
0.64854722 0.71223728 1.1020167 0.96955661
0.70160822 0.74014414 1.0736377 0.9571146
0.66554586 0.69645992 0.9948966 0.92210044
0.71647566 0.70057886 1.0743167 0.95508568
0.7600606 0.66178765 1.0349089 0.97046038
0.76915016 0.61784938 1.0633475 0.96016938
0.68944734 0.57562149 1.0231315 0.90430244
0.67138209 0.57251871 1.0607603 0.91049471
0.65504389 0.67581435 0.98870341 0.91196279
0.57723258 0.76738226 1.0626334 0.89570332
0.50576687 0.79248869 0.98595655 0.84995758
0.43969866 0.77869364 0.92573866 0.80112815
0.40057743 0.81943126 0.82126671 0.71462997
0.44236129 0.82345188 0.84667095 0.72189299
0.52543399 0.81514764 0.7986244 0.76802069
0.59974686 0.80752194 0.80300588 0.76361754
0.58068555 0.79593291 0.74064881 0.71022891
0.52832082 0.61841539 0.61595154 0.60886574
0.45051002 0.59904618 0.49263153 0.53099294
0.37615579 0.54106769 0.46320802 0.48472397
0.4002271 0.56518863 0.41682076 0.48927337
0.36128735 0.59634769 0.42411237 0.45966152
0.3869973 0.69321274 0.50866627 0.51783874
0.38780661 0.73481213 0.54088453 0.52522362
0.37268791 0.83324575 0.61324382 0.55119722
0.34243551 0.80588328 0.6682065 0.54714419
0.4020737 0.82624788 0.7182419 0.62131233
0.45783875 0.77770845 0.83238188 0.68495519
0.57465149 0.84496516 0.9590563 0.78217172
0.63156492 0.82383792 0.99488594 0.84464239
0.67259247 0.82805504 0.99480926 0.87387055
0.70120264 0.85093117 1.0295483 0.90938147
0.75263047 0.89316659 1.0103187 0.93592156
0.71244557 0.92292321 0.92394548 0.91785899
0.64181101 0.94011826 0.92351075 0.87275544
0.61523811 0.94667221 0.79507382 0.82413703
0.62642211 0.92877403 0.90081952 0.85118996
0.62530551 0.96259359 0.97255048 0.87706608
0.66401123 0.99995797 1.03598 0.90360805
0.73953786 1.0103305 1.0671837 0.93846537
0.68166902 0.98413753 1.0455265 0.88519001
0.68117142 1.0110173 1.0011943 0.86200632
0.56231787 0.91777193 0.82677056 0.74823335
0.52527783 0.92703406 0.76625359 0.6974358
0.45506151 0.85481868 0.62413562 0.6094196
0.45103795 0.81377878 0.62855459 0.61908714
0.44009049 0.75165272 0.63179275 0.61713521
0.51227092 0.77181246 0.67277112 0.68513108
0.59768501 0.76091267 0.78838872 0.78114114
0.64593354 0.74573038 0.90309449 0.8863378
0.75139977 0.85013517 1.0881467 0.97337101
0.78486206 0.82758793 1.1551933 1.0189444
0.80369001 0.86678427 1.2432575 1.0311255
0.8043298 0.87498415 1.2831361 1.0570825
0.83263525 0.86583155 1.2473805 1.084164
0.73593226 0.81077191 1.1568132 1.029918
0.62954861 0.80007456 1.1209133 0.99065138
0.61155356 0.83320453 1.0325937 0.95336606
0.63628522 0.86551595 1.0750327 0.96782139
0.67283494 0.88027942 1.2181356 1.0490204
0.77175393 0.92845729 1.2835389 1.0847139
0.84796255 0.90716116 1.3093637 1.1217978
0.8117715 0.87143205 1.3579045 1.0956543
0.77152559 0.87380915 1.353897 1.098019
0.77263616 0.78881466 1.3102422 1.0993834
0.73236931 0.79793267 1.2206781 1.0510784
0.65469364 0.80537619 1.1715378 1.0383031
0.62716005 0.85985326 1.071289 0.97865316
0.6035347 0.83450266 1.0090117 0.94442049
0.63963595 0.83482052 1.1631406 1.0155237
0.73643996 0.94663862 1.19818 1.0657159
0.81700557 0.9390112 1.294634 1.1127053
0.82455773 0.99959003 1.3818097 1.1282913
0.78507699 0.92435938 1.3580745 1.0795206
0.85302222 1.0045384 1.4174954 1.1273111
0.78953456 0.97173052 1.3409414 1.063913
0.7083238 0.99518516 1.3466316 1.0312114
0.53668672 0.90992283 1.208489 0.92191851
0.41216313 0.83959925 1.20035 0.84557559
0.27730967 0.75543209 1.1021738 0.75764783
