# Supplementary material for: Estimating local protein model quality: prospects for molecular replacement
Source: Acta Crystallogr D Struct Biol. 2020 Mar 3;76(Pt 3):285–90. doi: 10.1107/S2059798320000972 (PMC7057213; doi:10.1107/S2059798320000972)
Supplement: Supplementary file 1 [file d-76-00285-sup1.zip › models/1crb.1p6p_A.B99990001.pdb.proq3d.sscore.local]

ProQ2D ProQRosCenD ProQRosFAD ProQ3D
2.654619216918945312e-01 3.999494910240173340e-01 4.651224613189697266e-01 4.811402857303619385e-01
3.630545735359191895e-01 6.042373776435852051e-01 7.027619481086730957e-01 7.284016013145446777e-01
5.032537579536437988e-01 6.279530525207519531e-01 6.743530035018920898e-01 8.714734315872192383e-01
5.672994256019592285e-01 7.338689565658569336e-01 9.387277364730834961e-01 9.371856451034545898e-01
6.367064118385314941e-01 6.913419961929321289e-01 9.249814748764038086e-01 9.166913032531738281e-01
8.063265681266784668e-01 7.025223970413208008e-01 9.600965976715087891e-01 9.291170835494995117e-01
9.035686254501342773e-01 7.090897560119628906e-01 9.758194088935852051e-01 9.339078664779663086e-01
8.587216734886169434e-01 8.298847079277038574e-01 9.640343189239501953e-01 9.330991506576538086e-01
7.937597036361694336e-01 7.387039065361022949e-01 9.702028036117553711e-01 9.656409621238708496e-01
8.338171839714050293e-01 7.011221051216125488e-01 9.547248482704162598e-01 9.239450693130493164e-01
7.957474589347839355e-01 7.070954442024230957e-01 9.538766741752624512e-01 8.935697078704833984e-01
8.007252812385559082e-01 6.940737962722778320e-01 9.617846608161926270e-01 9.350867271423339844e-01
8.078876733779907227e-01 6.974766850471496582e-01 9.464730620384216309e-01 9.290984869003295898e-01
7.867331504821777344e-01 7.265273332595825195e-01 9.421778321266174316e-01 9.487391114234924316e-01
8.657381534576416016e-01 7.193258404731750488e-01 9.539833068847656250e-01 9.616750478744506836e-01
8.440957069396972656e-01 6.921619772911071777e-01 9.727585911750793457e-01 9.521212577819824219e-01
7.653275132179260254e-01 6.686449050903320312e-01 9.559494256973266602e-01 9.551460146903991699e-01
7.883849740028381348e-01 6.835929155349731445e-01 9.621919393539428711e-01 9.649267196655273438e-01
8.373305201530456543e-01 6.868994832038879395e-01 9.698200821876525879e-01 9.786067008972167969e-01
8.130736947059631348e-01 6.749193668365478516e-01 9.581344723701477051e-01 9.716162085533142090e-01
7.502254247665405273e-01 6.671552062034606934e-01 9.489872455596923828e-01 9.556961655616760254e-01
6.475782394409179688e-01 7.291075587272644043e-01 9.492025375366210938e-01 9.413496851921081543e-01
5.954607725143432617e-01 7.410960197448730469e-01 9.439010620117187500e-01 8.951711654663085938e-01
5.288279652595520020e-01 7.431399226188659668e-01 9.327623844146728516e-01 8.857289552688598633e-01
5.112302899360656738e-01 6.386938691139221191e-01 9.612438678741455078e-01 9.337449669837951660e-01
4.253688454627990723e-01 5.879831314086914062e-01 9.590370655059814453e-01 9.308948516845703125e-01
4.779188632965087891e-01 5.780594944953918457e-01 9.632722139358520508e-01 8.118714094161987305e-01
4.041047394275665283e-01 5.894878506660461426e-01 9.505285024642944336e-01 8.571782112121582031e-01
4.936793148517608643e-01 6.135675311088562012e-01 9.713490009307861328e-01 7.525359988212585449e-01
5.115476846694946289e-01 5.682535171508789062e-01 9.632481932640075684e-01 7.888052463531494141e-01
3.773664236068725586e-01 4.875751137733459473e-01 9.489798545837402344e-01 7.375640273094177246e-01
4.092387259006500244e-01 4.820934832096099854e-01 9.413986802101135254e-01 6.801206469535827637e-01
4.917931258678436279e-01 4.495970010757446289e-01 9.330424070358276367e-01 6.768844127655029297e-01
4.608297348022460938e-01 4.131340384483337402e-01 9.314258098602294922e-01 7.181159257888793945e-01
4.875764250755310059e-01 4.389975368976593018e-01 9.022977352142333984e-01 6.194297075271606445e-01
4.850094914436340332e-01 4.643286466598510742e-01 9.610215425491333008e-01 6.846537590026855469e-01
7.525951862335205078e-01 4.693033695220947266e-01 9.296669363975524902e-01 8.243379592895507812e-01
7.843382358551025391e-01 5.484846234321594238e-01 9.669734835624694824e-01 8.631264567375183105e-01
8.138906359672546387e-01 5.246906280517578125e-01 9.838587641716003418e-01 8.026152849197387695e-01
8.259834647178649902e-01 6.166180372238159180e-01 9.769078493118286133e-01 7.366168498992919922e-01
8.792455792427062988e-01 6.423128247261047363e-01 9.825785160064697266e-01 8.189126849174499512e-01
8.682104945182800293e-01 7.426698207855224609e-01 9.794427752494812012e-01 8.799318075180053711e-01
8.721910715103149414e-01 6.923128366470336914e-01 9.614807367324829102e-01 8.525723218917846680e-01
8.754805922508239746e-01 6.128586530685424805e-01 9.189836978912353516e-01 8.527746796607971191e-01
8.145402669906616211e-01 5.430005192756652832e-01 9.369857907295227051e-01 8.294529914855957031e-01
7.696185111999511719e-01 5.750242471694946289e-01 8.737077713012695312e-01 8.606031537055969238e-01
8.173184394836425781e-01 5.973638892173767090e-01 9.325935244560241699e-01 8.783382177352905273e-01
8.388264775276184082e-01 5.559556484222412109e-01 9.777427911758422852e-01 8.885974884033203125e-01
8.750314712524414062e-01 6.978829503059387207e-01 9.900758862495422363e-01 9.386267066001892090e-01
8.838842511177062988e-01 6.339005231857299805e-01 9.867132902145385742e-01 9.179714918136596680e-01
8.884580135345458984e-01 6.566061377525329590e-01 9.934855103492736816e-01 9.656096100807189941e-01
8.884783983230590820e-01 5.767139792442321777e-01 9.925152659416198730e-01 9.666563272476196289e-01
9.104853272438049316e-01 5.129227638244628906e-01 9.887446165084838867e-01 9.792632460594177246e-01
8.941118121147155762e-01 5.770592093467712402e-01 9.790712594985961914e-01 9.406840205192565918e-01
8.662536740303039551e-01 4.751398861408233643e-01 9.593997001647949219e-01 8.873130679130554199e-01
8.460350036621093750e-01 4.637330472469329834e-01 9.428198933601379395e-01 9.189989566802978516e-01
8.215098381042480469e-01 4.101168215274810791e-01 9.411597847938537598e-01 9.223647117614746094e-01
8.458541631698608398e-01 4.585329294204711914e-01 9.619435071945190430e-01 9.255681037902832031e-01
8.967003822326660156e-01 3.936710059642791748e-01 9.640588760375976562e-01 9.343316555023193359e-01
9.214441180229187012e-01 4.576697647571563721e-01 9.724351763725280762e-01 9.384838938713073730e-01
9.159935712814331055e-01 4.649692177772521973e-01 9.742203354835510254e-01 9.446406364440917969e-01
8.908448815345764160e-01 4.915048182010650635e-01 9.607676267623901367e-01 9.088637828826904297e-01
9.255894422531127930e-01 5.198653340339660645e-01 9.546756744384765625e-01 9.375669360160827637e-01
8.760364651679992676e-01 6.549187302589416504e-01 9.700465202331542969e-01 9.563363790512084961e-01
7.698638439178466797e-01 5.468890070915222168e-01 9.615151286125183105e-01 9.255669713020324707e-01
6.938531398773193359e-01 5.869590044021606445e-01 9.586392045021057129e-01 9.112945795059204102e-01
6.752065420150756836e-01 5.639634728431701660e-01 8.770104050636291504e-01 8.443205952644348145e-01
6.113855838775634766e-01 5.290516018867492676e-01 8.707463145256042480e-01 8.498821854591369629e-01
7.583140730857849121e-01 5.354182124137878418e-01 8.434853553771972656e-01 8.275086879730224609e-01
8.218748569488525391e-01 5.134612321853637695e-01 8.412357568740844727e-01 8.024055957794189453e-01
8.104067444801330566e-01 5.167741179466247559e-01 7.668402791023254395e-01 7.694396376609802246e-01
6.401849985122680664e-01 4.438303411006927490e-01 6.735315322875976562e-01 8.605701327323913574e-01
6.020650863647460938e-01 3.974363505840301514e-01 3.874396383762359619e-01 6.624011397361755371e-01
5.681594014167785645e-01 3.967674672603607178e-01 3.253383636474609375e-01 4.244292080402374268e-01
6.206019520759582520e-01 3.986337482929229736e-01 2.848820686340332031e-01 4.377469718456268311e-01
5.276748538017272949e-01 3.832231462001800537e-01 2.674165666103363037e-01 4.063118100166320801e-01
5.779004693031311035e-01 4.692938029766082764e-01 3.838324248790740967e-01 6.146091222763061523e-01
5.508448481559753418e-01 5.588557124137878418e-01 4.555934369564056396e-01 6.504127979278564453e-01
5.530966520309448242e-01 6.106175780296325684e-01 5.241313576698303223e-01 6.588925719261169434e-01
5.523799657821655273e-01 6.644226312637329102e-01 6.426544785499572754e-01 7.392665147781372070e-01
7.185199260711669922e-01 5.910206437110900879e-01 8.339719772338867188e-01 8.625378012657165527e-01
7.705923318862915039e-01 6.518437266349792480e-01 9.356073737144470215e-01 9.046390056610107422e-01
8.402472138404846191e-01 6.514225602149963379e-01 9.635883569717407227e-01 9.196715354919433594e-01
8.488023877143859863e-01 7.694814205169677734e-01 9.737849235534667969e-01 9.303784966468811035e-01
8.668062090873718262e-01 7.825025320053100586e-01 9.785519242286682129e-01 9.610740542411804199e-01
8.688592314720153809e-01 8.227457404136657715e-01 9.722131490707397461e-01 9.599536657333374023e-01
8.558169007301330566e-01 7.018654346466064453e-01 9.451172351837158203e-01 9.139595627784729004e-01
8.335939645767211914e-01 6.747171282768249512e-01 8.963855504989624023e-01 9.057011604309082031e-01
8.323207497596740723e-01 6.642447710037231445e-01 8.236098289489746094e-01 7.811921238899230957e-01
7.359532713890075684e-01 6.830050349235534668e-01 7.011822462081909180e-01 8.179390430450439453e-01
7.570593953132629395e-01 7.158452868461608887e-01 8.579979538917541504e-01 8.214241266250610352e-01
8.662694692611694336e-01 7.459434270858764648e-01 9.133416414260864258e-01 8.885838389396667480e-01
8.828659057617187500e-01 8.701498508453369141e-01 9.542498588562011719e-01 9.381386637687683105e-01
8.797129988670349121e-01 8.407498002052307129e-01 9.097086191177368164e-01 9.283788204193115234e-01
8.458527326583862305e-01 8.546961545944213867e-01 8.944920301437377930e-01 9.085580110549926758e-01
7.963857054710388184e-01 7.813724279403686523e-01 8.542516231536865234e-01 8.315552473068237305e-01
8.498123884201049805e-01 7.124662399291992188e-01 7.792047858238220215e-01 9.121884107589721680e-01
7.830990552902221680e-01 5.890542268753051758e-01 6.220533251762390137e-01 7.825755476951599121e-01
6.654793620109558105e-01 5.283564925193786621e-01 4.200804233551025391e-01 6.521800160408020020e-01
6.628353595733642578e-01 4.844101369380950928e-01 3.983137905597686768e-01 6.049015522003173828e-01
7.073746919631958008e-01 4.606163203716278076e-01 4.301078319549560547e-01 6.415529847145080566e-01
7.315871119499206543e-01 6.004737019538879395e-01 4.660409688949584961e-01 7.401976585388183594e-01
8.323579430580139160e-01 5.595231652259826660e-01 6.017968058586120605e-01 8.502857685089111328e-01
7.528383731842041016e-01 6.318134069442749023e-01 7.495649456977844238e-01 8.973681330680847168e-01
8.585155010223388672e-01 6.078507304191589355e-01 8.941860795021057129e-01 9.329274892807006836e-01
8.598816394805908203e-01 6.572336554527282715e-01 9.243001341819763184e-01 9.643514752388000488e-01
8.451706171035766602e-01 6.283215284347534180e-01 9.330642819404602051e-01 9.319067597389221191e-01
7.233798503875732422e-01 7.765913009643554688e-01 9.338208436965942383e-01 9.365922212600708008e-01
7.984422445297241211e-01 7.058159112930297852e-01 9.126123785972595215e-01 9.474562406539916992e-01
8.035416007041931152e-01 7.015345096588134766e-01 8.968585133552551270e-01 8.878533244132995605e-01
6.692957282066345215e-01 7.080724835395812988e-01 9.180286526679992676e-01 8.265347480773925781e-01
6.327916383743286133e-01 7.347472310066223145e-01 8.100813031196594238e-01 8.160961866378784180e-01
6.374012231826782227e-01 7.783481478691101074e-01 8.945638537406921387e-01 8.096472620964050293e-01
7.818191051483154297e-01 7.576784491539001465e-01 9.463465809822082520e-01 8.745718598365783691e-01
8.193799853324890137e-01 8.587232232093811035e-01 9.574773907661437988e-01 8.807644248008728027e-01
8.000560998916625977e-01 8.538821339607238770e-01 9.738609194755554199e-01 9.104073643684387207e-01
7.805745005607604980e-01 8.679012060165405273e-01 9.788574576377868652e-01 9.073684811592102051e-01
6.845736503601074219e-01 8.888955712318420410e-01 9.663328528404235840e-01 9.108235239982604980e-01
7.380988597869873047e-01 8.030278682708740234e-01 9.841042757034301758e-01 9.385718703269958496e-01
8.073929548263549805e-01 7.591133713722229004e-01 9.690130949020385742e-01 8.916438817977905273e-01
7.266432046890258789e-01 8.128840923309326172e-01 9.559078812599182129e-01 8.701020479202270508e-01
5.248160362243652344e-01 8.822332620620727539e-01 8.096946477890014648e-01 7.851752042770385742e-01
5.893437266349792480e-01 7.714024186134338379e-01 7.672725319862365723e-01 8.091134428977966309e-01
6.203418970108032227e-01 7.711349725723266602e-01 9.427419304847717285e-01 7.737048268318176270e-01
6.516497731208801270e-01 7.987801432609558105e-01 9.259652495384216309e-01 9.053885936737060547e-01
7.570611238479614258e-01 8.086841106414794922e-01 9.749796390533447266e-01 9.261841177940368652e-01
7.650632858276367188e-01 7.789044976234436035e-01 9.740205407142639160e-01 9.523608684539794922e-01
8.070095181465148926e-01 8.307970762252807617e-01 9.827829599380493164e-01 9.391769170761108398e-01
9.040697216987609863e-01 7.703231573104858398e-01 9.903888106346130371e-01 9.646826386451721191e-01
9.252241849899291992e-01 8.346978425979614258e-01 9.751027226448059082e-01 9.689169526100158691e-01
9.193186759948730469e-01 7.355956435203552246e-01 9.841572642326354980e-01 9.565109610557556152e-01
8.975042700767517090e-01 7.565718889236450195e-01 9.628121852874755859e-01 9.329344630241394043e-01
6.412387490272521973e-01 6.890634894371032715e-01 9.753271937370300293e-01 7.148095965385437012e-01
5.027428865432739258e-01 5.453181862831115723e-01 9.221168160438537598e-01 5.250948071479797363e-01
