# Supplementary material for: Estimating local protein model quality: prospects for molecular replacement
Source: Acta Crystallogr D Struct Biol. 2020 Mar 3;76(Pt 3):285–90. doi: 10.1107/S2059798320000972 (PMC7057213; doi:10.1107/S2059798320000972)
Supplement: Supplementary file 1 [file d-76-00285-sup1.zip › models/1crb.1vyf_A.B99990001.pdb]

EXPDTA    THEORETICAL MODEL, MODELLER 9.23 2019/11/15 00:06:34
REMARK   6 MODELLER OBJECTIVE FUNCTION:       828.0926
REMARK   6 MODELLER BEST TEMPLATE % SEQ ID:  29.323
REMARK   6 SEQUENCE: 1crb/1crb.1vyf_A
REMARK   6 ALIGNMENT: 1crb/1crb.1vyf_A.ali
REMARK   6 SCRIPT: ./make_models.py
REMARK   6 TEMPLATE: 1vyf 1:A - 133:A MODELS 1: - 134: AT 29.3%
ATOM      1  N   PRO     1      37.020  34.565  15.692  1.00119.65           N
ATOM      2  CA  PRO     1      35.597  34.484  15.263  1.00119.65           C
ATOM      3  CD  PRO     1      37.097  35.067  17.106  1.00119.65           C
ATOM      4  CB  PRO     1      34.787  35.140  16.379  1.00119.65           C
ATOM      5  CG  PRO     1      35.659  35.018  17.634  1.00119.65           C
ATOM      6  C   PRO     1      35.538  35.243  13.981  1.00119.65           C
ATOM      7  O   PRO     1      34.443  35.552  13.516  1.00119.65           O
ATOM      8  N   VAL     2      36.716  35.479  13.373  1.00 99.06           N
ATOM      9  CA  VAL     2      36.893  36.279  12.196  1.00 99.06           C
ATOM     10  CB  VAL     2      38.325  36.306  11.751  1.00 99.06           C
ATOM     11  CG1 VAL     2      39.160  36.951  12.870  1.00 99.06           C
ATOM     12  CG2 VAL     2      38.758  34.873  11.393  1.00 99.06           C
ATOM     13  C   VAL     2      36.084  35.723  11.070  1.00 99.06           C
ATOM     14  O   VAL     2      35.527  36.470  10.269  1.00 99.06           O
ATOM     15  N   ASP     3      35.978  34.393  10.982  1.00 48.87           N
ATOM     16  CA  ASP     3      35.286  33.790   9.884  1.00 48.87           C
ATOM     17  CB  ASP     3      35.286  32.268   9.988  1.00 48.87           C
ATOM     18  CG  ASP     3      36.730  31.799   9.904  1.00 48.87           C
ATOM     19  OD1 ASP     3      37.507  32.401   9.115  1.00 48.87           O
ATOM     20  OD2 ASP     3      37.074  30.830  10.631  1.00 48.87           O
ATOM     21  C   ASP     3      33.856  34.248   9.892  1.00 48.87           C
ATOM     22  O   ASP     3      33.223  34.335   8.842  1.00 48.87           O
ATOM     23  N   PHE     4      33.307  34.514  11.092  1.00 78.43           N
ATOM     24  CA  PHE     4      31.947  34.948  11.268  1.00 78.43           C
ATOM     25  CB  PHE     4      31.557  35.126  12.742  1.00 78.43           C
ATOM     26  CG  PHE     4      31.559  33.780  13.362  1.00 78.43           C
ATOM     27  CD1 PHE     4      32.753  33.137  13.572  1.00 78.43           C
ATOM     28  CD2 PHE     4      30.384  33.178  13.743  1.00 78.43           C
ATOM     29  CE1 PHE     4      32.777  31.891  14.147  1.00 78.43           C
ATOM     30  CE2 PHE     4      30.402  31.931  14.320  1.00 78.43           C
ATOM     31  CZ  PHE     4      31.600  31.295  14.523  1.00 78.43           C
ATOM     32  C   PHE     4      31.740  36.303  10.665  1.00 78.43           C
ATOM     33  O   PHE     4      30.702  36.547  10.053  1.00 78.43           O
ATOM     34  N   ASN     5      32.725  37.213  10.826  1.00 79.31           N
ATOM     35  CA  ASN     5      32.577  38.601  10.469  1.00 79.31           C
ATOM     36  CB  ASN     5      33.895  39.393  10.421  1.00 79.31           C
ATOM     37  CG  ASN     5      34.349  39.724  11.830  1.00 79.31           C
ATOM     38  OD1 ASN     5      35.338  40.432  12.017  1.00 79.31           O
ATOM     39  ND2 ASN     5      33.617  39.201  12.847  1.00 79.31           N
ATOM     40  C   ASN     5      31.988  38.768   9.112  1.00 79.31           C
ATOM     41  O   ASN     5      32.388  38.108   8.155  1.00 79.31           O
ATOM     42  N   GLY     6      31.004  39.685   9.015  1.00 37.91           N
ATOM     43  CA  GLY     6      30.388  39.977   7.758  1.00 37.91           C
ATOM     44  C   GLY     6      28.917  39.802   7.912  1.00 37.91           C
ATOM     45  O   GLY     6      28.395  39.683   9.020  1.00 37.91           O
ATOM     46  N   TYR     7      28.205  39.788   6.773  1.00107.00           N
ATOM     47  CA  TYR     7      26.792  39.594   6.800  1.00107.00           C
ATOM     48  CB  TYR     7      25.996  40.827   6.337  1.00107.00           C
ATOM     49  CG  TYR     7      26.732  41.405   5.184  1.00107.00           C
ATOM     50  CD1 TYR     7      27.789  42.246   5.441  1.00107.00           C
ATOM     51  CD2 TYR     7      26.412  41.115   3.881  1.00107.00           C
ATOM     52  CE1 TYR     7      28.518  42.819   4.427  1.00107.00           C
ATOM     53  CE2 TYR     7      27.139  41.690   2.865  1.00107.00           C
ATOM     54  CZ  TYR     7      28.191  42.536   3.130  1.00107.00           C
ATOM     55  OH  TYR     7      28.927  43.114   2.075  1.00107.00           O
ATOM     56  C   TYR     7      26.457  38.388   5.995  1.00107.00           C
ATOM     57  O   TYR     7      27.131  38.060   5.018  1.00107.00           O
ATOM     58  N   TRP     8      25.415  37.659   6.445  1.00 81.51           N
ATOM     59  CA  TRP     8      25.052  36.439   5.798  1.00 81.51           C
ATOM     60  CB  TRP     8      25.398  35.210   6.667  1.00 81.51           C
ATOM     61  CG  TRP     8      26.838  35.191   7.165  1.00 81.51           C
ATOM     62  CD2 TRP     8      27.908  34.359   6.684  1.00 81.51           C
ATOM     63  CD1 TRP     8      27.363  35.936   8.181  1.00 81.51           C
ATOM     64  NE1 TRP     8      28.691  35.630   8.359  1.00 81.51           N
ATOM     65  CE2 TRP     8      29.040  34.657   7.449  1.00 81.51           C
ATOM     66  CE3 TRP     8      27.954  33.417   5.695  1.00 81.51           C
ATOM     67  CZ2 TRP     8      30.229  34.021   7.237  1.00 81.51           C
ATOM     68  CZ3 TRP     8      29.158  32.781   5.484  1.00 81.51           C
ATOM     69  CH2 TRP     8      30.273  33.075   6.239  1.00 81.51           C
ATOM     70  C   TRP     8      23.561  36.487   5.627  1.00 81.51           C
ATOM     71  O   TRP     8      22.861  37.109   6.424  1.00 81.51           O
ATOM     72  N   LYS     9      23.038  35.849   4.556  1.00114.91           N
ATOM     73  CA  LYS     9      21.620  35.819   4.310  1.00114.91           C
ATOM     74  CB  LYS     9      21.203  36.334   2.922  1.00114.91           C
ATOM     75  CG  LYS     9      21.210  37.852   2.757  1.00114.91           C
ATOM     76  CD  LYS     9      21.173  38.287   1.290  1.00114.91           C
ATOM     77  CE  LYS     9      20.211  37.459   0.432  1.00114.91           C
ATOM     78  NZ  LYS     9      20.498  37.665  -1.007  1.00114.91           N
ATOM     79  C   LYS     9      21.194  34.389   4.335  1.00114.91           C
ATOM     80  O   LYS     9      21.966  33.499   3.982  1.00114.91           O
ATOM     81  N   MET    10      19.937  34.130   4.753  1.00108.87           N
ATOM     82  CA  MET    10      19.491  32.766   4.799  1.00108.87           C
ATOM     83  CB  MET    10      18.244  32.500   5.663  1.00108.87           C
ATOM     84  CG  MET    10      18.457  32.676   7.167  1.00108.87           C
ATOM     85  SD  MET    10      17.197  31.857   8.191  1.00108.87           S
ATOM     86  CE  MET    10      15.796  32.473   7.215  1.00108.87           C
ATOM     87  C   MET    10      19.165  32.296   3.417  1.00108.87           C
ATOM     88  O   MET    10      18.339  32.889   2.721  1.00108.87           O
ATOM     89  N   LEU    11      19.916  31.259   2.982  1.00163.87           N
ATOM     90  CA  LEU    11      19.811  30.524   1.747  1.00163.87           C
ATOM     91  CB  LEU    11      21.130  29.761   1.487  1.00163.87           C
ATOM     92  CG  LEU    11      21.241  28.964   0.167  1.00163.87           C
ATOM     93  CD1 LEU    11      20.319  27.733   0.116  1.00163.87           C
ATOM     94  CD2 LEU    11      21.079  29.895  -1.042  1.00163.87           C
ATOM     95  C   LEU    11      18.682  29.528   1.760  1.00163.87           C
ATOM     96  O   LEU    11      17.894  29.462   0.817  1.00163.87           O
ATOM     97  N   SER    12      18.582  28.698   2.826  1.00 82.53           N
ATOM     98  CA  SER    12      17.553  27.690   2.842  1.00 82.53           C
ATOM     99  CB  SER    12      17.913  26.411   2.066  1.00 82.53           C
ATOM    100  OG  SER    12      16.856  25.468   2.175  1.00 82.53           O
ATOM    101  C   SER    12      17.274  27.278   4.255  1.00 82.53           C
ATOM    102  O   SER    12      18.078  27.511   5.158  1.00 82.53           O
ATOM    103  N   ASN    13      16.098  26.651   4.480  1.00 58.88           N
ATOM    104  CA  ASN    13      15.750  26.225   5.805  1.00 58.88           C
ATOM    105  CB  ASN    13      14.739  27.173   6.481  1.00 58.88           C
ATOM    106  CG  ASN    13      14.845  27.014   7.988  1.00 58.88           C
ATOM    107  OD1 ASN    13      14.194  27.732   8.747  1.00 58.88           O
ATOM    108  ND2 ASN    13      15.710  26.064   8.436  1.00 58.88           N
ATOM    109  C   ASN    13      15.124  24.861   5.702  1.00 58.88           C
ATOM    110  O   ASN    13      14.392  24.580   4.755  1.00 58.88           O
ATOM    111  N   GLU    14      15.414  23.965   6.672  1.00 82.83           N
ATOM    112  CA  GLU    14      14.867  22.634   6.647  1.00 82.83           C
ATOM    113  CB  GLU    14      15.927  21.552   6.365  0.50 82.83           C
ATOM    114  CG  GLU    14      15.418  20.119   6.536  0.50 82.83           C
ATOM    115  CD  GLU    14      14.425  19.821   5.423  1.00 82.83           C
ATOM    116  OE1 GLU    14      13.422  20.572   5.307  1.00 82.83           O
ATOM    117  OE2 GLU    14      14.661  18.836   4.672  1.00 82.83           O
ATOM    118  C   GLU    14      14.273  22.326   7.991  1.00 82.83           C
ATOM    119  O   GLU    14      14.906  22.534   9.025  1.00 82.83           O
ATOM    120  N   ASN    15      13.016  21.835   7.982  1.00 91.30           N
ATOM    121  CA  ASN    15      12.260  21.388   9.126  1.00 91.30           C
ATOM    122  CB  ASN    15      12.753  20.052   9.707  1.00 91.30           C
ATOM    123  CG  ASN    15      12.392  18.952   8.714  1.00 91.30           C
ATOM    124  OD1 ASN    15      11.370  19.021   8.034  1.00 91.30           O
ATOM    125  ND2 ASN    15      13.258  17.908   8.632  1.00 91.30           N
ATOM    126  C   ASN    15      12.214  22.415  10.220  1.00 91.30           C
ATOM    127  O   ASN    15      12.205  22.064  11.399  1.00 91.30           O
ATOM    128  N   PHE    16      12.158  23.711   9.854  1.00 65.63           N
ATOM    129  CA  PHE    16      12.088  24.792  10.802  1.00 65.63           C
ATOM    130  CB  PHE    16      12.381  26.174  10.179  1.00 65.63           C
ATOM    131  CG  PHE    16      12.176  27.222  11.228  1.00 65.63           C
ATOM    132  CD1 PHE    16      13.002  27.289  12.325  1.00 65.63           C
ATOM    133  CD2 PHE    16      11.174  28.162  11.100  1.00 65.63           C
ATOM    134  CE1 PHE    16      12.813  28.254  13.289  1.00 65.63           C
ATOM    135  CE2 PHE    16      10.981  29.130  12.059  1.00 65.63           C
ATOM    136  CZ  PHE    16      11.804  29.177  13.158  1.00 65.63           C
ATOM    137  C   PHE    16      10.748  24.831  11.472  1.00 65.63           C
ATOM    138  O   PHE    16      10.653  25.131  12.661  1.00 65.63           O
ATOM    139  N   GLU    17       9.665  24.525  10.732  1.00 60.02           N
ATOM    140  CA  GLU    17       8.348  24.627  11.292  1.00 60.02           C
ATOM    141  CB  GLU    17       7.231  24.238  10.313  1.00 60.02           C
ATOM    142  CG  GLU    17       7.114  25.184   9.122  1.00 60.02           C
ATOM    143  CD  GLU    17       5.733  24.989   8.522  1.00 60.02           C
ATOM    144  OE1 GLU    17       4.745  25.104   9.296  1.00 60.02           O
ATOM    145  OE2 GLU    17       5.640  24.734   7.292  1.00 60.02           O
ATOM    146  C   GLU    17       8.232  23.716  12.471  1.00 60.02           C
ATOM    147  O   GLU    17       7.618  24.067  13.476  1.00 60.02           O
ATOM    148  N   GLU    18       8.836  22.522  12.398  1.00119.31           N
ATOM    149  CA  GLU    18       8.692  21.581  13.473  1.00119.31           C
ATOM    150  CB  GLU    18       9.426  20.250  13.229  1.00119.31           C
ATOM    151  CG  GLU    18       9.239  19.259  14.382  1.00119.31           C
ATOM    152  CD  GLU    18       7.865  18.615  14.244  1.00119.31           C
ATOM    153  OE1 GLU    18       7.159  18.936  13.252  1.00119.31           O
ATOM    154  OE2 GLU    18       7.505  17.788  15.125  1.00119.31           O
ATOM    155  C   GLU    18       9.254  22.170  14.731  1.00119.31           C
ATOM    156  O   GLU    18       8.760  21.893  15.821  1.00119.31           O
ATOM    157  N   TYR    19      10.338  22.955  14.621  1.00119.99           N
ATOM    158  CA  TYR    19      10.982  23.495  15.784  1.00119.99           C
ATOM    159  CB  TYR    19      12.294  24.202  15.422  1.00119.99           C
ATOM    160  CG  TYR    19      13.032  24.426  16.688  1.00119.99           C
ATOM    161  CD1 TYR    19      12.697  25.440  17.557  1.00119.99           C
ATOM    162  CD2 TYR    19      14.061  23.578  17.006  1.00119.99           C
ATOM    163  CE1 TYR    19      13.397  25.610  18.729  1.00119.99           C
ATOM    164  CE2 TYR    19      14.759  23.745  18.172  1.00119.99           C
ATOM    165  CZ  TYR    19      14.427  24.755  19.035  1.00119.99           C
ATOM    166  OH  TYR    19      15.154  24.909  20.232  1.00119.99           O
ATOM    167  C   TYR    19      10.127  24.543  16.434  1.00119.99           C
ATOM    168  O   TYR    19       9.911  24.524  17.644  1.00119.99           O
ATOM    169  N   LEU    20       9.621  25.486  15.616  1.00 65.79           N
ATOM    170  CA  LEU    20       8.909  26.645  16.065  1.00 65.79           C
ATOM    171  CB  LEU    20       8.616  27.585  14.881  0.50 65.79           C
ATOM    172  CG  LEU    20       8.215  29.010  15.287  0.50 65.79           C
ATOM    173  CD1 LEU    20       9.374  29.708  16.018  1.00 65.79           C
ATOM    174  CD2 LEU    20       7.698  29.831  14.094  1.00 65.79           C
ATOM    175  C   LEU    20       7.625  26.201  16.682  1.00 65.79           C
ATOM    176  O   LEU    20       7.163  26.769  17.669  1.00 65.79           O
ATOM    177  N   ARG    21       7.016  25.166  16.081  1.00157.65           N
ATOM    178  CA  ARG    21       5.790  24.570  16.519  1.00157.65           C
ATOM    179  CB  ARG    21       5.368  23.436  15.573  1.00157.65           C
ATOM    180  CG  ARG    21       3.950  22.924  15.801  1.00157.65           C
ATOM    181  CD  ARG    21       2.880  23.900  15.317  1.00157.65           C
ATOM    182  NE  ARG    21       1.557  23.272  15.581  1.00157.65           N
ATOM    183  CZ  ARG    21       0.478  23.646  14.837  1.00157.65           C
ATOM    184  NH1 ARG    21       0.630  24.535  13.811  1.00157.65           N
ATOM    185  NH2 ARG    21      -0.754  23.131  15.119  1.00157.65           N
ATOM    186  C   ARG    21       6.015  23.983  17.884  1.00157.65           C
ATOM    187  O   ARG    21       5.167  24.080  18.770  1.00157.65           O
ATOM    188  N   ALA    22       7.181  23.344  18.085  1.00 38.68           N
ATOM    189  CA  ALA    22       7.507  22.716  19.338  1.00 38.68           C
ATOM    190  CB  ALA    22       8.847  21.961  19.307  1.00 38.68           C
ATOM    191  C   ALA    22       7.604  23.774  20.391  1.00 38.68           C
ATOM    192  O   ALA    22       7.203  23.567  21.536  1.00 38.68           O
ATOM    193  N   LEU    23       8.146  24.942  20.004  1.00 96.52           N
ATOM    194  CA  LEU    23       8.379  26.085  20.838  1.00 96.52           C
ATOM    195  CB  LEU    23       9.210  27.183  20.148  1.00 96.52           C
ATOM    196  CG  LEU    23      10.669  26.767  19.863  1.00 96.52           C
ATOM    197  CD1 LEU    23      11.448  27.920  19.212  1.00 96.52           C
ATOM    198  CD2 LEU    23      11.369  26.216  21.118  1.00 96.52           C
ATOM    199  C   LEU    23       7.069  26.672  21.301  1.00 96.52           C
ATOM    200  O   LEU    23       7.055  27.446  22.257  1.00 96.52           O
ATOM    201  N   ASP    24       5.933  26.330  20.648  1.00 92.24           N
ATOM    202  CA  ASP    24       4.658  26.915  20.997  1.00 92.24           C
ATOM    203  CB  ASP    24       4.344  26.838  22.505  1.00 92.24           C
ATOM    204  CG  ASP    24       3.856  25.427  22.811  1.00 92.24           C
ATOM    205  OD1 ASP    24       2.781  25.062  22.267  1.00 92.24           O
ATOM    206  OD2 ASP    24       4.541  24.694  23.576  1.00 92.24           O
ATOM    207  C   ASP    24       4.654  28.347  20.570  1.00 92.24           C
ATOM    208  O   ASP    24       4.160  29.244  21.251  1.00 92.24           O
ATOM    209  N   VAL    25       5.191  28.539  19.356  1.00233.73           N
ATOM    210  CA  VAL    25       5.434  29.761  18.661  1.00233.73           C
ATOM    211  CB  VAL    25       6.316  29.574  17.473  1.00233.73           C
ATOM    212  CG1 VAL    25       5.499  28.853  16.405  1.00233.73           C
ATOM    213  CG2 VAL    25       6.879  30.939  17.058  1.00233.73           C
ATOM    214  C   VAL    25       4.217  30.503  18.215  1.00233.73           C
ATOM    215  O   VAL    25       4.375  31.664  17.906  1.00233.73           O
ATOM    216  N   ASN    26       3.021  29.911  18.044  1.00206.17           N
ATOM    217  CA  ASN    26       1.855  30.647  17.597  1.00206.17           C
ATOM    218  CB  ASN    26       1.694  32.085  18.153  1.00206.17           C
ATOM    219  CG  ASN    26       0.278  32.611  17.904  1.00206.17           C
ATOM    220  OD1 ASN    26      -0.278  32.460  16.818  1.00206.17           O
ATOM    221  ND2 ASN    26      -0.317  33.262  18.940  1.00206.17           N
ATOM    222  C   ASN    26       1.888  30.687  16.104  1.00206.17           C
ATOM    223  O   ASN    26       2.915  30.961  15.484  1.00206.17           O
ATOM    224  N   VAL    27       0.720  30.430  15.494  1.00107.65           N
ATOM    225  CA  VAL    27       0.589  30.284  14.074  1.00107.65           C
ATOM    226  CB  VAL    27      -0.805  29.910  13.665  1.00107.65           C
ATOM    227  CG1 VAL    27      -1.774  31.022  14.112  1.00107.65           C
ATOM    228  CG2 VAL    27      -0.796  29.628  12.153  1.00107.65           C
ATOM    229  C   VAL    27       0.976  31.526  13.328  1.00107.65           C
ATOM    230  O   VAL    27       1.714  31.451  12.346  1.00107.65           O
ATOM    231  N   ALA    28       0.524  32.711  13.773  1.00 29.64           N
ATOM    232  CA  ALA    28       0.791  33.893  12.997  1.00 29.64           C
ATOM    233  CB  ALA    28       0.220  35.170  13.635  1.00 29.64           C
ATOM    234  C   ALA    28       2.267  34.089  12.872  1.00 29.64           C
ATOM    235  O   ALA    28       2.774  34.374  11.789  1.00 29.64           O
ATOM    236  N   LEU    29       2.999  33.929  13.982  1.00149.32           N
ATOM    237  CA  LEU    29       4.423  34.099  13.979  1.00149.32           C
ATOM    238  CB  LEU    29       5.017  33.997  15.399  1.00149.32           C
ATOM    239  CG  LEU    29       4.536  35.113  16.354  1.00149.32           C
ATOM    240  CD1 LEU    29       5.154  34.969  17.756  1.00149.32           C
ATOM    241  CD2 LEU    29       4.763  36.510  15.747  1.00149.32           C
ATOM    242  C   LEU    29       5.048  33.026  13.129  1.00149.32           C
ATOM    243  O   LEU    29       6.033  33.277  12.438  1.00149.32           O
ATOM    244  N   ARG    30       4.494  31.798  13.146  1.00128.89           N
ATOM    245  CA  ARG    30       5.108  30.721  12.416  1.00128.89           C
ATOM    246  CB  ARG    30       4.318  29.404  12.424  1.00128.89           C
ATOM    247  CG  ARG    30       4.220  28.706  13.770  1.00128.89           C
ATOM    248  CD  ARG    30       4.262  27.182  13.644  1.00128.89           C
ATOM    249  NE  ARG    30       3.158  26.746  12.745  1.00128.89           N
ATOM    250  CZ  ARG    30       3.160  25.480  12.231  1.00128.89           C
ATOM    251  NH1 ARG    30       4.173  24.616  12.534  1.00128.89           N
ATOM    252  NH2 ARG    30       2.139  25.069  11.424  1.00128.89           N
ATOM    253  C   ARG    30       5.166  31.058  10.964  1.00128.89           C
ATOM    254  O   ARG    30       6.178  30.830  10.304  1.00128.89           O
ATOM    255  N   LYS    31       4.067  31.613  10.430  1.00101.13           N
ATOM    256  CA  LYS    31       3.997  31.860   9.022  1.00101.13           C
ATOM    257  CB  LYS    31       2.680  32.517   8.593  1.00101.13           C
ATOM    258  CG  LYS    31       1.499  31.599   8.868  1.00101.13           C
ATOM    259  CD  LYS    31       1.675  30.251   8.170  1.00101.13           C
ATOM    260  CE  LYS    31       1.260  29.049   9.014  1.00101.13           C
ATOM    261  NZ  LYS    31       1.739  27.810   8.362  1.00101.13           N
ATOM    262  C   LYS    31       5.090  32.793   8.639  1.00101.13           C
ATOM    263  O   LYS    31       5.764  32.583   7.633  1.00101.13           O
ATOM    264  N   ILE    32       5.290  33.851   9.440  1.00 49.20           N
ATOM    265  CA  ILE    32       6.316  34.794   9.129  1.00 49.20           C
ATOM    266  CB  ILE    32       6.328  35.992  10.037  1.00 49.20           C
ATOM    267  CG1 ILE    32       5.086  36.851   9.741  1.00 49.20           C
ATOM    268  CG2 ILE    32       7.661  36.742   9.863  1.00 49.20           C
ATOM    269  CD1 ILE    32       4.856  37.994  10.725  1.00 49.20           C
ATOM    270  C   ILE    32       7.630  34.093   9.192  1.00 49.20           C
ATOM    271  O   ILE    32       8.485  34.283   8.330  1.00 49.20           O
ATOM    272  N   ALA    33       7.818  33.223  10.196  1.00 43.58           N
ATOM    273  CA  ALA    33       9.071  32.545  10.351  1.00 43.58           C
ATOM    274  CB  ALA    33       9.103  31.599  11.563  1.00 43.58           C
ATOM    275  C   ALA    33       9.353  31.718   9.133  1.00 43.58           C
ATOM    276  O   ALA    33      10.504  31.583   8.725  1.00 43.58           O
ATOM    277  N   ASN    34       8.323  31.097   8.537  1.00 58.87           N
ATOM    278  CA  ASN    34       8.574  30.276   7.387  1.00 58.87           C
ATOM    279  CB  ASN    34       7.314  29.543   6.902  1.00 58.87           C
ATOM    280  CG  ASN    34       6.912  28.555   7.982  1.00 58.87           C
ATOM    281  OD1 ASN    34       7.763  27.948   8.630  1.00 58.87           O
ATOM    282  ND2 ASN    34       5.578  28.394   8.189  1.00 58.87           N
ATOM    283  C   ASN    34       9.050  31.106   6.225  1.00 58.87           C
ATOM    284  O   ASN    34       9.997  30.728   5.543  1.00 58.87           O
ATOM    285  N   LEU    35       8.361  32.235   5.951  1.00 68.72           N
ATOM    286  CA  LEU    35       8.555  33.085   4.802  1.00 68.72           C
ATOM    287  CB  LEU    35       7.362  34.044   4.631  1.00 68.72           C
ATOM    288  CG  LEU    35       5.999  33.322   4.545  1.00 68.72           C
ATOM    289  CD1 LEU    35       4.839  34.317   4.375  1.00 68.72           C
ATOM    290  CD2 LEU    35       6.002  32.229   3.466  1.00 68.72           C
ATOM    291  C   LEU    35       9.804  33.943   4.791  1.00 68.72           C
ATOM    292  O   LEU    35      10.516  33.993   3.789  1.00 68.72           O
ATOM    293  N   LEU    36      10.103  34.621   5.916  1.00107.98           N
ATOM    294  CA  LEU    36      11.103  35.659   6.034  1.00107.98           C
ATOM    295  CB  LEU    36      10.957  36.309   7.422  1.00107.98           C
ATOM    296  CG  LEU    36      11.637  37.662   7.681  1.00107.98           C
ATOM    297  CD1 LEU    36      11.332  38.090   9.123  1.00107.98           C
ATOM    298  CD2 LEU    36      13.141  37.660   7.379  1.00107.98           C
ATOM    299  C   LEU    36      12.490  35.107   5.862  1.00107.98           C
ATOM    300  O   LEU    36      12.790  33.999   6.300  1.00107.98           O
ATOM    301  N   LYS    37      13.373  35.886   5.188  1.00159.96           N
ATOM    302  CA  LYS    37      14.739  35.499   4.948  1.00159.96           C
ATOM    303  CB  LYS    37      15.023  35.429   3.440  1.00159.96           C
ATOM    304  CG  LYS    37      16.400  34.908   3.046  1.00159.96           C
ATOM    305  CD  LYS    37      16.444  34.508   1.571  1.00159.96           C
ATOM    306  CE  LYS    37      15.443  35.281   0.708  1.00159.96           C
ATOM    307  NZ  LYS    37      15.810  36.713   0.681  1.00159.96           N
ATOM    308  C   LYS    37      15.593  36.571   5.553  1.00159.96           C
ATOM    309  O   LYS    37      15.836  37.620   4.949  1.00159.96           O
ATOM    310  N   PRO    38      16.063  36.315   6.742  1.00 78.35           N
ATOM    311  CA  PRO    38      16.817  37.317   7.441  1.00 78.35           C
ATOM    312  CD  PRO    38      15.264  35.519   7.664  1.00 78.35           C
ATOM    313  CB  PRO    38      16.736  36.959   8.923  1.00 78.35           C
ATOM    314  CG  PRO    38      15.418  36.183   9.041  1.00 78.35           C
ATOM    315  C   PRO    38      18.222  37.459   6.974  1.00 78.35           C
ATOM    316  O   PRO    38      18.742  36.570   6.300  1.00 78.35           O
ATOM    317  N   ASP    39      18.826  38.610   7.312  1.00111.36           N
ATOM    318  CA  ASP    39      20.204  38.924   7.082  1.00111.36           C
ATOM    319  CB  ASP    39      20.405  40.329   6.483  1.00111.36           C
ATOM    320  CG  ASP    39      21.870  40.744   6.612  1.00111.36           C
ATOM    321  OD1 ASP    39      22.762  39.932   6.250  1.00111.36           O
ATOM    322  OD2 ASP    39      22.115  41.878   7.106  1.00111.36           O
ATOM    323  C   ASP    39      20.815  38.974   8.445  1.00111.36           C
ATOM    324  O   ASP    39      20.257  39.603   9.342  1.00111.36           O
ATOM    325  N   LYS    40      21.957  38.292   8.651  1.00 89.77           N
ATOM    326  CA  LYS    40      22.582  38.354   9.941  1.00 89.77           C
ATOM    327  CB  LYS    40      22.703  36.987  10.649  1.00 89.77           C
ATOM    328  CG  LYS    40      23.441  35.892   9.876  1.00 89.77           C
ATOM    329  CD  LYS    40      23.729  34.651  10.728  1.00 89.77           C
ATOM    330  CE  LYS    40      24.182  33.433   9.920  1.00 89.77           C
ATOM    331  NZ  LYS    40      24.520  32.322  10.835  1.00 89.77           N
ATOM    332  C   LYS    40      23.942  38.961   9.775  1.00 89.77           C
ATOM    333  O   LYS    40      24.700  38.596   8.877  1.00 89.77           O
ATOM    334  N   GLU    41      24.271  39.933  10.651  1.00 47.27           N
ATOM    335  CA  GLU    41      25.518  40.635  10.567  1.00 47.27           C
ATOM    336  CB  GLU    41      25.305  42.150  10.428  1.00 47.27           C
ATOM    337  CG  GLU    41      24.469  42.530   9.204  1.00 47.27           C
ATOM    338  CD  GLU    41      24.201  44.021   9.287  1.00 47.27           C
ATOM    339  OE1 GLU    41      25.197  44.784   9.394  1.00 47.27           O
ATOM    340  OE2 GLU    41      23.005  44.418   9.252  1.00 47.27           O
ATOM    341  C   GLU    41      26.233  40.423  11.864  1.00 47.27           C
ATOM    342  O   GLU    41      25.660  40.590  12.939  1.00 47.27           O
ATOM    343  N   ILE    42      27.522  40.046  11.800  1.00136.32           N
ATOM    344  CA  ILE    42      28.243  39.832  13.018  1.00136.32           C
ATOM    345  CB  ILE    42      28.725  38.431  13.180  1.00136.32           C
ATOM    346  CG1 ILE    42      29.480  38.262  14.503  1.00136.32           C
ATOM    347  CG2 ILE    42      29.595  38.145  11.959  1.00136.32           C
ATOM    348  CD1 ILE    42      28.614  38.506  15.731  1.00136.32           C
ATOM    349  C   ILE    42      29.455  40.693  13.003  1.00136.32           C
ATOM    350  O   ILE    42      30.110  40.852  11.976  1.00136.32           O
ATOM    351  N   VAL    43      29.757  41.311  14.159  1.00102.03           N
ATOM    352  CA  VAL    43      30.957  42.077  14.274  1.00102.03           C
ATOM    353  CB  VAL    43      30.749  43.550  14.098  1.00102.03           C
ATOM    354  CG1 VAL    43      30.296  43.799  12.648  1.00102.03           C
ATOM    355  CG2 VAL    43      29.727  44.028  15.140  1.00102.03           C
ATOM    356  C   VAL    43      31.471  41.819  15.648  1.00102.03           C
ATOM    357  O   VAL    43      30.694  41.626  16.581  1.00102.03           O
ATOM    358  N   GLN    44      32.803  41.776  15.818  1.00 57.17           N
ATOM    359  CA  GLN    44      33.266  41.517  17.144  1.00 57.17           C
ATOM    360  CB  GLN    44      34.174  40.289  17.267  1.00 57.17           C
ATOM    361  CG  GLN    44      34.479  39.953  18.725  1.00 57.17           C
ATOM    362  CD  GLN    44      35.196  38.618  18.721  1.00 57.17           C
ATOM    363  OE1 GLN    44      34.643  37.603  19.142  1.00 57.17           O
ATOM    364  NE2 GLN    44      36.454  38.612  18.211  1.00 57.17           N
ATOM    365  C   GLN    44      34.022  42.708  17.602  1.00 57.17           C
ATOM    366  O   GLN    44      34.883  43.224  16.891  1.00 57.17           O
ATOM    367  N   ASP    45      33.699  43.188  18.817  1.00 61.58           N
ATOM    368  CA  ASP    45      34.332  44.373  19.301  1.00 61.58           C
ATOM    369  CB  ASP    45      33.319  45.530  19.386  1.00 61.58           C
ATOM    370  CG  ASP    45      32.762  45.729  17.976  1.00 61.58           C
ATOM    371  OD1 ASP    45      33.560  46.028  17.048  1.00 61.58           O
ATOM    372  OD2 ASP    45      31.526  45.551  17.803  1.00 61.58           O
ATOM    373  C   ASP    45      34.822  44.079  20.684  1.00 61.58           C
ATOM    374  O   ASP    45      34.053  44.140  21.641  1.00 61.58           O
ATOM    375  N   GLY    46      36.119  43.745  20.836  0.80 20.81           N
ATOM    376  CA  GLY    46      36.639  43.498  22.153  0.80 20.81           C
ATOM    377  C   GLY    46      36.081  42.207  22.659  0.80 20.81           C
ATOM    378  O   GLY    46      35.990  41.224  21.928  0.80 20.81           O
ATOM    379  N   ASP    47      35.728  42.175  23.956  0.50102.42           N
ATOM    380  CA  ASP    47      35.179  41.001  24.563  0.50102.42           C
ATOM    381  CB  ASP    47      35.118  41.088  26.101  0.50102.42           C
ATOM    382  CG  ASP    47      34.248  42.268  26.488  0.50102.42           C
ATOM    383  OD1 ASP    47      34.549  43.407  26.036  0.50102.42           O
ATOM    384  OD2 ASP    47      33.261  42.044  27.236  0.50102.42           O
ATOM    385  C   ASP    47      33.803  40.732  24.007  0.50102.42           C
ATOM    386  O   ASP    47      33.358  39.585  23.982  0.50102.42           O
ATOM    387  N   HIS    48      33.084  41.781  23.556  1.00 93.42           N
ATOM    388  CA  HIS    48      31.734  41.631  23.068  1.00 93.42           C
ATOM    389  ND1 HIS    48      31.073  43.259  25.708  1.00 93.42           N
ATOM    390  CG  HIS    48      30.328  43.184  24.554  1.00 93.42           C
ATOM    391  CB  HIS    48      30.893  42.919  23.188  1.00 93.42           C
ATOM    392  NE2 HIS    48      28.958  43.641  26.288  1.00 93.42           N
ATOM    393  CD2 HIS    48      29.039  43.420  24.926  1.00 93.42           C
ATOM    394  CE1 HIS    48      30.204  43.534  26.716  1.00 93.42           C
ATOM    395  C   HIS    48      31.666  41.225  21.617  1.00 93.42           C
ATOM    396  O   HIS    48      32.535  41.545  20.808  1.00 93.42           O
ATOM    397  N   MET    49      30.591  40.476  21.278  1.00 64.19           N
ATOM    398  CA  MET    49      30.268  40.068  19.936  1.00 64.19           C
ATOM    399  CB  MET    49      30.301  38.540  19.740  1.00 64.19           C
ATOM    400  CG  MET    49      29.963  38.083  18.318  1.00 64.19           C
ATOM    401  SD  MET    49      30.321  36.330  17.971  1.00 64.19           S
ATOM    402  CE  MET    49      31.936  36.635  17.199  1.00 64.19           C
ATOM    403  C   MET    49      28.862  40.549  19.727  1.00 64.19           C
ATOM    404  O   MET    49      28.038  40.451  20.635  1.00 64.19           O
ATOM    405  N   ILE    50      28.556  41.115  18.540  1.00 49.06           N
ATOM    406  CA  ILE    50      27.237  41.634  18.318  1.00 49.06           C
ATOM    407  CB  ILE    50      27.225  43.110  18.004  1.00 49.06           C
ATOM    408  CG1 ILE    50      27.903  43.939  19.106  1.00 49.06           C
ATOM    409  CG2 ILE    50      25.767  43.527  17.757  1.00 49.06           C
ATOM    410  CD1 ILE    50      28.132  45.395  18.696  1.00 49.06           C
ATOM    411  C   ILE    50      26.677  40.968  17.100  1.00 49.06           C
ATOM    412  O   ILE    50      27.338  40.906  16.066  1.00 49.06           O
ATOM    413  N   ILE    51      25.442  40.434  17.182  1.00105.17           N
ATOM    414  CA  ILE    51      24.864  39.881  15.992  1.00105.17           C
ATOM    415  CB  ILE    51      24.541  38.414  16.056  1.00105.17           C
ATOM    416  CG1 ILE    51      23.453  38.121  17.096  1.00105.17           C
ATOM    417  CG2 ILE    51      25.851  37.655  16.310  1.00105.17           C
ATOM    418  CD1 ILE    51      22.854  36.721  16.948  1.00105.17           C
ATOM    419  C   ILE    51      23.595  40.625  15.741  1.00105.17           C
ATOM    420  O   ILE    51      22.743  40.731  16.623  1.00105.17           O
ATOM    421  N   ARG    52      23.437  41.186  14.526  1.00 69.15           N
ATOM    422  CA  ARG    52      22.217  41.890  14.273  1.00 69.15           C
ATOM    423  CB  ARG    52      22.367  43.331  13.751  1.00 69.15           C
ATOM    424  CG  ARG    52      20.991  43.979  13.569  1.00 69.15           C
ATOM    425  CD  ARG    52      20.989  45.476  13.259  1.00 69.15           C
ATOM    426  NE  ARG    52      19.557  45.869  13.110  1.00 69.15           N
ATOM    427  CZ  ARG    52      19.216  47.154  12.795  1.00 69.15           C
ATOM    428  NH1 ARG    52      20.187  48.090  12.596  1.00 69.15           N
ATOM    429  NH2 ARG    52      17.902  47.499  12.670  1.00 69.15           N
ATOM    430  C   ARG    52      21.446  41.125  13.257  1.00 69.15           C
ATOM    431  O   ARG    52      22.010  40.517  12.348  1.00 69.15           O
ATOM    432  N   THR    53      20.110  41.121  13.421  1.00 43.13           N
ATOM    433  CA  THR    53      19.265  40.415  12.508  1.00 43.13           C
ATOM    434  CB  THR    53      18.366  39.436  13.205  1.00 43.13           C
ATOM    435  OG1 THR    53      19.138  38.515  13.958  1.00 43.13           O
ATOM    436  CG2 THR    53      17.526  38.695  12.149  1.00 43.13           C
ATOM    437  C   THR    53      18.377  41.435  11.869  1.00 43.13           C
ATOM    438  O   THR    53      17.750  42.242  12.554  1.00 43.13           O
ATOM    439  N   LEU    54      18.314  41.435  10.523  1.00 92.42           N
ATOM    440  CA  LEU    54      17.456  42.367   9.854  1.00 92.42           C
ATOM    441  CB  LEU    54      18.157  43.189   8.758  1.00 92.42           C
ATOM    442  CG  LEU    54      19.377  43.989   9.245  1.00 92.42           C
ATOM    443  CD1 LEU    54      18.989  44.949  10.375  1.00 92.42           C
ATOM    444  CD2 LEU    54      20.556  43.073   9.605  1.00 92.42           C
ATOM    445  C   LEU    54      16.437  41.560   9.130  1.00 92.42           C
ATOM    446  O   LEU    54      16.780  40.688   8.333  1.00 92.42           O
ATOM    447  N   SER    55      15.145  41.826   9.387  1.00 42.07           N
ATOM    448  CA  SER    55      14.137  41.094   8.689  1.00 42.07           C
ATOM    449  CB  SER    55      13.674  39.837   9.447  1.00 42.07           C
ATOM    450  OG  SER    55      13.008  40.195  10.651  1.00 42.07           O
ATOM    451  C   SER    55      12.975  42.011   8.532  1.00 42.07           C
ATOM    452  O   SER    55      12.894  43.054   9.179  1.00 42.07           O
ATOM    453  N   THR    56      12.037  41.649   7.643  1.00 88.17           N
ATOM    454  CA  THR    56      10.887  42.464   7.412  1.00 88.17           C
ATOM    455  CB  THR    56      10.010  41.889   6.336  1.00 88.17           C
ATOM    456  OG1 THR    56       8.889  42.728   6.117  1.00 88.17           O
ATOM    457  CG2 THR    56       9.561  40.473   6.745  1.00 88.17           C
ATOM    458  C   THR    56      10.096  42.522   8.678  1.00 88.17           C
ATOM    459  O   THR    56       9.540  43.561   9.030  1.00 88.17           O
ATOM    460  N   PHE    57      10.013  41.381   9.387  1.00 76.62           N
ATOM    461  CA  PHE    57       9.215  41.296  10.576  1.00 76.62           C
ATOM    462  CB  PHE    57       9.142  39.860  11.132  1.00 76.62           C
ATOM    463  CG  PHE    57       8.229  39.828  12.312  1.00 76.62           C
ATOM    464  CD1 PHE    57       6.882  39.593  12.149  1.00 76.62           C
ATOM    465  CD2 PHE    57       8.711  40.023  13.585  1.00 76.62           C
ATOM    466  CE1 PHE    57       6.033  39.562  13.229  1.00 76.62           C
ATOM    467  CE2 PHE    57       7.869  39.994  14.672  1.00 76.62           C
ATOM    468  CZ  PHE    57       6.527  39.754  14.497  1.00 76.62           C
ATOM    469  C   PHE    57       9.766  42.179  11.648  1.00 76.62           C
ATOM    470  O   PHE    57       9.036  43.001  12.201  1.00 76.62           O
ATOM    471  N   ARG    58      11.076  42.051  11.961  1.00100.73           N
ATOM    472  CA  ARG    58      11.617  42.834  13.036  1.00100.73           C
ATOM    473  CB  ARG    58      11.358  42.222  14.429  1.00100.73           C
ATOM    474  CG  ARG    58      11.769  43.112  15.609  1.00100.73           C
ATOM    475  CD  ARG    58      10.849  44.320  15.811  1.00100.73           C
ATOM    476  NE  ARG    58      11.285  45.038  17.042  1.00100.73           N
ATOM    477  CZ  ARG    58      10.547  44.917  18.184  1.00100.73           C
ATOM    478  NH1 ARG    58       9.423  44.143  18.179  1.00100.73           N
ATOM    479  NH2 ARG    58      10.924  45.565  19.325  1.00100.73           N
ATOM    480  C   ARG    58      13.106  42.926  12.887  1.00100.73           C
ATOM    481  O   ARG    58      13.732  42.134  12.185  1.00100.73           O
ATOM    482  N   ASN    59      13.701  43.932  13.560  1.00 60.90           N
ATOM    483  CA  ASN    59      15.119  44.152  13.588  1.00 60.90           C
ATOM    484  CB  ASN    59      15.503  45.633  13.449  1.00 60.90           C
ATOM    485  CG  ASN    59      15.204  46.058  12.027  1.00 60.90           C
ATOM    486  OD1 ASN    59      15.907  45.671  11.096  1.00 60.90           O
ATOM    487  ND2 ASN    59      14.122  46.864  11.849  1.00 60.90           N
ATOM    488  C   ASN    59      15.531  43.781  14.968  1.00 60.90           C
ATOM    489  O   ASN    59      14.989  44.310  15.937  1.00 60.90           O
ATOM    490  N   TYR    60      16.497  42.857  15.109  1.00 63.02           N
ATOM    491  CA  TYR    60      16.832  42.496  16.449  1.00 63.02           C
ATOM    492  CB  TYR    60      16.282  41.110  16.811  1.00 63.02           C
ATOM    493  CG  TYR    60      16.317  40.990  18.290  1.00 63.02           C
ATOM    494  CD1 TYR    60      15.277  41.500  19.031  1.00 63.02           C
ATOM    495  CD2 TYR    60      17.364  40.379  18.934  1.00 63.02           C
ATOM    496  CE1 TYR    60      15.280  41.401  20.400  1.00 63.02           C
ATOM    497  CE2 TYR    60      17.374  40.279  20.306  1.00 63.02           C
ATOM    498  CZ  TYR    60      16.327  40.787  21.041  1.00 63.02           C
ATOM    499  OH  TYR    60      16.332  40.685  22.448  1.00 63.02           O
ATOM    500  C   TYR    60      18.320  42.438  16.555  1.00 63.02           C
ATOM    501  O   TYR    60      19.006  42.074  15.601  1.00 63.02           O
ATOM    502  N   ILE    61      18.875  42.836  17.717  1.00 98.76           N
ATOM    503  CA  ILE    61      20.295  42.713  17.849  1.00 98.76           C
ATOM    504  CB  ILE    61      21.050  43.962  17.495  1.00 98.76           C
ATOM    505  CG1 ILE    61      22.523  43.621  17.225  1.00 98.76           C
ATOM    506  CG2 ILE    61      20.832  44.996  18.610  1.00 98.76           C
ATOM    507  CD1 ILE    61      23.234  44.679  16.383  1.00 98.76           C
ATOM    508  C   ILE    61      20.598  42.305  19.250  1.00 98.76           C
ATOM    509  O   ILE    61      19.868  42.643  20.182  1.00 98.76           O
ATOM    510  N   MET    62      21.681  41.523  19.419  1.00103.95           N
ATOM    511  CA  MET    62      22.066  41.045  20.711  1.00103.95           C
ATOM    512  CB  MET    62      21.721  39.556  20.903  1.00103.95           C
ATOM    513  CG  MET    62      22.497  38.623  19.970  1.00103.95           C
ATOM    514  SD  MET    62      22.096  36.859  20.162  1.00103.95           S
ATOM    515  CE  MET    62      20.543  36.938  19.224  1.00103.95           C
ATOM    516  C   MET    62      23.552  41.199  20.824  1.00103.95           C
ATOM    517  O   MET    62      24.283  40.999  19.853  1.00103.95           O
ATOM    518  N   ASP    63      24.024  41.603  22.023  1.00 62.04           N
ATOM    519  CA  ASP    63      25.423  41.737  22.310  1.00 62.04           C
ATOM    520  CB  ASP    63      25.826  43.117  22.859  1.00 62.04           C
ATOM    521  CG  ASP    63      25.787  44.138  21.737  1.00 62.04           C
ATOM    522  OD1 ASP    63      25.428  43.761  20.589  1.00 62.04           O
ATOM    523  OD2 ASP    63      26.133  45.315  22.021  1.00 62.04           O
ATOM    524  C   ASP    63      25.697  40.770  23.410  1.00 62.04           C
ATOM    525  O   ASP    63      24.902  40.652  24.342  1.00 62.04           O
ATOM    526  N   PHE    64      26.817  40.027  23.316  1.00179.57           N
ATOM    527  CA  PHE    64      27.103  39.099  24.365  1.00179.57           C
ATOM    528  CB  PHE    64      26.431  37.720  24.185  1.00179.57           C
ATOM    529  CG  PHE    64      26.718  37.191  22.818  1.00179.57           C
ATOM    530  CD1 PHE    64      27.842  36.442  22.538  1.00179.57           C
ATOM    531  CD2 PHE    64      25.831  37.461  21.805  1.00179.57           C
ATOM    532  CE1 PHE    64      28.062  35.975  21.262  1.00179.57           C
ATOM    533  CE2 PHE    64      26.046  36.996  20.528  1.00179.57           C
ATOM    534  CZ  PHE    64      27.163  36.247  20.256  1.00179.57           C
ATOM    535  C   PHE    64      28.569  38.880  24.522  1.00179.57           C
ATOM    536  O   PHE    64      29.376  39.108  23.621  1.00179.57           O
ATOM    537  N   GLN    65      28.919  38.438  25.741  1.00134.82           N
ATOM    538  CA  GLN    65      30.238  38.066  26.125  1.00134.82           C
ATOM    539  CB  GLN    65      30.620  38.509  27.553  1.00134.82           C
ATOM    540  CG  GLN    65      30.619  40.022  27.799  1.00134.82           C
ATOM    541  CD  GLN    65      29.219  40.489  28.200  1.00134.82           C
ATOM    542  OE1 GLN    65      28.206  39.990  27.713  1.00134.82           O
ATOM    543  NE2 GLN    65      29.156  41.485  29.123  1.00134.82           N
ATOM    544  C   GLN    65      30.167  36.575  26.156  1.00134.82           C
ATOM    545  O   GLN    65      29.116  36.005  26.444  1.00134.82           O
ATOM    546  N   VAL    66      31.277  35.895  25.831  1.00 47.86           N
ATOM    547  CA  VAL    66      31.259  34.466  25.824  1.00 47.86           C
ATOM    548  CB  VAL    66      32.521  33.897  25.238  1.00 47.86           C
ATOM    549  CG1 VAL    66      32.437  32.366  25.314  1.00 47.86           C
ATOM    550  CG2 VAL    66      32.738  34.470  23.824  1.00 47.86           C
ATOM    551  C   VAL    66      31.206  34.017  27.252  1.00 47.86           C
ATOM    552  O   VAL    66      31.973  34.498  28.083  1.00 47.86           O
ATOM    553  N   GLY    67      30.272  33.098  27.582  1.00 25.82           N
ATOM    554  CA  GLY    67      30.209  32.524  28.900  1.00 25.82           C
ATOM    555  C   GLY    67      29.437  33.403  29.840  1.00 25.82           C
ATOM    556  O   GLY    67      29.226  33.040  30.998  1.00 25.82           O
ATOM    557  N   LYS    68      28.984  34.582  29.376  1.00115.80           N
ATOM    558  CA  LYS    68      28.252  35.455  30.251  1.00115.80           C
ATOM    559  CB  LYS    68      28.553  36.950  30.010  1.00115.80           C
ATOM    560  CG  LYS    68      29.863  37.469  30.612  1.00115.80           C
ATOM    561  CD  LYS    68      29.835  37.508  32.139  1.00115.80           C
ATOM    562  CE  LYS    68      31.083  38.116  32.780  1.00115.80           C
ATOM    563  NZ  LYS    68      30.863  38.270  34.235  1.00115.80           N
ATOM    564  C   LYS    68      26.795  35.256  29.980  1.00115.80           C
ATOM    565  O   LYS    68      26.337  35.402  28.848  1.00115.80           O
ATOM    566  N   GLU    69      26.022  34.910  31.027  1.00 42.37           N
ATOM    567  CA  GLU    69      24.613  34.693  30.863  1.00 42.37           C
ATOM    568  CB  GLU    69      23.978  33.953  32.053  1.00 42.37           C
ATOM    569  CG  GLU    69      22.491  33.649  31.885  1.00 42.37           C
ATOM    570  CD  GLU    69      22.114  32.703  33.015  1.00 42.37           C
ATOM    571  OE1 GLU    69      22.463  33.005  34.187  1.00 42.37           O
ATOM    572  OE2 GLU    69      21.485  31.654  32.715  1.00 42.37           O
ATOM    573  C   GLU    69      23.954  36.027  30.736  1.00 42.37           C
ATOM    574  O   GLU    69      24.379  37.002  31.354  1.00 42.37           O
ATOM    575  N   PHE    70      22.903  36.111  29.897  1.00135.85           N
ATOM    576  CA  PHE    70      22.224  37.365  29.758  1.00135.85           C
ATOM    577  CB  PHE    70      22.847  38.305  28.711  1.00135.85           C
ATOM    578  CG  PHE    70      22.911  37.609  27.398  1.00135.85           C
ATOM    579  CD1 PHE    70      21.843  37.642  26.534  1.00135.85           C
ATOM    580  CD2 PHE    70      24.048  36.920  27.034  1.00135.85           C
ATOM    581  CE1 PHE    70      21.913  36.998  25.321  1.00135.85           C
ATOM    582  CE2 PHE    70      24.124  36.274  25.824  1.00135.85           C
ATOM    583  CZ  PHE    70      23.052  36.315  24.965  1.00135.85           C
ATOM    584  C   PHE    70      20.787  37.115  29.422  1.00135.85           C
ATOM    585  O   PHE    70      20.388  35.990  29.122  1.00135.85           O
ATOM    586  N   GLU    71      19.960  38.177  29.488  1.00 82.04           N
ATOM    587  CA  GLU    71      18.554  38.035  29.233  1.00 82.04           C
ATOM    588  CB  GLU    71      17.689  39.004  30.061  1.00 82.04           C
ATOM    589  CG  GLU    71      17.885  38.886  31.575  1.00 82.04           C
ATOM    590  CD  GLU    71      17.431  37.507  32.020  1.00 82.04           C
ATOM    591  OE1 GLU    71      16.207  37.332  32.256  1.00 82.04           O
ATOM    592  OE2 GLU    71      18.309  36.609  32.132  1.00 82.04           O
ATOM    593  C   GLU    71      18.328  38.393  27.799  1.00 82.04           C
ATOM    594  O   GLU    71      18.930  39.334  27.285  1.00 82.04           O
ATOM    595  N   GLU    72      17.466  37.632  27.099  1.00 74.61           N
ATOM    596  CA  GLU    72      17.212  37.944  25.725  1.00 74.61           C
ATOM    597  CB  GLU    72      18.170  37.241  24.754  1.00 74.61           C
ATOM    598  CG  GLU    72      17.953  37.649  23.299  1.00 74.61           C
ATOM    599  CD  GLU    72      18.644  36.613  22.428  1.00 74.61           C
ATOM    600  OE1 GLU    72      18.113  35.475  22.334  1.00 74.61           O
ATOM    601  OE2 GLU    72      19.710  36.944  21.845  1.00 74.61           O
ATOM    602  C   GLU    72      15.865  37.408  25.394  1.00 74.61           C
ATOM    603  O   GLU    72      15.376  36.497  26.058  1.00 74.61           O
ATOM    604  N   ASP    73      15.197  37.970  24.371  1.00 96.07           N
ATOM    605  CA  ASP    73      13.979  37.311  24.037  1.00 96.07           C
ATOM    606  CB  ASP    73      13.068  38.126  23.106  1.00 96.07           C
ATOM    607  CG  ASP    73      12.653  39.420  23.790  1.00 96.07           C
ATOM    608  OD1 ASP    73      13.048  39.646  24.965  1.00 96.07           O
ATOM    609  OD2 ASP    73      11.929  40.208  23.125  1.00 96.07           O
ATOM    610  C   ASP    73      14.458  36.010  23.424  1.00 96.07           C
ATOM    611  O   ASP    73      15.396  36.022  22.623  1.00 96.07           O
ATOM    612  N   LEU    74      13.814  34.864  23.778  1.00153.86           N
ATOM    613  CA  LEU    74      14.350  33.543  23.534  1.00153.86           C
ATOM    614  CB  LEU    74      13.320  32.440  23.842  1.00153.86           C
ATOM    615  CG  LEU    74      13.833  31.007  23.606  1.00153.86           C
ATOM    616  CD1 LEU    74      14.888  30.626  24.646  1.00153.86           C
ATOM    617  CD2 LEU    74      12.690  29.981  23.547  1.00153.86           C
ATOM    618  C   LEU    74      14.741  33.346  22.114  1.00153.86           C
ATOM    619  O   LEU    74      15.920  33.427  21.788  1.00153.86           O
ATOM    620  N   THR    75      13.786  33.115  21.200  1.00132.99           N
ATOM    621  CA  THR    75      14.261  33.136  19.856  1.00132.99           C
ATOM    622  CB  THR    75      13.278  32.630  18.847  1.00132.99           C
ATOM    623  OG1 THR    75      13.856  32.634  17.548  1.00132.99           O
ATOM    624  CG2 THR    75      12.013  33.489  18.910  1.00132.99           C
ATOM    625  C   THR    75      14.476  34.587  19.732  1.00132.99           C
ATOM    626  O   THR    75      15.400  35.081  19.086  1.00132.99           O
ATOM    627  N   GLY    76      13.569  35.285  20.435  1.00107.24           N
ATOM    628  CA  GLY    76      13.619  36.680  20.646  1.00107.24           C
ATOM    629  C   GLY    76      12.601  37.362  19.804  1.00107.24           C
ATOM    630  O   GLY    76      11.789  38.140  20.304  1.00107.24           O
ATOM    631  N   ILE    77      12.580  37.053  18.500  1.00165.09           N
ATOM    632  CA  ILE    77      11.654  37.745  17.661  1.00165.09           C
ATOM    633  CB  ILE    77      11.800  37.454  16.192  1.00165.09           C
ATOM    634  CG1 ILE    77      11.540  35.973  15.876  1.00165.09           C
ATOM    635  CG2 ILE    77      13.202  37.945  15.781  1.00165.09           C
ATOM    636  CD1 ILE    77      12.595  35.058  16.486  1.00165.09           C
ATOM    637  C   ILE    77      10.279  37.384  18.111  1.00165.09           C
ATOM    638  O   ILE    77       9.364  38.207  18.096  1.00165.09           O
ATOM    639  N   ASP    78      10.114  36.123  18.537  1.00173.16           N
ATOM    640  CA  ASP    78       8.848  35.616  18.988  1.00173.16           C
ATOM    641  CB  ASP    78       8.868  34.159  19.467  1.00173.16           C
ATOM    642  CG  ASP    78       9.155  33.267  18.288  1.00173.16           C
ATOM    643  OD1 ASP    78       9.542  33.804  17.217  1.00173.16           O
ATOM    644  OD2 ASP    78       9.024  32.028  18.458  1.00173.16           O
ATOM    645  C   ASP    78       8.461  36.379  20.207  1.00173.16           C
ATOM    646  O   ASP    78       7.281  36.423  20.558  1.00173.16           O
ATOM    647  N   ASP    79       9.469  36.992  20.864  1.00 87.32           N
ATOM    648  CA  ASP    79       9.340  37.726  22.092  1.00 87.32           C
ATOM    649  CB  ASP    79       8.227  38.785  22.066  1.00 87.32           C
ATOM    650  CG  ASP    79       8.698  39.908  21.156  1.00 87.32           C
ATOM    651  OD1 ASP    79       9.940  40.060  21.005  1.00 87.32           O
ATOM    652  OD2 ASP    79       7.826  40.626  20.599  1.00 87.32           O
ATOM    653  C   ASP    79       9.126  36.856  23.292  1.00 87.32           C
ATOM    654  O   ASP    79       8.405  37.226  24.218  1.00 87.32           O
ATOM    655  N   ARG    80       9.761  35.673  23.320  1.00138.90           N
ATOM    656  CA  ARG    80       9.698  34.871  24.504  1.00138.90           C
ATOM    657  CB  ARG    80       9.897  33.374  24.227  1.00138.90           C
ATOM    658  CG  ARG    80       8.797  32.827  23.314  1.00138.90           C
ATOM    659  CD  ARG    80       8.997  31.370  22.918  1.00138.90           C
ATOM    660  NE  ARG    80      10.395  31.273  22.426  1.00138.90           N
ATOM    661  CZ  ARG    80      10.658  30.732  21.206  1.00138.90           C
ATOM    662  NH1 ARG    80       9.633  30.242  20.452  1.00138.90           N
ATOM    663  NH2 ARG    80      11.945  30.674  20.753  1.00138.90           N
ATOM    664  C   ARG    80      10.801  35.374  25.368  1.00138.90           C
ATOM    665  O   ARG    80      11.739  35.987  24.872  1.00138.90           O
ATOM    666  N   LYS    81      10.716  35.182  26.693  1.00122.01           N
ATOM    667  CA  LYS    81      11.772  35.698  27.514  1.00122.01           C
ATOM    668  CB  LYS    81      11.229  36.346  28.797  1.00122.01           C
ATOM    669  CG  LYS    81      12.198  37.311  29.477  1.00122.01           C
ATOM    670  CD  LYS    81      11.517  38.241  30.486  1.00122.01           C
ATOM    671  CE  LYS    81      11.375  37.640  31.885  1.00122.01           C
ATOM    672  NZ  LYS    81      12.704  37.529  32.530  1.00122.01           N
ATOM    673  C   LYS    81      12.625  34.528  27.886  1.00122.01           C
ATOM    674  O   LYS    81      12.106  33.505  28.328  1.00122.01           O
ATOM    675  N   CYS    82      13.961  34.632  27.702  1.00101.81           N
ATOM    676  CA  CYS    82      14.771  33.482  28.006  1.00101.81           C
ATOM    677  CB  CYS    82      15.142  32.633  26.787  1.00101.81           C
ATOM    678  SG  CYS    82      16.429  33.439  25.786  1.00101.81           S
ATOM    679  C   CYS    82      16.092  33.906  28.556  1.00101.81           C
ATOM    680  O   CYS    82      16.460  35.080  28.523  1.00101.81           O
ATOM    681  N   MET    83      16.840  32.906  29.068  1.00128.97           N
ATOM    682  CA  MET    83      18.164  33.081  29.587  1.00128.97           C
ATOM    683  CB  MET    83      18.453  32.185  30.798  1.00128.97           C
ATOM    684  CG  MET    83      17.393  32.314  31.883  1.00128.97           C
ATOM    685  SD  MET    83      17.148  34.010  32.465  1.00128.97           S
ATOM    686  CE  MET    83      15.893  33.509  33.672  1.00128.97           C
ATOM    687  C   MET    83      19.050  32.561  28.504  1.00128.97           C
ATOM    688  O   MET    83      18.786  31.494  27.953  1.00128.97           O
ATOM    689  N   THR    84      20.120  33.293  28.152  1.00 47.75           N
ATOM    690  CA  THR    84      20.928  32.816  27.068  1.00 47.75           C
ATOM    691  CB  THR    84      20.781  33.645  25.828  1.00 47.75           C
ATOM    692  OG1 THR    84      19.434  33.622  25.377  1.00 47.75           O
ATOM    693  CG2 THR    84      21.724  33.093  24.748  1.00 47.75           C
ATOM    694  C   THR    84      22.373  32.879  27.440  1.00 47.75           C
ATOM    695  O   THR    84      22.789  33.727  28.228  1.00 47.75           O
ATOM    696  N   THR    85      23.168  31.935  26.889  1.00111.05           N
ATOM    697  CA  THR    85      24.593  31.945  27.046  1.00111.05           C
ATOM    698  CB  THR    85      25.086  31.032  28.131  1.00111.05           C
ATOM    699  OG1 THR    85      26.497  31.149  28.252  1.00111.05           O
ATOM    700  CG2 THR    85      24.695  29.582  27.801  1.00111.05           C
ATOM    701  C   THR    85      25.181  31.471  25.750  1.00111.05           C
ATOM    702  O   THR    85      24.687  30.517  25.150  1.00111.05           O
ATOM    703  N   VAL    86      26.252  32.140  25.277  1.00 54.17           N
ATOM    704  CA  VAL    86      26.888  31.743  24.052  1.00 54.17           C
ATOM    705  CB  VAL    86      27.145  32.882  23.105  1.00 54.17           C
ATOM    706  CG1 VAL    86      27.987  32.361  21.925  1.00 54.17           C
ATOM    707  CG2 VAL    86      25.802  33.496  22.686  1.00 54.17           C
ATOM    708  C   VAL    86      28.234  31.220  24.425  1.00 54.17           C
ATOM    709  O   VAL    86      28.985  31.889  25.132  1.00 54.17           O
ATOM    710  N   SER    87      28.574  30.006  23.945  1.00 78.74           N
ATOM    711  CA  SER    87      29.855  29.433  24.245  1.00 78.74           C
ATOM    712  CB  SER    87      29.801  27.956  24.664  1.00 78.74           C
ATOM    713  OG  SER    87      29.296  27.178  23.588  1.00 78.74           O
ATOM    714  C   SER    87      30.653  29.499  22.988  1.00 78.74           C
ATOM    715  O   SER    87      30.117  29.353  21.891  1.00 78.74           O
ATOM    716  N   TRP    88      31.973  29.724  23.131  1.00141.01           N
ATOM    717  CA  TRP    88      32.822  29.933  21.998  1.00141.01           C
ATOM    718  CB  TRP    88      33.796  31.086  22.247  1.00141.01           C
ATOM    719  CG  TRP    88      34.867  31.260  21.202  1.00141.01           C
ATOM    720  CD2 TRP    88      36.088  31.955  21.471  1.00141.01           C
ATOM    721  CD1 TRP    88      34.941  30.820  19.915  1.00141.01           C
ATOM    722  NE1 TRP    88      36.142  31.202  19.359  1.00141.01           N
ATOM    723  CE2 TRP    88      36.856  31.902  20.313  1.00141.01           C
ATOM    724  CE3 TRP    88      36.533  32.583  22.601  1.00141.01           C
ATOM    725  CZ2 TRP    88      38.093  32.482  20.260  1.00141.01           C
ATOM    726  CZ3 TRP    88      37.774  33.170  22.548  1.00141.01           C
ATOM    727  CH2 TRP    88      38.537  33.118  21.398  1.00141.01           C
ATOM    728  C   TRP    88      33.651  28.728  21.731  1.00141.01           C
ATOM    729  O   TRP    88      34.681  28.510  22.369  1.00141.01           O
ATOM    730  N   ASP    89      33.199  27.895  20.779  1.00 55.44           N
ATOM    731  CA  ASP    89      34.000  26.784  20.378  1.00 55.44           C
ATOM    732  CB  ASP    89      33.215  25.740  19.574  1.00 55.44           C
ATOM    733  CG  ASP    89      32.293  25.040  20.559  1.00 55.44           C
ATOM    734  OD1 ASP    89      32.786  24.637  21.646  1.00 55.44           O
ATOM    735  OD2 ASP    89      31.083  24.898  20.237  1.00 55.44           O
ATOM    736  C   ASP    89      35.140  27.280  19.535  1.00 55.44           C
ATOM    737  O   ASP    89      36.279  26.846  19.701  1.00 55.44           O
ATOM    738  N   GLY    90      34.868  28.238  18.622  1.00 49.91           N
ATOM    739  CA  GLY    90      35.877  28.687  17.699  1.00 49.91           C
ATOM    740  C   GLY    90      35.158  29.146  16.458  1.00 49.91           C
ATOM    741  O   GLY    90      34.484  30.174  16.481  1.00 49.91           O
ATOM    742  N   ASP    91      35.316  28.391  15.342  1.00 67.76           N
ATOM    743  CA  ASP    91      34.670  28.635  14.076  1.00 67.76           C
ATOM    744  CB  ASP    91      35.083  27.657  12.962  1.00 67.76           C
ATOM    745  CG  ASP    91      36.497  28.012  12.527  1.00 67.76           C
ATOM    746  OD1 ASP    91      37.171  28.775  13.270  1.00 67.76           O
ATOM    747  OD2 ASP    91      36.919  27.536  11.440  1.00 67.76           O
ATOM    748  C   ASP    91      33.219  28.443  14.315  1.00 67.76           C
ATOM    749  O   ASP    91      32.378  28.875  13.525  1.00 67.76           O
ATOM    750  N   LYS    92      32.890  27.689  15.378  1.00115.71           N
ATOM    751  CA  LYS    92      31.502  27.571  15.673  1.00115.71           C
ATOM    752  CB  LYS    92      30.920  26.147  15.615  1.00115.71           C
ATOM    753  CG  LYS    92      31.466  25.176  16.658  1.00115.71           C
ATOM    754  CD  LYS    92      30.546  23.972  16.872  1.00115.71           C
ATOM    755  CE  LYS    92      31.215  22.798  17.584  1.00115.71           C
ATOM    756  NZ  LYS    92      31.896  21.944  16.588  1.00115.71           N
ATOM    757  C   LYS    92      31.233  28.120  17.035  1.00115.71           C
ATOM    758  O   LYS    92      32.124  28.235  17.877  1.00115.71           O
ATOM    759  N   LEU    93      29.964  28.520  17.245  1.00117.25           N
ATOM    760  CA  LEU    93      29.478  29.046  18.486  1.00117.25           C
ATOM    761  CB  LEU    93      28.864  30.448  18.364  1.00117.25           C
ATOM    762  CG  LEU    93      29.820  31.565  17.916  1.00117.25           C
ATOM    763  CD1 LEU    93      29.059  32.895  17.819  1.00117.25           C
ATOM    764  CD2 LEU    93      31.062  31.665  18.818  1.00117.25           C
ATOM    765  C   LEU    93      28.306  28.193  18.852  1.00117.25           C
ATOM    766  O   LEU    93      27.683  27.571  17.992  1.00117.25           O
ATOM    767  N   GLN    94      27.988  28.129  20.156  1.00 91.43           N
ATOM    768  CA  GLN    94      26.828  27.400  20.571  1.00 91.43           C
ATOM    769  CB  GLN    94      27.176  26.152  21.406  1.00 91.43           C
ATOM    770  CG  GLN    94      25.975  25.334  21.884  1.00 91.43           C
ATOM    771  CD  GLN    94      26.529  24.083  22.556  1.00 91.43           C
ATOM    772  OE1 GLN    94      27.280  23.325  21.945  1.00 91.43           O
ATOM    773  NE2 GLN    94      26.161  23.868  23.846  1.00 91.43           N
ATOM    774  C   GLN    94      26.038  28.329  21.433  1.00 91.43           C
ATOM    775  O   GLN    94      26.559  28.873  22.405  1.00 91.43           O
ATOM    776  N   CYS    95      24.754  28.550  21.093  1.00 74.06           N
ATOM    777  CA  CYS    95      23.952  29.436  21.883  1.00 74.06           C
ATOM    778  CB  CYS    95      23.293  30.559  21.056  1.00 74.06           C
ATOM    779  SG  CYS    95      22.315  31.727  22.048  1.00 74.06           S
ATOM    780  C   CYS    95      22.871  28.615  22.504  1.00 74.06           C
ATOM    781  O   CYS    95      22.226  27.800  21.843  1.00 74.06           O
ATOM    782  N   VAL    96      22.667  28.799  23.820  1.00 39.52           N
ATOM    783  CA  VAL    96      21.637  28.088  24.511  1.00 39.52           C
ATOM    784  CB  VAL    96      22.091  27.493  25.807  1.00 39.52           C
ATOM    785  CG1 VAL    96      20.859  26.906  26.515  1.00 39.52           C
ATOM    786  CG2 VAL    96      23.223  26.489  25.536  1.00 39.52           C
ATOM    787  C   VAL    96      20.623  29.105  24.891  1.00 39.52           C
ATOM    788  O   VAL    96      20.962  30.152  25.442  1.00 39.52           O
ATOM    789  N   GLN    97      19.341  28.827  24.600  1.00 70.23           N
ATOM    790  CA  GLN    97      18.315  29.762  24.947  1.00 70.23           C
ATOM    791  CB  GLN    97      17.641  30.322  23.681  1.00 70.23           C
ATOM    792  CG  GLN    97      18.615  31.144  22.829  1.00 70.23           C
ATOM    793  CD  GLN    97      17.966  31.570  21.517  1.00 70.23           C
ATOM    794  OE1 GLN    97      17.146  30.857  20.938  1.00 70.23           O
ATOM    795  NE2 GLN    97      18.373  32.770  21.019  1.00 70.23           N
ATOM    796  C   GLN    97      17.332  29.008  25.783  1.00 70.23           C
ATOM    797  O   GLN    97      16.730  28.033  25.334  1.00 70.23           O
ATOM    798  N   LYS    98      17.138  29.436  27.045  1.00 81.29           N
ATOM    799  CA  LYS    98      16.278  28.660  27.884  1.00 81.29           C
ATOM    800  CB  LYS    98      16.958  28.151  29.168  1.00 81.29           C
ATOM    801  CG  LYS    98      17.889  26.959  28.916  1.00 81.29           C
ATOM    802  CD  LYS    98      18.774  26.592  30.107  1.00 81.29           C
ATOM    803  CE  LYS    98      19.342  25.172  30.025  1.00 81.29           C
ATOM    804  NZ  LYS    98      20.527  25.145  29.143  1.00 81.29           N
ATOM    805  C   LYS    98      15.068  29.434  28.279  1.00 81.29           C
ATOM    806  O   LYS    98      15.139  30.585  28.708  1.00 81.29           O
ATOM    807  N   GLY    99      13.911  28.767  28.129  1.00 44.18           N
ATOM    808  CA  GLY    99      12.634  29.268  28.535  1.00 44.18           C
ATOM    809  C   GLY    99      12.131  28.245  29.510  1.00 44.18           C
ATOM    810  O   GLY    99      12.723  27.178  29.655  1.00 44.18           O
ATOM    811  N   GLU   100      11.026  28.546  30.216  1.00120.85           N
ATOM    812  CA  GLU   100      10.493  27.625  31.182  1.00120.85           C
ATOM    813  CB  GLU   100       9.234  28.190  31.864  1.00120.85           C
ATOM    814  CG  GLU   100       8.356  27.136  32.546  1.00120.85           C
ATOM    815  CD  GLU   100       9.107  26.587  33.745  1.00120.85           C
ATOM    816  OE1 GLU   100      10.211  26.019  33.533  1.00120.85           O
ATOM    817  OE2 GLU   100       8.592  26.727  34.886  1.00120.85           O
ATOM    818  C   GLU   100      10.081  26.370  30.484  1.00120.85           C
ATOM    819  O   GLU   100      10.354  25.260  30.942  1.00120.85           O
ATOM    820  N   LYS   101       9.381  26.546  29.356  1.00 86.32           N
ATOM    821  CA  LYS   101       8.832  25.486  28.569  1.00 86.32           C
ATOM    822  CB  LYS   101       7.838  26.058  27.540  1.00 86.32           C
ATOM    823  CG  LYS   101       6.550  26.521  28.229  1.00 86.32           C
ATOM    824  CD  LYS   101       5.729  27.591  27.501  1.00 86.32           C
ATOM    825  CE  LYS   101       6.105  29.015  27.932  1.00 86.32           C
ATOM    826  NZ  LYS   101       4.994  29.955  27.664  1.00 86.32           N
ATOM    827  C   LYS   101       9.894  24.687  27.874  1.00 86.32           C
ATOM    828  O   LYS   101       9.851  23.458  27.893  1.00 86.32           O
ATOM    829  N   GLU   102      10.905  25.350  27.275  1.00 96.99           N
ATOM    830  CA  GLU   102      11.787  24.588  26.438  1.00 96.99           C
ATOM    831  CB  GLU   102      11.468  24.776  24.945  1.00 96.99           C
ATOM    832  CG  GLU   102      10.025  24.453  24.558  1.00 96.99           C
ATOM    833  CD  GLU   102       9.878  22.946  24.541  1.00 96.99           C
ATOM    834  OE1 GLU   102      10.918  22.262  24.348  1.00 96.99           O
ATOM    835  OE2 GLU   102       8.731  22.458  24.723  1.00 96.99           O
ATOM    836  C   GLU   102      13.186  25.099  26.559  1.00 96.99           C
ATOM    837  O   GLU   102      13.449  26.103  27.218  1.00 96.99           O
ATOM    838  N   GLY   103      14.125  24.381  25.904  1.00 33.69           N
ATOM    839  CA  GLY   103      15.497  24.793  25.811  1.00 33.69           C
ATOM    840  C   GLY   103      15.855  24.685  24.356  1.00 33.69           C
ATOM    841  O   GLY   103      15.611  23.659  23.724  1.00 33.69           O
ATOM    842  N   ARG   104      16.465  25.744  23.787  1.00134.23           N
ATOM    843  CA  ARG   104      16.792  25.775  22.388  1.00134.23           C
ATOM    844  CB  ARG   104      16.211  27.024  21.686  1.00134.23           C
ATOM    845  CG  ARG   104      16.728  27.257  20.263  1.00134.23           C
ATOM    846  CD  ARG   104      16.133  28.487  19.565  1.00134.23           C
ATOM    847  NE  ARG   104      14.899  28.074  18.835  1.00134.23           N
ATOM    848  CZ  ARG   104      14.396  28.908  17.875  1.00134.23           C
ATOM    849  NH1 ARG   104      14.984  30.118  17.657  1.00134.23           N
ATOM    850  NH2 ARG   104      13.314  28.539  17.129  1.00134.23           N
ATOM    851  C   ARG   104      18.278  25.848  22.258  1.00134.23           C
ATOM    852  O   ARG   104      18.932  26.627  22.946  1.00134.23           O
ATOM    853  N   GLY   105      18.863  25.027  21.367  1.00 33.11           N
ATOM    854  CA  GLY   105      20.278  25.137  21.189  1.00 33.11           C
ATOM    855  C   GLY   105      20.499  25.553  19.769  1.00 33.11           C
ATOM    856  O   GLY   105      19.934  24.966  18.849  1.00 33.11           O
ATOM    857  N   TRP   106      21.332  26.597  19.569  1.00 89.83           N
ATOM    858  CA  TRP   106      21.677  27.074  18.255  1.00 89.83           C
ATOM    859  CB  TRP   106      21.625  28.612  18.096  1.00 89.83           C
ATOM    860  CG  TRP   106      20.281  29.294  17.995  1.00 89.83           C
ATOM    861  CD2 TRP   106      19.989  30.346  17.055  1.00 89.83           C
ATOM    862  CD1 TRP   106      19.170  29.156  18.774  1.00 89.83           C
ATOM    863  NE1 TRP   106      18.197  30.039  18.366  1.00 89.83           N
ATOM    864  CE2 TRP   106      18.691  30.784  17.316  1.00 89.83           C
ATOM    865  CE3 TRP   106      20.744  30.912  16.066  1.00 89.83           C
ATOM    866  CZ2 TRP   106      18.126  31.796  16.588  1.00 89.83           C
ATOM    867  CZ3 TRP   106      20.171  31.924  15.330  1.00 89.83           C
ATOM    868  CH2 TRP   106      18.884  32.357  15.584  1.00 89.83           C
ATOM    869  C   TRP   106      23.135  26.795  18.072  1.00 89.83           C
ATOM    870  O   TRP   106      23.965  27.290  18.831  1.00 89.83           O
ATOM    871  N   THR   107      23.506  25.998  17.058  1.00112.78           N
ATOM    872  CA  THR   107      24.909  25.856  16.822  1.00112.78           C
ATOM    873  CB  THR   107      25.403  24.434  16.767  1.00112.78           C
ATOM    874  OG1 THR   107      26.824  24.407  16.755  1.00112.78           O
ATOM    875  CG2 THR   107      24.846  23.758  15.506  1.00112.78           C
ATOM    876  C   THR   107      25.136  26.499  15.497  1.00112.78           C
ATOM    877  O   THR   107      24.376  26.289  14.552  1.00112.78           O
ATOM    878  N   GLN   108      26.175  27.350  15.430  1.00108.12           N
ATOM    879  CA  GLN   108      26.533  28.094  14.258  1.00108.12           C
ATOM    880  CB  GLN   108      26.699  29.589  14.597  1.00108.12           C
ATOM    881  CG  GLN   108      27.114  30.513  13.451  1.00108.12           C
ATOM    882  CD  GLN   108      27.087  31.932  14.015  1.00108.12           C
ATOM    883  OE1 GLN   108      27.765  32.247  14.992  1.00108.12           O
ATOM    884  NE2 GLN   108      26.252  32.813  13.402  1.00108.12           N
ATOM    885  C   GLN   108      27.879  27.590  13.857  1.00108.12           C
ATOM    886  O   GLN   108      28.834  27.683  14.626  1.00108.12           O
ATOM    887  N   TRP   109      27.990  27.031  12.638  1.00134.67           N
ATOM    888  CA  TRP   109      29.256  26.541  12.183  1.00134.67           C
ATOM    889  CB  TRP   109      29.247  25.050  11.770  0.50134.67           C
ATOM    890  CG  TRP   109      28.969  24.001  12.832  0.50134.67           C
ATOM    891  CD2 TRP   109      29.324  22.619  12.660  1.00134.67           C
ATOM    892  CD1 TRP   109      28.366  24.092  14.055  1.00134.67           C
ATOM    893  NE1 TRP   109      28.316  22.850  14.648  1.00134.67           N
ATOM    894  CE2 TRP   109      28.903  21.933  13.800  1.00134.67           C
ATOM    895  CE3 TRP   109      29.949  21.974  11.630  1.00134.67           C
ATOM    896  CZ2 TRP   109      29.099  20.586  13.924  1.00134.67           C
ATOM    897  CZ3 TRP   109      30.147  20.616  11.761  1.00134.67           C
ATOM    898  CH2 TRP   109      29.731  19.937  12.886  1.00134.67           C
ATOM    899  C   TRP   109      29.555  27.300  10.930  1.00134.67           C
ATOM    900  O   TRP   109      28.664  27.563  10.122  1.00134.67           O
ATOM    901  N   ILE   110      30.827  27.695  10.737  1.00154.93           N
ATOM    902  CA  ILE   110      31.152  28.404   9.539  1.00154.93           C
ATOM    903  CB  ILE   110      31.665  29.804   9.804  1.00154.93           C
ATOM    904  CG1 ILE   110      32.908  29.845  10.718  1.00154.93           C
ATOM    905  CG2 ILE   110      30.479  30.615  10.356  1.00154.93           C
ATOM    906  CD1 ILE   110      34.242  29.529  10.044  1.00154.93           C
ATOM    907  C   ILE   110      32.129  27.581   8.763  1.00154.93           C
ATOM    908  O   ILE   110      33.161  27.156   9.279  1.00154.93           O
ATOM    909  N   GLU   111      31.771  27.240   7.507  1.00114.81           N
ATOM    910  CA  GLU   111      32.740  26.581   6.684  1.00114.81           C
ATOM    911  CB  GLU   111      32.495  25.081   6.345  1.00114.81           C
ATOM    912  CG  GLU   111      31.349  24.741   5.378  1.00114.81           C
ATOM    913  CD  GLU   111      31.660  23.392   4.715  1.00114.81           C
ATOM    914  OE1 GLU   111      32.870  23.092   4.532  1.00114.81           O
ATOM    915  OE2 GLU   111      30.699  22.650   4.370  1.00114.81           O
ATOM    916  C   GLU   111      32.760  27.341   5.404  1.00114.81           C
ATOM    917  O   GLU   111      31.789  27.342   4.650  1.00114.81           O
ATOM    918  N   GLY   112      33.877  28.036   5.135  1.00 28.42           N
ATOM    919  CA  GLY   112      33.974  28.770   3.914  1.00 28.42           C
ATOM    920  C   GLY   112      32.844  29.748   3.857  1.00 28.42           C
ATOM    921  O   GLY   112      32.585  30.494   4.799  1.00 28.42           O
ATOM    922  N   ASP   113      32.155  29.765   2.703  1.00 79.21           N
ATOM    923  CA  ASP   113      31.070  30.657   2.424  1.00 79.21           C
ATOM    924  CB  ASP   113      30.737  30.757   0.926  1.00 79.21           C
ATOM    925  CG  ASP   113      31.925  31.419   0.237  1.00 79.21           C
ATOM    926  OD1 ASP   113      33.064  31.268   0.755  1.00 79.21           O
ATOM    927  OD2 ASP   113      31.710  32.091  -0.807  1.00 79.21           O
ATOM    928  C   ASP   113      29.830  30.286   3.180  1.00 79.21           C
ATOM    929  O   ASP   113      28.935  31.116   3.316  1.00 79.21           O
ATOM    930  N   GLU   114      29.716  29.031   3.656  1.00 74.74           N
ATOM    931  CA  GLU   114      28.485  28.575   4.248  1.00 74.74           C
ATOM    932  CB  GLU   114      28.271  27.079   3.992  1.00 74.74           C
ATOM    933  CG  GLU   114      28.351  26.667   2.525  1.00 74.74           C
ATOM    934  CD  GLU   114      28.553  25.161   2.540  1.00 74.74           C
ATOM    935  OE1 GLU   114      27.764  24.476   3.244  1.00 74.74           O
ATOM    936  OE2 GLU   114      29.502  24.676   1.867  1.00 74.74           O
ATOM    937  C   GLU   114      28.513  28.685   5.743  1.00 74.74           C
ATOM    938  O   GLU   114      29.479  28.290   6.396  1.00 74.74           O
ATOM    939  N   LEU   115      27.433  29.247   6.329  1.00112.45           N
ATOM    940  CA  LEU   115      27.314  29.166   7.754  1.00112.45           C
ATOM    941  CB  LEU   115      27.182  30.511   8.498  1.00112.45           C
ATOM    942  CG  LEU   115      27.262  30.387  10.041  1.00112.45           C
ATOM    943  CD1 LEU   115      27.366  31.774  10.691  1.00112.45           C
ATOM    944  CD2 LEU   115      26.102  29.566  10.632  1.00112.45           C
ATOM    945  C   LEU   115      26.095  28.331   7.970  1.00112.45           C
ATOM    946  O   LEU   115      25.014  28.627   7.458  1.00112.45           O
ATOM    947  N   HIS   116      26.261  27.239   8.736  1.00 84.61           N
ATOM    948  CA  HIS   116      25.195  26.311   8.956  1.00 84.61           C
ATOM    949  ND1 HIS   116      23.436  23.746   8.323  1.00 84.61           N
ATOM    950  CG  HIS   116      24.626  23.806   9.015  1.00 84.61           C
ATOM    951  CB  HIS   116      25.674  24.854   8.800  1.00 84.61           C
ATOM    952  NE2 HIS   116      23.463  21.994   9.694  1.00 84.61           N
ATOM    953  CD2 HIS   116      24.625  22.730   9.847  1.00 84.61           C
ATOM    954  CE1 HIS   116      22.780  22.646   8.769  1.00 84.61           C
ATOM    955  C   HIS   116      24.701  26.509  10.350  1.00 84.61           C
ATOM    956  O   HIS   116      25.476  26.489  11.304  1.00 84.61           O
ATOM    957  N   LEU   117      23.380  26.728  10.497  1.00 93.74           N
ATOM    958  CA  LEU   117      22.810  26.922  11.796  1.00 93.74           C
ATOM    959  CB  LEU   117      21.866  28.134  11.858  1.00 93.74           C
ATOM    960  CG  LEU   117      21.204  28.342  13.232  1.00 93.74           C
ATOM    961  CD1 LEU   117      22.241  28.664  14.319  1.00 93.74           C
ATOM    962  CD2 LEU   117      20.091  29.397  13.154  1.00 93.74           C
ATOM    963  C   LEU   117      21.984  25.716  12.106  1.00 93.74           C
ATOM    964  O   LEU   117      21.063  25.373  11.368  1.00 93.74           O
ATOM    965  N   GLU   118      22.298  25.030  13.218  1.00 79.33           N
ATOM    966  CA  GLU   118      21.519  23.885  13.574  1.00 79.33           C
ATOM    967  CB  GLU   118      22.375  22.667  13.959  1.00 79.33           C
ATOM    968  CG  GLU   118      21.565  21.404  14.238  1.00 79.33           C
ATOM    969  CD  GLU   118      22.482  20.417  14.940  1.00 79.33           C
ATOM    970  OE1 GLU   118      23.596  20.148  14.413  1.00 79.33           O
ATOM    971  OE2 GLU   118      22.074  19.920  16.023  1.00 79.33           O
ATOM    972  C   GLU   118      20.740  24.271  14.787  1.00 79.33           C
ATOM    973  O   GLU   118      21.299  24.799  15.747  1.00 79.33           O
ATOM    974  N   MET   119      19.413  24.041  14.772  1.00 79.87           N
ATOM    975  CA  MET   119      18.645  24.391  15.930  1.00 79.87           C
ATOM    976  CB  MET   119      17.553  25.442  15.664  1.00 79.87           C
ATOM    977  CG  MET   119      18.103  26.836  15.347  1.00 79.87           C
ATOM    978  SD  MET   119      16.831  28.070  14.942  1.00 79.87           S
ATOM    979  CE  MET   119      16.536  27.428  13.269  1.00 79.87           C
ATOM    980  C   MET   119      17.981  23.149  16.420  1.00 79.87           C
ATOM    981  O   MET   119      17.305  22.452  15.663  1.00 79.87           O
ATOM    982  N   ARG   120      18.173  22.833  17.717  1.00115.08           N
ATOM    983  CA  ARG   120      17.565  21.650  18.225  1.00115.08           C
ATOM    984  CB  ARG   120      18.554  20.513  18.534  1.00115.08           C
ATOM    985  CG  ARG   120      17.847  19.181  18.789  1.00115.08           C
ATOM    986  CD  ARG   120      18.764  18.036  19.231  1.00115.08           C
ATOM    987  NE  ARG   120      19.024  18.191  20.691  1.00115.08           N
ATOM    988  CZ  ARG   120      20.233  18.649  21.131  1.00115.08           C
ATOM    989  NH1 ARG   120      21.226  18.926  20.236  1.00115.08           N
ATOM    990  NH2 ARG   120      20.455  18.835  22.465  1.00115.08           N
ATOM    991  C   ARG   120      16.862  21.984  19.493  1.00115.08           C
ATOM    992  O   ARG   120      17.374  22.708  20.348  1.00115.08           O
ATOM    993  N   ALA   121      15.621  21.480  19.600  1.00 88.48           N
ATOM    994  CA  ALA   121      14.833  21.580  20.782  1.00 88.48           C
ATOM    995  CB  ALA   121      13.529  22.367  20.584  1.00 88.48           C
ATOM    996  C   ALA   121      14.478  20.160  21.002  1.00 88.48           C
ATOM    997  O   ALA   121      13.792  19.588  20.158  1.00 88.48           O
ATOM    998  N   GLU   122      14.899  19.625  22.169  1.00278.08           N
ATOM    999  CA  GLU   122      14.894  18.249  22.594  1.00278.08           C
ATOM   1000  CB  GLU   122      14.321  18.080  24.013  1.00278.08           C
ATOM   1001  CG  GLU   122      14.638  16.747  24.690  1.00278.08           C
ATOM   1002  CD  GLU   122      14.352  16.944  26.176  1.00278.08           C
ATOM   1003  OE1 GLU   122      13.437  17.750  26.494  1.00278.08           O
ATOM   1004  OE2 GLU   122      15.049  16.310  27.012  1.00278.08           O
ATOM   1005  C   GLU   122      14.130  17.380  21.652  1.00278.08           C
ATOM   1006  O   GLU   122      12.913  17.488  21.559  1.00278.08           O
ATOM   1007  N   GLY   123      14.858  16.572  20.854  1.00225.63           N
ATOM   1008  CA  GLY   123      14.269  15.597  19.980  1.00225.63           C
ATOM   1009  C   GLY   123      14.046  16.116  18.580  1.00225.63           C
ATOM   1010  O   GLY   123      14.018  15.321  17.640  1.00225.63           O
ATOM   1011  N   VAL   124      13.898  17.440  18.372  1.00 70.56           N
ATOM   1012  CA  VAL   124      13.605  17.903  17.036  1.00 70.56           C
ATOM   1013  CB  VAL   124      12.350  18.730  16.955  1.00 70.56           C
ATOM   1014  CG1 VAL   124      12.154  19.178  15.497  1.00 70.56           C
ATOM   1015  CG2 VAL   124      11.173  17.913  17.518  1.00 70.56           C
ATOM   1016  C   VAL   124      14.747  18.761  16.564  1.00 70.56           C
ATOM   1017  O   VAL   124      15.330  19.509  17.348  1.00 70.56           O
ATOM   1018  N   THR   125      15.101  18.661  15.260  1.00 45.42           N
ATOM   1019  CA  THR   125      16.222  19.405  14.740  1.00 45.42           C
ATOM   1020  CB  THR   125      17.389  18.528  14.393  1.00 45.42           C
ATOM   1021  OG1 THR   125      17.833  17.804  15.530  1.00 45.42           O
ATOM   1022  CG2 THR   125      18.522  19.407  13.835  1.00 45.42           C
ATOM   1023  C   THR   125      15.855  20.074  13.446  1.00 45.42           C
ATOM   1024  O   THR   125      15.143  19.509  12.617  1.00 45.42           O
ATOM   1025  N   CYS   126      16.365  21.309  13.236  1.00 78.49           N
ATOM   1026  CA  CYS   126      16.166  22.024  12.004  1.00 78.49           C
ATOM   1027  CB  CYS   126      15.190  23.204  12.133  1.00 78.49           C
ATOM   1028  SG  CYS   126      15.703  24.374  13.424  1.00 78.49           S
ATOM   1029  C   CYS   126      17.498  22.565  11.577  1.00 78.49           C
ATOM   1030  O   CYS   126      18.358  22.853  12.409  1.00 78.49           O
ATOM   1031  N   LYS   127      17.717  22.705  10.254  1.00 90.21           N
ATOM   1032  CA  LYS   127      18.989  23.189   9.797  1.00 90.21           C
ATOM   1033  CB  LYS   127      19.797  22.106   9.058  1.00 90.21           C
ATOM   1034  CG  LYS   127      20.192  20.935   9.962  1.00 90.21           C
ATOM   1035  CD  LYS   127      20.600  19.664   9.210  1.00 90.21           C
ATOM   1036  CE  LYS   127      21.769  19.840   8.240  1.00 90.21           C
ATOM   1037  NZ  LYS   127      21.276  20.398   6.962  1.00 90.21           N
ATOM   1038  C   LYS   127      18.754  24.315   8.840  1.00 90.21           C
ATOM   1039  O   LYS   127      17.908  24.229   7.951  1.00 90.21           O
ATOM   1040  N   GLN   128      19.496  25.426   9.010  1.00 96.37           N
ATOM   1041  CA  GLN   128      19.332  26.501   8.081  1.00 96.37           C
ATOM   1042  CB  GLN   128      18.578  27.722   8.644  1.00 96.37           C
ATOM   1043  CG  GLN   128      19.284  28.427   9.800  1.00 96.37           C
ATOM   1044  CD  GLN   128      18.296  29.410  10.420  1.00 96.37           C
ATOM   1045  OE1 GLN   128      17.121  29.092  10.601  1.00 96.37           O
ATOM   1046  NE2 GLN   128      18.776  30.636  10.754  1.00 96.37           N
ATOM   1047  C   GLN   128      20.685  26.919   7.604  1.00 96.37           C
ATOM   1048  O   GLN   128      21.635  27.032   8.377  1.00 96.37           O
ATOM   1049  N   VAL   129      20.790  27.151   6.283  1.00 94.15           N
ATOM   1050  CA  VAL   129      22.035  27.502   5.665  1.00 94.15           C
ATOM   1051  CB  VAL   129      22.242  26.803   4.342  1.00 94.15           C
ATOM   1052  CG1 VAL   129      21.127  27.235   3.375  1.00 94.15           C
ATOM   1053  CG2 VAL   129      23.650  27.126   3.812  1.00 94.15           C
ATOM   1054  C   VAL   129      22.019  28.970   5.379  1.00 94.15           C
ATOM   1055  O   VAL   129      21.008  29.522   4.945  1.00 94.15           O
ATOM   1056  N   PHE   130      23.161  29.638   5.643  1.00 63.23           N
ATOM   1057  CA  PHE   130      23.338  31.037   5.372  1.00 63.23           C
ATOM   1058  CB  PHE   130      23.870  31.864   6.551  1.00 63.23           C
ATOM   1059  CG  PHE   130      22.797  32.032   7.555  1.00 63.23           C
ATOM   1060  CD1 PHE   130      22.464  31.006   8.407  1.00 63.23           C
ATOM   1061  CD2 PHE   130      22.142  33.236   7.649  1.00 63.23           C
ATOM   1062  CE1 PHE   130      21.466  31.185   9.332  1.00 63.23           C
ATOM   1063  CE2 PHE   130      21.145  33.418   8.574  1.00 63.23           C
ATOM   1064  CZ  PHE   130      20.809  32.390   9.419  1.00 63.23           C
ATOM   1065  C   PHE   130      24.430  31.136   4.368  1.00 63.23           C
ATOM   1066  O   PHE   130      25.351  30.319   4.348  1.00 63.23           O
ATOM   1067  N   LYS   131      24.345  32.161   3.505  1.00 83.18           N
ATOM   1068  CA  LYS   131      25.357  32.360   2.519  1.00 83.18           C
ATOM   1069  CB  LYS   131      24.778  32.494   1.103  0.50 83.18           C
ATOM   1070  CG  LYS   131      23.924  33.747   0.926  0.50 83.18           C
ATOM   1071  CD  LYS   131      23.465  33.962  -0.516  0.50 83.18           C
ATOM   1072  CE  LYS   131      22.839  35.328  -0.774  0.50 83.18           C
ATOM   1073  NZ  LYS   131      22.475  35.428  -2.203  0.50 83.18           N
ATOM   1074  C   LYS   131      26.043  33.640   2.857  1.00 83.18           C
ATOM   1075  O   LYS   131      25.414  34.618   3.261  1.00 83.18           O
ATOM   1076  N   LYS   132      27.378  33.642   2.714  1.00 77.29           N
ATOM   1077  CA  LYS   132      28.166  34.802   2.988  1.00 77.29           C
ATOM   1078  CB  LYS   132      29.671  34.513   2.872  1.00 77.29           C
ATOM   1079  CG  LYS   132      30.569  35.660   3.329  1.00 77.29           C
ATOM   1080  CD  LYS   132      32.049  35.281   3.315  1.00 77.29           C
ATOM   1081  CE  LYS   132      32.908  36.100   4.277  1.00 77.29           C
ATOM   1082  NZ  LYS   132      32.982  35.411   5.585  1.00 77.29           N
ATOM   1083  C   LYS   132      27.846  35.799   1.925  1.00 77.29           C
ATOM   1084  O   LYS   132      27.851  35.480   0.737  1.00 77.29           O
ATOM   1085  N   VAL   133      27.549  37.049   2.321  1.00 33.83           N
ATOM   1086  CA  VAL   133      27.241  37.991   1.294  1.00 33.83           C
ATOM   1087  CB  VAL   133      26.343  39.109   1.720  1.00 33.83           C
ATOM   1088  CG1 VAL   133      26.158  40.044   0.514  1.00 33.83           C
ATOM   1089  CG2 VAL   133      25.029  38.534   2.271  1.00 33.83           C
ATOM   1090  C   VAL   133      28.521  38.586   0.814  1.00 33.83           C
ATOM   1091  O   VAL   133      29.410  38.917   1.598  1.00 33.83           O
ATOM   1092  N   HIS   134      28.639  38.725  -0.517  1.00 85.25           N
ATOM   1093  CA  HIS   134      29.822  39.280  -1.096  1.00 85.25           C
ATOM   1094  ND1 HIS   134      28.221  38.692  -3.839  1.00 85.25           N
ATOM   1095  CG  HIS   134      29.124  37.947  -3.115  1.00 85.25           C
ATOM   1096  CB  HIS   134      30.279  38.516  -2.350  1.00 85.25           C
ATOM   1097  NE2 HIS   134      27.588  36.568  -4.026  1.00 85.25           N
ATOM   1098  CD2 HIS   134      28.724  36.651  -3.241  1.00 85.25           C
ATOM   1099  CE1 HIS   134      27.324  37.818  -4.362  1.00 85.25           C
ATOM   1100  C   HIS   134      29.516  40.716  -1.482  1.00 85.25           C
ATOM   1101  O   HIS   134      28.769  40.919  -2.476  1.00 85.25           O
ATOM   1102  OXT HIS   134      30.028  41.631  -0.782  1.00 85.25           O
TER    1103      HIS   134
END
