# Supplementary material for: Estimating local protein model quality: prospects for molecular replacement
Source: Acta Crystallogr D Struct Biol. 2020 Mar 3;76(Pt 3):285–90. doi: 10.1107/S2059798320000972 (PMC7057213; doi:10.1107/S2059798320000972)
Supplement: Supplementary file 1 [file d-76-00285-sup1.zip › models/1crb.1vyf_A.B99990001.pdb.proq3.sscore.local]

ProQ2 ProQRosCen ProQRosFA ProQ3
0.45431065 0.94421052 0.81655326 0.69749967
0.45597826 0.94290394 0.88650935 0.74682445
0.402234 0.8775012 0.8487183 0.73200465
0.4903285 0.87204187 0.94878269 0.8365664
0.63127538 0.95088489 1.0155401 0.91680006
0.71684808 0.90442763 1.0926691 0.97192564
0.85413865 1.0727082 1.2661331 1.0957195
0.92075965 1.0549648 1.3171539 1.1774889
0.90241983 1.0262775 1.3254175 1.1824721
0.80827788 0.85881828 1.2310549 1.0777239
0.80250749 0.84305869 1.1783903 1.0524958
0.78610342 0.87847252 1.1673737 1.0444843
0.76060452 0.89209049 1.1448469 1.031101
0.74308481 0.98773929 1.1590987 1.0295037
0.78119301 1.0793192 1.1583978 1.0442502
0.76006974 1.1340034 1.2106713 1.0625231
0.6932043 1.1288145 1.1171781 1.016898
0.6911943 1.137251 1.1467355 1.0226121
0.75918096 1.1602149 1.1869771 1.0903762
0.74038533 1.1679428 1.1960792 1.0884089
0.66391829 1.0808241 1.1314727 1.047278
0.63589875 1.0250216 1.0615926 1.003208
0.628698 1.0289164 1.110353 1.0333831
0.64053714 1.0372486 1.1008925 1.0118769
0.63193812 1.0002644 1.1111501 0.98832665
0.6015137 0.9605364 1.0606631 0.95849572
0.62640017 0.92594853 1.0510236 0.92258511
0.62045912 0.8967729 1.0265657 0.90442828
0.62702105 0.96302238 1.0671072 0.90231057
0.64138063 0.96143744 1.0722963 0.91660214
0.65680497 0.95105244 1.0349799 0.89926514
0.64963079 0.88194481 0.99362577 0.87108145
0.63656992 0.78273543 0.94909636 0.85408696
0.58933857 0.7640983 0.87868494 0.80442111
0.58679788 0.68063941 0.84137104 0.79205954
0.61270567 0.72871616 0.88669389 0.79754738
0.71595999 0.81781276 1.0139058 0.87419262
0.80068705 0.86889787 1.1264113 0.95926322
0.80781518 0.78828507 1.1512962 0.95566278
0.83928635 0.77552484 1.2085178 1.0058626
0.93575181 0.81410491 1.2784593 1.0464592
0.89819512 0.81631513 1.2469935 1.0427434
0.88419532 0.84748694 1.2029028 1.0363558
0.75511069 0.80889097 1.0786421 0.96297859
0.68648503 0.86383637 1.0589763 0.94194168
0.71489846 0.94151221 0.98689692 0.93258866
0.72523049 0.9295304 1.0411854 0.97675756
0.74411409 0.89922901 1.1357254 1.0422043
0.79405615 0.85929077 1.1673974 1.0637691
0.88629849 0.89220841 1.2969179 1.1364935
0.92503401 0.92540381 1.3588417 1.1536668
0.99360482 0.96281141 1.4316632 1.2058384
0.93991725 0.92782034 1.3391446 1.1774373
0.84799872 0.87432748 1.2441038 1.0895119
0.77436944 0.88038851 1.1694792 1.053932
0.72513666 0.8589484 1.1164259 1.0164829
0.65804785 0.85005271 1.089668 1.0043916
0.70266659 0.8571761 1.1166381 1.0170066
0.73824061 0.81159629 1.097737 1.026307
0.81451509 0.83160251 1.1462042 1.0747433
0.75349809 0.76979564 1.0744068 1.0070291
0.77610576 0.77162198 1.1088016 1.0300823
0.75747127 0.85406008 1.0080793 1.0135388
0.70212913 0.8884039 1.0300376 0.98663253
0.63908579 0.93812755 1.0152197 0.98341746
0.53480543 0.85905937 0.93910233 0.89051402
0.58192409 0.92321911 0.86489398 0.87139602
0.62037111 0.93433827 0.94606778 0.90642604
0.74174098 0.96710744 0.91395956 0.94150921
0.82248386 0.9536601 0.97845051 0.98109909
0.8361802 0.91949961 0.91094159 0.96155361
0.74755423 0.8037805 0.86795256 0.88948478
0.66819287 0.77785338 0.80483972 0.86425555
0.59565051 0.71756952 0.77735048 0.79351809
0.59531676 0.73666769 0.78097399 0.81690665
0.51411177 0.73952951 0.79335883 0.78159411
0.55958039 0.8284039 0.88594654 0.84497822
0.58281997 0.84598225 0.96774338 0.88691962
0.63204474 0.89819444 1.0261804 0.93654129
0.63994993 0.85680466 1.1004622 0.96301427
0.64438534 0.8074332 1.1139498 0.96426259
0.7075141 0.8243627 1.2264347 1.0354085
0.78121601 0.8633368 1.3102373 1.0702537
0.81975111 0.87756846 1.2985117 1.0736028
0.80395335 0.85587547 1.3123089 1.0962389
0.80913129 0.86628661 1.2669341 1.1050902
0.78849925 0.91772386 1.2347987 1.0862754
0.74542876 0.90952135 1.1701099 1.0529238
0.66097835 0.91286673 1.0862786 0.96827794
0.65892328 0.9011395 1.0303774 0.96497598
0.64809245 0.9092928 1.0794727 0.95034353
0.68743488 0.90816152 1.1814809 0.99544121
0.71079032 0.93230092 1.2166888 0.99885338
0.7636958 0.94602878 1.2396216 1.0258267
0.75513098 0.88894489 1.2552261 1.0069684
0.80888158 0.95413078 1.2902639 1.044989
0.72726112 0.90150755 1.1880066 0.96811721
0.65085524 0.92135544 1.0803418 0.90535931
0.58385898 0.8662965 0.9759176 0.84157173
0.51936286 0.842377 0.86899494 0.76748562
0.5098271 0.81039163 0.78081688 0.76980872
0.58560259 0.80497481 0.85025627 0.80780989
0.6333821 0.743784 0.87989148 0.8300302
0.72780064 0.74218112 1.00792 0.90113265
0.81602165 0.84521342 1.160269 0.97846873
0.80875428 0.84015547 1.2566446 0.99955675
0.81315086 0.86155908 1.2926204 0.99943214
0.81247846 0.89364019 1.2654994 1.0157555
0.81817379 0.86668426 1.2278655 1.0343024
0.74042504 0.84462718 1.1343094 1.0031374
0.64591539 0.82952629 1.1235794 0.98799623
0.63714276 0.84421674 1.0130352 0.92467342
0.66027209 0.87637972 1.1089834 0.96616949
0.70562582 0.92794686 1.2551264 1.0746142
0.8028903 0.99531447 1.351561 1.1384056
0.89078702 0.99918706 1.3850148 1.182244
0.8486438 0.98710101 1.4153752 1.1561005
0.81993095 0.95818007 1.3805868 1.1338997
0.84656276 0.92120328 1.3399348 1.1408258
0.79272275 0.87860239 1.2254198 1.0837494
0.74045492 0.87888386 1.1592491 1.0647607
0.72381393 0.9145692 1.0336782 0.98929839
0.72651585 0.88187073 1.0016025 0.98708224
0.76737549 0.9068266 1.1496948 1.0668502
0.86700609 0.99441136 1.2624958 1.1623515
0.93963266 1.011694 1.3419662 1.1997103
0.93265112 1.0782521 1.4233742 1.2162641
0.89941736 1.0362809 1.471411 1.2014462
0.97364022 1.103602 1.5282422 1.2506418
0.92990568 1.0712226 1.50071 1.2204803
0.79339802 1.0613712 1.5001213 1.1278619
0.64608069 0.99084104 1.3563843 1.0278327
0.56566303 0.92351989 1.351315 0.97799597
0.44006301 0.88019712 1.2487411 0.89826195
