# Supplementary material for: Estimating local protein model quality: prospects for molecular replacement
Source: Acta Crystallogr D Struct Biol. 2020 Mar 3;76(Pt 3):285–90. doi: 10.1107/S2059798320000972 (PMC7057213; doi:10.1107/S2059798320000972)
Supplement: Supplementary file 1 [file d-76-00285-sup1.zip › models/1crb.1vyf_A.B99990001.pdb.proq3d.sscore.local]

ProQ2D ProQRosCenD ProQRosFAD ProQ3D
4.389767944812774658e-01 5.939171314239501953e-01 6.776019334793090820e-01 4.889887571334838867e-01
7.254147529602050781e-01 5.992383956909179688e-01 9.176751375198364258e-01 7.149249911308288574e-01
8.086310029029846191e-01 5.775976777076721191e-01 9.245281219482421875e-01 8.640502691268920898e-01
8.596616983413696289e-01 5.484115481376647949e-01 9.606245756149291992e-01 9.554198384284973145e-01
8.770221471786499023e-01 5.591143369674682617e-01 9.657167792320251465e-01 9.413897991180419922e-01
8.637969493865966797e-01 5.501837134361267090e-01 9.739817976951599121e-01 9.177512526512145996e-01
8.157277107238769531e-01 5.854717493057250977e-01 9.839016795158386230e-01 8.911342024803161621e-01
8.857095837593078613e-01 6.959620118141174316e-01 9.816770553588867188e-01 9.402422308921813965e-01
8.417766094207763672e-01 6.571479439735412598e-01 9.835967421531677246e-01 9.594363570213317871e-01
8.404204249382019043e-01 5.857015252113342285e-01 9.872020483016967773e-01 8.898633122444152832e-01
8.000549077987670898e-01 5.299322605133056641e-01 9.841630458831787109e-01 8.312641382217407227e-01
7.884923815727233887e-01 5.642101168632507324e-01 9.838339686393737793e-01 9.147279858589172363e-01
7.989903092384338379e-01 5.975419878959655762e-01 9.635725021362304688e-01 8.929826021194458008e-01
7.810246944427490234e-01 6.106371283531188965e-01 9.532737731933593750e-01 9.429959058761596680e-01
8.436444401741027832e-01 7.064240574836730957e-01 9.685289859771728516e-01 9.726679921150207520e-01
8.618969917297363281e-01 6.979486942291259766e-01 9.745279550552368164e-01 9.730736613273620605e-01
8.553928732872009277e-01 7.062346935272216797e-01 9.639418721199035645e-01 9.705170989036560059e-01
8.081594705581665039e-01 7.077978849411010742e-01 9.772571325302124023e-01 9.789957404136657715e-01
8.714035153388977051e-01 7.148515582084655762e-01 9.811738729476928711e-01 9.885618686676025391e-01
8.164904117584228516e-01 7.603445053100585938e-01 9.870295524597167969e-01 9.919541478157043457e-01
7.662319540977478027e-01 7.450584173202514648e-01 9.761256575584411621e-01 9.852046966552734375e-01
6.673006415367126465e-01 7.519212365150451660e-01 9.774646162986755371e-01 9.759743809700012207e-01
6.928603053092956543e-01 7.532292604446411133e-01 9.773387312889099121e-01 9.726334214210510254e-01
7.707800865173339844e-01 7.976790070533752441e-01 9.762309193611145020e-01 9.603253602981567383e-01
7.000446319580078125e-01 7.321746349334716797e-01 9.828396439552307129e-01 9.643745422363281250e-01
6.433287858963012695e-01 6.688374876976013184e-01 9.706012010574340820e-01 9.463474154472351074e-01
6.299149990081787109e-01 6.570023894309997559e-01 9.817869663238525391e-01 9.320865869522094727e-01
7.011893987655639648e-01 6.688387393951416016e-01 9.825940728187561035e-01 9.332534074783325195e-01
7.519204616546630859e-01 6.716019511222839355e-01 9.895435571670532227e-01 9.406226277351379395e-01
7.634346485137939453e-01 6.555383205413818359e-01 9.864147305488586426e-01 9.210531711578369141e-01
7.298560738563537598e-01 5.812540054321289062e-01 9.844300746917724609e-01 9.513497352600097656e-01
7.450316548347473145e-01 5.790197849273681641e-01 9.838880896568298340e-01 9.392974376678466797e-01
7.657989859580993652e-01 5.098312497138977051e-01 9.808339476585388184e-01 9.346512556076049805e-01
7.374562621116638184e-01 4.875763654708862305e-01 9.659941196441650391e-01 8.766635656356811523e-01
8.019160628318786621e-01 4.860142469406127930e-01 9.146071076393127441e-01 8.103132247924804688e-01
7.855217456817626953e-01 5.075569152832031250e-01 9.511407017707824707e-01 8.600502610206604004e-01
7.811657786369323730e-01 5.839597582817077637e-01 9.691525101661682129e-01 8.786374330520629883e-01
8.269948959350585938e-01 6.114133000373840332e-01 9.869884252548217773e-01 9.414095878601074219e-01
8.536975383758544922e-01 5.427300930023193359e-01 9.858883023262023926e-01 9.341305494308471680e-01
8.549149036407470703e-01 5.718829631805419922e-01 9.869251251220703125e-01 8.377300500869750977e-01
8.787837028503417969e-01 6.268994808197021484e-01 9.860921502113342285e-01 8.211233615875244141e-01
8.771436214447021484e-01 7.042982578277587891e-01 9.799731969833374023e-01 8.548038601875305176e-01
8.681926131248474121e-01 6.622986197471618652e-01 9.663715958595275879e-01 8.799962401390075684e-01
8.637577295303344727e-01 6.241995692253112793e-01 8.850027918815612793e-01 8.167803883552551270e-01
7.980644106864929199e-01 5.536182522773742676e-01 8.932296037673950195e-01 7.632870674133300781e-01
6.261511445045471191e-01 6.152706742286682129e-01 7.843967080116271973e-01 7.536235451698303223e-01
6.185752749443054199e-01 6.321545839309692383e-01 8.279451131820678711e-01 8.076729774475097656e-01
7.806963324546813965e-01 6.125099062919616699e-01 9.682778120040893555e-01 8.927600383758544922e-01
9.082710742950439453e-01 6.578124165534973145e-01 9.829279780387878418e-01 9.131276607513427734e-01
9.357516169548034668e-01 6.038665771484375000e-01 9.840149283409118652e-01 9.052583575248718262e-01
9.455426931381225586e-01 6.566532850265502930e-01 9.884538054466247559e-01 9.539870023727416992e-01
9.458111524581909180e-01 6.058312654495239258e-01 9.936009049415588379e-01 9.430985450744628906e-01
9.491639137268066406e-01 5.949211120605468750e-01 9.947668313980102539e-01 9.740193486213684082e-01
9.195964932441711426e-01 5.724864006042480469e-01 9.876955747604370117e-01 9.576910138130187988e-01
8.953590989112854004e-01 5.998432040214538574e-01 9.798362255096435547e-01 9.224143624305725098e-01
8.040974736213684082e-01 5.248440504074096680e-01 9.733770489692687988e-01 9.595176577568054199e-01
8.214023709297180176e-01 5.055862665176391602e-01 9.826225042343139648e-01 9.415539503097534180e-01
8.449752330780029297e-01 5.036363005638122559e-01 9.814250469207763672e-01 9.538218975067138672e-01
8.945677876472473145e-01 5.076140165328979492e-01 9.800123572349548340e-01 9.614467024803161621e-01
9.295956492424011230e-01 5.063417553901672363e-01 9.876098632812500000e-01 9.577481746673583984e-01
8.940258622169494629e-01 4.754183292388916016e-01 9.855463504791259766e-01 9.650839567184448242e-01
8.768798708915710449e-01 5.478053092956542969e-01 9.877651333808898926e-01 9.548661708831787109e-01
9.252107143402099609e-01 5.125131011009216309e-01 9.836170673370361328e-01 9.665587544441223145e-01
9.132524132728576660e-01 5.542549490928649902e-01 9.873041510581970215e-01 9.683351516723632812e-01
8.094609975814819336e-01 5.497173070907592773e-01 9.762781858444213867e-01 9.523421525955200195e-01
7.793938517570495605e-01 4.771736562252044678e-01 9.836826920509338379e-01 9.365952610969543457e-01
7.020341753959655762e-01 5.038800835609436035e-01 9.489995837211608887e-01 9.281319379806518555e-01
7.195137739181518555e-01 4.861844480037689209e-01 9.484721422195434570e-01 9.263272881507873535e-01
8.285393714904785156e-01 5.605431795120239258e-01 9.338233470916748047e-01 9.065308570861816406e-01
8.680841326713562012e-01 5.181705355644226074e-01 9.239389300346374512e-01 8.733606338500976562e-01
8.458397984504699707e-01 4.835337102413177490e-01 9.139677286148071289e-01 9.259288311004638672e-01
7.482283711433410645e-01 4.689810574054718018e-01 9.303483963012695312e-01 9.185820817947387695e-01
7.197124958038330078e-01 4.408372938632965088e-01 8.371064662933349609e-01 9.132979512214660645e-01
6.282297968864440918e-01 4.503564834594726562e-01 5.516362190246582031e-01 8.091669082641601562e-01
6.190980672836303711e-01 4.436449408531188965e-01 5.587928295135498047e-01 7.366289496421813965e-01
5.566908121109008789e-01 4.319701492786407471e-01 5.574747323989868164e-01 7.817932367324829102e-01
6.878087520599365234e-01 5.577201843261718750e-01 8.217662572860717773e-01 9.050429463386535645e-01
7.110772132873535156e-01 5.693062543869018555e-01 8.613137006759643555e-01 9.465422034263610840e-01
8.277082443237304688e-01 4.996535778045654297e-01 9.576958417892456055e-01 9.312134385108947754e-01
7.710073590278625488e-01 5.265492796897888184e-01 9.516784548759460449e-01 9.649227261543273926e-01
8.378440737724304199e-01 4.751493632793426514e-01 9.797278046607971191e-01 9.473359584808349609e-01
8.474559783935546875e-01 4.944150745868682861e-01 9.875269532203674316e-01 9.563859105110168457e-01
8.831654787063598633e-01 5.411229729652404785e-01 9.915164709091186523e-01 9.535357952117919922e-01
9.047003984451293945e-01 6.131871342658996582e-01 9.928563833236694336e-01 9.719302058219909668e-01
8.893718719482421875e-01 6.799067854881286621e-01 9.949761629104614258e-01 9.757889509201049805e-01
9.291501045227050781e-01 6.686041951179504395e-01 9.907252192497253418e-01 9.774671196937561035e-01
8.899798393249511719e-01 6.565682291984558105e-01 9.748457074165344238e-01 9.334251880645751953e-01
8.647642731666564941e-01 5.764455795288085938e-01 9.520008563995361328e-01 8.910244703292846680e-01
8.669926524162292480e-01 6.016943454742431641e-01 9.145715832710266113e-01 8.099427819252014160e-01
8.710763454437255859e-01 5.584676861763000488e-01 8.953349590301513672e-01 8.211818337440490723e-01
8.732520937919616699e-01 6.273537278175354004e-01 9.344770312309265137e-01 8.432801961898803711e-01
9.306730031967163086e-01 6.567365527153015137e-01 9.603047966957092285e-01 8.590297698974609375e-01
9.574291110038757324e-01 7.185653448104858398e-01 9.737963676452636719e-01 9.391674399375915527e-01
9.581837058067321777e-01 6.777007579803466797e-01 9.608314037322998047e-01 9.083577990531921387e-01
9.454711079597473145e-01 6.462249159812927246e-01 9.743602871894836426e-01 9.197059869766235352e-01
9.438998699188232422e-01 5.945174694061279297e-01 9.608719348907470703e-01 8.670348525047302246e-01
9.396235942840576172e-01 5.551000833511352539e-01 9.366269707679748535e-01 8.815931081771850586e-01
8.977259397506713867e-01 5.554288625717163086e-01 9.007554650306701660e-01 7.877920866012573242e-01
8.039302229881286621e-01 5.450116395950317383e-01 8.237666487693786621e-01 6.450663805007934570e-01
6.957012414932250977e-01 5.653466582298278809e-01 5.894573926925659180e-01 5.822294354438781738e-01
7.180055379867553711e-01 6.273788213729858398e-01 5.231182575225830078e-01 5.350036621093750000e-01
7.530195713043212891e-01 5.789837837219238281e-01 6.833514571189880371e-01 5.361081957817077637e-01
6.844797730445861816e-01 4.695598483085632324e-01 7.679242491722106934e-01 5.379917025566101074e-01
8.020374774932861328e-01 4.881689250469207764e-01 8.552542328834533691e-01 5.516526103019714355e-01
8.776411414146423340e-01 5.686898827552795410e-01 9.123987555503845215e-01 6.945004463195800781e-01
8.694681525230407715e-01 6.782410740852355957e-01 9.557669758796691895e-01 7.008153796195983887e-01
8.331059813499450684e-01 5.911353826522827148e-01 9.565618038177490234e-01 6.281038522720336914e-01
7.499143481254577637e-01 6.227545142173767090e-01 9.538421630859375000e-01 6.668344736099243164e-01
5.940898656845092773e-01 5.844714641571044922e-01 9.358698725700378418e-01 6.700307726860046387e-01
6.189105510711669922e-01 5.968923568725585938e-01 9.014841914176940918e-01 6.208574771881103516e-01
5.845357179641723633e-01 5.741980671882629395e-01 9.237562417984008789e-01 6.007204651832580566e-01
5.174022912979125977e-01 5.863152742385864258e-01 8.105131983757019043e-01 6.117994785308837891e-01
5.027573108673095703e-01 6.296807527542114258e-01 9.022198319435119629e-01 6.973778605461120605e-01
6.224017143249511719e-01 6.207570433616638184e-01 9.528571963310241699e-01 7.659895420074462891e-01
6.876502037048339844e-01 7.649002671241760254e-01 9.858296513557434082e-01 8.727563023567199707e-01
7.214673161506652832e-01 7.887519598007202148e-01 9.862605929374694824e-01 8.764342665672302246e-01
7.739797830581665039e-01 8.361223936080932617e-01 9.889560341835021973e-01 8.723652362823486328e-01
7.828832268714904785e-01 8.287714719772338867e-01 9.777707457542419434e-01 8.431781530380249023e-01
7.936909198760986328e-01 8.087131977081298828e-01 9.887492656707763672e-01 8.937804102897644043e-01
9.065334200859069824e-01 7.226611971855163574e-01 9.736816287040710449e-01 8.735064268112182617e-01
9.209555387496948242e-01 7.562372088432312012e-01 9.667484760284423828e-01 8.787484169006347656e-01
7.159091234207153320e-01 6.658433675765991211e-01 7.580776810646057129e-01 7.408319115638732910e-01
7.919855713844299316e-01 7.385457754135131836e-01 7.344601750373840332e-01 7.574752569198608398e-01
9.131858348846435547e-01 7.338622808456420898e-01 9.632229804992675781e-01 8.088084459304809570e-01
9.212754368782043457e-01 7.575688362121582031e-01 9.565767645835876465e-01 8.712770938873291016e-01
9.503693580627441406e-01 7.727087140083312988e-01 9.837718605995178223e-01 9.102284312248229980e-01
9.451662898063659668e-01 7.593405842781066895e-01 9.824609160423278809e-01 9.380405545234680176e-01
9.395619034767150879e-01 7.764650583267211914e-01 9.878815412521362305e-01 9.044681191444396973e-01
9.731268286705017090e-01 7.633761763572692871e-01 9.944796562194824219e-01 9.614646434783935547e-01
9.731912612915039062e-01 8.065454363822937012e-01 9.942035079002380371e-01 9.783210754394531250e-01
9.427447915077209473e-01 7.755156159400939941e-01 9.927905797958374023e-01 9.578658342361450195e-01
9.254586696624755859e-01 7.559750080108642578e-01 9.852718114852905273e-01 9.338737726211547852e-01
8.071385622024536133e-01 6.385030150413513184e-01 9.894142150878906250e-01 7.900664806365966797e-01
6.180309057235717773e-01 5.505726933479309082e-01 9.660942554473876953e-01 5.951454043388366699e-01
