# Supplementary material for: Estimating local protein model quality: prospects for molecular replacement
Source: Acta Crystallogr D Struct Biol. 2020 Mar 3;76(Pt 3):285–90. doi: 10.1107/S2059798320000972 (PMC7057213; doi:10.1107/S2059798320000972)
Supplement: Supplementary file 1 [file d-76-00285-sup1.zip › models/1crb.1yiv_A.B99990001.pdb]

EXPDTA    THEORETICAL MODEL, MODELLER 9.23 2019/11/15 00:03:01
REMARK   6 MODELLER OBJECTIVE FUNCTION:       790.9722
REMARK   6 MODELLER BEST TEMPLATE % SEQ ID:  35.878
REMARK   6 SEQUENCE: 1crb/1crb.1yiv_A
REMARK   6 ALIGNMENT: 1crb/1crb.1yiv_A.ali
REMARK   6 SCRIPT: ./make_models.py
REMARK   6 TEMPLATE: 1yiv 1:A - 131:A MODELS 1: - 133: AT 35.9%
ATOM      1  N   PRO     1       4.649   1.380  17.890  1.00 67.51           N
ATOM      2  CA  PRO     1       5.176   0.219  18.661  1.00 67.51           C
ATOM      3  CD  PRO     1       5.526   2.574  18.139  1.00 67.51           C
ATOM      4  CB  PRO     1       6.520   0.657  19.234  1.00 67.51           C
ATOM      5  CG  PRO     1       6.423   2.182  19.323  1.00 67.51           C
ATOM      6  C   PRO     1       4.170  -0.062  19.726  1.00 67.51           C
ATOM      7  O   PRO     1       3.292   0.765  19.968  1.00 67.51           O
ATOM      8  N   VAL     2       4.322  -1.222  20.382  1.00 47.83           N
ATOM      9  CA  VAL     2       3.469  -1.728  21.415  1.00 47.83           C
ATOM     10  CB  VAL     2       3.934  -3.059  21.920  1.00 47.83           C
ATOM     11  CG1 VAL     2       3.003  -3.506  23.057  1.00 47.83           C
ATOM     12  CG2 VAL     2       4.020  -4.036  20.736  1.00 47.83           C
ATOM     13  C   VAL     2       3.524  -0.804  22.586  1.00 47.83           C
ATOM     14  O   VAL     2       2.544  -0.669  23.325  1.00 47.83           O
ATOM     15  N   ASP     3       4.662  -0.132  22.801  1.00 90.65           N
ATOM     16  CA  ASP     3       4.835   0.660  23.983  1.00 90.65           C
ATOM     17  CB  ASP     3       6.186   1.401  24.017  1.00 90.65           C
ATOM     18  CG  ASP     3       6.379   1.995  25.409  1.00 90.65           C
ATOM     19  OD1 ASP     3       5.632   1.594  26.342  1.00 90.65           O
ATOM     20  OD2 ASP     3       7.280   2.863  25.555  1.00 90.65           O
ATOM     21  C   ASP     3       3.755   1.697  24.072  1.00 90.65           C
ATOM     22  O   ASP     3       3.319   2.043  25.170  1.00 90.65           O
ATOM     23  N   PHE     4       3.312   2.238  22.924  1.00 86.28           N
ATOM     24  CA  PHE     4       2.338   3.295  22.878  1.00 86.28           C
ATOM     25  CB  PHE     4       2.303   4.058  21.543  1.00 86.28           C
ATOM     26  CG  PHE     4       3.579   4.830  21.467  1.00 86.28           C
ATOM     27  CD1 PHE     4       3.735   6.023  22.135  1.00 86.28           C
ATOM     28  CD2 PHE     4       4.628   4.353  20.716  1.00 86.28           C
ATOM     29  CE1 PHE     4       4.918   6.725  22.057  1.00 86.28           C
ATOM     30  CE2 PHE     4       5.808   5.050  20.633  1.00 86.28           C
ATOM     31  CZ  PHE     4       5.960   6.240  21.306  1.00 86.28           C
ATOM     32  C   PHE     4       0.946   2.857  23.228  1.00 86.28           C
ATOM     33  O   PHE     4       0.136   3.687  23.636  1.00 86.28           O
ATOM     34  N   ASN     5       0.600   1.571  23.028  1.00108.18           N
ATOM     35  CA  ASN     5      -0.757   1.148  23.259  1.00108.18           C
ATOM     36  CB  ASN     5      -0.984  -0.364  23.045  1.00108.18           C
ATOM     37  CG  ASN     5      -0.094  -1.173  23.982  1.00108.18           C
ATOM     38  OD1 ASN     5       0.546  -0.641  24.884  1.00108.18           O
ATOM     39  ND2 ASN     5      -0.039  -2.513  23.750  1.00108.18           N
ATOM     40  C   ASN     5      -1.218   1.539  24.628  1.00108.18           C
ATOM     41  O   ASN     5      -0.442   1.584  25.583  1.00108.18           O
ATOM     42  N   GLY     6      -2.511   1.914  24.732  1.00 29.00           N
ATOM     43  CA  GLY     6      -3.050   2.286  26.005  1.00 29.00           C
ATOM     44  C   GLY     6      -4.089   3.352  25.820  1.00 29.00           C
ATOM     45  O   GLY     6      -4.475   3.699  24.703  1.00 29.00           O
ATOM     46  N   TYR     7      -4.559   3.888  26.964  1.00108.63           N
ATOM     47  CA  TYR     7      -5.564   4.906  27.085  1.00108.63           C
ATOM     48  CB  TYR     7      -6.694   4.407  28.003  1.00108.63           C
ATOM     49  CG  TYR     7      -7.686   5.477  28.283  1.00108.63           C
ATOM     50  CD1 TYR     7      -7.520   6.317  29.358  1.00108.63           C
ATOM     51  CD2 TYR     7      -8.790   5.631  27.477  1.00108.63           C
ATOM     52  CE1 TYR     7      -8.442   7.300  29.627  1.00108.63           C
ATOM     53  CE2 TYR     7      -9.714   6.611  27.741  1.00108.63           C
ATOM     54  CZ  TYR     7      -9.540   7.447  28.816  1.00108.63           C
ATOM     55  OH  TYR     7     -10.489   8.455  29.086  1.00108.63           O
ATOM     56  C   TYR     7      -4.871   6.056  27.747  1.00108.63           C
ATOM     57  O   TYR     7      -4.205   5.870  28.765  1.00108.63           O
ATOM     58  N   TRP     8      -4.995   7.276  27.182  1.00 80.50           N
ATOM     59  CA  TRP     8      -4.249   8.380  27.716  1.00 80.50           C
ATOM     60  CB  TRP     8      -3.211   8.894  26.707  1.00 80.50           C
ATOM     61  CG  TRP     8      -2.331   7.810  26.129  1.00 80.50           C
ATOM     62  CD2 TRP     8      -1.029   7.445  26.604  1.00 80.50           C
ATOM     63  CD1 TRP     8      -2.596   6.998  25.064  1.00 80.50           C
ATOM     64  NE1 TRP     8      -1.542   6.148  24.848  1.00 80.50           N
ATOM     65  CE2 TRP     8      -0.567   6.410  25.787  1.00 80.50           C
ATOM     66  CE3 TRP     8      -0.274   7.927  27.635  1.00 80.50           C
ATOM     67  CZ2 TRP     8       0.656   5.842  25.990  1.00 80.50           C
ATOM     68  CZ3 TRP     8       0.960   7.349  27.836  1.00 80.50           C
ATOM     69  CH2 TRP     8       1.416   6.328  27.029  1.00 80.50           C
ATOM     70  C   TRP     8      -5.205   9.522  27.906  1.00 80.50           C
ATOM     71  O   TRP     8      -6.001   9.820  27.019  1.00 80.50           O
ATOM     72  N   LYS     9      -5.140  10.211  29.064  1.00108.87           N
ATOM     73  CA  LYS     9      -6.010  11.334  29.283  1.00108.87           C
ATOM     74  CB  LYS     9      -6.834  11.250  30.577  1.00108.87           C
ATOM     75  CG  LYS     9      -7.625  12.528  30.865  1.00108.87           C
ATOM     76  CD  LYS     9      -8.648  12.886  29.787  1.00108.87           C
ATOM     77  CE  LYS     9      -9.495  14.112  30.133  1.00108.87           C
ATOM     78  NZ  LYS     9      -8.621  15.286  30.355  1.00108.87           N
ATOM     79  C   LYS     9      -5.164  12.567  29.365  1.00108.87           C
ATOM     80  O   LYS     9      -4.045  12.525  29.868  1.00108.87           O
ATOM     81  N   MET    10      -5.694  13.703  28.861  1.00 88.34           N
ATOM     82  CA  MET    10      -4.942  14.929  28.816  1.00 88.34           C
ATOM     83  CB  MET    10      -5.530  15.941  27.816  1.00 88.34           C
ATOM     84  CG  MET    10      -4.578  17.084  27.471  1.00 88.34           C
ATOM     85  SD  MET    10      -5.219  18.263  26.246  1.00 88.34           S
ATOM     86  CE  MET    10      -3.596  19.011  25.926  1.00 88.34           C
ATOM     87  C   MET    10      -4.923  15.577  30.171  1.00 88.34           C
ATOM     88  O   MET    10      -5.963  15.975  30.692  1.00 88.34           O
ATOM     89  N   LEU    11      -3.729  15.595  30.809  1.00129.03           N
ATOM     90  CA  LEU    11      -3.469  16.259  32.062  1.00129.03           C
ATOM     91  CB  LEU    11      -2.229  15.675  32.784  1.00129.03           C
ATOM     92  CG  LEU    11      -1.895  16.212  34.204  1.00129.03           C
ATOM     93  CD1 LEU    11      -0.738  15.406  34.814  1.00129.03           C
ATOM     94  CD2 LEU    11      -1.571  17.717  34.254  1.00129.03           C
ATOM     95  C   LEU    11      -3.252  17.729  31.862  1.00129.03           C
ATOM     96  O   LEU    11      -3.741  18.540  32.645  1.00129.03           O
ATOM     97  N   SER    12      -2.478  18.118  30.822  1.00 88.92           N
ATOM     98  CA  SER    12      -2.154  19.513  30.712  1.00 88.92           C
ATOM     99  CB  SER    12      -0.895  19.905  31.498  1.00 88.92           C
ATOM    100  OG  SER    12      -0.640  21.289  31.337  1.00 88.92           O
ATOM    101  C   SER    12      -1.910  19.877  29.280  1.00 88.92           C
ATOM    102  O   SER    12      -1.646  19.021  28.438  1.00 88.92           O
ATOM    103  N   ASN    13      -2.010  21.191  28.978  1.00 55.78           N
ATOM    104  CA  ASN    13      -1.809  21.662  27.642  1.00 55.78           C
ATOM    105  CB  ASN    13      -3.139  21.786  26.870  1.00 55.78           C
ATOM    106  CG  ASN    13      -2.864  21.857  25.374  1.00 55.78           C
ATOM    107  OD1 ASN    13      -1.715  21.897  24.938  1.00 55.78           O
ATOM    108  ND2 ASN    13      -3.954  21.875  24.560  1.00 55.78           N
ATOM    109  C   ASN    13      -1.221  23.032  27.739  1.00 55.78           C
ATOM    110  O   ASN    13      -1.598  23.811  28.614  1.00 55.78           O
ATOM    111  N   GLU    14      -0.253  23.359  26.859  1.00 86.80           N
ATOM    112  CA  GLU    14       0.272  24.690  26.886  1.00 86.80           C
ATOM    113  CB  GLU    14       1.628  24.837  27.596  1.00 86.80           C
ATOM    114  CG  GLU    14       1.521  24.770  29.120  1.00 86.80           C
ATOM    115  CD  GLU    14       2.901  25.042  29.697  1.00 86.80           C
ATOM    116  OE1 GLU    14       3.901  24.790  28.975  1.00 86.80           O
ATOM    117  OE2 GLU    14       2.974  25.508  30.865  1.00 86.80           O
ATOM    118  C   GLU    14       0.443  25.174  25.481  1.00 86.80           C
ATOM    119  O   GLU    14       0.885  24.438  24.598  1.00 86.80           O
ATOM    120  N   ASN    15       0.086  26.456  25.265  1.00 62.69           N
ATOM    121  CA  ASN    15       0.235  27.172  24.028  1.00 62.69           C
ATOM    122  CB  ASN    15       1.708  27.284  23.614  1.00 62.69           C
ATOM    123  CG  ASN    15       2.413  28.031  24.740  1.00 62.69           C
ATOM    124  OD1 ASN    15       1.863  28.966  25.320  1.00 62.69           O
ATOM    125  ND2 ASN    15       3.659  27.596  25.072  1.00 62.69           N
ATOM    126  C   ASN    15      -0.551  26.545  22.919  1.00 62.69           C
ATOM    127  O   ASN    15      -0.162  26.614  21.753  1.00 62.69           O
ATOM    128  N   PHE    16      -1.698  25.932  23.259  1.00 66.07           N
ATOM    129  CA  PHE    16      -2.560  25.282  22.316  1.00 66.07           C
ATOM    130  CB  PHE    16      -3.661  24.483  23.031  1.00 66.07           C
ATOM    131  CG  PHE    16      -4.316  23.610  22.026  1.00 66.07           C
ATOM    132  CD1 PHE    16      -3.650  22.504  21.553  1.00 66.07           C
ATOM    133  CD2 PHE    16      -5.590  23.872  21.572  1.00 66.07           C
ATOM    134  CE1 PHE    16      -4.234  21.676  20.627  1.00 66.07           C
ATOM    135  CE2 PHE    16      -6.179  23.047  20.647  1.00 66.07           C
ATOM    136  CZ  PHE    16      -5.502  21.948  20.172  1.00 66.07           C
ATOM    137  C   PHE    16      -3.235  26.286  21.426  1.00 66.07           C
ATOM    138  O   PHE    16      -3.333  26.095  20.214  1.00 66.07           O
ATOM    139  N   GLU    17      -3.733  27.396  22.005  1.00101.00           N
ATOM    140  CA  GLU    17      -4.482  28.320  21.203  1.00101.00           C
ATOM    141  CB  GLU    17      -5.118  29.479  21.993  1.00101.00           C
ATOM    142  CG  GLU    17      -4.113  30.453  22.601  1.00101.00           C
ATOM    143  CD  GLU    17      -4.886  31.678  23.073  1.00101.00           C
ATOM    144  OE1 GLU    17      -6.143  31.643  23.000  1.00101.00           O
ATOM    145  OE2 GLU    17      -4.231  32.664  23.506  1.00101.00           O
ATOM    146  C   GLU    17      -3.600  28.915  20.151  1.00101.00           C
ATOM    147  O   GLU    17      -4.004  29.038  18.996  1.00101.00           O
ATOM    148  N   GLU    18      -2.360  29.287  20.514  1.00 75.30           N
ATOM    149  CA  GLU    18      -1.485  29.903  19.561  1.00 75.30           C
ATOM    150  CB  GLU    18      -0.159  30.393  20.175  1.00 75.30           C
ATOM    151  CG  GLU    18       0.637  31.317  19.247  1.00 75.30           C
ATOM    152  CD  GLU    18       1.797  31.924  20.030  1.00 75.30           C
ATOM    153  OE1 GLU    18       1.841  31.734  21.275  1.00 75.30           O
ATOM    154  OE2 GLU    18       2.655  32.590  19.391  1.00 75.30           O
ATOM    155  C   GLU    18      -1.188  28.900  18.495  1.00 75.30           C
ATOM    156  O   GLU    18      -1.026  29.246  17.325  1.00 75.30           O
ATOM    157  N   TYR    19      -1.099  27.617  18.887  1.00 78.18           N
ATOM    158  CA  TYR    19      -0.772  26.578  17.959  1.00 78.18           C
ATOM    159  CB  TYR    19      -0.603  25.226  18.661  1.00 78.18           C
ATOM    160  CG  TYR    19      -0.073  24.313  17.625  1.00 78.18           C
ATOM    161  CD1 TYR    19       1.156  24.579  17.070  1.00 78.18           C
ATOM    162  CD2 TYR    19      -0.772  23.199  17.230  1.00 78.18           C
ATOM    163  CE1 TYR    19       1.682  23.755  16.111  1.00 78.18           C
ATOM    164  CE2 TYR    19      -0.248  22.369  16.271  1.00 78.18           C
ATOM    165  CZ  TYR    19       0.976  22.651  15.713  1.00 78.18           C
ATOM    166  OH  TYR    19       1.518  21.805  14.729  1.00 78.18           O
ATOM    167  C   TYR    19      -1.855  26.465  16.921  1.00 78.18           C
ATOM    168  O   TYR    19      -1.571  26.425  15.725  1.00 78.18           O
ATOM    169  N   LEU    20      -3.135  26.452  17.345  1.00 53.76           N
ATOM    170  CA  LEU    20      -4.227  26.318  16.417  1.00 53.76           C
ATOM    171  CB  LEU    20      -5.611  26.226  17.085  1.00 53.76           C
ATOM    172  CG  LEU    20      -5.850  24.900  17.831  1.00 53.76           C
ATOM    173  CD1 LEU    20      -7.251  24.865  18.464  1.00 53.76           C
ATOM    174  CD2 LEU    20      -5.586  23.690  16.920  1.00 53.76           C
ATOM    175  C   LEU    20      -4.222  27.507  15.508  1.00 53.76           C
ATOM    176  O   LEU    20      -4.559  27.394  14.330  1.00 53.76           O
ATOM    177  N   ARG    21      -3.833  28.683  16.037  1.00 97.16           N
ATOM    178  CA  ARG    21      -3.825  29.896  15.268  1.00 97.16           C
ATOM    179  CB  ARG    21      -3.239  31.082  16.061  1.00 97.16           C
ATOM    180  CG  ARG    21      -3.324  32.439  15.352  1.00 97.16           C
ATOM    181  CD  ARG    21      -2.507  33.546  16.031  1.00 97.16           C
ATOM    182  NE  ARG    21      -2.636  34.777  15.196  1.00 97.16           N
ATOM    183  CZ  ARG    21      -3.636  35.677  15.427  1.00 97.16           C
ATOM    184  NH1 ARG    21      -4.487  35.508  16.482  1.00 97.16           N
ATOM    185  NH2 ARG    21      -3.789  36.753  14.599  1.00 97.16           N
ATOM    186  C   ARG    21      -2.940  29.687  14.069  1.00 97.16           C
ATOM    187  O   ARG    21      -3.320  30.008  12.943  1.00 97.16           O
ATOM    188  N   ALA    22      -1.750  29.094  14.285  1.00 45.16           N
ATOM    189  CA  ALA    22      -0.767  28.880  13.257  1.00 45.16           C
ATOM    190  CB  ALA    22       0.508  28.202  13.784  1.00 45.16           C
ATOM    191  C   ALA    22      -1.353  27.991  12.200  1.00 45.16           C
ATOM    192  O   ALA    22      -1.030  28.109  11.018  1.00 45.16           O
ATOM    193  N   LEU    23      -2.200  27.045  12.634  1.00101.41           N
ATOM    194  CA  LEU    23      -2.911  26.072  11.845  1.00101.41           C
ATOM    195  CB  LEU    23      -3.658  25.045  12.713  1.00101.41           C
ATOM    196  CG  LEU    23      -2.710  24.149  13.527  1.00101.41           C
ATOM    197  CD1 LEU    23      -3.481  23.125  14.375  1.00101.41           C
ATOM    198  CD2 LEU    23      -1.664  23.495  12.612  1.00101.41           C
ATOM    199  C   LEU    23      -3.936  26.758  10.992  1.00101.41           C
ATOM    200  O   LEU    23      -4.418  26.158  10.032  1.00101.41           O
ATOM    201  N   ASP    24      -4.294  28.015  11.350  1.00146.12           N
ATOM    202  CA  ASP    24      -5.319  28.860  10.785  1.00146.12           C
ATOM    203  CB  ASP    24      -5.138  29.261   9.291  1.00146.12           C
ATOM    204  CG  ASP    24      -5.242  28.097   8.317  1.00146.12           C
ATOM    205  OD1 ASP    24      -6.215  27.304   8.424  1.00146.12           O
ATOM    206  OD2 ASP    24      -4.328  27.967   7.459  1.00146.12           O
ATOM    207  C   ASP    24      -6.699  28.346  11.076  1.00146.12           C
ATOM    208  O   ASP    24      -7.603  28.397  10.243  1.00146.12           O
ATOM    209  N   VAL    25      -6.883  27.846  12.318  1.00 51.22           N
ATOM    210  CA  VAL    25      -8.171  27.449  12.825  1.00 51.22           C
ATOM    211  CB  VAL    25      -8.088  26.581  14.046  1.00 51.22           C
ATOM    212  CG1 VAL    25      -9.499  26.434  14.636  1.00 51.22           C
ATOM    213  CG2 VAL    25      -7.438  25.242  13.663  1.00 51.22           C
ATOM    214  C   VAL    25      -8.872  28.710  13.250  1.00 51.22           C
ATOM    215  O   VAL    25      -8.242  29.635  13.758  1.00 51.22           O
ATOM    216  N   ASN    26     -10.211  28.765  13.064  1.00 47.81           N
ATOM    217  CA  ASN    26     -11.012  29.926  13.370  1.00 47.81           C
ATOM    218  CB  ASN    26     -12.452  29.854  12.837  1.00 47.81           C
ATOM    219  CG  ASN    26     -12.451  29.912  11.320  1.00 47.81           C
ATOM    220  OD1 ASN    26     -11.410  29.798  10.676  1.00 47.81           O
ATOM    221  ND2 ASN    26     -13.663  30.100  10.733  1.00 47.81           N
ATOM    222  C   ASN    26     -11.166  30.080  14.852  1.00 47.81           C
ATOM    223  O   ASN    26     -10.997  29.133  15.617  1.00 47.81           O
ATOM    224  N   VAL    27     -11.528  31.307  15.286  1.00 29.38           N
ATOM    225  CA  VAL    27     -11.681  31.626  16.680  1.00 29.38           C
ATOM    226  CB  VAL    27     -12.071  33.058  16.920  1.00 29.38           C
ATOM    227  CG1 VAL    27     -12.286  33.257  18.431  1.00 29.38           C
ATOM    228  CG2 VAL    27     -10.993  33.974  16.320  1.00 29.38           C
ATOM    229  C   VAL    27     -12.755  30.770  17.277  1.00 29.38           C
ATOM    230  O   VAL    27     -12.595  30.247  18.379  1.00 29.38           O
ATOM    231  N   ALA    28     -13.880  30.594  16.559  1.00 25.69           N
ATOM    232  CA  ALA    28     -14.980  29.846  17.101  1.00 25.69           C
ATOM    233  CB  ALA    28     -16.177  29.772  16.137  1.00 25.69           C
ATOM    234  C   ALA    28     -14.542  28.442  17.364  1.00 25.69           C
ATOM    235  O   ALA    28     -14.838  27.881  18.416  1.00 25.69           O
ATOM    236  N   LEU    29     -13.821  27.829  16.407  1.00142.91           N
ATOM    237  CA  LEU    29     -13.381  26.480  16.605  1.00142.91           C
ATOM    238  CB  LEU    29     -12.791  25.834  15.336  1.00142.91           C
ATOM    239  CG  LEU    29     -13.839  25.631  14.220  1.00142.91           C
ATOM    240  CD1 LEU    29     -13.249  24.871  13.020  1.00142.91           C
ATOM    241  CD2 LEU    29     -15.122  24.974  14.760  1.00142.91           C
ATOM    242  C   LEU    29     -12.363  26.459  17.706  1.00142.91           C
ATOM    243  O   LEU    29     -12.322  25.522  18.500  1.00142.91           O
ATOM    244  N   ARG    30     -11.512  27.500  17.803  1.00133.37           N
ATOM    245  CA  ARG    30     -10.520  27.486  18.843  1.00133.37           C
ATOM    246  CB  ARG    30      -9.528  28.668  18.850  1.00133.37           C
ATOM    247  CG  ARG    30      -8.178  28.321  18.218  1.00133.37           C
ATOM    248  CD  ARG    30      -7.060  29.316  18.547  1.00133.37           C
ATOM    249  NE  ARG    30      -7.027  30.349  17.476  1.00133.37           N
ATOM    250  CZ  ARG    30      -6.708  31.647  17.762  1.00133.37           C
ATOM    251  NH1 ARG    30      -6.575  32.054  19.060  1.00133.37           N
ATOM    252  NH2 ARG    30      -6.513  32.532  16.747  1.00133.37           N
ATOM    253  C   ARG    30     -11.155  27.444  20.193  1.00133.37           C
ATOM    254  O   ARG    30     -10.650  26.763  21.083  1.00133.37           O
ATOM    255  N   LYS    31     -12.279  28.155  20.399  1.00 82.03           N
ATOM    256  CA  LYS    31     -12.846  28.155  21.716  1.00 82.03           C
ATOM    257  CB  LYS    31     -14.138  28.969  21.863  1.00 82.03           C
ATOM    258  CG  LYS    31     -14.754  28.752  23.246  0.50 82.03           C
ATOM    259  CD  LYS    31     -15.864  29.726  23.630  0.50 82.03           C
ATOM    260  CE  LYS    31     -16.609  29.282  24.891  0.50 82.03           C
ATOM    261  NZ  LYS    31     -17.543  30.338  25.333  1.00 82.03           N
ATOM    262  C   LYS    31     -13.185  26.754  22.130  1.00 82.03           C
ATOM    263  O   LYS    31     -12.935  26.371  23.270  1.00 82.03           O
ATOM    264  N   ILE    32     -13.769  25.948  21.223  1.00 96.07           N
ATOM    265  CA  ILE    32     -14.120  24.614  21.608  1.00 96.07           C
ATOM    266  CB  ILE    32     -14.929  23.859  20.584  1.00 96.07           C
ATOM    267  CG1 ILE    32     -14.143  23.640  19.286  1.00 96.07           C
ATOM    268  CG2 ILE    32     -16.254  24.614  20.393  1.00 96.07           C
ATOM    269  CD1 ILE    32     -14.815  22.652  18.333  1.00 96.07           C
ATOM    270  C   ILE    32     -12.870  23.847  21.897  1.00 96.07           C
ATOM    271  O   ILE    32     -12.800  23.127  22.890  1.00 96.07           O
ATOM    272  N   ALA    33     -11.830  24.037  21.060  1.00 45.69           N
ATOM    273  CA  ALA    33     -10.591  23.314  21.140  1.00 45.69           C
ATOM    274  CB  ALA    33      -9.566  23.778  20.091  1.00 45.69           C
ATOM    275  C   ALA    33      -9.979  23.533  22.490  1.00 45.69           C
ATOM    276  O   ALA    33      -9.352  22.633  23.046  1.00 45.69           O
ATOM    277  N   ASN    34     -10.104  24.754  23.036  1.00 52.94           N
ATOM    278  CA  ASN    34      -9.585  25.044  24.343  1.00 52.94           C
ATOM    279  CB  ASN    34      -9.688  26.537  24.699  1.00 52.94           C
ATOM    280  CG  ASN    34      -8.605  27.246  23.897  1.00 52.94           C
ATOM    281  OD1 ASN    34      -7.434  26.881  23.972  1.00 52.94           O
ATOM    282  ND2 ASN    34      -9.003  28.271  23.098  1.00 52.94           N
ATOM    283  C   ASN    34     -10.351  24.259  25.373  1.00 52.94           C
ATOM    284  O   ASN    34      -9.788  23.836  26.381  1.00 52.94           O
ATOM    285  N   LEU    35     -11.667  24.071  25.153  1.00 56.11           N
ATOM    286  CA  LEU    35     -12.559  23.368  26.041  1.00 56.11           C
ATOM    287  CB  LEU    35     -14.025  23.422  25.570  1.00 56.11           C
ATOM    288  CG  LEU    35     -14.683  24.815  25.612  1.00 56.11           C
ATOM    289  CD1 LEU    35     -16.138  24.752  25.119  1.00 56.11           C
ATOM    290  CD2 LEU    35     -14.579  25.441  27.013  1.00 56.11           C
ATOM    291  C   LEU    35     -12.209  21.906  26.128  1.00 56.11           C
ATOM    292  O   LEU    35     -12.314  21.306  27.196  1.00 56.11           O
ATOM    293  N   LEU    36     -11.782  21.294  25.005  1.00163.19           N
ATOM    294  CA  LEU    36     -11.563  19.871  24.916  1.00163.19           C
ATOM    295  CB  LEU    36     -10.970  19.399  23.568  1.00163.19           C
ATOM    296  CG  LEU    36     -11.882  19.283  22.328  1.00163.19           C
ATOM    297  CD1 LEU    36     -12.523  20.605  21.908  1.00163.19           C
ATOM    298  CD2 LEU    36     -11.089  18.665  21.166  1.00163.19           C
ATOM    299  C   LEU    36     -10.558  19.366  25.907  1.00163.19           C
ATOM    300  O   LEU    36      -9.561  20.016  26.213  1.00163.19           O
ATOM    301  N   LYS    37     -10.841  18.164  26.455  1.00110.80           N
ATOM    302  CA  LYS    37      -9.880  17.431  27.232  1.00110.80           C
ATOM    303  CB  LYS    37     -10.156  17.403  28.740  1.00110.80           C
ATOM    304  CG  LYS    37      -9.856  18.738  29.416  0.50110.80           C
ATOM    305  CD  LYS    37     -10.195  18.756  30.905  0.50110.80           C
ATOM    306  CE  LYS    37      -9.862  20.089  31.573  0.50110.80           C
ATOM    307  NZ  LYS    37      -8.488  20.499  31.203  0.50110.80           N
ATOM    308  C   LYS    37      -9.972  16.032  26.710  1.00110.80           C
ATOM    309  O   LYS    37     -10.713  15.193  27.218  1.00110.80           O
ATOM    310  N   PRO    38      -9.184  15.779  25.702  1.00116.31           N
ATOM    311  CA  PRO    38      -9.298  14.540  24.980  1.00116.31           C
ATOM    312  CD  PRO    38      -8.743  16.868  24.846  1.00116.31           C
ATOM    313  CB  PRO    38      -8.620  14.775  23.632  1.00116.31           C
ATOM    314  CG  PRO    38      -8.723  16.293  23.423  1.00116.31           C
ATOM    315  C   PRO    38      -8.771  13.311  25.646  1.00116.31           C
ATOM    316  O   PRO    38      -7.920  13.401  26.532  1.00116.31           O
ATOM    317  N   ASP    39      -9.296  12.148  25.211  1.00 58.85           N
ATOM    318  CA  ASP    39      -8.878  10.848  25.643  1.00 58.85           C
ATOM    319  CB  ASP    39     -10.065   9.986  26.113  1.00 58.85           C
ATOM    320  CG  ASP    39     -10.742  10.698  27.279  1.00 58.85           C
ATOM    321  OD1 ASP    39     -10.019  11.092  28.233  1.00 58.85           O
ATOM    322  OD2 ASP    39     -11.991  10.857  27.231  1.00 58.85           O
ATOM    323  C   ASP    39      -8.341  10.207  24.399  1.00 58.85           C
ATOM    324  O   ASP    39      -9.033  10.160  23.381  1.00 58.85           O
ATOM    325  N   LYS    40      -7.084   9.720  24.424  1.00 97.30           N
ATOM    326  CA  LYS    40      -6.526   9.151  23.232  1.00 97.30           C
ATOM    327  CB  LYS    40      -5.173   9.798  22.875  1.00 97.30           C
ATOM    328  CG  LYS    40      -4.696   9.582  21.436  1.00 97.30           C
ATOM    329  CD  LYS    40      -3.519  10.483  21.045  1.00 97.30           C
ATOM    330  CE  LYS    40      -3.910  11.759  20.291  1.00 97.30           C
ATOM    331  NZ  LYS    40      -2.693  12.516  19.911  1.00 97.30           N
ATOM    332  C   LYS    40      -6.320   7.693  23.482  1.00 97.30           C
ATOM    333  O   LYS    40      -5.636   7.310  24.431  1.00 97.30           O
ATOM    334  N   GLU    41      -6.930   6.834  22.638  1.00 81.42           N
ATOM    335  CA  GLU    41      -6.751   5.425  22.822  1.00 81.42           C
ATOM    336  CB  GLU    41      -8.059   4.616  22.940  1.00 81.42           C
ATOM    337  CG  GLU    41      -8.970   4.672  21.714  1.00 81.42           C
ATOM    338  CD  GLU    41     -10.143   3.734  21.980  1.00 81.42           C
ATOM    339  OE1 GLU    41     -10.178   3.130  23.086  1.00 81.42           O
ATOM    340  OE2 GLU    41     -11.015   3.607  21.082  1.00 81.42           O
ATOM    341  C   GLU    41      -5.975   4.914  21.657  1.00 81.42           C
ATOM    342  O   GLU    41      -6.300   5.183  20.501  1.00 81.42           O
ATOM    343  N   ILE    42      -4.899   4.161  21.953  1.00 46.48           N
ATOM    344  CA  ILE    42      -4.046   3.646  20.928  1.00 46.48           C
ATOM    345  CB  ILE    42      -2.616   4.042  21.142  1.00 46.48           C
ATOM    346  CG1 ILE    42      -2.487   5.571  21.056  1.00 46.48           C
ATOM    347  CG2 ILE    42      -1.729   3.284  20.143  1.00 46.48           C
ATOM    348  CD1 ILE    42      -1.144   6.091  21.565  1.00 46.48           C
ATOM    349  C   ILE    42      -4.136   2.152  20.983  1.00 46.48           C
ATOM    350  O   ILE    42      -3.954   1.556  22.044  1.00 46.48           O
ATOM    351  N   VAL    43      -4.446   1.516  19.831  1.00 90.97           N
ATOM    352  CA  VAL    43      -4.574   0.085  19.772  1.00 90.97           C
ATOM    353  CB  VAL    43      -5.995  -0.392  19.730  1.00 90.97           C
ATOM    354  CG1 VAL    43      -6.603   0.044  18.387  1.00 90.97           C
ATOM    355  CG2 VAL    43      -6.022  -1.915  19.958  1.00 90.97           C
ATOM    356  C   VAL    43      -3.932  -0.394  18.507  1.00 90.97           C
ATOM    357  O   VAL    43      -3.653   0.391  17.600  1.00 90.97           O
ATOM    358  N   GLN    44      -3.659  -1.712  18.420  1.00 51.29           N
ATOM    359  CA  GLN    44      -3.030  -2.217  17.236  1.00 51.29           C
ATOM    360  CB  GLN    44      -1.541  -2.535  17.435  1.00 51.29           C
ATOM    361  CG  GLN    44      -0.711  -1.301  17.794  1.00 51.29           C
ATOM    362  CD  GLN    44       0.732  -1.743  17.964  1.00 51.29           C
ATOM    363  OE1 GLN    44       1.569  -0.999  18.473  1.00 51.29           O
ATOM    364  NE2 GLN    44       1.036  -3.000  17.539  1.00 51.29           N
ATOM    365  C   GLN    44      -3.709  -3.487  16.829  1.00 51.29           C
ATOM    366  O   GLN    44      -4.057  -4.325  17.660  1.00 51.29           O
ATOM    367  N   ASP    45      -3.917  -3.633  15.506  1.00 92.61           N
ATOM    368  CA  ASP    45      -4.507  -4.786  14.897  1.00 92.61           C
ATOM    369  CB  ASP    45      -5.775  -4.410  14.108  1.00 92.61           C
ATOM    370  CG  ASP    45      -6.467  -5.660  13.589  0.50 92.61           C
ATOM    371  OD1 ASP    45      -5.755  -6.605  13.159  1.00 92.61           O
ATOM    372  OD2 ASP    45      -7.726  -5.678  13.607  1.00 92.61           O
ATOM    373  C   ASP    45      -3.484  -5.248  13.912  1.00 92.61           C
ATOM    374  O   ASP    45      -3.421  -4.740  12.793  1.00 92.61           O
ATOM    375  N   GLY    46      -2.641  -6.223  14.301  1.00 24.37           N
ATOM    376  CA  GLY    46      -1.616  -6.645  13.395  1.00 24.37           C
ATOM    377  C   GLY    46      -0.664  -5.496  13.245  1.00 24.37           C
ATOM    378  O   GLY    46      -0.250  -4.884  14.228  1.00 24.37           O
ATOM    379  N   ASP    47      -0.257  -5.219  11.991  1.00 64.03           N
ATOM    380  CA  ASP    47       0.642  -4.154  11.643  1.00 64.03           C
ATOM    381  CB  ASP    47       1.245  -4.307  10.232  1.00 64.03           C
ATOM    382  CG  ASP    47       0.128  -4.321   9.200  0.00 64.03           C
ATOM    383  OD1 ASP    47      -0.705  -5.266   9.240  0.00 64.03           O
ATOM    384  OD2 ASP    47       0.102  -3.395   8.344  1.00 64.03           O
ATOM    385  C   ASP    47      -0.023  -2.811  11.735  1.00 64.03           C
ATOM    386  O   ASP    47       0.655  -1.798  11.905  1.00 64.03           O
ATOM    387  N   HIS    48      -1.361  -2.756  11.577  1.00 65.64           N
ATOM    388  CA  HIS    48      -2.055  -1.497  11.545  1.00 65.64           C
ATOM    389  ND1 HIS    48      -2.719  -3.074   8.949  1.00 65.64           N
ATOM    390  CG  HIS    48      -3.387  -1.974   9.445  1.00 65.64           C
ATOM    391  CB  HIS    48      -3.456  -1.627  10.910  1.00 65.64           C
ATOM    392  NE2 HIS    48      -3.583  -2.012   7.195  1.00 65.64           N
ATOM    393  CD2 HIS    48      -3.909  -1.340   8.362  1.00 65.64           C
ATOM    394  CE1 HIS    48      -2.865  -3.046   7.601  1.00 65.64           C
ATOM    395  C   HIS    48      -2.171  -0.908  12.927  1.00 65.64           C
ATOM    396  O   HIS    48      -2.496  -1.592  13.895  1.00 65.64           O
ATOM    397  N   MET    49      -1.893   0.408  13.046  1.00132.02           N
ATOM    398  CA  MET    49      -1.985   1.104  14.302  1.00132.02           C
ATOM    399  CB  MET    49      -0.763   1.992  14.604  1.00132.02           C
ATOM    400  CG  MET    49      -0.959   2.907  15.815  1.00132.02           C
ATOM    401  SD  MET    49      -0.966   2.074  17.428  1.00132.02           S
ATOM    402  CE  MET    49       0.837   1.887  17.544  1.00132.02           C
ATOM    403  C   MET    49      -3.165   2.023  14.222  1.00132.02           C
ATOM    404  O   MET    49      -3.414   2.629  13.182  1.00132.02           O
ATOM    405  N   ILE    50      -3.923   2.133  15.335  1.00101.08           N
ATOM    406  CA  ILE    50      -5.091   2.971  15.384  1.00101.08           C
ATOM    407  CB  ILE    50      -6.323   2.250  15.848  1.00101.08           C
ATOM    408  CG1 ILE    50      -6.719   1.094  14.916  1.00101.08           C
ATOM    409  CG2 ILE    50      -7.418   3.315  16.017  1.00101.08           C
ATOM    410  CD1 ILE    50      -7.144   1.545  13.521  1.00101.08           C
ATOM    411  C   ILE    50      -4.884   3.999  16.455  1.00101.08           C
ATOM    412  O   ILE    50      -4.586   3.656  17.598  1.00101.08           O
ATOM    413  N   ILE    51      -5.043   5.292  16.109  1.00116.23           N
ATOM    414  CA  ILE    51      -4.968   6.329  17.100  1.00116.23           C
ATOM    415  CB  ILE    51      -3.958   7.395  16.769  1.00116.23           C
ATOM    416  CG1 ILE    51      -2.554   6.802  16.538  1.00116.23           C
ATOM    417  CG2 ILE    51      -3.985   8.428  17.907  1.00116.23           C
ATOM    418  CD1 ILE    51      -1.923   6.157  17.768  1.00116.23           C
ATOM    419  C   ILE    51      -6.309   6.983  17.073  1.00116.23           C
ATOM    420  O   ILE    51      -6.691   7.598  16.078  1.00116.23           O
ATOM    421  N   ARG    52      -7.072   6.865  18.173  1.00 51.59           N
ATOM    422  CA  ARG    52      -8.378   7.450  18.155  1.00 51.59           C
ATOM    423  CB  ARG    52      -9.496   6.428  18.415  1.00 51.59           C
ATOM    424  CG  ARG    52     -10.891   6.904  18.011  1.00 51.59           C
ATOM    425  CD  ARG    52     -11.953   5.823  18.216  1.00 51.59           C
ATOM    426  NE  ARG    52     -13.263   6.381  17.785  1.00 51.59           N
ATOM    427  CZ  ARG    52     -13.951   7.221  18.610  1.00 51.59           C
ATOM    428  NH1 ARG    52     -13.398   7.620  19.793  1.00 51.59           N
ATOM    429  NH2 ARG    52     -15.185   7.674  18.244  1.00 51.59           N
ATOM    430  C   ARG    52      -8.420   8.468  19.238  1.00 51.59           C
ATOM    431  O   ARG    52      -7.980   8.223  20.362  1.00 51.59           O
ATOM    432  N   THR    53      -8.947   9.660  18.912  1.00 44.86           N
ATOM    433  CA  THR    53      -9.002  10.679  19.907  1.00 44.86           C
ATOM    434  CB  THR    53      -8.248  11.910  19.502  1.00 44.86           C
ATOM    435  OG1 THR    53      -6.896  11.567  19.231  1.00 44.86           O
ATOM    436  CG2 THR    53      -8.304  12.935  20.646  1.00 44.86           C
ATOM    437  C   THR    53     -10.444  11.015  20.113  1.00 44.86           C
ATOM    438  O   THR    53     -11.183  11.248  19.158  1.00 44.86           O
ATOM    439  N   LEU    54     -10.882  11.027  21.390  1.00 99.28           N
ATOM    440  CA  LEU    54     -12.262  11.293  21.670  1.00 99.28           C
ATOM    441  CB  LEU    54     -12.928  10.171  22.502  1.00 99.28           C
ATOM    442  CG  LEU    54     -14.425  10.334  22.863  1.00 99.28           C
ATOM    443  CD1 LEU    54     -14.949   9.030  23.483  1.00 99.28           C
ATOM    444  CD2 LEU    54     -14.708  11.526  23.795  1.00 99.28           C
ATOM    445  C   LEU    54     -12.346  12.583  22.419  1.00 99.28           C
ATOM    446  O   LEU    54     -11.550  12.856  23.316  1.00 99.28           O
ATOM    447  N   SER    55     -13.337  13.415  22.035  1.00103.78           N
ATOM    448  CA  SER    55     -13.603  14.680  22.653  1.00103.78           C
ATOM    449  CB  SER    55     -13.187  15.900  21.811  1.00103.78           C
ATOM    450  OG  SER    55     -11.822  15.846  21.441  1.00103.78           O
ATOM    451  C   SER    55     -15.088  14.797  22.650  1.00103.78           C
ATOM    452  O   SER    55     -15.779  14.110  21.899  1.00103.78           O
ATOM    453  N   THR    56     -15.627  15.676  23.506  1.00115.67           N
ATOM    454  CA  THR    56     -17.039  15.869  23.483  1.00115.67           C
ATOM    455  CB  THR    56     -17.489  16.801  24.566  1.00115.67           C
ATOM    456  OG1 THR    56     -16.981  18.105  24.325  1.00115.67           O
ATOM    457  CG2 THR    56     -16.945  16.277  25.908  1.00115.67           C
ATOM    458  C   THR    56     -17.367  16.491  22.157  1.00115.67           C
ATOM    459  O   THR    56     -18.344  16.126  21.505  1.00115.67           O
ATOM    460  N   PHE    57     -16.535  17.469  21.744  1.00 90.50           N
ATOM    461  CA  PHE    57     -16.716  18.275  20.566  1.00 90.50           C
ATOM    462  CB  PHE    57     -15.802  19.500  20.590  1.00 90.50           C
ATOM    463  CG  PHE    57     -16.140  20.092  21.908  1.00 90.50           C
ATOM    464  CD1 PHE    57     -17.336  20.745  22.099  1.00 90.50           C
ATOM    465  CD2 PHE    57     -15.257  19.967  22.954  1.00 90.50           C
ATOM    466  CE1 PHE    57     -17.641  21.278  23.329  1.00 90.50           C
ATOM    467  CE2 PHE    57     -15.559  20.502  24.183  1.00 90.50           C
ATOM    468  CZ  PHE    57     -16.754  21.154  24.372  1.00 90.50           C
ATOM    469  C   PHE    57     -16.484  17.543  19.283  1.00 90.50           C
ATOM    470  O   PHE    57     -17.211  17.763  18.317  1.00 90.50           O
ATOM    471  N   ARG    58     -15.434  16.700  19.196  1.00137.35           N
ATOM    472  CA  ARG    58     -15.237  16.021  17.946  1.00137.35           C
ATOM    473  CB  ARG    58     -14.557  16.900  16.882  1.00137.35           C
ATOM    474  CG  ARG    58     -14.398  16.209  15.527  1.00137.35           C
ATOM    475  CD  ARG    58     -14.302  17.185  14.353  1.00137.35           C
ATOM    476  NE  ARG    58     -15.653  17.792  14.181  1.00137.35           N
ATOM    477  CZ  ARG    58     -15.984  18.909  14.890  1.00137.35           C
ATOM    478  NH1 ARG    58     -15.047  19.503  15.685  1.00137.35           N
ATOM    479  NH2 ARG    58     -17.244  19.431  14.813  1.00137.35           N
ATOM    480  C   ARG    58     -14.391  14.812  18.189  1.00137.35           C
ATOM    481  O   ARG    58     -13.586  14.783  19.116  1.00137.35           O
ATOM    482  N   ASN    59     -14.573  13.764  17.352  1.00 45.78           N
ATOM    483  CA  ASN    59     -13.817  12.549  17.482  1.00 45.78           C
ATOM    484  CB  ASN    59     -14.686  11.288  17.649  1.00 45.78           C
ATOM    485  CG  ASN    59     -15.313  11.271  19.038  1.00 45.78           C
ATOM    486  OD1 ASN    59     -14.629  11.433  20.047  1.00 45.78           O
ATOM    487  ND2 ASN    59     -16.655  11.058  19.091  1.00 45.78           N
ATOM    488  C   ASN    59     -13.057  12.355  16.207  1.00 45.78           C
ATOM    489  O   ASN    59     -13.563  12.646  15.125  1.00 45.78           O
ATOM    490  N   TYR    60     -11.803  11.866  16.316  1.00151.61           N
ATOM    491  CA  TYR    60     -10.963  11.651  15.174  1.00151.61           C
ATOM    492  CB  TYR    60      -9.858  12.716  15.100  1.00151.61           C
ATOM    493  CG  TYR    60      -8.968  12.507  13.926  1.00151.61           C
ATOM    494  CD1 TYR    60      -9.475  12.465  12.650  1.00151.61           C
ATOM    495  CD2 TYR    60      -7.607  12.414  14.112  1.00151.61           C
ATOM    496  CE1 TYR    60      -8.634  12.295  11.575  1.00151.61           C
ATOM    497  CE2 TYR    60      -6.762  12.248  13.044  1.00151.61           C
ATOM    498  CZ  TYR    60      -7.279  12.186  11.772  1.00151.61           C
ATOM    499  OH  TYR    60      -6.415  12.015  10.671  1.00151.61           O
ATOM    500  C   TYR    60     -10.349  10.294  15.303  1.00151.61           C
ATOM    501  O   TYR    60      -9.932   9.894  16.388  1.00151.61           O
ATOM    502  N   ILE    61     -10.307   9.537  14.186  1.00146.25           N
ATOM    503  CA  ILE    61      -9.771   8.208  14.210  1.00146.25           C
ATOM    504  CB  ILE    61     -10.890   7.194  14.211  1.00146.25           C
ATOM    505  CG1 ILE    61     -10.404   5.757  14.473  1.00146.25           C
ATOM    506  CG2 ILE    61     -11.674   7.376  12.901  1.00146.25           C
ATOM    507  CD1 ILE    61      -9.544   5.168  13.358  1.00146.25           C
ATOM    508  C   ILE    61      -8.926   8.024  12.981  1.00146.25           C
ATOM    509  O   ILE    61      -9.316   8.415  11.884  1.00146.25           O
ATOM    510  N   MET    62      -7.720   7.437  13.144  1.00 93.06           N
ATOM    511  CA  MET    62      -6.862   7.137  12.030  1.00 93.06           C
ATOM    512  CB  MET    62      -5.652   8.071  11.859  1.00 93.06           C
ATOM    513  CG  MET    62      -5.949   9.296  11.002  1.00 93.06           C
ATOM    514  SD  MET    62      -5.967   8.941   9.217  1.00 93.06           S
ATOM    515  CE  MET    62      -7.431   7.866   9.231  1.00 93.06           C
ATOM    516  C   MET    62      -6.311   5.759  12.213  1.00 93.06           C
ATOM    517  O   MET    62      -6.051   5.327  13.334  1.00 93.06           O
ATOM    518  N   ASP    63      -6.158   5.031  11.084  1.00 94.98           N
ATOM    519  CA  ASP    63      -5.588   3.713  11.051  1.00 94.98           C
ATOM    520  CB  ASP    63      -6.578   2.640  10.551  1.00 94.98           C
ATOM    521  CG  ASP    63      -6.011   1.242  10.780  1.00 94.98           C
ATOM    522  OD1 ASP    63      -5.020   1.112  11.545  1.00 94.98           O
ATOM    523  OD2 ASP    63      -6.578   0.280  10.195  1.00 94.98           O
ATOM    524  C   ASP    63      -4.474   3.787  10.052  1.00 94.98           C
ATOM    525  O   ASP    63      -4.671   4.270   8.939  1.00 94.98           O
ATOM    526  N   PHE    64      -3.259   3.326  10.416  1.00 82.69           N
ATOM    527  CA  PHE    64      -2.180   3.460   9.485  1.00 82.69           C
ATOM    528  CB  PHE    64      -1.491   4.825   9.596  1.00 82.69           C
ATOM    529  CG  PHE    64      -1.147   4.992  11.038  1.00 82.69           C
ATOM    530  CD1 PHE    64       0.005   4.461  11.570  1.00 82.69           C
ATOM    531  CD2 PHE    64      -2.001   5.686  11.862  1.00 82.69           C
ATOM    532  CE1 PHE    64       0.298   4.626  12.906  1.00 82.69           C
ATOM    533  CE2 PHE    64      -1.713   5.853  13.195  1.00 82.69           C
ATOM    534  CZ  PHE    64      -0.560   5.323  13.720  1.00 82.69           C
ATOM    535  C   PHE    64      -1.139   2.424   9.729  1.00 82.69           C
ATOM    536  O   PHE    64      -1.117   1.749  10.760  1.00 82.69           O
ATOM    537  N   GLN    65      -0.257   2.268   8.723  1.00 87.31           N
ATOM    538  CA  GLN    65       0.878   1.407   8.800  1.00 87.31           C
ATOM    539  CB  GLN    65       1.060   0.510   7.567  1.00 87.31           C
ATOM    540  CG  GLN    65       2.220  -0.472   7.723  1.00 87.31           C
ATOM    541  CD  GLN    65       2.367  -1.252   6.427  1.00 87.31           C
ATOM    542  OE1 GLN    65       3.469  -1.391   5.899  1.00 87.31           O
ATOM    543  NE2 GLN    65       1.232  -1.784   5.898  1.00 87.31           N
ATOM    544  C   GLN    65       2.038   2.347   8.840  1.00 87.31           C
ATOM    545  O   GLN    65       1.981   3.430   8.262  1.00 87.31           O
ATOM    546  N   VAL    66       3.122   1.971   9.539  1.00 39.72           N
ATOM    547  CA  VAL    66       4.222   2.883   9.652  1.00 39.72           C
ATOM    548  CB  VAL    66       5.279   2.460  10.624  1.00 39.72           C
ATOM    549  CG1 VAL    66       6.471   3.421  10.477  1.00 39.72           C
ATOM    550  CG2 VAL    66       4.672   2.436  12.036  1.00 39.72           C
ATOM    551  C   VAL    66       4.906   3.026   8.334  1.00 39.72           C
ATOM    552  O   VAL    66       5.060   2.067   7.581  1.00 39.72           O
ATOM    553  N   GLY    67       5.308   4.275   8.024  1.00 26.34           N
ATOM    554  CA  GLY    67       6.107   4.553   6.869  1.00 26.34           C
ATOM    555  C   GLY    67       5.265   4.696   5.641  1.00 26.34           C
ATOM    556  O   GLY    67       5.804   4.927   4.559  1.00 26.34           O
ATOM    557  N   LYS    68       3.930   4.557   5.747  1.00106.88           N
ATOM    558  CA  LYS    68       3.159   4.729   4.549  1.00106.88           C
ATOM    559  CB  LYS    68       2.229   3.552   4.210  1.00106.88           C
ATOM    560  CG  LYS    68       1.482   3.750   2.888  1.00106.88           C
ATOM    561  CD  LYS    68       2.398   3.731   1.661  1.00106.88           C
ATOM    562  CE  LYS    68       1.667   3.977   0.340  1.00106.88           C
ATOM    563  NZ  LYS    68       2.631   3.964  -0.783  1.00106.88           N
ATOM    564  C   LYS    68       2.297   5.928   4.742  1.00106.88           C
ATOM    565  O   LYS    68       1.604   6.050   5.749  1.00106.88           O
ATOM    566  N   GLU    69       2.319   6.850   3.759  1.00 52.80           N
ATOM    567  CA  GLU    69       1.557   8.057   3.862  1.00 52.80           C
ATOM    568  CB  GLU    69       1.991   9.121   2.840  1.00 52.80           C
ATOM    569  CG  GLU    69       1.450  10.523   3.124  1.00 52.80           C
ATOM    570  CD  GLU    69       2.317  11.502   2.345  1.00 52.80           C
ATOM    571  OE1 GLU    69       3.556  11.487   2.565  1.00 52.80           O
ATOM    572  OE2 GLU    69       1.761  12.272   1.519  1.00 52.80           O
ATOM    573  C   GLU    69       0.119   7.716   3.650  1.00 52.80           C
ATOM    574  O   GLU    69      -0.212   6.821   2.873  1.00 52.80           O
ATOM    575  N   PHE    70      -0.778   8.415   4.375  1.00148.80           N
ATOM    576  CA  PHE    70      -2.179   8.152   4.261  1.00148.80           C
ATOM    577  CB  PHE    70      -2.707   7.201   5.352  1.00148.80           C
ATOM    578  CG  PHE    70      -2.308   7.686   6.710  1.00148.80           C
ATOM    579  CD1 PHE    70      -1.072   7.354   7.215  1.00148.80           C
ATOM    580  CD2 PHE    70      -3.151   8.456   7.477  1.00148.80           C
ATOM    581  CE1 PHE    70      -0.672   7.779   8.461  1.00148.80           C
ATOM    582  CE2 PHE    70      -2.760   8.883   8.727  1.00148.80           C
ATOM    583  CZ  PHE    70      -1.526   8.535   9.225  1.00148.80           C
ATOM    584  C   PHE    70      -2.917   9.447   4.298  1.00148.80           C
ATOM    585  O   PHE    70      -2.421  10.454   4.801  1.00148.80           O
ATOM    586  N   GLU    71      -4.133   9.463   3.726  1.00 63.88           N
ATOM    587  CA  GLU    71      -4.849  10.695   3.700  1.00 63.88           C
ATOM    588  CB  GLU    71      -5.762  10.835   2.473  1.00 63.88           C
ATOM    589  CG  GLU    71      -4.946  10.933   1.181  1.00 63.88           C
ATOM    590  CD  GLU    71      -5.897  11.049   0.003  1.00 63.88           C
ATOM    591  OE1 GLU    71      -6.926  11.761   0.139  1.00 63.88           O
ATOM    592  OE2 GLU    71      -5.599  10.425  -1.051  1.00 63.88           O
ATOM    593  C   GLU    71      -5.656  10.790   4.945  1.00 63.88           C
ATOM    594  O   GLU    71      -6.385   9.867   5.311  1.00 63.88           O
ATOM    595  N   GLU    72      -5.503  11.926   5.651  1.00121.13           N
ATOM    596  CA  GLU    72      -6.255  12.171   6.836  1.00121.13           C
ATOM    597  CB  GLU    72      -5.507  12.938   7.946  1.00121.13           C
ATOM    598  CG  GLU    72      -4.443  12.136   8.695  1.00121.13           C
ATOM    599  CD  GLU    72      -3.915  13.021   9.821  1.00121.13           C
ATOM    600  OE1 GLU    72      -3.642  14.220   9.550  1.00121.13           O
ATOM    601  OE2 GLU    72      -3.794  12.516  10.968  1.00121.13           O
ATOM    602  C   GLU    72      -7.337  13.060   6.399  1.00121.13           C
ATOM    603  O   GLU    72      -7.156  14.262   6.197  1.00121.13           O
ATOM    604  N   ASP    73      -8.498  12.441   6.199  1.00149.75           N
ATOM    605  CA  ASP    73      -9.644  13.169   5.824  1.00149.75           C
ATOM    606  CB  ASP    73     -10.195  12.826   4.429  1.00149.75           C
ATOM    607  CG  ASP    73      -9.353  13.526   3.371  1.00149.75           C
ATOM    608  OD1 ASP    73      -8.165  13.833   3.654  1.00149.75           O
ATOM    609  OD2 ASP    73      -9.898  13.762   2.261  1.00149.75           O
ATOM    610  C   ASP    73     -10.670  12.748   6.786  1.00149.75           C
ATOM    611  O   ASP    73     -10.392  12.696   7.990  1.00149.75           O
ATOM    612  N   LEU    74     -11.833  12.320   6.247  1.00251.95           N
ATOM    613  CA  LEU    74     -12.950  12.249   7.118  1.00251.95           C
ATOM    614  CB  LEU    74     -12.748  11.359   8.360  1.00251.95           C
ATOM    615  CG  LEU    74     -12.385   9.902   8.013  1.00251.95           C
ATOM    616  CD1 LEU    74     -13.426   9.271   7.077  1.00251.95           C
ATOM    617  CD2 LEU    74     -10.944   9.783   7.491  1.00251.95           C
ATOM    618  C   LEU    74     -12.896  13.680   7.480  1.00251.95           C
ATOM    619  O   LEU    74     -13.183  14.539   6.652  1.00251.95           O
ATOM    620  N   THR    75     -12.511  13.995   8.721  1.00289.48           N
ATOM    621  CA  THR    75     -12.169  15.361   8.893  1.00289.48           C
ATOM    622  CB  THR    75     -13.139  16.114   9.748  1.00289.48           C
ATOM    623  OG1 THR    75     -12.864  17.505   9.695  1.00289.48           O
ATOM    624  CG2 THR    75     -13.013  15.592  11.190  1.00289.48           C
ATOM    625  C   THR    75     -10.847  15.384   9.599  1.00289.48           C
ATOM    626  O   THR    75     -10.573  14.522  10.428  1.00289.48           O
ATOM    627  N   GLY    76      -9.965  16.369   9.273  1.00 96.27           N
ATOM    628  CA  GLY    76      -8.851  16.577  10.153  1.00 96.27           C
ATOM    629  C   GLY    76      -9.571  17.215  11.302  1.00 96.27           C
ATOM    630  O   GLY    76     -10.726  17.598  11.136  1.00 96.27           O
ATOM    631  N   ILE    77      -8.920  17.403  12.465  1.00126.99           N
ATOM    632  CA  ILE    77      -9.623  17.887  13.624  1.00126.99           C
ATOM    633  CB  ILE    77      -8.686  18.136  14.777  1.00126.99           C
ATOM    634  CG1 ILE    77      -7.679  19.242  14.416  1.00126.99           C
ATOM    635  CG2 ILE    77      -8.018  16.797  15.139  1.00126.99           C
ATOM    636  CD1 ILE    77      -6.781  19.678  15.575  1.00126.99           C
ATOM    637  C   ILE    77     -10.292  19.187  13.275  1.00126.99           C
ATOM    638  O   ILE    77     -11.449  19.398  13.626  1.00126.99           O
ATOM    639  N   ASP    78      -9.607  20.077  12.528  1.00132.58           N
ATOM    640  CA  ASP    78     -10.260  21.301  12.152  1.00132.58           C
ATOM    641  CB  ASP    78      -9.387  22.558  12.332  1.00132.58           C
ATOM    642  CG  ASP    78      -8.249  22.538  11.320  1.00132.58           C
ATOM    643  OD1 ASP    78      -7.403  21.603  11.370  1.00132.58           O
ATOM    644  OD2 ASP    78      -8.207  23.475  10.482  1.00132.58           O
ATOM    645  C   ASP    78     -10.616  21.239  10.691  1.00132.58           C
ATOM    646  O   ASP    78     -10.644  22.263  10.008  1.00132.58           O
ATOM    647  N   ASP    79     -10.955  20.031  10.202  1.00 87.76           N
ATOM    648  CA  ASP    79     -11.398  19.761   8.858  1.00 87.76           C
ATOM    649  CB  ASP    79     -12.702  20.505   8.509  1.00 87.76           C
ATOM    650  CG  ASP    79     -13.328  19.856   7.279  1.00 87.76           C
ATOM    651  OD1 ASP    79     -13.384  18.599   7.240  1.00 87.76           O
ATOM    652  OD2 ASP    79     -13.740  20.610   6.359  1.00 87.76           O
ATOM    653  C   ASP    79     -10.376  20.091   7.806  1.00 87.76           C
ATOM    654  O   ASP    79     -10.734  20.537   6.716  1.00 87.76           O
ATOM    655  N   ARG    80      -9.070  19.889   8.070  1.00128.40           N
ATOM    656  CA  ARG    80      -8.152  20.085   6.980  1.00128.40           C
ATOM    657  CB  ARG    80      -6.748  20.580   7.395  1.00128.40           C
ATOM    658  CG  ARG    80      -6.680  22.103   7.573  1.00128.40           C
ATOM    659  CD  ARG    80      -5.282  22.665   7.869  1.00128.40           C
ATOM    660  NE  ARG    80      -5.075  22.684   9.348  1.00128.40           N
ATOM    661  CZ  ARG    80      -4.573  21.604  10.017  1.00128.40           C
ATOM    662  NH1 ARG    80      -4.278  20.451   9.352  1.00128.40           N
ATOM    663  NH2 ARG    80      -4.368  21.679  11.363  1.00128.40           N
ATOM    664  C   ARG    80      -8.018  18.784   6.250  1.00128.40           C
ATOM    665  O   ARG    80      -8.138  17.709   6.839  1.00128.40           O
ATOM    666  N   LYS    81      -7.810  18.850   4.920  1.00126.17           N
ATOM    667  CA  LYS    81      -7.586  17.657   4.156  1.00126.17           C
ATOM    668  CB  LYS    81      -7.991  17.778   2.676  1.00126.17           C
ATOM    669  CG  LYS    81      -9.494  17.669   2.439  1.00126.17           C
ATOM    670  CD  LYS    81     -10.302  18.772   3.116  1.00126.17           C
ATOM    671  CE  LYS    81     -11.805  18.635   2.881  1.00126.17           C
ATOM    672  NZ  LYS    81     -12.258  17.296   3.318  1.00126.17           N
ATOM    673  C   LYS    81      -6.110  17.495   4.151  1.00126.17           C
ATOM    674  O   LYS    81      -5.406  18.285   3.525  1.00126.17           O
ATOM    675  N   CYS    82      -5.591  16.462   4.840  1.00 52.57           N
ATOM    676  CA  CYS    82      -4.163  16.396   4.897  1.00 52.57           C
ATOM    677  CB  CYS    82      -3.589  16.814   6.260  1.00 52.57           C
ATOM    678  SG  CYS    82      -3.857  18.583   6.579  1.00 52.57           S
ATOM    679  C   CYS    82      -3.673  15.020   4.596  1.00 52.57           C
ATOM    680  O   CYS    82      -4.440  14.070   4.452  1.00 52.57           O
ATOM    681  N   MET    83      -2.338  14.916   4.453  1.00 58.95           N
ATOM    682  CA  MET    83      -1.654  13.685   4.189  1.00 58.95           C
ATOM    683  CB  MET    83      -0.803  13.757   2.910  1.00 58.95           C
ATOM    684  CG  MET    83      -1.591  14.045   1.630  1.00 58.95           C
ATOM    685  SD  MET    83      -0.551  14.619   0.252  1.00 58.95           S
ATOM    686  CE  MET    83      -0.213  16.242   0.998  1.00 58.95           C
ATOM    687  C   MET    83      -0.680  13.535   5.317  1.00 58.95           C
ATOM    688  O   MET    83      -0.006  14.500   5.676  1.00 58.95           O
ATOM    689  N   THR    84      -0.575  12.337   5.924  1.00134.66           N
ATOM    690  CA  THR    84       0.372  12.255   6.998  1.00134.66           C
ATOM    691  CB  THR    84      -0.244  12.372   8.357  1.00134.66           C
ATOM    692  OG1 THR    84      -0.964  11.196   8.670  1.00134.66           O
ATOM    693  CG2 THR    84      -1.227  13.550   8.331  1.00134.66           C
ATOM    694  C   THR    84       1.057  10.930   6.964  1.00134.66           C
ATOM    695  O   THR    84       0.604   9.981   6.327  1.00134.66           O
ATOM    696  N   THR    85       2.218  10.864   7.641  1.00129.18           N
ATOM    697  CA  THR    85       2.960   9.650   7.784  1.00129.18           C
ATOM    698  CB  THR    85       4.201   9.576   6.953  1.00129.18           C
ATOM    699  OG1 THR    85       5.009  10.715   7.199  1.00129.18           O
ATOM    700  CG2 THR    85       3.825   9.480   5.473  1.00129.18           C
ATOM    701  C   THR    85       3.427   9.586   9.197  1.00129.18           C
ATOM    702  O   THR    85       3.784  10.598   9.796  1.00129.18           O
ATOM    703  N   VAL    86       3.426   8.362   9.756  1.00133.00           N
ATOM    704  CA  VAL    86       3.908   8.133  11.083  1.00133.00           C
ATOM    705  CB  VAL    86       2.963   7.373  11.962  1.00133.00           C
ATOM    706  CG1 VAL    86       1.770   8.250  12.350  1.00133.00           C
ATOM    707  CG2 VAL    86       2.557   6.111  11.188  1.00133.00           C
ATOM    708  C   VAL    86       5.092   7.232  10.978  1.00133.00           C
ATOM    709  O   VAL    86       5.117   6.308  10.169  1.00133.00           O
ATOM    710  N   SER    87       6.114   7.494  11.815  1.00 82.88           N
ATOM    711  CA  SER    87       7.271   6.649  11.834  1.00 82.88           C
ATOM    712  CB  SER    87       8.486   7.264  11.120  1.00 82.88           C
ATOM    713  OG  SER    87       9.554   6.328  11.087  1.00 82.88           O
ATOM    714  C   SER    87       7.628   6.458  13.278  1.00 82.88           C
ATOM    715  O   SER    87       7.202   7.239  14.128  1.00 82.88           O
ATOM    716  N   TRP    88       8.399   5.395  13.607  1.00169.79           N
ATOM    717  CA  TRP    88       8.762   5.178  14.982  1.00169.79           C
ATOM    718  CB  TRP    88       8.235   3.872  15.595  1.00169.79           C
ATOM    719  CG  TRP    88       8.822   3.604  16.961  1.00169.79           C
ATOM    720  CD2 TRP    88       9.916   2.707  17.185  1.00169.79           C
ATOM    721  CD1 TRP    88       8.482   4.114  18.183  1.00169.79           C
ATOM    722  NE1 TRP    88       9.308   3.595  19.152  1.00169.79           N
ATOM    723  CE2 TRP    88      10.198   2.723  18.553  1.00169.79           C
ATOM    724  CE3 TRP    88      10.636   1.931  16.320  1.00169.79           C
ATOM    725  CZ2 TRP    88      11.202   1.962  19.076  1.00169.79           C
ATOM    726  CZ3 TRP    88      11.648   1.163  16.852  1.00169.79           C
ATOM    727  CH2 TRP    88      11.926   1.179  18.203  1.00169.79           C
ATOM    728  C   TRP    88      10.246   5.150  15.134  1.00169.79           C
ATOM    729  O   TRP    88      10.957   4.489  14.375  1.00169.79           O
ATOM    730  N   ASP    89      10.746   5.889  16.147  1.00 93.54           N
ATOM    731  CA  ASP    89      12.155   5.930  16.388  1.00 93.54           C
ATOM    732  CB  ASP    89      12.850   7.087  15.640  1.00 93.54           C
ATOM    733  CG  ASP    89      14.370   6.989  15.756  1.00 93.54           C
ATOM    734  OD1 ASP    89      14.880   6.348  16.712  1.00 93.54           O
ATOM    735  OD2 ASP    89      15.048   7.573  14.870  1.00 93.54           O
ATOM    736  C   ASP    89      12.403   6.130  17.855  1.00 93.54           C
ATOM    737  O   ASP    89      12.240   7.228  18.379  1.00 93.54           O
ATOM    738  N   GLY    90      12.791   5.049  18.562  1.00 44.39           N
ATOM    739  CA  GLY    90      13.259   5.167  19.914  1.00 44.39           C
ATOM    740  C   GLY    90      12.290   5.833  20.846  1.00 44.39           C
ATOM    741  O   GLY    90      12.518   6.967  21.261  1.00 44.39           O
ATOM    742  N   ASP    91      11.193   5.138  21.217  1.00 66.13           N
ATOM    743  CA  ASP    91      10.253   5.626  22.196  1.00 66.13           C
ATOM    744  CB  ASP    91      10.900   5.954  23.551  1.00 66.13           C
ATOM    745  CG  ASP    91      11.428   4.674  24.182  1.00 66.13           C
ATOM    746  OD1 ASP    91      11.341   3.597  23.531  1.00 66.13           O
ATOM    747  OD2 ASP    91      11.936   4.765  25.331  1.00 66.13           O
ATOM    748  C   ASP    91       9.568   6.870  21.727  1.00 66.13           C
ATOM    749  O   ASP    91       9.179   7.714  22.537  1.00 66.13           O
ATOM    750  N   LYS    92       9.388   7.018  20.402  1.00 76.96           N
ATOM    751  CA  LYS    92       8.670   8.169  19.946  1.00 76.96           C
ATOM    752  CB  LYS    92       9.563   9.371  19.608  1.00 76.96           C
ATOM    753  CG  LYS    92      10.340   9.936  20.794  1.00 76.96           C
ATOM    754  CD  LYS    92      11.442  10.899  20.358  1.00 76.96           C
ATOM    755  CE  LYS    92      12.333  11.368  21.507  1.00 76.96           C
ATOM    756  NZ  LYS    92      13.262  10.282  21.888  1.00 76.96           N
ATOM    757  C   LYS    92       7.989   7.814  18.662  1.00 76.96           C
ATOM    758  O   LYS    92       8.590   7.188  17.791  1.00 76.96           O
ATOM    759  N   LEU    93       6.702   8.195  18.527  1.00 75.96           N
ATOM    760  CA  LEU    93       6.019   8.062  17.271  1.00 75.96           C
ATOM    761  CB  LEU    93       4.532   7.655  17.339  1.00 75.96           C
ATOM    762  CG  LEU    93       4.232   6.171  17.600  1.00 75.96           C
ATOM    763  CD1 LEU    93       2.715   5.921  17.636  1.00 75.96           C
ATOM    764  CD2 LEU    93       4.935   5.275  16.568  1.00 75.96           C
ATOM    765  C   LEU    93       5.984   9.444  16.715  1.00 75.96           C
ATOM    766  O   LEU    93       5.505  10.361  17.378  1.00 75.96           O
ATOM    767  N   GLN    94       6.491   9.652  15.486  1.00 94.20           N
ATOM    768  CA  GLN    94       6.434  11.003  15.020  1.00 94.20           C
ATOM    769  CB  GLN    94       7.797  11.646  14.725  1.00 94.20           C
ATOM    770  CG  GLN    94       8.565  11.036  13.558  1.00 94.20           C
ATOM    771  CD  GLN    94       9.842  11.849  13.431  1.00 94.20           C
ATOM    772  OE1 GLN    94      10.338  12.401  14.413  1.00 94.20           O
ATOM    773  NE2 GLN    94      10.384  11.941  12.188  1.00 94.20           N
ATOM    774  C   GLN    94       5.606  11.052  13.786  1.00 94.20           C
ATOM    775  O   GLN    94       5.654  10.158  12.942  1.00 94.20           O
ATOM    776  N   CYS    95       4.797  12.119  13.666  1.00 53.55           N
ATOM    777  CA  CYS    95       3.937  12.196  12.532  1.00 53.55           C
ATOM    778  CB  CYS    95       2.462  11.968  12.890  1.00 53.55           C
ATOM    779  SG  CYS    95       1.383  11.973  11.431  1.00 53.55           S
ATOM    780  C   CYS    95       4.062  13.545  11.921  1.00 53.55           C
ATOM    781  O   CYS    95       4.139  14.562  12.609  1.00 53.55           O
ATOM    782  N   VAL    96       4.114  13.566  10.578  1.00106.25           N
ATOM    783  CA  VAL    96       4.134  14.818   9.902  1.00106.25           C
ATOM    784  CB  VAL    96       5.263  14.998   8.930  1.00106.25           C
ATOM    785  CG1 VAL    96       4.994  14.170   7.660  1.00106.25           C
ATOM    786  CG2 VAL    96       5.432  16.504   8.673  1.00106.25           C
ATOM    787  C   VAL    96       2.855  14.865   9.141  1.00106.25           C
ATOM    788  O   VAL    96       2.426  13.858   8.578  1.00106.25           O
ATOM    789  N   GLN    97       2.174  16.024   9.150  1.00116.62           N
ATOM    790  CA  GLN    97       0.965  16.083   8.396  1.00116.62           C
ATOM    791  CB  GLN    97      -0.318  16.189   9.241  1.00116.62           C
ATOM    792  CG  GLN    97      -0.525  17.474  10.041  1.00116.62           C
ATOM    793  CD  GLN    97      -1.853  17.306  10.771  1.00116.62           C
ATOM    794  OE1 GLN    97      -2.240  16.193  11.122  1.00116.62           O
ATOM    795  NE2 GLN    97      -2.576  18.435  11.007  1.00116.62           N
ATOM    796  C   GLN    97       1.066  17.266   7.500  1.00116.62           C
ATOM    797  O   GLN    97       1.458  18.353   7.919  1.00116.62           O
ATOM    798  N   LYS    98       0.717  17.070   6.218  1.00130.82           N
ATOM    799  CA  LYS    98       0.868  18.148   5.296  1.00130.82           C
ATOM    800  CB  LYS    98       2.043  17.896   4.333  1.00130.82           C
ATOM    801  CG  LYS    98       2.026  16.491   3.727  1.00130.82           C
ATOM    802  CD  LYS    98       3.291  16.128   2.943  1.00130.82           C
ATOM    803  CE  LYS    98       3.509  16.908   1.649  1.00130.82           C
ATOM    804  NZ  LYS    98       4.820  16.538   1.065  1.00130.82           N
ATOM    805  C   LYS    98      -0.411  18.348   4.554  1.00130.82           C
ATOM    806  O   LYS    98      -1.183  17.418   4.329  1.00130.82           O
ATOM    807  N   GLY    99      -0.677  19.619   4.209  1.00 56.43           N
ATOM    808  CA  GLY    99      -1.830  19.984   3.447  1.00 56.43           C
ATOM    809  C   GLY    99      -1.396  21.188   2.696  1.00 56.43           C
ATOM    810  O   GLY    99      -0.808  22.092   3.291  1.00 56.43           O
ATOM    811  N   GLU   100      -1.686  21.232   1.378  1.00182.71           N
ATOM    812  CA  GLU   100      -1.233  22.344   0.594  1.00182.71           C
ATOM    813  CB  GLU   100      -1.840  23.686   1.021  1.00182.71           C
ATOM    814  CG  GLU   100      -3.355  23.715   0.826  1.00182.71           C
ATOM    815  CD  GLU   100      -3.840  25.130   1.086  1.00182.71           C
ATOM    816  OE1 GLU   100      -3.151  26.084   0.633  1.00182.71           O
ATOM    817  OE2 GLU   100      -4.914  25.276   1.729  1.00182.71           O
ATOM    818  C   GLU   100       0.240  22.388   0.795  1.00182.71           C
ATOM    819  O   GLU   100       0.850  21.365   1.103  1.00182.71           O
ATOM    820  N   LYS   101       0.885  23.545   0.585  1.00195.11           N
ATOM    821  CA  LYS   101       2.264  23.507   0.954  1.00195.11           C
ATOM    822  CB  LYS   101       3.183  24.349   0.062  1.00195.11           C
ATOM    823  CG  LYS   101       4.653  24.235   0.462  1.00195.11           C
ATOM    824  CD  LYS   101       5.589  24.498  -0.712  1.00195.11           C
ATOM    825  CE  LYS   101       5.590  23.327  -1.698  1.00195.11           C
ATOM    826  NZ  LYS   101       6.069  23.771  -3.023  1.00195.11           N
ATOM    827  C   LYS   101       2.323  24.012   2.361  1.00195.11           C
ATOM    828  O   LYS   101       2.527  25.197   2.612  1.00195.11           O
ATOM    829  N   GLU   102       2.125  23.099   3.331  1.00102.47           N
ATOM    830  CA  GLU   102       2.124  23.471   4.715  1.00102.47           C
ATOM    831  CB  GLU   102       0.721  23.933   5.153  1.00102.47           C
ATOM    832  CG  GLU   102       0.635  24.774   6.428  1.00102.47           C
ATOM    833  CD  GLU   102      -0.787  25.329   6.467  1.00102.47           C
ATOM    834  OE1 GLU   102      -1.596  24.913   5.594  1.00102.47           O
ATOM    835  OE2 GLU   102      -1.086  26.173   7.352  1.00102.47           O
ATOM    836  C   GLU   102       2.486  22.220   5.457  1.00102.47           C
ATOM    837  O   GLU   102       2.066  21.131   5.066  1.00102.47           O
ATOM    838  N   GLY   103       3.281  22.330   6.542  1.00 30.29           N
ATOM    839  CA  GLY   103       3.681  21.147   7.253  1.00 30.29           C
ATOM    840  C   GLY   103       3.568  21.416   8.723  1.00 30.29           C
ATOM    841  O   GLY   103       3.740  22.540   9.190  1.00 30.29           O
ATOM    842  N   ARG   104       3.286  20.350   9.493  1.00145.43           N
ATOM    843  CA  ARG   104       3.057  20.423  10.907  1.00145.43           C
ATOM    844  CB  ARG   104       1.549  20.519  11.156  1.00145.43           C
ATOM    845  CG  ARG   104       1.056  20.155  12.549  1.00145.43           C
ATOM    846  CD  ARG   104      -0.472  20.139  12.610  1.00145.43           C
ATOM    847  NE  ARG   104      -0.891  19.703  13.971  1.00145.43           N
ATOM    848  CZ  ARG   104      -2.210  19.772  14.309  1.00145.43           C
ATOM    849  NH1 ARG   104      -3.109  20.269  13.411  1.00145.43           N
ATOM    850  NH2 ARG   104      -2.634  19.339  15.533  1.00145.43           N
ATOM    851  C   ARG   104       3.560  19.134  11.475  1.00145.43           C
ATOM    852  O   ARG   104       3.572  18.116  10.788  1.00145.43           O
ATOM    853  N   GLY   105       3.993  19.135  12.753  1.00 34.23           N
ATOM    854  CA  GLY   105       4.508  17.905  13.278  1.00 34.23           C
ATOM    855  C   GLY   105       3.872  17.624  14.599  1.00 34.23           C
ATOM    856  O   GLY   105       3.563  18.529  15.373  1.00 34.23           O
ATOM    857  N   TRP   106       3.659  16.318  14.855  1.00 91.83           N
ATOM    858  CA  TRP   106       3.139  15.797  16.086  1.00 91.83           C
ATOM    859  CB  TRP   106       1.899  14.906  15.903  1.00 91.83           C
ATOM    860  CG  TRP   106       0.619  15.557  15.449  1.00 91.83           C
ATOM    861  CD2 TRP   106      -0.645  15.343  16.100  1.00 91.83           C
ATOM    862  CD1 TRP   106       0.373  16.336  14.362  1.00 91.83           C
ATOM    863  NE1 TRP   106      -0.969  16.632  14.291  1.00 91.83           N
ATOM    864  CE2 TRP   106      -1.606  16.024  15.350  1.00 91.83           C
ATOM    865  CE3 TRP   106      -0.978  14.628  17.211  1.00 91.83           C
ATOM    866  CZ2 TRP   106      -2.924  15.999  15.712  1.00 91.83           C
ATOM    867  CZ3 TRP   106      -2.306  14.615  17.580  1.00 91.83           C
ATOM    868  CH2 TRP   106      -3.258  15.288  16.843  1.00 91.83           C
ATOM    869  C   TRP   106       4.151  14.786  16.536  1.00 91.83           C
ATOM    870  O   TRP   106       4.342  13.768  15.872  1.00 91.83           O
ATOM    871  N   THR   107       4.829  15.010  17.675  1.00109.36           N
ATOM    872  CA  THR   107       5.741  13.985  18.096  1.00109.36           C
ATOM    873  CB  THR   107       7.188  14.422  18.117  1.00109.36           C
ATOM    874  OG1 THR   107       8.029  13.315  18.406  1.00109.36           O
ATOM    875  CG2 THR   107       7.384  15.541  19.152  1.00109.36           C
ATOM    876  C   THR   107       5.321  13.532  19.459  1.00109.36           C
ATOM    877  O   THR   107       5.217  14.332  20.388  1.00109.36           O
ATOM    878  N   GLN   108       5.042  12.220  19.606  1.00 84.27           N
ATOM    879  CA  GLN   108       4.631  11.720  20.883  1.00 84.27           C
ATOM    880  CB  GLN   108       3.455  10.730  20.832  1.00 84.27           C
ATOM    881  CG  GLN   108       2.137  11.375  20.404  1.00 84.27           C
ATOM    882  CD  GLN   108       2.177  11.553  18.894  1.00 84.27           C
ATOM    883  OE1 GLN   108       1.514  12.431  18.342  1.00 84.27           O
ATOM    884  NE2 GLN   108       2.965  10.688  18.203  1.00 84.27           N
ATOM    885  C   GLN   108       5.787  11.005  21.487  1.00 84.27           C
ATOM    886  O   GLN   108       6.392  10.129  20.870  1.00 84.27           O
ATOM    887  N   TRP   109       6.130  11.374  22.734  1.00 66.98           N
ATOM    888  CA  TRP   109       7.245  10.753  23.376  1.00 66.98           C
ATOM    889  CB  TRP   109       8.377  11.745  23.680  1.00 66.98           C
ATOM    890  CG  TRP   109       9.667  11.129  24.161  1.00 66.98           C
ATOM    891  CD2 TRP   109      10.794  11.910  24.579  1.00 66.98           C
ATOM    892  CD1 TRP   109      10.044   9.821  24.266  1.00 66.98           C
ATOM    893  NE1 TRP   109      11.343   9.741  24.711  1.00 66.98           N
ATOM    894  CE2 TRP   109      11.816  11.024  24.909  1.00 66.98           C
ATOM    895  CE3 TRP   109      10.961  13.265  24.673  1.00 66.98           C
ATOM    896  CZ2 TRP   109      13.032  11.478  25.337  1.00 66.98           C
ATOM    897  CZ3 TRP   109      12.183  13.719  25.110  1.00 66.98           C
ATOM    898  CH2 TRP   109      13.198  12.842  25.438  1.00 66.98           C
ATOM    899  C   TRP   109       6.748  10.223  24.678  1.00 66.98           C
ATOM    900  O   TRP   109       5.841  10.793  25.284  1.00 66.98           O
ATOM    901  N   ILE   110       7.327   9.101  25.148  1.00104.35           N
ATOM    902  CA  ILE   110       6.844   8.578  26.391  1.00104.35           C
ATOM    903  CB  ILE   110       6.463   7.126  26.372  1.00104.35           C
ATOM    904  CG1 ILE   110       5.238   6.916  25.468  1.00104.35           C
ATOM    905  CG2 ILE   110       6.213   6.686  27.826  1.00104.35           C
ATOM    906  CD1 ILE   110       3.999   7.668  25.959  1.00104.35           C
ATOM    907  C   ILE   110       7.865   8.764  27.459  1.00104.35           C
ATOM    908  O   ILE   110       9.035   8.422  27.299  1.00104.35           O
ATOM    909  N   GLU   111       7.422   9.364  28.582  1.00 91.59           N
ATOM    910  CA  GLU   111       8.266   9.551  29.720  1.00 91.59           C
ATOM    911  CB  GLU   111       8.501  11.026  30.083  1.00 91.59           C
ATOM    912  CG  GLU   111       9.429  11.212  31.286  1.00 91.59           C
ATOM    913  CD  GLU   111       9.256  12.639  31.785  1.00 91.59           C
ATOM    914  OE1 GLU   111       9.868  13.560  31.184  1.00 91.59           O
ATOM    915  OE2 GLU   111       8.494  12.822  32.771  1.00 91.59           O
ATOM    916  C   GLU   111       7.543   8.949  30.881  1.00 91.59           C
ATOM    917  O   GLU   111       6.411   9.330  31.178  1.00 91.59           O
ATOM    918  N   GLY   112       8.177   7.985  31.571  1.00 83.14           N
ATOM    919  CA  GLY   112       7.537   7.385  32.704  1.00 83.14           C
ATOM    920  C   GLY   112       6.243   6.801  32.234  1.00 83.14           C
ATOM    921  O   GLY   112       6.207   5.979  31.319  1.00 83.14           O
ATOM    922  N   ASP   113       5.137   7.196  32.884  1.00168.18           N
ATOM    923  CA  ASP   113       3.842   6.721  32.493  1.00168.18           C
ATOM    924  CB  ASP   113       2.972   6.255  33.671  1.00168.18           C
ATOM    925  CG  ASP   113       3.394   4.858  34.099  1.00168.18           C
ATOM    926  OD1 ASP   113       3.339   3.938  33.241  1.00168.18           O
ATOM    927  OD2 ASP   113       3.772   4.694  35.288  1.00168.18           O
ATOM    928  C   ASP   113       3.109   7.872  31.900  1.00168.18           C
ATOM    929  O   ASP   113       1.934   8.089  32.200  1.00168.18           O
ATOM    930  N   GLU   114       3.776   8.648  31.029  1.00 66.46           N
ATOM    931  CA  GLU   114       3.088   9.750  30.436  1.00 66.46           C
ATOM    932  CB  GLU   114       3.420  11.112  31.059  1.00 66.46           C
ATOM    933  CG  GLU   114       2.917  11.270  32.492  1.00 66.46           C
ATOM    934  CD  GLU   114       3.281  12.679  32.936  1.00 66.46           C
ATOM    935  OE1 GLU   114       2.488  13.610  32.637  1.00 66.46           O
ATOM    936  OE2 GLU   114       4.359  12.842  33.564  1.00 66.46           O
ATOM    937  C   GLU   114       3.509   9.831  29.014  1.00 66.46           C
ATOM    938  O   GLU   114       4.536   9.276  28.624  1.00 66.46           O
ATOM    939  N   LEU   115       2.679  10.502  28.193  1.00 53.34           N
ATOM    940  CA  LEU   115       3.005  10.725  26.823  1.00 53.34           C
ATOM    941  CB  LEU   115       1.931  10.198  25.855  1.00 53.34           C
ATOM    942  CG  LEU   115       2.187  10.504  24.366  1.00 53.34           C
ATOM    943  CD1 LEU   115       3.490   9.866  23.860  1.00 53.34           C
ATOM    944  CD2 LEU   115       0.968  10.110  23.516  1.00 53.34           C
ATOM    945  C   LEU   115       3.083  12.203  26.664  1.00 53.34           C
ATOM    946  O   LEU   115       2.132  12.919  26.979  1.00 53.34           O
ATOM    947  N   HIS   116       4.241  12.702  26.194  1.00 81.71           N
ATOM    948  CA  HIS   116       4.390  14.108  25.981  1.00 81.71           C
ATOM    949  ND1 HIS   116       5.021  17.097  26.818  1.00 81.71           N
ATOM    950  CG  HIS   116       5.833  16.149  26.235  1.00 81.71           C
ATOM    951  CB  HIS   116       5.725  14.677  26.480  1.00 81.71           C
ATOM    952  NE2 HIS   116       6.440  18.194  25.502  1.00 81.71           N
ATOM    953  CD2 HIS   116       6.694  16.835  25.437  1.00 81.71           C
ATOM    954  CE1 HIS   116       5.428  18.300  26.345  1.00 81.71           C
ATOM    955  C   HIS   116       4.317  14.325  24.508  1.00 81.71           C
ATOM    956  O   HIS   116       5.026  13.683  23.733  1.00 81.71           O
ATOM    957  N   LEU   117       3.433  15.237  24.079  1.00104.30           N
ATOM    958  CA  LEU   117       3.265  15.445  22.676  1.00104.30           C
ATOM    959  CB  LEU   117       1.796  15.374  22.225  1.00104.30           C
ATOM    960  CG  LEU   117       1.125  14.022  22.514  1.00104.30           C
ATOM    961  CD1 LEU   117       1.019  13.765  24.027  1.00104.30           C
ATOM    962  CD2 LEU   117      -0.226  13.905  21.792  1.00104.30           C
ATOM    963  C   LEU   117       3.728  16.823  22.347  1.00104.30           C
ATOM    964  O   LEU   117       3.248  17.804  22.914  1.00104.30           O
ATOM    965  N   GLU   118       4.691  16.928  21.413  1.00 48.42           N
ATOM    966  CA  GLU   118       5.099  18.229  20.988  1.00 48.42           C
ATOM    967  CB  GLU   118       6.612  18.438  20.811  1.00 48.42           C
ATOM    968  CG  GLU   118       6.892  19.850  20.287  1.00 48.42           C
ATOM    969  CD  GLU   118       8.386  20.119  20.235  1.00 48.42           C
ATOM    970  OE1 GLU   118       9.181  19.142  20.244  1.00 48.42           O
ATOM    971  OE2 GLU   118       8.750  21.323  20.184  1.00 48.42           O
ATOM    972  C   GLU   118       4.499  18.442  19.645  1.00 48.42           C
ATOM    973  O   GLU   118       4.599  17.590  18.762  1.00 48.42           O
ATOM    974  N   MET   119       3.826  19.589  19.469  1.00 81.63           N
ATOM    975  CA  MET   119       3.252  19.881  18.194  1.00 81.63           C
ATOM    976  CB  MET   119       1.733  20.101  18.264  1.00 81.63           C
ATOM    977  CG  MET   119       0.979  18.863  18.756  1.00 81.63           C
ATOM    978  SD  MET   119      -0.819  19.085  18.898  1.00 81.63           S
ATOM    979  CE  MET   119      -0.735  20.307  20.240  1.00 81.63           C
ATOM    980  C   MET   119       3.883  21.157  17.751  1.00 81.63           C
ATOM    981  O   MET   119       4.002  22.094  18.541  1.00 81.63           O
ATOM    982  N   ARG   120       4.338  21.219  16.482  1.00 83.95           N
ATOM    983  CA  ARG   120       4.953  22.434  16.038  1.00 83.95           C
ATOM    984  CB  ARG   120       6.489  22.389  15.907  1.00 83.95           C
ATOM    985  CG  ARG   120       7.298  22.469  17.205  0.50 83.95           C
ATOM    986  CD  ARG   120       8.739  22.923  16.931  0.50 83.95           C
ATOM    987  NE  ARG   120       9.492  22.993  18.216  1.00 83.95           N
ATOM    988  CZ  ARG   120      10.522  23.881  18.362  1.00 83.95           C
ATOM    989  NH1 ARG   120      10.820  24.763  17.362  1.00 83.95           N
ATOM    990  NH2 ARG   120      11.254  23.893  19.513  1.00 83.95           N
ATOM    991  C   ARG   120       4.471  22.795  14.670  1.00 83.95           C
ATOM    992  O   ARG   120       4.344  21.955  13.783  1.00 83.95           O
ATOM    993  N   ALA   121       4.168  24.093  14.489  1.00 74.33           N
ATOM    994  CA  ALA   121       3.890  24.621  13.192  1.00 74.33           C
ATOM    995  CB  ALA   121       2.429  25.052  12.984  1.00 74.33           C
ATOM    996  C   ALA   121       4.737  25.846  13.134  1.00 74.33           C
ATOM    997  O   ALA   121       4.543  26.775  13.918  1.00 74.33           O
ATOM    998  N   GLU   122       5.705  25.890  12.202  1.00181.60           N
ATOM    999  CA  GLU   122       6.550  27.045  12.175  1.00181.60           C
ATOM   1000  CB  GLU   122       5.798  28.359  11.924  1.00181.60           C
ATOM   1001  CG  GLU   122       5.251  28.494  10.506  1.00181.60           C
ATOM   1002  CD  GLU   122       4.548  29.838  10.435  1.00181.60           C
ATOM   1003  OE1 GLU   122       4.394  30.469  11.514  1.00181.60           O
ATOM   1004  OE2 GLU   122       4.155  30.246   9.312  1.00181.60           O
ATOM   1005  C   GLU   122       7.235  27.159  13.505  1.00181.60           C
ATOM   1006  O   GLU   122       7.782  26.194  14.034  1.00181.60           O
ATOM   1007  N   GLY   123       7.286  28.406  14.013  1.00 57.52           N
ATOM   1008  CA  GLY   123       7.875  28.792  15.265  1.00 57.52           C
ATOM   1009  C   GLY   123       7.100  28.281  16.449  1.00 57.52           C
ATOM   1010  O   GLY   123       7.691  27.994  17.487  1.00 57.52           O
ATOM   1011  N   VAL   124       5.757  28.197  16.339  1.00 55.95           N
ATOM   1012  CA  VAL   124       4.897  27.866  17.450  1.00 55.95           C
ATOM   1013  CB  VAL   124       3.437  27.935  17.086  1.00 55.95           C
ATOM   1014  CG1 VAL   124       2.597  27.525  18.307  1.00 55.95           C
ATOM   1015  CG2 VAL   124       3.114  29.335  16.537  1.00 55.95           C
ATOM   1016  C   VAL   124       5.139  26.463  17.923  1.00 55.95           C
ATOM   1017  O   VAL   124       5.169  25.528  17.126  1.00 55.95           O
ATOM   1018  N   THR   125       5.303  26.291  19.258  1.00105.04           N
ATOM   1019  CA  THR   125       5.465  24.980  19.830  1.00105.04           C
ATOM   1020  CB  THR   125       6.816  24.743  20.455  1.00105.04           C
ATOM   1021  OG1 THR   125       6.962  23.373  20.798  1.00105.04           O
ATOM   1022  CG2 THR   125       6.965  25.621  21.709  1.00105.04           C
ATOM   1023  C   THR   125       4.417  24.807  20.896  1.00105.04           C
ATOM   1024  O   THR   125       4.223  25.682  21.738  1.00105.04           O
ATOM   1025  N   CYS   126       3.703  23.662  20.878  1.00 35.48           N
ATOM   1026  CA  CYS   126       2.669  23.385  21.841  1.00 35.48           C
ATOM   1027  CB  CYS   126       1.284  23.210  21.190  1.00 35.48           C
ATOM   1028  SG  CYS   126      -0.037  22.857  22.387  1.00 35.48           S
ATOM   1029  C   CYS   126       3.019  22.092  22.515  1.00 35.48           C
ATOM   1030  O   CYS   126       3.550  21.184  21.879  1.00 35.48           O
ATOM   1031  N   LYS   127       2.741  21.981  23.832  1.00103.14           N
ATOM   1032  CA  LYS   127       3.070  20.779  24.552  1.00103.14           C
ATOM   1033  CB  LYS   127       4.179  21.004  25.600  1.00103.14           C
ATOM   1034  CG  LYS   127       3.860  22.107  26.617  1.00103.14           C
ATOM   1035  CD  LYS   127       4.949  22.314  27.676  1.00103.14           C
ATOM   1036  CE  LYS   127       4.685  21.606  29.006  1.00103.14           C
ATOM   1037  NZ  LYS   127       5.804  21.863  29.942  1.00103.14           N
ATOM   1038  C   LYS   127       1.848  20.284  25.268  1.00103.14           C
ATOM   1039  O   LYS   127       1.185  21.026  25.991  1.00103.14           O
ATOM   1040  N   GLN   128       1.526  18.989  25.080  1.00 56.65           N
ATOM   1041  CA  GLN   128       0.371  18.411  25.713  1.00 56.65           C
ATOM   1042  CB  GLN   128      -0.684  17.957  24.698  1.00 56.65           C
ATOM   1043  CG  GLN   128      -1.240  19.113  23.871  1.00 56.65           C
ATOM   1044  CD  GLN   128      -2.009  18.517  22.704  1.00 56.65           C
ATOM   1045  OE1 GLN   128      -2.757  19.215  22.021  1.00 56.65           O
ATOM   1046  NE2 GLN   128      -1.815  17.195  22.461  1.00 56.65           N
ATOM   1047  C   GLN   128       0.823  17.178  26.431  1.00 56.65           C
ATOM   1048  O   GLN   128       1.552  16.363  25.867  1.00 56.65           O
ATOM   1049  N   VAL   129       0.394  16.994  27.695  1.00 93.09           N
ATOM   1050  CA  VAL   129       0.823  15.821  28.404  1.00 93.09           C
ATOM   1051  CB  VAL   129       1.527  16.122  29.694  1.00 93.09           C
ATOM   1052  CG1 VAL   129       2.813  16.903  29.374  1.00 93.09           C
ATOM   1053  CG2 VAL   129       0.556  16.860  30.629  1.00 93.09           C
ATOM   1054  C   VAL   129      -0.376  14.973  28.709  1.00 93.09           C
ATOM   1055  O   VAL   129      -1.434  15.476  29.079  1.00 93.09           O
ATOM   1056  N   PHE   130      -0.226  13.641  28.543  1.00 54.44           N
ATOM   1057  CA  PHE   130      -1.290  12.700  28.765  1.00 54.44           C
ATOM   1058  CB  PHE   130      -1.604  11.887  27.496  1.00 54.44           C
ATOM   1059  CG  PHE   130      -2.122  12.835  26.465  1.00 54.44           C
ATOM   1060  CD1 PHE   130      -1.281  13.749  25.875  1.00 54.44           C
ATOM   1061  CD2 PHE   130      -3.440  12.795  26.071  1.00 54.44           C
ATOM   1062  CE1 PHE   130      -1.751  14.625  24.921  1.00 54.44           C
ATOM   1063  CE2 PHE   130      -3.914  13.666  25.116  1.00 54.44           C
ATOM   1064  CZ  PHE   130      -3.070  14.587  24.542  1.00 54.44           C
ATOM   1065  C   PHE   130      -0.814  11.734  29.812  1.00 54.44           C
ATOM   1066  O   PHE   130       0.364  11.381  29.849  1.00 54.44           O
ATOM   1067  N   LYS   131      -1.718  11.290  30.710  1.00 92.46           N
ATOM   1068  CA  LYS   131      -1.337  10.342  31.722  1.00 92.46           C
ATOM   1069  CB  LYS   131      -1.790  10.713  33.150  1.00 92.46           C
ATOM   1070  CG  LYS   131      -1.371   9.691  34.217  1.00 92.46           C
ATOM   1071  CD  LYS   131      -1.632  10.142  35.658  1.00 92.46           C
ATOM   1072  CE  LYS   131      -1.443   9.031  36.698  1.00 92.46           C
ATOM   1073  NZ  LYS   131      -0.014   8.657  36.789  1.00 92.46           N
ATOM   1074  C   LYS   131      -2.000   9.051  31.390  1.00 92.46           C
ATOM   1075  O   LYS   131      -3.176   9.022  31.030  1.00 92.46           O
ATOM   1076  N   LYS   132      -1.256   7.936  31.497  1.00 63.81           N
ATOM   1077  CA  LYS   132      -1.844   6.671  31.172  1.00 63.81           C
ATOM   1078  CB  LYS   132      -0.807   5.557  30.954  1.00 63.81           C
ATOM   1079  CG  LYS   132      -1.395   4.259  30.400  1.00 63.81           C
ATOM   1080  CD  LYS   132      -0.335   3.317  29.823  1.00 63.81           C
ATOM   1081  CE  LYS   132       0.129   3.708  28.418  0.50 63.81           C
ATOM   1082  NZ  LYS   132       1.260   2.851  27.995  0.50 63.81           N
ATOM   1083  C   LYS   132      -2.747   6.272  32.294  1.00 63.81           C
ATOM   1084  O   LYS   132      -2.401   6.415  33.466  1.00 63.81           O
ATOM   1085  N   VAL   133      -3.953   5.776  31.955  1.00 38.59           N
ATOM   1086  CA  VAL   133      -4.867   5.344  32.972  1.00 38.59           C
ATOM   1087  CB  VAL   133      -5.869   6.388  33.375  1.00 38.59           C
ATOM   1088  CG1 VAL   133      -5.109   7.534  34.063  1.00 38.59           C
ATOM   1089  CG2 VAL   133      -6.657   6.833  32.132  1.00 38.59           C
ATOM   1090  C   VAL   133      -5.598   4.149  32.453  1.00 38.59           C
ATOM   1091  O   VAL   133      -5.618   3.908  31.249  1.00 38.59           O
ATOM   1092  N   HIS   134      -6.215   3.369  33.369  1.00 56.58           N
ATOM   1093  CA  HIS   134      -6.916   2.162  33.027  1.00 56.58           C
ATOM   1094  ND1 HIS   134      -9.572   4.095  33.826  1.00 56.58           N
ATOM   1095  CG  HIS   134      -9.349   2.797  33.421  1.00 56.58           C
ATOM   1096  CB  HIS   134      -8.311   2.391  32.416  1.00 56.58           C
ATOM   1097  NE2 HIS   134     -11.008   2.820  34.950  1.00 56.58           N
ATOM   1098  CD2 HIS   134     -10.234   2.033  34.116  1.00 56.58           C
ATOM   1099  CE1 HIS   134     -10.576   4.050  34.741  1.00 56.58           C
ATOM   1100  C   HIS   134      -6.103   1.344  32.035  1.00 56.58           C
ATOM   1101  O   HIS   134      -4.935   1.000  32.353  1.00 56.58           O
ATOM   1102  OXT HIS   134      -6.650   1.055  30.936  1.00 56.58           O
TER    1103      HIS   134
END
