# Supplementary material for: Estimating local protein model quality: prospects for molecular replacement
Source: Acta Crystallogr D Struct Biol. 2020 Mar 3;76(Pt 3):285–90. doi: 10.1107/S2059798320000972 (PMC7057213; doi:10.1107/S2059798320000972)
Supplement: Supplementary file 1 [file d-76-00285-sup1.zip › models/1crb.1yiv_A.B99990001.pdb.proq3.sscore.local]

ProQ2 ProQRosCen ProQRosFA ProQ3
0.38916853 0.98332566 0.82824812 0.68277286
0.41268182 1.0032884 0.90455911 0.76297774
0.37451366 0.95537002 0.8675479 0.74479394
0.46879093 0.96188291 0.99312049 0.86717759
0.61801264 1.0354774 1.0572569 0.95148515
0.69601687 0.99639463 1.1300115 0.99532077
0.80955721 1.1748162 1.3209796 1.1238415
0.87892191 1.1156484 1.3433056 1.1741792
0.86489497 1.0822199 1.3402218 1.1829969
0.76120887 0.91279841 1.2450552 1.0711282
0.74338698 0.90566654 1.1828067 1.0367216
0.71706161 0.9218598 1.1644493 1.0263254
0.70033642 0.94960795 1.1268708 1.0188706
0.69025501 1.0326201 1.1478833 1.0186403
0.72585097 1.1273845 1.1480541 1.0413178
0.70458482 1.2075228 1.1949489 1.0587085
0.6337166 1.1824662 1.1203695 1.0206612
0.64400695 1.1870509 1.1314002 1.0034896
0.70593998 1.1869522 1.1382034 1.0433923
0.67805945 1.1854093 1.1533235 1.0394013
0.60277008 1.1080005 1.0890452 1.0018954
0.57576269 1.037052 1.0248526 0.96850798
0.56298509 1.0136552 1.0403302 0.95961419
0.55186701 1.0242261 1.0380218 0.94143337
0.55019797 0.99226527 1.0781166 0.9417332
0.51997527 0.96017315 1.0339772 0.9184639
0.55568397 0.91588099 1.0407974 0.89832371
0.53433955 0.90630061 0.99413203 0.86619881
0.55077715 0.96243672 1.0420928 0.88169718
0.57147431 0.95813828 1.0761429 0.91621266
0.56355793 0.94810607 1.0355514 0.8905383
0.54358856 0.86501464 0.97399941 0.84732164
0.53858874 0.78910479 0.94013519 0.83791803
0.48890208 0.77623347 0.89250266 0.81943034
0.49719144 0.71301232 0.86269069 0.82485891
0.51355566 0.75820659 0.8798549 0.82099197
0.61646896 0.83875395 0.9886429 0.88699362
0.7194391 0.90602358 1.0913223 0.97040242
0.73355722 0.82782139 1.1159352 0.98089797
0.78356973 0.82657424 1.1920534 1.0503773
0.90389597 0.86183851 1.2632494 1.0915595
0.8738234 0.88288817 1.2262784 1.0912248
0.87123097 0.89439577 1.1907723 1.0848121
0.75060203 0.84239473 1.0749349 1.0139479
0.69035622 0.86168382 1.0377427 0.98168938
0.71535269 0.9132756 0.95998799 0.95556155
0.7088753 0.88430696 0.99454994 0.97830033
0.72081435 0.83716232 1.0863575 1.0328473
0.77544357 0.7814439 1.0984596 1.0475628
0.85159341 0.81029214 1.2009784 1.0880992
0.87737802 0.82014633 1.2687151 1.1024415
0.95155433 0.89424806 1.356328 1.1488033
0.89252841 0.80797005 1.2282212 1.0795132
0.79693654 0.76262346 1.1486094 0.99825306
0.71946262 0.73862663 1.0536671 0.95409246
0.67019971 0.70809516 0.98718257 0.90623401
0.60007972 0.70579363 0.9647464 0.90282932
0.65779987 0.71794161 0.99187421 0.91024184
0.68732567 0.69412873 1.0061639 0.95061666
0.73465678 0.71946132 1.0196559 0.97290259
0.70017575 0.70975222 1.0104384 0.96585421
0.73184995 0.72171673 1.0279443 0.98404812
0.68516333 0.81147304 0.97545611 0.95667642
0.61702571 0.85425712 0.98788971 0.93013705
0.52816693 0.89174776 0.95938996 0.89794065
0.45304585 0.87561729 0.92461605 0.82181275
0.4361671 0.9341662 0.84150142 0.78443055
0.51013841 0.90556465 0.89913496 0.82644064
0.60465143 0.95201846 0.89217167 0.85851838
0.66700192 0.91805994 0.9133906 0.85806312
0.61493062 0.92249839 0.82861401 0.78295526
0.52966043 0.75729403 0.73950291 0.69259225
0.44778335 0.74651499 0.62605459 0.61855378
0.35817468 0.64826305 0.57069112 0.52857653
0.35449377 0.72080268 0.56206009 0.58215602
0.34305068 0.74180128 0.56914893 0.58604771
0.4238386 0.855182 0.66464594 0.66982172
0.45798104 0.8869097 0.72515398 0.70223788
0.47212203 0.93013834 0.79309981 0.75360678
0.51752215 0.90718942 0.8566715 0.78003634
0.5522263 0.90729455 0.94536788 0.83016971
0.62398808 0.90323639 1.0489735 0.89205207
0.70770691 0.94717375 1.1581204 0.94591677
0.75780066 0.93246548 1.1741918 0.98557353
0.72991283 0.94124885 1.1752608 0.97448273
0.69495425 0.91079844 1.1372028 0.95830627
0.65793756 0.949418 1.0762938 0.91674833
0.62224295 0.95780704 1.0412865 0.89607969
0.53224112 0.92432173 0.95364898 0.81566246
0.56729292 0.91873551 0.88084344 0.80996346
0.59076642 0.91104451 0.95813184 0.82082909
0.67021925 0.92271171 1.0582835 0.90644985
0.69196017 0.92238524 1.1114024 0.92597924
0.75787452 0.91553435 1.1268865 0.95698578
0.74063807 0.84741572 1.1353564 0.92546236
0.80794974 0.89715245 1.1760519 0.98712637
0.73048999 0.83975455 1.0642283 0.91520862
0.66298081 0.82164062 0.98836126 0.84851457
0.59603909 0.75266881 0.8413158 0.76170911
0.52151892 0.72611473 0.77986064 0.6912364
0.50331122 0.65552329 0.6827283 0.67575532
0.57549332 0.65515203 0.77068078 0.7506447
0.62577678 0.62058018 0.81178098 0.79258195
0.70901269 0.64790264 0.92082079 0.85536508
0.81273076 0.79290207 1.0897809 0.9654924
0.80559295 0.8306931 1.1940093 1.004544
0.82636846 0.8888156 1.23622 1.0189457
0.82553356 0.91624058 1.19952 1.0255814
0.82916956 0.92160601 1.157083 1.0226069
0.74567196 0.89600456 1.09939 1.0064294
0.64911883 0.88183317 1.0668182 0.97881795
0.62135166 0.90285777 0.97742252 0.92012279
0.64591477 0.92852743 1.0361634 0.93224995
0.67796117 0.95905656 1.1689029 1.0441333
0.77644087 1.0039208 1.2754336 1.117566
0.87747873 1.0270106 1.3277928 1.1835991
0.8317002 1.0054575 1.3671451 1.1450566
0.79305703 0.98851312 1.3208215 1.1102463
0.8264656 0.94231982 1.2966181 1.1151856
0.77281703 0.90983045 1.2082054 1.0728183
0.71873086 0.91722767 1.1402851 1.0485429
0.69382924 0.96984544 1.0341481 0.98535411
0.66279656 0.92655693 0.96626024 0.94846218
0.70840715 0.94335047 1.1205104 1.0294904
0.79442382 1.0105758 1.1996072 1.0997907
0.86980123 1.0381551 1.2916151 1.1462096
0.84932035 1.0840391 1.3391764 1.1421223
0.80582433 1.0455719 1.3826913 1.1245333
0.88108987 1.1245871 1.4496484 1.1899281
0.82451952 1.0983515 1.4083691 1.1434071
0.74091106 1.1090872 1.3942256 1.0818885
0.5848937 1.0358768 1.2250528 0.96817557
0.47364591 0.96390866 1.1905976 0.90080254
0.34454337 0.91330576 1.0900184 0.82006258
