# Supplementary material for: Estimating local protein model quality: prospects for molecular replacement
Source: Acta Crystallogr D Struct Biol. 2020 Mar 3;76(Pt 3):285–90. doi: 10.1107/S2059798320000972 (PMC7057213; doi:10.1107/S2059798320000972)
Supplement: Supplementary file 1 [file d-76-00285-sup1.zip › models/1crb.1yiv_A.B99990001.pdb.proq3d.sscore.local]

ProQ2D ProQRosCenD ProQRosFAD ProQ3D
2.754510045051574707e-01 5.602937936782836914e-01 6.564494371414184570e-01 4.807817041873931885e-01
4.173199236392974854e-01 5.676073431968688965e-01 8.908968567848205566e-01 6.354591250419616699e-01
5.286539793014526367e-01 5.613995790481567383e-01 8.598070740699768066e-01 8.263051509857177734e-01
6.349303126335144043e-01 5.854029059410095215e-01 9.425709247589111328e-01 9.571986198425292969e-01
7.798563241958618164e-01 6.155807971954345703e-01 9.594305157661437988e-01 9.330981373786926270e-01
7.696207165718078613e-01 5.740540623664855957e-01 9.703841209411621094e-01 9.206682443618774414e-01
8.115082383155822754e-01 6.245874762535095215e-01 9.854167103767395020e-01 9.185733199119567871e-01
8.248189091682434082e-01 6.838078498840332031e-01 9.832768440246582031e-01 9.315587282180786133e-01
7.626891732215881348e-01 6.291329264640808105e-01 9.787862300872802734e-01 9.404205679893493652e-01
7.613922357559204102e-01 5.535805821418762207e-01 9.820238947868347168e-01 8.662250041961669922e-01
7.636755108833312988e-01 5.431047677993774414e-01 9.769124984741210938e-01 8.531089425086975098e-01
7.316563725471496582e-01 5.691985487937927246e-01 9.793031811714172363e-01 9.173005223274230957e-01
7.804998755455017090e-01 5.998816490173339844e-01 9.517947435379028320e-01 8.817794919013977051e-01
6.999014019966125488e-01 6.085787415504455566e-01 9.456258416175842285e-01 9.371359944343566895e-01
8.022366166114807129e-01 7.039290070533752441e-01 9.645456075668334961e-01 9.609866142272949219e-01
7.724227905273437500e-01 6.900389194488525391e-01 9.683631062507629395e-01 9.495397210121154785e-01
6.834532618522644043e-01 6.782875657081604004e-01 9.609131813049316406e-01 9.576528668403625488e-01
6.144138574600219727e-01 6.741209030151367188e-01 9.693872332572937012e-01 9.750826954841613770e-01
7.104554772377014160e-01 6.800834536552429199e-01 9.779812693595886230e-01 9.765918850898742676e-01
6.114481687545776367e-01 6.936126947402954102e-01 9.766073822975158691e-01 9.842144250869750977e-01
5.981506109237670898e-01 6.667729020118713379e-01 9.620593190193176270e-01 9.748302102088928223e-01
4.250553846359252930e-01 6.564857363700866699e-01 9.713320136070251465e-01 9.638409018516540527e-01
5.370693206787109375e-01 6.541292071342468262e-01 9.634727835655212402e-01 9.356032013893127441e-01
5.406305193901062012e-01 7.307320237159729004e-01 9.534180760383605957e-01 9.057666063308715820e-01
6.225833892822265625e-01 6.620114445686340332e-01 9.807006120681762695e-01 9.634889364242553711e-01
5.032374858856201172e-01 6.418218016624450684e-01 9.643522500991821289e-01 9.527670741081237793e-01
4.236257374286651611e-01 6.255748867988586426e-01 9.698749780654907227e-01 9.139012098312377930e-01
4.124671816825866699e-01 6.426837444305419922e-01 9.656866192817687988e-01 8.785549402236938477e-01
5.194520354270935059e-01 6.301754117012023926e-01 9.790323972702026367e-01 8.779710531234741211e-01
5.741799473762512207e-01 6.202319264411926270e-01 9.759649634361267090e-01 8.950332403182983398e-01
5.123476982116699219e-01 5.302438735961914062e-01 9.730674028396606445e-01 9.483186006546020508e-01
5.078057050704956055e-01 5.721932053565979004e-01 9.743055701255798340e-01 9.490211606025695801e-01
6.700621843338012695e-01 4.916127622127532959e-01 9.731813073158264160e-01 9.597505927085876465e-01
5.896419286727905273e-01 4.815226495265960693e-01 9.590746760368347168e-01 9.182369709014892578e-01
7.029789090156555176e-01 4.377471506595611572e-01 9.594785571098327637e-01 9.044963717460632324e-01
6.709454059600830078e-01 5.102905631065368652e-01 9.429152607917785645e-01 8.948915004730224609e-01
7.133442759513854980e-01 5.248896479606628418e-01 9.409563541412353516e-01 8.936937451362609863e-01
7.774056196212768555e-01 5.919992923736572266e-01 9.777669906616210938e-01 9.681403636932373047e-01
8.473716378211975098e-01 5.253977179527282715e-01 9.830667376518249512e-01 9.475093483924865723e-01
8.376350998878479004e-01 6.550304293632507324e-01 9.855514764785766602e-01 8.928001523017883301e-01
8.728173971176147461e-01 6.713240146636962891e-01 9.837421178817749023e-01 9.197914004325866699e-01
8.891955018043518066e-01 7.641816139221191406e-01 9.654785990715026855e-01 9.391305446624755859e-01
8.773595094680786133e-01 6.886774897575378418e-01 9.577172398567199707e-01 9.513686895370483398e-01
8.877528905868530273e-01 6.017161607742309570e-01 8.766188025474548340e-01 9.137536883354187012e-01
8.632193207740783691e-01 4.945646524429321289e-01 9.076682329177856445e-01 8.718111515045166016e-01
7.502639293670654297e-01 5.665414929389953613e-01 7.861667275428771973e-01 8.608367443084716797e-01
7.426977753639221191e-01 5.478094816207885742e-01 8.007388114929199219e-01 8.856946229934692383e-01
8.170179128646850586e-01 5.053649544715881348e-01 9.623559117317199707e-01 9.132441878318786621e-01
9.104220867156982422e-01 5.619603991508483887e-01 9.672986268997192383e-01 9.339170455932617188e-01
9.271245598793029785e-01 5.006033182144165039e-01 9.702705740928649902e-01 9.490349292755126953e-01
9.363802075386047363e-01 4.805094003677368164e-01 9.808212518692016602e-01 9.714778065681457520e-01
9.215690493583679199e-01 4.688971638679504395e-01 9.904314875602722168e-01 9.719950556755065918e-01
9.376420378684997559e-01 4.253624081611633301e-01 9.893273115158081055e-01 9.750534296035766602e-01
9.056674242019653320e-01 4.198625683784484863e-01 9.748338460922241211e-01 9.497985243797302246e-01
9.047799706459045410e-01 3.934020400047302246e-01 9.559868574142456055e-01 9.212489128112792969e-01
8.260432481765747070e-01 3.632647693157196045e-01 9.495334029197692871e-01 9.057017564773559570e-01
8.352940678596496582e-01 3.742017149925231934e-01 9.686189293861389160e-01 9.131869077682495117e-01
8.697113990783691406e-01 3.617152571678161621e-01 9.695381522178649902e-01 9.218205809593200684e-01
8.900662064552307129e-01 3.838701546192169189e-01 9.724507331848144531e-01 9.467442035675048828e-01
9.057586789131164551e-01 4.216873645782470703e-01 9.810466170310974121e-01 9.480065107345581055e-01
9.121202826499938965e-01 4.244625866413116455e-01 9.821152687072753906e-01 9.554319977760314941e-01
8.828268051147460938e-01 4.623723030090332031e-01 9.752604365348815918e-01 9.540584087371826172e-01
9.238766431808471680e-01 4.343036115169525146e-01 9.740447998046875000e-01 9.503954052925109863e-01
9.105077385902404785e-01 4.323731362819671631e-01 9.758381247520446777e-01 9.489659070968627930e-01
8.538770675659179688e-01 4.427723884582519531e-01 9.582002162933349609e-01 9.230553507804870605e-01
7.558464407920837402e-01 4.308665394783020020e-01 9.676752090454101562e-01 8.955236077308654785e-01
6.684497594833374023e-01 4.816428720951080322e-01 9.148250222206115723e-01 9.136596322059631348e-01
7.064188718795776367e-01 4.380280673503875732e-01 9.273718595504760742e-01 9.079140424728393555e-01
7.833259701728820801e-01 5.341583490371704102e-01 9.148670434951782227e-01 8.976451754570007324e-01
7.617410421371459961e-01 4.879183173179626465e-01 9.031404852867126465e-01 8.533272743225097656e-01
6.510257124900817871e-01 4.727614820003509521e-01 8.891932964324951172e-01 8.414617776870727539e-01
6.126500368118286133e-01 3.897723853588104248e-01 8.143757581710815430e-01 7.988181114196777344e-01
7.251712083816528320e-01 3.698188066482543945e-01 5.129117369651794434e-01 7.240753769874572754e-01
7.051478624343872070e-01 3.375993967056274414e-01 4.033086299896240234e-01 5.516937971115112305e-01
6.168544888496398926e-01 4.064394533634185791e-01 3.840837180614471436e-01 5.409282445907592773e-01
5.787588357925415039e-01 4.508356451988220215e-01 3.832924365997314453e-01 4.597688615322113037e-01
5.831937789916992188e-01 5.106096863746643066e-01 4.580946862697601318e-01 6.926311254501342773e-01
6.450761556625366211e-01 5.850809812545776367e-01 5.016719102859497070e-01 7.224386334419250488e-01
6.418118476867675781e-01 4.721563756465911865e-01 6.941776275634765625e-01 7.711097598075866699e-01
7.305347919464111328e-01 5.522475242614746094e-01 8.855724334716796875e-01 8.670745491981506348e-01
7.964034080505371094e-01 4.953911602497100830e-01 9.373240470886230469e-01 8.864389061927795410e-01
8.484808802604675293e-01 5.562828779220581055e-01 9.746350646018981934e-01 9.234861135482788086e-01
8.632562756538391113e-01 5.690386891365051270e-01 9.813410043716430664e-01 9.577777385711669922e-01
8.838929533958435059e-01 6.418458819389343262e-01 9.812594056129455566e-01 9.729876518249511719e-01
8.652724623680114746e-01 6.981617212295532227e-01 9.864125251770019531e-01 9.686415195465087891e-01
8.587666749954223633e-01 7.106131911277770996e-01 9.762278795242309570e-01 9.763444662094116211e-01
8.116360306739807129e-01 6.434889435768127441e-01 9.277212023735046387e-01 9.357332587242126465e-01
7.832463383674621582e-01 5.798940658569335938e-01 9.099144935607910156e-01 8.782711029052734375e-01
7.491472959518432617e-01 5.944529771804809570e-01 8.395290374755859375e-01 7.535569667816162109e-01
7.058792114257812500e-01 5.744915008544921875e-01 7.071009874343872070e-01 7.986535429954528809e-01
7.106148004531860352e-01 6.483840942382812500e-01 8.523874282836914062e-01 8.241690993309020996e-01
8.744921684265136719e-01 6.326520442962646484e-01 9.071536660194396973e-01 8.625800013542175293e-01
8.473941683769226074e-01 6.885648369789123535e-01 9.478029608726501465e-01 9.329949617385864258e-01
7.637149095535278320e-01 6.360889673233032227e-01 9.291610121726989746e-01 9.004046320915222168e-01
7.888248562812805176e-01 6.430280208587646484e-01 9.434236288070678711e-01 9.125471711158752441e-01
8.110394477844238281e-01 5.913847088813781738e-01 9.219685196876525879e-01 9.222353696823120117e-01
7.904250025749206543e-01 4.718423783779144287e-01 8.655235171318054199e-01 9.265217781066894531e-01
7.826702594757080078e-01 3.952273726463317871e-01 8.346912860870361328e-01 8.633921742439270020e-01
7.437135577201843262e-01 4.044540822505950928e-01 6.996936202049255371e-01 6.445226669311523438e-01
6.757293343544006348e-01 4.020036756992340088e-01 5.067280530929565430e-01 6.220020055770874023e-01
6.575838923454284668e-01 3.810418844223022461e-01 4.793795943260192871e-01 5.680189132690429688e-01
6.785401701927185059e-01 4.048113524913787842e-01 5.924189090728759766e-01 6.321647167205810547e-01
7.392768263816833496e-01 3.420343995094299316e-01 7.148591279983520508e-01 6.137741804122924805e-01
8.359744548797607422e-01 3.880271315574645996e-01 7.993198633193969727e-01 5.896873474121093750e-01
8.898152709007263184e-01 4.509567320346832275e-01 9.037826657295227051e-01 7.903247475624084473e-01
8.593612909317016602e-01 6.107628345489501953e-01 9.439794421195983887e-01 7.177147269248962402e-01
7.910459637641906738e-01 6.001370549201965332e-01 9.362369179725646973e-01 7.031733989715576172e-01
7.460408210754394531e-01 5.908895134925842285e-01 9.209818840026855469e-01 7.401153445243835449e-01
6.166524291038513184e-01 6.076890826225280762e-01 8.881970643997192383e-01 7.343278527259826660e-01
6.548831462860107422e-01 6.297032833099365234e-01 8.767377138137817383e-01 6.730827689170837402e-01
5.755836367607116699e-01 5.992575883865356445e-01 8.699105381965637207e-01 6.301003694534301758e-01
4.697979986667633057e-01 6.331340074539184570e-01 7.405498027801513672e-01 6.469900608062744141e-01
4.841772019863128662e-01 7.056016325950622559e-01 8.183174133300781250e-01 6.879421472549438477e-01
5.833787918090820312e-01 6.662297248840332031e-01 9.315635561943054199e-01 7.924075722694396973e-01
6.160129308700561523e-01 7.706342935562133789e-01 9.783138632774353027e-01 8.637448549270629883e-01
7.161858677864074707e-01 7.955846786499023438e-01 9.775936603546142578e-01 9.134495258331298828e-01
7.054365277290344238e-01 8.225113153457641602e-01 9.832754731178283691e-01 9.302908778190612793e-01
7.108993530273437500e-01 8.349744677543640137e-01 9.732358455657958984e-01 9.118995070457458496e-01
6.988020539283752441e-01 7.941272854804992676e-01 9.882446527481079102e-01 9.339104890823364258e-01
8.788897395133972168e-01 7.199482321739196777e-01 9.813535213470458984e-01 9.389802217483520508e-01
8.879222273826599121e-01 7.061839103698730469e-01 9.796730279922485352e-01 9.194926619529724121e-01
6.056305170059204102e-01 6.798162460327148438e-01 8.982146382331848145e-01 8.626798391342163086e-01
6.851215362548828125e-01 6.946066021919250488e-01 8.434635996818542480e-01 8.022679686546325684e-01
8.047401309013366699e-01 6.872237920761108398e-01 9.790496230125427246e-01 8.375932574272155762e-01
8.620384931564331055e-01 7.056393623352050781e-01 9.674745202064514160e-01 8.908613324165344238e-01
9.253442883491516113e-01 7.686526775360107422e-01 9.852305054664611816e-01 8.927713036537170410e-01
9.099419116973876953e-01 7.153837680816650391e-01 9.817212820053100586e-01 9.219423532485961914e-01
8.925171494483947754e-01 7.142071723937988281e-01 9.872667193412780762e-01 8.843327760696411133e-01
9.436508417129516602e-01 7.434332370758056641e-01 9.910445213317871094e-01 9.720174670219421387e-01
9.550763964653015137e-01 7.835792303085327148e-01 9.888527393341064453e-01 9.809520840644836426e-01
9.410699605941772461e-01 7.284250855445861816e-01 9.881623387336730957e-01 9.659529924392700195e-01
9.168835282325744629e-01 7.153785228729248047e-01 9.746974706649780273e-01 8.918685913085937500e-01
7.981588244438171387e-01 6.366310119628906250e-01 9.694897532463073730e-01 6.491405963897705078e-01
6.268562674522399902e-01 5.996867418289184570e-01 8.865597248077392578e-01 5.608194470405578613e-01
