# Supplementary material for: Estimating local protein model quality: prospects for molecular replacement
Source: Acta Crystallogr D Struct Biol. 2020 Mar 3;76(Pt 3):285–90. doi: 10.1107/S2059798320000972 (PMC7057213; doi:10.1107/S2059798320000972)
Supplement: Supplementary file 1 [file d-76-00285-sup1.zip › models/1crb.2f73_A.B99990001.pdb]

EXPDTA    THEORETICAL MODEL, MODELLER 9.23 2019/11/15 00:08:07
REMARK   6 MODELLER OBJECTIVE FUNCTION:       849.0885
REMARK   6 MODELLER BEST TEMPLATE % SEQ ID:  26.562
REMARK   6 SEQUENCE: 1crb/1crb.2f73_A
REMARK   6 ALIGNMENT: 1crb/1crb.2f73_A.ali
REMARK   6 SCRIPT: ./make_models.py
REMARK   6 TEMPLATE: 2f73 0:A - 127:A MODELS 1: - 133: AT 26.6%
ATOM      1  N   PRO     1      29.780  13.685  15.329  1.00 40.67           N
ATOM      2  CA  PRO     1      30.098  12.653  14.305  1.00 40.67           C
ATOM      3  CD  PRO     1      28.348  13.532  15.763  1.00 40.67           C
ATOM      4  CB  PRO     1      28.897  11.711  14.261  1.00 40.67           C
ATOM      5  CG  PRO     1      27.720  12.566  14.749  1.00 40.67           C
ATOM      6  C   PRO     1      30.280  13.399  13.026  1.00 40.67           C
ATOM      7  O   PRO     1      29.609  14.412  12.833  1.00 40.67           O
ATOM      8  N   VAL     2      31.187  12.937  12.143  1.00125.17           N
ATOM      9  CA  VAL     2      31.389  13.674  10.933  1.00125.17           C
ATOM     10  CB  VAL     2      32.547  13.158  10.112  1.00125.17           C
ATOM     11  CG1 VAL     2      33.843  13.423  10.897  1.00125.17           C
ATOM     12  CG2 VAL     2      32.350  11.664   9.795  1.00125.17           C
ATOM     13  C   VAL     2      30.139  13.674  10.104  1.00125.17           C
ATOM     14  O   VAL     2      29.567  14.735   9.859  1.00125.17           O
ATOM     15  N   ASP     3      29.658  12.480   9.692  1.00190.00           N
ATOM     16  CA  ASP     3      28.485  12.357   8.869  1.00190.00           C
ATOM     17  CB  ASP     3      28.353  13.446   7.774  1.00190.00           C
ATOM     18  CG  ASP     3      29.592  13.460   6.879  1.00190.00           C
ATOM     19  OD1 ASP     3      30.722  13.536   7.431  1.00190.00           O
ATOM     20  OD2 ASP     3      29.423  13.403   5.631  1.00190.00           O
ATOM     21  C   ASP     3      28.515  11.010   8.209  1.00190.00           C
ATOM     22  O   ASP     3      29.234  10.778   7.239  1.00190.00           O
ATOM     23  N   PHE     4      27.748  10.058   8.764  1.00 99.38           N
ATOM     24  CA  PHE     4      27.658   8.730   8.226  1.00 99.38           C
ATOM     25  CB  PHE     4      27.027   7.722   9.203  1.00 99.38           C
ATOM     26  CG  PHE     4      28.030   7.458  10.275  1.00 99.38           C
ATOM     27  CD1 PHE     4      29.041   6.549  10.066  1.00 99.38           C
ATOM     28  CD2 PHE     4      27.963   8.108  11.487  1.00 99.38           C
ATOM     29  CE1 PHE     4      29.975   6.295  11.043  1.00 99.38           C
ATOM     30  CE2 PHE     4      28.894   7.858  12.469  1.00 99.38           C
ATOM     31  CZ  PHE     4      29.902   6.951  12.248  1.00 99.38           C
ATOM     32  C   PHE     4      26.851   8.732   6.965  1.00 99.38           C
ATOM     33  O   PHE     4      27.097   7.927   6.071  1.00 99.38           O
ATOM     34  N   ASN     5      25.861   9.637   6.864  1.00109.42           N
ATOM     35  CA  ASN     5      24.908   9.622   5.787  1.00109.42           C
ATOM     36  CB  ASN     5      23.996  10.861   5.755  1.00109.42           C
ATOM     37  CG  ASN     5      24.857  12.094   5.519  1.00109.42           C
ATOM     38  OD1 ASN     5      25.059  12.515   4.381  1.00109.42           O
ATOM     39  ND2 ASN     5      25.377  12.692   6.624  1.00109.42           N
ATOM     40  C   ASN     5      25.562   9.502   4.448  1.00109.42           C
ATOM     41  O   ASN     5      26.662  10.000   4.213  1.00109.42           O
ATOM     42  N   GLY     6      24.887   8.769   3.537  1.00 38.67           N
ATOM     43  CA  GLY     6      25.384   8.602   2.204  1.00 38.67           C
ATOM     44  C   GLY     6      25.126   7.191   1.780  1.00 38.67           C
ATOM     45  O   GLY     6      24.705   6.353   2.576  1.00 38.67           O
ATOM     46  N   TYR     7      25.411   6.888   0.499  1.00 62.70           N
ATOM     47  CA  TYR     7      25.189   5.575  -0.035  1.00 62.70           C
ATOM     48  CB  TYR     7      24.510   5.611  -1.412  1.00 62.70           C
ATOM     49  CG  TYR     7      23.328   6.505  -1.284  1.00 62.70           C
ATOM     50  CD1 TYR     7      23.497   7.866  -1.389  1.00 62.70           C
ATOM     51  CD2 TYR     7      22.067   6.005  -1.060  1.00 62.70           C
ATOM     52  CE1 TYR     7      22.429   8.723  -1.276  1.00 62.70           C
ATOM     53  CE2 TYR     7      20.993   6.857  -0.946  1.00 62.70           C
ATOM     54  CZ  TYR     7      21.175   8.215  -1.053  1.00 62.70           C
ATOM     55  OH  TYR     7      20.075   9.090  -0.936  1.00 62.70           O
ATOM     56  C   TYR     7      26.565   5.035  -0.258  1.00 62.70           C
ATOM     57  O   TYR     7      27.446   5.762  -0.714  1.00 62.70           O
ATOM     58  N   TRP     8      26.802   3.751   0.074  1.00 90.30           N
ATOM     59  CA  TRP     8      28.149   3.264  -0.028  1.00 90.30           C
ATOM     60  CB  TRP     8      28.627   2.648   1.300  1.00 90.30           C
ATOM     61  CG  TRP     8      28.285   3.467   2.525  1.00 90.30           C
ATOM     62  CD2 TRP     8      29.139   4.413   3.191  1.00 90.30           C
ATOM     63  CD1 TRP     8      27.113   3.452   3.223  1.00 90.30           C
ATOM     64  NE1 TRP     8      27.177   4.330   4.276  1.00 90.30           N
ATOM     65  CE2 TRP     8      28.417   4.928   4.269  1.00 90.30           C
ATOM     66  CE3 TRP     8      30.414   4.819   2.927  1.00 90.30           C
ATOM     67  CZ2 TRP     8      28.957   5.866   5.098  1.00 90.30           C
ATOM     68  CZ3 TRP     8      30.959   5.762   3.772  1.00 90.30           C
ATOM     69  CH2 TRP     8      30.239   6.272   4.831  1.00 90.30           C
ATOM     70  C   TRP     8      28.130   2.101  -0.970  1.00 90.30           C
ATOM     71  O   TRP     8      27.380   1.148  -0.774  1.00 90.30           O
ATOM     72  N   LYS     9      28.974   2.120  -2.017  1.00149.41           N
ATOM     73  CA  LYS     9      29.045   0.937  -2.822  1.00149.41           C
ATOM     74  CB  LYS     9      29.692   1.153  -4.201  1.00149.41           C
ATOM     75  CG  LYS     9      28.787   1.933  -5.157  1.00149.41           C
ATOM     76  CD  LYS     9      29.472   2.377  -6.450  1.00149.41           C
ATOM     77  CE  LYS     9      28.529   3.099  -7.414  1.00149.41           C
ATOM     78  NZ  LYS     9      27.406   2.205  -7.775  1.00149.41           N
ATOM     79  C   LYS     9      29.873   0.022  -1.993  1.00149.41           C
ATOM     80  O   LYS     9      30.311   0.451  -0.936  1.00149.41           O
ATOM     81  N   MET    10      30.016  -1.270  -2.344  1.00142.94           N
ATOM     82  CA  MET    10      30.926  -2.084  -1.574  1.00142.94           C
ATOM     83  CB  MET    10      30.257  -3.224  -0.781  1.00142.94           C
ATOM     84  CG  MET    10      29.527  -4.258  -1.638  1.00142.94           C
ATOM     85  SD  MET    10      28.883  -5.663  -0.685  1.00142.94           S
ATOM     86  CE  MET    10      27.767  -4.651   0.329  1.00142.94           C
ATOM     87  C   MET    10      31.910  -2.697  -2.530  1.00142.94           C
ATOM     88  O   MET    10      31.527  -3.516  -3.360  1.00142.94           O
ATOM     89  N   LEU    11      33.183  -2.230  -2.533  1.00157.79           N
ATOM     90  CA  LEU    11      34.165  -2.834  -3.394  1.00157.79           C
ATOM     91  CB  LEU    11      35.307  -1.917  -3.897  1.00157.79           C
ATOM     92  CG  LEU    11      36.614  -1.856  -3.073  1.00157.79           C
ATOM     93  CD1 LEU    11      37.622  -0.902  -3.730  1.00157.79           C
ATOM     94  CD2 LEU    11      36.382  -1.496  -1.607  1.00157.79           C
ATOM     95  C   LEU    11      34.793  -4.069  -2.831  1.00157.79           C
ATOM     96  O   LEU    11      34.932  -5.064  -3.535  1.00157.79           O
ATOM     97  N   SER    12      35.189  -4.054  -1.536  1.00 53.03           N
ATOM     98  CA  SER    12      35.965  -5.173  -1.079  1.00 53.03           C
ATOM     99  CB  SER    12      37.374  -4.769  -0.606  1.00 53.03           C
ATOM    100  OG  SER    12      38.095  -5.908  -0.158  1.00 53.03           O
ATOM    101  C   SER    12      35.294  -5.832   0.078  1.00 53.03           C
ATOM    102  O   SER    12      34.786  -5.185   0.992  1.00 53.03           O
ATOM    103  N   ASN    13      35.290  -7.179   0.050  1.00 78.30           N
ATOM    104  CA  ASN    13      34.718  -7.933   1.118  1.00 78.30           C
ATOM    105  CB  ASN    13      33.385  -8.613   0.756  1.00 78.30           C
ATOM    106  CG  ASN    13      32.796  -9.202   2.032  1.00 78.30           C
ATOM    107  OD1 ASN    13      33.414 -10.041   2.685  1.00 78.30           O
ATOM    108  ND2 ASN    13      31.569  -8.749   2.407  1.00 78.30           N
ATOM    109  C   ASN    13      35.703  -9.003   1.447  1.00 78.30           C
ATOM    110  O   ASN    13      36.217  -9.680   0.557  1.00 78.30           O
ATOM    111  N   GLU    14      36.011  -9.179   2.747  1.00 53.23           N
ATOM    112  CA  GLU    14      36.954 -10.199   3.092  1.00 53.23           C
ATOM    113  CB  GLU    14      38.230  -9.687   3.785  1.00 53.23           C
ATOM    114  CG  GLU    14      39.251 -10.801   4.037  1.00 53.23           C
ATOM    115  CD  GLU    14      40.466 -10.196   4.719  1.00 53.23           C
ATOM    116  OE1 GLU    14      40.451  -8.958   4.946  1.00 53.23           O
ATOM    117  OE2 GLU    14      41.423 -10.958   5.022  1.00 53.23           O
ATOM    118  C   GLU    14      36.298 -11.149   4.044  1.00 53.23           C
ATOM    119  O   GLU    14      35.518 -10.750   4.907  1.00 53.23           O
ATOM    120  N   ASN    15      36.627 -12.449   3.891  1.00 80.24           N
ATOM    121  CA  ASN    15      36.155 -13.515   4.735  1.00 80.24           C
ATOM    122  CB  ASN    15      36.716 -13.468   6.168  1.00 80.24           C
ATOM    123  CG  ASN    15      38.180 -13.878   6.117  1.00 80.24           C
ATOM    124  OD1 ASN    15      39.070 -13.080   6.406  1.00 80.24           O
ATOM    125  ND2 ASN    15      38.441 -15.157   5.734  1.00 80.24           N
ATOM    126  C   ASN    15      34.659 -13.548   4.820  1.00 80.24           C
ATOM    127  O   ASN    15      34.084 -13.612   5.906  1.00 80.24           O
ATOM    128  N   PHE    16      33.999 -13.491   3.653  1.00 78.41           N
ATOM    129  CA  PHE    16      32.575 -13.548   3.499  1.00 78.41           C
ATOM    130  CB  PHE    16      32.249 -13.303   2.013  1.00 78.41           C
ATOM    131  CG  PHE    16      30.799 -13.374   1.701  1.00 78.41           C
ATOM    132  CD1 PHE    16      29.972 -12.299   1.932  1.00 78.41           C
ATOM    133  CD2 PHE    16      30.281 -14.518   1.138  1.00 78.41           C
ATOM    134  CE1 PHE    16      28.635 -12.377   1.620  1.00 78.41           C
ATOM    135  CE2 PHE    16      28.947 -14.601   0.824  1.00 78.41           C
ATOM    136  CZ  PHE    16      28.128 -13.527   1.065  1.00 78.41           C
ATOM    137  C   PHE    16      32.049 -14.906   3.884  1.00 78.41           C
ATOM    138  O   PHE    16      31.063 -15.021   4.614  1.00 78.41           O
ATOM    139  N   GLU    17      32.687 -15.974   3.365  1.00 69.47           N
ATOM    140  CA  GLU    17      32.192 -17.314   3.532  1.00 69.47           C
ATOM    141  CB  GLU    17      32.792 -18.276   2.495  1.00 69.47           C
ATOM    142  CG  GLU    17      32.360 -17.887   1.077  1.00 69.47           C
ATOM    143  CD  GLU    17      32.970 -18.861   0.083  1.00 69.47           C
ATOM    144  OE1 GLU    17      33.499 -19.913   0.533  1.00 69.47           O
ATOM    145  OE2 GLU    17      32.910 -18.569  -1.141  1.00 69.47           O
ATOM    146  C   GLU    17      32.350 -17.905   4.906  1.00 69.47           C
ATOM    147  O   GLU    17      31.388 -18.427   5.464  1.00 69.47           O
ATOM    148  N   GLU    18      33.554 -17.837   5.509  1.00 45.22           N
ATOM    149  CA  GLU    18      33.728 -18.495   6.777  1.00 45.22           C
ATOM    150  CB  GLU    18      35.174 -18.461   7.304  1.00 45.22           C
ATOM    151  CG  GLU    18      36.130 -19.349   6.503  1.00 45.22           C
ATOM    152  CD  GLU    18      37.455 -19.440   7.248  1.00 45.22           C
ATOM    153  OE1 GLU    18      38.126 -18.386   7.409  1.00 45.22           O
ATOM    154  OE2 GLU    18      37.815 -20.573   7.665  1.00 45.22           O
ATOM    155  C   GLU    18      32.858 -17.829   7.785  1.00 45.22           C
ATOM    156  O   GLU    18      32.246 -18.483   8.629  1.00 45.22           O
ATOM    157  N   TYR    19      32.796 -16.491   7.717  1.00 58.97           N
ATOM    158  CA  TYR    19      32.030 -15.715   8.642  1.00 58.97           C
ATOM    159  CB  TYR    19      32.212 -14.206   8.400  1.00 58.97           C
ATOM    160  CG  TYR    19      31.373 -13.476   9.388  1.00 58.97           C
ATOM    161  CD1 TYR    19      31.863 -13.168  10.636  1.00 58.97           C
ATOM    162  CD2 TYR    19      30.092 -13.100   9.059  1.00 58.97           C
ATOM    163  CE1 TYR    19      31.081 -12.493  11.542  1.00 58.97           C
ATOM    164  CE2 TYR    19      29.305 -12.427   9.962  1.00 58.97           C
ATOM    165  CZ  TYR    19      29.800 -12.123  11.207  1.00 58.97           C
ATOM    166  OH  TYR    19      28.998 -11.431  12.139  1.00 58.97           O
ATOM    167  C   TYR    19      30.576 -16.023   8.470  1.00 58.97           C
ATOM    168  O   TYR    19      29.884 -16.296   9.449  1.00 58.97           O
ATOM    169  N   LEU    20      30.074 -16.004   7.216  1.00 57.79           N
ATOM    170  CA  LEU    20      28.680 -16.252   6.981  1.00 57.79           C
ATOM    171  CB  LEU    20      28.233 -16.022   5.530  1.00 57.79           C
ATOM    172  CG  LEU    20      28.199 -14.533   5.153  1.00 57.79           C
ATOM    173  CD1 LEU    20      27.470 -14.323   3.821  1.00 57.79           C
ATOM    174  CD2 LEU    20      27.615 -13.683   6.292  1.00 57.79           C
ATOM    175  C   LEU    20      28.358 -17.657   7.362  1.00 57.79           C
ATOM    176  O   LEU    20      27.303 -17.932   7.932  1.00 57.79           O
ATOM    177  N   ARG    21      29.272 -18.589   7.050  1.00 31.09           N
ATOM    178  CA  ARG    21      29.076 -19.964   7.393  1.00 31.09           C
ATOM    179  CB  ARG    21      30.253 -20.849   6.937  1.00 31.09           C
ATOM    180  CG  ARG    21      30.125 -22.323   7.329  1.00 31.09           C
ATOM    181  CD  ARG    21      31.305 -23.181   6.862  1.00 31.09           C
ATOM    182  NE  ARG    21      31.104 -24.559   7.392  1.00 31.09           N
ATOM    183  CZ  ARG    21      31.643 -24.918   8.593  1.00 31.09           C
ATOM    184  NH1 ARG    21      32.362 -24.015   9.324  1.00 31.09           N
ATOM    185  NH2 ARG    21      31.471 -26.188   9.062  1.00 31.09           N
ATOM    186  C   ARG    21      29.002 -20.038   8.885  1.00 31.09           C
ATOM    187  O   ARG    21      28.197 -20.781   9.442  1.00 31.09           O
ATOM    188  N   ALA    22      29.845 -19.243   9.569  1.00 35.20           N
ATOM    189  CA  ALA    22      29.919 -19.270  11.003  1.00 35.20           C
ATOM    190  CB  ALA    22      30.981 -18.307  11.562  1.00 35.20           C
ATOM    191  C   ALA    22      28.603 -18.869  11.604  1.00 35.20           C
ATOM    192  O   ALA    22      28.127 -19.503  12.544  1.00 35.20           O
ATOM    193  N   LEU    23      27.953 -17.831  11.047  1.00 82.22           N
ATOM    194  CA  LEU    23      26.724 -17.321  11.590  1.00 82.22           C
ATOM    195  CB  LEU    23      26.128 -16.190  10.732  1.00 82.22           C
ATOM    196  CG  LEU    23      27.064 -14.981  10.541  1.00 82.22           C
ATOM    197  CD1 LEU    23      26.394 -13.890   9.690  1.00 82.22           C
ATOM    198  CD2 LEU    23      27.595 -14.453  11.882  1.00 82.22           C
ATOM    199  C   LEU    23      25.741 -18.444  11.569  1.00 82.22           C
ATOM    200  O   LEU    23      24.880 -18.528  12.444  1.00 82.22           O
ATOM    201  N   ASP    24      25.842 -19.294  10.527  1.00134.60           N
ATOM    202  CA  ASP    24      25.046 -20.468  10.284  1.00134.60           C
ATOM    203  CB  ASP    24      24.248 -21.001  11.494  1.00134.60           C
ATOM    204  CG  ASP    24      23.710 -22.388  11.167  1.00134.60           C
ATOM    205  OD1 ASP    24      23.537 -22.698   9.957  1.00134.60           O
ATOM    206  OD2 ASP    24      23.459 -23.160  12.131  1.00134.60           O
ATOM    207  C   ASP    24      24.091 -20.121   9.197  1.00134.60           C
ATOM    208  O   ASP    24      22.875 -20.191   9.367  1.00134.60           O
ATOM    209  N   VAL    25      24.638 -19.745   8.028  1.00 41.79           N
ATOM    210  CA  VAL    25      23.804 -19.416   6.915  1.00 41.79           C
ATOM    211  CB  VAL    25      24.207 -18.145   6.224  1.00 41.79           C
ATOM    212  CG1 VAL    25      23.313 -17.947   4.988  1.00 41.79           C
ATOM    213  CG2 VAL    25      24.131 -16.997   7.245  1.00 41.79           C
ATOM    214  C   VAL    25      23.948 -20.534   5.941  1.00 41.79           C
ATOM    215  O   VAL    25      25.042 -21.056   5.733  1.00 41.79           O
ATOM    216  N   ASN    26      22.828 -20.931   5.311  1.00 56.93           N
ATOM    217  CA  ASN    26      22.889 -22.031   4.401  1.00 56.93           C
ATOM    218  CB  ASN    26      21.546 -22.387   3.744  1.00 56.93           C
ATOM    219  CG  ASN    26      20.752 -23.183   4.772  1.00 56.93           C
ATOM    220  OD1 ASN    26      21.277 -24.103   5.398  1.00 56.93           O
ATOM    221  ND2 ASN    26      19.454 -22.824   4.959  1.00 56.93           N
ATOM    222  C   ASN    26      23.867 -21.686   3.336  1.00 56.93           C
ATOM    223  O   ASN    26      24.107 -20.517   3.039  1.00 56.93           O
ATOM    224  N   VAL    27      24.481 -22.727   2.756  1.00 40.96           N
ATOM    225  CA  VAL    27      25.494 -22.566   1.760  1.00 40.96           C
ATOM    226  CB  VAL    27      26.056 -23.875   1.289  1.00 40.96           C
ATOM    227  CG1 VAL    27      27.056 -23.599   0.153  1.00 40.96           C
ATOM    228  CG2 VAL    27      26.669 -24.606   2.496  1.00 40.96           C
ATOM    229  C   VAL    27      24.894 -21.882   0.576  1.00 40.96           C
ATOM    230  O   VAL    27      25.573 -21.132  -0.120  1.00 40.96           O
ATOM    231  N   ALA    28      23.605 -22.139   0.296  1.00 50.66           N
ATOM    232  CA  ALA    28      23.024 -21.579  -0.889  1.00 50.66           C
ATOM    233  CB  ALA    28      21.561 -22.011  -1.085  1.00 50.66           C
ATOM    234  C   ALA    28      23.040 -20.080  -0.846  1.00 50.66           C
ATOM    235  O   ALA    28      23.544 -19.433  -1.761  1.00 50.66           O
ATOM    236  N   LEU    29      22.561 -19.486   0.258  1.00 98.54           N
ATOM    237  CA  LEU    29      22.438 -18.062   0.345  1.00 98.54           C
ATOM    238  CB  LEU    29      21.856 -17.649   1.714  1.00 98.54           C
ATOM    239  CG  LEU    29      21.466 -16.167   1.896  1.00 98.54           C
ATOM    240  CD1 LEU    29      20.905 -15.934   3.309  1.00 98.54           C
ATOM    241  CD2 LEU    29      22.609 -15.195   1.566  1.00 98.54           C
ATOM    242  C   LEU    29      23.814 -17.505   0.211  1.00 98.54           C
ATOM    243  O   LEU    29      24.031 -16.505  -0.473  1.00 98.54           O
ATOM    244  N   ARG    30      24.793 -18.160   0.858  1.00120.84           N
ATOM    245  CA  ARG    30      26.140 -17.681   0.839  1.00120.84           C
ATOM    246  CB  ARG    30      27.094 -18.535   1.688  1.00120.84           C
ATOM    247  CG  ARG    30      28.486 -17.910   1.821  1.00120.84           C
ATOM    248  CD  ARG    30      29.473 -18.765   2.615  1.00120.84           C
ATOM    249  NE  ARG    30      30.062 -19.755   1.670  1.00120.84           N
ATOM    250  CZ  ARG    30      30.157 -21.066   2.032  1.00120.84           C
ATOM    251  NH1 ARG    30      29.675 -21.477   3.240  1.00120.84           N
ATOM    252  NH2 ARG    30      30.729 -21.967   1.180  1.00120.84           N
ATOM    253  C   ARG    30      26.657 -17.691  -0.566  1.00120.84           C
ATOM    254  O   ARG    30      27.316 -16.747  -0.998  1.00120.84           O
ATOM    255  N   LYS    31      26.358 -18.768  -1.316  1.00132.22           N
ATOM    256  CA  LYS    31      26.851 -18.952  -2.653  1.00132.22           C
ATOM    257  CB  LYS    31      26.430 -20.312  -3.245  1.00132.22           C
ATOM    258  CG  LYS    31      27.119 -21.509  -2.588  1.00132.22           C
ATOM    259  CD  LYS    31      28.623 -21.568  -2.852  1.00132.22           C
ATOM    260  CE  LYS    31      28.980 -22.401  -4.084  1.00132.22           C
ATOM    261  NZ  LYS    31      28.351 -21.819  -5.290  1.00132.22           N
ATOM    262  C   LYS    31      26.317 -17.890  -3.561  1.00132.22           C
ATOM    263  O   LYS    31      27.051 -17.353  -4.388  1.00132.22           O
ATOM    264  N   ILE    32      25.017 -17.573  -3.444  1.00109.33           N
ATOM    265  CA  ILE    32      24.410 -16.595  -4.301  1.00109.33           C
ATOM    266  CB  ILE    32      22.915 -16.554  -4.156  1.00109.33           C
ATOM    267  CG1 ILE    32      22.506 -16.168  -2.728  1.00109.33           C
ATOM    268  CG2 ILE    32      22.364 -17.917  -4.612  1.00109.33           C
ATOM    269  CD1 ILE    32      21.008 -15.920  -2.576  1.00109.33           C
ATOM    270  C   ILE    32      24.991 -15.247  -3.993  1.00109.33           C
ATOM    271  O   ILE    32      25.186 -14.409  -4.871  1.00109.33           O
ATOM    272  N   ALA    33      25.222 -15.035  -2.694  1.00 85.09           N
ATOM    273  CA  ALA    33      25.703 -13.920  -1.931  1.00 85.09           C
ATOM    274  CB  ALA    33      25.749 -14.374  -0.478  1.00 85.09           C
ATOM    275  C   ALA    33      27.126 -13.508  -2.171  1.00 85.09           C
ATOM    276  O   ALA    33      27.438 -12.318  -2.173  1.00 85.09           O
ATOM    277  N   ASN    34      28.030 -14.481  -2.358  1.00108.69           N
ATOM    278  CA  ASN    34      29.440 -14.233  -2.218  1.00108.69           C
ATOM    279  CB  ASN    34      30.279 -15.454  -2.642  1.00108.69           C
ATOM    280  CG  ASN    34      31.745 -15.198  -2.314  1.00108.69           C
ATOM    281  OD1 ASN    34      32.104 -14.178  -1.727  1.00108.69           O
ATOM    282  ND2 ASN    34      32.623 -16.153  -2.719  1.00108.69           N
ATOM    283  C   ASN    34      29.950 -13.055  -3.002  1.00108.69           C
ATOM    284  O   ASN    34      30.601 -12.182  -2.430  1.00108.69           O
ATOM    285  N   LEU    35      29.708 -13.028  -4.324  1.00132.96           N
ATOM    286  CA  LEU    35      30.204 -12.042  -5.252  1.00132.96           C
ATOM    287  CB  LEU    35      30.141 -12.537  -6.707  1.00132.96           C
ATOM    288  CG  LEU    35      31.102 -13.703  -7.011  1.00132.96           C
ATOM    289  CD1 LEU    35      32.567 -13.254  -6.905  1.00132.96           C
ATOM    290  CD2 LEU    35      30.792 -14.936  -6.148  1.00132.96           C
ATOM    291  C   LEU    35      29.533 -10.701  -5.230  1.00132.96           C
ATOM    292  O   LEU    35      30.185  -9.703  -5.524  1.00132.96           O
ATOM    293  N   LEU    36      28.225 -10.625  -4.922  1.00150.83           N
ATOM    294  CA  LEU    36      27.484  -9.406  -5.112  1.00150.83           C
ATOM    295  CB  LEU    36      26.007  -9.527  -4.694  1.00150.83           C
ATOM    296  CG  LEU    36      25.202  -8.231  -4.891  1.00150.83           C
ATOM    297  CD1 LEU    36      25.155  -7.827  -6.374  1.00150.83           C
ATOM    298  CD2 LEU    36      23.807  -8.342  -4.256  1.00150.83           C
ATOM    299  C   LEU    36      28.079  -8.262  -4.349  1.00150.83           C
ATOM    300  O   LEU    36      28.544  -8.422  -3.221  1.00150.83           O
ATOM    301  N   LYS    37      28.107  -7.066  -4.987  1.00151.70           N
ATOM    302  CA  LYS    37      28.595  -5.873  -4.347  1.00151.70           C
ATOM    303  CB  LYS    37      29.953  -5.400  -4.902  1.00151.70           C
ATOM    304  CG  LYS    37      31.128  -6.331  -4.579  1.00151.70           C
ATOM    305  CD  LYS    37      31.441  -6.449  -3.083  1.00151.70           C
ATOM    306  CE  LYS    37      32.678  -7.299  -2.771  1.00151.70           C
ATOM    307  NZ  LYS    37      32.454  -8.707  -3.168  1.00151.70           N
ATOM    308  C   LYS    37      27.595  -4.789  -4.626  1.00151.70           C
ATOM    309  O   LYS    37      27.621  -4.128  -5.664  1.00151.70           O
ATOM    310  N   PRO    38      26.699  -4.643  -3.694  1.00 99.88           N
ATOM    311  CA  PRO    38      25.630  -3.682  -3.805  1.00 99.88           C
ATOM    312  CD  PRO    38      26.264  -5.843  -2.996  1.00 99.88           C
ATOM    313  CB  PRO    38      24.383  -4.365  -3.251  1.00 99.88           C
ATOM    314  CG  PRO    38      24.930  -5.468  -2.337  1.00 99.88           C
ATOM    315  C   PRO    38      25.895  -2.393  -3.101  1.00 99.88           C
ATOM    316  O   PRO    38      27.006  -2.170  -2.620  1.00 99.88           O
ATOM    317  N   ASP    39      24.856  -1.533  -3.041  1.00 52.30           N
ATOM    318  CA  ASP    39      24.949  -0.292  -2.338  1.00 52.30           C
ATOM    319  CB  ASP    39      24.377   0.906  -3.116  1.00 52.30           C
ATOM    320  CG  ASP    39      25.324   1.219  -4.266  1.00 52.30           C
ATOM    321  OD1 ASP    39      26.470   0.698  -4.246  1.00 52.30           O
ATOM    322  OD2 ASP    39      24.914   1.984  -5.179  1.00 52.30           O
ATOM    323  C   ASP    39      24.176  -0.394  -1.060  1.00 52.30           C
ATOM    324  O   ASP    39      23.122  -1.026  -0.993  1.00 52.30           O
ATOM    325  N   LYS    40      24.721   0.225   0.006  1.00145.01           N
ATOM    326  CA  LYS    40      24.095   0.296   1.293  1.00145.01           C
ATOM    327  CB  LYS    40      24.968  -0.229   2.446  1.00145.01           C
ATOM    328  CG  LYS    40      25.237  -1.734   2.392  1.00145.01           C
ATOM    329  CD  LYS    40      26.173  -2.149   1.256  1.00145.01           C
ATOM    330  CE  LYS    40      27.531  -1.446   1.310  1.00145.01           C
ATOM    331  NZ  LYS    40      28.184  -1.709   2.612  1.00145.01           N
ATOM    332  C   LYS    40      23.903   1.756   1.544  1.00145.01           C
ATOM    333  O   LYS    40      24.655   2.570   1.014  1.00145.01           O
ATOM    334  N   GLU    41      22.877   2.139   2.336  1.00 85.52           N
ATOM    335  CA  GLU    41      22.698   3.543   2.565  1.00 85.52           C
ATOM    336  CB  GLU    41      21.453   4.132   1.887  1.00 85.52           C
ATOM    337  CG  GLU    41      20.151   3.604   2.487  1.00 85.52           C
ATOM    338  CD  GLU    41      18.987   4.301   1.800  1.00 85.52           C
ATOM    339  OE1 GLU    41      19.230   5.025   0.798  1.00 85.52           O
ATOM    340  OE2 GLU    41      17.834   4.113   2.270  1.00 85.52           O
ATOM    341  C   GLU    41      22.502   3.767   4.026  1.00 85.52           C
ATOM    342  O   GLU    41      21.888   2.957   4.719  1.00 85.52           O
ATOM    343  N   ILE    42      23.044   4.887   4.538  1.00161.83           N
ATOM    344  CA  ILE    42      22.831   5.205   5.914  1.00161.83           C
ATOM    345  CB  ILE    42      24.070   5.087   6.754  1.00161.83           C
ATOM    346  CG1 ILE    42      23.764   5.117   8.259  1.00161.83           C
ATOM    347  CG2 ILE    42      25.009   6.206   6.323  1.00161.83           C
ATOM    348  CD1 ILE    42      23.198   6.442   8.766  1.00161.83           C
ATOM    349  C   ILE    42      22.333   6.613   5.955  1.00161.83           C
ATOM    350  O   ILE    42      22.839   7.490   5.258  1.00161.83           O
ATOM    351  N   VAL    43      21.274   6.856   6.743  1.00 48.24           N
ATOM    352  CA  VAL    43      20.793   8.195   6.896  1.00 48.24           C
ATOM    353  CB  VAL    43      19.333   8.334   6.588  1.00 48.24           C
ATOM    354  CG1 VAL    43      18.931   9.804   6.792  1.00 48.24           C
ATOM    355  CG2 VAL    43      19.086   7.809   5.162  1.00 48.24           C
ATOM    356  C   VAL    43      20.992   8.514   8.335  1.00 48.24           C
ATOM    357  O   VAL    43      20.486   7.811   9.207  1.00 48.24           O
ATOM    358  N   GLN    44      21.750   9.588   8.620  1.00 55.67           N
ATOM    359  CA  GLN    44      22.017   9.937   9.981  1.00 55.67           C
ATOM    360  CB  GLN    44      23.510  10.178  10.254  1.00 55.67           C
ATOM    361  CG  GLN    44      23.817  10.555  11.704  1.00 55.67           C
ATOM    362  CD  GLN    44      25.263  11.029  11.770  1.00 55.67           C
ATOM    363  OE1 GLN    44      25.826  11.492  10.779  1.00 55.67           O
ATOM    364  NE2 GLN    44      25.883  10.920  12.974  1.00 55.67           N
ATOM    365  C   GLN    44      21.343  11.234  10.261  1.00 55.67           C
ATOM    366  O   GLN    44      21.454  12.187   9.491  1.00 55.67           O
ATOM    367  N   ASP    45      20.597  11.280  11.378  1.00 52.50           N
ATOM    368  CA  ASP    45      19.950  12.479  11.811  1.00 52.50           C
ATOM    369  CB  ASP    45      18.415  12.376  11.773  1.00 52.50           C
ATOM    370  CG  ASP    45      17.995  12.216  10.317  1.00 52.50           C
ATOM    371  OD1 ASP    45      18.855  12.442   9.422  1.00 52.50           O
ATOM    372  OD2 ASP    45      16.810  11.859  10.080  1.00 52.50           O
ATOM    373  C   ASP    45      20.337  12.602  13.246  1.00 52.50           C
ATOM    374  O   ASP    45      19.635  12.111  14.128  1.00 52.50           O
ATOM    375  N   GLY    46      21.477  13.255  13.531  1.00 29.47           N
ATOM    376  CA  GLY    46      21.875  13.313  14.903  1.00 29.47           C
ATOM    377  C   GLY    46      22.151  11.901  15.322  1.00 29.47           C
ATOM    378  O   GLY    46      22.908  11.186  14.666  1.00 29.47           O
ATOM    379  N   ASP    47      21.568  11.498  16.470  1.00120.65           N
ATOM    380  CA  ASP    47      21.699  10.190  17.055  1.00120.65           C
ATOM    381  CB  ASP    47      21.253  10.127  18.527  1.00120.65           C
ATOM    382  CG  ASP    47      19.753  10.380  18.606  1.00120.65           C
ATOM    383  OD1 ASP    47      19.255  11.252  17.846  1.00120.65           O
ATOM    384  OD2 ASP    47      19.085   9.693  19.426  1.00120.65           O
ATOM    385  C   ASP    47      20.903   9.157  16.313  1.00120.65           C
ATOM    386  O   ASP    47      21.209   7.968  16.400  1.00120.65           O
ATOM    387  N   HIS    48      19.819   9.570  15.624  1.00 56.67           N
ATOM    388  CA  HIS    48      18.974   8.616  14.960  1.00 56.67           C
ATOM    389  ND1 HIS    48      16.867  10.775  16.361  1.00 56.67           N
ATOM    390  CG  HIS    48      16.780   9.578  15.686  1.00 56.67           C
ATOM    391  CB  HIS    48      17.629   9.205  14.513  1.00 56.67           C
ATOM    392  NE2 HIS    48      15.286   9.586  17.376  1.00 56.67           N
ATOM    393  CD2 HIS    48      15.809   8.864  16.320  1.00 56.67           C
ATOM    394  CE1 HIS    48      15.953  10.728  17.361  1.00 56.67           C
ATOM    395  C   HIS    48      19.671   8.072  13.759  1.00 56.67           C
ATOM    396  O   HIS    48      20.320   8.801  13.012  1.00 56.67           O
ATOM    397  N   MET    49      19.547   6.747  13.542  1.00 86.40           N
ATOM    398  CA  MET    49      20.227   6.174  12.424  1.00 86.40           C
ATOM    399  CB  MET    49      21.477   5.377  12.832  1.00 86.40           C
ATOM    400  CG  MET    49      22.529   6.238  13.529  1.00 86.40           C
ATOM    401  SD  MET    49      23.228   7.548  12.483  1.00 86.40           S
ATOM    402  CE  MET    49      24.318   8.211  13.774  1.00 86.40           C
ATOM    403  C   MET    49      19.321   5.227  11.705  1.00 86.40           C
ATOM    404  O   MET    49      18.631   4.410  12.316  1.00 86.40           O
ATOM    405  N   ILE    50      19.291   5.350  10.362  1.00103.59           N
ATOM    406  CA  ILE    50      18.564   4.426   9.545  1.00103.59           C
ATOM    407  CB  ILE    50      17.395   5.029   8.810  1.00103.59           C
ATOM    408  CG1 ILE    50      17.844   6.109   7.818  1.00103.59           C
ATOM    409  CG2 ILE    50      16.392   5.532   9.862  1.00103.59           C
ATOM    410  CD1 ILE    50      16.735   6.548   6.863  1.00103.59           C
ATOM    411  C   ILE    50      19.555   3.919   8.546  1.00103.59           C
ATOM    412  O   ILE    50      20.198   4.703   7.849  1.00103.59           O
ATOM    413  N   ILE    51      19.736   2.586   8.473  1.00104.02           N
ATOM    414  CA  ILE    51      20.695   2.068   7.544  1.00104.02           C
ATOM    415  CB  ILE    51      21.908   1.486   8.214  1.00104.02           C
ATOM    416  CG1 ILE    51      21.540   0.241   9.037  1.00104.02           C
ATOM    417  CG2 ILE    51      22.530   2.582   9.086  1.00104.02           C
ATOM    418  CD1 ILE    51      22.762  -0.528   9.539  1.00104.02           C
ATOM    419  C   ILE    51      20.057   0.946   6.787  1.00104.02           C
ATOM    420  O   ILE    51      19.374   0.099   7.362  1.00104.02           O
ATOM    421  N   ARG    52      20.256   0.916   5.454  1.00155.72           N
ATOM    422  CA  ARG    52      19.737  -0.178   4.689  1.00155.72           C
ATOM    423  CB  ARG    52      18.820   0.245   3.528  1.00155.72           C
ATOM    424  CG  ARG    52      18.169  -0.933   2.798  1.00155.72           C
ATOM    425  CD  ARG    52      18.804  -1.237   1.439  1.00155.72           C
ATOM    426  NE  ARG    52      18.530  -0.067   0.557  1.00155.72           N
ATOM    427  CZ  ARG    52      19.165   0.055  -0.645  1.00155.72           C
ATOM    428  NH1 ARG    52      20.050  -0.901  -1.054  1.00155.72           N
ATOM    429  NH2 ARG    52      18.914   1.136  -1.441  1.00155.72           N
ATOM    430  C   ARG    52      20.926  -0.872   4.124  1.00155.72           C
ATOM    431  O   ARG    52      21.759  -0.257   3.459  1.00155.72           O
ATOM    432  N   THR    53      21.048  -2.185   4.389  1.00 51.71           N
ATOM    433  CA  THR    53      22.228  -2.843   3.920  1.00 51.71           C
ATOM    434  CB  THR    53      23.064  -3.425   5.021  1.00 51.71           C
ATOM    435  OG1 THR    53      23.451  -2.408   5.935  1.00 51.71           O
ATOM    436  CG2 THR    53      24.308  -4.081   4.396  1.00 51.71           C
ATOM    437  C   THR    53      21.847  -3.979   3.048  1.00 51.71           C
ATOM    438  O   THR    53      20.895  -4.708   3.322  1.00 51.71           O
ATOM    439  N   LEU    54      22.587  -4.143   1.939  1.00156.50           N
ATOM    440  CA  LEU    54      22.350  -5.300   1.147  1.00156.50           C
ATOM    441  CB  LEU    54      22.313  -5.058  -0.372  1.00156.50           C
ATOM    442  CG  LEU    54      21.949  -6.339  -1.149  1.00156.50           C
ATOM    443  CD1 LEU    54      20.592  -6.894  -0.686  1.00156.50           C
ATOM    444  CD2 LEU    54      21.983  -6.111  -2.668  1.00156.50           C
ATOM    445  C   LEU    54      23.471  -6.215   1.475  1.00156.50           C
ATOM    446  O   LEU    54      24.615  -5.993   1.077  1.00156.50           O
ATOM    447  N   SER    55      23.170  -7.265   2.257  1.00117.06           N
ATOM    448  CA  SER    55      24.188  -8.199   2.595  1.00117.06           C
ATOM    449  CB  SER    55      24.143  -8.678   4.055  1.00117.06           C
ATOM    450  OG  SER    55      25.191  -9.604   4.298  1.00117.06           O
ATOM    451  C   SER    55      23.900  -9.370   1.755  1.00117.06           C
ATOM    452  O   SER    55      22.782  -9.881   1.764  1.00117.06           O
ATOM    453  N   THR    56      24.897  -9.785   0.965  1.00193.98           N
ATOM    454  CA  THR    56      24.724 -10.945   0.167  1.00193.98           C
ATOM    455  CB  THR    56      24.582 -12.198   1.017  1.00193.98           C
ATOM    456  OG1 THR    56      23.347 -12.348   1.700  1.00193.98           O
ATOM    457  CG2 THR    56      25.718 -12.153   2.049  1.00193.98           C
ATOM    458  C   THR    56      23.544 -10.716  -0.728  1.00193.98           C
ATOM    459  O   THR    56      23.463  -9.706  -1.425  1.00193.98           O
ATOM    460  N   PHE    57      22.638 -11.705  -0.767  1.00130.67           N
ATOM    461  CA  PHE    57      21.422 -11.720  -1.520  1.00130.67           C
ATOM    462  CB  PHE    57      20.819 -13.128  -1.655  1.00130.67           C
ATOM    463  CG  PHE    57      19.702 -13.044  -2.639  1.00130.67           C
ATOM    464  CD1 PHE    57      19.973 -13.050  -3.988  1.00130.67           C
ATOM    465  CD2 PHE    57      18.394 -12.965  -2.221  1.00130.67           C
ATOM    466  CE1 PHE    57      18.956 -12.973  -4.910  1.00130.67           C
ATOM    467  CE2 PHE    57      17.370 -12.888  -3.137  1.00130.67           C
ATOM    468  CZ  PHE    57      17.652 -12.889  -4.483  1.00130.67           C
ATOM    469  C   PHE    57      20.371 -10.849  -0.901  1.00130.67           C
ATOM    470  O   PHE    57      19.464 -10.414  -1.605  1.00130.67           O
ATOM    471  N   ARG    58      20.408 -10.617   0.430  1.00 93.98           N
ATOM    472  CA  ARG    58      19.282  -9.947   1.025  1.00 93.98           C
ATOM    473  CB  ARG    58      18.692 -10.733   2.201  1.00 93.98           C
ATOM    474  CG  ARG    58      18.216 -12.123   1.785  1.00 93.98           C
ATOM    475  CD  ARG    58      17.677 -12.946   2.951  1.00 93.98           C
ATOM    476  NE  ARG    58      17.258 -14.265   2.404  1.00 93.98           N
ATOM    477  CZ  ARG    58      17.229 -15.355   3.227  1.00 93.98           C
ATOM    478  NH1 ARG    58      17.583 -15.227   4.538  1.00 93.98           N
ATOM    479  NH2 ARG    58      16.852 -16.571   2.736  1.00 93.98           N
ATOM    480  C   ARG    58      19.613  -8.579   1.532  1.00 93.98           C
ATOM    481  O   ARG    58      20.728  -8.289   1.961  1.00 93.98           O
ATOM    482  N   ASN    59      18.606  -7.683   1.481  1.00 96.29           N
ATOM    483  CA  ASN    59      18.806  -6.365   1.995  1.00 96.29           C
ATOM    484  CB  ASN    59      18.420  -5.237   1.019  1.00 96.29           C
ATOM    485  CG  ASN    59      16.932  -5.331   0.726  1.00 96.29           C
ATOM    486  OD1 ASN    59      16.478  -6.265   0.067  1.00 96.29           O
ATOM    487  ND2 ASN    59      16.151  -4.339   1.233  1.00 96.29           N
ATOM    488  C   ASN    59      17.952  -6.235   3.205  1.00 96.29           C
ATOM    489  O   ASN    59      16.765  -6.556   3.177  1.00 96.29           O
ATOM    490  N   TYR    60      18.530  -5.790   4.334  1.00158.47           N
ATOM    491  CA  TYR    60      17.606  -5.649   5.408  1.00158.47           C
ATOM    492  CB  TYR    60      17.740  -6.645   6.569  1.00158.47           C
ATOM    493  CG  TYR    60      16.324  -6.778   7.030  1.00158.47           C
ATOM    494  CD1 TYR    60      15.520  -7.715   6.419  1.00158.47           C
ATOM    495  CD2 TYR    60      15.783  -5.989   8.019  1.00158.47           C
ATOM    496  CE1 TYR    60      14.205  -7.874   6.786  1.00158.47           C
ATOM    497  CE2 TYR    60      14.465  -6.141   8.392  1.00158.47           C
ATOM    498  CZ  TYR    60      13.675  -7.085   7.777  1.00158.47           C
ATOM    499  OH  TYR    60      12.325  -7.244   8.156  1.00158.47           O
ATOM    500  C   TYR    60      17.785  -4.265   5.935  1.00158.47           C
ATOM    501  O   TYR    60      18.818  -3.631   5.718  1.00158.47           O
ATOM    502  N   ILE    61      16.746  -3.741   6.612  1.00 44.59           N
ATOM    503  CA  ILE    61      16.818  -2.395   7.096  1.00 44.59           C
ATOM    504  CB  ILE    61      15.770  -1.501   6.511  1.00 44.59           C
ATOM    505  CG1 ILE    61      16.011  -1.338   5.003  1.00 44.59           C
ATOM    506  CG2 ILE    61      15.771  -0.178   7.295  1.00 44.59           C
ATOM    507  CD1 ILE    61      14.847  -0.690   4.258  1.00 44.59           C
ATOM    508  C   ILE    61      16.640  -2.384   8.577  1.00 44.59           C
ATOM    509  O   ILE    61      15.853  -3.151   9.131  1.00 44.59           O
ATOM    510  N   MET    62      17.405  -1.504   9.256  1.00 81.65           N
ATOM    511  CA  MET    62      17.324  -1.398  10.683  1.00 81.65           C
ATOM    512  CB  MET    62      18.472  -2.115  11.414  1.00 81.65           C
ATOM    513  CG  MET    62      18.510  -3.624  11.168  1.00 81.65           C
ATOM    514  SD  MET    62      19.927  -4.469  11.925  1.00 81.65           S
ATOM    515  CE  MET    62      21.152  -3.675  10.846  1.00 81.65           C
ATOM    516  C   MET    62      17.422   0.050  11.049  1.00 81.65           C
ATOM    517  O   MET    62      17.979   0.851  10.300  1.00 81.65           O
ATOM    518  N   ASP    63      16.846   0.419  12.212  1.00 49.33           N
ATOM    519  CA  ASP    63      16.907   1.769  12.692  1.00 49.33           C
ATOM    520  CB  ASP    63      15.550   2.491  12.680  1.00 49.33           C
ATOM    521  CG  ASP    63      15.107   2.676  11.234  1.00 49.33           C
ATOM    522  OD1 ASP    63      15.900   2.321  10.320  1.00 49.33           O
ATOM    523  OD2 ASP    63      13.968   3.174  11.029  1.00 49.33           O
ATOM    524  C   ASP    63      17.341   1.709  14.120  1.00 49.33           C
ATOM    525  O   ASP    63      16.949   0.807  14.860  1.00 49.33           O
ATOM    526  N   PHE    64      18.200   2.656  14.542  1.00 66.50           N
ATOM    527  CA  PHE    64      18.600   2.658  15.916  1.00 66.50           C
ATOM    528  CB  PHE    64      19.816   1.764  16.213  1.00 66.50           C
ATOM    529  CG  PHE    64      20.972   2.258  15.413  1.00 66.50           C
ATOM    530  CD1 PHE    64      21.788   3.260  15.889  1.00 66.50           C
ATOM    531  CD2 PHE    64      21.241   1.708  14.181  1.00 66.50           C
ATOM    532  CE1 PHE    64      22.855   3.707  15.144  1.00 66.50           C
ATOM    533  CE2 PHE    64      22.304   2.150  13.431  1.00 66.50           C
ATOM    534  CZ  PHE    64      23.113   3.149  13.915  1.00 66.50           C
ATOM    535  C   PHE    64      18.955   4.048  16.320  1.00 66.50           C
ATOM    536  O   PHE    64      19.180   4.923  15.484  1.00 66.50           O
ATOM    537  N   GLN    65      18.967   4.273  17.645  1.00 39.13           N
ATOM    538  CA  GLN    65      19.385   5.510  18.223  1.00 39.13           C
ATOM    539  CB  GLN    65      18.338   6.145  19.153  1.00 39.13           C
ATOM    540  CG  GLN    65      17.046   6.524  18.431  1.00 39.13           C
ATOM    541  CD  GLN    65      16.103   7.136  19.455  1.00 39.13           C
ATOM    542  OE1 GLN    65      16.473   7.350  20.609  1.00 39.13           O
ATOM    543  NE2 GLN    65      14.848   7.429  19.023  1.00 39.13           N
ATOM    544  C   GLN    65      20.553   5.125  19.066  1.00 39.13           C
ATOM    545  O   GLN    65      20.541   4.072  19.701  1.00 39.13           O
ATOM    546  N   VAL    66      21.605   5.963  19.090  1.00103.96           N
ATOM    547  CA  VAL    66      22.779   5.590  19.818  1.00103.96           C
ATOM    548  CB  VAL    66      23.987   6.416  19.498  1.00103.96           C
ATOM    549  CG1 VAL    66      24.389   6.150  18.039  1.00103.96           C
ATOM    550  CG2 VAL    66      23.656   7.885  19.791  1.00103.96           C
ATOM    551  C   VAL    66      22.516   5.690  21.283  1.00103.96           C
ATOM    552  O   VAL    66      21.805   6.577  21.751  1.00103.96           O
ATOM    553  N   GLY    67      23.068   4.726  22.044  1.00 21.52           N
ATOM    554  CA  GLY    67      22.933   4.746  23.467  1.00 21.52           C
ATOM    555  C   GLY    67      21.566   4.251  23.818  1.00 21.52           C
ATOM    556  O   GLY    67      21.214   4.166  24.994  1.00 21.52           O
ATOM    557  N   LYS    68      20.758   3.904  22.801  1.00 55.22           N
ATOM    558  CA  LYS    68      19.435   3.423  23.075  1.00 55.22           C
ATOM    559  CB  LYS    68      18.361   4.046  22.170  1.00 55.22           C
ATOM    560  CG  LYS    68      16.949   3.543  22.468  1.00 55.22           C
ATOM    561  CD  LYS    68      15.867   4.249  21.649  1.00 55.22           C
ATOM    562  CE  LYS    68      15.668   3.632  20.262  1.00 55.22           C
ATOM    563  NZ  LYS    68      14.595   4.345  19.535  1.00 55.22           N
ATOM    564  C   LYS    68      19.435   1.966  22.768  1.00 55.22           C
ATOM    565  O   LYS    68      20.096   1.522  21.831  1.00 55.22           O
ATOM    566  N   GLU    69      18.693   1.170  23.561  1.00 43.32           N
ATOM    567  CA  GLU    69      18.679  -0.222  23.244  1.00 43.32           C
ATOM    568  CB  GLU    69      18.373  -1.146  24.439  1.00 43.32           C
ATOM    569  CG  GLU    69      18.496  -2.634  24.089  1.00 43.32           C
ATOM    570  CD  GLU    69      18.354  -3.458  25.362  1.00 43.32           C
ATOM    571  OE1 GLU    69      17.954  -2.879  26.408  1.00 43.32           O
ATOM    572  OE2 GLU    69      18.646  -4.683  25.301  1.00 43.32           O
ATOM    573  C   GLU    69      17.605  -0.405  22.232  1.00 43.32           C
ATOM    574  O   GLU    69      16.417  -0.354  22.547  1.00 43.32           O
ATOM    575  N   PHE    70      18.007  -0.619  20.967  1.00 74.82           N
ATOM    576  CA  PHE    70      17.021  -0.798  19.951  1.00 74.82           C
ATOM    577  CB  PHE    70      17.162   0.174  18.767  1.00 74.82           C
ATOM    578  CG  PHE    70      15.843   0.190  18.073  1.00 74.82           C
ATOM    579  CD1 PHE    70      14.842   1.002  18.551  1.00 74.82           C
ATOM    580  CD2 PHE    70      15.599  -0.592  16.967  1.00 74.82           C
ATOM    581  CE1 PHE    70      13.612   1.043  17.940  1.00 74.82           C
ATOM    582  CE2 PHE    70      14.370  -0.555  16.352  1.00 74.82           C
ATOM    583  CZ  PHE    70      13.376   0.261  16.837  1.00 74.82           C
ATOM    584  C   PHE    70      17.225  -2.184  19.438  1.00 74.82           C
ATOM    585  O   PHE    70      18.303  -2.759  19.578  1.00 74.82           O
ATOM    586  N   GLU    71      16.173  -2.775  18.850  1.00 76.55           N
ATOM    587  CA  GLU    71      16.309  -4.122  18.395  1.00 76.55           C
ATOM    588  CB  GLU    71      15.043  -4.959  18.638  1.00 76.55           C
ATOM    589  CG  GLU    71      15.246  -6.466  18.482  1.00 76.55           C
ATOM    590  CD  GLU    71      13.974  -7.144  18.968  1.00 76.55           C
ATOM    591  OE1 GLU    71      12.885  -6.789  18.446  1.00 76.55           O
ATOM    592  OE2 GLU    71      14.067  -8.018  19.871  1.00 76.55           O
ATOM    593  C   GLU    71      16.585  -4.085  16.928  1.00 76.55           C
ATOM    594  O   GLU    71      15.969  -3.325  16.182  1.00 76.55           O
ATOM    595  N   GLU    72      17.554  -4.911  16.482  1.00 38.47           N
ATOM    596  CA  GLU    72      17.909  -4.952  15.096  1.00 38.47           C
ATOM    597  CB  GLU    72      19.391  -5.283  14.838  1.00 38.47           C
ATOM    598  CG  GLU    72      20.367  -4.194  15.289  1.00 38.47           C
ATOM    599  CD  GLU    72      21.759  -4.597  14.825  1.00 38.47           C
ATOM    600  OE1 GLU    72      21.868  -5.657  14.153  1.00 38.47           O
ATOM    601  OE2 GLU    72      22.729  -3.851  15.126  1.00 38.47           O
ATOM    602  C   GLU    72      17.108  -6.043  14.473  1.00 38.47           C
ATOM    603  O   GLU    72      17.039  -7.155  14.998  1.00 38.47           O
ATOM    604  N   ASP    73      16.469  -5.723  13.329  1.00102.93           N
ATOM    605  CA  ASP    73      15.656  -6.651  12.602  1.00102.93           C
ATOM    606  CB  ASP    73      14.837  -5.976  11.486  1.00102.93           C
ATOM    607  CG  ASP    73      13.810  -5.057  12.141  1.00102.93           C
ATOM    608  OD1 ASP    73      13.076  -5.535  13.046  1.00102.93           O
ATOM    609  OD2 ASP    73      13.743  -3.865  11.734  1.00102.93           O
ATOM    610  C   ASP    73      16.580  -7.629  11.992  1.00102.93           C
ATOM    611  O   ASP    73      17.636  -7.263  11.473  1.00102.93           O
ATOM    612  N   LEU    74      16.196  -8.917  12.060  1.00265.75           N
ATOM    613  CA  LEU    74      17.068  -9.962  11.632  1.00265.75           C
ATOM    614  CB  LEU    74      17.720  -9.717  10.262  1.00265.75           C
ATOM    615  CG  LEU    74      16.707  -9.756   9.107  1.00265.75           C
ATOM    616  CD1 LEU    74      15.619  -8.692   9.302  1.00265.75           C
ATOM    617  CD2 LEU    74      17.401  -9.651   7.739  1.00265.75           C
ATOM    618  C   LEU    74      18.104 -10.065  12.699  1.00265.75           C
ATOM    619  O   LEU    74      18.400  -9.088  13.384  1.00265.75           O
ATOM    620  N   THR    75      18.647 -11.268  12.952  1.00237.84           N
ATOM    621  CA  THR    75      19.703 -11.214  13.908  1.00237.84           C
ATOM    622  CB  THR    75      19.973 -12.502  14.650  1.00237.84           C
ATOM    623  OG1 THR    75      21.036 -12.309  15.571  1.00237.84           O
ATOM    624  CG2 THR    75      20.285 -13.657  13.680  1.00237.84           C
ATOM    625  C   THR    75      20.871 -10.789  13.097  1.00237.84           C
ATOM    626  O   THR    75      21.745 -11.569  12.725  1.00237.84           O
ATOM    627  N   GLY    76      20.905  -9.483  12.802  1.00135.97           N
ATOM    628  CA  GLY    76      21.929  -9.027  11.943  1.00135.97           C
ATOM    629  C   GLY    76      21.594  -9.568  10.596  1.00135.97           C
ATOM    630  O   GLY    76      20.444  -9.528  10.166  1.00135.97           O
ATOM    631  N   ILE    77      22.604 -10.122   9.911  1.00117.97           N
ATOM    632  CA  ILE    77      22.452 -10.586   8.563  1.00117.97           C
ATOM    633  CB  ILE    77      23.731 -11.080   7.952  1.00117.97           C
ATOM    634  CG1 ILE    77      24.758  -9.940   7.862  1.00117.97           C
ATOM    635  CG2 ILE    77      23.387 -11.692   6.583  1.00117.97           C
ATOM    636  CD1 ILE    77      24.287  -8.764   7.008  1.00117.97           C
ATOM    637  C   ILE    77      21.471 -11.704   8.488  1.00117.97           C
ATOM    638  O   ILE    77      20.726 -11.816   7.515  1.00117.97           O
ATOM    639  N   ASP    78      21.472 -12.589   9.495  1.00 43.87           N
ATOM    640  CA  ASP    78      20.610 -13.731   9.457  1.00 43.87           C
ATOM    641  CB  ASP    78      20.997 -14.803  10.486  1.00 43.87           C
ATOM    642  CG  ASP    78      22.387 -15.297  10.117  1.00 43.87           C
ATOM    643  OD1 ASP    78      22.951 -14.780   9.116  1.00 43.87           O
ATOM    644  OD2 ASP    78      22.902 -16.197  10.832  1.00 43.87           O
ATOM    645  C   ASP    78      19.223 -13.296   9.775  1.00 43.87           C
ATOM    646  O   ASP    78      18.977 -12.152  10.150  1.00 43.87           O
ATOM    647  N   ASP    79      18.264 -14.225   9.609  1.00 40.25           N
ATOM    648  CA  ASP    79      16.897 -13.898   9.868  1.00 40.25           C
ATOM    649  CB  ASP    79      15.922 -14.744   9.036  1.00 40.25           C
ATOM    650  CG  ASP    79      16.180 -14.413   7.572  1.00 40.25           C
ATOM    651  OD1 ASP    79      16.978 -13.470   7.317  1.00 40.25           O
ATOM    652  OD2 ASP    79      15.592 -15.097   6.692  1.00 40.25           O
ATOM    653  C   ASP    79      16.644 -14.190  11.307  1.00 40.25           C
ATOM    654  O   ASP    79      16.564 -15.349  11.711  1.00 40.25           O
ATOM    655  N   ARG    80      16.540 -13.131  12.131  1.00171.76           N
ATOM    656  CA  ARG    80      16.276 -13.338  13.523  1.00171.76           C
ATOM    657  CB  ARG    80      17.434 -14.013  14.280  1.00171.76           C
ATOM    658  CG  ARG    80      17.029 -14.893  15.475  1.00171.76           C
ATOM    659  CD  ARG    80      16.476 -14.167  16.701  1.00171.76           C
ATOM    660  NE  ARG    80      15.069 -13.794  16.388  1.00171.76           N
ATOM    661  CZ  ARG    80      14.282 -13.234  17.350  1.00171.76           C
ATOM    662  NH1 ARG    80      14.800 -12.981  18.587  1.00171.76           N
ATOM    663  NH2 ARG    80      12.979 -12.932  17.076  1.00171.76           N
ATOM    664  C   ARG    80      16.075 -11.970  14.084  1.00171.76           C
ATOM    665  O   ARG    80      15.437 -11.123  13.463  1.00171.76           O
ATOM    666  N   LYS    81      16.551 -11.720  15.312  1.00104.47           N
ATOM    667  CA  LYS    81      16.432 -10.382  15.794  1.00104.47           C
ATOM    668  CB  LYS    81      14.987 -10.003  16.138  1.00104.47           C
ATOM    669  CG  LYS    81      14.765  -8.495  16.226  1.00104.47           C
ATOM    670  CD  LYS    81      13.291  -8.126  16.080  1.00104.47           C
ATOM    671  CE  LYS    81      12.710  -8.554  14.729  1.00104.47           C
ATOM    672  NZ  LYS    81      11.276  -8.195  14.658  1.00104.47           N
ATOM    673  C   LYS    81      17.271 -10.281  17.024  1.00104.47           C
ATOM    674  O   LYS    81      17.324 -11.216  17.821  1.00104.47           O
ATOM    675  N   CYS    82      17.971  -9.146  17.211  1.00 86.24           N
ATOM    676  CA  CYS    82      18.791  -9.037  18.381  1.00 86.24           C
ATOM    677  CB  CYS    82      20.296  -9.195  18.100  1.00 86.24           C
ATOM    678  SG  CYS    82      20.946  -7.865  17.045  1.00 86.24           S
ATOM    679  C   CYS    82      18.597  -7.678  18.960  1.00 86.24           C
ATOM    680  O   CYS    82      18.168  -6.748  18.276  1.00 86.24           O
ATOM    681  N   MET    83      18.876  -7.543  20.269  1.00 66.88           N
ATOM    682  CA  MET    83      18.768  -6.257  20.880  1.00 66.88           C
ATOM    683  CB  MET    83      17.791  -6.222  22.066  1.00 66.88           C
ATOM    684  CG  MET    83      16.341  -6.474  21.647  1.00 66.88           C
ATOM    685  SD  MET    83      15.146  -6.496  23.015  1.00 66.88           S
ATOM    686  CE  MET    83      15.683  -8.102  23.671  1.00 66.88           C
ATOM    687  C   MET    83      20.125  -5.904  21.389  1.00 66.88           C
ATOM    688  O   MET    83      20.685  -6.588  22.245  1.00 66.88           O
ATOM    689  N   THR    84      20.702  -4.820  20.842  1.00120.60           N
ATOM    690  CA  THR    84      21.988  -4.376  21.282  1.00120.60           C
ATOM    691  CB  THR    84      23.120  -4.740  20.367  1.00120.60           C
ATOM    692  OG1 THR    84      22.912  -4.171  19.082  1.00120.60           O
ATOM    693  CG2 THR    84      23.224  -6.264  20.265  1.00120.60           C
ATOM    694  C   THR    84      21.945  -2.890  21.295  1.00120.60           C
ATOM    695  O   THR    84      21.039  -2.276  20.730  1.00120.60           O
ATOM    696  N   THR    85      22.937  -2.267  21.951  1.00104.96           N
ATOM    697  CA  THR    85      22.953  -0.840  21.959  1.00104.96           C
ATOM    698  CB  THR    85      23.155  -0.231  23.317  1.00104.96           C
ATOM    699  OG1 THR    85      22.904   1.167  23.269  1.00104.96           O
ATOM    700  CG2 THR    85      24.603  -0.493  23.768  1.00104.96           C
ATOM    701  C   THR    85      24.104  -0.421  21.115  1.00104.96           C
ATOM    702  O   THR    85      25.154  -1.064  21.113  1.00104.96           O
ATOM    703  N   VAL    86      23.916   0.659  20.338  1.00117.87           N
ATOM    704  CA  VAL    86      24.994   1.159  19.542  1.00117.87           C
ATOM    705  CB  VAL    86      24.584   1.707  18.207  1.00117.87           C
ATOM    706  CG1 VAL    86      24.086   0.551  17.333  1.00117.87           C
ATOM    707  CG2 VAL    86      23.531   2.801  18.434  1.00117.87           C
ATOM    708  C   VAL    86      25.580   2.293  20.303  1.00117.87           C
ATOM    709  O   VAL    86      24.866   3.161  20.803  1.00117.87           O
ATOM    710  N   SER    87      26.919   2.296  20.413  1.00 39.10           N
ATOM    711  CA  SER    87      27.580   3.331  21.139  1.00 39.10           C
ATOM    712  CB  SER    87      28.578   2.809  22.187  1.00 39.10           C
ATOM    713  OG  SER    87      29.193   3.896  22.865  1.00 39.10           O
ATOM    714  C   SER    87      28.347   4.126  20.146  1.00 39.10           C
ATOM    715  O   SER    87      28.660   3.651  19.055  1.00 39.10           O
ATOM    716  N   TRP    88      28.635   5.390  20.504  1.00117.62           N
ATOM    717  CA  TRP    88      29.349   6.262  19.626  1.00117.62           C
ATOM    718  CB  TRP    88      28.632   7.620  19.498  1.00117.62           C
ATOM    719  CG  TRP    88      29.269   8.667  18.619  1.00117.62           C
ATOM    720  CD2 TRP    88      29.719   9.938  19.119  1.00117.62           C
ATOM    721  CD1 TRP    88      29.458   8.696  17.269  1.00117.62           C
ATOM    722  NE1 TRP    88      30.003   9.904  16.897  1.00117.62           N
ATOM    723  CE2 TRP    88      30.164  10.679  18.026  1.00117.62           C
ATOM    724  CE3 TRP    88      29.747  10.444  20.385  1.00117.62           C
ATOM    725  CZ2 TRP    88      30.645  11.948  18.187  1.00117.62           C
ATOM    726  CZ3 TRP    88      30.241  11.721  20.544  1.00117.62           C
ATOM    727  CH2 TRP    88      30.680  12.459  19.465  1.00117.62           C
ATOM    728  C   TRP    88      30.704   6.470  20.214  1.00117.62           C
ATOM    729  O   TRP    88      30.870   7.207  21.185  1.00117.62           O
ATOM    730  N   ASP    89      31.718   5.806  19.631  1.00 76.29           N
ATOM    731  CA  ASP    89      33.051   5.982  20.116  1.00 76.29           C
ATOM    732  CB  ASP    89      33.857   4.677  20.215  1.00 76.29           C
ATOM    733  CG  ASP    89      35.148   5.004  20.949  1.00 76.29           C
ATOM    734  OD1 ASP    89      35.397   6.215  21.197  1.00 76.29           O
ATOM    735  OD2 ASP    89      35.901   4.048  21.276  1.00 76.29           O
ATOM    736  C   ASP    89      33.722   6.852  19.117  1.00 76.29           C
ATOM    737  O   ASP    89      34.039   6.413  18.013  1.00 76.29           O
ATOM    738  N   GLY    90      33.940   8.129  19.477  1.00 23.66           N
ATOM    739  CA  GLY    90      34.516   9.009  18.515  1.00 23.66           C
ATOM    740  C   GLY    90      33.528   9.035  17.401  1.00 23.66           C
ATOM    741  O   GLY    90      32.320   8.997  17.630  1.00 23.66           O
ATOM    742  N   ASP    91      34.030   9.109  16.157  1.00123.01           N
ATOM    743  CA  ASP    91      33.177   9.081  15.009  1.00123.01           C
ATOM    744  CB  ASP    91      33.925   9.371  13.694  1.00123.01           C
ATOM    745  CG  ASP    91      34.298  10.846  13.660  1.00123.01           C
ATOM    746  OD1 ASP    91      33.947  11.573  14.627  1.00123.01           O
ATOM    747  OD2 ASP    91      34.930  11.267  12.655  1.00123.01           O
ATOM    748  C   ASP    91      32.567   7.711  14.875  1.00123.01           C
ATOM    749  O   ASP    91      31.404   7.582  14.495  1.00123.01           O
ATOM    750  N   LYS    92      33.345   6.658  15.213  1.00 94.11           N
ATOM    751  CA  LYS    92      32.995   5.272  15.011  1.00 94.11           C
ATOM    752  CB  LYS    92      34.077   4.293  15.503  1.00 94.11           C
ATOM    753  CG  LYS    92      35.441   4.461  14.834  1.00 94.11           C
ATOM    754  CD  LYS    92      36.548   3.677  15.543  1.00 94.11           C
ATOM    755  CE  LYS    92      36.755   4.086  17.004  1.00 94.11           C
ATOM    756  NZ  LYS    92      37.631   3.105  17.686  1.00 94.11           N
ATOM    757  C   LYS    92      31.745   4.898  15.744  1.00 94.11           C
ATOM    758  O   LYS    92      31.390   5.495  16.759  1.00 94.11           O
ATOM    759  N   LEU    93      31.030   3.887  15.200  1.00118.45           N
ATOM    760  CA  LEU    93      29.838   3.379  15.818  1.00118.45           C
ATOM    761  CB  LEU    93      28.620   3.457  14.878  1.00118.45           C
ATOM    762  CG  LEU    93      27.243   3.180  15.521  1.00118.45           C
ATOM    763  CD1 LEU    93      26.127   3.293  14.466  1.00118.45           C
ATOM    764  CD2 LEU    93      27.198   1.851  16.290  1.00118.45           C
ATOM    765  C   LEU    93      30.132   1.936  16.107  1.00118.45           C
ATOM    766  O   LEU    93      30.603   1.209  15.233  1.00118.45           O
ATOM    767  N   GLN    94      29.879   1.474  17.350  1.00 96.52           N
ATOM    768  CA  GLN    94      30.215   0.105  17.608  1.00 96.52           C
ATOM    769  CB  GLN    94      31.584  -0.063  18.288  1.00 96.52           C
ATOM    770  CG  GLN    94      31.942  -1.524  18.568  1.00 96.52           C
ATOM    771  CD  GLN    94      33.304  -1.565  19.242  1.00 96.52           C
ATOM    772  OE1 GLN    94      34.089  -2.492  19.027  1.00 96.52           O
ATOM    773  NE2 GLN    94      33.590  -0.546  20.093  1.00 96.52           N
ATOM    774  C   GLN    94      29.209  -0.506  18.524  1.00 96.52           C
ATOM    775  O   GLN    94      28.639   0.159  19.386  1.00 96.52           O
ATOM    776  N   CYS    95      28.952  -1.817  18.331  1.00 97.76           N
ATOM    777  CA  CYS    95      28.092  -2.525  19.229  1.00 97.76           C
ATOM    778  CB  CYS    95      26.587  -2.425  18.912  1.00 97.76           C
ATOM    779  SG  CYS    95      26.090  -3.428  17.482  1.00 97.76           S
ATOM    780  C   CYS    95      28.478  -3.963  19.156  1.00 97.76           C
ATOM    781  O   CYS    95      29.084  -4.413  18.182  1.00 97.76           O
ATOM    782  N   VAL    96      28.164  -4.719  20.222  1.00 94.21           N
ATOM    783  CA  VAL    96      28.480  -6.109  20.202  1.00 94.21           C
ATOM    784  CB  VAL    96      29.438  -6.522  21.281  1.00 94.21           C
ATOM    785  CG1 VAL    96      30.774  -5.798  21.041  1.00 94.21           C
ATOM    786  CG2 VAL    96      28.809  -6.222  22.653  1.00 94.21           C
ATOM    787  C   VAL    96      27.201  -6.848  20.405  1.00 94.21           C
ATOM    788  O   VAL    96      26.391  -6.503  21.263  1.00 94.21           O
ATOM    789  N   GLN    97      26.984  -7.879  19.576  1.00113.56           N
ATOM    790  CA  GLN    97      25.821  -8.703  19.676  1.00113.56           C
ATOM    791  CB  GLN    97      24.911  -8.620  18.439  1.00113.56           C
ATOM    792  CG  GLN    97      25.580  -9.081  17.143  1.00113.56           C
ATOM    793  CD  GLN    97      24.604  -8.817  16.007  1.00113.56           C
ATOM    794  OE1 GLN    97      23.500  -9.359  15.976  1.00113.56           O
ATOM    795  NE2 GLN    97      25.018  -7.945  15.050  1.00113.56           N
ATOM    796  C   GLN    97      26.357 -10.085  19.793  1.00113.56           C
ATOM    797  O   GLN    97      27.513 -10.331  19.460  1.00113.56           O
ATOM    798  N   LYS    98      25.540 -11.037  20.262  1.00143.70           N
ATOM    799  CA  LYS    98      26.082 -12.341  20.485  1.00143.70           C
ATOM    800  CB  LYS    98      25.105 -13.333  21.140  1.00143.70           C
ATOM    801  CG  LYS    98      24.734 -12.906  22.562  1.00143.70           C
ATOM    802  CD  LYS    98      23.705 -13.800  23.253  1.00143.70           C
ATOM    803  CE  LYS    98      24.341 -14.797  24.225  1.00143.70           C
ATOM    804  NZ  LYS    98      23.298 -15.441  25.054  1.00143.70           N
ATOM    805  C   LYS    98      26.578 -12.899  19.201  1.00143.70           C
ATOM    806  O   LYS    98      26.420 -12.311  18.133  1.00143.70           O
ATOM    807  N   GLY    99      27.240 -14.059  19.292  1.00139.01           N
ATOM    808  CA  GLY    99      27.792 -14.668  18.128  1.00139.01           C
ATOM    809  C   GLY    99      29.180 -15.082  18.455  1.00139.01           C
ATOM    810  O   GLY    99      30.102 -14.265  18.499  1.00139.01           O
ATOM    811  N   GLU   100      29.317 -16.416  18.636  1.00283.49           N
ATOM    812  CA  GLU   100      30.501 -17.099  19.062  1.00283.49           C
ATOM    813  CB  GLU   100      31.823 -16.383  18.738  1.00283.49           C
ATOM    814  CG  GLU   100      33.066 -17.235  19.009  1.00283.49           C
ATOM    815  CD  GLU   100      33.153 -18.303  17.925  1.00283.49           C
ATOM    816  OE1 GLU   100      32.431 -19.329  18.042  1.00283.49           O
ATOM    817  OE2 GLU   100      33.940 -18.103  16.961  1.00283.49           O
ATOM    818  C   GLU   100      30.348 -17.181  20.542  1.00283.49           C
ATOM    819  O   GLU   100      29.461 -16.532  21.093  1.00283.49           O
ATOM    820  N   LYS   101      31.164 -18.002  21.233  1.00 94.81           N
ATOM    821  CA  LYS   101      31.042 -17.984  22.661  1.00 94.81           C
ATOM    822  CB  LYS   101      31.993 -18.952  23.388  1.00 94.81           C
ATOM    823  CG  LYS   101      31.518 -20.406  23.307  1.00 94.81           C
ATOM    824  CD  LYS   101      32.533 -21.434  23.806  1.00 94.81           C
ATOM    825  CE  LYS   101      32.011 -22.872  23.769  1.00 94.81           C
ATOM    826  NZ  LYS   101      33.083 -23.814  24.161  1.00 94.81           N
ATOM    827  C   LYS   101      31.375 -16.584  23.043  1.00 94.81           C
ATOM    828  O   LYS   101      30.734 -15.989  23.909  1.00 94.81           O
ATOM    829  N   GLU   102      32.389 -16.016  22.373  1.00251.31           N
ATOM    830  CA  GLU   102      32.660 -14.626  22.565  1.00251.31           C
ATOM    831  CB  GLU   102      34.023 -14.172  22.019  1.00251.31           C
ATOM    832  CG  GLU   102      34.442 -12.796  22.533  1.00251.31           C
ATOM    833  CD  GLU   102      35.028 -12.993  23.924  1.00251.31           C
ATOM    834  OE1 GLU   102      35.572 -14.100  24.183  1.00251.31           O
ATOM    835  OE2 GLU   102      34.949 -12.039  24.743  1.00251.31           O
ATOM    836  C   GLU   102      31.601 -13.950  21.755  1.00251.31           C
ATOM    837  O   GLU   102      31.074 -14.548  20.821  1.00251.31           O
ATOM    838  N   GLY   103      31.225 -12.705  22.093  1.00 73.78           N
ATOM    839  CA  GLY   103      30.178 -12.090  21.325  1.00 73.78           C
ATOM    840  C   GLY   103      30.755 -11.607  20.034  1.00 73.78           C
ATOM    841  O   GLY   103      31.968 -11.445  19.909  1.00 73.78           O
ATOM    842  N   ARG   104      29.884 -11.373  19.028  1.00 99.36           N
ATOM    843  CA  ARG   104      30.343 -10.840  17.778  1.00 99.36           C
ATOM    844  CB  ARG   104      29.371 -11.035  16.606  1.00 99.36           C
ATOM    845  CG  ARG   104      29.129 -12.499  16.243  1.00 99.36           C
ATOM    846  CD  ARG   104      28.407 -12.675  14.907  1.00 99.36           C
ATOM    847  NE  ARG   104      28.088 -14.121  14.761  1.00 99.36           N
ATOM    848  CZ  ARG   104      26.897 -14.597  15.231  1.00 99.36           C
ATOM    849  NH1 ARG   104      25.995 -13.739  15.791  1.00 99.36           N
ATOM    850  NH2 ARG   104      26.600 -15.924  15.123  1.00 99.36           N
ATOM    851  C   ARG   104      30.490  -9.370  17.988  1.00 99.36           C
ATOM    852  O   ARG   104      29.755  -8.769  18.770  1.00 99.36           O
ATOM    853  N   GLY   105      31.462  -8.746  17.300  1.00 24.24           N
ATOM    854  CA  GLY   105      31.637  -7.337  17.480  1.00 24.24           C
ATOM    855  C   GLY   105      31.423  -6.685  16.157  1.00 24.24           C
ATOM    856  O   GLY   105      31.881  -7.171  15.128  1.00 24.24           O
ATOM    857  N   TRP   106      30.712  -5.544  16.161  1.00143.82           N
ATOM    858  CA  TRP   106      30.440  -4.851  14.939  1.00143.82           C
ATOM    859  CB  TRP   106      28.937  -4.604  14.720  1.00143.82           C
ATOM    860  CG  TRP   106      28.578  -3.939  13.414  1.00143.82           C
ATOM    861  CD2 TRP   106      27.775  -4.531  12.381  1.00143.82           C
ATOM    862  CD1 TRP   106      28.840  -2.664  13.012  1.00143.82           C
ATOM    863  NE1 TRP   106      28.271  -2.433  11.786  1.00143.82           N
ATOM    864  CE2 TRP   106      27.604  -3.569  11.388  1.00143.82           C
ATOM    865  CE3 TRP   106      27.210  -5.773  12.272  1.00143.82           C
ATOM    866  CZ2 TRP   106      26.869  -3.828  10.266  1.00143.82           C
ATOM    867  CZ3 TRP   106      26.476  -6.033  11.136  1.00143.82           C
ATOM    868  CH2 TRP   106      26.308  -5.081  10.150  1.00143.82           C
ATOM    869  C   TRP   106      31.058  -3.497  15.060  1.00143.82           C
ATOM    870  O   TRP   106      30.766  -2.752  15.992  1.00143.82           O
ATOM    871  N   THR   107      31.944  -3.135  14.114  1.00104.57           N
ATOM    872  CA  THR   107      32.524  -1.826  14.165  1.00104.57           C
ATOM    873  CB  THR   107      33.985  -1.827  14.495  1.00104.57           C
ATOM    874  OG1 THR   107      34.711  -2.509  13.483  1.00104.57           O
ATOM    875  CG2 THR   107      34.178  -2.520  15.856  1.00104.57           C
ATOM    876  C   THR   107      32.380  -1.227  12.808  1.00104.57           C
ATOM    877  O   THR   107      32.565  -1.904  11.799  1.00104.57           O
ATOM    878  N   GLN   108      32.020   0.068  12.754  1.00120.95           N
ATOM    879  CA  GLN   108      31.875   0.740  11.499  1.00120.95           C
ATOM    880  CB  GLN   108      30.448   1.269  11.281  1.00120.95           C
ATOM    881  CG  GLN   108      30.149   1.704   9.848  1.00120.95           C
ATOM    882  CD  GLN   108      29.778   0.451   9.070  1.00120.95           C
ATOM    883  OE1 GLN   108      29.022  -0.390   9.553  1.00120.95           O
ATOM    884  NE2 GLN   108      30.329   0.312   7.835  1.00120.95           N
ATOM    885  C   GLN   108      32.763   1.939  11.579  1.00120.95           C
ATOM    886  O   GLN   108      32.559   2.816  12.416  1.00120.95           O
ATOM    887  N   TRP   109      33.781   2.023  10.704  1.00 73.08           N
ATOM    888  CA  TRP   109      34.634   3.167  10.806  1.00 73.08           C
ATOM    889  CB  TRP   109      36.117   2.810  11.024  1.00 73.08           C
ATOM    890  CG  TRP   109      37.007   3.999  11.298  1.00 73.08           C
ATOM    891  CD2 TRP   109      38.374   3.896  11.731  1.00 73.08           C
ATOM    892  CD1 TRP   109      36.726   5.333  11.228  1.00 73.08           C
ATOM    893  NE1 TRP   109      37.831   6.067  11.591  1.00 73.08           N
ATOM    894  CE2 TRP   109      38.851   5.194  11.904  1.00 73.08           C
ATOM    895  CE3 TRP   109      39.160   2.807  11.970  1.00 73.08           C
ATOM    896  CZ2 TRP   109      40.130   5.424  12.321  1.00 73.08           C
ATOM    897  CZ3 TRP   109      40.452   3.044  12.384  1.00 73.08           C
ATOM    898  CH2 TRP   109      40.928   4.327  12.556  1.00 73.08           C
ATOM    899  C   TRP   109      34.528   3.931   9.529  1.00 73.08           C
ATOM    900  O   TRP   109      34.551   3.360   8.442  1.00 73.08           O
ATOM    901  N   ILE   110      34.390   5.264   9.639  1.00138.39           N
ATOM    902  CA  ILE   110      34.288   6.059   8.457  1.00138.39           C
ATOM    903  CB  ILE   110      33.041   6.894   8.418  1.00138.39           C
ATOM    904  CG1 ILE   110      32.994   7.720   7.123  1.00138.39           C
ATOM    905  CG2 ILE   110      32.972   7.732   9.705  1.00138.39           C
ATOM    906  CD1 ILE   110      32.921   6.862   5.868  1.00138.39           C
ATOM    907  C   ILE   110      35.480   6.955   8.393  1.00138.39           C
ATOM    908  O   ILE   110      35.669   7.838   9.228  1.00138.39           O
ATOM    909  N   GLU   111      36.345   6.724   7.387  1.00 41.71           N
ATOM    910  CA  GLU   111      37.471   7.586   7.220  1.00 41.71           C
ATOM    911  CB  GLU   111      38.820   6.839   7.150  1.00 41.71           C
ATOM    912  CG  GLU   111      39.238   6.203   8.479  1.00 41.71           C
ATOM    913  CD  GLU   111      40.585   5.513   8.290  1.00 41.71           C
ATOM    914  OE1 GLU   111      40.667   4.581   7.446  1.00 41.71           O
ATOM    915  OE2 GLU   111      41.554   5.912   8.991  1.00 41.71           O
ATOM    916  C   GLU   111      37.257   8.278   5.918  1.00 41.71           C
ATOM    917  O   GLU   111      37.418   7.687   4.852  1.00 41.71           O
ATOM    918  N   GLY   112      36.878   9.566   5.972  1.00 21.58           N
ATOM    919  CA  GLY   112      36.665  10.269   4.745  1.00 21.58           C
ATOM    920  C   GLY   112      35.506   9.631   4.048  1.00 21.58           C
ATOM    921  O   GLY   112      34.503   9.281   4.667  1.00 21.58           O
ATOM    922  N   ASP   113      35.626   9.495   2.714  1.00 52.72           N
ATOM    923  CA  ASP   113      34.611   8.933   1.869  1.00 52.72           C
ATOM    924  CB  ASP   113      34.886   9.141   0.369  1.00 52.72           C
ATOM    925  CG  ASP   113      34.575  10.592   0.026  1.00 52.72           C
ATOM    926  OD1 ASP   113      33.999  11.298   0.897  1.00 52.72           O
ATOM    927  OD2 ASP   113      34.905  11.010  -1.116  1.00 52.72           O
ATOM    928  C   ASP   113      34.453   7.457   2.098  1.00 52.72           C
ATOM    929  O   ASP   113      33.359   6.923   1.921  1.00 52.72           O
ATOM    930  N   GLU   114      35.542   6.754   2.466  1.00116.23           N
ATOM    931  CA  GLU   114      35.520   5.321   2.600  1.00116.23           C
ATOM    932  CB  GLU   114      36.917   4.698   2.419  1.00116.23           C
ATOM    933  CG  GLU   114      36.956   3.177   2.570  1.00116.23           C
ATOM    934  CD  GLU   114      37.123   2.859   4.050  1.00116.23           C
ATOM    935  OE1 GLU   114      37.348   3.815   4.840  1.00116.23           O
ATOM    936  OE2 GLU   114      37.032   1.655   4.409  1.00116.23           O
ATOM    937  C   GLU   114      34.995   4.902   3.941  1.00116.23           C
ATOM    938  O   GLU   114      35.198   5.575   4.948  1.00116.23           O
ATOM    939  N   LEU   115      34.285   3.749   3.962  1.00 57.91           N
ATOM    940  CA  LEU   115      33.721   3.224   5.172  1.00 57.91           C
ATOM    941  CB  LEU   115      32.185   3.326   5.184  1.00 57.91           C
ATOM    942  CG  LEU   115      31.513   2.777   6.452  1.00 57.91           C
ATOM    943  CD1 LEU   115      31.919   3.579   7.699  1.00 57.91           C
ATOM    944  CD2 LEU   115      29.989   2.697   6.270  1.00 57.91           C
ATOM    945  C   LEU   115      34.094   1.776   5.274  1.00 57.91           C
ATOM    946  O   LEU   115      33.893   1.003   4.338  1.00 57.91           O
ATOM    947  N   HIS   116      34.662   1.366   6.428  1.00124.77           N
ATOM    948  CA  HIS   116      34.987  -0.021   6.545  1.00124.77           C
ATOM    949  ND1 HIS   116      37.226  -0.539   9.127  1.00124.77           N
ATOM    950  CG  HIS   116      37.124   0.190   7.966  1.00124.77           C
ATOM    951  CB  HIS   116      36.489  -0.324   6.709  1.00124.77           C
ATOM    952  NE2 HIS   116      38.212   1.416   9.516  1.00124.77           N
ATOM    953  CD2 HIS   116      37.730   1.383   8.219  1.00124.77           C
ATOM    954  CE1 HIS   116      37.886   0.242  10.023  1.00124.77           C
ATOM    955  C   HIS   116      34.225  -0.601   7.690  1.00124.77           C
ATOM    956  O   HIS   116      34.123  -0.009   8.765  1.00124.77           O
ATOM    957  N   LEU   117      33.636  -1.788   7.448  1.00 97.43           N
ATOM    958  CA  LEU   117      32.869  -2.468   8.446  1.00 97.43           C
ATOM    959  CB  LEU   117      31.493  -2.934   7.947  1.00 97.43           C
ATOM    960  CG  LEU   117      30.759  -3.801   8.984  1.00 97.43           C
ATOM    961  CD1 LEU   117      30.556  -3.039  10.299  1.00 97.43           C
ATOM    962  CD2 LEU   117      29.454  -4.380   8.414  1.00 97.43           C
ATOM    963  C   LEU   117      33.619  -3.691   8.858  1.00 97.43           C
ATOM    964  O   LEU   117      34.042  -4.489   8.022  1.00 97.43           O
ATOM    965  N   GLU   118      33.815  -3.873  10.177  1.00 47.12           N
ATOM    966  CA  GLU   118      34.530  -5.041  10.585  1.00 47.12           C
ATOM    967  CB  GLU   118      35.939  -4.728  11.111  1.00 47.12           C
ATOM    968  CG  GLU   118      36.847  -4.174  10.013  1.00 47.12           C
ATOM    969  CD  GLU   118      38.193  -3.847  10.630  1.00 47.12           C
ATOM    970  OE1 GLU   118      38.206  -3.349  11.787  1.00 47.12           O
ATOM    971  OE2 GLU   118      39.228  -4.089   9.954  1.00 47.12           O
ATOM    972  C   GLU   118      33.767  -5.736  11.666  1.00 47.12           C
ATOM    973  O   GLU   118      33.457  -5.156  12.706  1.00 47.12           O
ATOM    974  N   MET   119      33.446  -7.021  11.428  1.00 75.64           N
ATOM    975  CA  MET   119      32.740  -7.810  12.391  1.00 75.64           C
ATOM    976  CB  MET   119      31.426  -8.391  11.846  1.00 75.64           C
ATOM    977  CG  MET   119      30.395  -7.328  11.461  1.00 75.64           C
ATOM    978  SD  MET   119      28.908  -7.982  10.645  1.00 75.64           S
ATOM    979  CE  MET   119      29.727  -8.286   9.053  1.00 75.64           C
ATOM    980  C   MET   119      33.632  -8.967  12.685  1.00 75.64           C
ATOM    981  O   MET   119      34.061  -9.678  11.777  1.00 75.64           O
ATOM    982  N   ARG   120      33.944  -9.197  13.970  1.00116.57           N
ATOM    983  CA  ARG   120      34.856 -10.262  14.234  1.00116.57           C
ATOM    984  CB  ARG   120      36.127  -9.759  14.939  1.00116.57           C
ATOM    985  CG  ARG   120      37.175 -10.819  15.274  1.00116.57           C
ATOM    986  CD  ARG   120      38.378 -10.205  15.994  1.00116.57           C
ATOM    987  NE  ARG   120      39.346 -11.288  16.322  1.00116.57           N
ATOM    988  CZ  ARG   120      40.316 -11.051  17.253  1.00116.57           C
ATOM    989  NH1 ARG   120      40.379  -9.835  17.873  1.00116.57           N
ATOM    990  NH2 ARG   120      41.217 -12.027  17.570  1.00116.57           N
ATOM    991  C   ARG   120      34.204 -11.264  15.131  1.00116.57           C
ATOM    992  O   ARG   120      34.030 -11.026  16.327  1.00116.57           O
ATOM    993  N   ALA   121      33.815 -12.421  14.559  1.00 94.43           N
ATOM    994  CA  ALA   121      33.382 -13.492  15.402  1.00 94.43           C
ATOM    995  CB  ALA   121      32.403 -14.467  14.726  1.00 94.43           C
ATOM    996  C   ALA   121      34.669 -14.201  15.578  1.00 94.43           C
ATOM    997  O   ALA   121      35.134 -14.812  14.617  1.00 94.43           O
ATOM    998  N   GLU   122      35.201 -14.194  16.820  1.00318.36           N
ATOM    999  CA  GLU   122      36.566 -14.520  17.151  1.00318.36           C
ATOM   1000  CB  GLU   122      36.769 -14.928  18.623  1.00318.36           C
ATOM   1001  CG  GLU   122      36.142 -16.267  19.005  1.00318.36           C
ATOM   1002  CD  GLU   122      37.151 -17.344  18.640  1.00318.36           C
ATOM   1003  OE1 GLU   122      38.306 -16.981  18.292  1.00318.36           O
ATOM   1004  OE2 GLU   122      36.781 -18.545  18.710  1.00318.36           O
ATOM   1005  C   GLU   122      37.135 -15.565  16.256  1.00318.36           C
ATOM   1006  O   GLU   122      36.508 -16.586  15.993  1.00318.36           O
ATOM   1007  N   GLY   123      38.324 -15.254  15.699  1.00223.43           N
ATOM   1008  CA  GLY   123      39.034 -16.122  14.811  1.00223.43           C
ATOM   1009  C   GLY   123      38.797 -15.684  13.396  1.00223.43           C
ATOM   1010  O   GLY   123      39.641 -15.896  12.526  1.00223.43           O
ATOM   1011  N   VAL   124      37.647 -15.043  13.118  1.00118.59           N
ATOM   1012  CA  VAL   124      37.395 -14.642  11.763  1.00118.59           C
ATOM   1013  CB  VAL   124      36.249 -15.368  11.119  1.00118.59           C
ATOM   1014  CG1 VAL   124      34.964 -15.038  11.892  1.00118.59           C
ATOM   1015  CG2 VAL   124      36.179 -14.969   9.636  1.00118.59           C
ATOM   1016  C   VAL   124      37.061 -13.189  11.750  1.00118.59           C
ATOM   1017  O   VAL   124      36.360 -12.694  12.632  1.00118.59           O
ATOM   1018  N   THR   125      37.575 -12.462  10.738  1.00114.62           N
ATOM   1019  CA  THR   125      37.275 -11.064  10.650  1.00114.62           C
ATOM   1020  CB  THR   125      38.490 -10.184  10.759  1.00114.62           C
ATOM   1021  OG1 THR   125      39.402 -10.455   9.707  1.00114.62           O
ATOM   1022  CG2 THR   125      39.160 -10.444  12.117  1.00114.62           C
ATOM   1023  C   THR   125      36.637 -10.788   9.323  1.00114.62           C
ATOM   1024  O   THR   125      37.287 -10.824   8.280  1.00114.62           O
ATOM   1025  N   CYS   126      35.328 -10.476   9.343  1.00 48.40           N
ATOM   1026  CA  CYS   126      34.608 -10.174   8.141  1.00 48.40           C
ATOM   1027  CB  CYS   126      33.103 -10.469   8.278  1.00 48.40           C
ATOM   1028  SG  CYS   126      32.156 -10.094   6.775  1.00 48.40           S
ATOM   1029  C   CYS   126      34.787  -8.708   7.920  1.00 48.40           C
ATOM   1030  O   CYS   126      34.472  -7.899   8.791  1.00 48.40           O
ATOM   1031  N   LYS   127      35.318  -8.321   6.744  1.00 94.46           N
ATOM   1032  CA  LYS   127      35.595  -6.930   6.543  1.00 94.46           C
ATOM   1033  CB  LYS   127      37.108  -6.679   6.461  1.00 94.46           C
ATOM   1034  CG  LYS   127      37.559  -5.231   6.633  1.00 94.46           C
ATOM   1035  CD  LYS   127      39.071  -5.142   6.847  1.00 94.46           C
ATOM   1036  CE  LYS   127      39.596  -6.182   7.841  1.00 94.46           C
ATOM   1037  NZ  LYS   127      41.056  -6.359   7.669  1.00 94.46           N
ATOM   1038  C   LYS   127      35.006  -6.505   5.236  1.00 94.46           C
ATOM   1039  O   LYS   127      35.264  -7.119   4.202  1.00 94.46           O
ATOM   1040  N   GLN   128      34.189  -5.434   5.240  1.00 95.56           N
ATOM   1041  CA  GLN   128      33.666  -4.989   3.981  1.00 95.56           C
ATOM   1042  CB  GLN   128      32.148  -5.160   3.816  1.00 95.56           C
ATOM   1043  CG  GLN   128      31.323  -4.276   4.747  1.00 95.56           C
ATOM   1044  CD  GLN   128      29.863  -4.498   4.385  1.00 95.56           C
ATOM   1045  OE1 GLN   128      29.533  -5.370   3.582  1.00 95.56           O
ATOM   1046  NE2 GLN   128      28.959  -3.678   4.982  1.00 95.56           N
ATOM   1047  C   GLN   128      33.960  -3.539   3.868  1.00 95.56           C
ATOM   1048  O   GLN   128      33.696  -2.762   4.785  1.00 95.56           O
ATOM   1049  N   VAL   129      34.532  -3.116   2.729  1.00122.46           N
ATOM   1050  CA  VAL   129      34.824  -1.723   2.695  1.00122.46           C
ATOM   1051  CB  VAL   129      36.286  -1.409   2.813  1.00122.46           C
ATOM   1052  CG1 VAL   129      36.789  -1.926   4.171  1.00122.46           C
ATOM   1053  CG2 VAL   129      37.021  -1.995   1.595  1.00122.46           C
ATOM   1054  C   VAL   129      34.384  -1.155   1.407  1.00122.46           C
ATOM   1055  O   VAL   129      34.512  -1.795   0.364  1.00122.46           O
ATOM   1056  N   PHE   130      33.782   0.048   1.465  1.00168.27           N
ATOM   1057  CA  PHE   130      33.644   0.745   0.233  1.00168.27           C
ATOM   1058  CB  PHE   130      32.924   0.023  -0.896  1.00168.27           C
ATOM   1059  CG  PHE   130      33.313   0.649  -2.195  1.00168.27           C
ATOM   1060  CD1 PHE   130      34.620   0.633  -2.618  1.00168.27           C
ATOM   1061  CD2 PHE   130      32.373   1.260  -2.989  1.00168.27           C
ATOM   1062  CE1 PHE   130      34.984   1.211  -3.810  1.00168.27           C
ATOM   1063  CE2 PHE   130      32.726   1.841  -4.184  1.00168.27           C
ATOM   1064  CZ  PHE   130      34.036   1.816  -4.599  1.00168.27           C
ATOM   1065  C   PHE   130      33.328   2.190   0.451  1.00168.27           C
ATOM   1066  O   PHE   130      33.307   2.660   1.590  1.00168.27           O
ATOM   1067  N   LYS   131      33.120   2.943  -0.644  1.00151.96           N
ATOM   1068  CA  LYS   131      33.088   4.371  -0.613  1.00151.96           C
ATOM   1069  CB  LYS   131      33.911   4.989  -1.751  1.00151.96           C
ATOM   1070  CG  LYS   131      33.429   4.503  -3.121  1.00151.96           C
ATOM   1071  CD  LYS   131      33.960   5.303  -4.310  1.00151.96           C
ATOM   1072  CE  LYS   131      33.181   6.590  -4.583  1.00151.96           C
ATOM   1073  NZ  LYS   131      33.693   7.676  -3.719  1.00151.96           N
ATOM   1074  C   LYS   131      31.719   4.917  -0.770  1.00151.96           C
ATOM   1075  O   LYS   131      30.793   4.251  -1.229  1.00151.96           O
ATOM   1076  N   LYS   132      31.595   6.193  -0.359  1.00120.48           N
ATOM   1077  CA  LYS   132      30.386   6.943  -0.464  1.00120.48           C
ATOM   1078  CB  LYS   132      30.406   8.224   0.385  1.00120.48           C
ATOM   1079  CG  LYS   132      30.432   7.964   1.892  1.00120.48           C
ATOM   1080  CD  LYS   132      30.889   9.164   2.730  1.00120.48           C
ATOM   1081  CE  LYS   132      30.018  10.412   2.569  1.00120.48           C
ATOM   1082  NZ  LYS   132      30.211  10.997   1.224  1.00120.48           N
ATOM   1083  C   LYS   132      30.253   7.355  -1.891  1.00120.48           C
ATOM   1084  O   LYS   132      31.244   7.625  -2.569  1.00120.48           O
ATOM   1085  N   VAL   133      29.008   7.401  -2.390  1.00 89.19           N
ATOM   1086  CA  VAL   133      28.799   7.785  -3.751  1.00 89.19           C
ATOM   1087  CB  VAL   133      27.820   6.906  -4.470  1.00 89.19           C
ATOM   1088  CG1 VAL   133      28.388   5.479  -4.527  1.00 89.19           C
ATOM   1089  CG2 VAL   133      26.463   7.004  -3.753  1.00 89.19           C
ATOM   1090  C   VAL   133      28.211   9.148  -3.716  1.00 89.19           C
ATOM   1091  O   VAL   133      27.390   9.456  -2.852  1.00 89.19           O
ATOM   1092  N   HIS   134      28.644  10.003  -4.657  1.00 73.73           N
ATOM   1093  CA  HIS   134      28.144  11.339  -4.706  1.00 73.73           C
ATOM   1094  ND1 HIS   134      29.191  14.544  -4.711  1.00 73.73           N
ATOM   1095  CG  HIS   134      28.561  13.678  -5.581  1.00 73.73           C
ATOM   1096  CB  HIS   134      28.905  12.225  -5.706  1.00 73.73           C
ATOM   1097  NE2 HIS   134      27.653  15.735  -5.789  1.00 73.73           N
ATOM   1098  CD2 HIS   134      27.627  14.422  -6.231  1.00 73.73           C
ATOM   1099  CE1 HIS   134      28.609  15.757  -4.878  1.00 73.73           C
ATOM   1100  C   HIS   134      26.698  11.242  -5.171  1.00 73.73           C
ATOM   1101  O   HIS   134      25.796  11.660  -4.398  1.00 73.73           O
ATOM   1102  OXT HIS   134      26.478  10.745  -6.308  1.00 73.73           O
TER    1103      HIS   134
END
