# Supplementary material for: Estimating local protein model quality: prospects for molecular replacement
Source: Acta Crystallogr D Struct Biol. 2020 Mar 3;76(Pt 3):285–90. doi: 10.1107/S2059798320000972 (PMC7057213; doi:10.1107/S2059798320000972)
Supplement: Supplementary file 1 [file d-76-00285-sup1.zip › models/1crb.2f73_A.B99990001.pdb.proq3.sscore.local]

ProQ2 ProQRosCen ProQRosFA ProQ3
0.54919199 0.72723379 0.79743889 0.61654277
0.56499 0.80950493 0.89518438 0.68202282
0.50368819 0.74767593 0.85680305 0.68076708
0.59892034 0.77420478 0.93682817 0.7842839
0.70778429 0.83684832 0.97513292 0.85502825
0.8065028 0.8138737 1.0504384 0.90419864
0.94156317 0.97532055 1.1803973 1.009182
0.94735522 0.91596939 1.1805075 1.014316
0.88094002 0.90881613 1.1375917 0.98711244
0.76361474 0.69487131 1.0250672 0.87291366
0.753933 0.69128554 0.96763654 0.85984356
0.78330106 0.72839403 1.0126114 0.89424254
0.77637239 0.77903392 1.0024125 0.92461983
0.81235527 0.8278522 1.0209543 0.93421144
0.82655751 0.95406262 1.02013 0.95740334
0.79813479 1.0071406 1.086045 0.97852684
0.70819143 0.97843042 0.98519232 0.92222902
0.7023014 0.99645093 1.0176534 0.9162664
0.7562736 1.0208676 1.0209722 0.95000114
0.71550876 1.0157585 1.036882 0.95200217
0.64568617 0.95545635 0.97892937 0.89475579
0.60033674 0.88867236 0.89807822 0.83558484
0.5696685 0.88263906 0.95936965 0.86117523
0.57528165 0.88945628 0.94197827 0.83330319
0.5722359 0.86338015 0.95456465 0.82094863
0.52987477 0.79086596 0.90540188 0.79598979
0.53820062 0.77723567 0.91721458 0.7730468
0.54314246 0.75480693 0.89459981 0.77195397
0.56357926 0.80941519 0.89216164 0.74579478
0.5822073 0.8114612 0.92044701 0.77965825
0.58186686 0.79408402 0.88212221 0.75832398
0.53234087 0.6975765 0.83634214 0.71147457
0.5029452 0.61600308 0.81154644 0.70586662
0.4372774 0.53727527 0.71278927 0.64041885
0.40910827 0.46954848 0.68268464 0.61141619
0.44917333 0.5066655 0.74559877 0.6496634
0.58211798 0.59190357 0.80487225 0.7282957
0.68482122 0.63910184 0.9067652 0.81092584
0.70141234 0.56366633 0.93150288 0.81846661
0.73975073 0.5458776 1.0140571 0.85872533
0.85877507 0.6274588 1.1304061 0.9433628
0.81805517 0.62142586 1.1490603 0.92936254
0.81556559 0.68065472 1.1022334 0.92950402
0.67755134 0.63221258 0.99912335 0.85511698
0.58827853 0.68044473 1.0137594 0.82414508
0.61448757 0.75991103 0.97457579 0.81691041
0.60684361 0.75620362 1.0149427 0.82583343
0.62305388 0.71880668 1.0911397 0.8817527
0.66782737 0.68596733 1.1214552 0.89453661
0.76725048 0.69900292 1.1690007 0.94204741
0.81313828 0.71805908 1.2408043 0.95870212
0.88389423 0.76513886 1.2460286 1.0060183
0.89219501 0.70353189 1.1170163 0.97377715
0.78946988 0.64970686 1.0023577 0.88491922
0.73930871 0.63809289 0.92605654 0.85999663
0.80828997 0.70475143 0.89031777 0.87386155
0.78029779 0.70930391 0.86143524 0.86139942
0.7751819 0.74064697 0.91440536 0.86590414
0.80631904 0.71809969 0.89637308 0.88319761
0.8465151 0.67912038 0.92380036 0.89841069
0.76436738 0.62862356 0.8832323 0.83860516
0.72297682 0.63957533 0.92754279 0.84523811
0.71214724 0.72191218 0.86445114 0.83806076
0.63314957 0.77950386 0.94432607 0.82945898
0.59226746 0.83119387 0.8985309 0.80536959
0.51264082 0.82219343 0.84701459 0.74223446
0.51051723 0.86471599 0.76654897 0.7017804
0.57420222 0.90853153 0.81049743 0.74848761
0.64553437 0.94712588 0.76072239 0.78311897
0.74219164 0.90594986 0.77010595 0.78969833
0.76505914 0.90011494 0.7174337 0.7755387
0.73425625 0.74598895 0.64141273 0.72404771
0.70211998 0.69526407 0.52358498 0.6671728
0.59433904 0.58216003 0.49204798 0.58833783
0.59795564 0.61736164 0.45061549 0.60081592
0.60134488 0.62902264 0.47243994 0.58454674
0.66986222 0.73987162 0.58169932 0.68933698
0.6377998 0.70670968 0.54724197 0.65007939
0.69194527 0.79031077 0.61805792 0.70750052
0.69844168 0.71631619 0.62381088 0.68120449
0.7275548 0.7465365 0.69035001 0.74037785
0.75478106 0.70984595 0.77933775 0.76748457
0.77859276 0.79970317 0.81512149 0.78858043
0.72400991 0.77943942 0.84956499 0.79187267
0.73658743 0.76127083 0.82594032 0.78443551
0.70068061 0.7288846 0.85083228 0.78163706
0.80829371 0.85471911 0.87644737 0.83087302
0.72360662 0.86560117 0.83211637 0.80018804
0.67358792 0.85521596 0.81395688 0.7559706
0.67363408 0.82125258 0.70640696 0.7300709
0.69939719 0.84074801 0.84346209 0.80029816
0.74286901 0.83911731 0.90567251 0.82662166
0.73437686 0.85231303 0.94736841 0.81935908
0.79652477 0.84941501 0.93736456 0.83940851
0.78217262 0.7857211 0.92783543 0.8103681
0.75452278 0.83811651 0.90358798 0.82055985
0.67520981 0.81016672 0.77657271 0.71577419
0.56786773 0.79974926 0.66433908 0.61748949
0.51040112 0.75171266 0.59761119 0.54282368
0.42682146 0.71841377 0.5504378 0.49600485
0.38287313 0.6814465 0.51655228 0.48007225
0.44846862 0.69446273 0.59539604 0.50965191
0.52784058 0.7002716 0.69399692 0.60122574
0.59112775 0.62148089 0.7996664 0.65799449
0.68621624 0.73617867 0.99749147 0.78826182
0.73320413 0.69602789 1.0684641 0.83360109
0.75488632 0.700151 1.1106269 0.850477
0.76350627 0.69834105 1.1084175 0.8915924
0.79417301 0.68657515 1.0873994 0.93254763
0.72413031 0.66864208 1.0300422 0.92174349
0.63551432 0.66457794 0.96443917 0.86257117
0.65023115 0.67669567 0.87661008 0.83012519
0.66580973 0.72815964 0.95757696 0.86350661
0.69579339 0.73131117 1.0725511 0.93775584
0.78281048 0.7678372 1.1557068 0.99088683
0.88163758 0.74626219 1.157181 1.0008986
0.83754281 0.73578304 1.1967198 0.96987743
0.79438581 0.71800324 1.1777143 0.9417092
0.79788597 0.66629925 1.149137 0.9413285
0.72742805 0.65880553 1.037688 0.88325386
0.65861499 0.63826721 0.94559919 0.81943273
0.63133949 0.69165998 0.87954591 0.79049657
0.60920951 0.68022764 0.82647626 0.77263129
0.63637382 0.69293834 0.96817744 0.82775208
0.72254149 0.76127106 1.0411555 0.87921248
0.78689878 0.76908534 1.1192576 0.90993867
0.7795918 0.81710907 1.2218288 0.9478825
0.73594367 0.71426295 1.1949693 0.88386885
0.80105566 0.8004555 1.2276225 0.93012104
0.72708759 0.74987419 1.1458558 0.85521209
0.64497973 0.78797287 1.1274916 0.81072989
0.48023585 0.71885293 0.99394017 0.70267254
0.35420759 0.66728567 0.97674725 0.63231372
0.22123717 0.59484943 0.86860101 0.52068962
