# Supplementary material for: Estimating local protein model quality: prospects for molecular replacement
Source: Acta Crystallogr D Struct Biol. 2020 Mar 3;76(Pt 3):285–90. doi: 10.1107/S2059798320000972 (PMC7057213; doi:10.1107/S2059798320000972)
Supplement: Supplementary file 1 [file d-76-00285-sup1.zip › models/1crb.2f73_A.B99990001.pdb.proq3d.sscore.local]

ProQ2D ProQRosCenD ProQRosFAD ProQ3D
3.816785812377929688e-01 4.991581439971923828e-01 5.358438491821289062e-01 5.241571664810180664e-01
4.642743468284606934e-01 7.129366397857666016e-01 8.025367856025695801e-01 6.355212926864624023e-01
7.231776714324951172e-01 6.581680178642272949e-01 7.977702617645263672e-01 7.316908836364746094e-01
6.969335675239562988e-01 7.007270455360412598e-01 9.307307004928588867e-01 9.235782027244567871e-01
7.594780325889587402e-01 6.663925647735595703e-01 9.442878961563110352e-01 8.498402237892150879e-01
8.892593979835510254e-01 6.780852079391479492e-01 9.682760238647460938e-01 9.118533134460449219e-01
9.251459240913391113e-01 6.937847733497619629e-01 9.684556722640991211e-01 8.640200495719909668e-01
9.170118570327758789e-01 7.633377909660339355e-01 9.669218659400939941e-01 9.089729785919189453e-01
8.409045934677124023e-01 7.162315845489501953e-01 9.418848156929016113e-01 8.579762578010559082e-01
8.436093926429748535e-01 6.404861211776733398e-01 9.476812481880187988e-01 8.651818633079528809e-01
8.470510244369506836e-01 6.208686232566833496e-01 9.378423690795898438e-01 7.971743345260620117e-01
8.210288882255554199e-01 6.153398752212524414e-01 9.423362016677856445e-01 9.104556441307067871e-01
8.439747095108032227e-01 6.650810837745666504e-01 9.275604486465454102e-01 8.828544020652770996e-01
8.279661536216735840e-01 7.176833748817443848e-01 9.323270320892333984e-01 9.237297773361206055e-01
8.979392051696777344e-01 7.435002923011779785e-01 9.446520209312438965e-01 9.534634947776794434e-01
8.555252552032470703e-01 7.485581040382385254e-01 9.570146799087524414e-01 9.352540969848632812e-01
8.284092545509338379e-01 7.454870343208312988e-01 9.444665312767028809e-01 9.240612983703613281e-01
7.108235359191894531e-01 7.255155444145202637e-01 9.538672566413879395e-01 9.565624594688415527e-01
7.858836054801940918e-01 7.402154207229614258e-01 9.647363424301147461e-01 9.684960246086120605e-01
7.934159040451049805e-01 7.252606153488159180e-01 9.659172892570495605e-01 9.653697013854980469e-01
7.484165430068969727e-01 7.218012213706970215e-01 9.476323127746582031e-01 9.532819986343383789e-01
7.732358574867248535e-01 7.390748858451843262e-01 9.475751519203186035e-01 9.503923058509826660e-01
7.589299678802490234e-01 7.546102404594421387e-01 9.534907937049865723e-01 9.129076600074768066e-01
6.800950765609741211e-01 7.416674494743347168e-01 9.309265613555908203e-01 8.559882044792175293e-01
6.367062926292419434e-01 7.224581241607666016e-01 9.571034908294677734e-01 8.915973305702209473e-01
5.370576977729797363e-01 6.617151498794555664e-01 9.437016248703002930e-01 8.967290520668029785e-01
5.123851299285888672e-01 6.402319073677062988e-01 9.494570493698120117e-01 8.508864641189575195e-01
6.456034183502197266e-01 6.276739835739135742e-01 9.422592520713806152e-01 8.760945796966552734e-01
5.526208877563476562e-01 6.265220046043395996e-01 9.617492556571960449e-01 8.908065557479858398e-01
6.738010644912719727e-01 6.161864399909973145e-01 9.549759626388549805e-01 8.617253303527832031e-01
7.052546739578247070e-01 4.771550893783569336e-01 9.521374702453613281e-01 8.869693279266357422e-01
7.129554152488708496e-01 5.287161469459533691e-01 9.642839431762695312e-01 8.936639428138732910e-01
6.641449928283691406e-01 4.287561774253845215e-01 9.386416077613830566e-01 9.024119973182678223e-01
6.181625723838806152e-01 4.034878015518188477e-01 9.287376999855041504e-01 7.848231196403503418e-01
5.728384256362915039e-01 3.817908465862274170e-01 8.481463193893432617e-01 6.887782812118530273e-01
5.853559374809265137e-01 3.474114537239074707e-01 9.572649002075195312e-01 7.950133681297302246e-01
7.339023351669311523e-01 4.443627893924713135e-01 9.202226400375366211e-01 7.829646468162536621e-01
7.839581966400146484e-01 4.651907384395599365e-01 9.547061920166015625e-01 8.804206252098083496e-01
8.133552670478820801e-01 4.999763965606689453e-01 9.510722160339355469e-01 8.527250885963439941e-01
8.131405115127563477e-01 4.704553186893463135e-01 9.433845877647399902e-01 7.103278040885925293e-01
8.519219756126403809e-01 6.021726131439208984e-01 9.614130854606628418e-01 8.458110094070434570e-01
8.465471267700195312e-01 6.573056578636169434e-01 9.583314657211303711e-01 8.452407717704772949e-01
8.472086787223815918e-01 6.661552786827087402e-01 9.326205849647521973e-01 8.972018957138061523e-01
8.163299560546875000e-01 5.969960689544677734e-01 8.713652491569519043e-01 7.748140692710876465e-01
6.726842522621154785e-01 5.488409399986267090e-01 8.812400698661804199e-01 7.643857598304748535e-01
6.184756159782409668e-01 5.971947312355041504e-01 8.255624771118164062e-01 7.868731617927551270e-01
6.266010403633117676e-01 5.938941240310668945e-01 8.618450760841369629e-01 8.801612854003906250e-01
7.053158283233642578e-01 6.283671259880065918e-01 9.364235997200012207e-01 8.124313354492187500e-01
8.405792117118835449e-01 7.021814584732055664e-01 9.502327442169189453e-01 8.470844030380249023e-01
8.871060609817504883e-01 6.804906129837036133e-01 9.559477567672729492e-01 7.834256291389465332e-01
9.310348033905029297e-01 7.105416059494018555e-01 9.764693379402160645e-01 8.836775422096252441e-01
8.931262493133544922e-01 6.675273180007934570e-01 9.827792048454284668e-01 9.396837949752807617e-01
8.756535649299621582e-01 5.955145359039306641e-01 9.718825817108154297e-01 9.660747647285461426e-01
8.513948917388916016e-01 5.751776099205017090e-01 9.265015721321105957e-01 8.977234363555908203e-01
8.601973056793212891e-01 4.922404289245605469e-01 9.141072034835815430e-01 9.383585453033447266e-01
7.947797775268554688e-01 5.482103824615478516e-01 8.763459920883178711e-01 9.216642975807189941e-01
8.212102055549621582e-01 5.669585466384887695e-01 9.041467308998107910e-01 8.998180031776428223e-01
8.473343253135681152e-01 6.068753004074096680e-01 9.307073950767517090e-01 9.335694909095764160e-01
9.118489027023315430e-01 6.237815618515014648e-01 9.139415621757507324e-01 9.324821233749389648e-01
8.946884870529174805e-01 6.233996748924255371e-01 9.471991658210754395e-01 9.191035032272338867e-01
9.140692353248596191e-01 5.988222360610961914e-01 9.363322257995605469e-01 9.137150645256042480e-01
8.460607528686523438e-01 6.282415986061096191e-01 9.386924505233764648e-01 8.934738636016845703e-01
8.993304967880249023e-01 6.228718161582946777e-01 9.167120456695556641e-01 9.145133495330810547e-01
8.714053630828857422e-01 6.851760149002075195e-01 9.535015225410461426e-01 9.409509897232055664e-01
8.358927369117736816e-01 6.464999318122863770e-01 9.264578819274902344e-01 8.956533670425415039e-01
7.890406847000122070e-01 6.583313345909118652e-01 9.339696168899536133e-01 8.787994384765625000e-01
7.737105488777160645e-01 6.464028954505920410e-01 7.775461077690124512e-01 8.464410901069641113e-01
7.735981941223144531e-01 6.271177530288696289e-01 8.354683518409729004e-01 8.482845425605773926e-01
7.581776380538940430e-01 6.680094003677368164e-01 8.031221628189086914e-01 7.873776555061340332e-01
7.200760841369628906e-01 6.365703344345092773e-01 8.615061640739440918e-01 7.751033306121826172e-01
8.649581670761108398e-01 6.474470496177673340e-01 8.086361885070800781e-01 8.342907428741455078e-01
8.661435246467590332e-01 5.408080220222473145e-01 7.595381140708923340e-01 6.319642663002014160e-01
8.690659403800964355e-01 4.719655513763427734e-01 6.335158348083496094e-01 7.327190041542053223e-01
7.567803859710693359e-01 4.377869963645935059e-01 4.580130577087402344e-01 5.353341698646545410e-01
7.777286171913146973e-01 4.777434170246124268e-01 4.433849751949310303e-01 7.673763036727905273e-01
7.273408174514770508e-01 4.441666603088378906e-01 4.427943527698516846e-01 6.522307991981506348e-01
6.527444124221801758e-01 5.748550295829772949e-01 7.107696533203125000e-01 8.090322613716125488e-01
7.843528985977172852e-01 5.593056678771972656e-01 6.861153244972229004e-01 8.492898941040039062e-01
8.412048816680908203e-01 6.413550972938537598e-01 7.158116102218627930e-01 8.617700934410095215e-01
8.524212837219238281e-01 6.218138933181762695e-01 7.473124861717224121e-01 8.800354599952697754e-01
8.587645292282104492e-01 6.360784173011779785e-01 9.141729474067687988e-01 9.026740789413452148e-01
8.422792553901672363e-01 6.239737272262573242e-01 9.556082487106323242e-01 8.721622228622436523e-01
8.398286104202270508e-01 6.502036452293395996e-01 9.502280950546264648e-01 8.974046111106872559e-01
7.893857359886169434e-01 6.725026965141296387e-01 9.707284569740295410e-01 8.939533829689025879e-01
8.197644948959350586e-01 7.209498882293701172e-01 9.448565244674682617e-01 8.833395838737487793e-01
8.360655903816223145e-01 5.729579329490661621e-01 9.543316960334777832e-01 9.276179671287536621e-01
8.747692108154296875e-01 6.842838525772094727e-01 9.216209650039672852e-01 8.848150968551635742e-01
8.143823146820068359e-01 6.491636037826538086e-01 8.926641941070556641e-01 9.030915498733520508e-01
7.850164175033569336e-01 6.486359238624572754e-01 8.489811420440673828e-01 7.553392648696899414e-01
7.621011137962341309e-01 6.636357307434082031e-01 7.334451079368591309e-01 7.809086441993713379e-01
7.540331482887268066e-01 7.226190567016601562e-01 8.687538504600524902e-01 8.333933949470520020e-01
9.062123894691467285e-01 7.087572216987609863e-01 8.682003021240234375e-01 7.993513345718383789e-01
9.013453722000122070e-01 7.897781133651733398e-01 9.434512257575988770e-01 8.807847499847412109e-01
9.105739593505859375e-01 7.409092783927917480e-01 9.248814582824707031e-01 8.163084983825683594e-01
8.909963965415954590e-01 6.889316439628601074e-01 9.211502671241760254e-01 8.230043053627014160e-01
8.192189335823059082e-01 6.872184872627258301e-01 8.793326020240783691e-01 7.848041653633117676e-01
7.523068189620971680e-01 6.865878701210021973e-01 7.693879604339599609e-01 6.889280676841735840e-01
7.030199170112609863e-01 5.432412624359130859e-01 6.544249057769775391e-01 6.230835318565368652e-01
6.492119431495666504e-01 5.558288693428039551e-01 4.214298725128173828e-01 4.732083380222320557e-01
6.109889149665832520e-01 5.840308666229248047e-01 3.101436197757720947e-01 4.510579407215118408e-01
5.961844921112060547e-01 5.350002646446228027e-01 3.400852978229522705e-01 4.676318168640136719e-01
6.911882758140563965e-01 6.708326339721679688e-01 4.568498730659484863e-01 5.096325278282165527e-01
7.153148651123046875e-01 6.839616298675537109e-01 6.599353551864624023e-01 5.632385611534118652e-01
6.276993751525878906e-01 5.844243764877319336e-01 7.271670699119567871e-01 4.819182753562927246e-01
7.524216771125793457e-01 6.214013099670410156e-01 8.649069666862487793e-01 5.895966887474060059e-01
7.436721324920654297e-01 6.383759379386901855e-01 8.834872245788574219e-01 5.753165483474731445e-01
7.422946691513061523e-01 6.016868948936462402e-01 8.938296437263488770e-01 5.320698022842407227e-01
6.641352772712707520e-01 6.544291973114013672e-01 9.158015847206115723e-01 6.000032424926757812e-01
5.542739033699035645e-01 6.404418349266052246e-01 8.434291481971740723e-01 5.770053863525390625e-01
6.130102276802062988e-01 6.432591676712036133e-01 8.659328818321228027e-01 5.532457828521728516e-01
5.830212235450744629e-01 6.310474872589111328e-01 8.035421967506408691e-01 5.955405831336975098e-01
4.679705500602722168e-01 6.864364743232727051e-01 6.715537309646606445e-01 5.813574790954589844e-01
4.773736298084259033e-01 7.128700017929077148e-01 7.391445040702819824e-01 5.961526036262512207e-01
5.714064836502075195e-01 7.087437510490417480e-01 8.529496788978576660e-01 6.915822029113769531e-01
6.124935150146484375e-01 7.830660939216613770e-01 9.302103519439697266e-01 8.051223754882812500e-01
6.357382535934448242e-01 7.588248252868652344e-01 9.216039776802062988e-01 7.920012474060058594e-01
7.626540660858154297e-01 7.675672769546508789e-01 9.226406216621398926e-01 8.143662214279174805e-01
7.350404262542724609e-01 7.739425897598266602e-01 9.072319865226745605e-01 7.975177168846130371e-01
7.392735481262207031e-01 6.726173162460327148e-01 9.317396879196166992e-01 8.786308765411376953e-01
8.149179220199584961e-01 6.734268069267272949e-01 8.848725557327270508e-01 8.279933929443359375e-01
7.826989889144897461e-01 6.372405886650085449e-01 8.486078977584838867e-01 7.925478219985961914e-01
6.047174334526062012e-01 6.991511583328247070e-01 6.371865272521972656e-01 6.258872151374816895e-01
6.499482393264770508e-01 6.868627667427062988e-01 5.864074826240539551e-01 6.660479903221130371e-01
7.378279566764831543e-01 7.145869731903076172e-01 8.892879486083984375e-01 7.036482095718383789e-01
7.756845951080322266e-01 6.731351613998413086e-01 9.149345755577087402e-01 8.024552464485168457e-01
7.829548716545104980e-01 6.963176727294921875e-01 9.611851572990417480e-01 7.861745953559875488e-01
8.092507719993591309e-01 6.819130778312683105e-01 9.637556076049804688e-01 8.819337487220764160e-01
8.064300417900085449e-01 6.711539030075073242e-01 9.709110260009765625e-01 8.169404864311218262e-01
8.860275745391845703e-01 6.956428289413452148e-01 9.739489555358886719e-01 8.730042576789855957e-01
8.863610625267028809e-01 6.483460664749145508e-01 9.560669660568237305e-01 9.341803789138793945e-01
8.946939706802368164e-01 6.284874677658081055e-01 9.699997305870056152e-01 9.071205258369445801e-01
8.556351661682128906e-01 6.149726510047912598e-01 9.441930055618286133e-01 8.500541448593139648e-01
6.581070423126220703e-01 6.095945239067077637e-01 9.486900568008422852e-01 5.646668076515197754e-01
5.774447321891784668e-01 4.841604232788085938e-01 7.599826455116271973e-01 4.815929234027862549e-01
