# Supplementary material for: Estimating local protein model quality: prospects for molecular replacement
Source: Acta Crystallogr D Struct Biol. 2020 Mar 3;76(Pt 3):285–90. doi: 10.1107/S2059798320000972 (PMC7057213; doi:10.1107/S2059798320000972)
Supplement: Supplementary file 1 [file d-76-00285-sup1.zip › models/1crb.2qo4_A.B99990001.pdb]

EXPDTA    THEORETICAL MODEL, MODELLER 9.23 2019/11/15 00:00:01
REMARK   6 MODELLER OBJECTIVE FUNCTION:       803.5108
REMARK   6 MODELLER BEST TEMPLATE % SEQ ID:  31.200
REMARK   6 SEQUENCE: 1crb/1crb.2qo4_A
REMARK   6 ALIGNMENT: 1crb/1crb.2qo4_A.ali
REMARK   6 SCRIPT: ./make_models.py
REMARK   6 TEMPLATE: 2qo4 1:A - 125:A MODELS 3: - 133: AT 31.2%
ATOM      1  N   PRO     1     -21.268  30.119  -3.165  1.00117.64           N
ATOM      2  CA  PRO     1     -19.939  29.798  -3.758  1.00117.64           C
ATOM      3  CD  PRO     1     -21.545  31.587  -3.344  1.00117.64           C
ATOM      4  CB  PRO     1     -19.291  31.130  -4.120  1.00117.64           C
ATOM      5  CG  PRO     1     -20.466  32.096  -4.308  1.00117.64           C
ATOM      6  C   PRO     1     -19.142  29.032  -2.761  1.00117.64           C
ATOM      7  O   PRO     1     -19.162  29.373  -1.580  1.00117.64           O
ATOM      8  N   VAL     2     -18.439  27.982  -3.221  1.00 97.42           N
ATOM      9  CA  VAL     2     -17.586  27.224  -2.360  1.00 97.42           C
ATOM     10  CB  VAL     2     -17.961  25.773  -2.309  1.00 97.42           C
ATOM     11  CG1 VAL     2     -17.853  25.206  -3.733  1.00 97.42           C
ATOM     12  CG2 VAL     2     -17.073  25.048  -1.280  1.00 97.42           C
ATOM     13  C   VAL     2     -16.236  27.351  -2.980  1.00 97.42           C
ATOM     14  O   VAL     2     -16.116  27.416  -4.201  1.00 97.42           O
ATOM     15  N   ASP     3     -15.172  27.439  -2.167  1.00212.08           N
ATOM     16  CA  ASP     3     -13.906  27.608  -2.807  1.00212.08           C
ATOM     17  CB  ASP     3     -13.600  29.070  -3.209  1.00212.08           C
ATOM     18  CG  ASP     3     -13.780  30.021  -2.030  1.00212.08           C
ATOM     19  OD1 ASP     3     -14.761  29.850  -1.262  1.00212.08           O
ATOM     20  OD2 ASP     3     -12.955  30.965  -1.904  1.00212.08           O
ATOM     21  C   ASP     3     -12.810  27.011  -1.987  1.00212.08           C
ATOM     22  O   ASP     3     -12.087  27.698  -1.266  1.00212.08           O
ATOM     23  N   PHE     4     -12.695  25.673  -2.092  1.00 76.80           N
ATOM     24  CA  PHE     4     -11.666  24.893  -1.472  1.00 76.80           C
ATOM     25  CB  PHE     4     -11.874  23.373  -1.606  1.00 76.80           C
ATOM     26  CG  PHE     4     -13.015  23.013  -0.725  1.00 76.80           C
ATOM     27  CD1 PHE     4     -12.804  22.785   0.612  1.00 76.80           C
ATOM     28  CD2 PHE     4     -14.286  22.912  -1.239  1.00 76.80           C
ATOM     29  CE1 PHE     4     -13.855  22.455   1.435  1.00 76.80           C
ATOM     30  CE2 PHE     4     -15.341  22.585  -0.421  1.00 76.80           C
ATOM     31  CZ  PHE     4     -15.123  22.355   0.917  1.00 76.80           C
ATOM     32  C   PHE     4     -10.378  25.221  -2.149  1.00 76.80           C
ATOM     33  O   PHE     4      -9.325  25.283  -1.516  1.00 76.80           O
ATOM     34  N   ASN     5     -10.440  25.447  -3.473  1.00 50.35           N
ATOM     35  CA  ASN     5      -9.260  25.670  -4.258  1.00 50.35           C
ATOM     36  CB  ASN     5      -9.552  25.972  -5.742  1.00 50.35           C
ATOM     37  CG  ASN     5     -10.147  24.745  -6.423  1.00 50.35           C
ATOM     38  OD1 ASN     5      -9.803  24.429  -7.562  1.00 50.35           O
ATOM     39  ND2 ASN     5     -11.077  24.036  -5.727  1.00 50.35           N
ATOM     40  C   ASN     5      -8.530  26.853  -3.719  1.00 50.35           C
ATOM     41  O   ASN     5      -9.127  27.865  -3.356  1.00 50.35           O
ATOM     42  N   GLY     6      -7.191  26.743  -3.645  1.00 27.72           N
ATOM     43  CA  GLY     6      -6.420  27.855  -3.185  1.00 27.72           C
ATOM     44  C   GLY     6      -5.218  27.333  -2.465  1.00 27.72           C
ATOM     45  O   GLY     6      -5.018  26.125  -2.346  1.00 27.72           O
ATOM     46  N   TYR     7      -4.382  28.264  -1.960  1.00106.56           N
ATOM     47  CA  TYR     7      -3.196  27.922  -1.221  1.00106.56           C
ATOM     48  CB  TYR     7      -1.945  28.727  -1.642  1.00106.56           C
ATOM     49  CG  TYR     7      -1.623  28.477  -3.076  1.00106.56           C
ATOM     50  CD1 TYR     7      -2.411  29.040  -4.051  1.00106.56           C
ATOM     51  CD2 TYR     7      -0.534  27.720  -3.452  1.00106.56           C
ATOM     52  CE1 TYR     7      -2.143  28.837  -5.384  1.00106.56           C
ATOM     53  CE2 TYR     7      -0.262  27.513  -4.789  1.00106.56           C
ATOM     54  CZ  TYR     7      -1.071  28.063  -5.756  1.00106.56           C
ATOM     55  OH  TYR     7      -0.808  27.855  -7.126  1.00106.56           O
ATOM     56  C   TYR     7      -3.499  28.346   0.184  1.00106.56           C
ATOM     57  O   TYR     7      -3.925  29.478   0.410  1.00106.56           O
ATOM     58  N   TRP     8      -3.289  27.449   1.173  1.00 85.12           N
ATOM     59  CA  TRP     8      -3.667  27.770   2.523  1.00 85.12           C
ATOM     60  CB  TRP     8      -4.761  26.839   3.065  1.00 85.12           C
ATOM     61  CG  TRP     8      -6.078  26.877   2.315  1.00 85.12           C
ATOM     62  CD2 TRP     8      -7.115  27.847   2.524  1.00 85.12           C
ATOM     63  CD1 TRP     8      -6.531  26.031   1.343  1.00 85.12           C
ATOM     64  NE1 TRP     8      -7.785  26.414   0.939  1.00 85.12           N
ATOM     65  CE2 TRP     8      -8.159  27.533   1.655  1.00 85.12           C
ATOM     66  CE3 TRP     8      -7.192  28.911   3.382  1.00 85.12           C
ATOM     67  CZ2 TRP     8      -9.304  28.274   1.629  1.00 85.12           C
ATOM     68  CZ3 TRP     8      -8.347  29.663   3.343  1.00 85.12           C
ATOM     69  CH2 TRP     8      -9.381  29.352   2.486  1.00 85.12           C
ATOM     70  C   TRP     8      -2.475  27.581   3.420  1.00 85.12           C
ATOM     71  O   TRP     8      -1.555  26.830   3.102  1.00 85.12           O
ATOM     72  N   LYS     9      -2.467  28.278   4.576  1.00 80.21           N
ATOM     73  CA  LYS     9      -1.388  28.160   5.514  1.00 80.21           C
ATOM     74  CB  LYS     9      -0.630  29.487   5.706  1.00 80.21           C
ATOM     75  CG  LYS     9       0.726  29.359   6.393  1.00 80.21           C
ATOM     76  CD  LYS     9       1.500  30.681   6.476  1.00 80.21           C
ATOM     77  CE  LYS     9       2.323  31.019   5.230  1.00 80.21           C
ATOM     78  NZ  LYS     9       3.020  32.311   5.426  1.00 80.21           N
ATOM     79  C   LYS     9      -2.002  27.807   6.838  1.00 80.21           C
ATOM     80  O   LYS     9      -2.942  28.469   7.273  1.00 80.21           O
ATOM     81  N   MET    10      -1.505  26.755   7.527  1.00159.17           N
ATOM     82  CA  MET    10      -2.153  26.459   8.779  1.00159.17           C
ATOM     83  CB  MET    10      -1.902  25.050   9.384  1.00159.17           C
ATOM     84  CG  MET    10      -0.654  24.950  10.275  1.00159.17           C
ATOM     85  SD  MET    10      -0.629  23.608  11.507  1.00159.17           S
ATOM     86  CE  MET    10      -1.470  24.530  12.831  1.00159.17           C
ATOM     87  C   MET    10      -1.702  27.465   9.796  1.00159.17           C
ATOM     88  O   MET    10      -0.510  27.656  10.032  1.00159.17           O
ATOM     89  N   LEU    11      -2.653  28.277  10.290  1.00184.87           N
ATOM     90  CA  LEU    11      -2.422  29.211  11.356  1.00184.87           C
ATOM     91  CB  LEU    11      -3.336  30.426  11.244  1.00184.87           C
ATOM     92  CG  LEU    11      -2.902  31.419  10.161  1.00184.87           C
ATOM     93  CD1 LEU    11      -2.721  30.735   8.795  1.00184.87           C
ATOM     94  CD2 LEU    11      -3.866  32.612  10.128  1.00184.87           C
ATOM     95  C   LEU    11      -2.603  28.663  12.741  1.00184.87           C
ATOM     96  O   LEU    11      -1.756  28.859  13.611  1.00184.87           O
ATOM     97  N   SER    12      -3.733  27.955  12.980  1.00 88.50           N
ATOM     98  CA  SER    12      -4.078  27.637  14.340  1.00 88.50           C
ATOM     99  CB  SER    12      -5.341  28.368  14.825  1.00 88.50           C
ATOM    100  OG  SER    12      -5.163  29.771  14.704  1.00 88.50           O
ATOM    101  C   SER    12      -4.360  26.181  14.465  1.00 88.50           C
ATOM    102  O   SER    12      -4.738  25.516  13.501  1.00 88.50           O
ATOM    103  N   ASN    13      -4.172  25.657  15.695  1.00 85.03           N
ATOM    104  CA  ASN    13      -4.365  24.256  15.899  1.00 85.03           C
ATOM    105  CB  ASN    13      -3.052  23.473  15.753  1.00 85.03           C
ATOM    106  CG  ASN    13      -3.370  22.011  15.484  1.00 85.03           C
ATOM    107  OD1 ASN    13      -4.153  21.385  16.194  1.00 85.03           O
ATOM    108  ND2 ASN    13      -2.745  21.453  14.415  1.00 85.03           N
ATOM    109  C   ASN    13      -4.843  24.028  17.297  1.00 85.03           C
ATOM    110  O   ASN    13      -4.463  24.750  18.219  1.00 85.03           O
ATOM    111  N   GLU    14      -5.723  23.026  17.498  1.00 67.33           N
ATOM    112  CA  GLU    14      -6.044  22.709  18.855  1.00 67.33           C
ATOM    113  CB  GLU    14      -7.444  23.090  19.357  1.00 67.33           C
ATOM    114  CG  GLU    14      -7.572  22.635  20.812  1.00 67.33           C
ATOM    115  CD  GLU    14      -8.704  23.359  21.508  1.00 67.33           C
ATOM    116  OE1 GLU    14      -8.757  24.611  21.397  1.00 67.33           O
ATOM    117  OE2 GLU    14      -9.521  22.668  22.177  1.00 67.33           O
ATOM    118  C   GLU    14      -5.885  21.238  19.037  1.00 67.33           C
ATOM    119  O   GLU    14      -6.233  20.441  18.167  1.00 67.33           O
ATOM    120  N   ASN    15      -5.330  20.858  20.205  1.00 76.40           N
ATOM    121  CA  ASN    15      -5.070  19.494  20.570  1.00 76.40           C
ATOM    122  CB  ASN    15      -6.331  18.649  20.822  1.00 76.40           C
ATOM    123  CG  ASN    15      -6.931  19.093  22.150  1.00 76.40           C
ATOM    124  OD1 ASN    15      -8.149  19.110  22.314  1.00 76.40           O
ATOM    125  ND2 ASN    15      -6.058  19.451  23.129  1.00 76.40           N
ATOM    126  C   ASN    15      -4.234  18.835  19.523  1.00 76.40           C
ATOM    127  O   ASN    15      -4.425  17.659  19.214  1.00 76.40           O
ATOM    128  N   PHE    16      -3.270  19.580  18.947  1.00 59.67           N
ATOM    129  CA  PHE    16      -2.404  19.003  17.959  1.00 59.67           C
ATOM    130  CB  PHE    16      -1.468  20.052  17.318  1.00 59.67           C
ATOM    131  CG  PHE    16      -0.649  19.367  16.274  1.00 59.67           C
ATOM    132  CD1 PHE    16      -1.240  18.888  15.129  1.00 59.67           C
ATOM    133  CD2 PHE    16       0.710  19.228  16.419  1.00 59.67           C
ATOM    134  CE1 PHE    16      -0.496  18.257  14.159  1.00 59.67           C
ATOM    135  CE2 PHE    16       1.461  18.598  15.449  1.00 59.67           C
ATOM    136  CZ  PHE    16       0.860  18.109  14.314  1.00 59.67           C
ATOM    137  C   PHE    16      -1.567  17.941  18.612  1.00 59.67           C
ATOM    138  O   PHE    16      -1.550  16.794  18.167  1.00 59.67           O
ATOM    139  N   GLU    17      -0.903  18.293  19.733  1.00 54.38           N
ATOM    140  CA  GLU    17      -0.009  17.409  20.436  1.00 54.38           C
ATOM    141  CB  GLU    17       0.614  18.069  21.681  1.00 54.38           C
ATOM    142  CG  GLU    17       1.485  19.288  21.376  1.00 54.38           C
ATOM    143  CD  GLU    17       2.013  19.851  22.692  1.00 54.38           C
ATOM    144  OE1 GLU    17       1.664  19.286  23.763  1.00 54.38           O
ATOM    145  OE2 GLU    17       2.774  20.854  22.643  1.00 54.38           O
ATOM    146  C   GLU    17      -0.777  16.236  20.948  1.00 54.38           C
ATOM    147  O   GLU    17      -0.322  15.097  20.861  1.00 54.38           O
ATOM    148  N   GLU    18      -1.971  16.483  21.506  1.00 56.67           N
ATOM    149  CA  GLU    18      -2.713  15.409  22.092  1.00 56.67           C
ATOM    150  CB  GLU    18      -3.936  15.909  22.874  1.00 56.67           C
ATOM    151  CG  GLU    18      -4.559  14.834  23.757  1.00 56.67           C
ATOM    152  CD  GLU    18      -5.354  15.552  24.835  1.00 56.67           C
ATOM    153  OE1 GLU    18      -4.775  16.489  25.443  1.00 56.67           O
ATOM    154  OE2 GLU    18      -6.538  15.185  25.064  1.00 56.67           O
ATOM    155  C   GLU    18      -3.129  14.451  21.019  1.00 56.67           C
ATOM    156  O   GLU    18      -3.135  13.237  21.217  1.00 56.67           O
ATOM    157  N   TYR    19      -3.482  14.983  19.839  1.00 66.97           N
ATOM    158  CA  TYR    19      -3.928  14.165  18.757  1.00 66.97           C
ATOM    159  CB  TYR    19      -4.421  15.010  17.573  1.00 66.97           C
ATOM    160  CG  TYR    19      -4.748  14.003  16.550  1.00 66.97           C
ATOM    161  CD1 TYR    19      -5.828  13.173  16.736  1.00 66.97           C
ATOM    162  CD2 TYR    19      -3.973  13.900  15.423  1.00 66.97           C
ATOM    163  CE1 TYR    19      -6.129  12.222  15.798  1.00 66.97           C
ATOM    164  CE2 TYR    19      -4.269  12.952  14.481  1.00 66.97           C
ATOM    165  CZ  TYR    19      -5.340  12.117  14.677  1.00 66.97           C
ATOM    166  OH  TYR    19      -5.640  11.138  13.715  1.00 66.97           O
ATOM    167  C   TYR    19      -2.807  13.264  18.317  1.00 66.97           C
ATOM    168  O   TYR    19      -3.019  12.079  18.069  1.00 66.97           O
ATOM    169  N   LEU    20      -1.574  13.796  18.219  1.00 57.32           N
ATOM    170  CA  LEU    20      -0.452  12.989  17.814  1.00 57.32           C
ATOM    171  CB  LEU    20       0.868  13.776  17.664  1.00 57.32           C
ATOM    172  CG  LEU    20       0.925  14.691  16.429  1.00 57.32           C
ATOM    173  CD1 LEU    20       2.322  15.310  16.252  1.00 57.32           C
ATOM    174  CD2 LEU    20       0.443  13.944  15.173  1.00 57.32           C
ATOM    175  C   LEU    20      -0.216  11.920  18.840  1.00 57.32           C
ATOM    176  O   LEU    20       0.137  10.791  18.506  1.00 57.32           O
ATOM    177  N   ARG    21      -0.397  12.255  20.127  1.00 58.74           N
ATOM    178  CA  ARG    21      -0.183  11.307  21.181  1.00 58.74           C
ATOM    179  CB  ARG    21      -0.387  11.930  22.579  1.00 58.74           C
ATOM    180  CG  ARG    21       0.662  12.996  22.918  1.00 58.74           C
ATOM    181  CD  ARG    21       0.554  13.559  24.338  1.00 58.74           C
ATOM    182  NE  ARG    21      -0.732  14.311  24.421  1.00 58.74           N
ATOM    183  CZ  ARG    21      -0.814  15.487  25.104  1.00 58.74           C
ATOM    184  NH1 ARG    21       0.282  16.007  25.736  1.00 58.74           N
ATOM    185  NH2 ARG    21      -2.003  16.154  25.168  1.00 58.74           N
ATOM    186  C   ARG    21      -1.163  10.184  20.999  1.00 58.74           C
ATOM    187  O   ARG    21      -0.828   9.021  21.217  1.00 58.74           O
ATOM    188  N   ALA    22      -2.398  10.513  20.571  1.00 50.85           N
ATOM    189  CA  ALA    22      -3.457   9.553  20.401  1.00 50.85           C
ATOM    190  CB  ALA    22      -4.779  10.204  19.956  1.00 50.85           C
ATOM    191  C   ALA    22      -3.098   8.525  19.365  1.00 50.85           C
ATOM    192  O   ALA    22      -3.358   7.342  19.574  1.00 50.85           O
ATOM    193  N   LEU    23      -2.529   8.937  18.210  1.00197.80           N
ATOM    194  CA  LEU    23      -2.127   7.993  17.200  1.00197.80           C
ATOM    195  CB  LEU    23      -2.078   8.489  15.731  1.00197.80           C
ATOM    196  CG  LEU    23      -0.851   9.260  15.223  1.00197.80           C
ATOM    197  CD1 LEU    23      -0.730  10.618  15.917  1.00197.80           C
ATOM    198  CD2 LEU    23       0.427   8.403  15.236  1.00197.80           C
ATOM    199  C   LEU    23      -0.863   7.295  17.638  1.00197.80           C
ATOM    200  O   LEU    23      -0.426   6.323  17.027  1.00197.80           O
ATOM    201  N   ASP    24      -0.236   7.802  18.719  1.00122.46           N
ATOM    202  CA  ASP    24       0.962   7.282  19.327  1.00122.46           C
ATOM    203  CB  ASP    24       0.884   5.775  19.627  1.00122.46           C
ATOM    204  CG  ASP    24       1.773   5.498  20.830  1.00122.46           C
ATOM    205  OD1 ASP    24       1.246   5.632  21.967  1.00122.46           O
ATOM    206  OD2 ASP    24       2.967   5.140  20.644  1.00122.46           O
ATOM    207  C   ASP    24       2.198   7.568  18.529  1.00122.46           C
ATOM    208  O   ASP    24       3.106   6.743  18.424  1.00122.46           O
ATOM    209  N   VAL    25       2.256   8.789  17.964  1.00 55.37           N
ATOM    210  CA  VAL    25       3.436   9.287  17.317  1.00 55.37           C
ATOM    211  CB  VAL    25       3.266  10.685  16.798  1.00 55.37           C
ATOM    212  CG1 VAL    25       4.646  11.230  16.397  1.00 55.37           C
ATOM    213  CG2 VAL    25       2.245  10.681  15.656  1.00 55.37           C
ATOM    214  C   VAL    25       4.480   9.421  18.383  1.00 55.37           C
ATOM    215  O   VAL    25       4.167   9.733  19.530  1.00 55.37           O
ATOM    216  N   ASN    26       5.759   9.201  18.024  1.00 67.59           N
ATOM    217  CA  ASN    26       6.828   9.326  18.974  1.00 67.59           C
ATOM    218  CB  ASN    26       8.219   9.065  18.382  1.00 67.59           C
ATOM    219  CG  ASN    26       8.349   7.591  18.062  1.00 67.59           C
ATOM    220  OD1 ASN    26       8.342   7.203  16.896  1.00 67.59           O
ATOM    221  ND2 ASN    26       8.486   6.737  19.115  1.00 67.59           N
ATOM    222  C   ASN    26       6.875  10.740  19.469  1.00 67.59           C
ATOM    223  O   ASN    26       6.639  11.694  18.731  1.00 67.59           O
ATOM    224  N   VAL    27       7.209  10.893  20.762  1.00 37.99           N
ATOM    225  CA  VAL    27       7.283  12.162  21.417  1.00 37.99           C
ATOM    226  CB  VAL    27       7.566  12.019  22.878  1.00 37.99           C
ATOM    227  CG1 VAL    27       7.827  13.407  23.483  1.00 37.99           C
ATOM    228  CG2 VAL    27       6.367  11.287  23.505  1.00 37.99           C
ATOM    229  C   VAL    27       8.358  13.008  20.801  1.00 37.99           C
ATOM    230  O   VAL    27       8.205  14.220  20.668  1.00 37.99           O
ATOM    231  N   ALA    28       9.502  12.403  20.429  1.00 26.62           N
ATOM    232  CA  ALA    28      10.550  13.196  19.852  1.00 26.62           C
ATOM    233  CB  ALA    28      11.821  12.384  19.563  1.00 26.62           C
ATOM    234  C   ALA    28      10.067  13.770  18.558  1.00 26.62           C
ATOM    235  O   ALA    28      10.318  14.935  18.251  1.00 26.62           O
ATOM    236  N   LEU    29       9.359  12.947  17.758  1.00 95.24           N
ATOM    237  CA  LEU    29       8.864  13.366  16.478  1.00 95.24           C
ATOM    238  CB  LEU    29       8.222  12.203  15.692  1.00 95.24           C
ATOM    239  CG  LEU    29       7.662  12.586  14.307  1.00 95.24           C
ATOM    240  CD1 LEU    29       6.320  13.334  14.415  1.00 95.24           C
ATOM    241  CD2 LEU    29       8.698  13.364  13.485  1.00 95.24           C
ATOM    242  C   LEU    29       7.850  14.441  16.670  1.00 95.24           C
ATOM    243  O   LEU    29       7.846  15.434  15.946  1.00 95.24           O
ATOM    244  N   ARG    30       6.953  14.276  17.657  1.00 78.80           N
ATOM    245  CA  ARG    30       5.946  15.273  17.864  1.00 78.80           C
ATOM    246  CB  ARG    30       4.908  14.849  18.919  1.00 78.80           C
ATOM    247  CG  ARG    30       5.505  14.458  20.269  1.00 78.80           C
ATOM    248  CD  ARG    30       4.449  14.043  21.295  1.00 78.80           C
ATOM    249  NE  ARG    30       3.633  15.256  21.582  1.00 78.80           N
ATOM    250  CZ  ARG    30       3.880  16.009  22.690  1.00 78.80           C
ATOM    251  NH1 ARG    30       4.812  15.614  23.606  1.00 78.80           N
ATOM    252  NH2 ARG    30       3.187  17.172  22.874  1.00 78.80           N
ATOM    253  C   ARG    30       6.599  16.563  18.257  1.00 78.80           C
ATOM    254  O   ARG    30       6.221  17.627  17.772  1.00 78.80           O
ATOM    255  N   LYS    31       7.626  16.504  19.123  1.00 90.56           N
ATOM    256  CA  LYS    31       8.265  17.701  19.590  1.00 90.56           C
ATOM    257  CB  LYS    31       9.407  17.400  20.562  1.00 90.56           C
ATOM    258  CG  LYS    31       8.927  16.725  21.840  1.00 90.56           C
ATOM    259  CD  LYS    31      10.077  16.119  22.642  1.00 90.56           C
ATOM    260  CE  LYS    31      11.321  17.005  22.695  1.00 90.56           C
ATOM    261  NZ  LYS    31      12.475  16.199  23.146  1.00 90.56           N
ATOM    262  C   LYS    31       8.868  18.429  18.438  1.00 90.56           C
ATOM    263  O   LYS    31       8.706  19.640  18.312  1.00 90.56           O
ATOM    264  N   ILE    32       9.580  17.712  17.554  1.00 97.92           N
ATOM    265  CA  ILE    32      10.217  18.402  16.474  1.00 97.92           C
ATOM    266  CB  ILE    32      11.138  17.537  15.661  1.00 97.92           C
ATOM    267  CG1 ILE    32      11.846  18.393  14.592  1.00 97.92           C
ATOM    268  CG2 ILE    32      10.344  16.334  15.128  1.00 97.92           C
ATOM    269  CD1 ILE    32      13.022  17.708  13.894  1.00 97.92           C
ATOM    270  C   ILE    32       9.177  19.018  15.577  1.00 97.92           C
ATOM    271  O   ILE    32       9.341  20.145  15.114  1.00 97.92           O
ATOM    272  N   ALA    33       8.094  18.270  15.303  1.00 67.13           N
ATOM    273  CA  ALA    33       6.970  18.603  14.465  1.00 67.13           C
ATOM    274  CB  ALA    33       6.057  17.395  14.192  1.00 67.13           C
ATOM    275  C   ALA    33       6.107  19.698  15.029  1.00 67.13           C
ATOM    276  O   ALA    33       5.395  20.365  14.283  1.00 67.13           O
ATOM    277  N   ASN    34       6.099  19.907  16.357  1.00 74.80           N
ATOM    278  CA  ASN    34       5.096  20.755  16.955  1.00 74.80           C
ATOM    279  CB  ASN    34       5.285  20.976  18.460  1.00 74.80           C
ATOM    280  CG  ASN    34       5.028  19.670  19.193  1.00 74.80           C
ATOM    281  OD1 ASN    34       4.127  18.906  18.848  1.00 74.80           O
ATOM    282  ND2 ASN    34       5.850  19.406  20.243  1.00 74.80           N
ATOM    283  C   ASN    34       4.982  22.123  16.338  1.00 74.80           C
ATOM    284  O   ASN    34       3.868  22.602  16.139  1.00 74.80           O
ATOM    285  N   LEU    35       6.103  22.799  16.039  1.00 77.22           N
ATOM    286  CA  LEU    35       6.130  24.153  15.541  1.00 77.22           C
ATOM    287  CB  LEU    35       7.573  24.696  15.535  1.00 77.22           C
ATOM    288  CG  LEU    35       8.258  24.655  16.922  1.00 77.22           C
ATOM    289  CD1 LEU    35       9.722  25.125  16.840  1.00 77.22           C
ATOM    290  CD2 LEU    35       7.460  25.428  17.986  1.00 77.22           C
ATOM    291  C   LEU    35       5.568  24.276  14.145  1.00 77.22           C
ATOM    292  O   LEU    35       4.960  25.288  13.805  1.00 77.22           O
ATOM    293  N   LEU    36       5.749  23.248  13.293  1.00 76.06           N
ATOM    294  CA  LEU    36       5.439  23.322  11.885  1.00 76.06           C
ATOM    295  CB  LEU    36       5.740  22.003  11.154  1.00 76.06           C
ATOM    296  CG  LEU    36       5.256  21.993   9.693  1.00 76.06           C
ATOM    297  CD1 LEU    36       6.021  23.000   8.816  1.00 76.06           C
ATOM    298  CD2 LEU    36       5.240  20.560   9.140  1.00 76.06           C
ATOM    299  C   LEU    36       4.014  23.697  11.563  1.00 76.06           C
ATOM    300  O   LEU    36       3.055  23.228  12.175  1.00 76.06           O
ATOM    301  N   LYS    37       3.853  24.605  10.569  1.00145.18           N
ATOM    302  CA  LYS    37       2.541  24.921  10.066  1.00145.18           C
ATOM    303  CB  LYS    37       2.097  26.391  10.175  1.00145.18           C
ATOM    304  CG  LYS    37       1.643  26.822  11.569  1.00145.18           C
ATOM    305  CD  LYS    37       2.791  27.102  12.533  1.00145.18           C
ATOM    306  CE  LYS    37       3.732  28.188  12.017  1.00145.18           C
ATOM    307  NZ  LYS    37       4.684  28.583  13.075  1.00145.18           N
ATOM    308  C   LYS    37       2.560  24.599   8.609  1.00145.18           C
ATOM    309  O   LYS    37       3.229  25.252   7.809  1.00145.18           O
ATOM    310  N   PRO    38       1.798  23.606   8.259  1.00 73.49           N
ATOM    311  CA  PRO    38       1.779  23.135   6.904  1.00 73.49           C
ATOM    312  CD  PRO    38       1.539  22.532   9.205  1.00 73.49           C
ATOM    313  CB  PRO    38       1.104  21.770   6.944  1.00 73.49           C
ATOM    314  CG  PRO    38       1.414  21.255   8.359  1.00 73.49           C
ATOM    315  C   PRO    38       1.127  24.084   5.956  1.00 73.49           C
ATOM    316  O   PRO    38       0.333  24.922   6.381  1.00 73.49           O
ATOM    317  N   ASP    39       1.493  23.960   4.666  1.00 97.27           N
ATOM    318  CA  ASP    39       0.971  24.741   3.587  1.00 97.27           C
ATOM    319  CB  ASP    39       2.121  25.384   2.777  1.00 97.27           C
ATOM    320  CG  ASP    39       1.649  26.540   1.908  1.00 97.27           C
ATOM    321  OD1 ASP    39       1.124  26.279   0.796  1.00 97.27           O
ATOM    322  OD2 ASP    39       1.831  27.709   2.349  1.00 97.27           O
ATOM    323  C   ASP    39       0.225  23.772   2.713  1.00 97.27           C
ATOM    324  O   ASP    39       0.777  22.751   2.302  1.00 97.27           O
ATOM    325  N   LYS    40      -1.066  24.045   2.436  1.00 80.18           N
ATOM    326  CA  LYS    40      -1.821  23.114   1.640  1.00 80.18           C
ATOM    327  CB  LYS    40      -3.020  22.506   2.382  1.00 80.18           C
ATOM    328  CG  LYS    40      -2.614  21.481   3.443  1.00 80.18           C
ATOM    329  CD  LYS    40      -3.776  21.052   4.334  1.00 80.18           C
ATOM    330  CE  LYS    40      -3.422  19.914   5.294  1.00 80.18           C
ATOM    331  NZ  LYS    40      -2.380  20.360   6.244  1.00 80.18           N
ATOM    332  C   LYS    40      -2.338  23.782   0.407  1.00 80.18           C
ATOM    333  O   LYS    40      -2.875  24.889   0.445  1.00 80.18           O
ATOM    334  N   GLU    41      -2.173  23.097  -0.745  1.00 72.50           N
ATOM    335  CA  GLU    41      -2.666  23.601  -1.993  1.00 72.50           C
ATOM    336  CB  GLU    41      -1.602  23.636  -3.113  1.00 72.50           C
ATOM    337  CG  GLU    41      -0.544  24.736  -2.952  1.00 72.50           C
ATOM    338  CD  GLU    41       0.705  24.169  -2.288  1.00 72.50           C
ATOM    339  OE1 GLU    41       0.872  22.922  -2.314  1.00 72.50           O
ATOM    340  OE2 GLU    41       1.517  24.979  -1.759  1.00 72.50           O
ATOM    341  C   GLU    41      -3.769  22.686  -2.436  1.00 72.50           C
ATOM    342  O   GLU    41      -3.614  21.465  -2.430  1.00 72.50           O
ATOM    343  N   ILE    42      -4.944  23.244  -2.810  1.00 71.19           N
ATOM    344  CA  ILE    42      -5.985  22.352  -3.239  1.00 71.19           C
ATOM    345  CB  ILE    42      -7.075  22.152  -2.216  1.00 71.19           C
ATOM    346  CG1 ILE    42      -6.485  21.569  -0.925  1.00 71.19           C
ATOM    347  CG2 ILE    42      -8.147  21.231  -2.823  1.00 71.19           C
ATOM    348  CD1 ILE    42      -7.487  21.508   0.224  1.00 71.19           C
ATOM    349  C   ILE    42      -6.630  22.855  -4.496  1.00 71.19           C
ATOM    350  O   ILE    42      -6.910  24.042  -4.640  1.00 71.19           O
ATOM    351  N   VAL    43      -6.857  21.945  -5.465  1.00 54.70           N
ATOM    352  CA  VAL    43      -7.592  22.323  -6.636  1.00 54.70           C
ATOM    353  CB  VAL    43      -6.780  22.386  -7.887  1.00 54.70           C
ATOM    354  CG1 VAL    43      -7.744  22.470  -9.080  1.00 54.70           C
ATOM    355  CG2 VAL    43      -5.871  23.624  -7.784  1.00 54.70           C
ATOM    356  C   VAL    43      -8.698  21.334  -6.806  1.00 54.70           C
ATOM    357  O   VAL    43      -8.477  20.123  -6.793  1.00 54.70           O
ATOM    358  N   GLN    44      -9.937  21.845  -6.968  1.00 57.75           N
ATOM    359  CA  GLN    44     -11.052  20.952  -7.060  1.00 57.75           C
ATOM    360  CB  GLN    44     -12.090  21.131  -5.941  1.00 57.75           C
ATOM    361  CG  GLN    44     -13.238  20.121  -5.999  1.00 57.75           C
ATOM    362  CD  GLN    44     -14.206  20.483  -4.884  1.00 57.75           C
ATOM    363  OE1 GLN    44     -14.144  21.582  -4.335  1.00 57.75           O
ATOM    364  NE2 GLN    44     -15.130  19.544  -4.544  1.00 57.75           N
ATOM    365  C   GLN    44     -11.794  21.171  -8.331  1.00 57.75           C
ATOM    366  O   GLN    44     -12.014  22.300  -8.769  1.00 57.75           O
ATOM    367  N   ASP    45     -12.192  20.056  -8.962  1.00 53.14           N
ATOM    368  CA  ASP    45     -12.986  20.139 -10.145  1.00 53.14           C
ATOM    369  CB  ASP    45     -12.246  19.665 -11.400  1.00 53.14           C
ATOM    370  CG  ASP    45     -11.187  20.717 -11.670  1.00 53.14           C
ATOM    371  OD1 ASP    45     -11.458  21.898 -11.311  1.00 53.14           O
ATOM    372  OD2 ASP    45     -10.108  20.379 -12.217  1.00 53.14           O
ATOM    373  C   ASP    45     -14.154  19.241  -9.929  1.00 53.14           C
ATOM    374  O   ASP    45     -14.100  18.050 -10.229  1.00 53.14           O
ATOM    375  N   GLY    46     -15.255  19.801  -9.396  1.00 27.16           N
ATOM    376  CA  GLY    46     -16.404  18.984  -9.150  1.00 27.16           C
ATOM    377  C   GLY    46     -16.004  17.932  -8.163  1.00 27.16           C
ATOM    378  O   GLY    46     -15.636  18.226  -7.026  1.00 27.16           O
ATOM    379  N   ASP    47     -16.111  16.663  -8.600  1.00 49.80           N
ATOM    380  CA  ASP    47     -15.807  15.482  -7.842  1.00 49.80           C
ATOM    381  CB  ASP    47     -16.189  14.192  -8.595  1.00 49.80           C
ATOM    382  CG  ASP    47     -17.706  14.091  -8.674  1.00 49.80           C
ATOM    383  OD1 ASP    47     -18.377  14.689  -7.794  1.00 49.80           O
ATOM    384  OD2 ASP    47     -18.215  13.414  -9.608  1.00 49.80           O
ATOM    385  C   ASP    47     -14.336  15.380  -7.580  1.00 49.80           C
ATOM    386  O   ASP    47     -13.918  14.838  -6.557  1.00 49.80           O
ATOM    387  N   HIS    48     -13.512  15.871  -8.526  1.00 98.02           N
ATOM    388  CA  HIS    48     -12.083  15.727  -8.446  1.00 98.02           C
ATOM    389  ND1 HIS    48     -12.491  14.830 -11.696  1.00 98.02           N
ATOM    390  CG  HIS    48     -11.510  14.890 -10.730  1.00 98.02           C
ATOM    391  CB  HIS    48     -11.343  16.006  -9.760  1.00 98.02           C
ATOM    392  NE2 HIS    48     -11.307  12.956 -11.871  1.00 98.02           N
ATOM    393  CD2 HIS    48     -10.797  13.737 -10.855  1.00 98.02           C
ATOM    394  CE1 HIS    48     -12.325  13.655 -12.348  1.00 98.02           C
ATOM    395  C   HIS    48     -11.468  16.614  -7.414  1.00 98.02           C
ATOM    396  O   HIS    48     -11.992  17.660  -7.032  1.00 98.02           O
ATOM    397  N   MET    49     -10.308  16.149  -6.912  1.00 97.16           N
ATOM    398  CA  MET    49      -9.543  16.901  -5.967  1.00 97.16           C
ATOM    399  CB  MET    49      -9.942  16.635  -4.504  1.00 97.16           C
ATOM    400  CG  MET    49     -11.040  17.558  -3.980  1.00 97.16           C
ATOM    401  SD  MET    49     -10.365  19.170  -3.476  1.00 97.16           S
ATOM    402  CE  MET    49     -11.945  19.925  -3.005  1.00 97.16           C
ATOM    403  C   MET    49      -8.095  16.554  -6.086  1.00 97.16           C
ATOM    404  O   MET    49      -7.715  15.392  -6.231  1.00 97.16           O
ATOM    405  N   ILE    50      -7.256  17.606  -6.026  1.00103.06           N
ATOM    406  CA  ILE    50      -5.830  17.488  -6.011  1.00103.06           C
ATOM    407  CB  ILE    50      -5.155  18.216  -7.146  1.00103.06           C
ATOM    408  CG1 ILE    50      -5.397  19.737  -7.064  1.00103.06           C
ATOM    409  CG2 ILE    50      -5.666  17.601  -8.459  1.00103.06           C
ATOM    410  CD1 ILE    50      -4.446  20.572  -7.924  1.00103.06           C
ATOM    411  C   ILE    50      -5.423  18.156  -4.729  1.00103.06           C
ATOM    412  O   ILE    50      -5.896  19.249  -4.420  1.00103.06           O
ATOM    413  N   ILE    51      -4.568  17.505  -3.914  1.00122.04           N
ATOM    414  CA  ILE    51      -4.223  18.130  -2.668  1.00122.04           C
ATOM    415  CB  ILE    51      -4.762  17.404  -1.467  1.00122.04           C
ATOM    416  CG1 ILE    51      -6.255  17.056  -1.610  1.00122.04           C
ATOM    417  CG2 ILE    51      -4.507  18.327  -0.266  1.00122.04           C
ATOM    418  CD1 ILE    51      -7.172  18.266  -1.743  1.00122.04           C
ATOM    419  C   ILE    51      -2.735  18.047  -2.521  1.00122.04           C
ATOM    420  O   ILE    51      -2.128  17.009  -2.778  1.00122.04           O
ATOM    421  N   ARG    52      -2.100  19.149  -2.095  1.00 84.01           N
ATOM    422  CA  ARG    52      -0.682  19.095  -1.903  1.00 84.01           C
ATOM    423  CB  ARG    52       0.076  20.091  -2.784  1.00 84.01           C
ATOM    424  CG  ARG    52      -0.395  20.031  -4.231  1.00 84.01           C
ATOM    425  CD  ARG    52       0.202  21.113  -5.126  1.00 84.01           C
ATOM    426  NE  ARG    52       1.151  20.437  -6.051  1.00 84.01           N
ATOM    427  CZ  ARG    52       2.479  20.745  -6.006  1.00 84.01           C
ATOM    428  NH1 ARG    52       2.922  21.670  -5.103  1.00 84.01           N
ATOM    429  NH2 ARG    52       3.351  20.142  -6.858  1.00 84.01           N
ATOM    430  C   ARG    52      -0.455  19.532  -0.497  1.00 84.01           C
ATOM    431  O   ARG    52      -0.937  20.585  -0.083  1.00 84.01           O
ATOM    432  N   THR    53       0.291  18.724   0.273  1.00104.12           N
ATOM    433  CA  THR    53       0.573  19.068   1.632  1.00104.12           C
ATOM    434  CB  THR    53       0.278  17.961   2.608  1.00104.12           C
ATOM    435  OG1 THR    53       0.392  18.438   3.939  1.00104.12           O
ATOM    436  CG2 THR    53       1.255  16.793   2.367  1.00104.12           C
ATOM    437  C   THR    53       2.033  19.366   1.698  1.00104.12           C
ATOM    438  O   THR    53       2.856  18.658   1.120  1.00104.12           O
ATOM    439  N   LEU    54       2.393  20.460   2.393  1.00 58.96           N
ATOM    440  CA  LEU    54       3.774  20.840   2.440  1.00 58.96           C
ATOM    441  CB  LEU    54       4.027  22.217   1.808  1.00 58.96           C
ATOM    442  CG  LEU    54       3.887  22.292   0.280  1.00 58.96           C
ATOM    443  CD1 LEU    54       4.161  23.721  -0.210  1.00 58.96           C
ATOM    444  CD2 LEU    54       4.826  21.287  -0.397  1.00 58.96           C
ATOM    445  C   LEU    54       4.199  20.956   3.869  1.00 58.96           C
ATOM    446  O   LEU    54       3.429  21.389   4.727  1.00 58.96           O
ATOM    447  N   SER    55       5.460  20.557   4.142  1.00 91.70           N
ATOM    448  CA  SER    55       6.062  20.658   5.442  1.00 91.70           C
ATOM    449  CB  SER    55       6.009  19.369   6.282  1.00 91.70           C
ATOM    450  OG  SER    55       4.674  19.060   6.644  1.00 91.70           O
ATOM    451  C   SER    55       7.513  20.933   5.198  1.00 91.70           C
ATOM    452  O   SER    55       7.951  21.036   4.053  1.00 91.70           O
ATOM    453  N   THR    56       8.302  21.067   6.280  1.00124.33           N
ATOM    454  CA  THR    56       9.701  21.336   6.116  1.00124.33           C
ATOM    455  CB  THR    56      10.413  21.505   7.434  1.00124.33           C
ATOM    456  OG1 THR    56      11.819  21.586   7.233  1.00124.33           O
ATOM    457  CG2 THR    56      10.045  20.346   8.373  1.00124.33           C
ATOM    458  C   THR    56      10.346  20.233   5.332  1.00124.33           C
ATOM    459  O   THR    56      10.312  19.065   5.713  1.00124.33           O
ATOM    460  N   PHE    57      10.953  20.625   4.190  1.00260.82           N
ATOM    461  CA  PHE    57      11.674  19.796   3.264  1.00260.82           C
ATOM    462  CB  PHE    57      12.877  19.050   3.884  1.00260.82           C
ATOM    463  CG  PHE    57      13.933  20.054   4.187  1.00260.82           C
ATOM    464  CD1 PHE    57      14.878  20.373   3.239  1.00260.82           C
ATOM    465  CD2 PHE    57      13.971  20.672   5.412  1.00260.82           C
ATOM    466  CE1 PHE    57      15.854  21.302   3.510  1.00260.82           C
ATOM    467  CE2 PHE    57      14.948  21.599   5.689  1.00260.82           C
ATOM    468  CZ  PHE    57      15.888  21.914   4.737  1.00260.82           C
ATOM    469  C   PHE    57      10.783  18.761   2.656  1.00260.82           C
ATOM    470  O   PHE    57      11.280  17.781   2.102  1.00260.82           O
ATOM    471  N   ARG    58       9.451  18.944   2.681  1.00109.89           N
ATOM    472  CA  ARG    58       8.692  17.868   2.122  1.00109.89           C
ATOM    473  CB  ARG    58       8.307  16.813   3.177  1.00109.89           C
ATOM    474  CG  ARG    58       9.547  16.212   3.857  1.00109.89           C
ATOM    475  CD  ARG    58       9.262  15.201   4.977  1.00109.89           C
ATOM    476  NE  ARG    58      10.579  14.858   5.591  1.00109.89           N
ATOM    477  CZ  ARG    58      10.656  14.024   6.674  1.00109.89           C
ATOM    478  NH1 ARG    58       9.532  13.443   7.186  1.00109.89           N
ATOM    479  NH2 ARG    58      11.872  13.760   7.238  1.00109.89           N
ATOM    480  C   ARG    58       7.448  18.398   1.476  1.00109.89           C
ATOM    481  O   ARG    58       6.949  19.471   1.814  1.00109.89           O
ATOM    482  N   ASN    59       6.954  17.639   0.475  1.00 99.25           N
ATOM    483  CA  ASN    59       5.756  17.938  -0.260  1.00 99.25           C
ATOM    484  CB  ASN    59       6.030  18.732  -1.560  1.00 99.25           C
ATOM    485  CG  ASN    59       4.795  18.705  -2.464  1.00 99.25           C
ATOM    486  OD1 ASN    59       4.853  18.185  -3.576  1.00 99.25           O
ATOM    487  ND2 ASN    59       3.637  19.246  -1.993  1.00 99.25           N
ATOM    488  C   ASN    59       5.146  16.627  -0.638  1.00 99.25           C
ATOM    489  O   ASN    59       5.851  15.683  -0.990  1.00 99.25           O
ATOM    490  N   TYR    60       3.812  16.508  -0.528  1.00107.76           N
ATOM    491  CA  TYR    60       3.182  15.296  -0.965  1.00107.76           C
ATOM    492  CB  TYR    60       2.725  14.372   0.171  1.00107.76           C
ATOM    493  CG  TYR    60       3.964  13.883   0.828  1.00107.76           C
ATOM    494  CD1 TYR    60       4.541  14.601   1.849  1.00107.76           C
ATOM    495  CD2 TYR    60       4.547  12.717   0.403  1.00107.76           C
ATOM    496  CE1 TYR    60       5.689  14.132   2.443  1.00107.76           C
ATOM    497  CE2 TYR    60       5.693  12.243   0.991  1.00107.76           C
ATOM    498  CZ  TYR    60       6.261  12.958   2.015  1.00107.76           C
ATOM    499  OH  TYR    60       7.437  12.484   2.626  1.00107.76           O
ATOM    500  C   TYR    60       1.959  15.700  -1.707  1.00107.76           C
ATOM    501  O   TYR    60       1.217  16.566  -1.250  1.00107.76           O
ATOM    502  N   ILE    61       1.704  15.079  -2.874  1.00131.33           N
ATOM    503  CA  ILE    61       0.531  15.447  -3.608  1.00131.33           C
ATOM    504  CB  ILE    61       0.846  16.059  -4.946  1.00131.33           C
ATOM    505  CG1 ILE    61       1.623  15.094  -5.869  1.00131.33           C
ATOM    506  CG2 ILE    61       1.593  17.374  -4.662  1.00131.33           C
ATOM    507  CD1 ILE    61       0.780  13.994  -6.514  1.00131.33           C
ATOM    508  C   ILE    61      -0.331  14.233  -3.760  1.00131.33           C
ATOM    509  O   ILE    61       0.157  13.129  -3.998  1.00131.33           O
ATOM    510  N   MET    62      -1.655  14.404  -3.564  1.00149.55           N
ATOM    511  CA  MET    62      -2.537  13.277  -3.681  1.00149.55           C
ATOM    512  CB  MET    62      -3.016  12.742  -2.327  1.00149.55           C
ATOM    513  CG  MET    62      -3.379  11.262  -2.393  1.00149.55           C
ATOM    514  SD  MET    62      -1.921  10.181  -2.470  1.00149.55           S
ATOM    515  CE  MET    62      -2.575   9.162  -3.822  1.00149.55           C
ATOM    516  C   MET    62      -3.762  13.698  -4.444  1.00149.55           C
ATOM    517  O   MET    62      -4.086  14.884  -4.506  1.00149.55           O
ATOM    518  N   ASP    63      -4.473  12.726  -5.065  1.00 61.96           N
ATOM    519  CA  ASP    63      -5.652  13.048  -5.828  1.00 61.96           C
ATOM    520  CB  ASP    63      -5.440  12.939  -7.346  1.00 61.96           C
ATOM    521  CG  ASP    63      -4.316  13.886  -7.754  1.00 61.96           C
ATOM    522  OD1 ASP    63      -4.298  15.053  -7.275  1.00 61.96           O
ATOM    523  OD2 ASP    63      -3.441  13.435  -8.538  1.00 61.96           O
ATOM    524  C   ASP    63      -6.741  12.066  -5.481  1.00 61.96           C
ATOM    525  O   ASP    63      -6.475  10.897  -5.200  1.00 61.96           O
ATOM    526  N   PHE    64      -8.010  12.529  -5.468  1.00 72.93           N
ATOM    527  CA  PHE    64      -9.101  11.639  -5.190  1.00 72.93           C
ATOM    528  CB  PHE    64      -9.363  11.445  -3.688  1.00 72.93           C
ATOM    529  CG  PHE    64      -9.512  12.790  -3.061  1.00 72.93           C
ATOM    530  CD1 PHE    64      -8.389  13.454  -2.634  1.00 72.93           C
ATOM    531  CD2 PHE    64     -10.744  13.384  -2.898  1.00 72.93           C
ATOM    532  CE1 PHE    64      -8.469  14.696  -2.046  1.00 72.93           C
ATOM    533  CE2 PHE    64     -10.831  14.625  -2.309  1.00 72.93           C
ATOM    534  CZ  PHE    64      -9.698  15.281  -1.884  1.00 72.93           C
ATOM    535  C   PHE    64     -10.350  12.166  -5.811  1.00 72.93           C
ATOM    536  O   PHE    64     -10.471  13.357  -6.100  1.00 72.93           O
ATOM    537  N   GLN    65     -11.306  11.252  -6.064  1.00 88.11           N
ATOM    538  CA  GLN    65     -12.580  11.650  -6.569  1.00 88.11           C
ATOM    539  CB  GLN    65     -12.972  11.055  -7.925  1.00 88.11           C
ATOM    540  CG  GLN    65     -14.397  11.458  -8.307  1.00 88.11           C
ATOM    541  CD  GLN    65     -14.644  11.035  -9.738  1.00 88.11           C
ATOM    542  OE1 GLN    65     -13.743  11.077 -10.575  1.00 88.11           O
ATOM    543  NE2 GLN    65     -15.908  10.629 -10.034  1.00 88.11           N
ATOM    544  C   GLN    65     -13.590  11.189  -5.577  1.00 88.11           C
ATOM    545  O   GLN    65     -13.454  10.125  -4.975  1.00 88.11           O
ATOM    546  N   VAL    66     -14.639  12.004  -5.383  1.00103.59           N
ATOM    547  CA  VAL    66     -15.663  11.681  -4.444  1.00103.59           C
ATOM    548  CB  VAL    66     -16.680  12.778  -4.308  1.00103.59           C
ATOM    549  CG1 VAL    66     -17.089  13.248  -5.714  1.00103.59           C
ATOM    550  CG2 VAL    66     -17.863  12.232  -3.490  1.00103.59           C
ATOM    551  C   VAL    66     -16.362  10.436  -4.885  1.00103.59           C
ATOM    552  O   VAL    66     -16.668  10.255  -6.063  1.00103.59           O
ATOM    553  N   GLY    67     -16.594   9.526  -3.915  1.00 28.90           N
ATOM    554  CA  GLY    67     -17.332   8.313  -4.130  1.00 28.90           C
ATOM    555  C   GLY    67     -16.409   7.184  -4.464  1.00 28.90           C
ATOM    556  O   GLY    67     -16.793   6.017  -4.386  1.00 28.90           O
ATOM    557  N   LYS    68     -15.155   7.488  -4.841  1.00113.99           N
ATOM    558  CA  LYS    68     -14.260   6.421  -5.191  1.00113.99           C
ATOM    559  CB  LYS    68     -13.439   6.697  -6.456  1.00113.99           C
ATOM    560  CG  LYS    68     -14.261   6.826  -7.736  1.00113.99           C
ATOM    561  CD  LYS    68     -15.000   5.552  -8.123  1.00113.99           C
ATOM    562  CE  LYS    68     -15.742   5.678  -9.453  1.00113.99           C
ATOM    563  NZ  LYS    68     -14.827   5.346 -10.566  1.00113.99           N
ATOM    564  C   LYS    68     -13.256   6.324  -4.099  1.00113.99           C
ATOM    565  O   LYS    68     -12.952   7.320  -3.447  1.00113.99           O
ATOM    566  N   GLU    69     -12.709   5.113  -3.868  1.00 45.28           N
ATOM    567  CA  GLU    69     -11.735   4.989  -2.825  1.00 45.28           C
ATOM    568  CB  GLU    69     -11.494   3.564  -2.308  1.00 45.28           C
ATOM    569  CG  GLU    69     -10.651   3.597  -1.031  1.00 45.28           C
ATOM    570  CD  GLU    69     -10.321   2.178  -0.595  1.00 45.28           C
ATOM    571  OE1 GLU    69     -11.128   1.259  -0.893  1.00 45.28           O
ATOM    572  OE2 GLU    69      -9.250   1.996   0.044  1.00 45.28           O
ATOM    573  C   GLU    69     -10.417   5.479  -3.321  1.00 45.28           C
ATOM    574  O   GLU    69     -10.062   5.304  -4.487  1.00 45.28           O
ATOM    575  N   PHE    70      -9.655   6.118  -2.416  1.00 51.49           N
ATOM    576  CA  PHE    70      -8.361   6.611  -2.763  1.00 51.49           C
ATOM    577  CB  PHE    70      -8.330   8.126  -3.018  1.00 51.49           C
ATOM    578  CG  PHE    70      -8.912   8.336  -4.371  1.00 51.49           C
ATOM    579  CD1 PHE    70     -10.270   8.233  -4.571  1.00 51.49           C
ATOM    580  CD2 PHE    70      -8.096   8.641  -5.437  1.00 51.49           C
ATOM    581  CE1 PHE    70     -10.796   8.427  -5.825  1.00 51.49           C
ATOM    582  CE2 PHE    70      -8.615   8.835  -6.695  1.00 51.49           C
ATOM    583  CZ  PHE    70      -9.969   8.726  -6.885  1.00 51.49           C
ATOM    584  C   PHE    70      -7.426   6.293  -1.645  1.00 51.49           C
ATOM    585  O   PHE    70      -7.814   6.179  -0.483  1.00 51.49           O
ATOM    586  N   GLU    71      -6.149   6.108  -2.000  1.00 74.99           N
ATOM    587  CA  GLU    71      -5.123   5.829  -1.052  1.00 74.99           C
ATOM    588  CB  GLU    71      -4.138   4.822  -1.646  1.00 74.99           C
ATOM    589  CG  GLU    71      -2.954   4.419  -0.783  1.00 74.99           C
ATOM    590  CD  GLU    71      -2.006   3.792  -1.787  1.00 74.99           C
ATOM    591  OE1 GLU    71      -2.300   3.929  -3.004  1.00 74.99           O
ATOM    592  OE2 GLU    71      -0.986   3.182  -1.371  1.00 74.99           O
ATOM    593  C   GLU    71      -4.402   7.116  -0.908  1.00 74.99           C
ATOM    594  O   GLU    71      -3.844   7.618  -1.882  1.00 74.99           O
ATOM    595  N   GLU    72      -4.385   7.718   0.294  1.00113.71           N
ATOM    596  CA  GLU    72      -3.710   8.974   0.262  1.00113.71           C
ATOM    597  CB  GLU    72      -4.609  10.204   0.505  1.00113.71           C
ATOM    598  CG  GLU    72      -5.399  10.224   1.811  1.00113.71           C
ATOM    599  CD  GLU    72      -6.058  11.595   1.885  1.00113.71           C
ATOM    600  OE1 GLU    72      -7.130  11.778   1.250  1.00113.71           O
ATOM    601  OE2 GLU    72      -5.479  12.484   2.565  1.00113.71           O
ATOM    602  C   GLU    72      -2.538   8.999   1.184  1.00113.71           C
ATOM    603  O   GLU    72      -2.611   8.619   2.353  1.00113.71           O
ATOM    604  N   ASP    73      -1.402   9.439   0.609  1.00 87.96           N
ATOM    605  CA  ASP    73      -0.174   9.622   1.311  1.00 87.96           C
ATOM    606  CB  ASP    73       1.054   9.331   0.430  1.00 87.96           C
ATOM    607  CG  ASP    73       0.937   7.910  -0.104  1.00 87.96           C
ATOM    608  OD1 ASP    73       0.169   7.111   0.494  1.00 87.96           O
ATOM    609  OD2 ASP    73       1.601   7.613  -1.134  1.00 87.96           O
ATOM    610  C   ASP    73      -0.173  11.103   1.518  1.00 87.96           C
ATOM    611  O   ASP    73       0.820  11.701   1.925  1.00 87.96           O
ATOM    612  N   LEU    74      -1.338  11.711   1.211  1.00 93.87           N
ATOM    613  CA  LEU    74      -1.600  13.113   1.329  1.00 93.87           C
ATOM    614  CB  LEU    74      -3.058  13.407   0.889  1.00 93.87           C
ATOM    615  CG  LEU    74      -3.592  14.858   0.963  1.00 93.87           C
ATOM    616  CD1 LEU    74      -5.013  14.926   0.382  1.00 93.87           C
ATOM    617  CD2 LEU    74      -3.587  15.437   2.389  1.00 93.87           C
ATOM    618  C   LEU    74      -1.478  13.439   2.772  1.00 93.87           C
ATOM    619  O   LEU    74      -0.768  14.362   3.166  1.00 93.87           O
ATOM    620  N   THR    75      -2.181  12.648   3.590  1.00100.32           N
ATOM    621  CA  THR    75      -2.142  12.814   5.001  1.00100.32           C
ATOM    622  CB  THR    75      -3.159  11.976   5.716  1.00100.32           C
ATOM    623  OG1 THR    75      -2.889  10.596   5.505  1.00100.32           O
ATOM    624  CG2 THR    75      -4.559  12.342   5.183  1.00100.32           C
ATOM    625  C   THR    75      -0.782  12.382   5.421  1.00100.32           C
ATOM    626  O   THR    75      -0.225  12.904   6.386  1.00100.32           O
ATOM    627  N   GLY    76      -0.205  11.413   4.680  1.00 64.06           N
ATOM    628  CA  GLY    76       1.037  10.852   5.110  1.00 64.06           C
ATOM    629  C   GLY    76       2.206  11.629   4.619  1.00 64.06           C
ATOM    630  O   GLY    76       2.751  11.363   3.549  1.00 64.06           O
ATOM    631  N   ILE    77       2.619  12.598   5.453  1.00162.66           N
ATOM    632  CA  ILE    77       3.785  13.409   5.308  1.00162.66           C
ATOM    633  CB  ILE    77       3.764  14.540   6.311  1.00162.66           C
ATOM    634  CG1 ILE    77       4.853  15.583   6.027  1.00162.66           C
ATOM    635  CG2 ILE    77       3.813  13.939   7.725  1.00162.66           C
ATOM    636  CD1 ILE    77       6.265  15.072   6.287  1.00162.66           C
ATOM    637  C   ILE    77       4.965  12.496   5.506  1.00162.66           C
ATOM    638  O   ILE    77       6.001  12.654   4.863  1.00162.66           O
ATOM    639  N   ASP    78       4.839  11.512   6.423  1.00186.28           N
ATOM    640  CA  ASP    78       5.944  10.627   6.661  1.00186.28           C
ATOM    641  CB  ASP    78       6.206  10.390   8.153  1.00186.28           C
ATOM    642  CG  ASP    78       7.582   9.763   8.310  1.00186.28           C
ATOM    643  OD1 ASP    78       8.124   9.194   7.326  1.00186.28           O
ATOM    644  OD2 ASP    78       8.114   9.856   9.446  1.00186.28           O
ATOM    645  C   ASP    78       5.671   9.295   6.020  1.00186.28           C
ATOM    646  O   ASP    78       5.881   8.238   6.619  1.00186.28           O
ATOM    647  N   ASP    79       5.212   9.347   4.757  1.00 74.36           N
ATOM    648  CA  ASP    79       4.975   8.222   3.901  1.00 74.36           C
ATOM    649  CB  ASP    79       6.267   7.517   3.459  1.00 74.36           C
ATOM    650  CG  ASP    79       6.944   8.388   2.407  1.00 74.36           C
ATOM    651  OD1 ASP    79       6.379   9.454   2.046  1.00 74.36           O
ATOM    652  OD2 ASP    79       8.042   7.979   1.938  1.00 74.36           O
ATOM    653  C   ASP    79       4.042   7.213   4.493  1.00 74.36           C
ATOM    654  O   ASP    79       4.188   6.017   4.245  1.00 74.36           O
ATOM    655  N   ARG    80       3.032   7.642   5.268  1.00 76.53           N
ATOM    656  CA  ARG    80       2.105   6.643   5.707  1.00 76.53           C
ATOM    657  CB  ARG    80       1.526   6.857   7.109  1.00 76.53           C
ATOM    658  CG  ARG    80       2.533   6.749   8.253  1.00 76.53           C
ATOM    659  CD  ARG    80       1.827   6.819   9.608  1.00 76.53           C
ATOM    660  NE  ARG    80       2.841   7.107  10.660  1.00 76.53           N
ATOM    661  CZ  ARG    80       3.180   6.187  11.612  1.00 76.53           C
ATOM    662  NH1 ARG    80       2.588   4.955  11.648  1.00 76.53           N
ATOM    663  NH2 ARG    80       4.118   6.510  12.547  1.00 76.53           N
ATOM    664  C   ARG    80       0.957   6.731   4.760  1.00 76.53           C
ATOM    665  O   ARG    80       0.627   7.809   4.271  1.00 76.53           O
ATOM    666  N   LYS    81       0.319   5.590   4.450  1.00158.58           N
ATOM    667  CA  LYS    81      -0.744   5.682   3.503  1.00158.58           C
ATOM    668  CB  LYS    81      -0.515   4.782   2.287  1.00158.58           C
ATOM    669  CG  LYS    81      -0.429   3.301   2.627  1.00158.58           C
ATOM    670  CD  LYS    81      -0.176   2.459   1.384  1.00158.58           C
ATOM    671  CE  LYS    81       1.318   2.198   1.207  1.00158.58           C
ATOM    672  NZ  LYS    81       2.076   3.343   1.763  1.00158.58           N
ATOM    673  C   LYS    81      -2.022   5.315   4.172  1.00158.58           C
ATOM    674  O   LYS    81      -2.081   4.393   4.985  1.00158.58           O
ATOM    675  N   CYS    82      -3.085   6.075   3.857  1.00 53.89           N
ATOM    676  CA  CYS    82      -4.356   5.786   4.443  1.00 53.89           C
ATOM    677  CB  CYS    82      -4.805   6.876   5.432  1.00 53.89           C
ATOM    678  SG  CYS    82      -3.620   7.126   6.786  1.00 53.89           S
ATOM    679  C   CYS    82      -5.351   5.800   3.330  1.00 53.89           C
ATOM    680  O   CYS    82      -5.410   6.756   2.558  1.00 53.89           O
ATOM    681  N   MET    83      -6.179   4.745   3.212  1.00 89.64           N
ATOM    682  CA  MET    83      -7.130   4.764   2.142  1.00 89.64           C
ATOM    683  CB  MET    83      -7.180   3.475   1.299  1.00 89.64           C
ATOM    684  CG  MET    83      -5.971   3.279   0.377  1.00 89.64           C
ATOM    685  SD  MET    83      -6.177   1.975  -0.877  1.00 89.64           S
ATOM    686  CE  MET    83      -7.278   2.927  -1.965  1.00 89.64           C
ATOM    687  C   MET    83      -8.491   4.995   2.707  1.00 89.64           C
ATOM    688  O   MET    83      -8.808   4.566   3.817  1.00 89.64           O
ATOM    689  N   THR    84      -9.319   5.747   1.958  1.00118.55           N
ATOM    690  CA  THR    84     -10.662   6.001   2.380  1.00118.55           C
ATOM    691  CB  THR    84     -10.753   7.108   3.385  1.00118.55           C
ATOM    692  OG1 THR    84     -12.100   7.313   3.776  1.00118.55           O
ATOM    693  CG2 THR    84     -10.169   8.377   2.752  1.00118.55           C
ATOM    694  C   THR    84     -11.452   6.416   1.190  1.00118.55           C
ATOM    695  O   THR    84     -10.908   6.726   0.132  1.00118.55           O
ATOM    696  N   THR    85     -12.785   6.415   1.344  1.00126.23           N
ATOM    697  CA  THR    85     -13.639   6.881   0.300  1.00126.23           C
ATOM    698  CB  THR    85     -14.894   6.057   0.187  1.00126.23           C
ATOM    699  OG1 THR    85     -15.645   6.138   1.392  1.00126.23           O
ATOM    700  CG2 THR    85     -14.506   4.591  -0.082  1.00126.23           C
ATOM    701  C   THR    85     -14.006   8.267   0.733  1.00126.23           C
ATOM    702  O   THR    85     -14.590   8.455   1.798  1.00126.23           O
ATOM    703  N   VAL    86     -13.634   9.289  -0.061  1.00 67.10           N
ATOM    704  CA  VAL    86     -13.912  10.648   0.308  1.00 67.10           C
ATOM    705  CB  VAL    86     -13.130  11.619  -0.536  1.00 67.10           C
ATOM    706  CG1 VAL    86     -13.461  13.068  -0.137  1.00 67.10           C
ATOM    707  CG2 VAL    86     -11.642  11.236  -0.443  1.00 67.10           C
ATOM    708  C   VAL    86     -15.357  10.871   0.014  1.00 67.10           C
ATOM    709  O   VAL    86     -15.804  10.599  -1.099  1.00 67.10           O
ATOM    710  N   SER    87     -16.128  11.388   0.994  1.00 44.67           N
ATOM    711  CA  SER    87     -17.526  11.565   0.738  1.00 44.67           C
ATOM    712  CB  SER    87     -18.460  10.688   1.587  1.00 44.67           C
ATOM    713  OG  SER    87     -18.469  11.140   2.934  1.00 44.67           O
ATOM    714  C   SER    87     -17.890  12.979   1.016  1.00 44.67           C
ATOM    715  O   SER    87     -17.131  13.735   1.623  1.00 44.67           O
ATOM    716  N   TRP    88     -19.093  13.372   0.557  1.00111.10           N
ATOM    717  CA  TRP    88     -19.506  14.732   0.709  1.00111.10           C
ATOM    718  CB  TRP    88     -20.048  15.316  -0.613  1.00111.10           C
ATOM    719  CG  TRP    88     -20.532  16.753  -0.573  1.00111.10           C
ATOM    720  CD2 TRP    88     -19.647  17.882  -0.525  1.00111.10           C
ATOM    721  CD1 TRP    88     -21.800  17.257  -0.565  1.00111.10           C
ATOM    722  NE1 TRP    88     -21.760  18.633  -0.527  1.00111.10           N
ATOM    723  CE2 TRP    88     -20.439  19.030  -0.498  1.00111.10           C
ATOM    724  CE3 TRP    88     -18.284  17.951  -0.484  1.00111.10           C
ATOM    725  CZ2 TRP    88     -19.874  20.273  -0.433  1.00111.10           C
ATOM    726  CZ3 TRP    88     -17.719  19.209  -0.447  1.00111.10           C
ATOM    727  CH2 TRP    88     -18.498  20.345  -0.422  1.00111.10           C
ATOM    728  C   TRP    88     -20.587  14.825   1.724  1.00111.10           C
ATOM    729  O   TRP    88     -21.654  14.232   1.581  1.00111.10           O
ATOM    730  N   ASP    89     -20.291  15.561   2.811  1.00126.56           N
ATOM    731  CA  ASP    89     -21.277  15.943   3.768  1.00126.56           C
ATOM    732  CB  ASP    89     -20.731  16.103   5.198  1.00126.56           C
ATOM    733  CG  ASP    89     -20.396  14.703   5.702  1.00126.56           C
ATOM    734  OD1 ASP    89     -21.103  13.744   5.288  1.00126.56           O
ATOM    735  OD2 ASP    89     -19.430  14.574   6.501  1.00126.56           O
ATOM    736  C   ASP    89     -21.684  17.258   3.199  1.00126.56           C
ATOM    737  O   ASP    89     -21.228  17.561   2.098  1.00126.56           O
ATOM    738  N   GLY    90     -22.483  18.085   3.908  1.00138.78           N
ATOM    739  CA  GLY    90     -23.034  19.251   3.265  1.00138.78           C
ATOM    740  C   GLY    90     -21.962  20.111   2.666  1.00138.78           C
ATOM    741  O   GLY    90     -21.971  20.376   1.468  1.00138.78           O
ATOM    742  N   ASP    91     -20.962  20.545   3.428  1.00210.58           N
ATOM    743  CA  ASP    91     -19.968  21.267   2.699  1.00210.58           C
ATOM    744  CB  ASP    91     -19.794  22.734   3.136  1.00210.58           C
ATOM    745  CG  ASP    91     -21.040  23.536   2.815  1.00210.58           C
ATOM    746  OD1 ASP    91     -22.063  22.913   2.428  1.00210.58           O
ATOM    747  OD2 ASP    91     -20.981  24.787   2.958  1.00210.58           O
ATOM    748  C   ASP    91     -18.705  20.648   3.133  1.00210.58           C
ATOM    749  O   ASP    91     -17.663  21.297   3.123  1.00210.58           O
ATOM    750  N   LYS    92     -18.756  19.356   3.497  1.00134.56           N
ATOM    751  CA  LYS    92     -17.592  18.830   4.133  1.00134.56           C
ATOM    752  CB  LYS    92     -17.885  18.488   5.605  1.00134.56           C
ATOM    753  CG  LYS    92     -18.195  19.761   6.404  1.00134.56           C
ATOM    754  CD  LYS    92     -18.977  19.565   7.707  1.00134.56           C
ATOM    755  CE  LYS    92     -20.483  19.808   7.563  1.00134.56           C
ATOM    756  NZ  LYS    92     -20.726  21.158   7.003  1.00134.56           N
ATOM    757  C   LYS    92     -17.087  17.613   3.429  1.00134.56           C
ATOM    758  O   LYS    92     -17.843  16.741   3.006  1.00134.56           O
ATOM    759  N   LEU    93     -15.750  17.556   3.296  1.00101.26           N
ATOM    760  CA  LEU    93     -15.074  16.453   2.686  1.00101.26           C
ATOM    761  CB  LEU    93     -13.790  16.890   1.954  1.00101.26           C
ATOM    762  CG  LEU    93     -14.040  17.824   0.749  1.00101.26           C
ATOM    763  CD1 LEU    93     -14.737  19.125   1.174  1.00101.26           C
ATOM    764  CD2 LEU    93     -12.742  18.104  -0.024  1.00101.26           C
ATOM    765  C   LEU    93     -14.667  15.580   3.818  1.00101.26           C
ATOM    766  O   LEU    93     -13.958  16.022   4.721  1.00101.26           O
ATOM    767  N   GLN    94     -15.119  14.313   3.824  1.00116.80           N
ATOM    768  CA  GLN    94     -14.741  13.520   4.952  1.00116.80           C
ATOM    769  CB  GLN    94     -15.903  13.067   5.835  1.00116.80           C
ATOM    770  CG  GLN    94     -16.833  12.150   5.050  1.00116.80           C
ATOM    771  CD  GLN    94     -17.493  11.207   6.034  1.00116.80           C
ATOM    772  OE1 GLN    94     -17.320   9.992   5.948  1.00116.80           O
ATOM    773  NE2 GLN    94     -18.248  11.778   7.008  1.00116.80           N
ATOM    774  C   GLN    94     -14.097  12.265   4.492  1.00116.80           C
ATOM    775  O   GLN    94     -14.549  11.629   3.541  1.00116.80           O
ATOM    776  N   CYS    95     -13.002  11.882   5.177  1.00103.20           N
ATOM    777  CA  CYS    95     -12.356  10.641   4.875  1.00103.20           C
ATOM    778  CB  CYS    95     -10.966  10.792   4.247  1.00103.20           C
ATOM    779  SG  CYS    95     -11.043  11.642   2.652  1.00103.20           S
ATOM    780  C   CYS    95     -12.152   9.907   6.159  1.00103.20           C
ATOM    781  O   CYS    95     -11.490  10.397   7.074  1.00103.20           O
ATOM    782  N   VAL    96     -12.719   8.689   6.253  1.00 41.24           N
ATOM    783  CA  VAL    96     -12.554   7.896   7.435  1.00 41.24           C
ATOM    784  CB  VAL    96     -13.827   7.286   7.938  1.00 41.24           C
ATOM    785  CG1 VAL    96     -13.455   6.242   9.004  1.00 41.24           C
ATOM    786  CG2 VAL    96     -14.750   8.398   8.472  1.00 41.24           C
ATOM    787  C   VAL    96     -11.631   6.770   7.094  1.00 41.24           C
ATOM    788  O   VAL    96     -11.761   6.140   6.047  1.00 41.24           O
ATOM    789  N   GLN    97     -10.653   6.476   7.973  1.00 96.87           N
ATOM    790  CA  GLN    97      -9.752   5.420   7.620  1.00 96.87           C
ATOM    791  CB  GLN    97      -8.362   5.895   7.142  1.00 96.87           C
ATOM    792  CG  GLN    97      -8.345   6.603   5.783  1.00 96.87           C
ATOM    793  CD  GLN    97      -8.650   8.077   5.998  1.00 96.87           C
ATOM    794  OE1 GLN    97      -8.675   8.874   5.060  1.00 96.87           O
ATOM    795  NE2 GLN    97      -8.882   8.456   7.284  1.00 96.87           N
ATOM    796  C   GLN    97      -9.518   4.495   8.775  1.00 96.87           C
ATOM    797  O   GLN    97      -9.616   4.879   9.941  1.00 96.87           O
ATOM    798  N   LYS    98      -9.259   3.209   8.447  1.00 82.84           N
ATOM    799  CA  LYS    98      -8.881   2.247   9.437  1.00 82.84           C
ATOM    800  CB  LYS    98      -8.774   0.802   8.902  1.00 82.84           C
ATOM    801  CG  LYS    98     -10.115   0.070   8.813  1.00 82.84           C
ATOM    802  CD  LYS    98     -10.076  -1.227   7.996  1.00 82.84           C
ATOM    803  CE  LYS    98     -10.756  -1.102   6.631  1.00 82.84           C
ATOM    804  NZ  LYS    98     -10.347  -2.222   5.755  1.00 82.84           N
ATOM    805  C   LYS    98      -7.544   2.643   9.938  1.00 82.84           C
ATOM    806  O   LYS    98      -7.375   2.759  11.141  1.00 82.84           O
ATOM    807  N   GLY    99      -6.574   2.895   9.030  1.00 73.00           N
ATOM    808  CA  GLY    99      -5.253   3.322   9.423  1.00 73.00           C
ATOM    809  C   GLY    99      -4.673   2.303  10.348  1.00 73.00           C
ATOM    810  O   GLY    99      -4.415   1.163   9.965  1.00 73.00           O
ATOM    811  N   GLU   100      -4.423   2.726  11.604  1.00194.34           N
ATOM    812  CA  GLU   100      -3.943   1.847  12.631  1.00194.34           C
ATOM    813  CB  GLU   100      -3.399   2.524  13.906  1.00194.34           C
ATOM    814  CG  GLU   100      -1.934   2.961  13.847  1.00194.34           C
ATOM    815  CD  GLU   100      -1.825   4.377  13.314  1.00194.34           C
ATOM    816  OE1 GLU   100      -2.839   4.915  12.795  1.00194.34           O
ATOM    817  OE2 GLU   100      -0.703   4.937  13.428  1.00194.34           O
ATOM    818  C   GLU   100      -5.125   1.064  13.063  1.00194.34           C
ATOM    819  O   GLU   100      -6.119   0.969  12.352  1.00194.34           O
ATOM    820  N   LYS   101      -5.029   0.394  14.214  1.00 68.27           N
ATOM    821  CA  LYS   101      -6.195  -0.303  14.638  1.00 68.27           C
ATOM    822  CB  LYS   101      -5.919  -1.093  15.931  1.00 68.27           C
ATOM    823  CG  LYS   101      -4.844  -2.162  15.686  1.00 68.27           C
ATOM    824  CD  LYS   101      -4.169  -2.712  16.946  1.00 68.27           C
ATOM    825  CE  LYS   101      -2.915  -3.547  16.655  1.00 68.27           C
ATOM    826  NZ  LYS   101      -2.112  -3.727  17.889  1.00 68.27           N
ATOM    827  C   LYS   101      -7.259   0.740  14.835  1.00 68.27           C
ATOM    828  O   LYS   101      -8.404   0.561  14.419  1.00 68.27           O
ATOM    829  N   GLU   102      -6.902   1.866  15.488  1.00 98.36           N
ATOM    830  CA  GLU   102      -7.809   2.969  15.671  1.00 98.36           C
ATOM    831  CB  GLU   102      -7.242   4.018  16.628  1.00 98.36           C
ATOM    832  CG  GLU   102      -7.096   3.555  18.068  1.00 98.36           C
ATOM    833  CD  GLU   102      -6.120   4.548  18.655  1.00 98.36           C
ATOM    834  OE1 GLU   102      -5.255   5.010  17.865  1.00 98.36           O
ATOM    835  OE2 GLU   102      -6.217   4.869  19.869  1.00 98.36           O
ATOM    836  C   GLU   102      -8.031   3.713  14.385  1.00 98.36           C
ATOM    837  O   GLU   102      -9.167   3.908  13.951  1.00 98.36           O
ATOM    838  N   GLY   103      -6.921   4.119  13.728  1.00201.12           N
ATOM    839  CA  GLY   103      -6.944   4.980  12.579  1.00201.12           C
ATOM    840  C   GLY   103      -7.402   6.326  13.013  1.00201.12           C
ATOM    841  O   GLY   103      -7.218   6.711  14.167  1.00201.12           O
ATOM    842  N   ARG   104      -7.989   7.086  12.062  1.00135.12           N
ATOM    843  CA  ARG   104      -8.494   8.393  12.363  1.00135.12           C
ATOM    844  CB  ARG   104      -7.426   9.491  12.366  1.00135.12           C
ATOM    845  CG  ARG   104      -6.849   9.753  10.975  1.00135.12           C
ATOM    846  CD  ARG   104      -5.369  10.107  10.987  1.00135.12           C
ATOM    847  NE  ARG   104      -4.661   8.822  10.733  1.00135.12           N
ATOM    848  CZ  ARG   104      -3.344   8.700  11.049  1.00135.12           C
ATOM    849  NH1 ARG   104      -2.706   9.724  11.685  1.00135.12           N
ATOM    850  NH2 ARG   104      -2.666   7.560  10.725  1.00135.12           N
ATOM    851  C   ARG   104      -9.408   8.783  11.245  1.00135.12           C
ATOM    852  O   ARG   104      -9.493   8.110  10.218  1.00135.12           O
ATOM    853  N   GLY   105     -10.114   9.917  11.439  1.00 34.12           N
ATOM    854  CA  GLY   105     -10.976  10.455  10.422  1.00 34.12           C
ATOM    855  C   GLY   105     -10.501  11.850  10.138  1.00 34.12           C
ATOM    856  O   GLY   105     -10.163  12.598  11.055  1.00 34.12           O
ATOM    857  N   TRP   106     -10.450  12.253   8.851  1.00 94.05           N
ATOM    858  CA  TRP   106     -10.003  13.594   8.601  1.00 94.05           C
ATOM    859  CB  TRP   106      -8.718  13.691   7.756  1.00 94.05           C
ATOM    860  CG  TRP   106      -8.055  15.045   7.874  1.00 94.05           C
ATOM    861  CD2 TRP   106      -6.712  15.338   7.439  1.00 94.05           C
ATOM    862  CD1 TRP   106      -8.530  16.181   8.453  1.00 94.05           C
ATOM    863  NE1 TRP   106      -7.572  17.167   8.409  1.00 94.05           N
ATOM    864  CE2 TRP   106      -6.448  16.659   7.791  1.00 94.05           C
ATOM    865  CE3 TRP   106      -5.773  14.561   6.822  1.00 94.05           C
ATOM    866  CZ2 TRP   106      -5.229  17.227   7.522  1.00 94.05           C
ATOM    867  CZ3 TRP   106      -4.557  15.147   6.530  1.00 94.05           C
ATOM    868  CH2 TRP   106      -4.288  16.453   6.874  1.00 94.05           C
ATOM    869  C   TRP   106     -11.107  14.278   7.869  1.00 94.05           C
ATOM    870  O   TRP   106     -11.698  13.724   6.944  1.00 94.05           O
ATOM    871  N   THR   107     -11.430  15.516   8.275  1.00 47.84           N
ATOM    872  CA  THR   107     -12.567  16.140   7.681  1.00 47.84           C
ATOM    873  CB  THR   107     -13.708  16.181   8.643  1.00 47.84           C
ATOM    874  OG1 THR   107     -14.008  14.863   9.083  1.00 47.84           O
ATOM    875  CG2 THR   107     -14.916  16.758   7.904  1.00 47.84           C
ATOM    876  C   THR   107     -12.175  17.526   7.295  1.00 47.84           C
ATOM    877  O   THR   107     -11.349  18.146   7.962  1.00 47.84           O
ATOM    878  N   GLN   108     -12.750  18.044   6.190  1.00 70.26           N
ATOM    879  CA  GLN   108     -12.335  19.339   5.747  1.00 70.26           C
ATOM    880  CB  GLN   108     -11.396  19.267   4.532  1.00 70.26           C
ATOM    881  CG  GLN   108     -10.989  20.619   3.954  1.00 70.26           C
ATOM    882  CD  GLN   108      -9.946  20.342   2.885  1.00 70.26           C
ATOM    883  OE1 GLN   108      -9.865  19.239   2.347  1.00 70.26           O
ATOM    884  NE2 GLN   108      -9.116  21.373   2.578  1.00 70.26           N
ATOM    885  C   GLN   108     -13.535  20.137   5.352  1.00 70.26           C
ATOM    886  O   GLN   108     -14.514  19.609   4.829  1.00 70.26           O
ATOM    887  N   TRP   109     -13.503  21.451   5.638  1.00 76.34           N
ATOM    888  CA  TRP   109     -14.576  22.283   5.190  1.00 76.34           C
ATOM    889  CB  TRP   109     -15.846  22.265   6.064  1.00 76.34           C
ATOM    890  CG  TRP   109     -15.644  22.765   7.475  1.00 76.34           C
ATOM    891  CD2 TRP   109     -15.566  21.905   8.623  1.00 76.34           C
ATOM    892  CD1 TRP   109     -15.515  24.041   7.939  1.00 76.34           C
ATOM    893  NE1 TRP   109     -15.338  24.028   9.304  1.00 76.34           N
ATOM    894  CE2 TRP   109     -15.371  22.722   9.735  1.00 76.34           C
ATOM    895  CE3 TRP   109     -15.651  20.548   8.737  1.00 76.34           C
ATOM    896  CZ2 TRP   109     -15.260  22.187  10.991  1.00 76.34           C
ATOM    897  CZ3 TRP   109     -15.531  20.015  10.001  1.00 76.34           C
ATOM    898  CH2 TRP   109     -15.337  20.816  11.105  1.00 76.34           C
ATOM    899  C   TRP   109     -14.087  23.684   5.182  1.00 76.34           C
ATOM    900  O   TRP   109     -12.998  23.985   5.669  1.00 76.34           O
ATOM    901  N   ILE   110     -14.873  24.593   4.585  1.00 79.53           N
ATOM    902  CA  ILE   110     -14.435  25.949   4.644  1.00 79.53           C
ATOM    903  CB  ILE   110     -13.979  26.464   3.320  1.00 79.53           C
ATOM    904  CG1 ILE   110     -12.664  25.740   3.008  1.00 79.53           C
ATOM    905  CG2 ILE   110     -13.839  27.994   3.344  1.00 79.53           C
ATOM    906  CD1 ILE   110     -12.132  26.021   1.616  1.00 79.53           C
ATOM    907  C   ILE   110     -15.525  26.754   5.240  1.00 79.53           C
ATOM    908  O   ILE   110     -16.678  26.673   4.820  1.00 79.53           O
ATOM    909  N   GLU   111     -15.176  27.507   6.301  1.00 53.72           N
ATOM    910  CA  GLU   111     -16.147  28.335   6.941  1.00 53.72           C
ATOM    911  CB  GLU   111     -16.848  27.665   8.133  1.00 53.72           C
ATOM    912  CG  GLU   111     -17.724  26.496   7.687  1.00 53.72           C
ATOM    913  CD  GLU   111     -18.343  25.874   8.924  1.00 53.72           C
ATOM    914  OE1 GLU   111     -17.600  25.586   9.900  1.00 53.72           O
ATOM    915  OE2 GLU   111     -19.588  25.677   8.902  1.00 53.72           O
ATOM    916  C   GLU   111     -15.466  29.562   7.436  1.00 53.72           C
ATOM    917  O   GLU   111     -14.389  29.504   8.031  1.00 53.72           O
ATOM    918  N   GLY   112     -16.105  30.719   7.186  1.00 20.52           N
ATOM    919  CA  GLY   112     -15.555  31.973   7.596  1.00 20.52           C
ATOM    920  C   GLY   112     -14.396  32.236   6.698  1.00 20.52           C
ATOM    921  O   GLY   112     -13.434  32.895   7.088  1.00 20.52           O
ATOM    922  N   ASP   113     -14.474  31.696   5.471  1.00 56.52           N
ATOM    923  CA  ASP   113     -13.444  31.861   4.494  1.00 56.52           C
ATOM    924  CB  ASP   113     -13.275  33.332   4.066  1.00 56.52           C
ATOM    925  CG  ASP   113     -14.503  33.725   3.249  1.00 56.52           C
ATOM    926  OD1 ASP   113     -14.758  33.073   2.200  1.00 56.52           O
ATOM    927  OD2 ASP   113     -15.214  34.678   3.669  1.00 56.52           O
ATOM    928  C   ASP   113     -12.150  31.324   5.034  1.00 56.52           C
ATOM    929  O   ASP   113     -11.074  31.803   4.673  1.00 56.52           O
ATOM    930  N   GLU   114     -12.214  30.290   5.902  1.00 58.67           N
ATOM    931  CA  GLU   114     -11.028  29.652   6.414  1.00 58.67           C
ATOM    932  CB  GLU   114     -10.861  29.711   7.944  1.00 58.67           C
ATOM    933  CG  GLU   114     -10.442  31.057   8.533  1.00 58.67           C
ATOM    934  CD  GLU   114     -10.157  30.794  10.005  1.00 58.67           C
ATOM    935  OE1 GLU   114     -11.096  30.342  10.710  1.00 58.67           O
ATOM    936  OE2 GLU   114      -8.993  31.022  10.440  1.00 58.67           O
ATOM    937  C   GLU   114     -11.178  28.195   6.113  1.00 58.67           C
ATOM    938  O   GLU   114     -12.295  27.683   6.065  1.00 58.67           O
ATOM    939  N   LEU   115     -10.053  27.492   5.890  1.00116.00           N
ATOM    940  CA  LEU   115     -10.144  26.087   5.640  1.00116.00           C
ATOM    941  CB  LEU   115      -9.167  25.601   4.548  1.00116.00           C
ATOM    942  CG  LEU   115      -9.245  24.094   4.256  1.00116.00           C
ATOM    943  CD1 LEU   115      -8.565  23.274   5.369  1.00116.00           C
ATOM    944  CD2 LEU   115     -10.694  23.655   4.014  1.00116.00           C
ATOM    945  C   LEU   115      -9.873  25.393   6.937  1.00116.00           C
ATOM    946  O   LEU   115      -8.781  25.496   7.493  1.00116.00           O
ATOM    947  N   HIS   116     -10.878  24.660   7.462  1.00 60.58           N
ATOM    948  CA  HIS   116     -10.694  24.022   8.736  1.00 60.58           C
ATOM    949  ND1 HIS   116     -12.998  26.500   9.593  1.00 60.58           N
ATOM    950  CG  HIS   116     -12.057  25.679  10.169  1.00 60.58           C
ATOM    951  CB  HIS   116     -11.828  24.254   9.750  1.00 60.58           C
ATOM    952  NE2 HIS   116     -12.052  27.673  11.227  1.00 60.58           N
ATOM    953  CD2 HIS   116     -11.485  26.415  11.167  1.00 60.58           C
ATOM    954  CE1 HIS   116     -12.956  27.681  10.264  1.00 60.58           C
ATOM    955  C   HIS   116     -10.622  22.541   8.527  1.00 60.58           C
ATOM    956  O   HIS   116     -11.316  21.987   7.674  1.00 60.58           O
ATOM    957  N   LEU   117      -9.752  21.861   9.307  1.00 59.35           N
ATOM    958  CA  LEU   117      -9.636  20.431   9.210  1.00 59.35           C
ATOM    959  CB  LEU   117      -8.266  19.957   8.675  1.00 59.35           C
ATOM    960  CG  LEU   117      -7.971  20.337   7.211  1.00 59.35           C
ATOM    961  CD1 LEU   117      -6.618  19.769   6.749  1.00 59.35           C
ATOM    962  CD2 LEU   117      -9.120  19.911   6.294  1.00 59.35           C
ATOM    963  C   LEU   117      -9.773  19.854  10.586  1.00 59.35           C
ATOM    964  O   LEU   117      -9.072  20.269  11.508  1.00 59.35           O
ATOM    965  N   GLU   118     -10.687  18.872  10.760  1.00 75.99           N
ATOM    966  CA  GLU   118     -10.836  18.266  12.055  1.00 75.99           C
ATOM    967  CB  GLU   118     -12.273  18.314  12.612  1.00 75.99           C
ATOM    968  CG  GLU   118     -12.753  19.720  13.004  1.00 75.99           C
ATOM    969  CD  GLU   118     -12.398  19.998  14.463  1.00 75.99           C
ATOM    970  OE1 GLU   118     -11.458  19.343  14.987  1.00 75.99           O
ATOM    971  OE2 GLU   118     -13.065  20.878  15.071  1.00 75.99           O
ATOM    972  C   GLU   118     -10.390  16.839  11.961  1.00 75.99           C
ATOM    973  O   GLU   118     -10.855  16.067  11.120  1.00 75.99           O
ATOM    974  N   MET   119      -9.454  16.457  12.851  1.00163.63           N
ATOM    975  CA  MET   119      -8.872  15.148  12.842  1.00163.63           C
ATOM    976  CB  MET   119      -7.343  15.213  12.918  1.00163.63           C
ATOM    977  CG  MET   119      -6.654  13.873  12.702  1.00163.63           C
ATOM    978  SD  MET   119      -6.552  13.398  10.955  1.00163.63           S
ATOM    979  CE  MET   119      -5.368  14.700  10.495  1.00163.63           C
ATOM    980  C   MET   119      -9.301  14.483  14.100  1.00163.63           C
ATOM    981  O   MET   119      -9.077  15.021  15.184  1.00163.63           O
ATOM    982  N   ARG   120      -9.915  13.287  14.006  1.00130.52           N
ATOM    983  CA  ARG   120     -10.341  12.698  15.236  1.00130.52           C
ATOM    984  CB  ARG   120     -11.831  12.915  15.536  1.00130.52           C
ATOM    985  CG  ARG   120     -12.780  12.334  14.491  1.00130.52           C
ATOM    986  CD  ARG   120     -14.243  12.555  14.876  1.00130.52           C
ATOM    987  NE  ARG   120     -15.103  11.963  13.815  1.00130.52           N
ATOM    988  CZ  ARG   120     -16.373  11.579  14.137  1.00130.52           C
ATOM    989  NH1 ARG   120     -16.825  11.740  15.412  1.00130.52           N
ATOM    990  NH2 ARG   120     -17.180  11.025  13.184  1.00130.52           N
ATOM    991  C   ARG   120     -10.083  11.230  15.252  1.00130.52           C
ATOM    992  O   ARG   120     -10.132  10.553  14.225  1.00130.52           O
ATOM    993  N   ALA   121      -9.745  10.729  16.462  1.00 79.63           N
ATOM    994  CA  ALA   121      -9.592   9.330  16.721  1.00 79.63           C
ATOM    995  CB  ALA   121      -8.129   8.865  16.819  1.00 79.63           C
ATOM    996  C   ALA   121     -10.205   9.082  18.064  1.00 79.63           C
ATOM    997  O   ALA   121      -9.773   9.636  19.074  1.00 79.63           O
ATOM    998  N   GLU   122     -11.252   8.238  18.084  1.00263.75           N
ATOM    999  CA  GLU   122     -11.902   7.788  19.282  1.00263.75           C
ATOM   1000  CB  GLU   122     -11.078   6.767  20.071  1.00263.75           C
ATOM   1001  CG  GLU   122     -10.696   5.493  19.329  1.00263.75           C
ATOM   1002  CD  GLU   122     -10.175   4.569  20.411  1.00263.75           C
ATOM   1003  OE1 GLU   122     -10.681   4.697  21.559  1.00263.75           O
ATOM   1004  OE2 GLU   122      -9.279   3.735  20.119  1.00263.75           O
ATOM   1005  C   GLU   122     -12.132   8.900  20.253  1.00263.75           C
ATOM   1006  O   GLU   122     -11.684   8.809  21.388  1.00263.75           O
ATOM   1007  N   GLY   123     -12.790  10.005  19.891  1.00237.67           N
ATOM   1008  CA  GLY   123     -13.057  10.920  20.972  1.00237.67           C
ATOM   1009  C   GLY   123     -11.955  11.927  21.157  1.00237.67           C
ATOM   1010  O   GLY   123     -12.153  12.895  21.890  1.00237.67           O
ATOM   1011  N   VAL   124     -10.757  11.764  20.552  1.00131.91           N
ATOM   1012  CA  VAL   124      -9.851  12.873  20.719  1.00131.91           C
ATOM   1013  CB  VAL   124      -8.390  12.575  20.942  1.00131.91           C
ATOM   1014  CG1 VAL   124      -7.726  12.162  19.617  1.00131.91           C
ATOM   1015  CG2 VAL   124      -7.762  13.837  21.566  1.00131.91           C
ATOM   1016  C   VAL   124      -9.956  13.640  19.453  1.00131.91           C
ATOM   1017  O   VAL   124      -9.996  13.061  18.367  1.00131.91           O
ATOM   1018  N   THR   125     -10.032  14.978  19.558  1.00 54.40           N
ATOM   1019  CA  THR   125     -10.256  15.702  18.349  1.00 54.40           C
ATOM   1020  CB  THR   125     -11.626  16.310  18.321  1.00 54.40           C
ATOM   1021  OG1 THR   125     -12.596  15.325  18.654  1.00 54.40           O
ATOM   1022  CG2 THR   125     -11.894  16.779  16.882  1.00 54.40           C
ATOM   1023  C   THR   125      -9.237  16.793  18.238  1.00 54.40           C
ATOM   1024  O   THR   125      -8.882  17.446  19.219  1.00 54.40           O
ATOM   1025  N   CYS   126      -8.726  16.992  17.006  1.00 46.01           N
ATOM   1026  CA  CYS   126      -7.762  18.013  16.694  1.00 46.01           C
ATOM   1027  CB  CYS   126      -6.477  17.437  16.070  1.00 46.01           C
ATOM   1028  SG  CYS   126      -5.325  18.708  15.465  1.00 46.01           S
ATOM   1029  C   CYS   126      -8.394  18.887  15.653  1.00 46.01           C
ATOM   1030  O   CYS   126      -9.075  18.394  14.756  1.00 46.01           O
ATOM   1031  N   LYS   127      -8.212  20.219  15.756  1.00122.43           N
ATOM   1032  CA  LYS   127      -8.764  21.060  14.737  1.00122.43           C
ATOM   1033  CB  LYS   127      -9.937  21.941  15.189  1.00122.43           C
ATOM   1034  CG  LYS   127      -9.485  23.168  15.973  1.00122.43           C
ATOM   1035  CD  LYS   127     -10.593  24.203  16.180  1.00122.43           C
ATOM   1036  CE  LYS   127     -10.955  24.445  17.646  1.00122.43           C
ATOM   1037  NZ  LYS   127     -11.805  23.349  18.154  1.00122.43           N
ATOM   1038  C   LYS   127      -7.687  21.998  14.312  1.00122.43           C
ATOM   1039  O   LYS   127      -6.915  22.486  15.135  1.00122.43           O
ATOM   1040  N   GLN   128      -7.602  22.258  12.995  1.00 53.21           N
ATOM   1041  CA  GLN   128      -6.600  23.151  12.503  1.00 53.21           C
ATOM   1042  CB  GLN   128      -5.507  22.447  11.679  1.00 53.21           C
ATOM   1043  CG  GLN   128      -4.839  21.270  12.395  1.00 53.21           C
ATOM   1044  CD  GLN   128      -3.794  20.694  11.447  1.00 53.21           C
ATOM   1045  OE1 GLN   128      -2.955  21.423  10.924  1.00 53.21           O
ATOM   1046  NE2 GLN   128      -3.844  19.355  11.207  1.00 53.21           N
ATOM   1047  C   GLN   128      -7.280  24.068  11.536  1.00 53.21           C
ATOM   1048  O   GLN   128      -8.235  23.678  10.863  1.00 53.21           O
ATOM   1049  N   VAL   129      -6.813  25.330  11.453  1.00 94.06           N
ATOM   1050  CA  VAL   129      -7.401  26.190  10.472  1.00 94.06           C
ATOM   1051  CB  VAL   129      -8.087  27.420  10.970  1.00 94.06           C
ATOM   1052  CG1 VAL   129      -7.032  28.513  11.225  1.00 94.06           C
ATOM   1053  CG2 VAL   129      -9.125  27.823   9.908  1.00 94.06           C
ATOM   1054  C   VAL   129      -6.293  26.704   9.623  1.00 94.06           C
ATOM   1055  O   VAL   129      -5.160  26.872  10.077  1.00 94.06           O
ATOM   1056  N   PHE   130      -6.606  26.954   8.342  1.00 60.70           N
ATOM   1057  CA  PHE   130      -5.623  27.491   7.463  1.00 60.70           C
ATOM   1058  CB  PHE   130      -5.348  26.607   6.228  1.00 60.70           C
ATOM   1059  CG  PHE   130      -4.997  25.214   6.635  1.00 60.70           C
ATOM   1060  CD1 PHE   130      -5.987  24.297   6.935  1.00 60.70           C
ATOM   1061  CD2 PHE   130      -3.682  24.819   6.693  1.00 60.70           C
ATOM   1062  CE1 PHE   130      -5.664  23.010   7.300  1.00 60.70           C
ATOM   1063  CE2 PHE   130      -3.352  23.536   7.058  1.00 60.70           C
ATOM   1064  CZ  PHE   130      -4.342  22.633   7.360  1.00 60.70           C
ATOM   1065  C   PHE   130      -6.227  28.749   6.939  1.00 60.70           C
ATOM   1066  O   PHE   130      -7.432  28.810   6.692  1.00 60.70           O
ATOM   1067  N   LYS   131      -5.406  29.801   6.770  1.00151.41           N
ATOM   1068  CA  LYS   131      -5.948  31.016   6.245  1.00151.41           C
ATOM   1069  CB  LYS   131      -5.458  32.270   6.982  1.00151.41           C
ATOM   1070  CG  LYS   131      -6.306  33.512   6.711  1.00151.41           C
ATOM   1071  CD  LYS   131      -7.702  33.479   7.347  1.00151.41           C
ATOM   1072  CE  LYS   131      -8.815  33.075   6.377  1.00151.41           C
ATOM   1073  NZ  LYS   131      -8.791  31.614   6.148  1.00151.41           N
ATOM   1074  C   LYS   131      -5.516  31.090   4.818  1.00151.41           C
ATOM   1075  O   LYS   131      -4.453  30.589   4.453  1.00151.41           O
ATOM   1076  N   LYS   132      -6.349  31.713   3.963  1.00 84.83           N
ATOM   1077  CA  LYS   132      -6.038  31.734   2.565  1.00 84.83           C
ATOM   1078  CB  LYS   132      -7.161  32.229   1.650  1.00 84.83           C
ATOM   1079  CG  LYS   132      -6.763  32.222   0.177  1.00 84.83           C
ATOM   1080  CD  LYS   132      -7.992  32.197  -0.721  1.00 84.83           C
ATOM   1081  CE  LYS   132      -8.653  30.820  -0.720  1.00 84.83           C
ATOM   1082  NZ  LYS   132     -10.111  30.951  -0.924  1.00 84.83           N
ATOM   1083  C   LYS   132      -4.847  32.575   2.312  1.00 84.83           C
ATOM   1084  O   LYS   132      -4.635  33.618   2.930  1.00 84.83           O
ATOM   1085  N   VAL   133      -4.037  32.098   1.352  1.00 36.71           N
ATOM   1086  CA  VAL   133      -2.811  32.730   0.995  1.00 36.71           C
ATOM   1087  CB  VAL   133      -1.662  31.776   1.136  1.00 36.71           C
ATOM   1088  CG1 VAL   133      -0.379  32.456   0.643  1.00 36.71           C
ATOM   1089  CG2 VAL   133      -1.593  31.335   2.608  1.00 36.71           C
ATOM   1090  C   VAL   133      -2.914  33.168  -0.436  1.00 36.71           C
ATOM   1091  O   VAL   133      -3.487  32.477  -1.277  1.00 36.71           O
ATOM   1092  N   HIS   134      -2.339  34.354  -0.729  1.00 70.52           N
ATOM   1093  CA  HIS   134      -2.335  35.014  -2.012  1.00 70.52           C
ATOM   1094  ND1 HIS   134       0.680  33.238  -2.345  1.00 70.52           N
ATOM   1095  CG  HIS   134       0.026  34.364  -2.782  1.00 70.52           C
ATOM   1096  CB  HIS   134      -1.443  34.382  -3.094  1.00 70.52           C
ATOM   1097  NE2 HIS   134       2.222  34.826  -2.546  1.00 70.52           N
ATOM   1098  CD2 HIS   134       0.984  35.330  -2.894  1.00 70.52           C
ATOM   1099  CE1 HIS   134       1.992  33.565  -2.221  1.00 70.52           C
ATOM   1100  C   HIS   134      -3.739  35.158  -2.596  1.00 70.52           C
ATOM   1101  O   HIS   134      -4.181  36.333  -2.702  1.00 70.52           O
ATOM   1102  OXT HIS   134      -4.379  34.135  -2.967  1.00 70.52           O
TER    1103      HIS   134
END
