# Supplementary material for: Estimating local protein model quality: prospects for molecular replacement
Source: Acta Crystallogr D Struct Biol. 2020 Mar 3;76(Pt 3):285–90. doi: 10.1107/S2059798320000972 (PMC7057213; doi:10.1107/S2059798320000972)
Supplement: Supplementary file 1 [file d-76-00285-sup1.zip › models/1crb.2qo4_A.B99990001.pdb.proq3.sscore.local]

ProQ2 ProQRosCen ProQRosFA ProQ3
0.43090947 0.74146194 0.81026962 0.6271721
0.49847119 0.85551399 0.99691025 0.78585358
0.45580105 0.80398623 0.92656864 0.76193849
0.55425978 0.84676846 1.0632887 0.89610276
0.69211849 0.91013204 1.0776479 0.95998114
0.80039084 0.8915692 1.1968285 1.0469812
0.93589858 1.0780695 1.3748319 1.1663371
1.0003174 1.0224828 1.408335 1.1976144
0.98450632 1.0111738 1.4171202 1.2116124
0.88013632 0.82850568 1.3199721 1.1001624
0.86172056 0.8280223 1.2936549 1.0944869
0.83519735 0.85526102 1.2800478 1.0859651
0.76878983 0.87079845 1.2349661 1.0497203
0.76007628 0.95435583 1.2259241 1.0369208
0.77747983 1.0283212 1.2076371 1.0542443
0.75237225 1.0917201 1.2582137 1.0687769
0.680367 1.0556934 1.1583633 1.0236964
0.68516458 1.0463474 1.1839785 1.012918
0.73871065 1.0494234 1.18318 1.0504672
0.69033989 1.0362829 1.1887865 1.030987
0.61874497 0.9657564 1.128823 0.98495077
0.58833729 0.90576647 1.0442843 0.92990759
0.56423192 0.88173888 1.0727811 0.93228844
0.54808987 0.89219596 1.0498736 0.89130922
0.51513693 0.86274322 1.06209 0.85428831
0.47973953 0.81755545 1.014733 0.82785408
0.51453474 0.77320711 0.99343319 0.78764452
0.48673483 0.7509489 0.95989936 0.7612449
0.48444816 0.78616123 0.95875561 0.73560144
0.5109167 0.77258644 0.96586792 0.75661424
0.52259706 0.77718579 0.93585061 0.74594045
0.48468316 0.68274383 0.88099177 0.69282639
0.47602598 0.60313851 0.86353288 0.69495646
0.43548029 0.55880666 0.79800842 0.6587501
0.42291678 0.51095147 0.76865864 0.65585315
0.44814635 0.58629075 0.87566743 0.69972358
0.57128588 0.67303587 0.97289097 0.7819043
0.66551005 0.73811847 1.0910777 0.87994105
0.69604112 0.67955594 1.1228094 0.89545143
0.75288291 0.70982983 1.1981107 0.95749557
0.86586928 0.7786342 1.301023 1.0213839
0.84636546 0.79073628 1.2823196 1.0270892
0.84860645 0.82121086 1.2460302 1.0308497
0.72126251 0.77640833 1.1606134 0.97783518
0.66090763 0.80935902 1.1603548 0.965174
0.68244552 0.87016977 1.0986125 0.95704222
0.67945795 0.86870334 1.1440712 0.97904058
0.70287786 0.83440746 1.2423687 1.0555635
0.74124938 0.8122024 1.2752227 1.0657251
0.81083457 0.85157466 1.3425765 1.1058724
0.83881524 0.90549555 1.4173785 1.1242429
0.89751095 0.93519722 1.4513773 1.1409246
0.88559844 0.87041081 1.3178746 1.1115076
0.7747738 0.82737769 1.2309351 1.019838
0.71279605 0.77573554 1.1192755 0.97366612
0.76082236 0.84133434 1.0864163 0.98218807
0.72115873 0.79664734 0.97673769 0.92141452
0.73187404 0.8247415 1.0843463 0.95953135
0.78368719 0.78941184 1.0404338 0.97359895
0.82834007 0.79968812 1.0828192 1.0043809
0.74459502 0.72081424 1.0337819 0.93493207
0.70389354 0.70080065 1.0748961 0.93559062
0.70861039 0.77822016 1.0355624 0.94610982
0.6334378 0.8516403 1.084674 0.91091574
0.5736275 0.89924171 1.0829843 0.92076329
0.45094707 0.86784728 0.99372678 0.80586798
0.4845588 0.89070287 0.91640106 0.79033866
0.5382928 0.93645211 1.0021019 0.8438001
0.65323016 0.99682761 0.92694281 0.87772319
0.7401282 0.97262953 0.97168473 0.90704277
0.70767188 0.98230152 0.87061963 0.82987384
0.61299231 0.85407441 0.81911687 0.76047343
0.55183063 0.84258677 0.68038744 0.68883724
0.46051002 0.75984216 0.65483393 0.62347072
0.4439148 0.78181705 0.62835918 0.63252535
0.41069231 0.73669851 0.56702863 0.5458641
0.4292577 0.79384853 0.68512982 0.60702923
0.40851626 0.7886953 0.65305172 0.54262696
0.42076726 0.86112514 0.73810056 0.5836997
0.4441992 0.77352198 0.76062981 0.58965491
0.50527597 0.79881635 0.77517816 0.65397567
0.57944976 0.76547768 0.88378448 0.73477528
0.66276282 0.82408194 0.92417637 0.7889282
0.6732114 0.80776433 0.9637658 0.81556942
0.68250162 0.78179179 0.93825988 0.81092814
0.66526292 0.72932078 0.95348099 0.80314236
0.72000897 0.84346603 0.94856681 0.82887085
0.67001431 0.85582002 0.92464278 0.79758437
0.67123746 0.84569682 0.85234916 0.77462321
0.66047377 0.84427374 0.74221786 0.73234152
0.63634534 0.86604201 0.80540709 0.73760247
0.67681115 0.85659185 0.89053803 0.77523391
0.68237218 0.87799661 0.9196025 0.77900489
0.74479894 0.89402293 0.92910058 0.82295515
0.71270102 0.83167735 0.90644766 0.76672701
0.67484041 0.87504921 0.84068414 0.749114
0.60735085 0.83571377 0.72239654 0.67663935
0.51574707 0.84156865 0.6403986 0.60619088
0.47963606 0.83487587 0.59994593 0.55884321
0.42573285 0.80122322 0.58373087 0.51893191
0.39991495 0.77477216 0.56559974 0.51838959
0.47428092 0.7865238 0.61110875 0.56565467
0.592655 0.78396136 0.74018827 0.69057201
0.6518976 0.72195915 0.83206124 0.75668012
0.75611446 0.81895705 1.0329372 0.8635706
0.79455177 0.78688352 1.1095197 0.91213945
0.80427906 0.83847856 1.2123175 0.92840141
0.81106934 0.84158242 1.21351 0.95747942
0.83011652 0.84944688 1.1966276 0.98881773
0.72395373 0.80088898 1.1204498 0.9499395
0.63080141 0.7911194 1.0263184 0.90610811
0.62251592 0.82691235 0.95524832 0.86794948
0.62770341 0.84710321 1.0136527 0.87060333
0.6862497 0.93075777 1.1822747 0.98583831
0.79337763 0.95670678 1.2779754 1.0507454
0.87468204 0.99229341 1.3609593 1.1127464
0.8430239 0.99338334 1.4012646 1.1038307
0.84546208 1.0087803 1.3812773 1.105993
0.86500351 0.96945378 1.3578389 1.1281446
0.80260207 0.93867496 1.2445232 1.0642357
0.761038 0.94445382 1.1731182 1.0665214
0.73993589 0.98168301 1.0699329 0.98940876
0.71848034 0.94798381 1.0302847 0.9800017
0.74859981 0.9510643 1.2104525 1.0744988
0.84520518 1.0241161 1.3223761 1.1584595
0.91489016 1.0205374 1.4118364 1.203014
0.90648299 1.0734602 1.4915016 1.2099115
0.86359288 1.0187483 1.5301785 1.1876811
0.92669718 1.0725659 1.591241 1.2304002
0.88486075 1.0217499 1.5312798 1.2026341
0.81256241 1.0301877 1.5168138 1.1522815
0.64840313 0.93939543 1.3645096 1.0369848
0.53709171 0.89505556 1.3447959 0.97611419
0.41178823 0.81795845 1.2614834 0.89384011
