# Supplementary material for: Estimating local protein model quality: prospects for molecular replacement
Source: Acta Crystallogr D Struct Biol. 2020 Mar 3;76(Pt 3):285–90. doi: 10.1107/S2059798320000972 (PMC7057213; doi:10.1107/S2059798320000972)
Supplement: Supplementary file 1 [file d-76-00285-sup1.zip › models/1crb.2qo4_A.B99990001.pdb.proq3d.sscore.local]

ProQ2D ProQRosCenD ProQRosFAD ProQ3D
3.722204566001892090e-01 4.249116778373718262e-01 4.660444557666778564e-01 4.881279766559600830e-01
4.251916706562042236e-01 6.434358358383178711e-01 7.991112470626831055e-01 5.925665497779846191e-01
6.575497388839721680e-01 6.457252502441406250e-01 6.936837434768676758e-01 8.122251033782958984e-01
7.385493516921997070e-01 6.861771941184997559e-01 9.570301175117492676e-01 9.396060109138488770e-01
7.506566047668457031e-01 6.846055984497070312e-01 9.218680262565612793e-01 9.070548415184020996e-01
8.960391283035278320e-01 6.773468255996704102e-01 9.773323535919189453e-01 9.401231408119201660e-01
8.750295042991638184e-01 7.342376708984375000e-01 9.890299439430236816e-01 8.982893824577331543e-01
8.865783214569091797e-01 8.005409836769104004e-01 9.877340793609619141e-01 9.422375559806823730e-01
8.388421535491943359e-01 7.444887757301330566e-01 9.854566454887390137e-01 9.485459327697753906e-01
8.603608608245849609e-01 6.841139793395996094e-01 9.844549894332885742e-01 8.999794721603393555e-01
8.448519706726074219e-01 6.856237053871154785e-01 9.849197864532470703e-01 8.725358247756958008e-01
7.932419180870056152e-01 6.502704024314880371e-01 9.853973984718322754e-01 9.300383925437927246e-01
7.914399504661560059e-01 6.731218695640563965e-01 9.753947854042053223e-01 8.984715342521667480e-01
7.306770086288452148e-01 6.927610039710998535e-01 9.658699035644531250e-01 9.315910935401916504e-01
8.410747647285461426e-01 7.498255372047424316e-01 9.830936193466186523e-01 9.676924943923950195e-01
8.002417087554931641e-01 7.379488348960876465e-01 9.870431423187255859e-01 9.594997763633728027e-01
7.790359854698181152e-01 7.247467041015625000e-01 9.787620306015014648e-01 9.718496799468994141e-01
6.630318164825439453e-01 7.186474800109863281e-01 9.815021157264709473e-01 9.791967272758483887e-01
8.284101486206054688e-01 7.177498936653137207e-01 9.871985316276550293e-01 9.844924211502075195e-01
7.244436144828796387e-01 7.182772755622863770e-01 9.852834939956665039e-01 9.836562871932983398e-01
6.426817178726196289e-01 7.289044260978698730e-01 9.745802879333496094e-01 9.641181826591491699e-01
5.340260267257690430e-01 7.308336496353149414e-01 9.788347482681274414e-01 9.430754184722900391e-01
5.769444108009338379e-01 7.338053584098815918e-01 9.855259656906127930e-01 9.274216890335083008e-01
5.600328445434570312e-01 7.394707798957824707e-01 9.698761105537414551e-01 8.606758117675781250e-01
5.543414950370788574e-01 6.944371461868286133e-01 9.861595034599304199e-01 9.420126080513000488e-01
5.253859162330627441e-01 6.371497511863708496e-01 9.786004424095153809e-01 9.105107188224792480e-01
4.943075180053710938e-01 6.105033755302429199e-01 9.787822365760803223e-01 7.688701748847961426e-01
5.113514065742492676e-01 5.954539179801940918e-01 9.660783410072326660e-01 7.824341058731079102e-01
5.115516185760498047e-01 6.226930618286132812e-01 9.821768999099731445e-01 7.554904818534851074e-01
5.147106647491455078e-01 5.653114318847656250e-01 9.740701317787170410e-01 6.972932815551757812e-01
4.866895377635955811e-01 4.798760712146759033e-01 9.694049358367919922e-01 7.388949990272521973e-01
4.800673127174377441e-01 4.657119214534759521e-01 9.600732326507568359e-01 6.727719902992248535e-01
5.709653496742248535e-01 4.199262857437133789e-01 9.527139067649841309e-01 7.128901481628417969e-01
5.933664441108703613e-01 4.051680266857147217e-01 9.526426196098327637e-01 6.643087863922119141e-01
5.546594262123107910e-01 4.102972745895385742e-01 9.016726016998291016e-01 6.260838508605957031e-01
5.758821368217468262e-01 4.856053888797760010e-01 9.831279516220092773e-01 7.067750692367553711e-01
6.235453486442565918e-01 4.979449808597564697e-01 9.483074545860290527e-01 7.302498221397399902e-01
7.509981393814086914e-01 5.700940489768981934e-01 9.796478748321533203e-01 8.298078179359436035e-01
8.548856377601623535e-01 5.344749689102172852e-01 9.882305860519409180e-01 7.651203274726867676e-01
8.638037443161010742e-01 5.963337421417236328e-01 9.822857975959777832e-01 6.902657747268676758e-01
9.081945419311523438e-01 7.030424475669860840e-01 9.850289225578308105e-01 7.655848264694213867e-01
9.233589172363281250e-01 7.730742692947387695e-01 9.770095348358154297e-01 8.174608945846557617e-01
9.213505983352661133e-01 7.448142766952514648e-01 9.617304205894470215e-01 8.359216451644897461e-01
9.261639714241027832e-01 7.133821845054626465e-01 8.900085091590881348e-01 7.862383127212524414e-01
8.711351156234741211e-01 6.208571791648864746e-01 9.465742111206054688e-01 7.606789469718933105e-01
8.039058446884155273e-01 6.661280393600463867e-01 8.616368174552917480e-01 7.574548125267028809e-01
7.183067798614501953e-01 6.771194934844970703e-01 8.922390937805175781e-01 7.868151664733886719e-01
8.746079802513122559e-01 6.702546477317810059e-01 9.672597050666809082e-01 8.261514306068420410e-01
9.397567510604858398e-01 7.541952729225158691e-01 9.835034608840942383e-01 8.864659667015075684e-01
9.608719348907470703e-01 7.312614321708679199e-01 9.848281741142272949e-01 8.697169423103332520e-01
9.538135528564453125e-01 7.869729995727539062e-01 9.930593967437744141e-01 9.477550983428955078e-01
9.498485326766967773e-01 7.454812526702880859e-01 9.941294193267822266e-01 9.473453164100646973e-01
9.588716626167297363e-01 6.925400495529174805e-01 9.910054206848144531e-01 9.849773645401000977e-01
9.329006075859069824e-01 7.043229341506958008e-01 9.811055064201354980e-01 9.522320032119750977e-01
9.371056556701660156e-01 6.531906723976135254e-01 9.636282920837402344e-01 9.397498965263366699e-01
9.168231487274169922e-01 6.811941862106323242e-01 9.503230452537536621e-01 9.425760507583618164e-01
9.060262441635131836e-01 6.684445142745971680e-01 9.262059330940246582e-01 9.128375053405761719e-01
9.075317382812500000e-01 6.641467809677124023e-01 9.662867784500122070e-01 9.293085336685180664e-01
9.325892925262451172e-01 5.902166962623596191e-01 9.539618492126464844e-01 9.477396011352539062e-01
9.397647380828857422e-01 6.578348278999328613e-01 9.744184613227844238e-01 9.563767313957214355e-01
9.220044016838073730e-01 5.953838229179382324e-01 9.754831790924072266e-01 9.504752159118652344e-01
8.520209193229675293e-01 6.491606831550598145e-01 9.714453220367431641e-01 9.255148172378540039e-01
9.151774644851684570e-01 6.363314390182495117e-01 9.560757875442504883e-01 9.556051492691040039e-01
9.178505539894104004e-01 7.180619835853576660e-01 9.700570106506347656e-01 9.564875364303588867e-01
8.434916734695434570e-01 6.637706756591796875e-01 9.618992805480957031e-01 9.355058670043945312e-01
8.041341900825500488e-01 6.713504195213317871e-01 9.526191353797912598e-01 9.299390316009521484e-01
7.102729082107543945e-01 6.811374425888061523e-01 8.920471668243408203e-01 8.984510302543640137e-01
6.942124962806701660e-01 6.521608233451843262e-01 9.015264511108398438e-01 8.748750090599060059e-01
7.499886751174926758e-01 6.828117966651916504e-01 8.371854424476623535e-01 8.736462593078613281e-01
7.900821566581726074e-01 6.598823666572570801e-01 8.689123988151550293e-01 8.716160655021667480e-01
8.272513151168823242e-01 6.931433677673339844e-01 8.634046912193298340e-01 8.965729475021362305e-01
7.035908699035644531e-01 7.338117957115173340e-01 8.446358442306518555e-01 7.311399579048156738e-01
6.645226478576660156e-01 6.871162056922912598e-01 6.186078190803527832e-01 7.755364179611206055e-01
6.667516827583312988e-01 6.037321090698242188e-01 4.838456511497497559e-01 6.253555417060852051e-01
5.759368538856506348e-01 6.592370271682739258e-01 5.716745853424072266e-01 6.410084366798400879e-01
5.962569117546081543e-01 5.458567142486572266e-01 4.545425474643707275e-01 6.002541780471801758e-01
5.624732971191406250e-01 6.731795668601989746e-01 6.280828714370727539e-01 6.933734416961669922e-01
5.529070496559143066e-01 6.815931200981140137e-01 5.275424122810363770e-01 6.347736716270446777e-01
5.403089523315429688e-01 6.390830874443054199e-01 7.885459065437316895e-01 6.811797618865966797e-01
5.716432929039001465e-01 6.488604545593261719e-01 8.614392280578613281e-01 8.317974209785461426e-01
7.706440091133117676e-01 6.634129285812377930e-01 9.177236557006835938e-01 8.849130272865295410e-01
7.585679292678833008e-01 6.543666124343872070e-01 9.545239210128784180e-01 9.075073003768920898e-01
8.490800857543945312e-01 6.551678776741027832e-01 9.549363851547241211e-01 9.257932305335998535e-01
8.617925643920898438e-01 7.342965602874755859e-01 9.733372926712036133e-01 9.601295590400695801e-01
8.737176060676574707e-01 7.845242023468017578e-01 9.648765921592712402e-01 9.578053951263427734e-01
8.270783424377441406e-01 6.546218395233154297e-01 9.601967334747314453e-01 9.790418744087219238e-01
8.616629838943481445e-01 7.453617453575134277e-01 9.386950731277465820e-01 9.502199292182922363e-01
8.566715121269226074e-01 6.629019975662231445e-01 9.144572615623474121e-01 9.527899026870727539e-01
8.451086878776550293e-01 6.490767598152160645e-01 8.345235586166381836e-01 8.463994264602661133e-01
8.405258655548095703e-01 6.501049995422363281e-01 6.953224539756774902e-01 8.588314652442932129e-01
8.591473102569580078e-01 7.510785460472106934e-01 7.464058995246887207e-01 8.049579858779907227e-01
8.936606049537658691e-01 7.465845942497253418e-01 8.557842969894409180e-01 9.095447063446044922e-01
9.236512184143066406e-01 8.193019032478332520e-01 9.237995743751525879e-01 9.261225461959838867e-01
9.304006695747375488e-01 7.547284960746765137e-01 8.770841360092163086e-01 9.254354834556579590e-01
8.930835723876953125e-01 7.446564435958862305e-01 9.069013595581054688e-01 8.908654451370239258e-01
8.811902999877929688e-01 6.955191493034362793e-01 8.004367351531982422e-01 8.531669378280639648e-01
8.930108547210693359e-01 6.634125709533691406e-01 5.515038371086120605e-01 8.582191467285156250e-01
8.450812697410583496e-01 5.599334836006164551e-01 5.322583913803100586e-01 7.399130463600158691e-01
8.079345226287841797e-01 6.135818958282470703e-01 4.110713899135589600e-01 6.381345391273498535e-01
7.889386415481567383e-01 6.678943037986755371e-01 3.838614821434020996e-01 5.454301238059997559e-01
8.002524375915527344e-01 5.932211279869079590e-01 3.901595473289489746e-01 5.654374957084655762e-01
7.920610904693603516e-01 7.308486104011535645e-01 4.233080744743347168e-01 6.295823454856872559e-01
8.868870735168457031e-01 7.070884704589843750e-01 6.003547310829162598e-01 7.485991120338439941e-01
8.729829788208007812e-01 6.393525004386901855e-01 8.253630399703979492e-01 6.968367695808410645e-01
9.176811575889587402e-01 6.891220808029174805e-01 9.329316616058349609e-01 8.773518204689025879e-01
9.149080514907836914e-01 7.175144553184509277e-01 9.475983977317810059e-01 8.741363883018493652e-01
9.046273231506347656e-01 7.115808725357055664e-01 9.648120999336242676e-01 8.773957490921020508e-01
9.091863632202148438e-01 7.109575271606445312e-01 9.555971026420593262e-01 9.193102717399597168e-01
7.772918343544006348e-01 7.267240881919860840e-01 9.515390992164611816e-01 9.058662652969360352e-01
7.263655066490173340e-01 7.300969362258911133e-01 9.518770575523376465e-01 8.698082566261291504e-01
6.461496353149414062e-01 6.786840558052062988e-01 9.037160873413085938e-01 8.108879327774047852e-01
5.522747039794921875e-01 7.142608165740966797e-01 7.488020658493041992e-01 8.034844398498535156e-01
5.449399352073669434e-01 7.584303021430969238e-01 7.474908828735351562e-01 7.887709140777587891e-01
7.373875975608825684e-01 7.705410718917846680e-01 9.475312829017639160e-01 8.919203281402587891e-01
7.458211779594421387e-01 8.449842333793640137e-01 9.836464524269104004e-01 9.408301115036010742e-01
7.979368567466735840e-01 8.597293496131896973e-01 9.841091036796569824e-01 9.561289548873901367e-01
8.366022109985351562e-01 8.851855993270874023e-01 9.898115992546081543e-01 9.762875437736511230e-01
8.873527646064758301e-01 9.142958521842956543e-01 9.850898981094360352e-01 9.810808300971984863e-01
8.536040782928466797e-01 8.942760229110717773e-01 9.896162748336791992e-01 9.807718396186828613e-01
9.218571782112121582e-01 8.554661870002746582e-01 9.757189154624938965e-01 9.569644927978515625e-01
9.093115329742431641e-01 8.616375923156738281e-01 9.732223153114318848e-01 9.668865203857421875e-01
7.219659686088562012e-01 8.370555043220520020e-01 8.247140645980834961e-01 8.712527751922607422e-01
7.309247255325317383e-01 8.245154023170471191e-01 7.707470059394836426e-01 8.970769643783569336e-01
8.659478425979614258e-01 8.003044724464416504e-01 9.663652777671813965e-01 8.787606358528137207e-01
9.160882234573364258e-01 8.179805278778076172e-01 9.588851332664489746e-01 9.581643342971801758e-01
9.321859478950500488e-01 8.413158655166625977e-01 9.846059083938598633e-01 9.554380774497985840e-01
9.335672855377197266e-01 8.276190757751464844e-01 9.876347184181213379e-01 9.805696010589599609e-01
9.114498496055603027e-01 8.349831104278564453e-01 9.918721318244934082e-01 9.660980105400085449e-01
9.513037800788879395e-01 8.380847573280334473e-01 9.942197799682617188e-01 9.843658208847045898e-01
9.592462182044982910e-01 8.459833264350891113e-01 9.929838180541992188e-01 9.853808283805847168e-01
9.455318450927734375e-01 7.950094342231750488e-01 9.903869032859802246e-01 9.755281805992126465e-01
9.382435083389282227e-01 7.626897692680358887e-01 9.790260791778564453e-01 9.277336001396179199e-01
7.011910080909729004e-01 7.146435976028442383e-01 9.844242930412292480e-01 6.939297914505004883e-01
5.454230308532714844e-01 6.643764972686767578e-01 9.669755697250366211e-01 5.416822433471679688e-01
