# Supplementary material for: Estimating local protein model quality: prospects for molecular replacement
Source: Acta Crystallogr D Struct Biol. 2020 Mar 3;76(Pt 3):285–90. doi: 10.1107/S2059798320000972 (PMC7057213; doi:10.1107/S2059798320000972)
Supplement: Supplementary file 1 [file d-76-00285-sup1.zip › models/1crb.3elx_A.B99990001.pdb]

EXPDTA    THEORETICAL MODEL, MODELLER 9.23 2019/11/15 00:01:37
REMARK   6 MODELLER OBJECTIVE FUNCTION:       726.0573
REMARK   6 MODELLER BEST TEMPLATE % SEQ ID:  24.812
REMARK   6 SEQUENCE: 1crb/1crb.3elx_A
REMARK   6 ALIGNMENT: 1crb/1crb.3elx_A.ali
REMARK   6 SCRIPT: ./make_models.py
REMARK   6 TEMPLATE: 3elx -1:A - 131:A MODELS 1: - 134: AT 24.8%
ATOM      1  N   PRO     1      12.762 -23.812  -4.453  1.00153.44           N
ATOM      2  CA  PRO     1      13.847 -22.795  -4.515  1.00153.44           C
ATOM      3  CD  PRO     1      12.655 -24.506  -5.783  1.00153.44           C
ATOM      4  CB  PRO     1      14.468 -22.896  -5.918  1.00153.44           C
ATOM      5  CG  PRO     1      13.413 -23.608  -6.775  1.00153.44           C
ATOM      6  C   PRO     1      13.249 -21.490  -4.062  1.00153.44           C
ATOM      7  O   PRO     1      13.485 -21.135  -2.907  1.00153.44           O
ATOM      8  N   VAL     2      12.478 -20.746  -4.885  1.00163.55           N
ATOM      9  CA  VAL     2      12.298 -20.846  -6.303  1.00163.55           C
ATOM     10  CB  VAL     2      10.933 -20.392  -6.709  1.00163.55           C
ATOM     11  CG1 VAL     2      10.809 -20.502  -8.237  1.00163.55           C
ATOM     12  CG2 VAL     2       9.895 -21.211  -5.924  1.00163.55           C
ATOM     13  C   VAL     2      13.284 -19.973  -7.038  1.00163.55           C
ATOM     14  O   VAL     2      13.906 -20.377  -8.020  1.00163.55           O
ATOM     15  N   ASP     3      13.447 -18.739  -6.509  1.00123.26           N
ATOM     16  CA  ASP     3      14.059 -17.586  -7.126  1.00123.26           C
ATOM     17  CB  ASP     3      13.813 -16.300  -6.319  1.00123.26           C
ATOM     18  CG  ASP     3      14.449 -16.464  -4.948  1.00123.26           C
ATOM     19  OD1 ASP     3      14.194 -17.515  -4.301  1.00123.26           O
ATOM     20  OD2 ASP     3      15.184 -15.535  -4.520  1.00123.26           O
ATOM     21  C   ASP     3      15.528 -17.670  -7.414  1.00123.26           C
ATOM     22  O   ASP     3      15.982 -17.099  -8.404  1.00123.26           O
ATOM     23  N   PHE     4      16.314 -18.353  -6.569  1.00 89.93           N
ATOM     24  CA  PHE     4      17.747 -18.395  -6.695  1.00 89.93           C
ATOM     25  CB  PHE     4      18.448 -19.016  -5.475  1.00 89.93           C
ATOM     26  CG  PHE     4      18.397 -18.006  -4.378  1.00 89.93           C
ATOM     27  CD1 PHE     4      19.382 -17.051  -4.262  1.00 89.93           C
ATOM     28  CD2 PHE     4      17.363 -18.001  -3.473  1.00 89.93           C
ATOM     29  CE1 PHE     4      19.344 -16.114  -3.256  1.00 89.93           C
ATOM     30  CE2 PHE     4      17.316 -17.067  -2.463  1.00 89.93           C
ATOM     31  CZ  PHE     4      18.308 -16.122  -2.352  1.00 89.93           C
ATOM     32  C   PHE     4      18.212 -19.107  -7.939  1.00 89.93           C
ATOM     33  O   PHE     4      19.320 -18.863  -8.409  1.00 89.93           O
ATOM     34  N   ASN     5      17.431 -20.052  -8.487  1.00 64.60           N
ATOM     35  CA  ASN     5      17.906 -20.780  -9.639  1.00 64.60           C
ATOM     36  CB  ASN     5      16.875 -21.766 -10.214  1.00 64.60           C
ATOM     37  CG  ASN     5      16.821 -22.985  -9.306  1.00 64.60           C
ATOM     38  OD1 ASN     5      17.794 -23.730  -9.208  1.00 64.60           O
ATOM     39  ND2 ASN     5      15.664 -23.205  -8.630  1.00 64.60           N
ATOM     40  C   ASN     5      18.258 -19.850 -10.765  1.00 64.60           C
ATOM     41  O   ASN     5      17.610 -18.825 -10.967  1.00 64.60           O
ATOM     42  N   GLY     6      19.331 -20.186 -11.523  1.00 42.84           N
ATOM     43  CA  GLY     6      19.663 -19.404 -12.681  1.00 42.84           C
ATOM     44  C   GLY     6      21.147 -19.218 -12.806  1.00 42.84           C
ATOM     45  O   GLY     6      21.936 -19.790 -12.054  1.00 42.84           O
ATOM     46  N   TYR     7      21.545 -18.391 -13.803  1.00 67.91           N
ATOM     47  CA  TYR     7      22.917 -18.037 -14.042  1.00 67.91           C
ATOM     48  CB  TYR     7      23.379 -18.091 -15.509  1.00 67.91           C
ATOM     49  CG  TYR     7      23.290 -19.493 -16.006  1.00 67.91           C
ATOM     50  CD1 TYR     7      24.339 -20.371 -15.840  1.00 67.91           C
ATOM     51  CD2 TYR     7      22.149 -19.926 -16.641  1.00 67.91           C
ATOM     52  CE1 TYR     7      24.247 -21.663 -16.304  1.00 67.91           C
ATOM     53  CE2 TYR     7      22.053 -21.214 -17.107  1.00 67.91           C
ATOM     54  CZ  TYR     7      23.103 -22.083 -16.938  1.00 67.91           C
ATOM     55  OH  TYR     7      23.004 -23.407 -17.416  1.00 67.91           O
ATOM     56  C   TYR     7      22.982 -16.593 -13.683  1.00 67.91           C
ATOM     57  O   TYR     7      22.120 -15.802 -14.071  1.00 67.91           O
ATOM     58  N   TRP     8      24.036 -16.219 -12.940  1.00144.18           N
ATOM     59  CA  TRP     8      24.102 -14.920 -12.359  1.00144.18           C
ATOM     60  CB  TRP     8      24.033 -15.099 -10.815  1.00144.18           C
ATOM     61  CG  TRP     8      22.815 -15.914 -10.381  1.00144.18           C
ATOM     62  CD2 TRP     8      21.594 -15.405  -9.816  1.00144.18           C
ATOM     63  CD1 TRP     8      22.633 -17.260 -10.501  1.00144.18           C
ATOM     64  NE1 TRP     8      21.364 -17.607 -10.089  1.00144.18           N
ATOM     65  CE2 TRP     8      20.718 -16.467  -9.666  1.00144.18           C
ATOM     66  CE3 TRP     8      21.217 -14.162  -9.455  1.00144.18           C
ATOM     67  CZ2 TRP     8      19.457 -16.273  -9.176  1.00144.18           C
ATOM     68  CZ3 TRP     8      19.957 -13.965  -8.952  1.00144.18           C
ATOM     69  CH2 TRP     8      19.077 -15.007  -8.822  1.00144.18           C
ATOM     70  C   TRP     8      25.436 -14.314 -12.709  1.00144.18           C
ATOM     71  O   TRP     8      26.445 -15.013 -12.700  1.00144.18           O
ATOM     72  N   LYS     9      25.486 -13.003 -13.055  1.00 84.53           N
ATOM     73  CA  LYS     9      26.779 -12.411 -13.294  1.00 84.53           C
ATOM     74  CB  LYS     9      27.169 -12.254 -14.774  1.00 84.53           C
ATOM     75  CG  LYS     9      28.556 -11.627 -14.928  1.00 84.53           C
ATOM     76  CD  LYS     9      29.233 -11.929 -16.264  1.00 84.53           C
ATOM     77  CE  LYS     9      29.901 -13.305 -16.274  1.00 84.53           C
ATOM     78  NZ  LYS     9      30.540 -13.555 -17.585  1.00 84.53           N
ATOM     79  C   LYS     9      26.819 -11.066 -12.636  1.00 84.53           C
ATOM     80  O   LYS     9      25.817 -10.356 -12.585  1.00 84.53           O
ATOM     81  N   MET    10      28.004 -10.673 -12.121  1.00137.38           N
ATOM     82  CA  MET    10      28.096  -9.453 -11.361  1.00137.38           C
ATOM     83  CB  MET    10      29.427  -9.267 -10.617  1.00137.38           C
ATOM     84  CG  MET    10      29.442  -7.978  -9.793  1.00137.38           C
ATOM     85  SD  MET    10      31.094  -7.394  -9.311  1.00137.38           S
ATOM     86  CE  MET    10      31.433  -6.646 -10.930  1.00137.38           C
ATOM     87  C   MET    10      27.972  -8.240 -12.233  1.00137.38           C
ATOM     88  O   MET    10      28.780  -8.027 -13.136  1.00137.38           O
ATOM     89  N   LEU    11      26.889  -7.461 -12.018  1.00112.56           N
ATOM     90  CA  LEU    11      26.655  -6.177 -12.624  1.00112.56           C
ATOM     91  CB  LEU    11      25.178  -5.754 -12.547  1.00112.56           C
ATOM     92  CG  LEU    11      24.900  -4.342 -13.108  1.00112.56           C
ATOM     93  CD1 LEU    11      25.172  -4.260 -14.618  1.00112.56           C
ATOM     94  CD2 LEU    11      23.491  -3.856 -12.729  1.00112.56           C
ATOM     95  C   LEU    11      27.433  -5.091 -11.940  1.00112.56           C
ATOM     96  O   LEU    11      28.103  -4.285 -12.587  1.00112.56           O
ATOM     97  N   SER    12      27.361  -5.054 -10.590  1.00 41.58           N
ATOM     98  CA  SER    12      27.946  -3.966  -9.858  1.00 41.58           C
ATOM     99  CB  SER    12      26.907  -2.973  -9.308  1.00 41.58           C
ATOM    100  OG  SER    12      26.220  -2.339 -10.376  1.00 41.58           O
ATOM    101  C   SER    12      28.683  -4.515  -8.683  1.00 41.58           C
ATOM    102  O   SER    12      28.397  -5.610  -8.203  1.00 41.58           O
ATOM    103  N   ASN    13      29.674  -3.746  -8.189  1.00 91.80           N
ATOM    104  CA  ASN    13      30.463  -4.190  -7.080  1.00 91.80           C
ATOM    105  CB  ASN    13      31.789  -4.843  -7.514  1.00 91.80           C
ATOM    106  CG  ASN    13      32.600  -3.798  -8.277  1.00 91.80           C
ATOM    107  OD1 ASN    13      32.047  -2.909  -8.922  1.00 91.80           O
ATOM    108  ND2 ASN    13      33.953  -3.903  -8.207  1.00 91.80           N
ATOM    109  C   ASN    13      30.830  -2.992  -6.265  1.00 91.80           C
ATOM    110  O   ASN    13      31.062  -1.910  -6.801  1.00 91.80           O
ATOM    111  N   GLU    14      30.883  -3.154  -4.929  1.00 98.70           N
ATOM    112  CA  GLU    14      31.280  -2.049  -4.110  1.00 98.70           C
ATOM    113  CB  GLU    14      30.112  -1.286  -3.472  1.00 98.70           C
ATOM    114  CG  GLU    14      29.290  -2.135  -2.507  1.00 98.70           C
ATOM    115  CD  GLU    14      28.335  -1.195  -1.789  1.00 98.70           C
ATOM    116  OE1 GLU    14      27.490  -0.564  -2.478  1.00 98.70           O
ATOM    117  OE2 GLU    14      28.443  -1.091  -0.536  1.00 98.70           O
ATOM    118  C   GLU    14      32.120  -2.577  -2.989  1.00 98.70           C
ATOM    119  O   GLU    14      31.914  -3.693  -2.515  1.00 98.70           O
ATOM    120  N   ASN    15      33.089  -1.746  -2.550  1.00 64.48           N
ATOM    121  CA  ASN    15      34.012  -2.002  -1.478  1.00 64.48           C
ATOM    122  CB  ASN    15      33.348  -2.122  -0.100  1.00 64.48           C
ATOM    123  CG  ASN    15      32.814  -0.756   0.311  1.00 64.48           C
ATOM    124  OD1 ASN    15      31.957  -0.181  -0.359  1.00 64.48           O
ATOM    125  ND2 ASN    15      33.331  -0.220   1.448  1.00 64.48           N
ATOM    126  C   ASN    15      34.816  -3.235  -1.739  1.00 64.48           C
ATOM    127  O   ASN    15      35.192  -3.957  -0.816  1.00 64.48           O
ATOM    128  N   PHE    16      35.141  -3.487  -3.017  1.00 59.86           N
ATOM    129  CA  PHE    16      35.893  -4.649  -3.385  1.00 59.86           C
ATOM    130  CB  PHE    16      36.027  -4.738  -4.916  1.00 59.86           C
ATOM    131  CG  PHE    16      36.761  -5.971  -5.308  1.00 59.86           C
ATOM    132  CD1 PHE    16      36.105  -7.178  -5.381  1.00 59.86           C
ATOM    133  CD2 PHE    16      38.099  -5.916  -5.625  1.00 59.86           C
ATOM    134  CE1 PHE    16      36.781  -8.317  -5.755  1.00 59.86           C
ATOM    135  CE2 PHE    16      38.779  -7.050  -5.999  1.00 59.86           C
ATOM    136  CZ  PHE    16      38.119  -8.253  -6.064  1.00 59.86           C
ATOM    137  C   PHE    16      37.271  -4.588  -2.788  1.00 59.86           C
ATOM    138  O   PHE    16      37.719  -5.529  -2.135  1.00 59.86           O
ATOM    139  N   GLU    17      37.978  -3.458  -2.969  1.00 90.09           N
ATOM    140  CA  GLU    17      39.346  -3.391  -2.536  1.00 90.09           C
ATOM    141  CB  GLU    17      40.065  -2.121  -3.020  1.00 90.09           C
ATOM    142  CG  GLU    17      41.565  -2.141  -2.734  1.00 90.09           C
ATOM    143  CD  GLU    17      42.169  -0.865  -3.300  1.00 90.09           C
ATOM    144  OE1 GLU    17      42.525  -0.863  -4.509  1.00 90.09           O
ATOM    145  OE2 GLU    17      42.291   0.123  -2.529  1.00 90.09           O
ATOM    146  C   GLU    17      39.473  -3.459  -1.043  1.00 90.09           C
ATOM    147  O   GLU    17      40.303  -4.204  -0.525  1.00 90.09           O
ATOM    148  N   GLU    18      38.648  -2.703  -0.295  1.00 37.89           N
ATOM    149  CA  GLU    18      38.800  -2.678   1.134  1.00 37.89           C
ATOM    150  CB  GLU    18      37.850  -1.690   1.838  1.00 37.89           C
ATOM    151  CG  GLU    18      38.163  -0.213   1.583  1.00 37.89           C
ATOM    152  CD  GLU    18      37.188   0.602   2.421  1.00 37.89           C
ATOM    153  OE1 GLU    18      37.192   0.417   3.668  1.00 37.89           O
ATOM    154  OE2 GLU    18      36.418   1.407   1.831  1.00 37.89           O
ATOM    155  C   GLU    18      38.510  -4.037   1.691  1.00 37.89           C
ATOM    156  O   GLU    18      39.189  -4.497   2.606  1.00 37.89           O
ATOM    157  N   TYR    19      37.485  -4.718   1.149  1.00 56.23           N
ATOM    158  CA  TYR    19      37.082  -5.999   1.658  1.00 56.23           C
ATOM    159  CB  TYR    19      35.822  -6.514   0.933  1.00 56.23           C
ATOM    160  CG  TYR    19      35.395  -7.844   1.455  1.00 56.23           C
ATOM    161  CD1 TYR    19      34.775  -7.953   2.681  1.00 56.23           C
ATOM    162  CD2 TYR    19      35.582  -8.978   0.705  1.00 56.23           C
ATOM    163  CE1 TYR    19      34.372  -9.178   3.159  1.00 56.23           C
ATOM    164  CE2 TYR    19      35.179 -10.206   1.178  1.00 56.23           C
ATOM    165  CZ  TYR    19      34.575 -10.310   2.407  1.00 56.23           C
ATOM    166  OH  TYR    19      34.170 -11.575   2.885  1.00 56.23           O
ATOM    167  C   TYR    19      38.198  -6.982   1.463  1.00 56.23           C
ATOM    168  O   TYR    19      38.559  -7.711   2.386  1.00 56.23           O
ATOM    169  N   LEU    20      38.802  -7.001   0.262  1.00 87.23           N
ATOM    170  CA  LEU    20      39.852  -7.940  -0.026  1.00 87.23           C
ATOM    171  CB  LEU    20      40.362  -7.869  -1.479  1.00 87.23           C
ATOM    172  CG  LEU    20      39.500  -8.626  -2.507  1.00 87.23           C
ATOM    173  CD1 LEU    20      39.699 -10.144  -2.382  1.00 87.23           C
ATOM    174  CD2 LEU    20      38.016  -8.239  -2.413  1.00 87.23           C
ATOM    175  C   LEU    20      41.030  -7.711   0.867  1.00 87.23           C
ATOM    176  O   LEU    20      41.649  -8.671   1.322  1.00 87.23           O
ATOM    177  N   ARG    21      41.392  -6.443   1.128  1.00157.39           N
ATOM    178  CA  ARG    21      42.546  -6.205   1.946  1.00157.39           C
ATOM    179  CB  ARG    21      42.983  -4.732   2.032  1.00157.39           C
ATOM    180  CG  ARG    21      44.341  -4.592   2.736  1.00157.39           C
ATOM    181  CD  ARG    21      44.929  -3.177   2.739  1.00157.39           C
ATOM    182  NE  ARG    21      44.461  -2.485   3.974  1.00157.39           N
ATOM    183  CZ  ARG    21      45.130  -2.635   5.156  1.00157.39           C
ATOM    184  NH1 ARG    21      46.224  -3.448   5.234  1.00157.39           N
ATOM    185  NH2 ARG    21      44.706  -1.962   6.267  1.00157.39           N
ATOM    186  C   ARG    21      42.295  -6.696   3.341  1.00157.39           C
ATOM    187  O   ARG    21      43.193  -7.243   3.980  1.00157.39           O
ATOM    188  N   ALA    22      41.066  -6.511   3.860  1.00 37.07           N
ATOM    189  CA  ALA    22      40.765  -6.911   5.210  1.00 37.07           C
ATOM    190  CB  ALA    22      39.323  -6.575   5.624  1.00 37.07           C
ATOM    191  C   ALA    22      40.928  -8.397   5.334  1.00 37.07           C
ATOM    192  O   ALA    22      41.498  -8.886   6.307  1.00 37.07           O
ATOM    193  N   LEU    23      40.452  -9.134   4.313  1.00 85.52           N
ATOM    194  CA  LEU    23      40.472 -10.568   4.209  1.00 85.52           C
ATOM    195  CB  LEU    23      39.828 -11.110   2.923  1.00 85.52           C
ATOM    196  CG  LEU    23      38.333 -10.804   2.753  1.00 85.52           C
ATOM    197  CD1 LEU    23      37.792 -11.521   1.508  1.00 85.52           C
ATOM    198  CD2 LEU    23      37.536 -11.119   4.027  1.00 85.52           C
ATOM    199  C   LEU    23      41.900 -11.017   4.134  1.00 85.52           C
ATOM    200  O   LEU    23      42.188 -12.182   4.404  1.00 85.52           O
ATOM    201  N   ASP    24      42.820 -10.094   3.771  1.00116.37           N
ATOM    202  CA  ASP    24      44.218 -10.388   3.578  1.00116.37           C
ATOM    203  CB  ASP    24      44.768 -11.328   4.673  1.00116.37           C
ATOM    204  CG  ASP    24      46.285 -11.408   4.613  1.00116.37           C
ATOM    205  OD1 ASP    24      46.899 -10.642   3.824  1.00116.37           O
ATOM    206  OD2 ASP    24      46.849 -12.245   5.365  1.00116.37           O
ATOM    207  C   ASP    24      44.478 -11.002   2.229  1.00116.37           C
ATOM    208  O   ASP    24      45.363 -11.841   2.072  1.00116.37           O
ATOM    209  N   VAL    25      43.713 -10.580   1.203  1.00 46.92           N
ATOM    210  CA  VAL    25      43.994 -11.008  -0.139  1.00 46.92           C
ATOM    211  CB  VAL    25      42.861 -10.781  -1.097  1.00 46.92           C
ATOM    212  CG1 VAL    25      43.326 -11.157  -2.514  1.00 46.92           C
ATOM    213  CG2 VAL    25      41.642 -11.582  -0.607  1.00 46.92           C
ATOM    214  C   VAL    25      45.164 -10.196  -0.611  1.00 46.92           C
ATOM    215  O   VAL    25      45.309  -9.026  -0.257  1.00 46.92           O
ATOM    216  N   ASN    26      46.031 -10.816  -1.436  1.00 57.78           N
ATOM    217  CA  ASN    26      47.236 -10.192  -1.911  1.00 57.78           C
ATOM    218  CB  ASN    26      48.157 -11.170  -2.659  1.00 57.78           C
ATOM    219  CG  ASN    26      48.606 -12.215  -1.647  1.00 57.78           C
ATOM    220  OD1 ASN    26      47.833 -13.089  -1.255  1.00 57.78           O
ATOM    221  ND2 ASN    26      49.889 -12.122  -1.209  1.00 57.78           N
ATOM    222  C   ASN    26      46.884  -9.066  -2.833  1.00 57.78           C
ATOM    223  O   ASN    26      45.853  -9.081  -3.502  1.00 57.78           O
ATOM    224  N   VAL    27      47.770  -8.052  -2.873  1.00 37.53           N
ATOM    225  CA  VAL    27      47.596  -6.840  -3.628  1.00 37.53           C
ATOM    226  CB  VAL    27      48.797  -5.948  -3.532  1.00 37.53           C
ATOM    227  CG1 VAL    27      48.603  -4.766  -4.496  1.00 37.53           C
ATOM    228  CG2 VAL    27      49.010  -5.550  -2.062  1.00 37.53           C
ATOM    229  C   VAL    27      47.467  -7.139  -5.084  1.00 37.53           C
ATOM    230  O   VAL    27      46.558  -6.642  -5.747  1.00 37.53           O
ATOM    231  N   ALA    28      48.372  -7.979  -5.616  1.00 23.46           N
ATOM    232  CA  ALA    28      48.400  -8.235  -7.023  1.00 23.46           C
ATOM    233  CB  ALA    28      49.522  -9.204  -7.426  1.00 23.46           C
ATOM    234  C   ALA    28      47.112  -8.860  -7.429  1.00 23.46           C
ATOM    235  O   ALA    28      46.534  -8.494  -8.451  1.00 23.46           O
ATOM    236  N   LEU    29      46.618  -9.812  -6.619  1.00135.75           N
ATOM    237  CA  LEU    29      45.419 -10.509  -6.966  1.00135.75           C
ATOM    238  CB  LEU    29      45.070 -11.640  -5.985  1.00135.75           C
ATOM    239  CG  LEU    29      46.088 -12.797  -6.008  1.00135.75           C
ATOM    240  CD1 LEU    29      46.119 -13.485  -7.382  1.00135.75           C
ATOM    241  CD2 LEU    29      47.474 -12.332  -5.539  1.00135.75           C
ATOM    242  C   LEU    29      44.283  -9.538  -7.006  1.00135.75           C
ATOM    243  O   LEU    29      43.435  -9.606  -7.893  1.00135.75           O
ATOM    244  N   ARG    30      44.233  -8.593  -6.051  1.00 77.39           N
ATOM    245  CA  ARG    30      43.151  -7.652  -6.045  1.00 77.39           C
ATOM    246  CB  ARG    30      43.258  -6.616  -4.913  1.00 77.39           C
ATOM    247  CG  ARG    30      42.846  -7.122  -3.529  1.00 77.39           C
ATOM    248  CD  ARG    30      43.195  -6.127  -2.417  1.00 77.39           C
ATOM    249  NE  ARG    30      43.402  -4.807  -3.078  1.00 77.39           N
ATOM    250  CZ  ARG    30      44.182  -3.850  -2.496  1.00 77.39           C
ATOM    251  NH1 ARG    30      44.687  -4.042  -1.242  1.00 77.39           N
ATOM    252  NH2 ARG    30      44.476  -2.705  -3.181  1.00 77.39           N
ATOM    253  C   ARG    30      43.184  -6.876  -7.322  1.00 77.39           C
ATOM    254  O   ARG    30      42.153  -6.660  -7.958  1.00 77.39           O
ATOM    255  N   LYS    31      44.389  -6.465  -7.751  1.00114.86           N
ATOM    256  CA  LYS    31      44.527  -5.609  -8.894  1.00114.86           C
ATOM    257  CB  LYS    31      46.007  -5.347  -9.234  1.00114.86           C
ATOM    258  CG  LYS    31      46.815  -4.643  -8.140  1.00114.86           C
ATOM    259  CD  LYS    31      46.381  -3.203  -7.858  1.00114.86           C
ATOM    260  CE  LYS    31      47.228  -2.512  -6.786  1.00114.86           C
ATOM    261  NZ  LYS    31      48.610  -2.304  -7.284  1.00114.86           N
ATOM    262  C   LYS    31      43.941  -6.256 -10.111  1.00114.86           C
ATOM    263  O   LYS    31      43.086  -5.675 -10.777  1.00114.86           O
ATOM    264  N   ILE    32      44.370  -7.494 -10.416  1.00 95.13           N
ATOM    265  CA  ILE    32      43.950  -8.164 -11.616  1.00 95.13           C
ATOM    266  CB  ILE    32      44.677  -9.450 -11.870  1.00 95.13           C
ATOM    267  CG1 ILE    32      44.251 -10.021 -13.237  1.00 95.13           C
ATOM    268  CG2 ILE    32      44.428 -10.383 -10.673  1.00 95.13           C
ATOM    269  CD1 ILE    32      45.127 -11.159 -13.759  1.00 95.13           C
ATOM    270  C   ILE    32      42.485  -8.479 -11.587  1.00 95.13           C
ATOM    271  O   ILE    32      41.793  -8.342 -12.593  1.00 95.13           O
ATOM    272  N   ALA    33      41.997  -8.910 -10.415  1.00 63.62           N
ATOM    273  CA  ALA    33      40.667  -9.381 -10.136  1.00 63.62           C
ATOM    274  CB  ALA    33      40.521  -9.901  -8.696  1.00 63.62           C
ATOM    275  C   ALA    33      39.615  -8.326 -10.328  1.00 63.62           C
ATOM    276  O   ALA    33      38.459  -8.662 -10.574  1.00 63.62           O
ATOM    277  N   ASN    34      39.960  -7.032 -10.194  1.00 62.20           N
ATOM    278  CA  ASN    34      38.969  -5.990 -10.158  1.00 62.20           C
ATOM    279  CB  ASN    34      39.579  -4.577 -10.167  1.00 62.20           C
ATOM    280  CG  ASN    34      40.262  -4.350  -8.828  1.00 62.20           C
ATOM    281  OD1 ASN    34      39.777  -4.792  -7.787  1.00 62.20           O
ATOM    282  ND2 ASN    34      41.423  -3.642  -8.851  1.00 62.20           N
ATOM    283  C   ASN    34      38.007  -6.059 -11.316  1.00 62.20           C
ATOM    284  O   ASN    34      36.809  -5.872 -11.114  1.00 62.20           O
ATOM    285  N   LEU    35      38.490  -6.298 -12.548  1.00101.77           N
ATOM    286  CA  LEU    35      37.685  -6.345 -13.745  1.00101.77           C
ATOM    287  CB  LEU    35      38.534  -6.414 -15.026  1.00101.77           C
ATOM    288  CG  LEU    35      39.394  -5.162 -15.284  1.00101.77           C
ATOM    289  CD1 LEU    35      40.394  -4.925 -14.142  1.00101.77           C
ATOM    290  CD2 LEU    35      40.077  -5.234 -16.661  1.00101.77           C
ATOM    291  C   LEU    35      36.757  -7.529 -13.788  1.00101.77           C
ATOM    292  O   LEU    35      35.650  -7.426 -14.316  1.00101.77           O
ATOM    293  N   LEU    36      37.174  -8.689 -13.245  1.00 68.81           N
ATOM    294  CA  LEU    36      36.421  -9.906 -13.395  1.00 68.81           C
ATOM    295  CB  LEU    36      37.001 -11.114 -12.637  1.00 68.81           C
ATOM    296  CG  LEU    36      36.080 -12.354 -12.698  1.00 68.81           C
ATOM    297  CD1 LEU    36      35.950 -12.892 -14.130  1.00 68.81           C
ATOM    298  CD2 LEU    36      36.507 -13.429 -11.686  1.00 68.81           C
ATOM    299  C   LEU    36      35.018  -9.769 -12.906  1.00 68.81           C
ATOM    300  O   LEU    36      34.734  -9.124 -11.899  1.00 68.81           O
ATOM    301  N   LYS    37      34.085 -10.385 -13.656  1.00149.78           N
ATOM    302  CA  LYS    37      32.726 -10.419 -13.216  1.00149.78           C
ATOM    303  CB  LYS    37      31.715  -9.907 -14.259  1.00149.78           C
ATOM    304  CG  LYS    37      31.870 -10.493 -15.665  1.00149.78           C
ATOM    305  CD  LYS    37      33.152 -10.074 -16.388  1.00149.78           C
ATOM    306  CE  LYS    37      33.178 -10.460 -17.867  1.00149.78           C
ATOM    307  NZ  LYS    37      34.290  -9.764 -18.556  1.00149.78           N
ATOM    308  C   LYS    37      32.437 -11.847 -12.892  1.00149.78           C
ATOM    309  O   LYS    37      32.483 -12.726 -13.753  1.00149.78           O
ATOM    310  N   PRO    38      32.163 -12.094 -11.644  1.00132.24           N
ATOM    311  CA  PRO    38      31.915 -13.438 -11.215  1.00132.24           C
ATOM    312  CD  PRO    38      32.739 -11.279 -10.586  1.00132.24           C
ATOM    313  CB  PRO    38      31.977 -13.409  -9.690  1.00132.24           C
ATOM    314  CG  PRO    38      32.919 -12.228  -9.388  1.00132.24           C
ATOM    315  C   PRO    38      30.620 -13.947 -11.749  1.00132.24           C
ATOM    316  O   PRO    38      29.627 -13.221 -11.719  1.00132.24           O
ATOM    317  N   ASP    39      30.616 -15.205 -12.223  1.00 92.88           N
ATOM    318  CA  ASP    39      29.444 -15.844 -12.743  1.00 92.88           C
ATOM    319  CB  ASP    39      29.746 -16.645 -14.025  1.00 92.88           C
ATOM    320  CG  ASP    39      28.478 -17.300 -14.551  1.00 92.88           C
ATOM    321  OD1 ASP    39      27.376 -16.968 -14.041  1.00 92.88           O
ATOM    322  OD2 ASP    39      28.602 -18.148 -15.474  1.00 92.88           O
ATOM    323  C   ASP    39      29.026 -16.825 -11.696  1.00 92.88           C
ATOM    324  O   ASP    39      29.853 -17.597 -11.211  1.00 92.88           O
ATOM    325  N   LYS    40      27.741 -16.806 -11.290  1.00 78.15           N
ATOM    326  CA  LYS    40      27.335 -17.748 -10.288  1.00 78.15           C
ATOM    327  CB  LYS    40      26.898 -17.084  -8.974  1.00 78.15           C
ATOM    328  CG  LYS    40      28.022 -16.293  -8.299  1.00 78.15           C
ATOM    329  CD  LYS    40      27.538 -15.370  -7.178  1.00 78.15           C
ATOM    330  CE  LYS    40      28.651 -14.516  -6.567  1.00 78.15           C
ATOM    331  NZ  LYS    40      29.741 -15.381  -6.060  1.00 78.15           N
ATOM    332  C   LYS    40      26.163 -18.509 -10.815  1.00 78.15           C
ATOM    333  O   LYS    40      25.211 -17.921 -11.325  1.00 78.15           O
ATOM    334  N   GLU    41      26.210 -19.854 -10.724  1.00 83.60           N
ATOM    335  CA  GLU    41      25.084 -20.627 -11.162  1.00 83.60           C
ATOM    336  CB  GLU    41      25.408 -21.639 -12.271  1.00 83.60           C
ATOM    337  CG  GLU    41      26.403 -22.717 -11.856  1.00 83.60           C
ATOM    338  CD  GLU    41      26.740 -23.507 -13.111  1.00 83.60           C
ATOM    339  OE1 GLU    41      26.586 -22.940 -14.227  1.00 83.60           O
ATOM    340  OE2 GLU    41      27.158 -24.687 -12.969  1.00 83.60           O
ATOM    341  C   GLU    41      24.553 -21.357  -9.970  1.00 83.60           C
ATOM    342  O   GLU    41      25.301 -21.991  -9.224  1.00 83.60           O
ATOM    343  N   ILE    42      23.225 -21.270  -9.758  1.00 60.94           N
ATOM    344  CA  ILE    42      22.674 -21.860  -8.578  1.00 60.94           C
ATOM    345  CB  ILE    42      22.133 -20.837  -7.621  1.00 60.94           C
ATOM    346  CG1 ILE    42      23.262 -19.903  -7.158  1.00 60.94           C
ATOM    347  CG2 ILE    42      21.430 -21.570  -6.464  1.00 60.94           C
ATOM    348  CD1 ILE    42      22.775 -18.641  -6.446  1.00 60.94           C
ATOM    349  C   ILE    42      21.549 -22.771  -8.937  1.00 60.94           C
ATOM    350  O   ILE    42      20.759 -22.490  -9.837  1.00 60.94           O
ATOM    351  N   VAL    43      21.491 -23.927  -8.245  1.00 51.96           N
ATOM    352  CA  VAL    43      20.390 -24.833  -8.371  1.00 51.96           C
ATOM    353  CB  VAL    43      20.796 -26.218  -8.778  1.00 51.96           C
ATOM    354  CG1 VAL    43      19.555 -27.124  -8.764  1.00 51.96           C
ATOM    355  CG2 VAL    43      21.494 -26.135 -10.146  1.00 51.96           C
ATOM    356  C   VAL    43      19.822 -24.911  -6.992  1.00 51.96           C
ATOM    357  O   VAL    43      20.515 -25.286  -6.047  1.00 51.96           O
ATOM    358  N   GLN    44      18.540 -24.541  -6.832  1.00 62.50           N
ATOM    359  CA  GLN    44      17.981 -24.535  -5.514  1.00 62.50           C
ATOM    360  CB  GLN    44      17.486 -23.152  -5.062  1.00 62.50           C
ATOM    361  CG  GLN    44      16.906 -23.142  -3.647  1.00 62.50           C
ATOM    362  CD  GLN    44      16.460 -21.720  -3.343  1.00 62.50           C
ATOM    363  OE1 GLN    44      16.426 -21.299  -2.189  1.00 62.50           O
ATOM    364  NE2 GLN    44      16.100 -20.961  -4.414  1.00 62.50           N
ATOM    365  C   GLN    44      16.801 -25.442  -5.497  1.00 62.50           C
ATOM    366  O   GLN    44      15.892 -25.324  -6.319  1.00 62.50           O
ATOM    367  N   ASP    45      16.814 -26.396  -4.550  1.00 58.43           N
ATOM    368  CA  ASP    45      15.731 -27.314  -4.392  1.00 58.43           C
ATOM    369  CB  ASP    45      16.204 -28.774  -4.399  1.00 58.43           C
ATOM    370  CG  ASP    45      16.886 -29.027  -5.733  1.00 58.43           C
ATOM    371  OD1 ASP    45      16.327 -28.591  -6.775  1.00 58.43           O
ATOM    372  OD2 ASP    45      17.987 -29.638  -5.723  1.00 58.43           O
ATOM    373  C   ASP    45      15.231 -27.071  -3.008  1.00 58.43           C
ATOM    374  O   ASP    45      15.612 -27.775  -2.075  1.00 58.43           O
ATOM    375  N   GLY    46      14.357 -26.068  -2.824  1.00 30.42           N
ATOM    376  CA  GLY    46      13.926 -25.819  -1.485  1.00 30.42           C
ATOM    377  C   GLY    46      15.148 -25.430  -0.714  1.00 30.42           C
ATOM    378  O   GLY    46      15.888 -24.533  -1.112  1.00 30.42           O
ATOM    379  N   ASP    47      15.372 -26.101   0.431  1.00 54.14           N
ATOM    380  CA  ASP    47      16.485 -25.835   1.299  1.00 54.14           C
ATOM    381  CB  ASP    47      16.382 -26.542   2.663  1.00 54.14           C
ATOM    382  CG  ASP    47      15.356 -25.803   3.509  1.00 54.14           C
ATOM    383  OD1 ASP    47      14.804 -24.781   3.020  1.00 54.14           O
ATOM    384  OD2 ASP    47      15.117 -26.250   4.662  1.00 54.14           O
ATOM    385  C   ASP    47      17.782 -26.252   0.669  1.00 54.14           C
ATOM    386  O   ASP    47      18.817 -25.640   0.930  1.00 54.14           O
ATOM    387  N   HIS    48      17.761 -27.324  -0.152  1.00 69.75           N
ATOM    388  CA  HIS    48      18.951 -27.870  -0.748  1.00 69.75           C
ATOM    389  ND1 HIS    48      19.958 -31.317  -2.107  1.00 69.75           N
ATOM    390  CG  HIS    48      19.929 -29.972  -1.810  1.00 69.75           C
ATOM    391  CB  HIS    48      18.685 -29.232  -1.417  1.00 69.75           C
ATOM    392  NE2 HIS    48      22.045 -30.577  -2.322  1.00 69.75           N
ATOM    393  CD2 HIS    48      21.213 -29.535  -1.949  1.00 69.75           C
ATOM    394  CE1 HIS    48      21.246 -31.627  -2.403  1.00 69.75           C
ATOM    395  C   HIS    48      19.457 -26.932  -1.798  1.00 69.75           C
ATOM    396  O   HIS    48      18.712 -26.521  -2.688  1.00 69.75           O
ATOM    397  N   MET    49      20.755 -26.566  -1.731  1.00114.71           N
ATOM    398  CA  MET    49      21.247 -25.646  -2.715  1.00114.71           C
ATOM    399  CB  MET    49      21.360 -24.199  -2.200  1.00114.71           C
ATOM    400  CG  MET    49      21.866 -23.211  -3.252  1.00114.71           C
ATOM    401  SD  MET    49      21.905 -21.485  -2.684  1.00114.71           S
ATOM    402  CE  MET    49      20.116 -21.234  -2.868  1.00114.71           C
ATOM    403  C   MET    49      22.613 -26.051  -3.152  1.00114.71           C
ATOM    404  O   MET    49      23.433 -26.492  -2.349  1.00114.71           O
ATOM    405  N   ILE    50      22.878 -25.930  -4.466  1.00 96.06           N
ATOM    406  CA  ILE    50      24.196 -26.164  -4.968  1.00 96.06           C
ATOM    407  CB  ILE    50      24.271 -27.287  -5.974  1.00 96.06           C
ATOM    408  CG1 ILE    50      25.736 -27.587  -6.334  1.00 96.06           C
ATOM    409  CG2 ILE    50      23.369 -26.968  -7.177  1.00 96.06           C
ATOM    410  CD1 ILE    50      25.913 -28.906  -7.086  1.00 96.06           C
ATOM    411  C   ILE    50      24.611 -24.872  -5.598  1.00 96.06           C
ATOM    412  O   ILE    50      23.969 -24.380  -6.526  1.00 96.06           O
ATOM    413  N   ILE    51      25.689 -24.250  -5.083  1.00 95.21           N
ATOM    414  CA  ILE    51      26.053 -22.993  -5.659  1.00 95.21           C
ATOM    415  CB  ILE    51      25.996 -21.826  -4.707  1.00 95.21           C
ATOM    416  CG1 ILE    51      26.074 -20.506  -5.497  1.00 95.21           C
ATOM    417  CG2 ILE    51      27.091 -21.993  -3.643  1.00 95.21           C
ATOM    418  CD1 ILE    51      25.737 -19.270  -4.665  1.00 95.21           C
ATOM    419  C   ILE    51      27.435 -23.104  -6.210  1.00 95.21           C
ATOM    420  O   ILE    51      28.367 -23.525  -5.525  1.00 95.21           O
ATOM    421  N   ARG    52      27.591 -22.725  -7.494  1.00118.48           N
ATOM    422  CA  ARG    52      28.870 -22.840  -8.120  1.00118.48           C
ATOM    423  CB  ARG    52      28.853 -23.780  -9.339  1.00118.48           C
ATOM    424  CG  ARG    52      30.233 -24.221  -9.832  1.00118.48           C
ATOM    425  CD  ARG    52      30.196 -24.874 -11.215  1.00118.48           C
ATOM    426  NE  ARG    52      31.579 -25.308 -11.555  1.00118.48           N
ATOM    427  CZ  ARG    52      31.977 -26.576 -11.247  1.00118.48           C
ATOM    428  NH1 ARG    52      31.096 -27.426 -10.643  1.00118.48           N
ATOM    429  NH2 ARG    52      33.242 -26.991 -11.539  1.00118.48           N
ATOM    430  C   ARG    52      29.267 -21.485  -8.605  1.00118.48           C
ATOM    431  O   ARG    52      28.434 -20.715  -9.081  1.00118.48           O
ATOM    432  N   THR    53      30.563 -21.140  -8.467  1.00105.08           N
ATOM    433  CA  THR    53      30.985 -19.871  -8.977  1.00105.08           C
ATOM    434  CB  THR    53      31.375 -18.862  -7.934  1.00105.08           C
ATOM    435  OG1 THR    53      31.535 -17.582  -8.527  1.00105.08           O
ATOM    436  CG2 THR    53      32.698 -19.299  -7.288  1.00105.08           C
ATOM    437  C   THR    53      32.185 -20.095  -9.826  1.00105.08           C
ATOM    438  O   THR    53      33.046 -20.912  -9.501  1.00105.08           O
ATOM    439  N   LEU    54      32.267 -19.377 -10.960  1.00102.45           N
ATOM    440  CA  LEU    54      33.442 -19.502 -11.762  1.00102.45           C
ATOM    441  CB  LEU    54      33.225 -19.293 -13.272  1.00102.45           C
ATOM    442  CG  LEU    54      32.625 -20.509 -13.994  1.00102.45           C
ATOM    443  CD1 LEU    54      33.671 -21.625 -14.158  1.00102.45           C
ATOM    444  CD2 LEU    54      31.349 -20.999 -13.294  1.00102.45           C
ATOM    445  C   LEU    54      34.385 -18.450 -11.309  1.00102.45           C
ATOM    446  O   LEU    54      34.224 -17.270 -11.617  1.00102.45           O
ATOM    447  N   SER    55      35.392 -18.866 -10.527  1.00146.20           N
ATOM    448  CA  SER    55      36.415 -17.973 -10.093  1.00146.20           C
ATOM    449  CB  SER    55      37.104 -18.441  -8.797  1.00146.20           C
ATOM    450  OG  SER    55      38.151 -17.552  -8.442  1.00146.20           O
ATOM    451  C   SER    55      37.423 -18.002 -11.184  1.00146.20           C
ATOM    452  O   SER    55      37.317 -18.807 -12.109  1.00146.20           O
ATOM    453  N   THR    56      38.429 -17.115 -11.127  1.00159.09           N
ATOM    454  CA  THR    56      39.383 -17.183 -12.186  1.00159.09           C
ATOM    455  CB  THR    56      40.385 -16.059 -12.161  1.00159.09           C
ATOM    456  OG1 THR    56      41.234 -16.135 -13.294  1.00159.09           O
ATOM    457  CG2 THR    56      41.202 -16.111 -10.860  1.00159.09           C
ATOM    458  C   THR    56      40.082 -18.506 -12.074  1.00159.09           C
ATOM    459  O   THR    56      40.746 -18.803 -11.083  1.00159.09           O
ATOM    460  N   PHE    57      39.886 -19.368 -13.090  1.00252.15           N
ATOM    461  CA  PHE    57      40.520 -20.652 -13.144  1.00252.15           C
ATOM    462  CB  PHE    57      42.056 -20.567 -13.181  1.00252.15           C
ATOM    463  CG  PHE    57      42.424 -19.996 -14.505  1.00252.15           C
ATOM    464  CD1 PHE    57      42.258 -18.653 -14.749  1.00252.15           C
ATOM    465  CD2 PHE    57      42.944 -20.799 -15.494  1.00252.15           C
ATOM    466  CE1 PHE    57      42.593 -18.115 -15.968  1.00252.15           C
ATOM    467  CE2 PHE    57      43.282 -20.267 -16.715  1.00252.15           C
ATOM    468  CZ  PHE    57      43.105 -18.925 -16.953  1.00252.15           C
ATOM    469  C   PHE    57      40.138 -21.457 -11.949  1.00252.15           C
ATOM    470  O   PHE    57      40.833 -22.409 -11.600  1.00252.15           O
ATOM    471  N   ARG    58      39.009 -21.136 -11.295  1.00117.55           N
ATOM    472  CA  ARG    58      38.694 -21.947 -10.157  1.00117.55           C
ATOM    473  CB  ARG    58      39.010 -21.275  -8.806  1.00117.55           C
ATOM    474  CG  ARG    58      40.515 -21.114  -8.554  1.00117.55           C
ATOM    475  CD  ARG    58      41.136 -22.252  -7.734  1.00117.55           C
ATOM    476  NE  ARG    58      42.616 -22.074  -7.757  1.00117.55           N
ATOM    477  CZ  ARG    58      43.324 -22.115  -6.590  1.00117.55           C
ATOM    478  NH1 ARG    58      42.664 -22.225  -5.399  1.00117.55           N
ATOM    479  NH2 ARG    58      44.687 -22.038  -6.610  1.00117.55           N
ATOM    480  C   ARG    58      37.241 -22.267 -10.191  1.00117.55           C
ATOM    481  O   ARG    58      36.413 -21.436 -10.559  1.00117.55           O
ATOM    482  N   ASN    59      36.903 -23.516  -9.824  1.00 39.97           N
ATOM    483  CA  ASN    59      35.532 -23.913  -9.785  1.00 39.97           C
ATOM    484  CB  ASN    59      35.277 -25.283 -10.439  1.00 39.97           C
ATOM    485  CG  ASN    59      35.541 -25.155 -11.933  1.00 39.97           C
ATOM    486  OD1 ASN    59      35.376 -24.086 -12.518  1.00 39.97           O
ATOM    487  ND2 ASN    59      35.974 -26.277 -12.568  1.00 39.97           N
ATOM    488  C   ASN    59      35.204 -24.032  -8.335  1.00 39.97           C
ATOM    489  O   ASN    59      35.847 -24.775  -7.596  1.00 39.97           O
ATOM    490  N   TYR    60      34.187 -23.276  -7.892  1.00173.20           N
ATOM    491  CA  TYR    60      33.801 -23.235  -6.513  1.00173.20           C
ATOM    492  CB  TYR    60      33.760 -21.759  -6.067  1.00173.20           C
ATOM    493  CG  TYR    60      33.249 -21.505  -4.690  1.00173.20           C
ATOM    494  CD1 TYR    60      34.087 -21.558  -3.601  1.00173.20           C
ATOM    495  CD2 TYR    60      31.930 -21.168  -4.493  1.00173.20           C
ATOM    496  CE1 TYR    60      33.614 -21.301  -2.336  1.00173.20           C
ATOM    497  CE2 TYR    60      31.447 -20.913  -3.231  1.00173.20           C
ATOM    498  CZ  TYR    60      32.292 -20.981  -2.148  1.00173.20           C
ATOM    499  OH  TYR    60      31.807 -20.716  -0.849  1.00173.20           O
ATOM    500  C   TYR    60      32.416 -23.802  -6.453  1.00173.20           C
ATOM    501  O   TYR    60      31.472 -23.176  -6.928  1.00173.20           O
ATOM    502  N   ILE    61      32.256 -25.012  -5.876  1.00123.01           N
ATOM    503  CA  ILE    61      30.949 -25.595  -5.772  1.00123.01           C
ATOM    504  CB  ILE    61      30.785 -26.883  -6.541  1.00123.01           C
ATOM    505  CG1 ILE    61      29.311 -27.325  -6.532  1.00123.01           C
ATOM    506  CG2 ILE    61      31.754 -27.941  -5.982  1.00123.01           C
ATOM    507  CD1 ILE    61      28.398 -26.420  -7.356  1.00123.01           C
ATOM    508  C   ILE    61      30.702 -25.880  -4.329  1.00123.01           C
ATOM    509  O   ILE    61      31.514 -26.516  -3.660  1.00123.01           O
ATOM    510  N   MET    62      29.563 -25.396  -3.800  1.00115.47           N
ATOM    511  CA  MET    62      29.291 -25.642  -2.418  1.00115.47           C
ATOM    512  CB  MET    62      29.421 -24.371  -1.566  1.00115.47           C
ATOM    513  CG  MET    62      30.811 -23.761  -1.755  1.00115.47           C
ATOM    514  SD  MET    62      32.150 -24.925  -1.370  1.00115.47           S
ATOM    515  CE  MET    62      33.403 -24.244  -2.491  1.00115.47           C
ATOM    516  C   MET    62      27.894 -26.152  -2.329  1.00115.47           C
ATOM    517  O   MET    62      26.968 -25.545  -2.867  1.00115.47           O
ATOM    518  N   ASP    63      27.724 -27.312  -1.661  1.00 41.92           N
ATOM    519  CA  ASP    63      26.421 -27.880  -1.483  1.00 41.92           C
ATOM    520  CB  ASP    63      26.339 -29.398  -1.736  1.00 41.92           C
ATOM    521  CG  ASP    63      26.478 -29.679  -3.222  1.00 41.92           C
ATOM    522  OD1 ASP    63      26.725 -28.713  -3.992  1.00 41.92           O
ATOM    523  OD2 ASP    63      26.337 -30.870  -3.608  1.00 41.92           O
ATOM    524  C   ASP    63      26.082 -27.703  -0.048  1.00 41.92           C
ATOM    525  O   ASP    63      26.839 -28.110   0.834  1.00 41.92           O
ATOM    526  N   PHE    64      24.942 -27.050   0.227  1.00 66.41           N
ATOM    527  CA  PHE    64      24.561 -26.907   1.591  1.00 66.41           C
ATOM    528  CB  PHE    64      25.073 -25.604   2.240  1.00 66.41           C
ATOM    529  CG  PHE    64      24.554 -24.411   1.502  1.00 66.41           C
ATOM    530  CD1 PHE    64      25.194 -23.943   0.375  1.00 66.41           C
ATOM    531  CD2 PHE    64      23.432 -23.751   1.947  1.00 66.41           C
ATOM    532  CE1 PHE    64      24.722 -22.840  -0.300  1.00 66.41           C
ATOM    533  CE2 PHE    64      22.954 -22.649   1.279  1.00 66.41           C
ATOM    534  CZ  PHE    64      23.600 -22.190   0.154  1.00 66.41           C
ATOM    535  C   PHE    64      23.075 -26.942   1.663  1.00 66.41           C
ATOM    536  O   PHE    64      22.378 -26.542   0.731  1.00 66.41           O
ATOM    537  N   GLN    65      22.551 -27.473   2.781  1.00 60.39           N
ATOM    538  CA  GLN    65      21.135 -27.486   2.933  1.00 60.39           C
ATOM    539  CB  GLN    65      20.551 -28.907   2.975  1.00 60.39           C
ATOM    540  CG  GLN    65      20.873 -29.631   1.658  1.00 60.39           C
ATOM    541  CD  GLN    65      20.124 -30.953   1.566  1.00 60.39           C
ATOM    542  OE1 GLN    65      20.695 -32.025   1.761  1.00 60.39           O
ATOM    543  NE2 GLN    65      18.804 -30.874   1.246  1.00 60.39           N
ATOM    544  C   GLN    65      20.864 -26.721   4.180  1.00 60.39           C
ATOM    545  O   GLN    65      21.468 -26.967   5.223  1.00 60.39           O
ATOM    546  N   VAL    66      19.933 -25.757   4.090  1.00 44.75           N
ATOM    547  CA  VAL    66      19.713 -24.853   5.174  1.00 44.75           C
ATOM    548  CB  VAL    66      18.689 -23.805   4.858  1.00 44.75           C
ATOM    549  CG1 VAL    66      18.454 -22.943   6.109  1.00 44.75           C
ATOM    550  CG2 VAL    66      19.169 -23.014   3.630  1.00 44.75           C
ATOM    551  C   VAL    66      19.242 -25.594   6.382  1.00 44.75           C
ATOM    552  O   VAL    66      18.392 -26.479   6.305  1.00 44.75           O
ATOM    553  N   GLY    67      19.830 -25.235   7.541  1.00 26.13           N
ATOM    554  CA  GLY    67      19.439 -25.775   8.808  1.00 26.13           C
ATOM    555  C   GLY    67      20.109 -27.091   9.030  1.00 26.13           C
ATOM    556  O   GLY    67      19.818 -27.778  10.008  1.00 26.13           O
ATOM    557  N   LYS    68      21.030 -27.495   8.139  1.00 50.84           N
ATOM    558  CA  LYS    68      21.604 -28.784   8.372  1.00 50.84           C
ATOM    559  CB  LYS    68      20.968 -29.860   7.479  1.00 50.84           C
ATOM    560  CG  LYS    68      19.460 -29.978   7.743  1.00 50.84           C
ATOM    561  CD  LYS    68      18.691 -30.767   6.682  1.00 50.84           C
ATOM    562  CE  LYS    68      17.172 -30.811   6.897  1.00 50.84           C
ATOM    563  NZ  LYS    68      16.550 -31.666   5.859  1.00 50.84           N
ATOM    564  C   LYS    68      23.083 -28.721   8.150  1.00 50.84           C
ATOM    565  O   LYS    68      23.573 -28.007   7.277  1.00 50.84           O
ATOM    566  N   GLU    69      23.833 -29.489   8.964  1.00 82.09           N
ATOM    567  CA  GLU    69      25.262 -29.479   8.883  1.00 82.09           C
ATOM    568  CB  GLU    69      25.924 -30.456   9.880  1.00 82.09           C
ATOM    569  CG  GLU    69      27.456 -30.476   9.883  1.00 82.09           C
ATOM    570  CD  GLU    69      27.892 -31.558  10.865  1.00 82.09           C
ATOM    571  OE1 GLU    69      27.451 -31.503  12.045  1.00 82.09           O
ATOM    572  OE2 GLU    69      28.670 -32.456  10.446  1.00 82.09           O
ATOM    573  C   GLU    69      25.634 -29.932   7.521  1.00 82.09           C
ATOM    574  O   GLU    69      25.188 -30.982   7.063  1.00 82.09           O
ATOM    575  N   PHE    70      26.452 -29.122   6.828  1.00 58.19           N
ATOM    576  CA  PHE    70      26.945 -29.531   5.554  1.00 58.19           C
ATOM    577  CB  PHE    70      26.200 -28.948   4.343  1.00 58.19           C
ATOM    578  CG  PHE    70      24.953 -29.752   4.223  1.00 58.19           C
ATOM    579  CD1 PHE    70      23.808 -29.398   4.897  1.00 58.19           C
ATOM    580  CD2 PHE    70      24.943 -30.882   3.438  1.00 58.19           C
ATOM    581  CE1 PHE    70      22.669 -30.157   4.781  1.00 58.19           C
ATOM    582  CE2 PHE    70      23.806 -31.645   3.319  1.00 58.19           C
ATOM    583  CZ  PHE    70      22.664 -31.283   3.992  1.00 58.19           C
ATOM    584  C   PHE    70      28.371 -29.129   5.475  1.00 58.19           C
ATOM    585  O   PHE    70      28.762 -28.053   5.924  1.00 58.19           O
ATOM    586  N   GLU    71      29.206 -30.027   4.932  1.00 52.72           N
ATOM    587  CA  GLU    71      30.578 -29.675   4.802  1.00 52.72           C
ATOM    588  CB  GLU    71      31.507 -30.892   4.730  1.00 52.72           C
ATOM    589  CG  GLU    71      31.540 -31.627   6.073  1.00 52.72           C
ATOM    590  CD  GLU    71      32.353 -32.901   5.919  1.00 52.72           C
ATOM    591  OE1 GLU    71      32.684 -33.260   4.758  1.00 52.72           O
ATOM    592  OE2 GLU    71      32.651 -33.534   6.967  1.00 52.72           O
ATOM    593  C   GLU    71      30.675 -28.860   3.564  1.00 52.72           C
ATOM    594  O   GLU    71      30.034 -29.154   2.555  1.00 52.72           O
ATOM    595  N   GLU    72      31.462 -27.775   3.618  1.00 62.91           N
ATOM    596  CA  GLU    72      31.516 -26.964   2.452  1.00 62.91           C
ATOM    597  CB  GLU    72      30.410 -25.904   2.387  1.00 62.91           C
ATOM    598  CG  GLU    72      29.015 -26.475   2.136  1.00 62.91           C
ATOM    599  CD  GLU    72      28.071 -25.288   1.998  1.00 62.91           C
ATOM    600  OE1 GLU    72      27.712 -24.686   3.045  1.00 62.91           O
ATOM    601  OE2 GLU    72      27.705 -24.964   0.837  1.00 62.91           O
ATOM    602  C   GLU    72      32.798 -26.216   2.444  1.00 62.91           C
ATOM    603  O   GLU    72      33.455 -26.032   3.467  1.00 62.91           O
ATOM    604  N   ASP    73      33.196 -25.791   1.238  1.00 77.95           N
ATOM    605  CA  ASP    73      34.320 -24.927   1.099  1.00 77.95           C
ATOM    606  CB  ASP    73      35.107 -25.187  -0.192  1.00 77.95           C
ATOM    607  CG  ASP    73      35.664 -26.599  -0.107  1.00 77.95           C
ATOM    608  OD1 ASP    73      34.845 -27.555  -0.069  1.00 77.95           O
ATOM    609  OD2 ASP    73      36.916 -26.737  -0.080  1.00 77.95           O
ATOM    610  C   ASP    73      33.660 -23.604   0.949  1.00 77.95           C
ATOM    611  O   ASP    73      34.193 -22.682   0.334  1.00 77.95           O
ATOM    612  N   LEU    74      32.453 -23.493   1.536  1.00107.85           N
ATOM    613  CA  LEU    74      31.677 -22.301   1.428  1.00107.85           C
ATOM    614  CB  LEU    74      30.332 -22.404   2.173  1.00107.85           C
ATOM    615  CG  LEU    74      29.394 -21.190   1.991  1.00107.85           C
ATOM    616  CD1 LEU    74      29.924 -19.922   2.682  1.00107.85           C
ATOM    617  CD2 LEU    74      29.087 -20.968   0.504  1.00107.85           C
ATOM    618  C   LEU    74      32.487 -21.238   2.072  1.00107.85           C
ATOM    619  O   LEU    74      32.629 -20.135   1.547  1.00107.85           O
ATOM    620  N   THR    75      33.059 -21.568   3.240  1.00 91.47           N
ATOM    621  CA  THR    75      33.871 -20.628   3.939  1.00 91.47           C
ATOM    622  CB  THR    75      34.370 -21.144   5.253  1.00 91.47           C
ATOM    623  OG1 THR    75      35.208 -22.272   5.045  1.00 91.47           O
ATOM    624  CG2 THR    75      33.165 -21.527   6.129  1.00 91.47           C
ATOM    625  C   THR    75      35.074 -20.368   3.102  1.00 91.47           C
ATOM    626  O   THR    75      35.533 -19.231   3.005  1.00 91.47           O
ATOM    627  N   GLY    76      35.610 -21.421   2.451  1.00 64.76           N
ATOM    628  CA  GLY    76      36.849 -21.204   1.774  1.00 64.76           C
ATOM    629  C   GLY    76      36.655 -21.023   0.309  1.00 64.76           C
ATOM    630  O   GLY    76      36.509 -21.988  -0.440  1.00 64.76           O
ATOM    631  N   ILE    77      36.684 -19.753  -0.138  1.00 98.77           N
ATOM    632  CA  ILE    77      36.647 -19.488  -1.539  1.00 98.77           C
ATOM    633  CB  ILE    77      36.556 -18.017  -1.857  1.00 98.77           C
ATOM    634  CG1 ILE    77      37.779 -17.243  -1.338  1.00 98.77           C
ATOM    635  CG2 ILE    77      35.227 -17.494  -1.287  1.00 98.77           C
ATOM    636  CD1 ILE    77      37.871 -15.818  -1.876  1.00 98.77           C
ATOM    637  C   ILE    77      37.932 -20.033  -2.061  1.00 98.77           C
ATOM    638  O   ILE    77      37.959 -20.696  -3.096  1.00 98.77           O
ATOM    639  N   ASP    78      39.041 -19.767  -1.337  1.00 61.51           N
ATOM    640  CA  ASP    78      40.294 -20.289  -1.783  1.00 61.51           C
ATOM    641  CB  ASP    78      41.482 -19.895  -0.889  1.00 61.51           C
ATOM    642  CG  ASP    78      41.807 -18.428  -1.117  1.00 61.51           C
ATOM    643  OD1 ASP    78      41.068 -17.759  -1.885  1.00 61.51           O
ATOM    644  OD2 ASP    78      42.814 -17.959  -0.524  1.00 61.51           O
ATOM    645  C   ASP    78      40.193 -21.776  -1.747  1.00 61.51           C
ATOM    646  O   ASP    78      40.342 -22.427  -2.780  1.00 61.51           O
ATOM    647  N   ASP    79      39.896 -22.350  -0.559  1.00167.97           N
ATOM    648  CA  ASP    79      39.752 -23.777  -0.467  1.00167.97           C
ATOM    649  CB  ASP    79      40.877 -24.563  -1.169  1.00167.97           C
ATOM    650  CG  ASP    79      40.474 -26.024  -1.288  1.00167.97           C
ATOM    651  OD1 ASP    79      39.379 -26.390  -0.781  1.00167.97           O
ATOM    652  OD2 ASP    79      41.263 -26.797  -1.888  1.00167.97           O
ATOM    653  C   ASP    79      39.820 -24.178   0.972  1.00167.97           C
ATOM    654  O   ASP    79      40.534 -25.120   1.311  1.00167.97           O
ATOM    655  N   ARG    80      39.070 -23.506   1.866  1.00 73.20           N
ATOM    656  CA  ARG    80      39.165 -23.918   3.236  1.00 73.20           C
ATOM    657  CB  ARG    80      39.178 -22.761   4.254  1.00 73.20           C
ATOM    658  CG  ARG    80      39.716 -23.166   5.632  1.00 73.20           C
ATOM    659  CD  ARG    80      39.862 -21.996   6.609  1.00 73.20           C
ATOM    660  NE  ARG    80      40.842 -22.397   7.660  1.00 73.20           N
ATOM    661  CZ  ARG    80      40.434 -22.833   8.887  1.00 73.20           C
ATOM    662  NH1 ARG    80      39.106 -22.909   9.188  1.00 73.20           N
ATOM    663  NH2 ARG    80      41.362 -23.185   9.824  1.00 73.20           N
ATOM    664  C   ARG    80      37.949 -24.737   3.501  1.00 73.20           C
ATOM    665  O   ARG    80      36.826 -24.285   3.286  1.00 73.20           O
ATOM    666  N   LYS    81      38.151 -25.982   3.962  1.00135.31           N
ATOM    667  CA  LYS    81      37.029 -26.845   4.171  1.00135.31           C
ATOM    668  CB  LYS    81      37.342 -28.314   3.852  1.00135.31           C
ATOM    669  CG  LYS    81      36.110 -29.216   3.835  1.00135.31           C
ATOM    670  CD  LYS    81      36.331 -30.523   3.071  1.00135.31           C
ATOM    671  CE  LYS    81      37.725 -31.131   3.261  1.00135.31           C
ATOM    672  NZ  LYS    81      37.773 -31.910   4.519  1.00135.31           N
ATOM    673  C   LYS    81      36.590 -26.738   5.590  1.00135.31           C
ATOM    674  O   LYS    81      37.405 -26.699   6.511  1.00135.31           O
ATOM    675  N   CYS    82      35.262 -26.655   5.785  1.00 85.00           N
ATOM    676  CA  CYS    82      34.704 -26.581   7.099  1.00 85.00           C
ATOM    677  CB  CYS    82      34.672 -25.152   7.673  1.00 85.00           C
ATOM    678  SG  CYS    82      34.044 -25.065   9.376  1.00 85.00           S
ATOM    679  C   CYS    82      33.293 -27.048   6.967  1.00 85.00           C
ATOM    680  O   CYS    82      32.794 -27.221   5.857  1.00 85.00           O
ATOM    681  N   MET    83      32.616 -27.307   8.102  1.00156.83           N
ATOM    682  CA  MET    83      31.237 -27.671   8.005  1.00156.83           C
ATOM    683  CB  MET    83      30.894 -29.053   8.583  1.00156.83           C
ATOM    684  CG  MET    83      31.219 -29.216  10.064  1.00156.83           C
ATOM    685  SD  MET    83      32.992 -29.357  10.425  1.00156.83           S
ATOM    686  CE  MET    83      32.722 -29.954  12.119  1.00156.83           C
ATOM    687  C   MET    83      30.469 -26.643   8.762  1.00156.83           C
ATOM    688  O   MET    83      30.840 -26.261   9.870  1.00156.83           O
ATOM    689  N   THR    84      29.381 -26.136   8.154  1.00108.11           N
ATOM    690  CA  THR    84      28.638 -25.114   8.821  1.00108.11           C
ATOM    691  CB  THR    84      28.954 -23.729   8.334  1.00108.11           C
ATOM    692  OG1 THR    84      28.303 -22.760   9.142  1.00108.11           O
ATOM    693  CG2 THR    84      28.490 -23.605   6.874  1.00108.11           C
ATOM    694  C   THR    84      27.186 -25.335   8.577  1.00108.11           C
ATOM    695  O   THR    84      26.789 -26.202   7.801  1.00108.11           O
ATOM    696  N   THR    85      26.350 -24.557   9.288  1.00110.68           N
ATOM    697  CA  THR    85      24.942 -24.630   9.070  1.00110.68           C
ATOM    698  CB  THR    85      24.148 -24.963  10.301  1.00110.68           C
ATOM    699  OG1 THR    85      24.348 -23.973  11.299  1.00110.68           O
ATOM    700  CG2 THR    85      24.600 -26.343  10.813  1.00110.68           C
ATOM    701  C   THR    85      24.523 -23.283   8.588  1.00110.68           C
ATOM    702  O   THR    85      24.767 -22.267   9.235  1.00110.68           O
ATOM    703  N   VAL    86      23.893 -23.257   7.400  1.00 51.10           N
ATOM    704  CA  VAL    86      23.446 -22.036   6.804  1.00 51.10           C
ATOM    705  CB  VAL    86      23.319 -22.124   5.312  1.00 51.10           C
ATOM    706  CG1 VAL    86      22.758 -20.794   4.781  1.00 51.10           C
ATOM    707  CG2 VAL    86      24.688 -22.504   4.726  1.00 51.10           C
ATOM    708  C   VAL    86      22.089 -21.740   7.358  1.00 51.10           C
ATOM    709  O   VAL    86      21.324 -22.655   7.657  1.00 51.10           O
ATOM    710  N   SER    87      21.763 -20.439   7.518  1.00 85.24           N
ATOM    711  CA  SER    87      20.495 -20.044   8.063  1.00 85.24           C
ATOM    712  CB  SER    87      20.593 -19.034   9.219  1.00 85.24           C
ATOM    713  OG  SER    87      21.258 -19.612  10.332  1.00 85.24           O
ATOM    714  C   SER    87      19.723 -19.355   6.987  1.00 85.24           C
ATOM    715  O   SER    87      20.289 -18.813   6.039  1.00 85.24           O
ATOM    716  N   TRP    88      18.383 -19.381   7.122  1.00168.92           N
ATOM    717  CA  TRP    88      17.487 -18.805   6.160  1.00168.92           C
ATOM    718  CB  TRP    88      16.636 -19.909   5.507  1.00168.92           C
ATOM    719  CG  TRP    88      15.624 -19.515   4.455  1.00168.92           C
ATOM    720  CD2 TRP    88      15.770 -19.814   3.060  1.00168.92           C
ATOM    721  CD1 TRP    88      14.396 -18.943   4.602  1.00168.92           C
ATOM    722  NE1 TRP    88      13.767 -18.855   3.381  1.00168.92           N
ATOM    723  CE2 TRP    88      14.603 -19.396   2.423  1.00168.92           C
ATOM    724  CE3 TRP    88      16.783 -20.411   2.365  1.00168.92           C
ATOM    725  CZ2 TRP    88      14.432 -19.565   1.077  1.00168.92           C
ATOM    726  CZ3 TRP    88      16.619 -20.564   1.008  1.00168.92           C
ATOM    727  CH2 TRP    88      15.466 -20.149   0.373  1.00168.92           C
ATOM    728  C   TRP    88      16.532 -17.952   6.935  1.00168.92           C
ATOM    729  O   TRP    88      15.958 -18.399   7.925  1.00168.92           O
ATOM    730  N   ASP    89      16.346 -16.689   6.516  1.00 90.93           N
ATOM    731  CA  ASP    89      15.388 -15.862   7.186  1.00 90.93           C
ATOM    732  CB  ASP    89      16.023 -14.919   8.222  1.00 90.93           C
ATOM    733  CG  ASP    89      14.934 -14.445   9.174  1.00 90.93           C
ATOM    734  OD1 ASP    89      13.866 -13.992   8.683  1.00 90.93           O
ATOM    735  OD2 ASP    89      15.156 -14.545  10.410  1.00 90.93           O
ATOM    736  C   ASP    89      14.763 -15.039   6.110  1.00 90.93           C
ATOM    737  O   ASP    89      15.458 -14.335   5.379  1.00 90.93           O
ATOM    738  N   GLY    90      13.427 -15.111   5.965  1.00100.15           N
ATOM    739  CA  GLY    90      12.838 -14.373   4.890  1.00100.15           C
ATOM    740  C   GLY    90      13.390 -14.989   3.647  1.00100.15           C
ATOM    741  O   GLY    90      13.276 -16.191   3.429  1.00100.15           O
ATOM    742  N   ASP    91      13.995 -14.180   2.770  1.00217.05           N
ATOM    743  CA  ASP    91      14.545 -14.802   1.606  1.00217.05           C
ATOM    744  CB  ASP    91      14.091 -14.123   0.302  1.00217.05           C
ATOM    745  CG  ASP    91      14.413 -15.065  -0.846  1.00217.05           C
ATOM    746  OD1 ASP    91      14.651 -16.267  -0.558  1.00217.05           O
ATOM    747  OD2 ASP    91      14.427 -14.610  -2.020  1.00217.05           O
ATOM    748  C   ASP    91      16.022 -14.617   1.688  1.00217.05           C
ATOM    749  O   ASP    91      16.722 -14.659   0.679  1.00217.05           O
ATOM    750  N   LYS    92      16.531 -14.448   2.921  1.00179.44           N
ATOM    751  CA  LYS    92      17.916 -14.154   3.140  1.00179.44           C
ATOM    752  CB  LYS    92      18.105 -13.107   4.249  1.00179.44           C
ATOM    753  CG  LYS    92      19.560 -12.770   4.563  1.00179.44           C
ATOM    754  CD  LYS    92      20.230 -11.813   3.577  1.00179.44           C
ATOM    755  CE  LYS    92      20.020 -10.342   3.946  1.00179.44           C
ATOM    756  NZ  LYS    92      20.903  -9.481   3.129  1.00179.44           N
ATOM    757  C   LYS    92      18.621 -15.383   3.609  1.00179.44           C
ATOM    758  O   LYS    92      18.119 -16.120   4.455  1.00179.44           O
ATOM    759  N   LEU    93      19.824 -15.625   3.053  1.00 77.54           N
ATOM    760  CA  LEU    93      20.646 -16.724   3.466  1.00 77.54           C
ATOM    761  CB  LEU    93      21.214 -17.551   2.298  1.00 77.54           C
ATOM    762  CG  LEU    93      20.184 -18.453   1.594  1.00 77.54           C
ATOM    763  CD1 LEU    93      20.821 -19.213   0.417  1.00 77.54           C
ATOM    764  CD2 LEU    93      19.546 -19.418   2.606  1.00 77.54           C
ATOM    765  C   LEU    93      21.819 -16.131   4.170  1.00 77.54           C
ATOM    766  O   LEU    93      22.376 -15.132   3.718  1.00 77.54           O
ATOM    767  N   GLN    94      22.202 -16.710   5.326  1.00 91.15           N
ATOM    768  CA  GLN    94      23.356 -16.206   6.005  1.00 91.15           C
ATOM    769  CB  GLN    94      23.079 -15.594   7.393  1.00 91.15           C
ATOM    770  CG  GLN    94      22.592 -16.585   8.452  1.00 91.15           C
ATOM    771  CD  GLN    94      22.407 -15.812   9.757  1.00 91.15           C
ATOM    772  OE1 GLN    94      22.851 -14.672   9.884  1.00 91.15           O
ATOM    773  NE2 GLN    94      21.742 -16.448  10.760  1.00 91.15           N
ATOM    774  C   GLN    94      24.291 -17.346   6.213  1.00 91.15           C
ATOM    775  O   GLN    94      23.922 -18.375   6.778  1.00 91.15           O
ATOM    776  N   CYS    95      25.538 -17.194   5.732  1.00 39.27           N
ATOM    777  CA  CYS    95      26.506 -18.229   5.932  1.00 39.27           C
ATOM    778  CB  CYS    95      27.014 -18.859   4.625  1.00 39.27           C
ATOM    779  SG  CYS    95      25.695 -19.700   3.702  1.00 39.27           S
ATOM    780  C   CYS    95      27.670 -17.583   6.598  1.00 39.27           C
ATOM    781  O   CYS    95      28.109 -16.507   6.193  1.00 39.27           O
ATOM    782  N   VAL    96      28.198 -18.209   7.662  1.00 44.42           N
ATOM    783  CA  VAL    96      29.336 -17.591   8.263  1.00 44.42           C
ATOM    784  CB  VAL    96      29.326 -17.569   9.760  1.00 44.42           C
ATOM    785  CG1 VAL    96      30.687 -17.028  10.241  1.00 44.42           C
ATOM    786  CG2 VAL    96      28.131 -16.717  10.221  1.00 44.42           C
ATOM    787  C   VAL    96      30.533 -18.361   7.833  1.00 44.42           C
ATOM    788  O   VAL    96      30.648 -19.560   8.079  1.00 44.42           O
ATOM    789  N   GLN    97      31.465 -17.669   7.160  1.00 64.03           N
ATOM    790  CA  GLN    97      32.652 -18.319   6.702  1.00 64.03           C
ATOM    791  CB  GLN    97      33.163 -17.708   5.387  1.00 64.03           C
ATOM    792  CG  GLN    97      32.152 -17.843   4.247  1.00 64.03           C
ATOM    793  CD  GLN    97      32.557 -16.881   3.139  1.00 64.03           C
ATOM    794  OE1 GLN    97      31.984 -15.800   3.005  1.00 64.03           O
ATOM    795  NE2 GLN    97      33.573 -17.275   2.327  1.00 64.03           N
ATOM    796  C   GLN    97      33.676 -18.061   7.755  1.00 64.03           C
ATOM    797  O   GLN    97      34.233 -16.968   7.837  1.00 64.03           O
ATOM    798  N   LYS    98      33.941 -19.062   8.613  1.00 58.35           N
ATOM    799  CA  LYS    98      34.877 -18.809   9.661  1.00 58.35           C
ATOM    800  CB  LYS    98      35.062 -20.021  10.588  1.00 58.35           C
ATOM    801  CG  LYS    98      33.798 -20.401  11.366  1.00 58.35           C
ATOM    802  CD  LYS    98      33.867 -21.806  11.971  1.00 58.35           C
ATOM    803  CE  LYS    98      32.604 -22.236  12.721  1.00 58.35           C
ATOM    804  NZ  LYS    98      32.800 -23.588  13.290  1.00 58.35           N
ATOM    805  C   LYS    98      36.183 -18.527   9.025  1.00 58.35           C
ATOM    806  O   LYS    98      36.720 -17.435   9.179  1.00 58.35           O
ATOM    807  N   GLY    99      36.689 -19.480   8.222  1.00 75.22           N
ATOM    808  CA  GLY    99      37.961 -19.272   7.602  1.00 75.22           C
ATOM    809  C   GLY    99      38.942 -18.955   8.687  1.00 75.22           C
ATOM    810  O   GLY    99      39.188 -19.754   9.589  1.00 75.22           O
ATOM    811  N   GLU   100      39.510 -17.740   8.602  1.00170.31           N
ATOM    812  CA  GLU   100      40.490 -17.221   9.507  1.00170.31           C
ATOM    813  CB  GLU   100      41.213 -16.010   8.907  1.00170.31           C
ATOM    814  CG  GLU   100      41.989 -16.391   7.645  1.00170.31           C
ATOM    815  CD  GLU   100      42.144 -15.148   6.786  1.00170.31           C
ATOM    816  OE1 GLU   100      43.076 -14.343   7.058  1.00170.31           O
ATOM    817  OE2 GLU   100      41.321 -14.984   5.848  1.00170.31           O
ATOM    818  C   GLU   100      39.771 -16.791  10.742  1.00170.31           C
ATOM    819  O   GLU   100      38.548 -16.842  10.811  1.00170.31           O
ATOM    820  N   LYS   101      40.519 -16.379  11.780  1.00129.27           N
ATOM    821  CA  LYS   101      39.859 -15.994  12.988  1.00129.27           C
ATOM    822  CB  LYS   101      40.820 -15.522  14.096  1.00129.27           C
ATOM    823  CG  LYS   101      41.564 -14.226  13.769  1.00129.27           C
ATOM    824  CD  LYS   101      42.168 -13.537  15.000  1.00129.27           C
ATOM    825  CE  LYS   101      43.663 -13.798  15.209  1.00129.27           C
ATOM    826  NZ  LYS   101      43.874 -15.177  15.700  1.00129.27           N
ATOM    827  C   LYS   101      38.940 -14.859  12.659  1.00129.27           C
ATOM    828  O   LYS   101      37.816 -14.802  13.153  1.00129.27           O
ATOM    829  N   GLU   102      39.390 -13.927  11.797  1.00110.81           N
ATOM    830  CA  GLU   102      38.556 -12.813  11.447  1.00110.81           C
ATOM    831  CB  GLU   102      39.266 -11.857  10.476  1.00110.81           C
ATOM    832  CG  GLU   102      38.461 -10.613  10.104  1.00110.81           C
ATOM    833  CD  GLU   102      39.319  -9.791   9.151  1.00110.81           C
ATOM    834  OE1 GLU   102      40.412 -10.285   8.766  1.00110.81           O
ATOM    835  OE2 GLU   102      38.891  -8.661   8.794  1.00110.81           O
ATOM    836  C   GLU   102      37.335 -13.330  10.748  1.00110.81           C
ATOM    837  O   GLU   102      36.207 -13.028  11.136  1.00110.81           O
ATOM    838  N   GLY   103      37.541 -14.147   9.698  1.00192.29           N
ATOM    839  CA  GLY   103      36.460 -14.726   8.962  1.00192.29           C
ATOM    840  C   GLY   103      35.696 -13.668   8.235  1.00192.29           C
ATOM    841  O   GLY   103      36.138 -12.529   8.090  1.00192.29           O
ATOM    842  N   ARG   104      34.499 -14.059   7.754  1.00153.03           N
ATOM    843  CA  ARG   104      33.637 -13.181   7.024  1.00153.03           C
ATOM    844  CB  ARG   104      33.952 -13.172   5.517  1.00153.03           C
ATOM    845  CG  ARG   104      33.835 -14.562   4.883  1.00153.03           C
ATOM    846  CD  ARG   104      35.132 -15.378   4.923  1.00153.03           C
ATOM    847  NE  ARG   104      36.013 -14.903   3.817  1.00153.03           N
ATOM    848  CZ  ARG   104      37.369 -14.851   3.978  1.00153.03           C
ATOM    849  NH1 ARG   104      37.929 -15.164   5.184  1.00153.03           N
ATOM    850  NH2 ARG   104      38.163 -14.489   2.929  1.00153.03           N
ATOM    851  C   ARG   104      32.245 -13.705   7.186  1.00153.03           C
ATOM    852  O   ARG   104      32.039 -14.828   7.640  1.00153.03           O
ATOM    853  N   GLY   105      31.243 -12.877   6.841  1.00 23.30           N
ATOM    854  CA  GLY   105      29.885 -13.325   6.900  1.00 23.30           C
ATOM    855  C   GLY   105      29.318 -13.032   5.553  1.00 23.30           C
ATOM    856  O   GLY   105      29.571 -11.972   4.985  1.00 23.30           O
ATOM    857  N   TRP   106      28.532 -13.973   4.999  1.00 72.14           N
ATOM    858  CA  TRP   106      27.995 -13.733   3.693  1.00 72.14           C
ATOM    859  CB  TRP   106      28.481 -14.759   2.649  1.00 72.14           C
ATOM    860  CG  TRP   106      27.983 -14.549   1.236  1.00 72.14           C
ATOM    861  CD2 TRP   106      28.377 -15.372   0.127  1.00 72.14           C
ATOM    862  CD1 TRP   106      27.137 -13.605   0.736  1.00 72.14           C
ATOM    863  NE1 TRP   106      26.980 -13.786  -0.620  1.00 72.14           N
ATOM    864  CE2 TRP   106      27.742 -14.868  -1.007  1.00 72.14           C
ATOM    865  CE3 TRP   106      29.209 -16.452   0.058  1.00 72.14           C
ATOM    866  CZ2 TRP   106      27.923 -15.450  -2.230  1.00 72.14           C
ATOM    867  CZ3 TRP   106      29.391 -17.033  -1.178  1.00 72.14           C
ATOM    868  CH2 TRP   106      28.761 -16.540  -2.302  1.00 72.14           C
ATOM    869  C   TRP   106      26.513 -13.842   3.781  1.00 72.14           C
ATOM    870  O   TRP   106      25.985 -14.787   4.362  1.00 72.14           O
ATOM    871  N   THR   107      25.793 -12.851   3.224  1.00 39.10           N
ATOM    872  CA  THR   107      24.366 -12.955   3.201  1.00 39.10           C
ATOM    873  CB  THR   107      23.633 -11.877   3.943  1.00 39.10           C
ATOM    874  OG1 THR   107      23.829 -10.624   3.313  1.00 39.10           O
ATOM    875  CG2 THR   107      24.155 -11.837   5.390  1.00 39.10           C
ATOM    876  C   THR   107      23.988 -12.841   1.766  1.00 39.10           C
ATOM    877  O   THR   107      24.620 -12.108   1.005  1.00 39.10           O
ATOM    878  N   GLN   108      22.951 -13.589   1.356  1.00 62.72           N
ATOM    879  CA  GLN   108      22.594 -13.579  -0.027  1.00 62.72           C
ATOM    880  CB  GLN   108      23.046 -14.863  -0.738  1.00 62.72           C
ATOM    881  CG  GLN   108      24.546 -15.138  -0.608  1.00 62.72           C
ATOM    882  CD  GLN   108      24.822 -16.497  -1.236  1.00 62.72           C
ATOM    883  OE1 GLN   108      25.738 -17.210  -0.826  1.00 62.72           O
ATOM    884  NE2 GLN   108      23.995 -16.876  -2.248  1.00 62.72           N
ATOM    885  C   GLN   108      21.103 -13.565  -0.114  1.00 62.72           C
ATOM    886  O   GLN   108      20.416 -14.179   0.700  1.00 62.72           O
ATOM    887  N   TRP   109      20.558 -12.834  -1.103  1.00 85.82           N
ATOM    888  CA  TRP   109      19.139 -12.842  -1.283  1.00 85.82           C
ATOM    889  CB  TRP   109      18.363 -12.036  -0.230  1.00 85.82           C
ATOM    890  CG  TRP   109      18.814 -10.606  -0.097  1.00 85.82           C
ATOM    891  CD2 TRP   109      18.099  -9.602   0.635  1.00 85.82           C
ATOM    892  CD1 TRP   109      19.924 -10.004  -0.607  1.00 85.82           C
ATOM    893  NE1 TRP   109      19.948  -8.682  -0.236  1.00 85.82           N
ATOM    894  CE2 TRP   109      18.830  -8.422   0.529  1.00 85.82           C
ATOM    895  CE3 TRP   109      16.929  -9.657   1.336  1.00 85.82           C
ATOM    896  CZ2 TRP   109      18.402  -7.273   1.125  1.00 85.82           C
ATOM    897  CZ3 TRP   109      16.500  -8.497   1.938  1.00 85.82           C
ATOM    898  CH2 TRP   109      17.223  -7.327   1.835  1.00 85.82           C
ATOM    899  C   TRP   109      18.848 -12.279  -2.634  1.00 85.82           C
ATOM    900  O   TRP   109      19.733 -11.743  -3.302  1.00 85.82           O
ATOM    901  N   ILE   110      17.585 -12.412  -3.085  1.00108.24           N
ATOM    902  CA  ILE   110      17.236 -11.877  -4.363  1.00108.24           C
ATOM    903  CB  ILE   110      16.502 -12.847  -5.247  1.00108.24           C
ATOM    904  CG1 ILE   110      17.389 -14.068  -5.526  1.00108.24           C
ATOM    905  CG2 ILE   110      16.081 -12.108  -6.528  1.00108.24           C
ATOM    906  CD1 ILE   110      18.686 -13.689  -6.229  1.00108.24           C
ATOM    907  C   ILE   110      16.313 -10.735  -4.114  1.00108.24           C
ATOM    908  O   ILE   110      15.289 -10.884  -3.449  1.00108.24           O
ATOM    909  N   GLU   111      16.682  -9.541  -4.609  1.00 84.85           N
ATOM    910  CA  GLU   111      15.777  -8.441  -4.488  1.00 84.85           C
ATOM    911  CB  GLU   111      16.123  -7.409  -3.404  1.00 84.85           C
ATOM    912  CG  GLU   111      15.025  -6.351  -3.280  1.00 84.85           C
ATOM    913  CD  GLU   111      15.427  -5.330  -2.230  1.00 84.85           C
ATOM    914  OE1 GLU   111      16.613  -5.348  -1.806  1.00 84.85           O
ATOM    915  OE2 GLU   111      14.550  -4.510  -1.845  1.00 84.85           O
ATOM    916  C   GLU   111      15.803  -7.705  -5.781  1.00 84.85           C
ATOM    917  O   GLU   111      16.866  -7.476  -6.353  1.00 84.85           O
ATOM    918  N   GLY   112      14.616  -7.321  -6.290  1.00 22.13           N
ATOM    919  CA  GLY   112      14.581  -6.561  -7.507  1.00 22.13           C
ATOM    920  C   GLY   112      14.997  -7.449  -8.632  1.00 22.13           C
ATOM    921  O   GLY   112      15.492  -6.974  -9.653  1.00 22.13           O
ATOM    922  N   ASP   113      14.786  -8.768  -8.480  1.00 57.76           N
ATOM    923  CA  ASP   113      15.156  -9.699  -9.507  1.00 57.76           C
ATOM    924  CB  ASP   113      14.537  -9.368 -10.880  1.00 57.76           C
ATOM    925  CG  ASP   113      13.071  -9.776 -10.883  1.00 57.76           C
ATOM    926  OD1 ASP   113      12.788 -10.969 -10.588  1.00 57.76           O
ATOM    927  OD2 ASP   113      12.216  -8.899 -11.177  1.00 57.76           O
ATOM    928  C   ASP   113      16.642  -9.696  -9.683  1.00 57.76           C
ATOM    929  O   ASP   113      17.139 -10.108 -10.730  1.00 57.76           O
ATOM    930  N   GLU   114      17.400  -9.267  -8.654  1.00 86.58           N
ATOM    931  CA  GLU   114      18.832  -9.297  -8.761  1.00 86.58           C
ATOM    932  CB  GLU   114      19.493  -7.905  -8.838  1.00 86.58           C
ATOM    933  CG  GLU   114      19.243  -7.009  -7.626  1.00 86.58           C
ATOM    934  CD  GLU   114      19.870  -5.656  -7.920  1.00 86.58           C
ATOM    935  OE1 GLU   114      20.460  -5.509  -9.024  1.00 86.58           O
ATOM    936  OE2 GLU   114      19.762  -4.746  -7.056  1.00 86.58           O
ATOM    937  C   GLU   114      19.352 -10.015  -7.556  1.00 86.58           C
ATOM    938  O   GLU   114      18.699 -10.066  -6.516  1.00 86.58           O
ATOM    939  N   LEU   115      20.550 -10.614  -7.691  1.00 81.07           N
ATOM    940  CA  LEU   115      21.156 -11.371  -6.640  1.00 81.07           C
ATOM    941  CB  LEU   115      22.020 -12.554  -7.130  1.00 81.07           C
ATOM    942  CG  LEU   115      22.687 -13.384  -6.012  1.00 81.07           C
ATOM    943  CD1 LEU   115      21.639 -14.057  -5.110  1.00 81.07           C
ATOM    944  CD2 LEU   115      23.694 -14.394  -6.588  1.00 81.07           C
ATOM    945  C   LEU   115      22.055 -10.416  -5.941  1.00 81.07           C
ATOM    946  O   LEU   115      22.986  -9.871  -6.529  1.00 81.07           O
ATOM    947  N   HIS   116      21.759 -10.182  -4.655  1.00 94.84           N
ATOM    948  CA  HIS   116      22.490  -9.265  -3.842  1.00 94.84           C
ATOM    949  ND1 HIS   116      22.293  -6.069  -2.346  1.00 94.84           N
ATOM    950  CG  HIS   116      22.203  -7.417  -2.084  1.00 94.84           C
ATOM    951  CB  HIS   116      21.539  -8.414  -2.981  1.00 94.84           C
ATOM    952  NE2 HIS   116      23.248  -6.398  -0.365  1.00 94.84           N
ATOM    953  CD2 HIS   116      22.794  -7.603  -0.871  1.00 94.84           C
ATOM    954  CE1 HIS   116      22.926  -5.508  -1.284  1.00 94.84           C
ATOM    955  C   HIS   116      23.307 -10.091  -2.906  1.00 94.84           C
ATOM    956  O   HIS   116      22.767 -10.888  -2.139  1.00 94.84           O
ATOM    957  N   LEU   117      24.643  -9.942  -2.962  1.00 94.21           N
ATOM    958  CA  LEU   117      25.455 -10.708  -2.068  1.00 94.21           C
ATOM    959  CB  LEU   117      26.471 -11.613  -2.784  1.00 94.21           C
ATOM    960  CG  LEU   117      25.853 -12.617  -3.775  1.00 94.21           C
ATOM    961  CD1 LEU   117      24.944 -13.627  -3.076  1.00 94.21           C
ATOM    962  CD2 LEU   117      25.160 -11.896  -4.942  1.00 94.21           C
ATOM    963  C   LEU   117      26.256  -9.724  -1.285  1.00 94.21           C
ATOM    964  O   LEU   117      26.936  -8.872  -1.857  1.00 94.21           O
ATOM    965  N   GLU   118      26.191  -9.799   0.057  1.00 92.91           N
ATOM    966  CA  GLU   118      27.017  -8.889   0.786  1.00 92.91           C
ATOM    967  CB  GLU   118      26.259  -7.864   1.651  1.00 92.91           C
ATOM    968  CG  GLU   118      25.515  -8.474   2.834  1.00 92.91           C
ATOM    969  CD  GLU   118      24.827  -7.348   3.585  1.00 92.91           C
ATOM    970  OE1 GLU   118      23.812  -6.820   3.059  1.00 92.91           O
ATOM    971  OE2 GLU   118      25.321  -6.990   4.689  1.00 92.91           O
ATOM    972  C   GLU   118      27.890  -9.698   1.684  1.00 92.91           C
ATOM    973  O   GLU   118      27.436 -10.629   2.349  1.00 92.91           O
ATOM    974  N   MET   119      29.193  -9.361   1.687  1.00 36.90           N
ATOM    975  CA  MET   119      30.136 -10.030   2.531  1.00 36.90           C
ATOM    976  CB  MET   119      31.389 -10.524   1.789  1.00 36.90           C
ATOM    977  CG  MET   119      31.111 -11.687   0.834  1.00 36.90           C
ATOM    978  SD  MET   119      32.553 -12.269  -0.108  1.00 36.90           S
ATOM    979  CE  MET   119      32.570 -10.857  -1.249  1.00 36.90           C
ATOM    980  C   MET   119      30.582  -9.018   3.523  1.00 36.90           C
ATOM    981  O   MET   119      31.049  -7.940   3.157  1.00 36.90           O
ATOM    982  N   ARG   120      30.444  -9.337   4.821  1.00118.97           N
ATOM    983  CA  ARG   120      30.817  -8.369   5.800  1.00118.97           C
ATOM    984  CB  ARG   120      29.677  -8.022   6.773  1.00118.97           C
ATOM    985  CG  ARG   120      28.522  -7.260   6.116  1.00118.97           C
ATOM    986  CD  ARG   120      27.292  -7.098   7.015  1.00118.97           C
ATOM    987  NE  ARG   120      27.698  -6.271   8.186  1.00118.97           N
ATOM    988  CZ  ARG   120      27.654  -4.910   8.116  1.00118.97           C
ATOM    989  NH1 ARG   120      27.176  -4.289   6.998  1.00118.97           N
ATOM    990  NH2 ARG   120      28.095  -4.167   9.177  1.00118.97           N
ATOM    991  C   ARG   120      31.957  -8.903   6.594  1.00118.97           C
ATOM    992  O   ARG   120      31.904 -10.007   7.134  1.00118.97           O
ATOM    993  N   ALA   121      33.034  -8.102   6.658  1.00 42.59           N
ATOM    994  CA  ALA   121      34.193  -8.407   7.438  1.00 42.59           C
ATOM    995  CB  ALA   121      35.502  -8.443   6.631  1.00 42.59           C
ATOM    996  C   ALA   121      34.273  -7.264   8.386  1.00 42.59           C
ATOM    997  O   ALA   121      33.689  -6.214   8.123  1.00 42.59           O
ATOM    998  N   GLU   122      34.982  -7.436   9.516  1.00 95.05           N
ATOM    999  CA  GLU   122      34.976  -6.397  10.502  1.00 95.05           C
ATOM   1000  CB  GLU   122      35.876  -6.676  11.721  1.00 95.05           C
ATOM   1001  CG  GLU   122      35.825  -5.557  12.768  1.00 95.05           C
ATOM   1002  CD  GLU   122      36.768  -5.903  13.909  1.00 95.05           C
ATOM   1003  OE1 GLU   122      38.007  -5.859  13.682  1.00 95.05           O
ATOM   1004  OE2 GLU   122      36.266  -6.212  15.022  1.00 95.05           O
ATOM   1005  C   GLU   122      35.469  -5.129   9.892  1.00 95.05           C
ATOM   1006  O   GLU   122      36.660  -4.973   9.634  1.00 95.05           O
ATOM   1007  N   GLY   123      34.538  -4.182   9.656  1.00 34.11           N
ATOM   1008  CA  GLY   123      34.885  -2.879   9.172  1.00 34.11           C
ATOM   1009  C   GLY   123      34.721  -2.775   7.683  1.00 34.11           C
ATOM   1010  O   GLY   123      34.567  -1.669   7.167  1.00 34.11           O
ATOM   1011  N   VAL   124      34.750  -3.896   6.933  1.00 33.65           N
ATOM   1012  CA  VAL   124      34.611  -3.721   5.514  1.00 33.65           C
ATOM   1013  CB  VAL   124      35.856  -4.017   4.733  1.00 33.65           C
ATOM   1014  CG1 VAL   124      35.528  -3.869   3.238  1.00 33.65           C
ATOM   1015  CG2 VAL   124      36.976  -3.080   5.215  1.00 33.65           C
ATOM   1016  C   VAL   124      33.557  -4.649   5.007  1.00 33.65           C
ATOM   1017  O   VAL   124      33.479  -5.807   5.412  1.00 33.65           O
ATOM   1018  N   THR   125      32.705  -4.146   4.091  1.00102.78           N
ATOM   1019  CA  THR   125      31.676  -4.979   3.545  1.00102.78           C
ATOM   1020  CB  THR   125      30.297  -4.589   3.983  1.00102.78           C
ATOM   1021  OG1 THR   125      30.019  -3.259   3.573  1.00102.78           O
ATOM   1022  CG2 THR   125      30.207  -4.710   5.513  1.00102.78           C
ATOM   1023  C   THR   125      31.712  -4.849   2.061  1.00102.78           C
ATOM   1024  O   THR   125      31.888  -3.759   1.527  1.00102.78           O
ATOM   1025  N   CYS   126      31.551  -5.976   1.348  1.00 29.65           N
ATOM   1026  CA  CYS   126      31.543  -5.922  -0.082  1.00 29.65           C
ATOM   1027  CB  CYS   126      32.469  -6.964  -0.734  1.00 29.65           C
ATOM   1028  SG  CYS   126      32.450  -6.880  -2.550  1.00 29.65           S
ATOM   1029  C   CYS   126      30.140  -6.221  -0.511  1.00 29.65           C
ATOM   1030  O   CYS   126      29.489  -7.114   0.029  1.00 29.65           O
ATOM   1031  N   LYS   127      29.629  -5.446  -1.486  1.00123.28           N
ATOM   1032  CA  LYS   127      28.300  -5.659  -1.972  1.00123.28           C
ATOM   1033  CB  LYS   127      27.433  -4.387  -1.953  1.00123.28           C
ATOM   1034  CG  LYS   127      26.014  -4.615  -2.478  1.00123.28           C
ATOM   1035  CD  LYS   127      25.087  -3.413  -2.276  1.00123.28           C
ATOM   1036  CE  LYS   127      24.755  -3.136  -0.809  1.00123.28           C
ATOM   1037  NZ  LYS   127      25.954  -2.613  -0.117  1.00123.28           N
ATOM   1038  C   LYS   127      28.419  -6.045  -3.410  1.00123.28           C
ATOM   1039  O   LYS   127      29.046  -5.340  -4.202  1.00123.28           O
ATOM   1040  N   GLN   128      27.824  -7.191  -3.787  1.00 84.09           N
ATOM   1041  CA  GLN   128      27.887  -7.588  -5.162  1.00 84.09           C
ATOM   1042  CB  GLN   128      28.411  -9.019  -5.386  1.00 84.09           C
ATOM   1043  CG  GLN   128      28.452  -9.391  -6.870  1.00 84.09           C
ATOM   1044  CD  GLN   128      28.713 -10.882  -7.029  1.00 84.09           C
ATOM   1045  OE1 GLN   128      29.517 -11.472  -6.310  1.00 84.09           O
ATOM   1046  NE2 GLN   128      28.006 -11.508  -8.008  1.00 84.09           N
ATOM   1047  C   GLN   128      26.484  -7.587  -5.682  1.00 84.09           C
ATOM   1048  O   GLN   128      25.553  -7.998  -4.989  1.00 84.09           O
ATOM   1049  N   VAL   129      26.297  -7.093  -6.920  1.00 44.81           N
ATOM   1050  CA  VAL   129      24.995  -7.096  -7.519  1.00 44.81           C
ATOM   1051  CB  VAL   129      24.539  -5.738  -7.959  1.00 44.81           C
ATOM   1052  CG1 VAL   129      23.199  -5.897  -8.695  1.00 44.81           C
ATOM   1053  CG2 VAL   129      24.478  -4.809  -6.734  1.00 44.81           C
ATOM   1054  C   VAL   129      25.109  -7.923  -8.760  1.00 44.81           C
ATOM   1055  O   VAL   129      26.072  -7.792  -9.513  1.00 44.81           O
ATOM   1056  N   PHE   130      24.099  -8.778  -8.996  1.00248.52           N
ATOM   1057  CA  PHE   130      24.004  -9.738 -10.065  1.00248.52           C
ATOM   1058  CB  PHE   130      23.435 -11.045  -9.518  1.00248.52           C
ATOM   1059  CG  PHE   130      22.383 -11.650 -10.415  1.00248.52           C
ATOM   1060  CD1 PHE   130      21.030 -11.372 -10.304  1.00248.52           C
ATOM   1061  CD2 PHE   130      22.726 -12.545 -11.379  1.00248.52           C
ATOM   1062  CE1 PHE   130      20.059 -11.939 -11.080  1.00248.52           C
ATOM   1063  CE2 PHE   130      21.768 -13.145 -12.168  1.00248.52           C
ATOM   1064  CZ  PHE   130      20.433 -12.848 -12.024  1.00248.52           C
ATOM   1065  C   PHE   130      22.961  -9.336 -11.036  1.00248.52           C
ATOM   1066  O   PHE   130      21.917  -8.815 -10.653  1.00248.52           O
ATOM   1067  N   LYS   131      23.196  -9.698 -12.308  1.00116.26           N
ATOM   1068  CA  LYS   131      22.297  -9.526 -13.409  1.00116.26           C
ATOM   1069  CB  LYS   131      22.941  -8.642 -14.485  1.00116.26           C
ATOM   1070  CG  LYS   131      22.111  -8.372 -15.735  1.00116.26           C
ATOM   1071  CD  LYS   131      22.804  -7.360 -16.647  1.00116.26           C
ATOM   1072  CE  LYS   131      22.171  -7.208 -18.027  1.00116.26           C
ATOM   1073  NZ  LYS   131      22.989  -6.291 -18.850  1.00116.26           N
ATOM   1074  C   LYS   131      22.153 -10.898 -13.994  1.00116.26           C
ATOM   1075  O   LYS   131      23.127 -11.648 -14.048  1.00116.26           O
ATOM   1076  N   LYS   132      20.940 -11.313 -14.422  1.00132.15           N
ATOM   1077  CA  LYS   132      20.840 -12.663 -14.914  1.00132.15           C
ATOM   1078  CB  LYS   132      19.421 -13.257 -14.894  1.00132.15           C
ATOM   1079  CG  LYS   132      19.426 -14.776 -15.087  1.00132.15           C
ATOM   1080  CD  LYS   132      18.071 -15.432 -14.825  1.00132.15           C
ATOM   1081  CE  LYS   132      17.379 -14.933 -13.553  1.00132.15           C
ATOM   1082  NZ  LYS   132      18.168 -15.318 -12.363  1.00132.15           N
ATOM   1083  C   LYS   132      21.342 -12.720 -16.310  1.00132.15           C
ATOM   1084  O   LYS   132      20.851 -12.022 -17.193  1.00132.15           O
ATOM   1085  N   VAL   133      22.381 -13.538 -16.538  1.00 49.39           N
ATOM   1086  CA  VAL   133      22.885 -13.688 -17.868  1.00 49.39           C
ATOM   1087  CB  VAL   133      24.167 -14.467 -17.922  1.00 49.39           C
ATOM   1088  CG1 VAL   133      24.600 -14.572 -19.392  1.00 49.39           C
ATOM   1089  CG2 VAL   133      25.203 -13.782 -17.014  1.00 49.39           C
ATOM   1090  C   VAL   133      21.853 -14.447 -18.625  1.00 49.39           C
ATOM   1091  O   VAL   133      21.513 -14.109 -19.757  1.00 49.39           O
ATOM   1092  N   HIS   134      21.325 -15.500 -17.977  1.00 85.11           N
ATOM   1093  CA  HIS   134      20.345 -16.346 -18.580  1.00 85.11           C
ATOM   1094  ND1 HIS   134      19.883 -20.151 -19.006  1.00 85.11           N
ATOM   1095  CG  HIS   134      19.717 -18.783 -19.012  1.00 85.11           C
ATOM   1096  CB  HIS   134      20.671 -17.833 -18.364  1.00 85.11           C
ATOM   1097  NE2 HIS   134      18.003 -19.745 -20.118  1.00 85.11           N
ATOM   1098  CD2 HIS   134      18.563 -18.553 -19.696  1.00 85.11           C
ATOM   1099  CE1 HIS   134      18.831 -20.677 -19.680  1.00 85.11           C
ATOM   1100  C   HIS   134      19.035 -16.049 -17.856  1.00 85.11           C
ATOM   1101  O   HIS   134      18.439 -17.002 -17.289  1.00 85.11           O
ATOM   1102  OXT HIS   134      18.622 -14.856 -17.848  1.00 85.11           O
TER    1103      HIS   134
END
