# Supplementary material for: Estimating local protein model quality: prospects for molecular replacement
Source: Acta Crystallogr D Struct Biol. 2020 Mar 3;76(Pt 3):285–90. doi: 10.1107/S2059798320000972 (PMC7057213; doi:10.1107/S2059798320000972)
Supplement: Supplementary file 1 [file d-76-00285-sup1.zip › models/1crb.3elx_A.B99990001.pdb.proq3.sscore.local]

ProQ2 ProQRosCen ProQRosFA ProQ3
0.39833258 0.89465491 0.85801841 0.64527644
0.43472914 0.95172494 0.97990706 0.75711895
0.38907635 0.89196978 0.95628645 0.756546
0.48669172 0.88918811 1.0469664 0.87327981
0.62834863 0.94369971 1.1294575 0.9876087
0.73405415 0.88087791 1.1815983 1.0161938
0.8741145 1.0449037 1.3627317 1.1454201
0.94178756 0.994718 1.3924088 1.1907852
0.93395059 0.97289692 1.3918257 1.1988931
0.82728845 0.78277645 1.2967805 1.0917878
0.80659577 0.78049209 1.2262163 1.0502978
0.77772972 0.79124423 1.2149925 1.0490007
0.74067985 0.83387198 1.1713613 1.0382877
0.71143858 0.91045183 1.1844829 1.0185331
0.725542 0.99482918 1.1729728 1.0436085
0.70316538 1.0375742 1.2111873 1.0428089
0.63234384 1.0188752 1.1148898 1.0061325
0.65664189 1.0120016 1.1552708 1.0207433
0.68581064 1.0175367 1.1577545 1.0434407
0.66338943 1.0154844 1.1705425 1.0297147
0.5721527 0.93674713 1.1123113 0.97729599
0.51862794 0.87738312 1.0231384 0.90572574
0.5025391 0.84781084 1.0511135 0.90507665
0.49299614 0.86445998 1.0246203 0.87006947
0.4746573 0.81624529 1.034059 0.83323969
0.43048845 0.76317136 0.96975491 0.79354279
0.46683731 0.7063671 0.94943769 0.75467306
0.45805879 0.70924206 0.92903898 0.74310495
0.43800462 0.74318329 0.91866935 0.7002877
0.46145773 0.75689289 0.92469837 0.7235964
0.47483596 0.73771503 0.89705357 0.72090471
0.44185246 0.65185572 0.83982186 0.66732596
0.44584003 0.5834283 0.83517304 0.67733238
0.41171434 0.55424815 0.75011946 0.63575893
0.36159024 0.51190993 0.71876386 0.60559806
0.37769454 0.58998555 0.81076601 0.63098968
0.51539626 0.6919033 0.90210474 0.72699631
0.60318298 0.74785036 1.031557 0.81777314
0.6226873 0.69972317 1.0320006 0.81570905
0.67688505 0.71839535 1.1157624 0.8768231
0.78123918 0.77239667 1.1723656 0.92079302
0.78131391 0.77397858 1.164125 0.94377207
0.78099795 0.79690427 1.1323865 0.95421348
0.67751933 0.75250342 1.0273525 0.89480837
0.62375639 0.78749898 1.0481495 0.89416274
0.64936287 0.82595062 0.98181307 0.87729309
0.67367315 0.82165872 1.0530766 0.91854266
0.67302977 0.77928245 1.1343393 0.97633567
0.70147982 0.72819558 1.1611315 0.98149729
0.7728253 0.76690845 1.22371 1.0402746
0.81313188 0.81287138 1.2881809 1.0527369
0.86165638 0.82475326 1.3367269 1.0805418
0.85205404 0.74801156 1.200769 1.036627
0.73213231 0.70214676 1.0989672 0.93793054
0.66733386 0.65808157 1.0128848 0.89160006
0.72514279 0.70674422 0.97504063 0.89253902
0.69318242 0.69799207 0.91274645 0.8816272
0.7362279 0.73482541 1.000703 0.9301941
0.79114633 0.74308 0.94689782 0.95004925
0.83752227 0.73678595 1.0039098 0.98268987
0.74637848 0.67125915 0.95821546 0.91903498
0.71689766 0.6492033 1.0047513 0.91317278
0.71093845 0.71260613 0.92687597 0.91514918
0.64570945 0.75929964 1.0008587 0.89072607
0.58919081 0.81404769 0.97261529 0.87207925
0.48435499 0.77198336 0.89497757 0.77360736
0.5084023 0.78396794 0.78318009 0.7307145
0.5491746 0.85122617 0.83097287 0.75973858
0.65518096 0.90858597 0.75574028 0.79898047
0.71905876 0.90173447 0.77077496 0.80803677
0.68535519 0.90057635 0.67782911 0.7400372
0.58715384 0.79276596 0.60088678 0.66460462
0.52563953 0.78477889 0.47182294 0.59755993
0.42315577 0.68209793 0.42224192 0.51811533
0.40945508 0.70768399 0.39092565 0.52121102
0.36019862 0.63926188 0.35167044 0.45133549
0.40365348 0.67963803 0.41960036 0.47196447
0.3795742 0.68030291 0.4012518 0.43061859
0.41244362 0.74076194 0.53901728 0.50314744
0.44329191 0.67978584 0.58476713 0.52373002
0.47824396 0.69409107 0.64935215 0.59231962
0.54720593 0.6780049 0.75413095 0.67507751
0.62050573 0.73933348 0.81303059 0.73255654
0.64561449 0.72711967 0.87574571 0.78050093
0.65477403 0.74077197 0.87604073 0.79441797
0.62799731 0.68299637 0.90000864 0.78844571
0.72059971 0.83207619 0.91796087 0.84023629
0.67048824 0.84641659 0.88897549 0.80910238
0.65950199 0.8468632 0.84484993 0.80490476
0.62330135 0.82977278 0.71976663 0.74264379
0.63440144 0.83672151 0.79693756 0.77167805
0.64070294 0.82586155 0.88750446 0.80203546
0.65634215 0.83001507 0.91862422 0.7892407
0.73044062 0.83364239 0.92474475 0.84164874
0.73595867 0.77931305 0.94448262 0.8165824
0.72410091 0.8174845 0.89309995 0.82257747
0.66650694 0.79817311 0.80926032 0.7570968
0.57445832 0.78216035 0.68970198 0.6781617
0.54582029 0.78105713 0.64653462 0.6397709
0.46082661 0.73858707 0.56276104 0.57826336
0.43209658 0.71622343 0.56213699 0.57979146
0.49817566 0.70497305 0.61316371 0.61129467
0.59240013 0.68550884 0.73933141 0.70627458
0.66249317 0.66499096 0.86321245 0.79509367
0.76618419 0.77299129 1.0858321 0.91872996
0.81524556 0.77596836 1.1830221 0.98127216
0.83160492 0.83033238 1.2586153 0.99680284
0.8402742 0.82170285 1.2448181 1.0217588
0.86715394 0.86734385 1.2203178 1.0650983
0.79191432 0.82866789 1.165879 1.0481975
0.68573955 0.80563123 1.1064268 1.0037483
0.68180165 0.81514482 0.99672327 0.9420034
0.70181266 0.81560671 1.0737773 0.96854383
0.74176294 0.87490449 1.2019404 1.0549336
0.83209605 0.86865214 1.2850612 1.1058579
0.92785559 0.90907954 1.3476652 1.1531767
0.88056193 0.89032891 1.368779 1.1167567
0.84506228 0.84642523 1.3509696 1.0839276
0.84114214 0.84222455 1.3246452 1.1001272
0.77035713 0.80666152 1.2198115 1.0425517
0.7413795 0.80141271 1.141616 1.030539
0.71454999 0.84621624 1.0277244 0.96345484
0.71209844 0.83498402 0.98571109 0.96145111
0.75670358 0.86671354 1.1343918 1.0524972
0.84884121 0.93427139 1.2298334 1.1144641
0.92883225 0.93768102 1.3050945 1.1537633
0.9187175 0.97649689 1.3546302 1.1540805
0.87015692 0.90470205 1.3741853 1.1215547
0.94670977 0.99517231 1.4308164 1.1728758
0.89099058 0.93036727 1.3510289 1.1177133
0.74740731 0.93952141 1.3384909 1.0313844
0.59767809 0.85414045 1.1906366 0.92967548
0.48382175 0.81124352 1.1803973 0.85524468
0.35471343 0.74096145 1.0830299 0.78053077
