# Supplementary material for: Estimating local protein model quality: prospects for molecular replacement
Source: Acta Crystallogr D Struct Biol. 2020 Mar 3;76(Pt 3):285–90. doi: 10.1107/S2059798320000972 (PMC7057213; doi:10.1107/S2059798320000972)
Supplement: Supplementary file 1 [file d-76-00285-sup1.zip › models/1crb.3elx_A.B99990001.pdb.proq3d.sscore.local]

ProQ2D ProQRosCenD ProQRosFAD ProQ3D
2.526820600032806396e-01 6.192410588264465332e-01 6.546268463134765625e-01 5.547508001327514648e-01
3.052799403667449951e-01 6.642147898674011230e-01 8.925555944442749023e-01 7.692587375640869141e-01
4.494242668151855469e-01 6.420608162879943848e-01 9.050382971763610840e-01 9.054795503616333008e-01
5.060418248176574707e-01 6.920993924140930176e-01 9.594401717185974121e-01 9.495272636413574219e-01
5.513345599174499512e-01 6.852453947067260742e-01 9.603430628776550293e-01 9.302373528480529785e-01
6.458712220191955566e-01 6.584473848342895508e-01 9.786267280578613281e-01 9.046169519424438477e-01
7.576867938041687012e-01 7.106952071189880371e-01 9.871950745582580566e-01 8.943482041358947754e-01
8.287122249603271484e-01 7.766368389129638672e-01 9.876555800437927246e-01 9.342387318611145020e-01
7.839220762252807617e-01 7.050317525863647461e-01 9.837513566017150879e-01 9.491345882415771484e-01
7.489795684814453125e-01 6.741974949836730957e-01 9.884762763977050781e-01 8.945088386535644531e-01
7.863040566444396973e-01 6.549313664436340332e-01 9.821929931640625000e-01 8.371284604072570801e-01
7.678111791610717773e-01 6.264752745628356934e-01 9.804445505142211914e-01 9.142020940780639648e-01
7.823146581649780273e-01 6.346411705017089844e-01 9.626228213310241699e-01 9.086884260177612305e-01
7.497531175613403320e-01 6.709715127944946289e-01 9.558621644973754883e-01 9.194195866584777832e-01
8.359181880950927734e-01 6.946106553077697754e-01 9.741526842117309570e-01 9.588094949722290039e-01
8.074555397033691406e-01 6.874461174011230469e-01 9.822662472724914551e-01 9.472216367721557617e-01
7.648329138755798340e-01 7.261034846305847168e-01 9.738440513610839844e-01 9.502837657928466797e-01
7.119805216789245605e-01 7.142848372459411621e-01 9.741256237030029297e-01 9.632371664047241211e-01
7.957609295845031738e-01 7.097834348678588867e-01 9.770764708518981934e-01 9.732789993286132812e-01
7.260832190513610840e-01 6.748526692390441895e-01 9.667833447456359863e-01 9.736143946647644043e-01
6.325539350509643555e-01 7.381362915039062500e-01 9.647963643074035645e-01 9.598737359046936035e-01
5.033151507377624512e-01 8.024010062217712402e-01 9.634343981742858887e-01 9.312804341316223145e-01
5.790349841117858887e-01 7.841160297393798828e-01 9.753839373588562012e-01 9.256960749626159668e-01
5.704296827316284180e-01 7.259713411331176758e-01 9.555295109748840332e-01 8.726442456245422363e-01
5.738022327423095703e-01 6.289829015731811523e-01 9.715496301651000977e-01 9.368604421615600586e-01
5.199921131134033203e-01 5.503751039505004883e-01 9.656039476394653320e-01 9.071013331413269043e-01
5.112190842628479004e-01 4.881483614444732666e-01 9.625546336174011230e-01 7.389017939567565918e-01
5.083635449409484863e-01 4.945219755172729492e-01 9.621245265007019043e-01 7.751576900482177734e-01
4.904927909374237061e-01 5.179204940795898438e-01 9.692522883415222168e-01 7.482364773750305176e-01
4.773082137107849121e-01 5.174857378005981445e-01 9.610297083854675293e-01 6.845660209655761719e-01
4.434983432292938232e-01 4.029776155948638916e-01 9.543280005455017090e-01 6.992226839065551758e-01
4.534575939178466797e-01 3.944477438926696777e-01 9.456133842468261719e-01 6.501283645629882812e-01
4.296106696128845215e-01 3.494819998741149902e-01 9.425827860832214355e-01 6.720066070556640625e-01
4.726256430149078369e-01 3.676001131534576416e-01 9.182947874069213867e-01 6.510385274887084961e-01
5.010502934455871582e-01 3.685862123966217041e-01 8.912355899810791016e-01 6.403821706771850586e-01
4.814132153987884521e-01 4.715013206005096436e-01 9.590786099433898926e-01 6.953291893005371094e-01
7.234877347946166992e-01 5.221132636070251465e-01 9.013724327087402344e-01 7.610499858856201172e-01
7.927868962287902832e-01 5.587133765220642090e-01 9.604486823081970215e-01 8.732832074165344238e-01
8.064493536949157715e-01 5.329247117042541504e-01 9.752045273780822754e-01 8.633854389190673828e-01
8.209505081176757812e-01 6.158903837203979492e-01 9.737069606781005859e-01 7.390828132629394531e-01
8.545598983764648438e-01 7.096154093742370605e-01 9.635205864906311035e-01 7.895562648773193359e-01
8.629723191261291504e-01 7.947292327880859375e-01 9.551289081573486328e-01 8.078464269638061523e-01
8.521085977554321289e-01 7.364229559898376465e-01 9.317582249641418457e-01 8.183354139328002930e-01
8.708325624465942383e-01 7.222313880920410156e-01 7.387754917144775391e-01 7.742501497268676758e-01
8.200846314430236816e-01 6.056678295135498047e-01 9.262843728065490723e-01 7.592811584472656250e-01
7.776199579238891602e-01 6.274405717849731445e-01 7.895581126213073730e-01 6.707612872123718262e-01
8.107471466064453125e-01 6.342367529869079590e-01 8.683230876922607422e-01 8.341703414916992188e-01
8.721346855163574219e-01 7.006574869155883789e-01 9.323254823684692383e-01 8.606848120689392090e-01
9.175238013267517090e-01 8.164256811141967773e-01 9.662750959396362305e-01 9.533591270446777344e-01
9.320364594459533691e-01 7.784516811370849609e-01 9.683419466018676758e-01 9.455248117446899414e-01
9.183515906333923340e-01 7.678195834159851074e-01 9.839646816253662109e-01 9.693943858146667480e-01
9.208438992500305176e-01 6.426155567169189453e-01 9.905269145965576172e-01 9.670133590698242188e-01
9.440692067146301270e-01 5.243778228759765625e-01 9.851931333541870117e-01 9.818881154060363770e-01
9.299862384796142578e-01 6.183408498764038086e-01 9.725129604339599609e-01 9.629141688346862793e-01
9.028803706169128418e-01 5.182609558105468750e-01 9.511846899986267090e-01 9.457295536994934082e-01
8.848863244056701660e-01 5.546581745147705078e-01 9.278834462165832520e-01 9.125443696975708008e-01
8.797040581703186035e-01 5.338521003723144531e-01 9.278553724288940430e-01 8.755195736885070801e-01
8.942848443984985352e-01 6.021984219551086426e-01 9.543142914772033691e-01 9.210556149482727051e-01
9.089124798774719238e-01 6.117008924484252930e-01 9.493541121482849121e-01 9.385469555854797363e-01
9.268952608108520508e-01 6.715918779373168945e-01 9.582622647285461426e-01 9.548240900039672852e-01
9.032734036445617676e-01 6.506620645523071289e-01 9.644034504890441895e-01 9.625653624534606934e-01
8.131616115570068359e-01 7.336828112602233887e-01 9.544245004653930664e-01 9.341618418693542480e-01
8.822836279869079590e-01 7.795440554618835449e-01 9.295789599418640137e-01 9.539213776588439941e-01
8.108456134796142578e-01 8.037559390068054199e-01 9.501977562904357910e-01 9.574292302131652832e-01
7.888175249099731445e-01 6.759812235832214355e-01 9.296414256095886230e-01 9.374934434890747070e-01
7.185972332954406738e-01 7.086667418479919434e-01 9.224897623062133789e-01 9.137288331985473633e-01
6.917539834976196289e-01 7.086180448532104492e-01 8.251950740814208984e-01 8.889715075492858887e-01
6.562188267707824707e-01 6.503605246543884277e-01 7.925923466682434082e-01 8.455514907836914062e-01
8.186922073364257812e-01 7.074113488197326660e-01 7.257236838340759277e-01 8.032950758934020996e-01
7.585393190383911133e-01 6.888566613197326660e-01 7.574813365936279297e-01 8.269745111465454102e-01
8.001725673675537109e-01 6.871976256370544434e-01 7.516210675239562988e-01 8.545396327972412109e-01
6.291661858558654785e-01 7.544634938240051270e-01 6.451008319854736328e-01 6.946427822113037109e-01
6.044580936431884766e-01 6.619951128959655762e-01 4.267998635768890381e-01 7.434701323509216309e-01
4.849106073379516602e-01 6.646775603294372559e-01 3.441770374774932861e-01 5.303720235824584961e-01
4.099149703979492188e-01 7.962599992752075195e-01 2.963454723358154297e-01 5.707045793533325195e-01
4.089041352272033691e-01 5.176883935928344727e-01 2.656162977218627930e-01 5.334901213645935059e-01
4.354150891304016113e-01 6.092981696128845215e-01 3.360659480094909668e-01 5.782523155212402344e-01
4.787868559360504150e-01 5.646593570709228516e-01 3.249529600143432617e-01 5.088722705841064453e-01
4.713708460330963135e-01 5.579652190208435059e-01 4.548359215259552002e-01 5.663077235221862793e-01
5.221366882324218750e-01 6.440143585205078125e-01 6.416903138160705566e-01 7.499077916145324707e-01
6.255123019218444824e-01 5.283317565917968750e-01 9.127345085144042969e-01 8.737020492553710938e-01
6.817581653594970703e-01 5.950426459312438965e-01 9.474408626556396484e-01 8.870756626129150391e-01
7.379961609840393066e-01 5.833035707473754883e-01 9.450456500053405762e-01 9.171832203865051270e-01
7.439285516738891602e-01 7.658255696296691895e-01 9.712013602256774902e-01 9.452300071716308594e-01
7.678964138031005859e-01 8.421139121055603027e-01 9.649268388748168945e-01 9.347652792930603027e-01
6.507228016853332520e-01 6.506765484809875488e-01 9.457191228866577148e-01 9.604374766349792480e-01
6.891655921936035156e-01 7.220050692558288574e-01 9.371474981307983398e-01 9.194539785385131836e-01
5.276511311531066895e-01 7.384728789329528809e-01 9.122892022132873535e-01 8.414822816848754883e-01
5.115628838539123535e-01 7.014706134796142578e-01 8.098020553588867188e-01 7.750498652458190918e-01
4.979121685028076172e-01 7.597551941871643066e-01 7.257765531539916992e-01 7.683671116828918457e-01
4.976521730422973633e-01 8.349364995956420898e-01 8.274391889572143555e-01 7.780478596687316895e-01
7.791584134101867676e-01 8.226403594017028809e-01 8.866761326789855957e-01 7.969208955764770508e-01
7.714699506759643555e-01 8.653151988983154297e-01 9.262657165527343750e-01 8.791061639785766602e-01
7.704783082008361816e-01 8.583773970603942871e-01 8.859204649925231934e-01 8.878526091575622559e-01
7.494450807571411133e-01 8.192256689071655273e-01 9.063007235527038574e-01 8.880961537361145020e-01
8.250004649162292480e-01 7.363128662109375000e-01 8.094685673713684082e-01 8.908184766769409180e-01
7.623828053474426270e-01 6.986949443817138672e-01 6.765527129173278809e-01 8.618825674057006836e-01
7.526925802230834961e-01 5.458467006683349609e-01 5.648570060729980469e-01 8.127762079238891602e-01
6.889097094535827637e-01 6.425237059593200684e-01 3.950622379779815674e-01 6.446784734725952148e-01
5.958526730537414551e-01 6.602163910865783691e-01 2.997573316097259521e-01 5.668453574180603027e-01
6.015046834945678711e-01 5.288615822792053223e-01 3.758453428745269775e-01 5.794453024864196777e-01
6.113752722740173340e-01 6.911767721176147461e-01 4.154205620288848877e-01 5.852475166320800781e-01
7.659629583358764648e-01 6.367390155792236328e-01 5.923955440521240234e-01 7.335388064384460449e-01
7.972229719161987305e-01 6.553421020507812500e-01 8.113548159599304199e-01 8.129993677139282227e-01
8.850663304328918457e-01 6.786481142044067383e-01 9.268199205398559570e-01 9.013339877128601074e-01
8.722135424613952637e-01 7.507004737854003906e-01 9.488701224327087402e-01 9.138005971908569336e-01
8.184095621109008789e-01 7.270140647888183594e-01 9.461038708686828613e-01 8.620564937591552734e-01
7.465564012527465820e-01 7.742803692817687988e-01 9.364352822303771973e-01 9.047888517379760742e-01
7.316378355026245117e-01 7.290673255920410156e-01 9.437692165374755859e-01 8.967982530593872070e-01
7.906191945075988770e-01 7.886205315589904785e-01 9.542787075042724609e-01 8.793327212333679199e-01
6.844705939292907715e-01 7.527471184730529785e-01 9.120759367942810059e-01 7.936277389526367188e-01
5.726769566535949707e-01 7.252050042152404785e-01 8.263459801673889160e-01 8.100274801254272461e-01
5.740482807159423828e-01 7.960935235023498535e-01 8.739509582519531250e-01 8.073013424873352051e-01
7.043251395225524902e-01 8.086827993392944336e-01 9.561202526092529297e-01 9.139897227287292480e-01
7.427350878715515137e-01 8.531004190444946289e-01 9.897091984748840332e-01 9.511622190475463867e-01
8.629254698753356934e-01 8.763837218284606934e-01 9.873944520950317383e-01 9.609300494194030762e-01
8.643963932991027832e-01 8.983951210975646973e-01 9.884170889854431152e-01 9.709025621414184570e-01
8.286707401275634766e-01 8.985647559165954590e-01 9.829807281494140625e-01 9.716478586196899414e-01
8.763213753700256348e-01 8.474050164222717285e-01 9.860268831253051758e-01 9.714701771736145020e-01
9.398127794265747070e-01 8.677532672882080078e-01 9.809849262237548828e-01 9.580727219581604004e-01
9.184116721153259277e-01 8.251975774765014648e-01 9.718497991561889648e-01 9.613041281700134277e-01
6.777101159095764160e-01 8.251631855964660645e-01 8.266575932502746582e-01 8.829358816146850586e-01
7.135401964187622070e-01 8.842584490776062012e-01 7.842867374420166016e-01 8.509548902511596680e-01
8.969575762748718262e-01 8.682237863540649414e-01 9.606006145477294922e-01 9.333422183990478516e-01
9.261340498924255371e-01 8.306169509887695312e-01 9.478038549423217773e-01 9.671197533607482910e-01
9.464997053146362305e-01 8.618271350860595703e-01 9.832118153572082520e-01 9.760235548019409180e-01
9.450908899307250977e-01 8.453769683837890625e-01 9.827238917350769043e-01 9.870815873146057129e-01
9.153402447700500488e-01 8.610023260116577148e-01 9.879623055458068848e-01 9.758347272872924805e-01
9.691421985626220703e-01 8.311660289764404297e-01 9.923368096351623535e-01 9.922411441802978516e-01
9.778212308883666992e-01 8.444044589996337891e-01 9.883648157119750977e-01 9.856162071228027344e-01
9.494624733924865723e-01 7.842345237731933594e-01 9.869241118431091309e-01 9.684629440307617188e-01
9.275147914886474609e-01 8.132348060607910156e-01 9.725515246391296387e-01 9.492480754852294922e-01
7.816827297210693359e-01 7.136671543121337891e-01 9.856256842613220215e-01 8.090408444404602051e-01
5.713685750961303711e-01 6.177362799644470215e-01 9.446318745613098145e-01 6.328517198562622070e-01
