# Supplementary material for: Estimating local protein model quality: prospects for molecular replacement
Source: Acta Crystallogr D Struct Biol. 2020 Mar 3;76(Pt 3):285–90. doi: 10.1107/S2059798320000972 (PMC7057213; doi:10.1107/S2059798320000972)
Supplement: Supplementary file 1 [file d-76-00285-sup1.zip › models/1drj.2h3h_A.B99990001.pdb]

EXPDTA    THEORETICAL MODEL, MODELLER 9.23 2019/11/15 00:16:26
REMARK   6 MODELLER OBJECTIVE FUNCTION:      1549.0990
REMARK   6 MODELLER BEST TEMPLATE % SEQ ID:  23.616
REMARK   6 SEQUENCE: 1drj/1drj.2h3h_A
REMARK   6 ALIGNMENT: 1drj/1drj.2h3h_A.ali
REMARK   6 SCRIPT: ./make_models.py
REMARK   6 TEMPLATE: 2h3h 1:A - 287:A MODELS 1: - 271: AT 23.6%
ATOM      1  N   LYS     1      12.811 -19.081  70.445  1.00 93.50           N
ATOM      2  CA  LYS     1      12.446 -17.797  69.807  1.00 93.50           C
ATOM      3  CB  LYS     1      13.392 -17.512  68.628  1.00 93.50           C
ATOM      4  CG  LYS     1      13.478 -18.682  67.649  1.00 93.50           C
ATOM      5  CD  LYS     1      14.171 -18.347  66.330  1.00 93.50           C
ATOM      6  CE  LYS     1      14.445 -19.583  65.470  1.00 93.50           C
ATOM      7  NZ  LYS     1      13.243 -20.447  65.425  1.00 93.50           N
ATOM      8  C   LYS     1      11.029 -17.811  69.331  1.00 93.50           C
ATOM      9  O   LYS     1      10.488 -18.857  68.973  1.00 93.50           O
ATOM     10  N   ASP     2      10.384 -16.627  69.348  1.00 40.00           N
ATOM     11  CA  ASP     2       9.011 -16.514  68.951  1.00 40.00           C
ATOM     12  CB  ASP     2       8.295 -15.276  69.519  1.00 40.00           C
ATOM     13  CG  ASP     2       8.114 -15.458  71.016  1.00 40.00           C
ATOM     14  OD1 ASP     2       8.981 -16.127  71.638  1.00 40.00           O
ATOM     15  OD2 ASP     2       7.112 -14.921  71.561  1.00 40.00           O
ATOM     16  C   ASP     2       8.937 -16.386  67.465  1.00 40.00           C
ATOM     17  O   ASP     2       9.949 -16.213  66.787  1.00 40.00           O
ATOM     18  N   THR     3       7.705 -16.503  66.924  1.00112.28           N
ATOM     19  CA  THR     3       7.483 -16.324  65.519  1.00112.28           C
ATOM     20  CB  THR     3       7.192 -17.603  64.786  1.00112.28           C
ATOM     21  OG1 THR     3       7.132 -17.364  63.389  1.00112.28           O
ATOM     22  CG2 THR     3       5.861 -18.179  65.291  1.00112.28           C
ATOM     23  C   THR     3       6.307 -15.406  65.364  1.00112.28           C
ATOM     24  O   THR     3       5.323 -15.506  66.094  1.00112.28           O
ATOM     25  N   ILE     4       6.407 -14.472  64.397  1.00 70.31           N
ATOM     26  CA  ILE     4       5.418 -13.462  64.128  1.00 70.31           C
ATOM     27  CB  ILE     4       6.007 -12.098  64.353  1.00 70.31           C
ATOM     28  CG1 ILE     4       6.160 -11.819  65.859  1.00 70.31           C
ATOM     29  CG2 ILE     4       5.238 -11.058  63.530  1.00 70.31           C
ATOM     30  CD1 ILE     4       7.007 -10.589  66.181  1.00 70.31           C
ATOM     31  C   ILE     4       5.055 -13.538  62.674  1.00 70.31           C
ATOM     32  O   ILE     4       5.935 -13.518  61.817  1.00 70.31           O
ATOM     33  N   ALA     5       3.745 -13.595  62.346  1.00 41.71           N
ATOM     34  CA  ALA     5       3.389 -13.679  60.954  1.00 41.71           C
ATOM     35  CB  ALA     5       2.509 -14.892  60.616  1.00 41.71           C
ATOM     36  C   ALA     5       2.660 -12.427  60.543  1.00 41.71           C
ATOM     37  O   ALA     5       1.936 -11.826  61.336  1.00 41.71           O
ATOM     38  N   LEU     6       2.874 -11.982  59.283  1.00115.40           N
ATOM     39  CA  LEU     6       2.246 -10.791  58.768  1.00115.40           C
ATOM     40  CB  LEU     6       3.250  -9.635  58.548  1.00115.40           C
ATOM     41  CG  LEU     6       2.660  -8.356  57.915  1.00115.40           C
ATOM     42  CD1 LEU     6       2.451  -8.494  56.397  1.00115.40           C
ATOM     43  CD2 LEU     6       1.371  -7.941  58.637  1.00115.40           C
ATOM     44  C   LEU     6       1.611 -11.113  57.448  1.00115.40           C
ATOM     45  O   LEU     6       2.214 -11.776  56.607  1.00115.40           O
ATOM     46  N   VAL     7       0.357 -10.659  57.229  1.00109.87           N
ATOM     47  CA  VAL     7      -0.251 -10.896  55.949  1.00109.87           C
ATOM     48  CB  VAL     7      -1.447 -11.807  55.978  1.00109.87           C
ATOM     49  CG1 VAL     7      -0.967 -13.215  56.370  1.00109.87           C
ATOM     50  CG2 VAL     7      -2.501 -11.225  56.931  1.00109.87           C
ATOM     51  C   VAL     7      -0.653  -9.582  55.359  1.00109.87           C
ATOM     52  O   VAL     7      -1.229  -8.728  56.032  1.00109.87           O
ATOM     53  N   VAL     8      -0.364  -9.393  54.055  1.00120.27           N
ATOM     54  CA  VAL     8      -0.651  -8.144  53.407  1.00120.27           C
ATOM     55  CB  VAL     8       0.546  -7.494  52.797  1.00120.27           C
ATOM     56  CG1 VAL     8       1.570  -7.177  53.897  1.00120.27           C
ATOM     57  CG2 VAL     8       1.061  -8.432  51.703  1.00120.27           C
ATOM     58  C   VAL     8      -1.611  -8.391  52.285  1.00120.27           C
ATOM     59  O   VAL     8      -2.043  -9.518  52.048  1.00120.27           O
ATOM     60  N   SER     9      -2.037  -7.283  51.640  1.00116.43           N
ATOM     61  CA  SER     9      -2.998  -7.231  50.571  1.00116.43           C
ATOM     62  CB  SER     9      -3.634  -5.837  50.429  1.00116.43           C
ATOM     63  OG  SER     9      -4.565  -5.839  49.358  1.00116.43           O
ATOM     64  C   SER     9      -2.483  -7.597  49.208  1.00116.43           C
ATOM     65  O   SER     9      -3.189  -8.292  48.477  1.00116.43           O
ATOM     66  N   THR    10      -1.280  -7.115  48.802  1.00 71.86           N
ATOM     67  CA  THR    10      -0.864  -7.353  47.441  1.00 71.86           C
ATOM     68  CB  THR    10      -1.158  -6.192  46.546  1.00 71.86           C
ATOM     69  OG1 THR    10      -0.348  -5.075  46.882  1.00 71.86           O
ATOM     70  CG2 THR    10      -2.633  -5.841  46.764  1.00 71.86           C
ATOM     71  C   THR    10       0.606  -7.653  47.342  1.00 71.86           C
ATOM     72  O   THR    10       1.442  -6.965  47.926  1.00 71.86           O
ATOM     73  N   LEU    11       0.932  -8.728  46.592  0.50126.73           N
ATOM     74  CA  LEU    11       2.276  -9.196  46.381  0.50126.73           C
ATOM     75  CB  LEU    11       2.288 -10.629  45.780  0.50126.73           C
ATOM     76  CG  LEU    11       3.660 -11.294  45.487  1.00126.73           C
ATOM     77  CD1 LEU    11       3.477 -12.793  45.186  1.00126.73           C
ATOM     78  CD2 LEU    11       4.427 -10.630  44.330  1.00126.73           C
ATOM     79  C   LEU    11       3.068  -8.306  45.481  0.50126.73           C
ATOM     80  O   LEU    11       4.154  -7.848  45.833  0.50126.73           O
ATOM     81  N   ASN    12       2.504  -7.991  44.306  1.00 34.19           N
ATOM     82  CA  ASN    12       3.263  -7.324  43.294  1.00 34.19           C
ATOM     83  CB  ASN    12       2.478  -7.108  41.984  1.00 34.19           C
ATOM     84  CG  ASN    12       2.389  -8.442  41.251  1.00 34.19           C
ATOM     85  OD1 ASN    12       3.098  -9.393  41.578  1.00 34.19           O
ATOM     86  ND2 ASN    12       1.501  -8.514  40.224  1.00 34.19           N
ATOM     87  C   ASN    12       3.699  -5.999  43.799  1.00 34.19           C
ATOM     88  O   ASN    12       4.789  -5.525  43.480  1.00 34.19           O
ATOM     89  N   ASN    13       2.859  -5.364  44.625  1.00127.24           N
ATOM     90  CA  ASN    13       3.190  -4.032  45.004  1.00127.24           C
ATOM     91  CB  ASN    13       2.016  -3.299  45.668  1.00127.24           C
ATOM     92  CG  ASN    13       0.956  -3.206  44.571  1.00127.24           C
ATOM     93  OD1 ASN    13      -0.245  -3.254  44.831  1.00127.24           O
ATOM     94  ND2 ASN    13       1.420  -3.094  43.299  1.00127.24           N
ATOM     95  C   ASN    13       4.416  -3.981  45.856  1.00127.24           C
ATOM     96  O   ASN    13       4.609  -4.720  46.822  1.00127.24           O
ATOM     97  N   PRO    14       5.260  -3.077  45.446  1.00136.04           N
ATOM     98  CA  PRO    14       6.498  -2.798  46.110  1.00136.04           C
ATOM     99  CD  PRO    14       5.195  -2.498  44.115  1.00136.04           C
ATOM    100  CB  PRO    14       7.279  -1.870  45.174  1.00136.04           C
ATOM    101  CG  PRO    14       6.235  -1.368  44.160  1.00136.04           C
ATOM    102  C   PRO    14       6.160  -2.197  47.430  1.00136.04           C
ATOM    103  O   PRO    14       7.023  -2.142  48.305  1.00136.04           O
ATOM    104  N   PHE    15       4.903  -1.748  47.589  1.00 67.58           N
ATOM    105  CA  PHE    15       4.467  -1.164  48.821  1.00 67.58           C
ATOM    106  CB  PHE    15       2.961  -0.833  48.776  1.00 67.58           C
ATOM    107  CG  PHE    15       2.529  -0.158  50.035  1.00 67.58           C
ATOM    108  CD1 PHE    15       2.682   1.199  50.196  1.00 67.58           C
ATOM    109  CD2 PHE    15       1.951  -0.884  51.052  1.00 67.58           C
ATOM    110  CE1 PHE    15       2.277   1.820  51.355  1.00 67.58           C
ATOM    111  CE2 PHE    15       1.544  -0.269  52.213  1.00 67.58           C
ATOM    112  CZ  PHE    15       1.705   1.086  52.368  1.00 67.58           C
ATOM    113  C   PHE    15       4.693  -2.218  49.851  1.00 67.58           C
ATOM    114  O   PHE    15       5.257  -1.948  50.909  1.00 67.58           O
ATOM    115  N   PHE    16       4.310  -3.461  49.503  1.00116.09           N
ATOM    116  CA  PHE    16       4.417  -4.660  50.289  1.00116.09           C
ATOM    117  CB  PHE    16       3.970  -5.880  49.463  1.00116.09           C
ATOM    118  CG  PHE    16       4.517  -7.126  50.069  1.00116.09           C
ATOM    119  CD1 PHE    16       3.858  -7.773  51.085  1.00116.09           C
ATOM    120  CD2 PHE    16       5.700  -7.658  49.602  1.00116.09           C
ATOM    121  CE1 PHE    16       4.372  -8.925  51.634  1.00116.09           C
ATOM    122  CE2 PHE    16       6.220  -8.809  50.144  1.00116.09           C
ATOM    123  CZ  PHE    16       5.553  -9.443  51.163  1.00116.09           C
ATOM    124  C   PHE    16       5.853  -4.891  50.615  1.00116.09           C
ATOM    125  O   PHE    16       6.180  -5.334  51.716  1.00116.09           O
ATOM    126  N   VAL    17       6.743  -4.631  49.641  1.00 34.71           N
ATOM    127  CA  VAL    17       8.146  -4.834  49.845  1.00 34.71           C
ATOM    128  CB  VAL    17       8.974  -4.382  48.670  1.00 34.71           C
ATOM    129  CG1 VAL    17      10.462  -4.505  49.041  1.00 34.71           C
ATOM    130  CG2 VAL    17       8.581  -5.200  47.430  1.00 34.71           C
ATOM    131  C   VAL    17       8.554  -3.982  50.999  1.00 34.71           C
ATOM    132  O   VAL    17       9.258  -4.439  51.896  1.00 34.71           O
ATOM    133  N   SER    18       8.096  -2.716  51.016  1.00 74.64           N
ATOM    134  CA  SER    18       8.491  -1.836  52.075  1.00 74.64           C
ATOM    135  CB  SER    18       7.958  -0.401  51.939  1.00 74.64           C
ATOM    136  OG  SER    18       8.421   0.378  53.035  1.00 74.64           O
ATOM    137  C   SER    18       7.982  -2.361  53.384  1.00 74.64           C
ATOM    138  O   SER    18       8.702  -2.315  54.378  1.00 74.64           O
ATOM    139  N   LEU    19       6.739  -2.884  53.437  1.00114.55           N
ATOM    140  CA  LEU    19       6.250  -3.341  54.711  1.00114.55           C
ATOM    141  CB  LEU    19       4.837  -3.971  54.712  1.00114.55           C
ATOM    142  CG  LEU    19       3.658  -3.065  54.310  1.00114.55           C
ATOM    143  CD1 LEU    19       3.547  -2.912  52.793  1.00114.55           C
ATOM    144  CD2 LEU    19       2.341  -3.539  54.940  1.00114.55           C
ATOM    145  C   LEU    19       7.127  -4.458  55.186  1.00114.55           C
ATOM    146  O   LEU    19       7.515  -4.513  56.351  1.00114.55           O
ATOM    147  N   LYS    20       7.477  -5.373  54.267  1.00 41.64           N
ATOM    148  CA  LYS    20       8.214  -6.559  54.590  1.00 41.64           C
ATOM    149  CB  LYS    20       8.429  -7.451  53.356  1.00 41.64           C
ATOM    150  CG  LYS    20       8.962  -8.852  53.662  1.00 41.64           C
ATOM    151  CD  LYS    20       8.790  -9.813  52.483  1.00 41.64           C
ATOM    152  CE  LYS    20       9.133 -11.269  52.806  1.00 41.64           C
ATOM    153  NZ  LYS    20       8.903 -12.121  51.618  1.00 41.64           N
ATOM    154  C   LYS    20       9.555  -6.190  55.138  1.00 41.64           C
ATOM    155  O   LYS    20      10.069  -6.858  56.033  1.00 41.64           O
ATOM    156  N   ASP    21      10.161  -5.118  54.598  1.00 27.94           N
ATOM    157  CA  ASP    21      11.462  -4.694  55.026  1.00 27.94           C
ATOM    158  CB  ASP    21      11.961  -3.464  54.249  1.00 27.94           C
ATOM    159  CG  ASP    21      12.213  -3.892  52.810  1.00 27.94           C
ATOM    160  OD1 ASP    21      12.303  -5.127  52.575  1.00 27.94           O
ATOM    161  OD2 ASP    21      12.314  -2.998  51.929  1.00 27.94           O
ATOM    162  C   ASP    21      11.392  -4.307  56.470  1.00 27.94           C
ATOM    163  O   ASP    21      12.290  -4.627  57.246  1.00 27.94           O
ATOM    164  N   GLY    22      10.320  -3.597  56.865  1.00 22.12           N
ATOM    165  CA  GLY    22      10.171  -3.163  58.225  1.00 22.12           C
ATOM    166  C   GLY    22      10.025  -4.351  59.112  1.00 22.12           C
ATOM    167  O   GLY    22      10.547  -4.372  60.226  1.00 22.12           O
ATOM    168  N   ALA    23       9.269  -5.359  58.643  1.00 36.16           N
ATOM    169  CA  ALA    23       9.038  -6.535  59.419  1.00 36.16           C
ATOM    170  CB  ALA    23       8.071  -7.510  58.728  1.00 36.16           C
ATOM    171  C   ALA    23      10.348  -7.230  59.649  1.00 36.16           C
ATOM    172  O   ALA    23      10.638  -7.647  60.768  1.00 36.16           O
ATOM    173  N   GLN    24      11.191  -7.356  58.602  1.00 91.00           N
ATOM    174  CA  GLN    24      12.445  -8.042  58.775  1.00 91.00           C
ATOM    175  CB  GLN    24      13.236  -8.313  57.479  1.00 91.00           C
ATOM    176  CG  GLN    24      13.772  -7.064  56.776  1.00 91.00           C
ATOM    177  CD  GLN    24      14.835  -7.513  55.781  1.00 91.00           C
ATOM    178  OE1 GLN    24      15.817  -8.154  56.155  1.00 91.00           O
ATOM    179  NE2 GLN    24      14.639  -7.170  54.479  1.00 91.00           N
ATOM    180  C   GLN    24      13.338  -7.246  59.680  1.00 91.00           C
ATOM    181  O   GLN    24      14.060  -7.806  60.502  1.00 91.00           O
ATOM    182  N   LYS    25      13.307  -5.910  59.552  1.00119.36           N
ATOM    183  CA  LYS    25      14.160  -5.041  60.311  1.00119.36           C
ATOM    184  CB  LYS    25      13.850  -3.567  59.988  1.00119.36           C
ATOM    185  CG  LYS    25      14.729  -2.531  60.689  1.00119.36           C
ATOM    186  CD  LYS    25      14.521  -1.114  60.146  1.00119.36           C
ATOM    187  CE  LYS    25      13.215  -0.456  60.602  1.00119.36           C
ATOM    188  NZ  LYS    25      13.453   0.377  61.803  1.00119.36           N
ATOM    189  C   LYS    25      13.884  -5.244  61.766  1.00119.36           C
ATOM    190  O   LYS    25      14.803  -5.383  62.571  1.00119.36           O
ATOM    191  N   GLU    26      12.593  -5.275  62.136  1.00105.28           N
ATOM    192  CA  GLU    26      12.204  -5.384  63.509  1.00105.28           C
ATOM    193  CB  GLU    26      10.702  -5.113  63.702  1.00105.28           C
ATOM    194  CG  GLU    26      10.387  -4.362  64.997  1.00105.28           C
ATOM    195  CD  GLU    26      10.844  -2.915  64.796  1.00105.28           C
ATOM    196  OE1 GLU    26      12.082  -2.687  64.755  1.00105.28           O
ATOM    197  OE2 GLU    26       9.963  -2.021  64.674  1.00105.28           O
ATOM    198  C   GLU    26      12.552  -6.761  63.995  1.00105.28           C
ATOM    199  O   GLU    26      12.926  -6.952  65.148  1.00105.28           O
ATOM    200  N   ALA    27      12.447  -7.769  63.113  1.00 31.59           N
ATOM    201  CA  ALA    27      12.737  -9.123  63.489  1.00 31.59           C
ATOM    202  CB  ALA    27      12.550 -10.103  62.322  1.00 31.59           C
ATOM    203  C   ALA    27      14.171  -9.205  63.916  1.00 31.59           C
ATOM    204  O   ALA    27      14.504  -9.923  64.858  1.00 31.59           O
ATOM    205  N   ASP    28      15.059  -8.488  63.203  1.00 34.59           N
ATOM    206  CA  ASP    28      16.464  -8.512  63.495  1.00 34.59           C
ATOM    207  CB  ASP    28      17.284  -7.678  62.495  1.00 34.59           C
ATOM    208  CG  ASP    28      17.177  -8.307  61.112  1.00 34.59           C
ATOM    209  OD1 ASP    28      16.532  -9.381  60.990  1.00 34.59           O
ATOM    210  OD2 ASP    28      17.744  -7.714  60.154  1.00 34.59           O
ATOM    211  C   ASP    28      16.711  -7.912  64.848  1.00 34.59           C
ATOM    212  O   ASP    28      17.438  -8.481  65.660  1.00 34.59           O
ATOM    213  N   LYS    29      16.103  -6.741  65.125  1.00 77.58           N
ATOM    214  CA  LYS    29      16.352  -6.070  66.372  1.00 77.58           C
ATOM    215  CB  LYS    29      15.575  -4.752  66.526  1.00 77.58           C
ATOM    216  CG  LYS    29      16.135  -3.565  65.745  1.00 77.58           C
ATOM    217  CD  LYS    29      15.170  -2.377  65.714  1.00 77.58           C
ATOM    218  CE  LYS    29      15.824  -1.044  65.344  1.00 77.58           C
ATOM    219  NZ  LYS    29      16.511  -0.475  66.527  1.00 77.58           N
ATOM    220  C   LYS    29      15.881  -6.908  67.517  1.00 77.58           C
ATOM    221  O   LYS    29      16.616  -7.158  68.471  1.00 77.58           O
ATOM    222  N   LEU    30      14.616  -7.346  67.428  1.00104.89           N
ATOM    223  CA  LEU    30      13.926  -8.084  68.447  1.00104.89           C
ATOM    224  CB  LEU    30      12.429  -8.247  68.136  1.00104.89           C
ATOM    225  CG  LEU    30      11.589  -6.963  68.293  1.00104.89           C
ATOM    226  CD1 LEU    30      11.398  -6.602  69.770  1.00104.89           C
ATOM    227  CD2 LEU    30      12.173  -5.784  67.501  1.00104.89           C
ATOM    228  C   LEU    30      14.494  -9.457  68.600  1.00104.89           C
ATOM    229  O   LEU    30      14.558  -9.972  69.715  1.00104.89           O
ATOM    230  N   GLY    31      14.917 -10.094  67.492  1.00 30.69           N
ATOM    231  CA  GLY    31      15.387 -11.444  67.610  1.00 30.69           C
ATOM    232  C   GLY    31      14.196 -12.351  67.557  1.00 30.69           C
ATOM    233  O   GLY    31      14.115 -13.339  68.285  1.00 30.69           O
ATOM    234  N   TYR    32      13.221 -12.013  66.692  1.00141.18           N
ATOM    235  CA  TYR    32      12.028 -12.797  66.560  1.00141.18           C
ATOM    236  CB  TYR    32      10.770 -11.988  66.902  1.00141.18           C
ATOM    237  CG  TYR    32      10.759 -11.746  68.371  1.00141.18           C
ATOM    238  CD1 TYR    32      11.730 -10.984  68.981  1.00141.18           C
ATOM    239  CD2 TYR    32       9.739 -12.263  69.133  1.00141.18           C
ATOM    240  CE1 TYR    32      11.695 -10.768  70.339  1.00141.18           C
ATOM    241  CE2 TYR    32       9.697 -12.049  70.488  1.00141.18           C
ATOM    242  CZ  TYR    32      10.674 -11.298  71.091  1.00141.18           C
ATOM    243  OH  TYR    32      10.633 -11.078  72.485  1.00141.18           O
ATOM    244  C   TYR    32      11.899 -13.207  65.126  1.00141.18           C
ATOM    245  O   TYR    32      12.232 -12.441  64.222  1.00141.18           O
ATOM    246  N   ASN    33      11.411 -14.443  64.880  1.00 67.41           N
ATOM    247  CA  ASN    33      11.253 -14.929  63.537  1.00 67.41           C
ATOM    248  CB  ASN    33      10.919 -16.422  63.433  1.00 67.41           C
ATOM    249  CG  ASN    33      12.137 -17.227  63.844  1.00 67.41           C
ATOM    250  OD1 ASN    33      12.027 -18.166  64.630  1.00 67.41           O
ATOM    251  ND2 ASN    33      13.328 -16.862  63.299  1.00 67.41           N
ATOM    252  C   ASN    33      10.099 -14.213  62.917  1.00 67.41           C
ATOM    253  O   ASN    33       9.157 -13.821  63.602  1.00 67.41           O
ATOM    254  N   LEU    34      10.152 -14.033  61.580  1.00136.86           N
ATOM    255  CA  LEU    34       9.109 -13.323  60.894  1.00136.86           C
ATOM    256  CB  LEU    34       9.602 -12.024  60.246  1.00136.86           C
ATOM    257  CG  LEU    34       8.490 -11.277  59.494  1.00136.86           C
ATOM    258  CD1 LEU    34       7.460 -10.685  60.470  1.00136.86           C
ATOM    259  CD2 LEU    34       9.072 -10.267  58.494  1.00136.86           C
ATOM    260  C   LEU    34       8.562 -14.148  59.767  1.00136.86           C
ATOM    261  O   LEU    34       9.268 -14.955  59.164  1.00136.86           O
ATOM    262  N   VAL    35       7.259 -13.942  59.463  1.00 51.09           N
ATOM    263  CA  VAL    35       6.575 -14.607  58.387  1.00 51.09           C
ATOM    264  CB  VAL    35       5.498 -15.532  58.878  1.00 51.09           C
ATOM    265  CG1 VAL    35       4.691 -16.049  57.675  1.00 51.09           C
ATOM    266  CG2 VAL    35       6.148 -16.631  59.731  1.00 51.09           C
ATOM    267  C   VAL    35       5.845 -13.551  57.610  1.00 51.09           C
ATOM    268  O   VAL    35       5.224 -12.667  58.197  1.00 51.09           O
ATOM    269  N   VAL    36       5.898 -13.608  56.264  1.00 43.36           N
ATOM    270  CA  VAL    36       5.155 -12.640  55.509  1.00 43.36           C
ATOM    271  CB  VAL    36       6.000 -11.544  54.936  1.00 43.36           C
ATOM    272  CG1 VAL    36       5.126 -10.694  53.999  1.00 43.36           C
ATOM    273  CG2 VAL    36       6.614 -10.749  56.101  1.00 43.36           C
ATOM    274  C   VAL    36       4.492 -13.344  54.366  1.00 43.36           C
ATOM    275  O   VAL    36       5.090 -14.212  53.731  1.00 43.36           O
ATOM    276  N   LEU    37       3.217 -12.989  54.090  1.00163.87           N
ATOM    277  CA  LEU    37       2.501 -13.587  52.996  1.00163.87           C
ATOM    278  CB  LEU    37       1.426 -14.606  53.421  1.00163.87           C
ATOM    279  CG  LEU    37       1.937 -15.770  54.292  1.00163.87           C
ATOM    280  CD1 LEU    37       3.024 -16.584  53.573  1.00163.87           C
ATOM    281  CD2 LEU    37       2.348 -15.291  55.694  1.00163.87           C
ATOM    282  C   LEU    37       1.755 -12.502  52.282  1.00163.87           C
ATOM    283  O   LEU    37       1.233 -11.581  52.910  1.00163.87           O
ATOM    284  N   ASP    38       1.698 -12.591  50.934  1.00115.74           N
ATOM    285  CA  ASP    38       0.994 -11.619  50.139  1.00115.74           C
ATOM    286  CB  ASP    38       1.885 -10.435  49.718  1.00115.74           C
ATOM    287  CG  ASP    38       3.115 -10.939  48.972  1.00115.74           C
ATOM    288  OD1 ASP    38       3.312 -12.180  48.899  1.00115.74           O
ATOM    289  OD2 ASP    38       3.893 -10.078  48.482  1.00115.74           O
ATOM    290  C   ASP    38       0.448 -12.261  48.885  1.00115.74           C
ATOM    291  O   ASP    38       1.052 -13.172  48.321  1.00115.74           O
ATOM    292  N   SER    39      -0.744 -11.800  48.437  1.00135.24           N
ATOM    293  CA  SER    39      -1.399 -12.227  47.218  1.00135.24           C
ATOM    294  CB  SER    39      -2.581 -13.184  47.446  1.00135.24           C
ATOM    295  OG  SER    39      -2.117 -14.412  47.987  1.00135.24           O
ATOM    296  C   SER    39      -1.977 -10.963  46.618  1.00135.24           C
ATOM    297  O   SER    39      -1.736  -9.911  47.196  1.00135.24           O
ATOM    298  N   GLN    40      -2.694 -10.988  45.452  1.00135.27           N
ATOM    299  CA  GLN    40      -3.366  -9.815  44.906  1.00135.27           C
ATOM    300  CB  GLN    40      -3.841  -9.938  43.446  1.00135.27           C
ATOM    301  CG  GLN    40      -2.734 -10.208  42.424  1.00135.27           C
ATOM    302  CD  GLN    40      -2.747 -11.697  42.114  1.00135.27           C
ATOM    303  OE1 GLN    40      -1.831 -12.229  41.489  1.00135.27           O
ATOM    304  NE2 GLN    40      -3.833 -12.395  42.549  1.00135.27           N
ATOM    305  C   GLN    40      -4.606  -9.735  45.738  1.00135.27           C
ATOM    306  O   GLN    40      -4.745 -10.527  46.666  1.00135.27           O
ATOM    307  N   ASN    41      -5.539  -8.792  45.481  1.00 79.31           N
ATOM    308  CA  ASN    41      -6.679  -8.773  46.361  1.00 79.31           C
ATOM    309  CB  ASN    41      -7.732  -7.693  46.058  1.00 79.31           C
ATOM    310  CG  ASN    41      -7.380  -6.428  46.816  1.00 79.31           C
ATOM    311  OD1 ASN    41      -6.387  -6.375  47.539  1.00 79.31           O
ATOM    312  ND2 ASN    41      -8.252  -5.395  46.680  1.00 79.31           N
ATOM    313  C   ASN    41      -7.420 -10.070  46.313  1.00 79.31           C
ATOM    314  O   ASN    41      -7.983 -10.450  45.287  1.00 79.31           O
ATOM    315  N   ASN    42      -7.419 -10.804  47.444  1.00 73.69           N
ATOM    316  CA  ASN    42      -8.225 -11.984  47.534  1.00 73.69           C
ATOM    317  CB  ASN    42      -7.650 -13.219  46.821  1.00 73.69           C
ATOM    318  CG  ASN    42      -8.782 -14.231  46.699  1.00 73.69           C
ATOM    319  OD1 ASN    42      -9.799 -14.119  47.381  1.00 73.69           O
ATOM    320  ND2 ASN    42      -8.606 -15.245  45.810  1.00 73.69           N
ATOM    321  C   ASN    42      -8.352 -12.304  48.984  1.00 73.69           C
ATOM    322  O   ASN    42      -7.379 -12.663  49.650  1.00 73.69           O
ATOM    323  N   PRO    43      -9.543 -12.173  49.485  1.00111.59           N
ATOM    324  CA  PRO    43      -9.825 -12.440  50.863  1.00111.59           C
ATOM    325  CD  PRO    43     -10.576 -11.377  48.848  1.00111.59           C
ATOM    326  CB  PRO    43     -11.256 -11.943  51.102  1.00111.59           C
ATOM    327  CG  PRO    43     -11.824 -11.676  49.692  1.00111.59           C
ATOM    328  C   PRO    43      -9.608 -13.876  51.196  1.00111.59           C
ATOM    329  O   PRO    43      -9.179 -14.168  52.311  1.00111.59           O
ATOM    330  N   ALA    44      -9.882 -14.785  50.247  1.00 30.63           N
ATOM    331  CA  ALA    44      -9.775 -16.185  50.520  1.00 30.63           C
ATOM    332  CB  ALA    44     -10.185 -17.044  49.313  1.00 30.63           C
ATOM    333  C   ALA    44      -8.359 -16.531  50.839  1.00 30.63           C
ATOM    334  O   ALA    44      -8.084 -17.283  51.773  1.00 30.63           O
ATOM    335  N   LYS    45      -7.406 -15.983  50.070  1.00102.04           N
ATOM    336  CA  LYS    45      -6.049 -16.362  50.301  1.00102.04           C
ATOM    337  CB  LYS    45      -5.071 -15.794  49.259  1.00102.04           C
ATOM    338  CG  LYS    45      -3.832 -16.676  49.080  1.00102.04           C
ATOM    339  CD  LYS    45      -4.162 -18.038  48.457  1.00102.04           C
ATOM    340  CE  LYS    45      -2.944 -18.934  48.223  1.00102.04           C
ATOM    341  NZ  LYS    45      -3.374 -20.271  47.751  1.00102.04           N
ATOM    342  C   LYS    45      -5.653 -15.869  51.657  1.00102.04           C
ATOM    343  O   LYS    45      -4.932 -16.549  52.386  1.00102.04           O
ATOM    344  N   GLU    46      -6.131 -14.667  52.036  1.00 53.09           N
ATOM    345  CA  GLU    46      -5.781 -14.093  53.303  1.00 53.09           C
ATOM    346  CB  GLU    46      -6.503 -12.759  53.568  1.00 53.09           C
ATOM    347  CG  GLU    46      -6.143 -11.631  52.604  1.00 53.09           C
ATOM    348  CD  GLU    46      -7.099 -10.474  52.866  1.00 53.09           C
ATOM    349  OE1 GLU    46      -8.003 -10.618  53.729  1.00 53.09           O
ATOM    350  OE2 GLU    46      -6.932  -9.421  52.192  1.00 53.09           O
ATOM    351  C   GLU    46      -6.266 -15.003  54.384  1.00 53.09           C
ATOM    352  O   GLU    46      -5.526 -15.328  55.311  1.00 53.09           O
ATOM    353  N   LEU    47      -7.533 -15.449  54.282  1.00 92.79           N
ATOM    354  CA  LEU    47      -8.100 -16.280  55.305  1.00 92.79           C
ATOM    355  CB  LEU    47      -9.602 -16.586  55.118  1.00 92.79           C
ATOM    356  CG  LEU    47     -10.575 -15.467  55.553  1.00 92.79           C
ATOM    357  CD1 LEU    47     -10.383 -14.158  54.772  1.00 92.79           C
ATOM    358  CD2 LEU    47     -12.026 -15.969  55.490  1.00 92.79           C
ATOM    359  C   LEU    47      -7.381 -17.588  55.379  1.00 92.79           C
ATOM    360  O   LEU    47      -7.167 -18.116  56.468  1.00 92.79           O
ATOM    361  N   ALA    48      -6.995 -18.166  54.229  1.00 25.04           N
ATOM    362  CA  ALA    48      -6.361 -19.453  54.271  1.00 25.04           C
ATOM    363  CB  ALA    48      -6.029 -20.013  52.876  1.00 25.04           C
ATOM    364  C   ALA    48      -5.078 -19.347  55.025  1.00 25.04           C
ATOM    365  O   ALA    48      -4.768 -20.198  55.857  1.00 25.04           O
ATOM    366  N   ASN    49      -4.296 -18.286  54.759  1.00 41.25           N
ATOM    367  CA  ASN    49      -3.025 -18.135  55.405  1.00 41.25           C
ATOM    368  CB  ASN    49      -2.183 -16.997  54.800  1.00 41.25           C
ATOM    369  CG  ASN    49      -1.726 -17.471  53.425  1.00 41.25           C
ATOM    370  OD1 ASN    49      -1.551 -18.668  53.197  1.00 41.25           O
ATOM    371  ND2 ASN    49      -1.527 -16.515  52.477  1.00 41.25           N
ATOM    372  C   ASN    49      -3.223 -17.888  56.871  1.00 41.25           C
ATOM    373  O   ASN    49      -2.472 -18.407  57.693  1.00 41.25           O
ATOM    374  N   VAL    50      -4.249 -17.107  57.254  1.00103.49           N
ATOM    375  CA  VAL    50      -4.393 -16.814  58.649  1.00103.49           C
ATOM    376  CB  VAL    50      -5.512 -15.864  58.996  1.00103.49           C
ATOM    377  CG1 VAL    50      -5.223 -14.511  58.327  1.00103.49           C
ATOM    378  CG2 VAL    50      -6.868 -16.483  58.635  1.00103.49           C
ATOM    379  C   VAL    50      -4.598 -18.089  59.404  1.00103.49           C
ATOM    380  O   VAL    50      -4.054 -18.260  60.493  1.00103.49           O
ATOM    381  N   GLN    51      -5.381 -19.029  58.846  1.00111.08           N
ATOM    382  CA  GLN    51      -5.622 -20.261  59.539  1.00111.08           C
ATOM    383  CB  GLN    51      -6.654 -21.163  58.847  1.00111.08           C
ATOM    384  CG  GLN    51      -7.087 -22.355  59.706  1.00111.08           C
ATOM    385  CD  GLN    51      -8.105 -21.875  60.737  1.00111.08           C
ATOM    386  OE1 GLN    51      -8.507 -20.713  60.743  1.00111.08           O
ATOM    387  NE2 GLN    51      -8.551 -22.801  61.630  1.00111.08           N
ATOM    388  C   GLN    51      -4.340 -21.035  59.664  1.00111.08           C
ATOM    389  O   GLN    51      -4.116 -21.724  60.657  1.00111.08           O
ATOM    390  N   ASP    52      -3.465 -20.977  58.644  1.00 61.83           N
ATOM    391  CA  ASP    52      -2.245 -21.736  58.689  1.00 61.83           C
ATOM    392  CB  ASP    52      -1.447 -21.647  57.381  1.00 61.83           C
ATOM    393  CG  ASP    52      -0.495 -22.832  57.337  1.00 61.83           C
ATOM    394  OD1 ASP    52      -0.223 -23.424  58.416  1.00 61.83           O
ATOM    395  OD2 ASP    52      -0.038 -23.168  56.212  1.00 61.83           O
ATOM    396  C   ASP    52      -1.382 -21.222  59.806  1.00 61.83           C
ATOM    397  O   ASP    52      -0.722 -21.987  60.507  1.00 61.83           O
ATOM    398  N   LEU    53      -1.365 -19.893  60.004  1.00 92.58           N
ATOM    399  CA  LEU    53      -0.577 -19.303  61.049  1.00 92.58           C
ATOM    400  CB  LEU    53      -0.740 -17.776  61.133  1.00 92.58           C
ATOM    401  CG  LEU    53       0.059 -16.955  60.109  1.00 92.58           C
ATOM    402  CD1 LEU    53      -0.103 -17.476  58.678  1.00 92.58           C
ATOM    403  CD2 LEU    53      -0.346 -15.475  60.227  1.00 92.58           C
ATOM    404  C   LEU    53      -1.060 -19.825  62.363  1.00 92.58           C
ATOM    405  O   LEU    53      -0.255 -20.136  63.239  1.00 92.58           O
ATOM    406  N   THR    54      -2.393 -19.925  62.542  1.00105.59           N
ATOM    407  CA  THR    54      -2.927 -20.346  63.806  1.00105.59           C
ATOM    408  CB  THR    54      -4.426 -20.302  63.879  1.00105.59           C
ATOM    409  OG1 THR    54      -4.987 -21.297  63.039  1.00105.59           O
ATOM    410  CG2 THR    54      -4.903 -18.906  63.442  1.00105.59           C
ATOM    411  C   THR    54      -2.535 -21.765  64.076  1.00105.59           C
ATOM    412  O   THR    54      -2.142 -22.103  65.192  1.00105.59           O
ATOM    413  N   VAL    55      -2.613 -22.637  63.051  1.00 91.65           N
ATOM    414  CA  VAL    55      -2.335 -24.029  63.270  1.00 91.65           C
ATOM    415  CB  VAL    55      -2.526 -24.899  62.053  1.00 91.65           C
ATOM    416  CG1 VAL    55      -3.988 -24.766  61.594  1.00 91.65           C
ATOM    417  CG2 VAL    55      -1.481 -24.569  60.975  1.00 91.65           C
ATOM    418  C   VAL    55      -0.921 -24.157  63.736  1.00 91.65           C
ATOM    419  O   VAL    55      -0.622 -24.952  64.626  1.00 91.65           O
ATOM    420  N   ARG    56      -0.020 -23.346  63.154  1.00103.36           N
ATOM    421  CA  ARG    56       1.376 -23.390  63.473  1.00103.36           C
ATOM    422  CB  ARG    56       2.237 -22.441  62.631  1.00103.36           C
ATOM    423  CG  ARG    56       2.197 -22.740  61.135  1.00103.36           C
ATOM    424  CD  ARG    56       3.189 -21.883  60.354  1.00103.36           C
ATOM    425  NE  ARG    56       3.013 -20.488  60.842  1.00103.36           N
ATOM    426  CZ  ARG    56       3.087 -19.441  59.972  1.00103.36           C
ATOM    427  NH1 ARG    56       3.277 -19.670  58.641  1.00103.36           N
ATOM    428  NH2 ARG    56       2.969 -18.160  60.429  1.00103.36           N
ATOM    429  C   ARG    56       1.573 -23.001  64.905  1.00103.36           C
ATOM    430  O   ARG    56       2.521 -23.451  65.546  1.00103.36           O
ATOM    431  N   GLY    57       0.710 -22.137  65.463  1.00 31.19           N
ATOM    432  CA  GLY    57       0.957 -21.777  66.828  1.00 31.19           C
ATOM    433  C   GLY    57       1.906 -20.621  66.861  1.00 31.19           C
ATOM    434  O   GLY    57       2.764 -20.531  67.739  1.00 31.19           O
ATOM    435  N   THR    58       1.774 -19.706  65.879  1.00 95.75           N
ATOM    436  CA  THR    58       2.585 -18.523  65.811  1.00 95.75           C
ATOM    437  CB  THR    58       2.302 -17.709  64.582  1.00 95.75           C
ATOM    438  OG1 THR    58       2.511 -18.492  63.415  1.00 95.75           O
ATOM    439  CG2 THR    58       3.231 -16.485  64.583  1.00 95.75           C
ATOM    440  C   THR    58       2.246 -17.681  67.009  1.00 95.75           C
ATOM    441  O   THR    58       1.156 -17.782  67.569  1.00 95.75           O
ATOM    442  N   LYS    59       3.224 -16.876  67.472  1.00173.09           N
ATOM    443  CA  LYS    59       3.095 -16.031  68.628  1.00173.09           C
ATOM    444  CB  LYS    59       4.437 -15.536  69.183  1.00173.09           C
ATOM    445  CG  LYS    59       4.285 -14.932  70.579  1.00173.09           C
ATOM    446  CD  LYS    59       3.783 -15.941  71.619  1.00173.09           C
ATOM    447  CE  LYS    59       4.677 -17.173  71.778  1.00173.09           C
ATOM    448  NZ  LYS    59       4.139 -18.064  72.833  1.00173.09           N
ATOM    449  C   LYS    59       2.231 -14.831  68.382  1.00173.09           C
ATOM    450  O   LYS    59       1.628 -14.322  69.326  1.00173.09           O
ATOM    451  N   ILE    60       2.217 -14.279  67.149  1.00152.69           N
ATOM    452  CA  ILE    60       1.409 -13.114  66.913  1.00152.69           C
ATOM    453  CB  ILE    60       2.120 -11.824  67.217  1.00152.69           C
ATOM    454  CG1 ILE    60       3.222 -11.544  66.180  1.00152.69           C
ATOM    455  CG2 ILE    60       2.633 -11.867  68.664  1.00152.69           C
ATOM    456  CD1 ILE    60       2.730 -10.700  64.999  1.00152.69           C
ATOM    457  C   ILE    60       1.077 -13.058  65.455  1.00152.69           C
ATOM    458  O   ILE    60       1.768 -13.656  64.633  1.00152.69           O
ATOM    459  N   LEU    61       0.024 -12.288  65.096  1.00115.23           N
ATOM    460  CA  LEU    61      -0.338 -12.141  63.716  1.00115.23           C
ATOM    461  CB  LEU    61      -1.500 -13.084  63.324  1.00115.23           C
ATOM    462  CG  LEU    61      -1.923 -13.099  61.837  1.00115.23           C
ATOM    463  CD1 LEU    61      -2.922 -14.241  61.578  1.00115.23           C
ATOM    464  CD2 LEU    61      -2.489 -11.751  61.363  1.00115.23           C
ATOM    465  C   LEU    61      -0.727 -10.707  63.467  1.00115.23           C
ATOM    466  O   LEU    61      -1.425 -10.086  64.266  1.00115.23           O
ATOM    467  N   LEU    62      -0.246 -10.148  62.336  1.00 67.80           N
ATOM    468  CA  LEU    62      -0.572  -8.819  61.895  1.00 67.80           C
ATOM    469  CB  LEU    62       0.672  -7.990  61.550  1.00 67.80           C
ATOM    470  CG  LEU    62       1.641  -7.787  62.725  1.00 67.80           C
ATOM    471  CD1 LEU    62       2.860  -6.948  62.299  1.00 67.80           C
ATOM    472  CD2 LEU    62       0.914  -7.215  63.950  1.00 67.80           C
ATOM    473  C   LEU    62      -1.263  -9.021  60.584  1.00 67.80           C
ATOM    474  O   LEU    62      -0.737  -9.719  59.719  1.00 67.80           O
ATOM    475  N   ILE    63      -2.456  -8.422  60.390  1.00 74.52           N
ATOM    476  CA  ILE    63      -3.164  -8.652  59.164  1.00 74.52           C
ATOM    477  CB  ILE    63      -4.315  -9.594  59.363  1.00 74.52           C
ATOM    478  CG1 ILE    63      -4.954  -9.978  58.021  1.00 74.52           C
ATOM    479  CG2 ILE    63      -5.287  -8.944  60.366  1.00 74.52           C
ATOM    480  CD1 ILE    63      -5.929 -11.148  58.143  1.00 74.52           C
ATOM    481  C   ILE    63      -3.748  -7.371  58.647  1.00 74.52           C
ATOM    482  O   ILE    63      -4.242  -6.542  59.412  1.00 74.52           O
ATOM    483  N   ASN    64      -3.682  -7.188  57.309  1.00132.27           N
ATOM    484  CA  ASN    64      -4.307  -6.087  56.627  1.00132.27           C
ATOM    485  CB  ASN    64      -3.397  -5.463  55.553  1.00132.27           C
ATOM    486  CG  ASN    64      -4.156  -4.354  54.835  1.00132.27           C
ATOM    487  OD1 ASN    64      -4.415  -3.292  55.399  1.00132.27           O
ATOM    488  ND2 ASN    64      -4.515  -4.601  53.546  1.00132.27           N
ATOM    489  C   ASN    64      -5.483  -6.689  55.911  1.00132.27           C
ATOM    490  O   ASN    64      -5.365  -7.115  54.764  1.00132.27           O
ATOM    491  N   PRO    65      -6.629  -6.727  56.531  1.00102.43           N
ATOM    492  CA  PRO    65      -7.760  -7.395  55.948  1.00102.43           C
ATOM    493  CD  PRO    65      -6.746  -6.594  57.973  1.00102.43           C
ATOM    494  CB  PRO    65      -8.751  -7.628  57.094  1.00102.43           C
ATOM    495  CG  PRO    65      -8.257  -6.707  58.228  1.00102.43           C
ATOM    496  C   PRO    65      -8.354  -6.705  54.760  1.00102.43           C
ATOM    497  O   PRO    65      -8.656  -5.515  54.838  1.00102.43           O
ATOM    498  N   THR    66      -8.568  -7.457  53.662  1.00121.40           N
ATOM    499  CA  THR    66      -9.187  -6.920  52.483  1.00121.40           C
ATOM    500  CB  THR    66      -9.170  -7.853  51.304  1.00121.40           C
ATOM    501  OG1 THR    66      -9.617  -7.170  50.140  1.00121.40           O
ATOM    502  CG2 THR    66     -10.083  -9.058  51.594  1.00121.40           C
ATOM    503  C   THR    66     -10.621  -6.630  52.801  1.00121.40           C
ATOM    504  O   THR    66     -11.200  -5.688  52.264  1.00121.40           O
ATOM    505  N   ASP    67     -11.243  -7.484  53.643  1.00 67.38           N
ATOM    506  CA  ASP    67     -12.605  -7.318  54.070  1.00 67.38           C
ATOM    507  CB  ASP    67     -13.515  -8.477  53.616  1.00 67.38           C
ATOM    508  CG  ASP    67     -14.957  -8.176  54.001  1.00 67.38           C
ATOM    509  OD1 ASP    67     -15.185  -7.174  54.731  1.00 67.38           O
ATOM    510  OD2 ASP    67     -15.854  -8.946  53.566  1.00 67.38           O
ATOM    511  C   ASP    67     -12.575  -7.335  55.568  1.00 67.38           C
ATOM    512  O   ASP    67     -12.136  -8.312  56.172  1.00 67.38           O
ATOM    513  N   SER    68     -13.028  -6.240  56.214  1.00 52.92           N
ATOM    514  CA  SER    68     -12.959  -6.164  57.650  1.00 52.92           C
ATOM    515  CB  SER    68     -13.297  -4.771  58.216  1.00 52.92           C
ATOM    516  OG  SER    68     -14.666  -4.464  58.002  1.00 52.92           O
ATOM    517  C   SER    68     -13.893  -7.150  58.288  1.00 52.92           C
ATOM    518  O   SER    68     -13.577  -7.725  59.329  1.00 52.92           O
ATOM    519  N   ASP    69     -15.086  -7.341  57.689  1.00 98.13           N
ATOM    520  CA  ASP    69     -16.110  -8.203  58.222  1.00 98.13           C
ATOM    521  CB  ASP    69     -17.422  -8.089  57.420  1.00 98.13           C
ATOM    522  CG  ASP    69     -18.548  -8.793  58.167  1.00 98.13           C
ATOM    523  OD1 ASP    69     -18.631  -8.624  59.412  1.00 98.13           O
ATOM    524  OD2 ASP    69     -19.356  -9.490  57.494  1.00 98.13           O
ATOM    525  C   ASP    69     -15.710  -9.651  58.172  1.00 98.13           C
ATOM    526  O   ASP    69     -15.823 -10.368  59.166  1.00 98.13           O
ATOM    527  N   ALA    70     -15.191 -10.097  57.011  1.00 49.24           N
ATOM    528  CA  ALA    70     -14.935 -11.484  56.709  1.00 49.24           C
ATOM    529  CB  ALA    70     -14.416 -11.689  55.276  1.00 49.24           C
ATOM    530  C   ALA    70     -13.930 -12.097  57.631  1.00 49.24           C
ATOM    531  O   ALA    70     -14.027 -13.278  57.959  1.00 49.24           O
ATOM    532  N   VAL    71     -12.901 -11.327  58.012  1.00128.91           N
ATOM    533  CA  VAL    71     -11.820 -11.781  58.843  1.00128.91           C
ATOM    534  CB  VAL    71     -10.605 -10.904  58.757  1.00128.91           C
ATOM    535  CG1 VAL    71     -10.032 -11.022  57.333  1.00128.91           C
ATOM    536  CG2 VAL    71     -10.989  -9.470  59.155  1.00128.91           C
ATOM    537  C   VAL    71     -12.191 -11.966  60.289  1.00128.91           C
ATOM    538  O   VAL    71     -11.493 -12.675  61.010  1.00128.91           O
ATOM    539  N   GLY    72     -13.279 -11.343  60.773  1.00 44.41           N
ATOM    540  CA  GLY    72     -13.546 -11.311  62.190  1.00 44.41           C
ATOM    541  C   GLY    72     -13.585 -12.678  62.811  1.00 44.41           C
ATOM    542  O   GLY    72     -13.066 -12.879  63.908  1.00 44.41           O
ATOM    543  N   ASN    73     -14.207 -13.670  62.165  1.00 47.08           N
ATOM    544  CA  ASN    73     -14.292 -14.941  62.824  1.00 47.08           C
ATOM    545  CB  ASN    73     -15.201 -15.921  62.071  1.00 47.08           C
ATOM    546  CG  ASN    73     -16.621 -15.466  62.374  1.00 47.08           C
ATOM    547  OD1 ASN    73     -17.096 -15.601  63.501  1.00 47.08           O
ATOM    548  ND2 ASN    73     -17.313 -14.890  61.354  1.00 47.08           N
ATOM    549  C   ASN    73     -12.933 -15.551  63.017  1.00 47.08           C
ATOM    550  O   ASN    73     -12.646 -16.095  64.083  1.00 47.08           O
ATOM    551  N   ALA    74     -12.054 -15.477  61.999  1.00 34.48           N
ATOM    552  CA  ALA    74     -10.751 -16.082  62.078  1.00 34.48           C
ATOM    553  CB  ALA    74      -9.961 -15.970  60.762  1.00 34.48           C
ATOM    554  C   ALA    74      -9.939 -15.423  63.148  1.00 34.48           C
ATOM    555  O   ALA    74      -9.233 -16.093  63.901  1.00 34.48           O
ATOM    556  N   VAL    75     -10.015 -14.081  63.240  1.00 97.32           N
ATOM    557  CA  VAL    75      -9.254 -13.377  64.232  1.00 97.32           C
ATOM    558  CB  VAL    75      -9.332 -11.876  64.130  1.00 97.32           C
ATOM    559  CG1 VAL    75     -10.788 -11.412  64.266  1.00 97.32           C
ATOM    560  CG2 VAL    75      -8.402 -11.282  65.202  1.00 97.32           C
ATOM    561  C   VAL    75      -9.721 -13.813  65.587  1.00 97.32           C
ATOM    562  O   VAL    75      -8.911 -13.959  66.500  1.00 97.32           O
ATOM    563  N   LYS    76     -11.040 -14.043  65.758  1.00126.06           N
ATOM    564  CA  LYS    76     -11.546 -14.475  67.036  1.00126.06           C
ATOM    565  CB  LYS    76     -13.054 -14.801  67.062  1.00126.06           C
ATOM    566  CG  LYS    76     -13.998 -13.619  67.277  1.00126.06           C
ATOM    567  CD  LYS    76     -15.475 -13.981  67.085  1.00126.06           C
ATOM    568  CE  LYS    76     -15.873 -15.351  67.652  1.00126.06           C
ATOM    569  NZ  LYS    76     -15.684 -16.405  66.629  1.00126.06           N
ATOM    570  C   LYS    76     -10.889 -15.769  67.393  1.00126.06           C
ATOM    571  O   LYS    76     -10.495 -15.986  68.538  1.00126.06           O
ATOM    572  N   MET    77     -10.750 -16.675  66.413  1.00105.47           N
ATOM    573  CA  MET    77     -10.177 -17.956  66.704  1.00105.47           C
ATOM    574  CB  MET    77     -10.069 -18.859  65.464  1.00105.47           C
ATOM    575  CG  MET    77      -9.346 -20.179  65.744  1.00105.47           C
ATOM    576  SD  MET    77      -9.012 -21.190  64.273  1.00105.47           S
ATOM    577  CE  MET    77      -8.042 -22.419  65.193  1.00105.47           C
ATOM    578  C   MET    77      -8.781 -17.763  67.198  1.00105.47           C
ATOM    579  O   MET    77      -8.363 -18.395  68.167  1.00105.47           O
ATOM    580  N   ALA    78      -8.021 -16.867  66.548  1.00 38.63           N
ATOM    581  CA  ALA    78      -6.649 -16.676  66.917  1.00 38.63           C
ATOM    582  CB  ALA    78      -5.929 -15.650  66.025  1.00 38.63           C
ATOM    583  C   ALA    78      -6.560 -16.190  68.333  1.00 38.63           C
ATOM    584  O   ALA    78      -5.729 -16.675  69.099  1.00 38.63           O
ATOM    585  N   ASN    79      -7.417 -15.231  68.741  1.00 99.84           N
ATOM    586  CA  ASN    79      -7.280 -14.709  70.075  1.00 99.84           C
ATOM    587  CB  ASN    79      -8.075 -13.422  70.382  1.00 99.84           C
ATOM    588  CG  ASN    79      -9.574 -13.656  70.332  1.00 99.84           C
ATOM    589  OD1 ASN    79     -10.190 -13.582  69.271  1.00 99.84           O
ATOM    590  ND2 ASN    79     -10.187 -13.917  71.519  1.00 99.84           N
ATOM    591  C   ASN    79      -7.618 -15.746  71.099  1.00 99.84           C
ATOM    592  O   ASN    79      -6.991 -15.813  72.154  1.00 99.84           O
ATOM    593  N   GLN    80      -8.626 -16.588  70.817  1.00 61.30           N
ATOM    594  CA  GLN    80      -9.026 -17.608  71.740  1.00 61.30           C
ATOM    595  CB  GLN    80     -10.288 -18.318  71.237  1.00 61.30           C
ATOM    596  CG  GLN    80     -11.455 -17.323  71.234  1.00 61.30           C
ATOM    597  CD  GLN    80     -12.605 -17.848  70.391  1.00 61.30           C
ATOM    598  OE1 GLN    80     -12.453 -18.100  69.197  1.00 61.30           O
ATOM    599  NE2 GLN    80     -13.797 -17.997  71.028  1.00 61.30           N
ATOM    600  C   GLN    80      -7.860 -18.537  71.902  1.00 61.30           C
ATOM    601  O   GLN    80      -7.600 -19.053  72.988  1.00 61.30           O
ATOM    602  N   ALA    81      -7.111 -18.729  70.804  1.00 60.10           N
ATOM    603  CA  ALA    81      -5.912 -19.512  70.701  1.00 60.10           C
ATOM    604  CB  ALA    81      -5.333 -19.525  69.276  1.00 60.10           C
ATOM    605  C   ALA    81      -4.888 -18.887  71.602  1.00 60.10           C
ATOM    606  O   ALA    81      -3.918 -19.529  72.001  1.00 60.10           O
ATOM    607  N   ASN    82      -5.085 -17.595  71.934  1.00 80.37           N
ATOM    608  CA  ASN    82      -4.171 -16.828  72.731  1.00 80.37           C
ATOM    609  CB  ASN    82      -3.578 -17.598  73.927  1.00 80.37           C
ATOM    610  CG  ASN    82      -4.687 -17.804  74.949  1.00 80.37           C
ATOM    611  OD1 ASN    82      -5.798 -18.203  74.604  1.00 80.37           O
ATOM    612  ND2 ASN    82      -4.383 -17.515  76.245  1.00 80.37           N
ATOM    613  C   ASN    82      -3.047 -16.334  71.884  1.00 80.37           C
ATOM    614  O   ASN    82      -1.936 -16.122  72.368  1.00 80.37           O
ATOM    615  N   ILE    83      -3.324 -16.121  70.584  1.00 63.80           N
ATOM    616  CA  ILE    83      -2.337 -15.505  69.748  1.00 63.80           C
ATOM    617  CB  ILE    83      -2.096 -16.238  68.456  1.00 63.80           C
ATOM    618  CG1 ILE    83      -1.578 -17.657  68.760  1.00 63.80           C
ATOM    619  CG2 ILE    83      -1.109 -15.416  67.613  1.00 63.80           C
ATOM    620  CD1 ILE    83      -1.517 -18.569  67.535  1.00 63.80           C
ATOM    621  C   ILE    83      -2.838 -14.114  69.471  1.00 63.80           C
ATOM    622  O   ILE    83      -3.940 -13.919  68.956  1.00 63.80           O
ATOM    623  N   PRO    84      -2.061 -13.125  69.838  1.00163.24           N
ATOM    624  CA  PRO    84      -2.504 -11.771  69.661  1.00163.24           C
ATOM    625  CD  PRO    84      -1.197 -13.254  71.001  1.00163.24           C
ATOM    626  CB  PRO    84      -1.591 -10.903  70.522  1.00163.24           C
ATOM    627  CG  PRO    84      -1.157 -11.858  71.647  1.00163.24           C
ATOM    628  C   PRO    84      -2.559 -11.366  68.230  1.00163.24           C
ATOM    629  O   PRO    84      -1.771 -11.868  67.428  1.00163.24           O
ATOM    630  N   VAL    85      -3.493 -10.457  67.901  1.00 48.71           N
ATOM    631  CA  VAL    85      -3.660 -10.032  66.546  1.00 48.71           C
ATOM    632  CB  VAL    85      -4.933 -10.543  65.936  1.00 48.71           C
ATOM    633  CG1 VAL    85      -5.074  -9.968  64.517  1.00 48.71           C
ATOM    634  CG2 VAL    85      -4.917 -12.079  65.994  1.00 48.71           C
ATOM    635  C   VAL    85      -3.740  -8.540  66.532  1.00 48.71           C
ATOM    636  O   VAL    85      -4.355  -7.927  67.403  1.00 48.71           O
ATOM    637  N   ILE    86      -3.097  -7.932  65.515  1.00 99.58           N
ATOM    638  CA  ILE    86      -3.068  -6.513  65.310  1.00 99.58           C
ATOM    639  CB  ILE    86      -1.711  -5.924  65.598  1.00 99.58           C
ATOM    640  CG1 ILE    86      -1.334  -6.124  67.080  1.00 99.58           C
ATOM    641  CG2 ILE    86      -1.708  -4.446  65.182  1.00 99.58           C
ATOM    642  CD1 ILE    86      -1.095  -7.578  67.489  1.00 99.58           C
ATOM    643  C   ILE    86      -3.364  -6.330  63.855  1.00 99.58           C
ATOM    644  O   ILE    86      -3.234  -7.270  63.074  1.00 99.58           O
ATOM    645  N   THR    87      -3.817  -5.128  63.446  1.00132.49           N
ATOM    646  CA  THR    87      -4.085  -4.918  62.058  1.00132.49           C
ATOM    647  CB  THR    87      -5.520  -4.556  61.809  1.00132.49           C
ATOM    648  OG1 THR    87      -5.832  -4.684  60.435  1.00132.49           O
ATOM    649  CG2 THR    87      -5.773  -3.120  62.287  1.00132.49           C
ATOM    650  C   THR    87      -3.179  -3.814  61.587  1.00132.49           C
ATOM    651  O   THR    87      -2.759  -2.971  62.376  1.00132.49           O
ATOM    652  N   LEU    88      -2.805  -3.834  60.290  1.00139.98           N
ATOM    653  CA  LEU    88      -1.932  -2.835  59.740  1.00139.98           C
ATOM    654  CB  LEU    88      -0.554  -3.374  59.341  1.00139.98           C
ATOM    655  CG  LEU    88       0.296  -3.951  60.475  1.00139.98           C
ATOM    656  CD1 LEU    88      -0.444  -5.058  61.238  1.00139.98           C
ATOM    657  CD2 LEU    88       1.628  -4.455  59.909  1.00139.98           C
ATOM    658  C   LEU    88      -2.498  -2.427  58.415  1.00139.98           C
ATOM    659  O   LEU    88      -3.129  -3.220  57.721  1.00139.98           O
ATOM    660  N   ASP    89      -2.294  -1.151  58.062  1.00122.38           N
ATOM    661  CA  ASP    89      -2.576  -0.549  56.791  1.00122.38           C
ATOM    662  CB  ASP    89      -1.932  -1.313  55.621  1.00122.38           C
ATOM    663  CG  ASP    89      -2.256  -0.558  54.344  1.00122.38           C
ATOM    664  OD1 ASP    89      -3.419  -0.668  53.869  1.00122.38           O
ATOM    665  OD2 ASP    89      -1.343   0.132  53.820  1.00122.38           O
ATOM    666  C   ASP    89      -4.051  -0.421  56.530  1.00122.38           C
ATOM    667  O   ASP    89      -4.467   0.533  55.875  1.00122.38           O
ATOM    668  N   ARG    90      -4.887  -1.318  57.094  1.00204.13           N
ATOM    669  CA  ARG    90      -6.323  -1.251  56.951  1.00204.13           C
ATOM    670  CB  ARG    90      -6.910  -1.974  55.729  1.00204.13           C
ATOM    671  CG  ARG    90      -8.438  -1.854  55.695  1.00204.13           C
ATOM    672  CD  ARG    90      -9.184  -3.111  56.166  1.00204.13           C
ATOM    673  NE  ARG    90     -10.639  -2.785  56.272  1.00204.13           N
ATOM    674  CZ  ARG    90     -11.572  -3.580  55.670  1.00204.13           C
ATOM    675  NH1 ARG    90     -11.183  -4.657  54.932  1.00204.13           N
ATOM    676  NH2 ARG    90     -12.903  -3.288  55.795  1.00204.13           N
ATOM    677  C   ARG    90      -6.876  -1.953  58.149  1.00204.13           C
ATOM    678  O   ARG    90      -6.252  -2.888  58.642  1.00204.13           O
ATOM    679  N   GLN    91      -8.079  -1.578  58.635  1.00127.75           N
ATOM    680  CA  GLN    91      -8.437  -2.145  59.908  1.00127.75           C
ATOM    681  CB  GLN    91      -8.488  -1.081  61.028  1.00127.75           C
ATOM    682  CG  GLN    91      -8.623  -1.653  62.446  1.00127.75           C
ATOM    683  CD  GLN    91      -8.661  -0.510  63.453  1.00127.75           C
ATOM    684  OE1 GLN    91      -8.959  -0.711  64.629  1.00127.75           O
ATOM    685  NE2 GLN    91      -8.349   0.731  62.985  1.00127.75           N
ATOM    686  C   GLN    91      -9.755  -2.867  59.896  1.00127.75           C
ATOM    687  O   GLN    91     -10.513  -2.838  58.930  1.00127.75           O
ATOM    688  N   ALA    92      -9.974  -3.644  60.978  1.00 96.94           N
ATOM    689  CA  ALA    92     -11.215  -4.274  61.342  1.00 96.94           C
ATOM    690  CB  ALA    92     -11.170  -5.805  61.238  1.00 96.94           C
ATOM    691  C   ALA    92     -11.366  -3.941  62.809  1.00 96.94           C
ATOM    692  O   ALA    92     -10.943  -4.709  63.671  1.00 96.94           O
ATOM    693  N   THR    93     -12.048  -2.816  63.125  1.00179.29           N
ATOM    694  CA  THR    93     -12.117  -2.270  64.463  1.00179.29           C
ATOM    695  CB  THR    93     -12.861  -0.965  64.496  1.00179.29           C
ATOM    696  OG1 THR    93     -12.884  -0.447  65.819  1.00179.29           O
ATOM    697  CG2 THR    93     -14.292  -1.172  63.968  1.00179.29           C
ATOM    698  C   THR    93     -12.782  -3.210  65.403  1.00179.29           C
ATOM    699  O   THR    93     -12.323  -3.401  66.531  1.00179.29           O
ATOM    700  N   LYS    94     -13.924  -3.782  64.991  1.00310.00           N
ATOM    701  CA  LYS    94     -14.442  -4.813  65.821  1.00310.00           C
ATOM    702  CB  LYS    94     -15.939  -5.103  65.658  1.00310.00           C
ATOM    703  CG  LYS    94     -16.291  -5.902  64.405  1.00310.00           C
ATOM    704  CD  LYS    94     -17.713  -6.463  64.448  1.00310.00           C
ATOM    705  CE  LYS    94     -18.778  -5.427  64.091  1.00310.00           C
ATOM    706  NZ  LYS    94     -20.129  -5.987  64.319  1.00310.00           N
ATOM    707  C   LYS    94     -13.679  -5.961  65.280  1.00310.00           C
ATOM    708  O   LYS    94     -13.132  -5.857  64.192  1.00310.00           O
ATOM    709  N   GLY    95     -13.616  -7.092  65.971  1.00279.32           N
ATOM    710  CA  GLY    95     -12.789  -8.144  65.463  1.00279.32           C
ATOM    711  C   GLY    95     -11.926  -8.590  66.597  1.00279.32           C
ATOM    712  O   GLY    95     -11.445  -9.720  66.607  1.00279.32           O
ATOM    713  N   GLU    96     -11.789  -7.717  67.612  1.00266.09           N
ATOM    714  CA  GLU    96     -10.976  -7.875  68.791  1.00266.09           C
ATOM    715  CB  GLU    96     -11.202  -9.133  69.655  1.00266.09           C
ATOM    716  CG  GLU    96     -12.360  -9.026  70.652  1.00266.09           C
ATOM    717  CD  GLU    96     -11.947  -9.808  71.896  1.00266.09           C
ATOM    718  OE1 GLU    96     -10.790 -10.308  71.908  1.00266.09           O
ATOM    719  OE2 GLU    96     -12.761  -9.898  72.854  1.00266.09           O
ATOM    720  C   GLU    96      -9.516  -7.819  68.480  1.00266.09           C
ATOM    721  O   GLU    96      -8.695  -8.186  69.317  1.00266.09           O
ATOM    722  N   VAL    97      -9.140  -7.305  67.296  1.00 97.99           N
ATOM    723  CA  VAL    97      -7.751  -7.103  67.026  1.00 97.99           C
ATOM    724  CB  VAL    97      -7.497  -6.605  65.635  1.00 97.99           C
ATOM    725  CG1 VAL    97      -5.998  -6.340  65.462  1.00 97.99           C
ATOM    726  CG2 VAL    97      -8.076  -7.628  64.644  1.00 97.99           C
ATOM    727  C   VAL    97      -7.354  -6.034  67.994  1.00 97.99           C
ATOM    728  O   VAL    97      -8.125  -5.108  68.245  1.00 97.99           O
ATOM    729  N   VAL    98      -6.165  -6.175  68.609  1.00145.33           N
ATOM    730  CA  VAL    98      -5.753  -5.271  69.641  1.00145.33           C
ATOM    731  CB  VAL    98      -4.532  -5.767  70.360  1.00145.33           C
ATOM    732  CG1 VAL    98      -4.888  -7.091  71.058  1.00145.33           C
ATOM    733  CG2 VAL    98      -3.386  -5.907  69.346  1.00145.33           C
ATOM    734  C   VAL    98      -5.477  -3.885  69.136  1.00145.33           C
ATOM    735  O   VAL    98      -6.014  -2.921  69.678  1.00145.33           O
ATOM    736  N   SER    99      -4.658  -3.723  68.077  1.00107.61           N
ATOM    737  CA  SER    99      -4.336  -2.375  67.698  1.00107.61           C
ATOM    738  CB  SER    99      -2.958  -1.910  68.194  1.00107.61           C
ATOM    739  OG  SER    99      -2.720  -0.574  67.777  1.00107.61           O
ATOM    740  C   SER    99      -4.303  -2.244  66.220  1.00107.61           C
ATOM    741  O   SER    99      -4.144  -3.219  65.487  1.00107.61           O
ATOM    742  N   HIS   100      -4.476  -0.993  65.758  1.00 95.31           N
ATOM    743  CA  HIS   100      -4.402  -0.688  64.367  1.00 95.31           C
ATOM    744  ND1 HIS   100      -5.476  -0.012  61.282  1.00 95.31           N
ATOM    745  CG  HIS   100      -5.341   0.665  62.474  1.00 95.31           C
ATOM    746  CB  HIS   100      -5.610   0.094  63.831  1.00 95.31           C
ATOM    747  NE2 HIS   100      -4.766   2.032  60.771  1.00 95.31           N
ATOM    748  CD2 HIS   100      -4.906   1.914  62.140  1.00 95.31           C
ATOM    749  CE1 HIS   100      -5.120   0.849  60.299  1.00 95.31           C
ATOM    750  C   HIS   100      -3.219   0.191  64.169  1.00 95.31           C
ATOM    751  O   HIS   100      -3.120   1.260  64.773  1.00 95.31           O
ATOM    752  N   ILE   101      -2.264  -0.258  63.331  1.00175.22           N
ATOM    753  CA  ILE   101      -1.157   0.596  63.038  1.00175.22           C
ATOM    754  CB  ILE   101       0.212   0.059  63.365  1.00175.22           C
ATOM    755  CG1 ILE   101       0.508  -1.265  62.651  1.00175.22           C
ATOM    756  CG2 ILE   101       0.343  -0.014  64.893  1.00175.22           C
ATOM    757  CD1 ILE   101      -0.208  -2.476  63.241  1.00175.22           C
ATOM    758  C   ILE   101      -1.209   0.918  61.586  1.00175.22           C
ATOM    759  O   ILE   101      -1.121   0.032  60.738  1.00175.22           O
ATOM    760  N   ALA   102      -1.376   2.217  61.260  1.00 51.34           N
ATOM    761  CA  ALA   102      -1.452   2.576  59.875  1.00 51.34           C
ATOM    762  CB  ALA   102      -2.492   1.765  59.083  1.00 51.34           C
ATOM    763  C   ALA   102      -1.818   4.024  59.762  1.00 51.34           C
ATOM    764  O   ALA   102      -1.818   4.766  60.742  1.00 51.34           O
ATOM    765  N   SER   103      -2.107   4.470  58.524  1.00 87.32           N
ATOM    766  CA  SER   103      -2.432   5.846  58.280  1.00 87.32           C
ATOM    767  CB  SER   103      -2.227   6.270  56.813  1.00 87.32           C
ATOM    768  OG  SER   103      -3.013   5.466  55.945  1.00 87.32           O
ATOM    769  C   SER   103      -3.851   6.128  58.647  1.00 87.32           C
ATOM    770  O   SER   103      -4.681   5.224  58.736  1.00 87.32           O
ATOM    771  N   ASP   104      -4.149   7.419  58.906  1.00 71.24           N
ATOM    772  CA  ASP   104      -5.508   7.807  59.140  1.00 71.24           C
ATOM    773  CB  ASP   104      -5.670   9.097  59.963  1.00 71.24           C
ATOM    774  CG  ASP   104      -7.122   9.185  60.417  1.00 71.24           C
ATOM    775  OD1 ASP   104      -8.018   9.265  59.535  1.00 71.24           O
ATOM    776  OD2 ASP   104      -7.354   9.178  61.656  1.00 71.24           O
ATOM    777  C   ASP   104      -6.034   8.043  57.766  1.00 71.24           C
ATOM    778  O   ASP   104      -5.857   9.110  57.179  1.00 71.24           O
ATOM    779  N   ASN   105      -6.700   7.007  57.236  1.00 67.12           N
ATOM    780  CA  ASN   105      -7.141   6.939  55.875  1.00 67.12           C
ATOM    781  CB  ASN   105      -7.831   5.600  55.570  1.00 67.12           C
ATOM    782  CG  ASN   105      -6.789   4.506  55.754  1.00 67.12           C
ATOM    783  OD1 ASN   105      -5.953   4.274  54.883  1.00 67.12           O
ATOM    784  ND2 ASN   105      -6.828   3.827  56.930  1.00 67.12           N
ATOM    785  C   ASN   105      -8.116   8.025  55.559  1.00 67.12           C
ATOM    786  O   ASN   105      -8.051   8.611  54.480  1.00 67.12           O
ATOM    787  N   VAL   106      -9.055   8.312  56.480  1.00 36.29           N
ATOM    788  CA  VAL   106     -10.068   9.303  56.238  1.00 36.29           C
ATOM    789  CB  VAL   106     -11.028   9.429  57.392  1.00 36.29           C
ATOM    790  CG1 VAL   106     -12.009  10.577  57.102  1.00 36.29           C
ATOM    791  CG2 VAL   106     -11.712   8.070  57.624  1.00 36.29           C
ATOM    792  C   VAL   106      -9.427  10.648  56.042  1.00 36.29           C
ATOM    793  O   VAL   106      -9.750  11.362  55.094  1.00 36.29           O
ATOM    794  N   LEU   107      -8.486  11.020  56.933  1.00 40.98           N
ATOM    795  CA  LEU   107      -7.854  12.312  56.874  1.00 40.98           C
ATOM    796  CB  LEU   107      -6.879  12.571  58.038  1.00 40.98           C
ATOM    797  CG  LEU   107      -7.556  12.763  59.405  1.00 40.98           C
ATOM    798  CD1 LEU   107      -6.523  13.052  60.508  1.00 40.98           C
ATOM    799  CD2 LEU   107      -8.651  13.836  59.320  1.00 40.98           C
ATOM    800  C   LEU   107      -7.045  12.440  55.625  1.00 40.98           C
ATOM    801  O   LEU   107      -7.032  13.494  54.990  1.00 40.98           O
ATOM    802  N   GLY   108      -6.331  11.364  55.252  1.00 23.65           N
ATOM    803  CA  GLY   108      -5.458  11.407  54.115  1.00 23.65           C
ATOM    804  C   GLY   108      -6.245  11.677  52.873  1.00 23.65           C
ATOM    805  O   GLY   108      -5.800  12.421  52.000  1.00 23.65           O
ATOM    806  N   GLY   109      -7.421  11.035  52.745  1.00 25.02           N
ATOM    807  CA  GLY   109      -8.261  11.212  51.596  1.00 25.02           C
ATOM    808  C   GLY   109      -8.781  12.613  51.579  1.00 25.02           C
ATOM    809  O   GLY   109      -8.932  13.216  50.517  1.00 25.02           O
ATOM    810  N   LYS   110      -9.105  13.146  52.771  1.00 61.72           N
ATOM    811  CA  LYS   110      -9.648  14.467  52.894  1.00 61.72           C
ATOM    812  CB  LYS   110      -9.974  14.815  54.360  1.00 61.72           C
ATOM    813  CG  LYS   110     -10.925  16.000  54.550  1.00 61.72           C
ATOM    814  CD  LYS   110     -11.499  16.064  55.969  1.00 61.72           C
ATOM    815  CE  LYS   110     -12.566  17.142  56.177  1.00 61.72           C
ATOM    816  NZ  LYS   110     -13.271  16.911  57.459  1.00 61.72           N
ATOM    817  C   LYS   110      -8.616  15.431  52.399  1.00 61.72           C
ATOM    818  O   LYS   110      -8.925  16.366  51.662  1.00 61.72           O
ATOM    819  N   ILE   111      -7.345  15.212  52.784  1.00 84.83           N
ATOM    820  CA  ILE   111      -6.280  16.080  52.364  1.00 84.83           C
ATOM    821  CB  ILE   111      -4.954  15.743  52.981  1.00 84.83           C
ATOM    822  CG1 ILE   111      -4.936  16.156  54.461  1.00 84.83           C
ATOM    823  CG2 ILE   111      -3.852  16.412  52.142  1.00 84.83           C
ATOM    824  CD1 ILE   111      -5.027  17.670  54.652  1.00 84.83           C
ATOM    825  C   ILE   111      -6.126  16.008  50.879  1.00 84.83           C
ATOM    826  O   ILE   111      -5.943  17.033  50.225  1.00 84.83           O
ATOM    827  N   ALA   112      -6.207  14.797  50.302  1.00 39.16           N
ATOM    828  CA  ALA   112      -6.028  14.641  48.887  1.00 39.16           C
ATOM    829  CB  ALA   112      -6.175  13.181  48.421  1.00 39.16           C
ATOM    830  C   ALA   112      -7.074  15.447  48.182  1.00 39.16           C
ATOM    831  O   ALA   112      -6.800  16.056  47.149  1.00 39.16           O
ATOM    832  N   GLY   113      -8.310  15.452  48.715  1.00 34.51           N
ATOM    833  CA  GLY   113      -9.401  16.175  48.125  1.00 34.51           C
ATOM    834  C   GLY   113      -9.139  17.649  48.177  1.00 34.51           C
ATOM    835  O   GLY   113      -9.468  18.374  47.242  1.00 34.51           O
ATOM    836  N   ASP   114      -8.574  18.161  49.287  1.00 43.76           N
ATOM    837  CA  ASP   114      -8.328  19.575  49.336  1.00 43.76           C
ATOM    838  CB  ASP   114      -7.731  20.081  50.663  1.00 43.76           C
ATOM    839  CG  ASP   114      -8.816  20.118  51.729  1.00 43.76           C
ATOM    840  OD1 ASP   114      -9.656  19.180  51.766  1.00 43.76           O
ATOM    841  OD2 ASP   114      -8.825  21.103  52.516  1.00 43.76           O
ATOM    842  C   ASP   114      -7.337  19.918  48.271  1.00 43.76           C
ATOM    843  O   ASP   114      -7.456  20.948  47.610  1.00 43.76           O
ATOM    844  N   TYR   115      -6.326  19.050  48.078  1.00142.98           N
ATOM    845  CA  TYR   115      -5.274  19.295  47.130  1.00142.98           C
ATOM    846  CB  TYR   115      -4.211  18.183  47.140  1.00142.98           C
ATOM    847  CG  TYR   115      -3.018  18.662  46.383  1.00142.98           C
ATOM    848  CD1 TYR   115      -2.028  19.343  47.048  1.00142.98           C
ATOM    849  CD2 TYR   115      -2.878  18.440  45.030  1.00142.98           C
ATOM    850  CE1 TYR   115      -0.916  19.800  46.385  1.00142.98           C
ATOM    851  CE2 TYR   115      -1.767  18.897  44.358  1.00142.98           C
ATOM    852  CZ  TYR   115      -0.780  19.575  45.037  1.00142.98           C
ATOM    853  OH  TYR   115       0.362  20.045  44.356  1.00142.98           O
ATOM    854  C   TYR   115      -5.856  19.332  45.746  1.00142.98           C
ATOM    855  O   TYR   115      -5.535  20.217  44.954  1.00142.98           O
ATOM    856  N   ILE   116      -6.738  18.368  45.413  1.00112.74           N
ATOM    857  CA  ILE   116      -7.321  18.331  44.102  1.00112.74           C
ATOM    858  CB  ILE   116      -8.254  17.181  43.852  1.00112.74           C
ATOM    859  CG1 ILE   116      -9.507  17.296  44.732  1.00112.74           C
ATOM    860  CG2 ILE   116      -7.458  15.881  44.046  1.00112.74           C
ATOM    861  CD1 ILE   116     -10.656  16.389  44.316  1.00112.74           C
ATOM    862  C   ILE   116      -8.135  19.568  43.962  1.00112.74           C
ATOM    863  O   ILE   116      -8.254  20.125  42.877  1.00112.74           O
ATOM    864  N   ALA   117      -8.741  19.989  45.083  1.00 62.05           N
ATOM    865  CA  ALA   117      -9.592  21.132  45.214  1.00 62.05           C
ATOM    866  CB  ALA   117     -10.141  21.297  46.643  1.00 62.05           C
ATOM    867  C   ALA   117      -8.791  22.339  44.877  1.00 62.05           C
ATOM    868  O   ALA   117      -9.342  23.349  44.447  1.00 62.05           O
ATOM    869  N   LYS   118      -7.472  22.303  45.122  1.00 68.89           N
ATOM    870  CA  LYS   118      -6.707  23.446  44.731  1.00 68.89           C
ATOM    871  CB  LYS   118      -5.211  23.327  45.037  1.00 68.89           C
ATOM    872  CG  LYS   118      -4.931  23.288  46.536  1.00 68.89           C
ATOM    873  CD  LYS   118      -3.493  22.896  46.855  1.00 68.89           C
ATOM    874  CE  LYS   118      -2.504  24.051  46.705  1.00 68.89           C
ATOM    875  NZ  LYS   118      -1.122  23.539  46.817  1.00 68.89           N
ATOM    876  C   LYS   118      -6.898  23.553  43.256  1.00 68.89           C
ATOM    877  O   LYS   118      -6.974  24.653  42.712  1.00 68.89           O
ATOM    878  N   LYS   119      -6.998  22.396  42.568  1.00189.05           N
ATOM    879  CA  LYS   119      -7.307  22.467  41.170  1.00189.05           C
ATOM    880  CB  LYS   119      -7.468  21.110  40.463  1.00189.05           C
ATOM    881  CG  LYS   119      -6.196  20.267  40.410  1.00189.05           C
ATOM    882  CD  LYS   119      -5.775  19.676  41.756  1.00189.05           C
ATOM    883  CE  LYS   119      -4.536  18.785  41.656  1.00189.05           C
ATOM    884  NZ  LYS   119      -3.314  19.620  41.661  1.00189.05           N
ATOM    885  C   LYS   119      -8.671  23.156  41.082  1.00189.05           C
ATOM    886  O   LYS   119      -8.831  24.026  40.234  1.00189.05           O
ATOM    887  N   ALA   120      -9.673  22.751  41.929  1.00264.75           N
ATOM    888  CA  ALA   120     -10.982  23.323  42.261  1.00264.75           C
ATOM    889  CB  ALA   120     -10.880  24.795  42.691  1.00264.75           C
ATOM    890  C   ALA   120     -12.064  23.262  41.226  1.00264.75           C
ATOM    891  O   ALA   120     -13.235  23.461  41.559  1.00264.75           O
ATOM    892  N   GLY   121     -11.763  22.890  39.977  1.00 86.52           N
ATOM    893  CA  GLY   121     -12.842  22.922  39.042  1.00 86.52           C
ATOM    894  C   GLY   121     -12.775  21.677  38.248  1.00 86.52           C
ATOM    895  O   GLY   121     -11.707  21.230  37.835  1.00 86.52           O
ATOM    896  N   GLU   122     -13.961  21.106  38.008  1.00266.24           N
ATOM    897  CA  GLU   122     -14.106  19.866  37.334  1.00266.24           C
ATOM    898  CB  GLU   122     -15.213  19.044  37.982  1.00266.24           C
ATOM    899  CG  GLU   122     -16.442  19.937  38.248  1.00266.24           C
ATOM    900  CD  GLU   122     -17.568  19.857  37.225  1.00266.24           C
ATOM    901  OE1 GLU   122     -18.282  18.821  37.190  1.00266.24           O
ATOM    902  OE2 GLU   122     -17.733  20.850  36.468  1.00266.24           O
ATOM    903  C   GLU   122     -14.656  20.123  36.021  1.00266.24           C
ATOM    904  O   GLU   122     -15.464  19.291  35.615  1.00266.24           O
ATOM    905  N   GLY   123     -14.255  21.237  35.368  1.00139.47           N
ATOM    906  CA  GLY   123     -14.593  21.389  33.991  1.00139.47           C
ATOM    907  C   GLY   123     -13.615  20.429  33.440  1.00139.47           C
ATOM    908  O   GLY   123     -12.506  20.793  33.051  1.00139.47           O
ATOM    909  N   ALA   124     -14.070  19.168  33.438  1.00346.52           N
ATOM    910  CA  ALA   124     -13.366  17.951  33.243  1.00346.52           C
ATOM    911  CB  ALA   124     -11.894  18.145  32.901  1.00346.52           C
ATOM    912  C   ALA   124     -13.437  17.378  34.625  1.00346.52           C
ATOM    913  O   ALA   124     -12.992  17.996  35.590  1.00346.52           O
ATOM    914  N   LYS   125     -13.967  16.159  34.756  1.00182.47           N
ATOM    915  CA  LYS   125     -14.213  15.575  36.031  1.00182.47           C
ATOM    916  CB  LYS   125     -15.289  14.475  35.972  1.00182.47           C
ATOM    917  CG  LYS   125     -16.467  14.791  35.046  1.00182.47           C
ATOM    918  CD  LYS   125     -16.100  14.746  33.561  1.00182.47           C
ATOM    919  CE  LYS   125     -17.276  15.029  32.630  1.00182.47           C
ATOM    920  NZ  LYS   125     -16.975  14.493  31.286  1.00182.47           N
ATOM    921  C   LYS   125     -12.970  14.871  36.457  1.00182.47           C
ATOM    922  O   LYS   125     -11.915  14.998  35.837  1.00182.47           O
ATOM    923  N   VAL   126     -13.082  14.140  37.582  1.00117.44           N
ATOM    924  CA  VAL   126     -11.995  13.350  38.073  1.00117.44           C
ATOM    925  CB  VAL   126     -11.610  13.602  39.505  1.00117.44           C
ATOM    926  CG1 VAL   126     -11.088  15.038  39.654  1.00117.44           C
ATOM    927  CG2 VAL   126     -12.812  13.274  40.402  1.00117.44           C
ATOM    928  C   VAL   126     -12.422  11.918  38.014  1.00117.44           C
ATOM    929  O   VAL   126     -13.600  11.596  38.173  1.00117.44           O
ATOM    930  N   ILE   127     -11.448  11.022  37.758  1.00144.76           N
ATOM    931  CA  ILE   127     -11.692   9.611  37.729  1.00144.76           C
ATOM    932  CB  ILE   127     -11.214   8.935  36.463  1.00144.76           C
ATOM    933  CG1 ILE   127      -9.682   8.999  36.279  1.00144.76           C
ATOM    934  CG2 ILE   127     -11.976   9.581  35.295  1.00144.76           C
ATOM    935  CD1 ILE   127      -8.879   7.956  37.063  1.00144.76           C
ATOM    936  C   ILE   127     -10.920   9.047  38.879  1.00144.76           C
ATOM    937  O   ILE   127      -9.798   9.475  39.146  1.00144.76           O
ATOM    938  N   GLU   128     -11.517   8.096  39.623  1.00103.42           N
ATOM    939  CA  GLU   128     -10.797   7.538  40.729  1.00103.42           C
ATOM    940  CB  GLU   128     -11.569   7.522  42.063  1.00103.42           C
ATOM    941  CG  GLU   128     -10.715   7.050  43.246  1.00103.42           C
ATOM    942  CD  GLU   128     -11.465   7.341  44.540  1.00103.42           C
ATOM    943  OE1 GLU   128     -11.947   8.494  44.696  1.00103.42           O
ATOM    944  OE2 GLU   128     -11.555   6.418  45.395  1.00103.42           O
ATOM    945  C   GLU   128     -10.428   6.129  40.396  1.00103.42           C
ATOM    946  O   GLU   128     -11.200   5.395  39.779  1.00103.42           O
ATOM    947  N   LEU   129      -9.194   5.739  40.778  1.00 51.77           N
ATOM    948  CA  LEU   129      -8.708   4.406  40.568  1.00 51.77           C
ATOM    949  CB  LEU   129      -7.397   4.372  39.763  1.00 51.77           C
ATOM    950  CG  LEU   129      -7.553   4.925  38.334  1.00 51.77           C
ATOM    951  CD1 LEU   129      -6.230   4.862  37.554  1.00 51.77           C
ATOM    952  CD2 LEU   129      -8.716   4.241  37.600  1.00 51.77           C
ATOM    953  C   LEU   129      -8.420   3.842  41.928  1.00 51.77           C
ATOM    954  O   LEU   129      -7.761   4.489  42.743  1.00 51.77           O
ATOM    955  N   GLN   130      -8.923   2.618  42.210  1.00 70.65           N
ATOM    956  CA  GLN   130      -8.731   2.021  43.506  1.00 70.65           C
ATOM    957  CB  GLN   130      -9.925   2.223  44.450  1.00 70.65           C
ATOM    958  CG  GLN   130     -10.227   3.682  44.785  1.00 70.65           C
ATOM    959  CD  GLN   130     -11.453   3.683  45.683  1.00 70.65           C
ATOM    960  OE1 GLN   130     -11.341   3.711  46.908  1.00 70.65           O
ATOM    961  NE2 GLN   130     -12.662   3.635  45.060  1.00 70.65           N
ATOM    962  C   GLN   130      -8.613   0.531  43.349  1.00 70.65           C
ATOM    963  O   GLN   130      -9.000  -0.033  42.329  1.00 70.65           O
ATOM    964  N   GLY   131      -7.934  -0.104  44.330  1.00 85.33           N
ATOM    965  CA  GLY   131      -7.722  -1.521  44.505  1.00 85.33           C
ATOM    966  C   GLY   131      -8.881  -2.273  45.123  1.00 85.33           C
ATOM    967  O   GLY   131      -9.007  -3.479  44.920  1.00 85.33           O
ATOM    968  N   ILE   132      -9.689  -1.644  46.008  1.00160.09           N
ATOM    969  CA  ILE   132     -10.689  -2.455  46.664  1.00160.09           C
ATOM    970  CB  ILE   132     -10.216  -2.972  47.990  1.00160.09           C
ATOM    971  CG1 ILE   132     -11.236  -3.937  48.622  1.00160.09           C
ATOM    972  CG2 ILE   132      -9.912  -1.740  48.859  1.00160.09           C
ATOM    973  CD1 ILE   132     -11.380  -5.267  47.882  1.00160.09           C
ATOM    974  C   ILE   132     -11.953  -1.696  46.948  1.00160.09           C
ATOM    975  O   ILE   132     -11.931  -0.494  47.202  1.00160.09           O
ATOM    976  N   ALA   133     -13.109  -2.377  46.779  1.00 75.83           N
ATOM    977  CA  ALA   133     -14.400  -1.909  47.213  1.00 75.83           C
ATOM    978  CB  ALA   133     -15.569  -2.620  46.511  1.00 75.83           C
ATOM    979  C   ALA   133     -14.596  -2.121  48.699  1.00 75.83           C
ATOM    980  O   ALA   133     -15.251  -1.325  49.367  1.00 75.83           O
ATOM    981  N   ARG   134     -14.147  -3.295  49.203  1.00117.30           N
ATOM    982  CA  ARG   134     -14.313  -3.773  50.561  1.00117.30           C
ATOM    983  CB  ARG   134     -14.213  -5.307  50.628  1.00117.30           C
ATOM    984  CG  ARG   134     -15.419  -5.999  49.987  1.00117.30           C
ATOM    985  CD  ARG   134     -15.134  -7.417  49.500  1.00117.30           C
ATOM    986  NE  ARG   134     -14.135  -7.287  48.403  1.00117.30           N
ATOM    987  CZ  ARG   134     -14.528  -6.883  47.159  1.00117.30           C
ATOM    988  NH1 ARG   134     -15.843  -6.615  46.906  1.00117.30           N
ATOM    989  NH2 ARG   134     -13.598  -6.731  46.172  1.00117.30           N
ATOM    990  C   ARG   134     -13.399  -3.206  51.617  1.00117.30           C
ATOM    991  O   ARG   134     -13.836  -2.946  52.739  1.00117.30           O
ATOM    992  N   THR   135     -12.100  -3.012  51.302  1.00 52.21           N
ATOM    993  CA  THR   135     -11.117  -2.634  52.287  1.00 52.21           C
ATOM    994  CB  THR   135      -9.741  -2.527  51.690  1.00 52.21           C
ATOM    995  OG1 THR   135      -9.364  -3.756  51.086  1.00 52.21           O
ATOM    996  CG2 THR   135      -8.736  -2.169  52.788  1.00 52.21           C
ATOM    997  C   THR   135     -11.470  -1.293  52.856  1.00 52.21           C
ATOM    998  O   THR   135     -11.819  -0.367  52.128  1.00 52.21           O
ATOM    999  N   SER   136     -11.362  -1.155  54.194  1.00 41.49           N
ATOM   1000  CA  SER   136     -11.747   0.058  54.860  1.00 41.49           C
ATOM   1001  CB  SER   136     -11.694  -0.021  56.398  1.00 41.49           C
ATOM   1002  OG  SER   136     -12.764  -0.811  56.894  1.00 41.49           O
ATOM   1003  C   SER   136     -10.872   1.198  54.443  1.00 41.49           C
ATOM   1004  O   SER   136     -11.357   2.319  54.295  1.00 41.49           O
ATOM   1005  N   ALA   137      -9.565   0.957  54.218  1.00 38.65           N
ATOM   1006  CA  ALA   137      -8.686   2.052  53.911  1.00 38.65           C
ATOM   1007  CB  ALA   137      -7.231   1.603  53.688  1.00 38.65           C
ATOM   1008  C   ALA   137      -9.146   2.727  52.654  1.00 38.65           C
ATOM   1009  O   ALA   137      -9.179   3.955  52.585  1.00 38.65           O
ATOM   1010  N   ALA   138      -9.514   1.945  51.624  1.00 34.55           N
ATOM   1011  CA  ALA   138      -9.946   2.508  50.373  1.00 34.55           C
ATOM   1012  CB  ALA   138     -10.230   1.441  49.302  1.00 34.55           C
ATOM   1013  C   ALA   138     -11.215   3.274  50.576  1.00 34.55           C
ATOM   1014  O   ALA   138     -11.373   4.379  50.059  1.00 34.55           O
ATOM   1015  N   ARG   139     -12.148   2.704  51.360  1.00 95.52           N
ATOM   1016  CA  ARG   139     -13.441   3.291  51.572  1.00 95.52           C
ATOM   1017  CB  ARG   139     -14.311   2.425  52.505  1.00 95.52           C
ATOM   1018  CG  ARG   139     -15.759   2.900  52.679  1.00 95.52           C
ATOM   1019  CD  ARG   139     -16.500   2.182  53.814  1.00 95.52           C
ATOM   1020  NE  ARG   139     -17.955   2.487  53.688  1.00 95.52           N
ATOM   1021  CZ  ARG   139     -18.828   2.105  54.666  1.00 95.52           C
ATOM   1022  NH1 ARG   139     -18.366   1.489  55.793  1.00 95.52           N
ATOM   1023  NH2 ARG   139     -20.167   2.339  54.520  1.00 95.52           N
ATOM   1024  C   ARG   139     -13.260   4.621  52.238  1.00 95.52           C
ATOM   1025  O   ARG   139     -13.896   5.606  51.868  1.00 95.52           O
ATOM   1026  N   GLU   140     -12.369   4.667  53.244  1.00 55.53           N
ATOM   1027  CA  GLU   140     -12.127   5.844  54.024  1.00 55.53           C
ATOM   1028  CB  GLU   140     -11.100   5.565  55.134  1.00 55.53           C
ATOM   1029  CG  GLU   140     -11.568   4.487  56.114  1.00 55.53           C
ATOM   1030  CD  GLU   140     -10.362   3.941  56.868  1.00 55.53           C
ATOM   1031  OE1 GLU   140      -9.912   4.597  57.847  1.00 55.53           O
ATOM   1032  OE2 GLU   140      -9.872   2.852  56.471  1.00 55.53           O
ATOM   1033  C   GLU   140     -11.545   6.913  53.154  1.00 55.53           C
ATOM   1034  O   GLU   140     -11.969   8.066  53.199  1.00 55.53           O
ATOM   1035  N   ARG   141     -10.556   6.541  52.323  1.00 90.19           N
ATOM   1036  CA  ARG   141      -9.854   7.484  51.503  1.00 90.19           C
ATOM   1037  CB  ARG   141      -8.706   6.813  50.731  1.00 90.19           C
ATOM   1038  CG  ARG   141      -7.673   6.184  51.672  1.00 90.19           C
ATOM   1039  CD  ARG   141      -6.530   5.449  50.969  1.00 90.19           C
ATOM   1040  NE  ARG   141      -5.639   4.907  52.035  1.00 90.19           N
ATOM   1041  CZ  ARG   141      -4.754   3.906  51.756  1.00 90.19           C
ATOM   1042  NH1 ARG   141      -4.652   3.414  50.485  1.00 90.19           N
ATOM   1043  NH2 ARG   141      -3.981   3.384  52.752  1.00 90.19           N
ATOM   1044  C   ARG   141     -10.805   8.105  50.525  1.00 90.19           C
ATOM   1045  O   ARG   141     -10.779   9.316  50.307  1.00 90.19           O
ATOM   1046  N   GLY   142     -11.679   7.290  49.909  1.00 26.71           N
ATOM   1047  CA  GLY   142     -12.606   7.792  48.936  1.00 26.71           C
ATOM   1048  C   GLY   142     -13.570   8.735  49.591  1.00 26.71           C
ATOM   1049  O   GLY   142     -13.908   9.778  49.033  1.00 26.71           O
ATOM   1050  N   GLU   143     -14.054   8.376  50.796  1.00 94.55           N
ATOM   1051  CA  GLU   143     -15.032   9.173  51.482  1.00 94.55           C
ATOM   1052  CB  GLU   143     -15.528   8.512  52.782  1.00 94.55           C
ATOM   1053  CG  GLU   143     -16.490   7.346  52.552  1.00 94.55           C
ATOM   1054  CD  GLU   143     -17.887   7.928  52.375  1.00 94.55           C
ATOM   1055  OE1 GLU   143     -18.560   8.161  53.415  1.00 94.55           O
ATOM   1056  OE2 GLU   143     -18.297   8.154  51.206  1.00 94.55           O
ATOM   1057  C   GLU   143     -14.443  10.498  51.847  1.00 94.55           C
ATOM   1058  O   GLU   143     -15.081  11.535  51.674  1.00 94.55           O
ATOM   1059  N   GLY   144     -13.197  10.497  52.352  1.00 18.85           N
ATOM   1060  CA  GLY   144     -12.579  11.722  52.776  1.00 18.85           C
ATOM   1061  C   GLY   144     -12.440  12.622  51.590  1.00 18.85           C
ATOM   1062  O   GLY   144     -12.664  13.829  51.677  1.00 18.85           O
ATOM   1063  N   PHE   145     -12.059  12.032  50.447  1.00 61.86           N
ATOM   1064  CA  PHE   145     -11.848  12.721  49.209  1.00 61.86           C
ATOM   1065  CB  PHE   145     -11.453  11.697  48.123  1.00 61.86           C
ATOM   1066  CG  PHE   145     -11.237  12.328  46.791  1.00 61.86           C
ATOM   1067  CD1 PHE   145     -10.067  12.989  46.500  1.00 61.86           C
ATOM   1068  CD2 PHE   145     -12.204  12.226  45.817  1.00 61.86           C
ATOM   1069  CE1 PHE   145      -9.876  13.552  45.261  1.00 61.86           C
ATOM   1070  CE2 PHE   145     -12.018  12.785  44.575  1.00 61.86           C
ATOM   1071  CZ  PHE   145     -10.852  13.452  44.297  1.00 61.86           C
ATOM   1072  C   PHE   145     -13.133  13.375  48.799  1.00 61.86           C
ATOM   1073  O   PHE   145     -13.162  14.561  48.471  1.00 61.86           O
ATOM   1074  N   GLN   146     -14.240  12.614  48.830  1.00 42.85           N
ATOM   1075  CA  GLN   146     -15.513  13.108  48.385  1.00 42.85           C
ATOM   1076  CB  GLN   146     -16.587  12.007  48.366  1.00 42.85           C
ATOM   1077  CG  GLN   146     -16.294  10.933  47.316  1.00 42.85           C
ATOM   1078  CD  GLN   146     -17.354   9.846  47.423  1.00 42.85           C
ATOM   1079  OE1 GLN   146     -18.284   9.788  46.622  1.00 42.85           O
ATOM   1080  NE2 GLN   146     -17.210   8.962  48.444  1.00 42.85           N
ATOM   1081  C   GLN   146     -15.987  14.213  49.275  1.00 42.85           C
ATOM   1082  O   GLN   146     -16.487  15.229  48.794  1.00 42.85           O
ATOM   1083  N   GLN   147     -15.823  14.060  50.600  1.00 35.53           N
ATOM   1084  CA  GLN   147     -16.331  15.060  51.491  1.00 35.53           C
ATOM   1085  CB  GLN   147     -16.180  14.687  52.982  1.00 35.53           C
ATOM   1086  CG  GLN   147     -17.007  13.454  53.371  1.00 35.53           C
ATOM   1087  CD  GLN   147     -16.823  13.163  54.856  1.00 35.53           C
ATOM   1088  OE1 GLN   147     -16.490  12.046  55.250  1.00 35.53           O
ATOM   1089  NE2 GLN   147     -17.069  14.193  55.711  1.00 35.53           N
ATOM   1090  C   GLN   147     -15.615  16.351  51.239  1.00 35.53           C
ATOM   1091  O   GLN   147     -16.231  17.415  51.237  1.00 35.53           O
ATOM   1092  N   ALA   148     -14.290  16.293  51.011  1.00 45.37           N
ATOM   1093  CA  ALA   148     -13.508  17.483  50.818  1.00 45.37           C
ATOM   1094  CB  ALA   148     -11.998  17.204  50.730  1.00 45.37           C
ATOM   1095  C   ALA   148     -13.903  18.227  49.565  1.00 45.37           C
ATOM   1096  O   ALA   148     -13.916  19.455  49.558  1.00 45.37           O
ATOM   1097  N   VAL   149     -14.168  17.498  48.463  1.00132.04           N
ATOM   1098  CA  VAL   149     -14.488  18.024  47.157  1.00132.04           C
ATOM   1099  CB  VAL   149     -14.253  17.045  46.046  1.00132.04           C
ATOM   1100  CG1 VAL   149     -15.326  15.944  46.117  1.00132.04           C
ATOM   1101  CG2 VAL   149     -14.237  17.826  44.723  1.00132.04           C
ATOM   1102  C   VAL   149     -15.896  18.525  47.003  1.00132.04           C
ATOM   1103  O   VAL   149     -16.183  19.267  46.063  1.00132.04           O
ATOM   1104  N   ALA   150     -16.824  18.124  47.890  1.00 56.27           N
ATOM   1105  CA  ALA   150     -18.227  18.347  47.650  1.00 56.27           C
ATOM   1106  CB  ALA   150     -19.119  17.867  48.806  1.00 56.27           C
ATOM   1107  C   ALA   150     -18.571  19.792  47.399  1.00 56.27           C
ATOM   1108  O   ALA   150     -19.364  20.081  46.503  1.00 56.27           O
ATOM   1109  N   ALA   151     -18.001  20.742  48.161  1.00 41.03           N
ATOM   1110  CA  ALA   151     -18.363  22.128  48.010  1.00 41.03           C
ATOM   1111  CB  ALA   151     -17.672  23.042  49.039  1.00 41.03           C
ATOM   1112  C   ALA   151     -18.002  22.629  46.640  1.00 41.03           C
ATOM   1113  O   ALA   151     -18.737  23.410  46.037  1.00 41.03           O
ATOM   1114  N   HIS   152     -16.852  22.179  46.114  1.00136.96           N
ATOM   1115  CA  HIS   152     -16.301  22.641  44.873  1.00136.96           C
ATOM   1116  ND1 HIS   152     -13.935  22.124  47.044  1.00136.96           N
ATOM   1117  CG  HIS   152     -13.931  22.642  45.767  1.00136.96           C
ATOM   1118  CB  HIS   152     -14.848  22.174  44.672  1.00136.96           C
ATOM   1119  NE2 HIS   152     -12.364  23.696  47.006  1.00136.96           N
ATOM   1120  CD2 HIS   152     -12.965  23.601  45.763  1.00136.96           C
ATOM   1121  CE1 HIS   152     -12.980  22.789  47.742  1.00136.96           C
ATOM   1122  C   HIS   152     -17.117  22.146  43.721  1.00136.96           C
ATOM   1123  O   HIS   152     -18.070  21.385  43.880  1.00136.96           O
ATOM   1124  N   LYS   153     -16.773  22.647  42.517  1.00123.24           N
ATOM   1125  CA  LYS   153     -17.421  22.339  41.274  1.00123.24           C
ATOM   1126  CB  LYS   153     -16.850  23.181  40.118  1.00123.24           C
ATOM   1127  CG  LYS   153     -17.692  23.163  38.840  1.00123.24           C
ATOM   1128  CD  LYS   153     -17.293  24.233  37.820  1.00123.24           C
ATOM   1129  CE  LYS   153     -16.128  23.808  36.925  1.00123.24           C
ATOM   1130  NZ  LYS   153     -16.057  24.681  35.733  1.00123.24           N
ATOM   1131  C   LYS   153     -17.212  20.889  40.931  1.00123.24           C
ATOM   1132  O   LYS   153     -18.101  20.245  40.378  1.00123.24           O
ATOM   1133  N   PHE   154     -16.034  20.331  41.280  1.00154.46           N
ATOM   1134  CA  PHE   154     -15.606  19.007  40.894  1.00154.46           C
ATOM   1135  CB  PHE   154     -14.451  18.419  41.720  1.00154.46           C
ATOM   1136  CG  PHE   154     -13.173  18.985  41.224  1.00154.46           C
ATOM   1137  CD1 PHE   154     -12.660  18.541  40.028  1.00154.46           C
ATOM   1138  CD2 PHE   154     -12.498  19.950  41.928  1.00154.46           C
ATOM   1139  CE1 PHE   154     -11.482  19.046  39.534  1.00154.46           C
ATOM   1140  CE2 PHE   154     -11.317  20.449  41.438  1.00154.46           C
ATOM   1141  CZ  PHE   154     -10.800  19.998  40.248  1.00154.46           C
ATOM   1142  C   PHE   154     -16.659  17.948  40.909  1.00154.46           C
ATOM   1143  O   PHE   154     -17.528  17.904  41.773  1.00154.46           O
ATOM   1144  N   ASN   155     -16.610  17.054  39.892  1.00 85.78           N
ATOM   1145  CA  ASN   155     -17.474  15.903  39.919  1.00 85.78           C
ATOM   1146  CB  ASN   155     -18.744  15.980  39.039  1.00 85.78           C
ATOM   1147  CG  ASN   155     -18.384  16.101  37.569  1.00 85.78           C
ATOM   1148  OD1 ASN   155     -19.226  15.903  36.693  1.00 85.78           O
ATOM   1149  ND2 ASN   155     -17.102  16.443  37.278  1.00 85.78           N
ATOM   1150  C   ASN   155     -16.661  14.700  39.543  1.00 85.78           C
ATOM   1151  O   ASN   155     -15.685  14.790  38.798  1.00 85.78           O
ATOM   1152  N   VAL   156     -17.021  13.525  40.095  1.00110.39           N
ATOM   1153  CA  VAL   156     -16.270  12.346  39.770  1.00110.39           C
ATOM   1154  CB  VAL   156     -15.916  11.486  40.952  1.00110.39           C
ATOM   1155  CG1 VAL   156     -17.195  10.906  41.575  1.00110.39           C
ATOM   1156  CG2 VAL   156     -14.912  10.421  40.482  1.00110.39           C
ATOM   1157  C   VAL   156     -17.054  11.544  38.776  1.00110.39           C
ATOM   1158  O   VAL   156     -18.195  11.154  39.026  1.00110.39           O
ATOM   1159  N   LEU   157     -16.450  11.353  37.583  1.00153.36           N
ATOM   1160  CA  LEU   157     -16.999  10.617  36.476  1.00153.36           C
ATOM   1161  CB  LEU   157     -16.230  10.858  35.164  1.00153.36           C
ATOM   1162  CG  LEU   157     -16.781  10.079  33.949  1.00153.36           C
ATOM   1163  CD1 LEU   157     -16.303   8.615  33.910  1.00153.36           C
ATOM   1164  CD2 LEU   157     -18.313  10.183  33.893  1.00153.36           C
ATOM   1165  C   LEU   157     -17.024   9.140  36.709  1.00153.36           C
ATOM   1166  O   LEU   157     -17.973   8.476  36.299  1.00153.36           O
ATOM   1167  N   ALA   158     -15.967   8.557  37.306  0.70 49.00           N
ATOM   1168  CA  ALA   158     -16.029   7.131  37.462  0.70 49.00           C
ATOM   1169  CB  ALA   158     -15.680   6.372  36.169  0.70 49.00           C
ATOM   1170  C   ALA   158     -15.045   6.695  38.498  0.70 49.00           C
ATOM   1171  O   ALA   158     -14.065   7.385  38.769  0.70 49.00           O
ATOM   1172  N   SER   159     -15.313   5.532  39.130  1.00 49.70           N
ATOM   1173  CA  SER   159     -14.394   4.956  40.068  1.00 49.70           C
ATOM   1174  CB  SER   159     -14.923   4.885  41.510  1.00 49.70           C
ATOM   1175  OG  SER   159     -15.069   6.195  42.036  1.00 49.70           O
ATOM   1176  C   SER   159     -14.179   3.557  39.594  1.00 49.70           C
ATOM   1177  O   SER   159     -15.140   2.804  39.437  1.00 49.70           O
ATOM   1178  N   GLN   160     -12.915   3.157  39.341  1.00112.04           N
ATOM   1179  CA  GLN   160     -12.750   1.824  38.838  1.00112.04           C
ATOM   1180  CB  GLN   160     -12.237   1.744  37.389  1.00112.04           C
ATOM   1181  CG  GLN   160     -13.309   2.114  36.364  1.00112.04           C
ATOM   1182  CD  GLN   160     -14.385   1.037  36.425  1.00112.04           C
ATOM   1183  OE1 GLN   160     -14.852   0.668  37.502  1.00112.04           O
ATOM   1184  NE2 GLN   160     -14.787   0.510  35.238  1.00112.04           N
ATOM   1185  C   GLN   160     -11.836   1.027  39.715  1.00112.04           C
ATOM   1186  O   GLN   160     -10.750   1.461  40.094  1.00112.04           O
ATOM   1187  N   PRO   161     -12.346  -0.115  40.113  1.00105.05           N
ATOM   1188  CA  PRO   161     -11.552  -1.033  40.897  1.00105.05           C
ATOM   1189  CD  PRO   161     -13.751  -0.171  40.487  1.00105.05           C
ATOM   1190  CB  PRO   161     -12.515  -1.713  41.874  1.00105.05           C
ATOM   1191  CG  PRO   161     -13.904  -1.493  41.254  1.00105.05           C
ATOM   1192  C   PRO   161     -10.712  -2.023  40.128  1.00105.05           C
ATOM   1193  O   PRO   161     -11.272  -2.828  39.383  1.00105.05           O
ATOM   1194  N   ALA   162      -9.375  -1.978  40.315  1.00 84.81           N
ATOM   1195  CA  ALA   162      -8.363  -2.882  39.823  1.00 84.81           C
ATOM   1196  CB  ALA   162      -6.955  -2.256  39.838  1.00 84.81           C
ATOM   1197  C   ALA   162      -8.321  -4.151  40.625  1.00 84.81           C
ATOM   1198  O   ALA   162      -7.945  -5.214  40.129  1.00 84.81           O
ATOM   1199  N   ASP   163      -8.671  -4.058  41.919  1.00112.78           N
ATOM   1200  CA  ASP   163      -8.576  -5.186  42.798  1.00112.78           C
ATOM   1201  CB  ASP   163      -9.414  -6.370  42.287  1.00112.78           C
ATOM   1202  CG  ASP   163     -10.874  -5.923  42.382  1.00112.78           C
ATOM   1203  OD1 ASP   163     -11.309  -5.551  43.505  1.00112.78           O
ATOM   1204  OD2 ASP   163     -11.567  -5.919  41.329  1.00112.78           O
ATOM   1205  C   ASP   163      -7.125  -5.548  42.958  1.00112.78           C
ATOM   1206  O   ASP   163      -6.757  -6.711  43.121  1.00112.78           O
ATOM   1207  N   PHE   164      -6.274  -4.499  43.004  1.00337.58           N
ATOM   1208  CA  PHE   164      -4.855  -4.627  43.191  1.00337.58           C
ATOM   1209  CB  PHE   164      -4.484  -5.161  44.577  1.00337.58           C
ATOM   1210  CG  PHE   164      -4.733  -4.034  45.518  1.00337.58           C
ATOM   1211  CD1 PHE   164      -5.994  -3.773  45.996  1.00337.58           C
ATOM   1212  CD2 PHE   164      -3.689  -3.229  45.913  1.00337.58           C
ATOM   1213  CE1 PHE   164      -6.209  -2.728  46.864  1.00337.58           C
ATOM   1214  CE2 PHE   164      -3.895  -2.186  46.779  1.00337.58           C
ATOM   1215  CZ  PHE   164      -5.156  -1.938  47.259  1.00337.58           C
ATOM   1216  C   PHE   164      -4.212  -5.459  42.131  1.00337.58           C
ATOM   1217  O   PHE   164      -3.378  -6.322  42.415  1.00337.58           O
ATOM   1218  N   ASP   165      -4.618  -5.208  40.873  1.00107.20           N
ATOM   1219  CA  ASP   165      -4.032  -5.808  39.708  1.00107.20           C
ATOM   1220  CB  ASP   165      -5.088  -6.510  38.834  1.00107.20           C
ATOM   1221  CG  ASP   165      -4.435  -7.229  37.661  1.00107.20           C
ATOM   1222  OD1 ASP   165      -3.325  -6.814  37.234  1.00107.20           O
ATOM   1223  OD2 ASP   165      -5.056  -8.210  37.170  1.00107.20           O
ATOM   1224  C   ASP   165      -3.482  -4.649  38.925  1.00107.20           C
ATOM   1225  O   ASP   165      -4.243  -3.810  38.452  1.00107.20           O
ATOM   1226  N   ARG   166      -2.141  -4.569  38.783  1.00124.80           N
ATOM   1227  CA  ARG   166      -1.460  -3.476  38.137  1.00124.80           C
ATOM   1228  CB  ARG   166       0.067  -3.587  38.273  1.00124.80           C
ATOM   1229  CG  ARG   166       0.650  -4.886  37.712  1.00124.80           C
ATOM   1230  CD  ARG   166       2.170  -4.968  37.852  1.00124.80           C
ATOM   1231  NE  ARG   166       2.743  -3.971  36.904  1.00124.80           N
ATOM   1232  CZ  ARG   166       3.606  -3.008  37.343  1.00124.80           C
ATOM   1233  NH1 ARG   166       3.932  -2.936  38.666  1.00124.80           N
ATOM   1234  NH2 ARG   166       4.134  -2.110  36.460  1.00124.80           N
ATOM   1235  C   ARG   166      -1.804  -3.401  36.683  1.00124.80           C
ATOM   1236  O   ARG   166      -2.009  -2.311  36.149  1.00124.80           O
ATOM   1237  N   ILE   167      -1.876  -4.558  36.002  1.00 86.08           N
ATOM   1238  CA  ILE   167      -2.193  -4.590  34.602  1.00 86.08           C
ATOM   1239  CB  ILE   167      -2.252  -5.994  34.067  1.00 86.08           C
ATOM   1240  CG1 ILE   167      -0.870  -6.665  34.139  1.00 86.08           C
ATOM   1241  CG2 ILE   167      -2.842  -5.945  32.648  1.00 86.08           C
ATOM   1242  CD1 ILE   167       0.182  -5.998  33.253  1.00 86.08           C
ATOM   1243  C   ILE   167      -3.560  -4.012  34.463  1.00 86.08           C
ATOM   1244  O   ILE   167      -3.836  -3.227  33.558  1.00 86.08           O
ATOM   1245  N   LYS   168      -4.448  -4.404  35.390  1.00107.24           N
ATOM   1246  CA  LYS   168      -5.821  -4.002  35.403  1.00107.24           C
ATOM   1247  CB  LYS   168      -6.562  -4.618  36.599  1.00107.24           C
ATOM   1248  CG  LYS   168      -8.065  -4.768  36.399  1.00107.24           C
ATOM   1249  CD  LYS   168      -8.418  -6.000  35.565  1.00107.24           C
ATOM   1250  CE  LYS   168      -9.902  -6.089  35.221  1.00107.24           C
ATOM   1251  NZ  LYS   168     -10.708  -5.888  36.444  1.00107.24           N
ATOM   1252  C   LYS   168      -5.885  -2.518  35.592  1.00107.24           C
ATOM   1253  O   LYS   168      -6.681  -1.834  34.951  1.00107.24           O
ATOM   1254  N   GLY   169      -5.038  -1.982  36.491  1.00 28.06           N
ATOM   1255  CA  GLY   169      -5.058  -0.581  36.795  1.00 28.06           C
ATOM   1256  C   GLY   169      -4.712   0.195  35.562  1.00 28.06           C
ATOM   1257  O   GLY   169      -5.287   1.253  35.309  1.00 28.06           O
ATOM   1258  N   LEU   170      -3.730  -0.301  34.785  1.00152.07           N
ATOM   1259  CA  LEU   170      -3.286   0.371  33.594  1.00152.07           C
ATOM   1260  CB  LEU   170      -2.119  -0.357  32.899  1.00152.07           C
ATOM   1261  CG  LEU   170      -0.863  -0.578  33.765  1.00152.07           C
ATOM   1262  CD1 LEU   170       0.274  -1.179  32.923  1.00152.07           C
ATOM   1263  CD2 LEU   170      -0.442   0.693  34.518  1.00152.07           C
ATOM   1264  C   LEU   170      -4.396   0.386  32.585  1.00152.07           C
ATOM   1265  O   LEU   170      -4.723   1.425  32.014  1.00152.07           O
ATOM   1266  N   ASN   171      -5.024  -0.785  32.374  1.00 71.05           N
ATOM   1267  CA  ASN   171      -6.022  -0.988  31.360  1.00 71.05           C
ATOM   1268  CB  ASN   171      -6.510  -2.453  31.369  1.00 71.05           C
ATOM   1269  CG  ASN   171      -7.262  -2.760  30.083  1.00 71.05           C
ATOM   1270  OD1 ASN   171      -7.542  -1.868  29.285  1.00 71.05           O
ATOM   1271  ND2 ASN   171      -7.603  -4.061  29.875  1.00 71.05           N
ATOM   1272  C   ASN   171      -7.201  -0.100  31.618  1.00 71.05           C
ATOM   1273  O   ASN   171      -7.718   0.546  30.707  1.00 71.05           O
ATOM   1274  N   VAL   172      -7.656  -0.048  32.881  1.00 38.35           N
ATOM   1275  CA  VAL   172      -8.812   0.721  33.244  1.00 38.35           C
ATOM   1276  CB  VAL   172      -9.223   0.480  34.661  1.00 38.35           C
ATOM   1277  CG1 VAL   172     -10.402   1.408  35.002  1.00 38.35           C
ATOM   1278  CG2 VAL   172      -9.549  -1.017  34.793  1.00 38.35           C
ATOM   1279  C   VAL   172      -8.540   2.182  33.066  1.00 38.35           C
ATOM   1280  O   VAL   172      -9.401   2.918  32.590  1.00 38.35           O
ATOM   1281  N   MET   173      -7.336   2.642  33.450  1.00154.52           N
ATOM   1282  CA  MET   173      -6.977   4.032  33.357  1.00154.52           C
ATOM   1283  CB  MET   173      -5.531   4.267  33.841  1.00154.52           C
ATOM   1284  CG  MET   173      -4.986   5.674  33.584  1.00154.52           C
ATOM   1285  SD  MET   173      -5.674   6.968  34.656  1.00154.52           S
ATOM   1286  CE  MET   173      -7.301   7.003  33.852  1.00154.52           C
ATOM   1287  C   MET   173      -7.017   4.446  31.922  1.00154.52           C
ATOM   1288  O   MET   173      -7.577   5.487  31.578  1.00154.52           O
ATOM   1289  N   GLN   174      -6.445   3.611  31.038  1.00 69.28           N
ATOM   1290  CA  GLN   174      -6.377   3.945  29.648  1.00 69.28           C
ATOM   1291  CB  GLN   174      -5.629   2.879  28.829  1.00 69.28           C
ATOM   1292  CG  GLN   174      -5.516   3.214  27.342  1.00 69.28           C
ATOM   1293  CD  GLN   174      -4.730   2.096  26.673  1.00 69.28           C
ATOM   1294  OE1 GLN   174      -4.612   0.993  27.205  1.00 69.28           O
ATOM   1295  NE2 GLN   174      -4.169   2.389  25.468  1.00 69.28           N
ATOM   1296  C   GLN   174      -7.771   4.049  29.109  1.00 69.28           C
ATOM   1297  O   GLN   174      -8.085   4.955  28.339  1.00 69.28           O
ATOM   1298  N   ASN   175      -8.651   3.123  29.528  1.00 63.27           N
ATOM   1299  CA  ASN   175     -10.002   3.059  29.049  1.00 63.27           C
ATOM   1300  CB  ASN   175     -10.745   1.855  29.671  1.00 63.27           C
ATOM   1301  CG  ASN   175     -11.915   1.422  28.790  1.00 63.27           C
ATOM   1302  OD1 ASN   175     -12.835   2.192  28.521  1.00 63.27           O
ATOM   1303  ND2 ASN   175     -11.875   0.143  28.333  1.00 63.27           N
ATOM   1304  C   ASN   175     -10.714   4.328  29.431  1.00 63.27           C
ATOM   1305  O   ASN   175     -11.421   4.920  28.616  1.00 63.27           O
ATOM   1306  N   LEU   176     -10.523   4.795  30.683  1.00124.97           N
ATOM   1307  CA  LEU   176     -11.181   5.980  31.162  1.00124.97           C
ATOM   1308  CB  LEU   176     -10.936   6.264  32.656  1.00124.97           C
ATOM   1309  CG  LEU   176     -11.857   5.479  33.609  1.00124.97           C
ATOM   1310  CD1 LEU   176     -13.292   6.024  33.541  1.00124.97           C
ATOM   1311  CD2 LEU   176     -11.809   3.965  33.356  1.00124.97           C
ATOM   1312  C   LEU   176     -10.745   7.186  30.394  1.00124.97           C
ATOM   1313  O   LEU   176     -11.559   8.049  30.070  1.00124.97           O
ATOM   1314  N   LEU   177      -9.444   7.290  30.083  1.00103.07           N
ATOM   1315  CA  LEU   177      -8.968   8.451  29.387  1.00103.07           C
ATOM   1316  CB  LEU   177      -7.445   8.409  29.176  1.00103.07           C
ATOM   1317  CG  LEU   177      -6.805   9.733  28.704  1.00103.07           C
ATOM   1318  CD1 LEU   177      -7.332  10.204  27.342  1.00103.07           C
ATOM   1319  CD2 LEU   177      -6.902  10.811  29.792  1.00103.07           C
ATOM   1320  C   LEU   177      -9.612   8.467  28.039  1.00103.07           C
ATOM   1321  O   LEU   177     -10.025   9.519  27.556  1.00103.07           O
ATOM   1322  N   THR   178      -9.713   7.290  27.393  1.00 25.02           N
ATOM   1323  CA  THR   178     -10.294   7.217  26.083  1.00 25.02           C
ATOM   1324  CB  THR   178     -10.334   5.818  25.535  1.00 25.02           C
ATOM   1325  OG1 THR   178      -9.022   5.288  25.414  1.00 25.02           O
ATOM   1326  CG2 THR   178     -11.050   5.842  24.173  1.00 25.02           C
ATOM   1327  C   THR   178     -11.713   7.663  26.183  1.00 25.02           C
ATOM   1328  O   THR   178     -12.199   8.431  25.354  1.00 25.02           O
ATOM   1329  N   ALA   179     -12.415   7.185  27.224  1.00 31.22           N
ATOM   1330  CA  ALA   179     -13.798   7.508  27.381  1.00 31.22           C
ATOM   1331  CB  ALA   179     -14.425   6.837  28.613  1.00 31.22           C
ATOM   1332  C   ALA   179     -13.937   8.984  27.566  1.00 31.22           C
ATOM   1333  O   ALA   179     -14.833   9.601  26.993  1.00 31.22           O
ATOM   1334  N   HIS   180     -13.051   9.596  28.378  1.00 79.48           N
ATOM   1335  CA  HIS   180     -13.198  10.997  28.646  1.00 79.48           C
ATOM   1336  ND1 HIS   180     -15.969  11.240  30.580  1.00 79.48           N
ATOM   1337  CG  HIS   180     -14.756  10.593  30.528  1.00 79.48           C
ATOM   1338  CB  HIS   180     -13.471  11.250  30.134  1.00 79.48           C
ATOM   1339  NE2 HIS   180     -16.370   9.111  31.083  1.00 79.48           N
ATOM   1340  CD2 HIS   180     -15.021   9.290  30.842  1.00 79.48           C
ATOM   1341  CE1 HIS   180     -16.899  10.312  30.915  1.00 79.48           C
ATOM   1342  C   HIS   180     -11.948  11.725  28.250  1.00 79.48           C
ATOM   1343  O   HIS   180     -10.990  11.809  29.015  1.00 79.48           O
ATOM   1344  N   PRO   181     -11.936  12.254  27.056  1.00114.01           N
ATOM   1345  CA  PRO   181     -10.794  13.004  26.614  1.00114.01           C
ATOM   1346  CD  PRO   181     -12.621  11.606  25.948  1.00114.01           C
ATOM   1347  CB  PRO   181     -10.936  13.137  25.099  1.00114.01           C
ATOM   1348  CG  PRO   181     -11.766  11.902  24.705  1.00114.01           C
ATOM   1349  C   PRO   181     -10.699  14.311  27.339  1.00114.01           C
ATOM   1350  O   PRO   181      -9.622  14.901  27.379  1.00114.01           O
ATOM   1351  N   ASP   182     -11.835  14.794  27.865  1.00102.19           N
ATOM   1352  CA  ASP   182     -11.934  16.028  28.583  1.00102.19           C
ATOM   1353  CB  ASP   182     -13.359  16.624  28.616  1.00102.19           C
ATOM   1354  CG  ASP   182     -14.326  15.649  29.261  1.00102.19           C
ATOM   1355  OD1 ASP   182     -14.157  14.421  29.038  1.00102.19           O
ATOM   1356  OD2 ASP   182     -15.259  16.117  29.968  1.00102.19           O
ATOM   1357  C   ASP   182     -11.376  15.914  29.972  1.00102.19           C
ATOM   1358  O   ASP   182     -11.123  16.938  30.597  1.00102.19           O
ATOM   1359  N   VAL   183     -11.177  14.681  30.488  1.00138.36           N
ATOM   1360  CA  VAL   183     -10.803  14.407  31.860  1.00138.36           C
ATOM   1361  CB  VAL   183     -10.224  13.031  32.025  1.00138.36           C
ATOM   1362  CG1 VAL   183      -8.960  12.941  31.154  1.00138.36           C
ATOM   1363  CG2 VAL   183      -9.956  12.780  33.518  1.00138.36           C
ATOM   1364  C   VAL   183      -9.793  15.375  32.404  1.00138.36           C
ATOM   1365  O   VAL   183      -8.744  15.622  31.810  1.00138.36           O
ATOM   1366  N   GLN   184     -10.171  16.005  33.544  1.00159.68           N
ATOM   1367  CA  GLN   184      -9.393  16.950  34.300  1.00159.68           C
ATOM   1368  CB  GLN   184     -10.256  17.747  35.298  1.00159.68           C
ATOM   1369  CG  GLN   184      -9.499  18.795  36.112  1.00159.68           C
ATOM   1370  CD  GLN   184      -8.930  18.113  37.342  1.00159.68           C
ATOM   1371  OE1 GLN   184      -7.826  18.426  37.786  1.00159.68           O
ATOM   1372  NE2 GLN   184      -9.709  17.152  37.910  1.00159.68           N
ATOM   1373  C   GLN   184      -8.322  16.288  35.116  1.00159.68           C
ATOM   1374  O   GLN   184      -7.172  16.722  35.095  1.00159.68           O
ATOM   1375  N   ALA   185      -8.662  15.219  35.869  1.00 69.72           N
ATOM   1376  CA  ALA   185      -7.650  14.654  36.724  1.00 69.72           C
ATOM   1377  CB  ALA   185      -7.413  15.445  38.024  1.00 69.72           C
ATOM   1378  C   ALA   185      -8.005  13.265  37.141  1.00 69.72           C
ATOM   1379  O   ALA   185      -9.139  12.815  36.991  1.00 69.72           O
ATOM   1380  N   VAL   186      -6.997  12.537  37.667  1.00115.02           N
ATOM   1381  CA  VAL   186      -7.212  11.216  38.184  1.00115.02           C
ATOM   1382  CB  VAL   186      -6.420  10.126  37.510  1.00115.02           C
ATOM   1383  CG1 VAL   186      -6.836  10.062  36.029  1.00115.02           C
ATOM   1384  CG2 VAL   186      -4.919  10.361  37.744  1.00115.02           C
ATOM   1385  C   VAL   186      -6.818  11.243  39.629  1.00115.02           C
ATOM   1386  O   VAL   186      -5.930  11.995  40.026  1.00115.02           O
ATOM   1387  N   PHE   187      -7.530  10.458  40.461  1.00101.18           N
ATOM   1388  CA  PHE   187      -7.218  10.317  41.859  1.00101.18           C
ATOM   1389  CB  PHE   187      -8.412  10.720  42.750  1.00101.18           C
ATOM   1390  CG  PHE   187      -8.077  10.560  44.196  1.00101.18           C
ATOM   1391  CD1 PHE   187      -7.044  11.264  44.771  1.00101.18           C
ATOM   1392  CD2 PHE   187      -8.838   9.739  44.997  1.00101.18           C
ATOM   1393  CE1 PHE   187      -6.747  11.120  46.107  1.00101.18           C
ATOM   1394  CE2 PHE   187      -8.547   9.595  46.335  1.00101.18           C
ATOM   1395  CZ  PHE   187      -7.498  10.280  46.893  1.00101.18           C
ATOM   1396  C   PHE   187      -6.877   8.866  42.064  1.00101.18           C
ATOM   1397  O   PHE   187      -7.671   7.990  41.727  1.00101.18           O
ATOM   1398  N   ALA   188      -5.673   8.571  42.611  1.00 55.87           N
ATOM   1399  CA  ALA   188      -5.246   7.202  42.784  1.00 55.87           C
ATOM   1400  CB  ALA   188      -3.833   6.953  42.232  1.00 55.87           C
ATOM   1401  C   ALA   188      -5.229   6.862  44.251  1.00 55.87           C
ATOM   1402  O   ALA   188      -4.478   7.445  45.033  1.00 55.87           O
ATOM   1403  N   GLN   189      -6.091   5.899  44.645  1.00142.94           N
ATOM   1404  CA  GLN   189      -6.287   5.463  46.005  1.00142.94           C
ATOM   1405  CB  GLN   189      -7.593   4.667  46.150  1.00142.94           C
ATOM   1406  CG  GLN   189      -8.098   4.585  47.586  1.00142.94           C
ATOM   1407  CD  GLN   189      -8.662   5.960  47.906  1.00142.94           C
ATOM   1408  OE1 GLN   189      -7.938   6.955  47.920  1.00142.94           O
ATOM   1409  NE2 GLN   189      -9.998   6.023  48.146  1.00142.94           N
ATOM   1410  C   GLN   189      -5.186   4.584  46.533  1.00142.94           C
ATOM   1411  O   GLN   189      -4.739   4.763  47.666  1.00142.94           O
ATOM   1412  N   ASN   190      -4.726   3.597  45.730  1.00 65.88           N
ATOM   1413  CA  ASN   190      -3.743   2.655  46.193  1.00 65.88           C
ATOM   1414  CB  ASN   190      -4.208   1.192  46.100  1.00 65.88           C
ATOM   1415  CG  ASN   190      -5.252   1.010  47.195  1.00 65.88           C
ATOM   1416  OD1 ASN   190      -4.985   1.266  48.368  1.00 65.88           O
ATOM   1417  ND2 ASN   190      -6.479   0.569  46.807  1.00 65.88           N
ATOM   1418  C   ASN   190      -2.479   2.841  45.404  1.00 65.88           C
ATOM   1419  O   ASN   190      -2.425   3.639  44.472  1.00 65.88           O
ATOM   1420  N   ASP   191      -1.420   2.090  45.767  1.00 70.18           N
ATOM   1421  CA  ASP   191      -0.101   2.280  45.218  1.00 70.18           C
ATOM   1422  CB  ASP   191       0.932   1.270  45.747  1.00 70.18           C
ATOM   1423  CG  ASP   191       1.221   1.541  47.214  1.00 70.18           C
ATOM   1424  OD1 ASP   191       0.298   1.323  48.043  1.00 70.18           O
ATOM   1425  OD2 ASP   191       2.369   1.954  47.527  1.00 70.18           O
ATOM   1426  C   ASP   191      -0.091   2.089  43.735  1.00 70.18           C
ATOM   1427  O   ASP   191       0.642   2.778  43.028  1.00 70.18           O
ATOM   1428  N   GLU   192      -0.870   1.118  43.230  1.00106.64           N
ATOM   1429  CA  GLU   192      -0.874   0.805  41.828  1.00106.64           C
ATOM   1430  CB  GLU   192      -1.635  -0.496  41.514  1.00106.64           C
ATOM   1431  CG  GLU   192      -3.087  -0.485  41.980  1.00106.64           C
ATOM   1432  CD  GLU   192      -3.625  -1.902  41.861  1.00106.64           C
ATOM   1433  OE1 GLU   192      -2.835  -2.811  41.493  1.00106.64           O
ATOM   1434  OE2 GLU   192      -4.837  -2.091  42.147  1.00106.64           O
ATOM   1435  C   GLU   192      -1.455   1.921  41.002  1.00106.64           C
ATOM   1436  O   GLU   192      -1.057   2.107  39.853  1.00106.64           O
ATOM   1437  N   MET   193      -2.436   2.669  41.545  1.00115.42           N
ATOM   1438  CA  MET   193      -3.164   3.642  40.772  1.00115.42           C
ATOM   1439  CB  MET   193      -4.407   4.157  41.519  1.00115.42           C
ATOM   1440  CG  MET   193      -5.427   3.053  41.786  1.00115.42           C
ATOM   1441  SD  MET   193      -4.872   1.850  43.029  1.00115.42           S
ATOM   1442  CE  MET   193      -5.843   0.471  42.360  1.00115.42           C
ATOM   1443  C   MET   193      -2.372   4.835  40.284  1.00115.42           C
ATOM   1444  O   MET   193      -2.456   5.178  39.106  1.00115.42           O
ATOM   1445  N   ALA   194      -1.565   5.494  41.138  1.00 54.70           N
ATOM   1446  CA  ALA   194      -0.943   6.720  40.698  1.00 54.70           C
ATOM   1447  CB  ALA   194      -0.119   7.416  41.793  1.00 54.70           C
ATOM   1448  C   ALA   194      -0.027   6.495  39.530  1.00 54.70           C
ATOM   1449  O   ALA   194      -0.096   7.230  38.546  1.00 54.70           O
ATOM   1450  N   LEU   195       0.853   5.475  39.592  1.00112.87           N
ATOM   1451  CA  LEU   195       1.778   5.259  38.514  1.00112.87           C
ATOM   1452  CB  LEU   195       2.925   4.263  38.812  1.00112.87           C
ATOM   1453  CG  LEU   195       2.494   2.839  39.203  1.00112.87           C
ATOM   1454  CD1 LEU   195       3.722   1.950  39.472  1.00112.87           C
ATOM   1455  CD2 LEU   195       1.529   2.853  40.396  1.00112.87           C
ATOM   1456  C   LEU   195       1.057   4.808  37.280  1.00112.87           C
ATOM   1457  O   LEU   195       1.450   5.174  36.175  1.00112.87           O
ATOM   1458  N   GLY   196      -0.005   3.987  37.425  1.00 31.40           N
ATOM   1459  CA  GLY   196      -0.728   3.503  36.277  1.00 31.40           C
ATOM   1460  C   GLY   196      -1.331   4.668  35.547  1.00 31.40           C
ATOM   1461  O   GLY   196      -1.307   4.711  34.317  1.00 31.40           O
ATOM   1462  N   ALA   197      -1.912   5.630  36.294  1.00 40.89           N
ATOM   1463  CA  ALA   197      -2.513   6.811  35.731  1.00 40.89           C
ATOM   1464  CB  ALA   197      -3.192   7.701  36.788  1.00 40.89           C
ATOM   1465  C   ALA   197      -1.443   7.633  35.081  1.00 40.89           C
ATOM   1466  O   ALA   197      -1.650   8.241  34.032  1.00 40.89           O
ATOM   1467  N   LEU   198      -0.262   7.661  35.719  1.00136.75           N
ATOM   1468  CA  LEU   198       0.910   8.380  35.304  1.00136.75           C
ATOM   1469  CB  LEU   198       2.061   7.927  36.234  1.00136.75           C
ATOM   1470  CG  LEU   198       3.526   8.392  36.039  1.00136.75           C
ATOM   1471  CD1 LEU   198       4.400   7.593  37.019  1.00136.75           C
ATOM   1472  CD2 LEU   198       4.090   8.256  34.612  1.00136.75           C
ATOM   1473  C   LEU   198       1.274   7.925  33.929  1.00136.75           C
ATOM   1474  O   LEU   198       1.467   8.742  33.029  1.00136.75           O
ATOM   1475  N   ARG   199       1.375   6.597  33.740  1.00144.86           N
ATOM   1476  CA  ARG   199       1.835   6.056  32.494  1.00144.86           C
ATOM   1477  CB  ARG   199       1.908   4.518  32.491  1.00144.86           C
ATOM   1478  CG  ARG   199       2.820   3.956  31.398  1.00144.86           C
ATOM   1479  CD  ARG   199       4.272   3.777  31.849  1.00144.86           C
ATOM   1480  NE  ARG   199       4.626   4.923  32.728  1.00144.86           N
ATOM   1481  CZ  ARG   199       5.474   4.706  33.777  1.00144.86           C
ATOM   1482  NH1 ARG   199       6.040   3.474  33.942  1.00144.86           N
ATOM   1483  NH2 ARG   199       5.747   5.708  34.660  1.00144.86           N
ATOM   1484  C   ARG   199       0.871   6.428  31.411  1.00144.86           C
ATOM   1485  O   ARG   199       1.275   6.852  30.329  1.00144.86           O
ATOM   1486  N   ALA   200      -0.440   6.286  31.688  1.00 31.10           N
ATOM   1487  CA  ALA   200      -1.453   6.552  30.704  1.00 31.10           C
ATOM   1488  CB  ALA   200      -2.881   6.276  31.213  1.00 31.10           C
ATOM   1489  C   ALA   200      -1.391   7.992  30.310  1.00 31.10           C
ATOM   1490  O   ALA   200      -1.500   8.324  29.131  1.00 31.10           O
ATOM   1491  N   LEU   201      -1.206   8.882  31.300  1.00105.73           N
ATOM   1492  CA  LEU   201      -1.141  10.302  31.090  1.00105.73           C
ATOM   1493  CB  LEU   201      -0.947  11.030  32.446  1.00105.73           C
ATOM   1494  CG  LEU   201      -0.664  12.555  32.459  1.00105.73           C
ATOM   1495  CD1 LEU   201      -0.756  13.087  33.897  1.00105.73           C
ATOM   1496  CD2 LEU   201       0.712  12.922  31.870  1.00105.73           C
ATOM   1497  C   LEU   201       0.029  10.611  30.211  1.00105.73           C
ATOM   1498  O   LEU   201      -0.086  11.397  29.272  1.00105.73           O
ATOM   1499  N   GLN   202       1.191  10.000  30.506  1.00105.60           N
ATOM   1500  CA  GLN   202       2.395  10.310  29.793  1.00105.60           C
ATOM   1501  CB  GLN   202       3.633   9.614  30.388  1.00105.60           C
ATOM   1502  CG  GLN   202       4.957  10.281  29.999  1.00105.60           C
ATOM   1503  CD  GLN   202       5.119  11.510  30.890  1.00105.60           C
ATOM   1504  OE1 GLN   202       4.271  11.790  31.735  1.00105.60           O
ATOM   1505  NE2 GLN   202       6.239  12.262  30.708  1.00105.60           N
ATOM   1506  C   GLN   202       2.265   9.872  28.366  1.00105.60           C
ATOM   1507  O   GLN   202       2.635  10.607  27.452  1.00105.60           O
ATOM   1508  N   THR   203       1.711   8.665  28.132  1.00 94.74           N
ATOM   1509  CA  THR   203       1.608   8.184  26.783  1.00 94.74           C
ATOM   1510  CB  THR   203       1.002   6.814  26.663  1.00 94.74           C
ATOM   1511  OG1 THR   203      -0.326   6.818  27.164  1.00 94.74           O
ATOM   1512  CG2 THR   203       1.870   5.807  27.436  1.00 94.74           C
ATOM   1513  C   THR   203       0.733   9.125  26.025  1.00 94.74           C
ATOM   1514  O   THR   203       1.030   9.492  24.889  1.00 94.74           O
ATOM   1515  N   ALA   204      -0.370   9.558  26.656  1.00 33.46           N
ATOM   1516  CA  ALA   204      -1.273  10.466  26.018  1.00 33.46           C
ATOM   1517  CB  ALA   204      -2.472  10.852  26.901  1.00 33.46           C
ATOM   1518  C   ALA   204      -0.494  11.706  25.739  1.00 33.46           C
ATOM   1519  O   ALA   204      -0.709  12.369  24.726  1.00 33.46           O
ATOM   1520  N   GLY   205       0.438  12.045  26.649  1.00 43.38           N
ATOM   1521  CA  GLY   205       1.240  13.220  26.493  1.00 43.38           C
ATOM   1522  C   GLY   205       0.537  14.318  27.212  1.00 43.38           C
ATOM   1523  O   GLY   205       0.973  15.469  27.191  1.00 43.38           O
ATOM   1524  N   LYS   206      -0.572  13.974  27.896  1.00168.10           N
ATOM   1525  CA  LYS   206      -1.356  14.994  28.520  1.00168.10           C
ATOM   1526  CB  LYS   206      -2.864  14.691  28.523  1.00168.10           C
ATOM   1527  CG  LYS   206      -3.512  14.701  27.139  1.00168.10           C
ATOM   1528  CD  LYS   206      -4.968  14.240  27.173  1.00168.10           C
ATOM   1529  CE  LYS   206      -5.687  14.368  25.831  1.00168.10           C
ATOM   1530  NZ  LYS   206      -7.086  13.913  25.970  1.00168.10           N
ATOM   1531  C   LYS   206      -0.965  15.181  29.948  1.00168.10           C
ATOM   1532  O   LYS   206      -1.568  14.605  30.850  1.00168.10           O
ATOM   1533  N   SER   207       0.034  16.050  30.190  1.00136.31           N
ATOM   1534  CA  SER   207       0.392  16.452  31.520  1.00136.31           C
ATOM   1535  CB  SER   207       1.677  17.302  31.560  1.00136.31           C
ATOM   1536  OG  SER   207       1.487  18.507  30.836  1.00136.31           O
ATOM   1537  C   SER   207      -0.755  17.325  31.984  1.00136.31           C
ATOM   1538  O   SER   207      -0.833  17.721  33.143  1.00136.31           O
ATOM   1539  N   ASP   208      -1.683  17.661  31.064  1.00 70.78           N
ATOM   1540  CA  ASP   208      -2.836  18.493  31.304  1.00 70.78           C
ATOM   1541  CB  ASP   208      -3.612  18.830  30.019  1.00 70.78           C
ATOM   1542  CG  ASP   208      -2.775  19.801  29.191  1.00 70.78           C
ATOM   1543  OD1 ASP   208      -1.782  20.359  29.734  1.00 70.78           O
ATOM   1544  OD2 ASP   208      -3.123  19.996  27.997  1.00 70.78           O
ATOM   1545  C   ASP   208      -3.779  17.836  32.275  1.00 70.78           C
ATOM   1546  O   ASP   208      -4.535  18.522  32.962  1.00 70.78           O
ATOM   1547  N   VAL   209      -3.815  16.491  32.333  1.00113.96           N
ATOM   1548  CA  VAL   209      -4.687  15.862  33.289  1.00113.96           C
ATOM   1549  CB  VAL   209      -5.188  14.527  32.815  1.00113.96           C
ATOM   1550  CG1 VAL   209      -3.981  13.614  32.552  1.00113.96           C
ATOM   1551  CG2 VAL   209      -6.195  13.970  33.834  1.00113.96           C
ATOM   1552  C   VAL   209      -3.893  15.686  34.554  1.00113.96           C
ATOM   1553  O   VAL   209      -2.815  15.096  34.546  1.00113.96           O
ATOM   1554  N   MET   210      -4.414  16.218  35.682  1.00 91.77           N
ATOM   1555  CA  MET   210      -3.706  16.204  36.934  1.00 91.77           C
ATOM   1556  CB  MET   210      -4.211  17.247  37.948  1.00 91.77           C
ATOM   1557  CG  MET   210      -4.050  18.707  37.524  1.00 91.77           C
ATOM   1558  SD  MET   210      -5.259  19.293  36.299  1.00 91.77           S
ATOM   1559  CE  MET   210      -4.779  21.039  36.441  1.00 91.77           C
ATOM   1560  C   MET   210      -3.867  14.877  37.605  1.00 91.77           C
ATOM   1561  O   MET   210      -4.821  14.142  37.346  1.00 91.77           O
ATOM   1562  N   VAL   211      -2.901  14.528  38.481  1.00 55.39           N
ATOM   1563  CA  VAL   211      -3.023  13.304  39.217  1.00 55.39           C
ATOM   1564  CB  VAL   211      -2.141  12.210  38.693  1.00 55.39           C
ATOM   1565  CG1 VAL   211      -2.305  10.962  39.578  1.00 55.39           C
ATOM   1566  CG2 VAL   211      -2.503  11.973  37.218  1.00 55.39           C
ATOM   1567  C   VAL   211      -2.651  13.553  40.650  1.00 55.39           C
ATOM   1568  O   VAL   211      -1.584  14.086  40.952  1.00 55.39           O
ATOM   1569  N   VAL   212      -3.559  13.173  41.572  1.00 52.87           N
ATOM   1570  CA  VAL   212      -3.300  13.203  42.983  1.00 52.87           C
ATOM   1571  CB  VAL   212      -4.333  13.960  43.770  1.00 52.87           C
ATOM   1572  CG1 VAL   212      -4.029  13.803  45.269  1.00 52.87           C
ATOM   1573  CG2 VAL   212      -4.334  15.423  43.297  1.00 52.87           C
ATOM   1574  C   VAL   212      -3.391  11.762  43.375  1.00 52.87           C
ATOM   1575  O   VAL   212      -4.300  11.065  42.929  1.00 52.87           O
ATOM   1576  N   GLY   213      -2.460  11.258  44.212  1.00 47.44           N
ATOM   1577  CA  GLY   213      -2.524   9.848  44.488  1.00 47.44           C
ATOM   1578  C   GLY   213      -1.972   9.546  45.847  1.00 47.44           C
ATOM   1579  O   GLY   213      -1.796  10.426  46.688  1.00 47.44           O
ATOM   1580  N   PHE   214      -1.716   8.244  46.086  1.00190.52           N
ATOM   1581  CA  PHE   214      -1.190   7.744  47.326  1.00190.52           C
ATOM   1582  CB  PHE   214      -2.081   6.655  47.965  1.00190.52           C
ATOM   1583  CG  PHE   214      -3.160   7.285  48.774  1.00190.52           C
ATOM   1584  CD1 PHE   214      -4.168   8.004  48.181  1.00190.52           C
ATOM   1585  CD2 PHE   214      -3.132   7.169  50.145  1.00190.52           C
ATOM   1586  CE1 PHE   214      -5.145   8.588  48.951  1.00190.52           C
ATOM   1587  CE2 PHE   214      -4.108   7.750  50.919  1.00190.52           C
ATOM   1588  CZ  PHE   214      -5.116   8.465  50.320  1.00190.52           C
ATOM   1589  C   PHE   214       0.128   7.072  47.079  1.00190.52           C
ATOM   1590  O   PHE   214       0.381   6.544  45.997  1.00190.52           O
ATOM   1591  N   ASP   215       1.020   7.125  48.092  1.00251.31           N
ATOM   1592  CA  ASP   215       2.225   6.341  48.103  1.00251.31           C
ATOM   1593  CB  ASP   215       2.010   4.936  47.520  1.00251.31           C
ATOM   1594  CG  ASP   215       1.032   4.248  48.471  1.00251.31           C
ATOM   1595  OD1 ASP   215       1.352   4.158  49.686  1.00251.31           O
ATOM   1596  OD2 ASP   215      -0.062   3.833  48.003  1.00251.31           O
ATOM   1597  C   ASP   215       3.410   7.010  47.455  1.00251.31           C
ATOM   1598  O   ASP   215       3.292   7.842  46.557  1.00251.31           O
ATOM   1599  N   GLY   216       4.568   6.730  48.090  1.00142.74           N
ATOM   1600  CA  GLY   216       5.967   7.051  47.929  1.00142.74           C
ATOM   1601  C   GLY   216       6.801   6.232  46.982  1.00142.74           C
ATOM   1602  O   GLY   216       7.965   6.588  46.815  1.00142.74           O
ATOM   1603  N   THR   217       6.332   5.059  46.496  0.50 80.76           N
ATOM   1604  CA  THR   217       7.140   4.141  45.715  0.50 80.76           C
ATOM   1605  CB  THR   217       6.314   3.118  44.989  0.50 80.76           C
ATOM   1606  OG1 THR   217       5.488   3.742  44.017  0.50 80.76           O
ATOM   1607  CG2 THR   217       5.440   2.392  46.025  0.50 80.76           C
ATOM   1608  C   THR   217       7.952   4.888  44.700  0.50 80.76           C
ATOM   1609  O   THR   217       7.613   5.991  44.280  0.50 80.76           O
ATOM   1610  N   PRO   218       9.059   4.303  44.334  1.00 66.53           N
ATOM   1611  CA  PRO   218      10.007   4.940  43.462  1.00 66.53           C
ATOM   1612  CD  PRO   218       9.645   3.224  45.109  1.00 66.53           C
ATOM   1613  CB  PRO   218      11.182   3.971  43.373  1.00 66.53           C
ATOM   1614  CG  PRO   218      11.132   3.208  44.712  1.00 66.53           C
ATOM   1615  C   PRO   218       9.414   5.308  42.143  1.00 66.53           C
ATOM   1616  O   PRO   218       9.836   6.305  41.559  1.00 66.53           O
ATOM   1617  N   ASP   219       8.444   4.517  41.657  1.00128.84           N
ATOM   1618  CA  ASP   219       7.820   4.760  40.390  1.00128.84           C
ATOM   1619  CB  ASP   219       6.653   3.802  40.163  1.00128.84           C
ATOM   1620  CG  ASP   219       7.161   2.422  40.498  1.00128.84           C
ATOM   1621  OD1 ASP   219       7.957   1.855  39.704  1.00128.84           O
ATOM   1622  OD2 ASP   219       6.778   1.937  41.594  1.00128.84           O
ATOM   1623  C   ASP   219       7.139   6.081  40.495  1.00128.84           C
ATOM   1624  O   ASP   219       7.258   6.942  39.626  1.00128.84           O
ATOM   1625  N   GLY   220       6.393   6.245  41.601  1.00 34.88           N
ATOM   1626  CA  GLY   220       5.599   7.411  41.840  1.00 34.88           C
ATOM   1627  C   GLY   220       6.487   8.604  41.958  1.00 34.88           C
ATOM   1628  O   GLY   220       6.180   9.676  41.437  1.00 34.88           O
ATOM   1629  N   GLU   221       7.628   8.435  42.645  1.00101.66           N
ATOM   1630  CA  GLU   221       8.543   9.508  42.905  1.00101.66           C
ATOM   1631  CB  GLU   221       9.754   9.026  43.729  1.00101.66           C
ATOM   1632  CG  GLU   221      10.822  10.090  43.990  1.00101.66           C
ATOM   1633  CD  GLU   221      11.946   9.900  42.977  1.00101.66           C
ATOM   1634  OE1 GLU   221      12.079   8.767  42.439  1.00101.66           O
ATOM   1635  OE2 GLU   221      12.694  10.883  42.736  1.00101.66           O
ATOM   1636  C   GLU   221       9.042  10.060  41.605  1.00101.66           C
ATOM   1637  O   GLU   221       9.143  11.274  41.438  1.00101.66           O
ATOM   1638  N   LYS   222       9.349   9.175  40.640  1.00 60.60           N
ATOM   1639  CA  LYS   222       9.880   9.588  39.373  1.00 60.60           C
ATOM   1640  CB  LYS   222      10.213   8.387  38.470  1.00 60.60           C
ATOM   1641  CG  LYS   222      11.291   7.483  39.074  1.00 60.60           C
ATOM   1642  CD  LYS   222      11.402   6.106  38.419  1.00 60.60           C
ATOM   1643  CE  LYS   222      12.551   5.268  38.985  1.00 60.60           C
ATOM   1644  NZ  LYS   222      12.477   3.886  38.465  1.00 60.60           N
ATOM   1645  C   LYS   222       8.865  10.442  38.674  1.00 60.60           C
ATOM   1646  O   LYS   222       9.202  11.462  38.076  1.00 60.60           O
ATOM   1647  N   ALA   223       7.584  10.040  38.740  1.00 39.04           N
ATOM   1648  CA  ALA   223       6.506  10.761  38.124  1.00 39.04           C
ATOM   1649  CB  ALA   223       5.151  10.088  38.364  1.00 39.04           C
ATOM   1650  C   ALA   223       6.397  12.111  38.756  1.00 39.04           C
ATOM   1651  O   ALA   223       6.122  13.109  38.091  1.00 39.04           O
ATOM   1652  N   VAL   224       6.583  12.166  40.084  1.00 31.93           N
ATOM   1653  CA  VAL   224       6.480  13.408  40.788  1.00 31.93           C
ATOM   1654  CB  VAL   224       6.705  13.259  42.265  1.00 31.93           C
ATOM   1655  CG1 VAL   224       6.694  14.662  42.897  1.00 31.93           C
ATOM   1656  CG2 VAL   224       5.648  12.296  42.836  1.00 31.93           C
ATOM   1657  C   VAL   224       7.540  14.333  40.266  1.00 31.93           C
ATOM   1658  O   VAL   224       7.292  15.522  40.069  1.00 31.93           O
ATOM   1659  N   ASN   225       8.755  13.803  40.019  1.00 60.59           N
ATOM   1660  CA  ASN   225       9.852  14.615  39.567  1.00 60.59           C
ATOM   1661  CB  ASN   225      11.119  13.817  39.212  1.00 60.59           C
ATOM   1662  CG  ASN   225      11.741  13.176  40.439  1.00 60.59           C
ATOM   1663  OD1 ASN   225      11.996  11.973  40.454  1.00 60.59           O
ATOM   1664  ND2 ASN   225      12.023  14.000  41.482  1.00 60.59           N
ATOM   1665  C   ASN   225       9.479  15.236  38.264  1.00 60.59           C
ATOM   1666  O   ASN   225       9.651  16.438  38.062  1.00 60.59           O
ATOM   1667  N   ASP   226       8.941  14.409  37.351  1.00 86.33           N
ATOM   1668  CA  ASP   226       8.624  14.832  36.019  1.00 86.33           C
ATOM   1669  CB  ASP   226       8.105  13.695  35.121  1.00 86.33           C
ATOM   1670  CG  ASP   226       8.242  14.163  33.679  1.00 86.33           C
ATOM   1671  OD1 ASP   226       9.333  14.689  33.329  1.00 86.33           O
ATOM   1672  OD2 ASP   226       7.253  14.020  32.913  1.00 86.33           O
ATOM   1673  C   ASP   226       7.554  15.872  36.091  1.00 86.33           C
ATOM   1674  O   ASP   226       7.473  16.751  35.236  1.00 86.33           O
ATOM   1675  N   GLY   227       6.693  15.800  37.123  1.00 35.07           N
ATOM   1676  CA  GLY   227       5.630  16.758  37.220  1.00 35.07           C
ATOM   1677  C   GLY   227       4.393  16.132  36.666  1.00 35.07           C
ATOM   1678  O   GLY   227       3.398  16.812  36.417  1.00 35.07           O
ATOM   1679  N   LYS   228       4.446  14.815  36.390  1.00187.29           N
ATOM   1680  CA  LYS   228       3.274  14.134  35.926  1.00187.29           C
ATOM   1681  CB  LYS   228       3.598  12.781  35.264  1.00187.29           C
ATOM   1682  CG  LYS   228       3.849  11.617  36.214  1.00187.29           C
ATOM   1683  CD  LYS   228       2.543  11.081  36.784  1.00187.29           C
ATOM   1684  CE  LYS   228       1.400  11.244  35.780  1.00187.29           C
ATOM   1685  NZ  LYS   228       0.102  10.953  36.422  1.00187.29           N
ATOM   1686  C   LYS   228       2.297  13.999  37.074  1.00187.29           C
ATOM   1687  O   LYS   228       1.086  14.077  36.867  1.00187.29           O
ATOM   1688  N   LEU   229       2.802  13.771  38.315  1.00 68.63           N
ATOM   1689  CA  LEU   229       1.973  13.667  39.499  1.00 68.63           C
ATOM   1690  CB  LEU   229       2.428  12.559  40.469  1.00 68.63           C
ATOM   1691  CG  LEU   229       2.329  11.115  39.949  1.00 68.63           C
ATOM   1692  CD1 LEU   229       2.827  10.129  41.018  1.00 68.63           C
ATOM   1693  CD2 LEU   229       0.908  10.776  39.466  1.00 68.63           C
ATOM   1694  C   LEU   229       2.147  14.936  40.299  1.00 68.63           C
ATOM   1695  O   LEU   229       3.263  15.263  40.702  1.00 68.63           O
ATOM   1696  N   ALA   230       1.049  15.695  40.525  1.00 65.40           N
ATOM   1697  CA  ALA   230       1.058  16.926  41.273  1.00 65.40           C
ATOM   1698  CB  ALA   230      -0.261  17.710  41.138  1.00 65.40           C
ATOM   1699  C   ALA   230       1.288  16.695  42.737  1.00 65.40           C
ATOM   1700  O   ALA   230       2.020  17.448  43.380  1.00 65.40           O
ATOM   1701  N   ALA   231       0.637  15.667  43.323  1.00 55.98           N
ATOM   1702  CA  ALA   231       0.825  15.439  44.729  1.00 55.98           C
ATOM   1703  CB  ALA   231      -0.050  16.345  45.608  1.00 55.98           C
ATOM   1704  C   ALA   231       0.460  14.023  45.051  1.00 55.98           C
ATOM   1705  O   ALA   231      -0.369  13.412  44.377  1.00 55.98           O
ATOM   1706  N   THR   232       1.108  13.454  46.090  1.00122.47           N
ATOM   1707  CA  THR   232       0.749  12.138  46.529  1.00122.47           C
ATOM   1708  CB  THR   232       1.579  11.031  45.943  1.00122.47           C
ATOM   1709  OG1 THR   232       1.056   9.770  46.331  1.00122.47           O
ATOM   1710  CG2 THR   232       3.039  11.191  46.399  1.00122.47           C
ATOM   1711  C   THR   232       0.829  12.089  48.026  1.00122.47           C
ATOM   1712  O   THR   232       1.654  12.759  48.647  1.00122.47           O
ATOM   1713  N   ILE   233      -0.050  11.276  48.648  1.00108.13           N
ATOM   1714  CA  ILE   233      -0.054  11.184  50.077  1.00108.13           C
ATOM   1715  CB  ILE   233      -1.433  11.104  50.667  1.00108.13           C
ATOM   1716  CG1 ILE   233      -1.348  11.055  52.198  1.00108.13           C
ATOM   1717  CG2 ILE   233      -2.189   9.942  50.021  1.00108.13           C
ATOM   1718  CD1 ILE   233      -2.701  11.238  52.875  1.00108.13           C
ATOM   1719  C   ILE   233       0.735   9.973  50.450  1.00108.13           C
ATOM   1720  O   ILE   233       0.302   8.830  50.304  1.00108.13           O
ATOM   1721  N   ALA   234       1.962  10.222  50.940  1.00 42.62           N
ATOM   1722  CA  ALA   234       2.850   9.160  51.293  1.00 42.62           C
ATOM   1723  CB  ALA   234       4.317   9.607  51.400  1.00 42.62           C
ATOM   1724  C   ALA   234       2.443   8.583  52.608  1.00 42.62           C
ATOM   1725  O   ALA   234       1.965   9.281  53.502  1.00 42.62           O
ATOM   1726  N   GLN   235       2.638   7.260  52.743  1.00 82.46           N
ATOM   1727  CA  GLN   235       2.345   6.549  53.952  1.00 82.46           C
ATOM   1728  CB  GLN   235       1.445   5.321  53.718  1.00 82.46           C
ATOM   1729  CG  GLN   235       0.065   5.673  53.159  1.00 82.46           C
ATOM   1730  CD  GLN   235      -0.681   4.376  52.875  1.00 82.46           C
ATOM   1731  OE1 GLN   235      -1.036   3.635  53.789  1.00 82.46           O
ATOM   1732  NE2 GLN   235      -0.918   4.091  51.567  1.00 82.46           N
ATOM   1733  C   GLN   235       3.666   6.044  54.431  1.00 82.46           C
ATOM   1734  O   GLN   235       4.689   6.290  53.794  1.00 82.46           O
ATOM   1735  N   LEU   236       3.708   5.374  55.602  1.00167.00           N
ATOM   1736  CA  LEU   236       4.988   4.866  56.003  1.00167.00           C
ATOM   1737  CB  LEU   236       5.544   5.615  57.228  1.00167.00           C
ATOM   1738  CG  LEU   236       7.025   5.338  57.533  1.00167.00           C
ATOM   1739  CD1 LEU   236       7.897   5.573  56.288  1.00167.00           C
ATOM   1740  CD2 LEU   236       7.498   6.215  58.705  1.00167.00           C
ATOM   1741  C   LEU   236       4.852   3.392  56.275  1.00167.00           C
ATOM   1742  O   LEU   236       4.784   2.934  57.418  1.00167.00           O
ATOM   1743  N   PRO   237       4.838   2.645  55.200  1.00 79.71           N
ATOM   1744  CA  PRO   237       4.694   1.209  55.208  1.00 79.71           C
ATOM   1745  CD  PRO   237       5.297   3.146  53.918  1.00 79.71           C
ATOM   1746  CB  PRO   237       4.745   0.794  53.738  1.00 79.71           C
ATOM   1747  CG  PRO   237       5.616   1.888  53.092  1.00 79.71           C
ATOM   1748  C   PRO   237       5.786   0.536  55.979  1.00 79.71           C
ATOM   1749  O   PRO   237       5.546  -0.530  56.542  1.00 79.71           O
ATOM   1750  N   ASP   238       6.999   1.115  55.993  1.00 44.15           N
ATOM   1751  CA  ASP   238       8.109   0.485  56.647  1.00 44.15           C
ATOM   1752  CB  ASP   238       9.396   1.315  56.493  1.00 44.15           C
ATOM   1753  CG  ASP   238      10.593   0.401  56.681  1.00 44.15           C
ATOM   1754  OD1 ASP   238      10.367  -0.828  56.822  1.00 44.15           O
ATOM   1755  OD2 ASP   238      11.747   0.909  56.669  1.00 44.15           O
ATOM   1756  C   ASP   238       7.801   0.403  58.108  1.00 44.15           C
ATOM   1757  O   ASP   238       7.998  -0.631  58.746  1.00 44.15           O
ATOM   1758  N   GLN   239       7.291   1.514  58.666  1.00 86.10           N
ATOM   1759  CA  GLN   239       6.990   1.595  60.064  1.00 86.10           C
ATOM   1760  CB  GLN   239       6.662   3.016  60.539  1.00 86.10           C
ATOM   1761  CG  GLN   239       7.891   3.924  60.502  1.00 86.10           C
ATOM   1762  CD  GLN   239       8.861   3.459  61.578  1.00 86.10           C
ATOM   1763  OE1 GLN   239       8.578   3.561  62.770  1.00 86.10           O
ATOM   1764  NE2 GLN   239      10.041   2.936  61.149  1.00 86.10           N
ATOM   1765  C   GLN   239       5.845   0.702  60.403  1.00 86.10           C
ATOM   1766  O   GLN   239       5.780   0.154  61.503  1.00 86.10           O
ATOM   1767  N   ILE   240       4.885   0.542  59.478  1.00 94.33           N
ATOM   1768  CA  ILE   240       3.742  -0.257  59.799  1.00 94.33           C
ATOM   1769  CB  ILE   240       2.696  -0.170  58.719  1.00 94.33           C
ATOM   1770  CG1 ILE   240       1.297  -0.443  59.274  1.00 94.33           C
ATOM   1771  CG2 ILE   240       3.079  -1.113  57.570  1.00 94.33           C
ATOM   1772  CD1 ILE   240       0.212   0.089  58.342  1.00 94.33           C
ATOM   1773  C   ILE   240       4.211  -1.668  60.050  1.00 94.33           C
ATOM   1774  O   ILE   240       3.781  -2.310  61.007  1.00 94.33           O
ATOM   1775  N   GLY   241       5.116  -2.193  59.198  1.00 35.77           N
ATOM   1776  CA  GLY   241       5.631  -3.526  59.373  1.00 35.77           C
ATOM   1777  C   GLY   241       6.471  -3.611  60.615  1.00 35.77           C
ATOM   1778  O   GLY   241       6.368  -4.568  61.382  1.00 35.77           O
ATOM   1779  N   ALA   242       7.351  -2.613  60.834  1.00 35.03           N
ATOM   1780  CA  ALA   242       8.252  -2.653  61.953  1.00 35.03           C
ATOM   1781  CB  ALA   242       9.261  -1.492  61.948  1.00 35.03           C
ATOM   1782  C   ALA   242       7.495  -2.582  63.240  1.00 35.03           C
ATOM   1783  O   ALA   242       7.753  -3.350  64.165  1.00 35.03           O
ATOM   1784  N   LYS   243       6.529  -1.651  63.326  1.00121.93           N
ATOM   1785  CA  LYS   243       5.788  -1.447  64.537  1.00121.93           C
ATOM   1786  CB  LYS   243       4.916  -0.178  64.518  1.00121.93           C
ATOM   1787  CG  LYS   243       4.263   0.121  65.871  1.00121.93           C
ATOM   1788  CD  LYS   243       5.270   0.406  66.992  1.00121.93           C
ATOM   1789  CE  LYS   243       4.626   0.666  68.357  1.00121.93           C
ATOM   1790  NZ  LYS   243       5.628   0.468  69.431  1.00121.93           N
ATOM   1791  C   LYS   243       4.902  -2.619  64.819  1.00121.93           C
ATOM   1792  O   LYS   243       4.677  -2.951  65.980  1.00121.93           O
ATOM   1793  N   GLY   244       4.346  -3.262  63.773  1.00 29.82           N
ATOM   1794  CA  GLY   244       3.455  -4.372  63.991  1.00 29.82           C
ATOM   1795  C   GLY   244       4.190  -5.483  64.683  1.00 29.82           C
ATOM   1796  O   GLY   244       3.666  -6.121  65.594  1.00 29.82           O
ATOM   1797  N   VAL   245       5.428  -5.761  64.243  1.00 42.99           N
ATOM   1798  CA  VAL   245       6.228  -6.790  64.839  1.00 42.99           C
ATOM   1799  CB  VAL   245       7.550  -6.947  64.138  1.00 42.99           C
ATOM   1800  CG1 VAL   245       8.412  -7.938  64.935  1.00 42.99           C
ATOM   1801  CG2 VAL   245       7.301  -7.368  62.677  1.00 42.99           C
ATOM   1802  C   VAL   245       6.520  -6.397  66.256  1.00 42.99           C
ATOM   1803  O   VAL   245       6.412  -7.210  67.173  1.00 42.99           O
ATOM   1804  N   GLU   246       6.875  -5.116  66.467  1.00 79.58           N
ATOM   1805  CA  GLU   246       7.267  -4.637  67.763  1.00 79.58           C
ATOM   1806  CB  GLU   246       7.686  -3.153  67.745  1.00 79.58           C
ATOM   1807  CG  GLU   246       8.093  -2.618  69.121  1.00 79.58           C
ATOM   1808  CD  GLU   246       8.492  -1.150  68.998  1.00 79.58           C
ATOM   1809  OE1 GLU   246       8.880  -0.724  67.877  1.00 79.58           O
ATOM   1810  OE2 GLU   246       8.422  -0.435  70.034  1.00 79.58           O
ATOM   1811  C   GLU   246       6.138  -4.778  68.735  1.00 79.58           C
ATOM   1812  O   GLU   246       6.330  -5.240  69.860  1.00 79.58           O
ATOM   1813  N   THR   247       4.917  -4.401  68.326  1.00107.02           N
ATOM   1814  CA  THR   247       3.815  -4.463  69.239  1.00107.02           C
ATOM   1815  CB  THR   247       2.546  -3.906  68.660  1.00107.02           C
ATOM   1816  OG1 THR   247       2.170  -4.630  67.498  1.00107.02           O
ATOM   1817  CG2 THR   247       2.776  -2.425  68.319  1.00107.02           C
ATOM   1818  C   THR   247       3.570  -5.887  69.622  1.00107.02           C
ATOM   1819  O   THR   247       3.353  -6.188  70.792  1.00107.02           O
ATOM   1820  N   ALA   248       3.621  -6.802  68.637  1.00 49.52           N
ATOM   1821  CA  ALA   248       3.351  -8.195  68.842  1.00 49.52           C
ATOM   1822  CB  ALA   248       3.467  -8.961  67.526  1.00 49.52           C
ATOM   1823  C   ALA   248       4.341  -8.801  69.793  1.00 49.52           C
ATOM   1824  O   ALA   248       3.955  -9.553  70.688  1.00 49.52           O
ATOM   1825  N   ASP   249       5.649  -8.508  69.635  1.00 92.25           N
ATOM   1826  CA  ASP   249       6.592  -9.116  70.536  1.00 92.25           C
ATOM   1827  CB  ASP   249       8.077  -8.884  70.188  1.00 92.25           C
ATOM   1828  CG  ASP   249       8.413  -7.406  70.269  1.00 92.25           C
ATOM   1829  OD1 ASP   249       8.802  -6.938  71.373  1.00 92.25           O
ATOM   1830  OD2 ASP   249       8.285  -6.723  69.220  1.00 92.25           O
ATOM   1831  C   ASP   249       6.337  -8.602  71.919  1.00 92.25           C
ATOM   1832  O   ASP   249       6.400  -9.353  72.892  1.00 92.25           O
ATOM   1833  N   LYS   250       6.031  -7.296  72.034  1.00104.39           N
ATOM   1834  CA  LYS   250       5.748  -6.689  73.303  1.00104.39           C
ATOM   1835  CB  LYS   250       5.584  -5.158  73.255  1.00104.39           C
ATOM   1836  CG  LYS   250       6.925  -4.420  73.183  1.00104.39           C
ATOM   1837  CD  LYS   250       6.819  -2.931  72.850  1.00104.39           C
ATOM   1838  CE  LYS   250       5.682  -2.212  73.580  1.00104.39           C
ATOM   1839  NZ  LYS   250       4.397  -2.509  72.911  1.00104.39           N
ATOM   1840  C   LYS   250       4.493  -7.285  73.851  1.00104.39           C
ATOM   1841  O   LYS   250       4.324  -7.358  75.061  1.00104.39           O
ATOM   1842  N   VAL   251       3.556  -7.706  72.991  1.00 50.26           N
ATOM   1843  CA  VAL   251       2.328  -8.288  73.449  1.00 50.26           C
ATOM   1844  CB  VAL   251       1.394  -8.643  72.324  1.00 50.26           C
ATOM   1845  CG1 VAL   251       0.197  -9.408  72.914  1.00 50.26           C
ATOM   1846  CG2 VAL   251       0.997  -7.363  71.565  1.00 50.26           C
ATOM   1847  C   VAL   251       2.665  -9.542  74.184  1.00 50.26           C
ATOM   1848  O   VAL   251       1.953  -9.938  75.107  1.00 50.26           O
ATOM   1849  N   LEU   252       3.769 -10.200  73.776  1.00147.78           N
ATOM   1850  CA  LEU   252       4.181 -11.409  74.422  1.00147.78           C
ATOM   1851  CB  LEU   252       5.550 -11.912  73.924  1.00147.78           C
ATOM   1852  CG  LEU   252       5.962 -13.322  74.410  1.00147.78           C
ATOM   1853  CD1 LEU   252       6.063 -13.425  75.941  1.00147.78           C
ATOM   1854  CD2 LEU   252       5.071 -14.404  73.784  1.00147.78           C
ATOM   1855  C   LEU   252       4.339 -11.042  75.864  1.00147.78           C
ATOM   1856  O   LEU   252       3.873 -11.766  76.742  1.00147.78           O
ATOM   1857  N   LYS   253       4.988  -9.896  76.158  1.00190.99           N
ATOM   1858  CA  LYS   253       5.052  -9.506  77.543  1.00190.99           C
ATOM   1859  CB  LYS   253       6.488  -9.347  78.078  1.00190.99           C
ATOM   1860  CG  LYS   253       7.364 -10.599  77.998  1.00190.99           C
ATOM   1861  CD  LYS   253       8.842 -10.304  78.271  1.00190.99           C
ATOM   1862  CE  LYS   253       9.766 -11.515  78.129  1.00190.99           C
ATOM   1863  NZ  LYS   253      10.481 -11.461  76.833  1.00190.99           N
ATOM   1864  C   LYS   253       4.457  -8.130  77.651  1.00190.99           C
ATOM   1865  O   LYS   253       5.184  -7.153  77.483  1.00190.99           O
ATOM   1866  N   GLY   254       3.140  -7.971  77.934  1.00103.42           N
ATOM   1867  CA  GLY   254       2.660  -6.606  77.962  1.00103.42           C
ATOM   1868  C   GLY   254       1.194  -6.530  78.308  1.00103.42           C
ATOM   1869  O   GLY   254       0.586  -7.518  78.718  1.00103.42           O
ATOM   1870  N   GLU   255       0.596  -5.320  78.140  1.00199.01           N
ATOM   1871  CA  GLU   255      -0.779  -5.056  78.503  1.00199.01           C
ATOM   1872  CB  GLU   255      -0.903  -4.126  79.717  1.00199.01           C
ATOM   1873  CG  GLU   255      -0.285  -4.718  80.981  1.00199.01           C
ATOM   1874  CD  GLU   255      -0.172  -3.609  82.016  1.00199.01           C
ATOM   1875  OE1 GLU   255       0.852  -2.873  81.979  1.00199.01           O
ATOM   1876  OE2 GLU   255      -1.105  -3.478  82.851  1.00199.01           O
ATOM   1877  C   GLU   255      -1.505  -4.378  77.371  1.00199.01           C
ATOM   1878  O   GLU   255      -0.927  -4.105  76.319  1.00199.01           O
ATOM   1879  N   LYS   256      -2.822  -4.108  77.582  1.00148.74           N
ATOM   1880  CA  LYS   256      -3.674  -3.529  76.579  1.00148.74           C
ATOM   1881  CB  LYS   256      -4.608  -4.580  75.945  1.00148.74           C
ATOM   1882  CG  LYS   256      -5.290  -4.171  74.638  1.00148.74           C
ATOM   1883  CD  LYS   256      -6.020  -5.347  73.985  1.00148.74           C
ATOM   1884  CE  LYS   256      -6.804  -4.982  72.724  1.00148.74           C
ATOM   1885  NZ  LYS   256      -7.624  -6.134  72.292  1.00148.74           N
ATOM   1886  C   LYS   256      -4.567  -2.467  77.170  1.00148.74           C
ATOM   1887  O   LYS   256      -4.620  -2.254  78.379  1.00148.74           O
ATOM   1888  N   VAL   257      -5.265  -1.750  76.261  1.00113.32           N
ATOM   1889  CA  VAL   257      -6.260  -0.729  76.475  1.00113.32           C
ATOM   1890  CB  VAL   257      -5.691   0.624  76.823  1.00113.32           C
ATOM   1891  CG1 VAL   257      -6.840   1.634  77.037  1.00113.32           C
ATOM   1892  CG2 VAL   257      -4.776   0.472  78.049  1.00113.32           C
ATOM   1893  C   VAL   257      -6.892  -0.685  75.098  1.00113.32           C
ATOM   1894  O   VAL   257      -7.292  -1.728  74.584  1.00113.32           O
ATOM   1895  N   GLN   258      -7.062   0.506  74.482  1.00147.18           N
ATOM   1896  CA  GLN   258      -7.479   0.617  73.106  1.00147.18           C
ATOM   1897  CB  GLN   258      -8.709   1.514  72.890  1.00147.18           C
ATOM   1898  CG  GLN   258     -10.039   0.869  73.290  1.00147.18           C
ATOM   1899  CD  GLN   258     -10.142   0.777  74.805  1.00147.18           C
ATOM   1900  OE1 GLN   258      -9.366   1.385  75.543  1.00147.18           O
ATOM   1901  NE2 GLN   258     -11.143  -0.008  75.287  1.00147.18           N
ATOM   1902  C   GLN   258      -6.321   1.295  72.449  1.00147.18           C
ATOM   1903  O   GLN   258      -5.701   2.167  73.056  1.00147.18           O
ATOM   1904  N   ALA   259      -5.955   0.917  71.206  1.00 59.01           N
ATOM   1905  CA  ALA   259      -4.801   1.605  70.706  1.00 59.01           C
ATOM   1906  CB  ALA   259      -3.475   0.893  71.029  1.00 59.01           C
ATOM   1907  C   ALA   259      -4.840   1.758  69.221  1.00 59.01           C
ATOM   1908  O   ALA   259      -5.336   0.905  68.483  1.00 59.01           O
ATOM   1909  N   LYS   260      -4.282   2.895  68.763  1.00 71.48           N
ATOM   1910  CA  LYS   260      -4.146   3.201  67.371  1.00 71.48           C
ATOM   1911  CB  LYS   260      -5.133   4.273  66.877  1.00 71.48           C
ATOM   1912  CG  LYS   260      -6.609   3.869  66.949  1.00 71.48           C
ATOM   1913  CD  LYS   260      -7.563   5.036  66.681  1.00 71.48           C
ATOM   1914  CE  LYS   260      -9.044   4.650  66.739  1.00 71.48           C
ATOM   1915  NZ  LYS   260      -9.352   3.681  65.664  1.00 71.48           N
ATOM   1916  C   LYS   260      -2.784   3.805  67.234  1.00 71.48           C
ATOM   1917  O   LYS   260      -2.443   4.725  67.975  1.00 71.48           O
ATOM   1918  N   TYR   261      -1.961   3.309  66.288  1.00156.70           N
ATOM   1919  CA  TYR   261      -0.657   3.891  66.149  1.00156.70           C
ATOM   1920  CB  TYR   261       0.475   2.850  66.179  1.00156.70           C
ATOM   1921  CG  TYR   261       1.733   3.605  66.414  1.00156.70           C
ATOM   1922  CD1 TYR   261       2.159   3.831  67.701  1.00156.70           C
ATOM   1923  CD2 TYR   261       2.464   4.101  65.362  1.00156.70           C
ATOM   1924  CE1 TYR   261       3.315   4.529  67.944  1.00156.70           C
ATOM   1925  CE2 TYR   261       3.624   4.803  65.599  1.00156.70           C
ATOM   1926  CZ  TYR   261       4.046   5.019  66.892  1.00156.70           C
ATOM   1927  OH  TYR   261       5.230   5.737  67.151  1.00156.70           O
ATOM   1928  C   TYR   261      -0.631   4.560  64.810  1.00156.70           C
ATOM   1929  O   TYR   261      -0.664   3.897  63.771  1.00156.70           O
ATOM   1930  N   PRO   262      -0.610   5.868  64.808  1.00 85.55           N
ATOM   1931  CA  PRO   262      -0.589   6.624  63.591  1.00 85.55           C
ATOM   1932  CD  PRO   262      -0.920   6.690  65.969  1.00 85.55           C
ATOM   1933  CB  PRO   262      -0.923   8.068  63.974  1.00 85.55           C
ATOM   1934  CG  PRO   262      -0.662   8.130  65.493  1.00 85.55           C
ATOM   1935  C   PRO   262       0.748   6.498  62.947  1.00 85.55           C
ATOM   1936  O   PRO   262       1.736   6.929  63.538  1.00 85.55           O
ATOM   1937  N   VAL   263       0.793   5.944  61.726  1.00140.70           N
ATOM   1938  CA  VAL   263       2.010   5.813  60.985  1.00140.70           C
ATOM   1939  CB  VAL   263       1.857   4.898  59.804  1.00140.70           C
ATOM   1940  CG1 VAL   263       0.769   5.468  58.877  1.00140.70           C
ATOM   1941  CG2 VAL   263       3.227   4.739  59.125  1.00140.70           C
ATOM   1942  C   VAL   263       2.430   7.160  60.490  1.00140.70           C
ATOM   1943  O   VAL   263       3.625   7.432  60.390  1.00140.70           O
ATOM   1944  N   ASP   264       1.440   8.005  60.121  1.00213.28           N
ATOM   1945  CA  ASP   264       1.635   9.351  59.650  1.00213.28           C
ATOM   1946  CB  ASP   264       2.916  10.054  60.128  1.00213.28           C
ATOM   1947  CG  ASP   264       2.680  10.407  61.588  1.00213.28           C
ATOM   1948  OD1 ASP   264       1.488  10.582  61.959  1.00213.28           O
ATOM   1949  OD2 ASP   264       3.678  10.503  62.352  1.00213.28           O
ATOM   1950  C   ASP   264       1.537   9.425  58.157  1.00213.28           C
ATOM   1951  O   ASP   264       1.615   8.420  57.450  1.00213.28           O
ATOM   1952  N   LEU   265       1.320  10.667  57.672  1.00139.61           N
ATOM   1953  CA  LEU   265       1.098  11.045  56.303  1.00139.61           C
ATOM   1954  CB  LEU   265      -0.243  11.823  56.201  1.00139.61           C
ATOM   1955  CG  LEU   265      -0.709  12.453  54.859  1.00139.61           C
ATOM   1956  CD1 LEU   265      -2.084  13.110  55.064  1.00139.61           C
ATOM   1957  CD2 LEU   265       0.269  13.486  54.264  1.00139.61           C
ATOM   1958  C   LEU   265       2.182  11.994  55.902  1.00139.61           C
ATOM   1959  O   LEU   265       2.589  12.848  56.685  1.00139.61           O
ATOM   1960  N   LYS   266       2.684  11.861  54.657  1.00 82.95           N
ATOM   1961  CA  LYS   266       3.625  12.822  54.159  1.00 82.95           C
ATOM   1962  CB  LYS   266       5.043  12.271  53.930  1.00 82.95           C
ATOM   1963  CG  LYS   266       5.797  11.923  55.217  1.00 82.95           C
ATOM   1964  CD  LYS   266       7.151  11.264  54.954  1.00 82.95           C
ATOM   1965  CE  LYS   266       8.107  12.167  54.168  1.00 82.95           C
ATOM   1966  NZ  LYS   266       9.201  11.367  53.576  1.00 82.95           N
ATOM   1967  C   LYS   266       3.100  13.277  52.836  1.00 82.95           C
ATOM   1968  O   LYS   266       2.852  12.478  51.936  1.00 82.95           O
ATOM   1969  N   LEU   267       2.919  14.596  52.681  1.00113.03           N
ATOM   1970  CA  LEU   267       2.386  15.115  51.463  1.00113.03           C
ATOM   1971  CB  LEU   267       1.578  16.391  51.762  1.00113.03           C
ATOM   1972  CG  LEU   267       0.811  17.027  50.594  1.00113.03           C
ATOM   1973  CD1 LEU   267       0.037  18.261  51.086  1.00113.03           C
ATOM   1974  CD2 LEU   267       1.728  17.353  49.407  1.00113.03           C
ATOM   1975  C   LEU   267       3.574  15.406  50.599  1.00113.03           C
ATOM   1976  O   LEU   267       4.397  16.258  50.932  1.00113.03           O
ATOM   1977  N   VAL   268       3.689  14.701  49.451  1.00 42.22           N
ATOM   1978  CA  VAL   268       4.840  14.875  48.611  1.00 42.22           C
ATOM   1979  CB  VAL   268       5.525  13.585  48.249  1.00 42.22           C
ATOM   1980  CG1 VAL   268       6.702  13.893  47.305  1.00 42.22           C
ATOM   1981  CG2 VAL   268       5.955  12.877  49.544  1.00 42.22           C
ATOM   1982  C   VAL   268       4.420  15.519  47.333  1.00 42.22           C
ATOM   1983  O   VAL   268       3.460  15.108  46.680  1.00 42.22           O
ATOM   1984  N   VAL   269       5.176  16.561  46.943  1.00 89.23           N
ATOM   1985  CA  VAL   269       4.904  17.303  45.752  1.00 89.23           C
ATOM   1986  CB  VAL   269       4.380  18.676  46.046  1.00 89.23           C
ATOM   1987  CG1 VAL   269       5.501  19.460  46.748  1.00 89.23           C
ATOM   1988  CG2 VAL   269       3.881  19.322  44.743  1.00 89.23           C
ATOM   1989  C   VAL   269       6.213  17.478  45.056  1.00 89.23           C
ATOM   1990  O   VAL   269       7.272  17.180  45.605  1.00 89.23           O
ATOM   1991  N   LYS   270       6.170  17.957  43.802  1.00 91.62           N
ATOM   1992  CA  LYS   270       7.388  18.151  43.078  1.00 91.62           C
ATOM   1993  CB  LYS   270       7.159  18.722  41.664  1.00 91.62           C
ATOM   1994  CG  LYS   270       6.506  20.112  41.638  1.00 91.62           C
ATOM   1995  CD  LYS   270       6.625  20.829  40.284  1.00 91.62           C
ATOM   1996  CE  LYS   270       5.871  22.162  40.193  1.00 91.62           C
ATOM   1997  NZ  LYS   270       4.446  21.926  39.865  1.00 91.62           N
ATOM   1998  C   LYS   270       8.209  19.144  43.831  1.00 91.62           C
ATOM   1999  O   LYS   270       9.415  18.969  44.007  1.00 91.62           O
ATOM   2000  N   GLN   271       7.567  20.220  44.316  0.70 27.50           N
ATOM   2001  CA  GLN   271       8.327  21.223  44.993  0.70 27.50           C
ATOM   2002  CB  GLN   271       8.454  22.495  44.140  0.70 27.50           C
ATOM   2003  CG  GLN   271       9.181  22.228  42.817  0.70 27.50           C
ATOM   2004  CD  GLN   271       9.175  23.501  41.986  0.70 27.50           C
ATOM   2005  OE1 GLN   271       8.119  24.027  41.639  0.70 27.50           O
ATOM   2006  NE2 GLN   271      10.392  24.008  41.655  1.00 27.50           N
ATOM   2007  C   GLN   271       7.607  21.564  46.293  0.70 27.50           C
ATOM   2008  O   GLN   271       6.835  22.559  46.300  0.70 27.50           O
ATOM   2009  OXT GLN   271       7.823  20.836  47.300  1.00 27.50           O
TER    2010      GLN   271
END
