# Supplementary material for: Estimating local protein model quality: prospects for molecular replacement
Source: Acta Crystallogr D Struct Biol. 2020 Mar 3;76(Pt 3):285–90. doi: 10.1107/S2059798320000972 (PMC7057213; doi:10.1107/S2059798320000972)
Supplement: Supplementary file 1 [file d-76-00285-sup1.zip › models/1drj.2h3h_A.B99990001.pdb.proq3.sscore.local]

ProQ2 ProQRosCen ProQRosFA ProQ3
0.54731768 0.93911536 1.0901968 0.77242523
0.63316982 1.0172696 1.1840451 0.87551842
0.69503815 1.0229717 1.1868839 0.95239424
0.84638647 1.0606675 1.2461072 1.0720671
0.96712623 1.0183257 1.2571862 1.1248746
0.92308471 0.99164374 1.2584663 1.1110155
0.86100622 0.95113253 1.159513 1.0459908
0.80805866 0.94365651 1.0860355 0.99659893
0.79128608 0.9961979 1.0171629 0.94242381
0.74290713 0.96768779 0.96597196 0.88954712
0.72239693 0.99309133 0.87257574 0.8553028
0.77829811 1.0225292 0.88253533 0.87247653
0.84543552 1.1073979 0.94183926 0.91530884
0.87162394 1.1501713 0.99942041 0.96359718
0.8819723 1.1102959 1.0411681 0.97009432
0.85078293 1.0647657 1.0260709 0.94957823
0.7957777 0.96297165 0.99979575 0.93345616
0.68874585 0.91487495 0.94770967 0.86542749
0.70928437 0.91509379 0.97403016 0.91878206
0.68953958 0.91569927 0.99494891 0.9120998
0.70633579 0.95542522 1.0144332 0.93652002
0.73086127 0.94673889 1.0276174 0.97751671
0.7764529 0.9478213 1.0246254 1.0286173
0.73125601 0.84995919 1.0022431 0.96377434
0.74869105 0.83568454 1.0428228 0.97848764
0.79328758 0.85893882 1.0393443 0.9722204
0.72996032 0.87398539 1.0471302 0.95587942
0.65486534 0.84643596 0.97934974 0.87075574
0.59201811 0.78527973 0.95133154 0.8464547
0.57315323 0.80084084 0.97301693 0.84173024
0.63870456 0.88060213 0.99761869 0.86824969
0.69167873 0.90376214 1.0799284 0.94519122
0.70682157 0.84278898 1.0309738 0.93807397
0.7743366 0.83634399 1.1108465 1.0263026
0.79883839 0.8360749 1.1258333 1.0041026
0.74589816 0.77679019 1.0492737 0.94418682
0.73286556 0.83748685 1.0658277 0.91209334
0.66349408 0.81124037 0.97029103 0.84329998
0.67587 0.84194026 0.96472062 0.83957218
0.61229127 0.82234377 0.88468736 0.78681235
0.67588088 0.89919816 0.91207957 0.81380134
0.69230892 0.8857762 0.91283481 0.83340913
0.70552195 0.90772405 0.89749473 0.83630779
0.67352971 0.82426108 0.90898951 0.82992106
0.71187903 0.89628999 0.95296581 0.88615657
0.69927603 0.8590813 0.94848513 0.90141316
0.71519955 0.8312965 0.96577513 0.91050826
0.6541694 0.83399262 0.97010924 0.88668973
0.73858195 0.90130083 1.0071106 0.93830879
0.86499264 0.91572475 1.0200622 1.0321449
0.92286882 0.94269428 1.0698663 1.0785031
0.9639844 0.97706665 1.0999324 1.1127717
0.95044664 0.93776542 1.0902626 1.0890759
0.92554383 0.91332518 1.0427696 1.0369572
0.87439921 0.89031823 1.0097149 0.9934417
0.81762008 0.87976485 1.0476997 0.99576674
0.83234143 0.92951287 1.0706855 1.0022412
0.93832696 0.93335466 1.0868145 1.0948217
0.97745251 0.86105961 1.0647257 1.0866785
1.0660744 0.88678992 1.1653405 1.173822
1.149649 0.88464708 1.2637818 1.2883148
1.1473259 0.89862413 1.2609195 1.2778598
1.1340415 0.95893939 1.2713882 1.2626402
1.1381273 1.0115314 1.185241 1.2263689
1.094649 1.0206801 1.2181154 1.2392633
1.0185448 1.0312467 1.1583771 1.2287664
0.98424564 0.98250228 1.0747617 1.1641743
0.91704842 0.96736908 0.99569759 1.1035858
0.85951233 0.91568324 0.94332485 1.0419227
0.86145294 0.92667225 0.95322024 1.0557107
0.89089605 0.87149201 0.97284152 1.1060472
0.90154985 0.90446408 0.93871647 1.0609199
0.83009372 0.905318 0.91057038 0.99541616
0.87411655 0.92769136 0.95125168 1.0384834
0.89434222 0.92449477 1.0089595 1.0918303
0.87333784 0.92600196 1.0169793 1.0805252
0.90410338 0.9001089 0.97953228 1.0551226
0.90161872 0.95773131 1.0055142 1.0615338
0.88085562 0.9763765 1.0543343 1.0835995
0.82930049 0.93953798 1.0200332 1.0539404
0.82485211 0.95858307 1.059127 1.0625875
0.82524059 1.0005631 1.0936607 1.0544692
0.97491055 1.1375228 1.2418276 1.1867556
1.0636173 1.1643301 1.3094864 1.2372001
1.127288 1.1436385 1.3652072 1.2690006
1.1453381 1.0544993 1.2848789 1.2472458
1.0772174 0.93662154 1.2067162 1.1533261
1.0038452 0.91803351 1.1539344 1.0914011
0.95609583 0.88431236 1.0349831 0.98165406
0.90960389 0.85049064 0.93963697 0.9239253
0.8055063 0.77502183 0.86251421 0.83435624
0.73145289 0.73526241 0.7730161 0.79838925
0.70901325 0.73944391 0.74095517 0.75648587
0.68793918 0.76951348 0.74324653 0.74937457
0.69947739 0.85076121 0.78605078 0.77865995
0.7162939 0.86433147 0.87150967 0.86756782
0.72521115 0.81785465 0.95901606 0.93110501
0.74725277 0.8022584 1.0009677 0.92889169
0.85334256 0.86607495 1.1034569 1.0209338
0.90898622 0.89887284 1.2030488 1.045142
0.9614234 0.9180722 1.2285749 1.1093205
0.92571145 0.90264881 1.2375934 1.1017523
0.87659909 0.90140776 1.1885781 1.0565389
0.8555107 0.93238692 1.1867071 1.0622884
0.8230281 0.95162701 1.1796428 1.07637
0.77466393 0.91738576 1.1723449 1.0618447
0.79231048 0.92412584 1.151962 1.0435141
0.84727182 0.99585517 1.1843101 1.0852558
0.85325943 1.0666193 1.206355 1.116854
0.79589103 1.053297 1.1803573 1.0880173
0.7868051 1.0650971 1.1760305 1.0942189
0.79619614 1.0591115 1.1517302 1.0995437
0.73062812 1.0344894 1.0763816 1.0161321
0.68531928 1.0230577 1.0402215 0.95406928
0.74691475 0.99128188 1.0461889 0.98953238
0.78884405 0.96564649 1.0362789 1.0262148
0.76920448 0.91803442 0.94719186 0.92379343
0.73348286 0.81596094 0.85776327 0.85829313
0.66965534 0.80155172 0.81344686 0.76283831
0.64426679 0.73805331 0.82382521 0.76540532
0.64192828 0.77319177 0.77263119 0.72463857
0.61711973 0.71401712 0.75542962 0.65577216
0.57529019 0.68099701 0.74010193 0.6138396
0.65199138 0.7446519 0.87428995 0.70287474
0.73604314 0.7942448 1.0514939 0.86494252
0.83310863 0.8379904 1.1297323 0.95708145
0.87774192 0.81794386 1.2037531 1.0002536
0.92108649 0.81146566 1.2135484 1.0209793
0.87617225 0.86610972 1.2509079 1.0488224
0.84991737 0.87093627 1.2227137 1.028219
0.77173287 0.86991946 1.1470793 1.0197245
0.72757203 0.82768813 1.0657844 0.9519568
0.66762935 0.86090011 1.0201017 0.92323925
0.72726927 0.90545599 1.0264704 0.95537441
0.76221138 0.92697204 1.0758169 0.98748796
0.77182845 0.94044092 1.022794 0.96391312
0.78878908 0.87769978 1.0182409 0.96009285
0.77964121 0.9025095 1.0118413 0.95070996
0.73011458 0.90110861 1.0593207 0.94505628
0.80318572 0.98825724 1.0846758 0.97409098
0.80364917 1.0011231 1.0751724 0.96251404
0.8169745 0.9348384 1.0441078 0.96321678
0.80826149 0.96813376 1.0355115 0.97952826
0.85734656 1.0335024 1.0756315 1.0287722
0.87151852 1.0104024 1.0539594 1.0275979
0.80076567 0.93546128 0.94592703 0.93746935
0.74854424 0.85492469 0.8817962 0.89322041
0.7435874 0.89137471 0.85187223 0.89322083
0.71238544 0.89125307 0.8278677 0.88547323
0.63589167 0.84878494 0.73485392 0.7883139
0.58657165 0.83608816 0.65596449 0.70392141
0.59684217 0.85488392 0.67969352 0.72401054
0.60569574 0.87724436 0.68960953 0.71917898
0.70550188 0.86166881 0.73919823 0.75165383
0.74829238 0.84923036 0.75188838 0.78399277
0.87446804 0.90635735 0.80355646 0.84502881
0.91273233 0.90191996 0.81853478 0.86202449
0.96275917 0.89589538 0.84208808 0.89364508
0.98716946 0.88469499 0.82840583 0.87615251
0.91441801 0.87534272 0.87376107 0.8626848
0.88215165 0.90887316 0.83640398 0.82801448
0.85561246 0.88490342 0.89124496 0.82661638
0.82203808 0.97574826 0.9084653 0.82709142
0.79817433 0.97421682 0.94542249 0.84286759
0.84220845 0.98931978 0.95916064 0.8916369
0.87058157 0.9612306 0.9628058 0.92023806
0.8686209 0.96657905 1.0001631 0.93938935
0.85126685 0.98185505 0.99763204 0.94638225
0.86181615 0.97146088 1.0417803 0.98273538
0.84112418 0.99817745 1.0710664 1.0098953
0.85059215 1.0060603 1.0763818 1.0207094
0.93375935 1.0818 1.1381472 1.1103271
0.93437434 1.1031402 1.1486412 1.1176045
0.93673814 1.1025755 1.1479791 1.1220887
0.95806526 1.0974505 1.1496936 1.151069
1.001007 1.0919682 1.1359797 1.1583747
1.0100762 1.0958293 1.1200933 1.1674537
0.94311628 1.0695918 1.1019175 1.1141866
0.88485826 1.0267394 1.070013 1.0535647
0.84583613 1.0361486 1.0609536 1.0341503
0.82095376 1.0781548 1.0680868 1.0392235
0.80025436 1.0788442 1.0836282 1.0260263
0.87821448 1.030166 1.1749818 1.1121566
0.93943972 1.0551598 1.215922 1.139833
0.99465718 1.0474093 1.3222611 1.1844949
1.1300745 1.0882741 1.3792434 1.2631501
1.1445263 1.1024486 1.3747264 1.2651492
1.0690011 1.0231774 1.3241936 1.2235563
1.0301369 0.98730225 1.2637062 1.1555909
1.0450879 1.0334303 1.2251496 1.1585231
1.0451536 1.0897296 1.1765393 1.1363925
1.0711131 1.1137248 1.1543576 1.1555136
1.0636292 1.075403 1.1116105 1.1172181
1.0382652 1.0452404 1.0620362 1.1042468
1.006539 1.0656068 1.0495866 1.0756262
1.0122606 1.0626366 1.0533704 1.1066993
0.97356995 1.0325405 1.0110211 1.0750859
0.89634757 0.97132954 0.92703245 0.99510666
0.81389557 1.0050267 0.96820389 0.98227143
0.86138634 1.0106332 0.95890465 0.99051071
0.87203587 1.0104199 0.98006507 1.0157403
0.81508612 0.97898328 0.919977 0.96288539
0.7938924 0.91532806 0.87083744 0.92301407
0.78416426 0.92107029 0.90768908 0.94538914
0.77730795 0.91924553 0.91740774 0.95019501
0.72235702 0.91576019 0.90637162 0.92976996
0.71389655 0.9195936 0.89826046 0.9295167
0.80713114 0.93460385 0.96496409 0.98336551
0.86882241 0.96104553 1.0806903 1.112511
0.97164564 0.95495055 1.1783208 1.1531303
1.046055 0.94840421 1.2341942 1.2008271
1.1436872 0.98745167 1.2717618 1.2468882
1.1020554 0.97138679 1.2556393 1.2112809
1.0805876 0.97939584 1.2397252 1.1916214
1.0128762 0.91008142 1.1442229 1.0981252
0.90514266 0.89148372 0.96949986 0.98471919
0.80831183 0.8243006 0.93930739 0.91260654
0.8525155 0.84278923 0.89344481 0.89413929
0.87614262 0.86044817 0.94550082 0.90798028
0.88486912 0.82856577 0.90436023 0.90355792
0.77258139 0.81045081 0.88483561 0.82530786
0.79224458 0.81580181 0.90984286 0.84961503
0.80495922 0.8474682 0.919984 0.8388863
0.75567534 0.88901175 0.93358984 0.84630039
0.69841679 0.84765101 0.88477693 0.81741356
0.65285716 0.86685386 0.86102071 0.79656592
0.722473 0.87686658 0.94210725 0.86875277
0.73709432 0.94372818 1.0075811 0.92208085
0.78670112 0.87043811 1.0743881 1.0107174
0.82924608 0.89111616 1.1724206 1.0548798
0.93003993 0.95801106 1.2973973 1.1491578
1.0014928 1.0032765 1.3594584 1.1942589
0.98717413 0.99587989 1.3685603 1.2079652
0.98200991 1.0027457 1.3168351 1.1925264
0.94115385 1.0264159 1.2591364 1.1317557
0.93534901 1.078876 1.2576218 1.1359971
0.87396972 0.99426189 1.1656934 1.0853866
0.8468563 1.0059887 1.1293061 1.0703767
0.81768224 0.89922961 1.0479171 1.0024448
0.91325153 0.98968623 1.1327996 1.1151873
0.90242347 1.0330025 1.133108 1.0987824
0.86347735 0.96609762 1.0926919 1.0594253
0.79491535 0.90869907 1.0275659 0.99828104
0.85464312 0.90238047 0.99021279 1.0062554
0.8604839 0.93619313 0.99820164 1.0072499
0.82893387 0.88204266 0.92662206 0.91972125
0.83477703 0.8954076 0.87226614 0.90730052
0.81969872 0.84346026 0.80750779 0.86336034
0.80154608 0.83901671 0.77681833 0.80576582
0.72988041 0.80657933 0.71450362 0.76526108
0.68524069 0.77846665 0.63226077 0.68868746
0.59181035 0.70484185 0.56535662 0.60163067
0.58519065 0.69352816 0.51161612 0.5641058
0.60627956 0.69935433 0.49435539 0.53048126
0.55343399 0.66976916 0.49344125 0.53171297
0.51342827 0.66277903 0.520839 0.53399187
0.53945842 0.61843994 0.55861996 0.53027885
0.58821751 0.66176826 0.6026538 0.62013041
0.63241388 0.56822398 0.62679685 0.64911115
0.65757924 0.66000035 0.67928811 0.72217537
0.69399855 0.71950617 0.79302335 0.76589422
0.6734056 0.72284615 0.76467842 0.74232402
0.64761162 0.81192627 0.88607894 0.78059693
0.67283896 0.76900929 0.90302126 0.7900131
0.66219968 0.79814965 0.93502012 0.81074939
0.7165086 0.78736173 0.95535239 0.83171642
0.72437714 0.81395404 1.0070972 0.86131209
0.69768707 0.86228846 1.0329987 0.83444453
0.58496926 0.79674735 0.95109617 0.76220729
0.50075274 0.84096381 0.95394061 0.70361737
0.42069343 0.76621806 0.82950792 0.62575782
