# Supplementary material for: Estimating local protein model quality: prospects for molecular replacement
Source: Acta Crystallogr D Struct Biol. 2020 Mar 3;76(Pt 3):285–90. doi: 10.1107/S2059798320000972 (PMC7057213; doi:10.1107/S2059798320000972)
Supplement: Supplementary file 1 [file d-76-00285-sup1.zip › models/1drj.2h3h_A.B99990001.pdb.proq3d.sscore.local]

ProQ2D ProQRosCenD ProQRosFAD ProQ3D
5.067763328552246094e-01 6.069256067276000977e-01 8.585628271102905273e-01 6.326732039451599121e-01
5.420429110527038574e-01 8.627501130104064941e-01 9.415453672409057617e-01 8.862303495407104492e-01
8.115757107734680176e-01 8.557118177413940430e-01 9.620960950851440430e-01 8.949221372604370117e-01
9.389090538024902344e-01 9.129782915115356445e-01 9.706887602806091309e-01 9.582456350326538086e-01
9.680059552192687988e-01 9.073747396469116211e-01 9.816630482673645020e-01 9.655827283859252930e-01
9.536417722702026367e-01 9.121370315551757812e-01 9.810029268264770508e-01 9.674563407897949219e-01
9.431043863296508789e-01 8.812760710716247559e-01 9.776244163513183594e-01 9.614333510398864746e-01
9.358747005462646484e-01 8.480088710784912109e-01 9.718280434608459473e-01 9.458226561546325684e-01
9.032286405563354492e-01 8.712726831436157227e-01 9.397699236869812012e-01 9.274927377700805664e-01
9.148472547531127930e-01 8.533656001091003418e-01 9.240012168884277344e-01 9.069948792457580566e-01
8.561288118362426758e-01 8.386306762695312500e-01 8.366583585739135742e-01 8.382518887519836426e-01
8.088598847389221191e-01 8.718034625053405762e-01 8.392943143844604492e-01 8.402616977691650391e-01
8.493010997772216797e-01 9.118421077728271484e-01 9.343901276588439941e-01 8.826388716697692871e-01
8.720704913139343262e-01 9.096233844757080078e-01 9.435011148452758789e-01 8.883526325225830078e-01
8.173723816871643066e-01 9.406767487525939941e-01 9.531388878822326660e-01 8.947080969810485840e-01
8.807572722434997559e-01 8.918771147727966309e-01 9.321073293685913086e-01 8.786512017250061035e-01
8.164873123168945312e-01 8.110367059707641602e-01 9.388504624366760254e-01 8.985525369644165039e-01
7.683584094047546387e-01 8.113859891891479492e-01 8.796501159667968750e-01 8.698587417602539062e-01
8.012943863868713379e-01 8.240026235580444336e-01 9.181981682777404785e-01 9.195687770843505859e-01
7.646026611328125000e-01 8.155788183212280273e-01 9.623739123344421387e-01 9.016250967979431152e-01
7.840538620948791504e-01 8.516288399696350098e-01 9.676342606544494629e-01 9.318296313285827637e-01
8.092357516288757324e-01 8.578317761421203613e-01 9.831635355949401855e-01 9.559273123741149902e-01
8.221129775047302246e-01 8.757778406143188477e-01 9.742194414138793945e-01 9.401161074638366699e-01
8.097268342971801758e-01 7.994173765182495117e-01 9.600604772567749023e-01 9.163015484809875488e-01
7.867180109024047852e-01 7.565760016441345215e-01 9.523370862007141113e-01 9.114508628845214844e-01
7.785455584526062012e-01 7.877028584480285645e-01 9.511171579360961914e-01 9.082489013671875000e-01
7.953668832778930664e-01 8.365136384963989258e-01 9.610850811004638672e-01 8.997439742088317871e-01
7.232657074928283691e-01 7.875174880027770996e-01 9.528182148933410645e-01 8.561419248580932617e-01
6.065860986709594727e-01 7.145888209342956543e-01 9.033557772636413574e-01 8.324940800666809082e-01
6.117902398109436035e-01 7.253586053848266602e-01 8.855003714561462402e-01 7.746337652206420898e-01
5.326436758041381836e-01 8.443788290023803711e-01 9.039146304130554199e-01 7.751976251602172852e-01
7.898076772689819336e-01 8.284144997596740723e-01 9.387208819389343262e-01 9.047880768775939941e-01
8.241186141967773438e-01 8.254886865615844727e-01 9.559333920478820801e-01 8.490883111953735352e-01
8.625772595405578613e-01 8.645496964454650879e-01 9.876196384429931641e-01 9.552847743034362793e-01
9.047002792358398438e-01 8.636626005172729492e-01 9.813723564147949219e-01 9.429514408111572266e-01
9.195050597190856934e-01 7.837545275688171387e-01 9.834060668945312500e-01 9.489684700965881348e-01
8.612820506095886230e-01 8.038425445556640625e-01 9.732185006141662598e-01 9.061900973320007324e-01
8.964153528213500977e-01 8.267114758491516113e-01 9.593489766120910645e-01 8.919089436531066895e-01
8.895131349563598633e-01 8.053807020187377930e-01 9.600014686584472656e-01 8.510565161705017090e-01
8.134923577308654785e-01 8.251025676727294922e-01 9.449319839477539062e-01 8.420195579528808594e-01
8.152105808258056641e-01 8.698982596397399902e-01 9.470466971397399902e-01 8.694947361946105957e-01
8.296149969100952148e-01 8.302714228630065918e-01 9.595381617546081543e-01 8.520894646644592285e-01
8.514554500579833984e-01 8.502848744392395020e-01 9.723973870277404785e-01 8.888896703720092773e-01
8.064942359924316406e-01 7.991535067558288574e-01 9.716196060180664062e-01 8.712553977966308594e-01
8.737208843231201172e-01 8.730272650718688965e-01 9.787856340408325195e-01 9.075499773025512695e-01
7.824999690055847168e-01 7.361743450164794922e-01 9.581092596054077148e-01 8.408361077308654785e-01
8.123211264610290527e-01 7.141525149345397949e-01 9.706403613090515137e-01 8.674784898757934570e-01
6.313452124595642090e-01 7.532277107238769531e-01 9.284729361534118652e-01 8.350921273231506348e-01
7.884738445281982422e-01 8.303024768829345703e-01 9.571380615234375000e-01 8.510578870773315430e-01
8.837179541587829590e-01 8.640128970146179199e-01 9.718975424766540527e-01 9.221146702766418457e-01
8.513355851173400879e-01 8.306689262390136719e-01 9.713880419731140137e-01 8.818942308425903320e-01
8.735834956169128418e-01 8.577256202697753906e-01 9.707886576652526855e-01 9.160537123680114746e-01
9.092368483543395996e-01 8.645936250686645508e-01 9.635698795318603516e-01 9.254840612411499023e-01
9.081654548645019531e-01 8.091130852699279785e-01 9.470286965370178223e-01 8.502138853073120117e-01
8.814847469329833984e-01 7.682306170463562012e-01 9.070768952369689941e-01 8.415709733963012695e-01
8.626691102981567383e-01 7.781975865364074707e-01 9.010708332061767578e-01 8.443570733070373535e-01
7.665249705314636230e-01 8.454840779304504395e-01 9.141352772712707520e-01 8.117381334304809570e-01
8.614929318428039551e-01 8.632815480232238770e-01 9.588106870651245117e-01 8.547920584678649902e-01
8.919002413749694824e-01 8.023387193679809570e-01 9.488188624382019043e-01 8.681790232658386230e-01
9.580236077308654785e-01 8.579588532447814941e-01 9.689729213714599609e-01 9.586890935897827148e-01
9.714704155921936035e-01 8.747633695602416992e-01 9.846671819686889648e-01 9.712466597557067871e-01
9.812837243080139160e-01 8.888244628906250000e-01 9.867295026779174805e-01 9.625688791275024414e-01
9.829511046409606934e-01 8.635231256484985352e-01 9.848591685295104980e-01 9.494412541389465332e-01
9.833133816719055176e-01 8.740728497505187988e-01 9.735366702079772949e-01 9.477965831756591797e-01
9.688878655433654785e-01 8.548293709754943848e-01 9.859340786933898926e-01 9.482961893081665039e-01
9.494448304176330566e-01 8.883236646652221680e-01 9.720146656036376953e-01 9.447679519653320312e-01
9.479912519454956055e-01 8.545439839363098145e-01 9.640738368034362793e-01 9.261386394500732422e-01
9.183899760246276855e-01 8.296853899955749512e-01 9.578549265861511230e-01 9.113245010375976562e-01
8.829348683357238770e-01 8.019772171974182129e-01 9.097466468811035156e-01 8.373216986656188965e-01
8.628644943237304688e-01 8.031271696090698242e-01 9.325507283210754395e-01 8.321554660797119141e-01
7.880793213844299316e-01 7.227178812026977539e-01 9.311342239379882812e-01 9.135958552360534668e-01
8.159949183464050293e-01 8.056425452232360840e-01 9.338955879211425781e-01 9.214115142822265625e-01
7.957237958908081055e-01 8.450784087181091309e-01 9.181703329086303711e-01 8.931423425674438477e-01
8.903836607933044434e-01 8.454170227050781250e-01 9.602376222610473633e-01 9.374782443046569824e-01
9.061028957366943359e-01 8.649549484252929688e-01 9.658957123756408691e-01 9.436576366424560547e-01
9.080363512039184570e-01 8.562880754470825195e-01 9.495561718940734863e-01 9.170487523078918457e-01
9.020113348960876465e-01 8.561720252037048340e-01 9.293586015701293945e-01 9.373862743377685547e-01
8.454499244689941406e-01 8.487312793731689453e-01 9.479694366455078125e-01 9.588062167167663574e-01
7.944198250770568848e-01 7.861031889915466309e-01 9.562057852745056152e-01 9.083810448646545410e-01
8.257391452789306641e-01 7.572259902954101562e-01 9.182099103927612305e-01 9.139409661293029785e-01
8.625959753990173340e-01 7.969924211502075195e-01 9.498142004013061523e-01 9.326760768890380859e-01
7.976566553115844727e-01 8.440273404121398926e-01 9.263513684272766113e-01 8.810975551605224609e-01
9.173492193222045898e-01 8.730943799018859863e-01 9.803544878959655762e-01 9.660684466361999512e-01
9.558984041213989258e-01 9.088290929794311523e-01 9.806257486343383789e-01 9.583222866058349609e-01
9.747008681297302246e-01 9.251405000686645508e-01 9.930728077888488770e-01 9.842728376388549805e-01
9.800195693969726562e-01 9.389189481735229492e-01 9.859870076179504395e-01 9.667742252349853516e-01
9.800159335136413574e-01 8.525905013084411621e-01 9.787319898605346680e-01 9.598206877708435059e-01
9.574652910232543945e-01 8.143169879913330078e-01 9.506221413612365723e-01 9.244424700736999512e-01
9.617038369178771973e-01 7.821557521820068359e-01 9.309241771697998047e-01 9.308055639266967773e-01
9.560280442237854004e-01 7.668564319610595703e-01 8.625990748405456543e-01 8.547353744506835938e-01
8.527709245681762695e-01 5.706745982170104980e-01 7.753086686134338379e-01 6.496200561523437500e-01
7.102157473564147949e-01 5.421563386917114258e-01 6.169127225875854492e-01 6.633837819099426270e-01
6.478404998779296875e-01 5.846281051635742188e-01 5.410800576210021973e-01 5.592224001884460449e-01
6.380388140678405762e-01 5.648368597030639648e-01 5.559509396553039551e-01 6.676251292228698730e-01
6.505202054977416992e-01 7.385346889495849609e-01 6.088067293167114258e-01 6.627376079559326172e-01
6.985564827919006348e-01 8.199217319488525391e-01 8.687785863876342773e-01 8.105446100234985352e-01
8.825764060020446777e-01 8.170279264450073242e-01 9.706608057022094727e-01 9.013730883598327637e-01
9.010033607482910156e-01 7.395653128623962402e-01 9.793217778205871582e-01 8.980079293251037598e-01
9.343680739402770996e-01 8.014721870422363281e-01 9.871135950088500977e-01 9.409903287887573242e-01
9.642348885536193848e-01 7.356100082397460938e-01 9.869104027748107910e-01 9.370627403259277344e-01
9.428602457046508789e-01 8.208101391792297363e-01 9.902135729789733887e-01 9.685392975807189941e-01
9.530508518218994141e-01 7.613939046859741211e-01 9.902601838111877441e-01 9.580283164978027344e-01
8.856948614120483398e-01 8.446639180183410645e-01 9.867288470268249512e-01 9.519273042678833008e-01
8.449148535728454590e-01 8.662843108177185059e-01 9.744351506233215332e-01 9.085298776626586914e-01
8.585339188575744629e-01 8.612542748451232910e-01 9.850489497184753418e-01 9.449777603149414062e-01
8.537840247154235840e-01 8.025362491607666016e-01 9.896189570426940918e-01 9.354552626609802246e-01
8.466413617134094238e-01 7.906522154808044434e-01 9.899453520774841309e-01 9.239547252655029297e-01
9.029721617698669434e-01 8.691509962081909180e-01 9.944338202476501465e-01 9.473426938056945801e-01
9.135243296623229980e-01 9.105771183967590332e-01 9.953849911689758301e-01 9.515165686607360840e-01
8.620066046714782715e-01 9.053078889846801758e-01 9.920175075531005859e-01 9.173349738121032715e-01
8.447123169898986816e-01 9.049696326255798340e-01 9.912419319152832031e-01 9.432352781295776367e-01
8.761475086212158203e-01 8.730916976928710938e-01 9.908473491668701172e-01 9.574317336082458496e-01
8.554949760437011719e-01 8.804505467414855957e-01 9.852433204650878906e-01 9.063197970390319824e-01
7.293307781219482422e-01 8.678387403488159180e-01 9.693636298179626465e-01 8.392125964164733887e-01
7.882382273674011230e-01 8.552323579788208008e-01 9.590399265289306641e-01 8.709208965301513672e-01
8.423983454704284668e-01 8.641088604927062988e-01 9.724469184875488281e-01 9.036269187927246094e-01
7.778092026710510254e-01 8.066988587379455566e-01 9.426962733268737793e-01 7.452422976493835449e-01
7.228423953056335449e-01 7.639479637145996094e-01 8.987746238708496094e-01 6.193595528602600098e-01
6.561890244483947754e-01 6.695360541343688965e-01 7.492879629135131836e-01 6.231118440628051758e-01
7.075177431106567383e-01 6.371229290962219238e-01 8.880659341812133789e-01 5.881786346435546875e-01
6.926423907279968262e-01 5.902779102325439453e-01 7.170405983924865723e-01 5.172241330146789551e-01
6.759095788002014160e-01 4.816082417964935303e-01 5.756695866584777832e-01 4.418604671955108643e-01
6.229202747344970703e-01 4.962794184684753418e-01 6.162282824516296387e-01 5.637620687484741211e-01
7.318457365036010742e-01 5.561932325363159180e-01 8.453918695449829102e-01 7.012672424316406250e-01
8.302673101425170898e-01 7.712069749832153320e-01 9.546666145324707031e-01 7.930783629417419434e-01
9.063188433647155762e-01 8.415653109550476074e-01 9.805529713630676270e-01 9.454609751701354980e-01
9.168834686279296875e-01 8.409004807472229004e-01 9.864733219146728516e-01 9.557461738586425781e-01
9.447661638259887695e-01 8.679320812225341797e-01 9.804823398590087891e-01 8.702357411384582520e-01
9.309123754501342773e-01 8.406185507774353027e-01 9.904379248619079590e-01 9.360818862915039062e-01
9.378419518470764160e-01 8.297600150108337402e-01 9.787421226501464844e-01 9.455459117889404297e-01
9.024167656898498535e-01 8.343259096145629883e-01 9.732068181037902832e-01 9.403935670852661133e-01
8.446263670921325684e-01 8.288891911506652832e-01 9.469279050827026367e-01 8.812338709831237793e-01
8.417587280273437500e-01 8.176271319389343262e-01 9.391708374023437500e-01 9.036257266998291016e-01
7.723329067230224609e-01 8.452467918395996094e-01 9.575206041336059570e-01 8.743874430656433105e-01
8.514339923858642578e-01 8.367861509323120117e-01 9.651676416397094727e-01 8.752046227455139160e-01
8.648214340209960938e-01 8.423559069633483887e-01 9.631419181823730469e-01 8.698337674140930176e-01
8.945306539535522461e-01 8.365263938903808594e-01 9.659814238548278809e-01 8.903962969779968262e-01
8.978376984596252441e-01 8.448897600173950195e-01 9.726073145866394043e-01 9.234179854393005371e-01
8.691629767417907715e-01 8.316146731376647949e-01 9.610662460327148438e-01 9.268090724945068359e-01
9.108697175979614258e-01 8.763616085052490234e-01 9.773952364921569824e-01 9.508218765258789062e-01
9.297943115234375000e-01 8.912801146507263184e-01 9.774804115295410156e-01 9.566386342048645020e-01
9.425741434097290039e-01 8.495137095451354980e-01 9.768994450569152832e-01 9.294980168342590332e-01
9.140428304672241211e-01 8.359204530715942383e-01 9.689008593559265137e-01 9.320285320281982422e-01
8.839328885078430176e-01 8.981291651725769043e-01 9.782406091690063477e-01 9.715520739555358887e-01
9.229531884193420410e-01 8.322879672050476074e-01 9.677104949951171875e-01 9.340082406997680664e-01
8.786407113075256348e-01 8.197237849235534668e-01 9.470076560974121094e-01 8.620231151580810547e-01
8.153077960014343262e-01 6.951453089714050293e-01 8.761619329452514648e-01 8.148008584976196289e-01
7.510264515876770020e-01 7.372759580612182617e-01 8.810307383537292480e-01 8.296830058097839355e-01
7.302044630050659180e-01 7.033713459968566895e-01 8.774552345275878906e-01 8.424202203750610352e-01
6.823453903198242188e-01 7.037645578384399414e-01 7.600693702697753906e-01 7.680985927581787109e-01
6.008773446083068848e-01 6.577457785606384277e-01 6.014026403427124023e-01 6.631038188934326172e-01
5.970453619956970215e-01 7.040358185768127441e-01 6.375275850296020508e-01 6.139621734619140625e-01
5.993671417236328125e-01 7.289021015167236328e-01 6.180991530418395996e-01 5.390101671218872070e-01
8.096694350242614746e-01 7.361904978752136230e-01 8.379763364791870117e-01 7.145448327064514160e-01
7.469412684440612793e-01 7.816895842552185059e-01 8.719438314437866211e-01 6.951224207878112793e-01
8.393198847770690918e-01 8.142326474189758301e-01 9.267722964286804199e-01 8.232297301292419434e-01
8.595227599143981934e-01 8.280975222587585449e-01 8.799222111701965332e-01 8.249492645263671875e-01
8.335726857185363770e-01 7.895749211311340332e-01 9.232882857322692871e-01 8.607344031333923340e-01
8.319416046142578125e-01 7.699786424636840820e-01 8.990057110786437988e-01 7.967948913574218750e-01
8.588915467262268066e-01 8.151599168777465820e-01 9.358748793601989746e-01 8.658118844032287598e-01
8.601996898651123047e-01 8.202189207077026367e-01 9.171301722526550293e-01 8.413715362548828125e-01
8.566344380378723145e-01 7.862656712532043457e-01 9.480891823768615723e-01 8.248106241226196289e-01
8.618725538253784180e-01 8.421877026557922363e-01 9.112442135810852051e-01 8.023090362548828125e-01
8.077664971351623535e-01 8.648602366447448730e-01 9.365735054016113281e-01 8.724569082260131836e-01
7.727206945419311523e-01 8.521638512611389160e-01 9.169024229049682617e-01 8.234103322029113770e-01
8.062244057655334473e-01 8.495771884918212891e-01 9.503815174102783203e-01 8.878708481788635254e-01
7.948483228683471680e-01 8.131982684135437012e-01 9.571756720542907715e-01 8.693425655364990234e-01
7.746216654777526855e-01 8.204681873321533203e-01 9.477650523185729980e-01 8.394624590873718262e-01
7.965085506439208984e-01 8.364503383636474609e-01 9.690931439399719238e-01 8.712944984436035156e-01
8.233738541603088379e-01 8.409179449081420898e-01 9.761680960655212402e-01 8.732098340988159180e-01
8.442465662956237793e-01 8.499979972839355469e-01 9.786841273307800293e-01 9.297026991844177246e-01
8.986522555351257324e-01 9.057554602622985840e-01 9.836026430130004883e-01 9.651501178741455078e-01
9.205621480941772461e-01 9.178104996681213379e-01 9.847216010093688965e-01 9.636262059211730957e-01
8.986381888389587402e-01 9.158700704574584961e-01 9.837419986724853516e-01 9.474856853485107422e-01
9.025728702545166016e-01 9.113117456436157227e-01 9.845808148384094238e-01 9.603270888328552246e-01
8.832004666328430176e-01 9.085116386413574219e-01 9.789365530014038086e-01 9.417508244514465332e-01
9.110592603683471680e-01 8.495042324066162109e-01 9.764404892921447754e-01 9.389624595642089844e-01
8.643063902854919434e-01 8.286045789718627930e-01 9.586545825004577637e-01 9.272792935371398926e-01
8.464755415916442871e-01 8.084465265274047852e-01 9.544158577919006348e-01 9.051377773284912109e-01
8.408823013305664062e-01 8.640747666358947754e-01 9.501569867134094238e-01 9.138379096984863281e-01
7.634016275405883789e-01 8.711557388305664062e-01 9.224462509155273438e-01 8.860018849372863770e-01
7.385068535804748535e-01 8.529909253120422363e-01 8.815952539443969727e-01 8.662257194519042969e-01
8.440041542053222656e-01 8.795034289360046387e-01 9.752286672592163086e-01 9.461718201637268066e-01
9.181516170501708984e-01 8.734206557273864746e-01 9.509765505790710449e-01 9.002892374992370605e-01
9.565201401710510254e-01 9.208886623382568359e-01 9.834485650062561035e-01 9.651416540145874023e-01
9.860255122184753418e-01 9.464591145515441895e-01 9.891451001167297363e-01 9.883579611778259277e-01
9.901718497276306152e-01 9.231651425361633301e-01 9.829998612403869629e-01 9.813686609268188477e-01
9.795532226562500000e-01 8.821698427200317383e-01 9.751666784286499023e-01 9.617165327072143555e-01
9.566420912742614746e-01 8.734712004661560059e-01 9.690356254577636719e-01 9.674836993217468262e-01
9.687267541885375977e-01 9.025319814682006836e-01 9.612140059471130371e-01 9.700595140457153320e-01
9.810011982917785645e-01 9.172464609146118164e-01 9.589822292327880859e-01 9.669582843780517578e-01
9.780116081237792969e-01 9.162881374359130859e-01 9.591135978698730469e-01 9.632910490036010742e-01
9.776592850685119629e-01 8.898795247077941895e-01 9.496768712997436523e-01 9.569663405418395996e-01
9.703159928321838379e-01 9.212045073509216309e-01 9.644593596458435059e-01 9.581779241561889648e-01
9.446231722831726074e-01 9.245348572731018066e-01 9.396591782569885254e-01 9.348227977752685547e-01
9.482367634773254395e-01 9.140018820762634277e-01 9.598409533500671387e-01 9.447475075721740723e-01
9.506085515022277832e-01 8.865670561790466309e-01 9.555802345275878906e-01 9.495624899864196777e-01
9.164856672286987305e-01 8.885354399681091309e-01 9.026206731796264648e-01 9.219930171966552734e-01
8.779494762420654297e-01 8.739587068557739258e-01 8.953817486763000488e-01 9.220170378684997559e-01
8.789318203926086426e-01 8.701849579811096191e-01 9.133330583572387695e-01 9.472967386245727539e-01
8.272019028663635254e-01 8.741141557693481445e-01 8.783708214759826660e-01 9.336271286010742188e-01
7.047547101974487305e-01 8.291040658950805664e-01 8.422057628631591797e-01 8.641918301582336426e-01
7.521083950996398926e-01 7.638322114944458008e-01 7.686104774475097656e-01 7.651900053024291992e-01
7.468957901000976562e-01 7.687727808952331543e-01 8.335760235786437988e-01 8.249530792236328125e-01
7.740317583084106445e-01 7.597245573997497559e-01 8.476092219352722168e-01 7.942844629287719727e-01
6.834787130355834961e-01 7.554684281349182129e-01 8.329187035560607910e-01 8.576716184616088867e-01
5.361837148666381836e-01 7.425437569618225098e-01 8.233681321144104004e-01 8.820568919181823730e-01
6.999799013137817383e-01 7.686221003532409668e-01 8.545860648155212402e-01 8.574812412261962891e-01
9.068986177444458008e-01 8.244593739509582520e-01 9.576061964035034180e-01 9.320023059844970703e-01
9.486804008483886719e-01 8.006057143211364746e-01 9.736322164535522461e-01 9.295674562454223633e-01
9.661014676094055176e-01 8.795539736747741699e-01 9.854555726051330566e-01 9.368008971214294434e-01
9.676063656806945801e-01 8.843245506286621094e-01 9.865201711654663086e-01 9.321369528770446777e-01
9.760658740997314453e-01 8.463368415832519531e-01 9.799184799194335938e-01 9.207887053489685059e-01
9.695125222206115723e-01 8.614758253097534180e-01 9.730535149574279785e-01 9.037532806396484375e-01
9.393072128295898438e-01 8.008880019187927246e-01 9.541946053504943848e-01 9.019695520401000977e-01
8.473662137985229492e-01 8.256114125251770020e-01 8.617149591445922852e-01 8.161561489105224609e-01
8.248815536499023438e-01 8.147850632667541504e-01 9.160836338996887207e-01 8.072101473808288574e-01
8.361334204673767090e-01 8.096190094947814941e-01 8.730143308639526367e-01 7.908782362937927246e-01
8.616749644279479980e-01 8.219799399375915527e-01 9.335823655128479004e-01 7.973536252975463867e-01
8.910118341445922852e-01 8.491820693016052246e-01 9.358386993408203125e-01 7.832830548286437988e-01
8.631949424743652344e-01 7.782366275787353516e-01 8.558185100555419922e-01 7.568655610084533691e-01
8.924446105957031250e-01 7.181115150451660156e-01 8.902407884597778320e-01 7.700802087783813477e-01
9.302730560302734375e-01 8.019616007804870605e-01 8.903961181640625000e-01 8.570610880851745605e-01
9.111489653587341309e-01 8.006548881530761719e-01 9.332258105278015137e-01 8.556385040283203125e-01
8.775916099548339844e-01 7.710075378417968750e-01 8.890571594238281250e-01 8.335173726081848145e-01
8.422278761863708496e-01 7.336450815200805664e-01 8.764517903327941895e-01 8.383028507232666016e-01
7.128833532333374023e-01 7.942212820053100586e-01 9.167664051055908203e-01 8.275839686393737793e-01
8.346616029739379883e-01 7.751911878585815430e-01 9.241494536399841309e-01 8.613994717597961426e-01
9.062541127204895020e-01 8.065466880798339844e-01 9.774216413497924805e-01 8.634193539619445801e-01
9.322898387908935547e-01 7.448548078536987305e-01 9.752867221832275391e-01 8.423292636871337891e-01
9.551328420639038086e-01 8.310075402259826660e-01 9.878070950508117676e-01 9.169134497642517090e-01
9.703253507614135742e-01 8.641099333763122559e-01 9.905508756637573242e-01 9.515044689178466797e-01
9.593715667724609375e-01 8.933680653572082520e-01 9.909430146217346191e-01 9.467712044715881348e-01
9.570760726928710938e-01 8.535966277122497559e-01 9.872565269470214844e-01 9.241042137145996094e-01
9.303491115570068359e-01 8.975731134414672852e-01 9.787421226501464844e-01 9.489929676055908203e-01
8.942630887031555176e-01 8.930680751800537109e-01 9.730114340782165527e-01 9.297409057617187500e-01
9.274944067001342773e-01 8.027300834655761719e-01 9.723268747329711914e-01 9.380499124526977539e-01
9.018668532371520996e-01 8.702621459960937500e-01 9.694487452507019043e-01 9.312504529953002930e-01
9.160611033439636230e-01 8.228127956390380859e-01 9.528716206550598145e-01 9.553803205490112305e-01
9.443328380584716797e-01 9.010931849479675293e-01 9.826791286468505859e-01 9.756307601928710938e-01
9.583306908607482910e-01 9.230834841728210449e-01 9.862252473831176758e-01 9.774739146232604980e-01
9.302206635475158691e-01 9.273335933685302734e-01 9.805392026901245117e-01 9.641044139862060547e-01
9.048994779586791992e-01 8.648750185966491699e-01 9.539728760719299316e-01 9.463803768157958984e-01
8.909971117973327637e-01 8.942072987556457520e-01 9.538201689720153809e-01 9.561250209808349609e-01
8.726869225502014160e-01 9.044321179389953613e-01 9.519550800323486328e-01 9.500422477722167969e-01
8.406300544738769531e-01 8.666779398918151855e-01 9.079756140708923340e-01 8.541100621223449707e-01
8.554387688636779785e-01 8.501696586608886719e-01 8.781825900077819824e-01 8.168156743049621582e-01
8.525375723838806152e-01 7.982857227325439453e-01 8.541858196258544922e-01 8.256888389587402344e-01
7.809675931930541992e-01 8.015433549880981445e-01 8.113456964492797852e-01 6.609711050987243652e-01
7.526469230651855469e-01 7.055646777153015137e-01 7.229933738708496094e-01 6.459070444107055664e-01
6.044214963912963867e-01 7.679928541183471680e-01 6.359773874282836914e-01 5.725803375244140625e-01
4.930287301540374756e-01 5.352895259857177734e-01 5.492574572563171387e-01 4.868105351924896240e-01
4.341326057910919189e-01 6.131157279014587402e-01 4.758797287940979004e-01 5.089646577835083008e-01
4.343011677265167236e-01 6.212604045867919922e-01 4.195013344287872314e-01 4.774635136127471924e-01
3.673247396945953369e-01 4.350348412990570068e-01 3.945292234420776367e-01 4.269890487194061279e-01
3.765440881252288818e-01 6.299144625663757324e-01 4.789763689041137695e-01 4.140786826610565186e-01
4.620124697685241699e-01 4.365388751029968262e-01 5.035787820816040039e-01 4.391948580741882324e-01
5.792148113250732422e-01 5.061140060424804688e-01 5.024197697639465332e-01 5.125409960746765137e-01
4.846872389316558838e-01 5.433455109596252441e-01 6.597242951393127441e-01 5.092104077339172363e-01
6.587520837783813477e-01 6.224868893623352051e-01 7.047942876815795898e-01 6.120707392692565918e-01
8.121194839477539062e-01 7.632876634597778320e-01 8.868285417556762695e-01 8.093355894088745117e-01
7.678229808807373047e-01 7.665944695472717285e-01 8.218630552291870117e-01 7.901725769042968750e-01
7.130593657493591309e-01 8.169479966163635254e-01 9.029228091239929199e-01 7.626495361328125000e-01
7.132631540298461914e-01 7.315081954002380371e-01 8.656530380249023438e-01 7.289205193519592285e-01
7.096520066261291504e-01 7.810899019241333008e-01 9.303783774375915527e-01 8.277570009231567383e-01
6.645063161849975586e-01 7.072291374206542969e-01 9.297133088111877441e-01 7.798288464546203613e-01
8.764336109161376953e-01 7.835577726364135742e-01 9.602734446525573730e-01 9.335362911224365234e-01
9.536182880401611328e-01 8.012747168540954590e-01 9.518656134605407715e-01 8.901199698448181152e-01
8.918524384498596191e-01 7.845315337181091309e-01 9.234452247619628906e-01 8.615595102310180664e-01
6.365813016891479492e-01 7.826699018478393555e-01 8.982260227203369141e-01 6.084511280059814453e-01
5.511478185653686523e-01 4.113007783889770508e-01 5.710819363594055176e-01 4.743633866310119629e-01
