# Supplementary material for: Estimating local protein model quality: prospects for molecular replacement
Source: Acta Crystallogr D Struct Biol. 2020 Mar 3;76(Pt 3):285–90. doi: 10.1107/S2059798320000972 (PMC7057213; doi:10.1107/S2059798320000972)
Supplement: Supplementary file 1 [file d-76-00285-sup1.zip › models/1drj.2rjo_A.B99990001.pdb]

EXPDTA    THEORETICAL MODEL, MODELLER 9.23 2019/11/15 00:18:24
REMARK   6 MODELLER OBJECTIVE FUNCTION:      1951.5325
REMARK   6 MODELLER BEST TEMPLATE % SEQ ID:  25.461
REMARK   6 SEQUENCE: 1drj/1drj.2rjo_A
REMARK   6 ALIGNMENT: 1drj/1drj.2rjo_A.ali
REMARK   6 SCRIPT: ./make_models.py
REMARK   6 TEMPLATE: 2rjo 40:A - 329:A MODELS 1: - 271: AT 25.5%
ATOM      1  N   LYS     1       0.624  -1.494  -7.881  1.00104.05           N
ATOM      2  CA  LYS     1       0.867  -0.463  -6.849  1.00104.05           C
ATOM      3  CB  LYS     1      -0.454  -0.063  -6.172  1.00104.05           C
ATOM      4  CG  LYS     1      -1.477   0.578  -7.111  1.00104.05           C
ATOM      5  CD  LYS     1      -1.014   1.900  -7.724  1.00104.05           C
ATOM      6  CE  LYS     1      -0.984   3.058  -6.726  1.00104.05           C
ATOM      7  NZ  LYS     1      -0.524   4.292  -7.400  1.00104.05           N
ATOM      8  C   LYS     1       1.757  -1.015  -5.787  1.00104.05           C
ATOM      9  O   LYS     1       1.288  -1.641  -4.838  1.00104.05           O
ATOM     10  N   ASP     2       3.080  -0.810  -5.930  1.00 70.06           N
ATOM     11  CA  ASP     2       3.980  -1.279  -4.921  1.00 70.06           C
ATOM     12  CB  ASP     2       5.455  -1.207  -5.353  1.00 70.06           C
ATOM     13  CG  ASP     2       6.308  -2.034  -4.403  1.00 70.06           C
ATOM     14  OD1 ASP     2       5.758  -2.557  -3.397  1.00 70.06           O
ATOM     15  OD2 ASP     2       7.530  -2.158  -4.681  1.00 70.06           O
ATOM     16  C   ASP     2       3.782  -0.359  -3.762  1.00 70.06           C
ATOM     17  O   ASP     2       3.456   0.813  -3.947  1.00 70.06           O
ATOM     18  N   THR     3       3.958  -0.861  -2.526  1.00 37.71           N
ATOM     19  CA  THR     3       3.729  -0.004  -1.400  1.00 37.71           C
ATOM     20  CB  THR     3       2.767  -0.577  -0.400  1.00 37.71           C
ATOM     21  OG1 THR     3       1.511  -0.824  -1.015  1.00 37.71           O
ATOM     22  CG2 THR     3       2.607   0.420   0.761  1.00 37.71           C
ATOM     23  C   THR     3       5.034   0.209  -0.709  1.00 37.71           C
ATOM     24  O   THR     3       5.860  -0.696  -0.613  1.00 37.71           O
ATOM     25  N   ILE     4       5.256   1.444  -0.219  1.00 92.62           N
ATOM     26  CA  ILE     4       6.476   1.759   0.462  1.00 92.62           C
ATOM     27  CB  ILE     4       7.143   3.006  -0.056  1.00 92.62           C
ATOM     28  CG1 ILE     4       8.547   3.157   0.545  1.00 92.62           C
ATOM     29  CG2 ILE     4       6.229   4.214   0.200  1.00 92.62           C
ATOM     30  CD1 ILE     4       9.356   4.264  -0.127  1.00 92.62           C
ATOM     31  C   ILE     4       6.129   1.979   1.899  1.00 92.62           C
ATOM     32  O   ILE     4       5.181   2.693   2.221  1.00 92.62           O
ATOM     33  N   ALA     5       6.874   1.334   2.816  1.00 50.97           N
ATOM     34  CA  ALA     5       6.538   1.503   4.196  1.00 50.97           C
ATOM     35  CB  ALA     5       5.874   0.261   4.816  1.00 50.97           C
ATOM     36  C   ALA     5       7.792   1.771   4.963  1.00 50.97           C
ATOM     37  O   ALA     5       8.869   1.284   4.620  1.00 50.97           O
ATOM     38  N   LEU     6       7.673   2.587   6.026  1.00154.43           N
ATOM     39  CA  LEU     6       8.799   2.887   6.852  1.00154.43           C
ATOM     40  CB  LEU     6       9.240   4.359   6.779  1.00154.43           C
ATOM     41  CG  LEU     6      10.447   4.692   7.676  1.00154.43           C
ATOM     42  CD1 LEU     6      11.703   3.913   7.246  1.00154.43           C
ATOM     43  CD2 LEU     6      10.679   6.209   7.750  1.00154.43           C
ATOM     44  C   LEU     6       8.375   2.624   8.255  1.00154.43           C
ATOM     45  O   LEU     6       7.393   3.193   8.734  1.00154.43           O
ATOM     46  N   VAL     7       9.112   1.742   8.956  1.00140.56           N
ATOM     47  CA  VAL     7       8.733   1.485  10.307  1.00140.56           C
ATOM     48  CB  VAL     7       8.604   0.029  10.657  1.00140.56           C
ATOM     49  CG1 VAL     7       9.986  -0.637  10.581  1.00140.56           C
ATOM     50  CG2 VAL     7       7.943  -0.075  12.041  1.00140.56           C
ATOM     51  C   VAL     7       9.779   2.091  11.177  1.00140.56           C
ATOM     52  O   VAL     7      10.975   1.993  10.901  1.00140.56           O
ATOM     53  N   VAL     8       9.336   2.761  12.256  1.00 90.91           N
ATOM     54  CA  VAL     8      10.278   3.444  13.086  1.00 90.91           C
ATOM     55  CB  VAL     8      10.413   4.874  12.641  1.00 90.91           C
ATOM     56  CG1 VAL     8      11.331   5.641  13.590  1.00 90.91           C
ATOM     57  CG2 VAL     8      10.872   4.880  11.173  1.00 90.91           C
ATOM     58  C   VAL     8       9.743   3.445  14.484  1.00 90.91           C
ATOM     59  O   VAL     8       8.551   3.232  14.701  1.00 90.91           O
ATOM     60  N   SER     9      10.637   3.673  15.468  1.00109.31           N
ATOM     61  CA  SER     9      10.297   3.682  16.858  1.00109.31           C
ATOM     62  CB  SER     9      11.514   3.948  17.761  1.00109.31           C
ATOM     63  OG  SER     9      11.119   3.947  19.125  1.00109.31           O
ATOM     64  C   SER     9       9.284   4.750  17.162  1.00109.31           C
ATOM     65  O   SER     9       8.134   4.434  17.459  1.00109.31           O
ATOM     66  N   THR    10       9.662   6.048  17.098  1.00125.79           N
ATOM     67  CA  THR    10       8.679   7.026  17.479  1.00125.79           C
ATOM     68  CB  THR    10       8.627   7.271  18.959  1.00125.79           C
ATOM     69  OG1 THR    10       7.514   8.090  19.278  1.00125.79           O
ATOM     70  CG2 THR    10       9.934   7.959  19.390  1.00125.79           C
ATOM     71  C   THR    10       8.923   8.353  16.827  1.00125.79           C
ATOM     72  O   THR    10      10.024   8.673  16.381  1.00125.79           O
ATOM     73  N   LEU    11       7.830   9.139  16.743  1.00 72.75           N
ATOM     74  CA  LEU    11       7.765  10.478  16.229  1.00 72.75           C
ATOM     75  CB  LEU    11       6.329  10.944  15.944  1.00 72.75           C
ATOM     76  CG  LEU    11       5.655  10.118  14.832  1.00 72.75           C
ATOM     77  CD1 LEU    11       4.288  10.700  14.449  1.00 72.75           C
ATOM     78  CD2 LEU    11       6.584   9.936  13.621  1.00 72.75           C
ATOM     79  C   LEU    11       8.389  11.431  17.206  1.00 72.75           C
ATOM     80  O   LEU    11       8.807  12.526  16.835  1.00 72.75           O
ATOM     81  N   ASN    12       8.416  11.054  18.498  1.00115.92           N
ATOM     82  CA  ASN    12       8.890  11.908  19.553  1.00115.92           C
ATOM     83  CB  ASN    12       8.787  11.249  20.938  1.00115.92           C
ATOM     84  CG  ASN    12       7.310  11.143  21.291  1.00115.92           C
ATOM     85  OD1 ASN    12       6.558  10.403  20.660  1.00115.92           O
ATOM     86  ND2 ASN    12       6.881  11.909  22.329  1.00115.92           N
ATOM     87  C   ASN    12      10.326  12.280  19.336  1.00115.92           C
ATOM     88  O   ASN    12      10.727  13.399  19.652  1.00115.92           O
ATOM     89  N   ASN    13      11.148  11.347  18.819  1.00 85.25           N
ATOM     90  CA  ASN    13      12.541  11.621  18.592  1.00 85.25           C
ATOM     91  CB  ASN    13      13.365  10.321  18.484  1.00 85.25           C
ATOM     92  CG  ASN    13      14.846  10.605  18.244  1.00 85.25           C
ATOM     93  OD1 ASN    13      15.246  11.722  17.921  1.00 85.25           O
ATOM     94  ND2 ASN    13      15.687   9.544  18.388  1.00 85.25           N
ATOM     95  C   ASN    13      12.649  12.345  17.283  1.00 85.25           C
ATOM     96  O   ASN    13      12.191  11.861  16.251  1.00 85.25           O
ATOM     97  N   PRO    14      13.260  13.498  17.286  1.00 82.26           N
ATOM     98  CA  PRO    14      13.415  14.315  16.112  1.00 82.26           C
ATOM     99  CD  PRO    14      13.834  14.100  18.477  1.00 82.26           C
ATOM    100  CB  PRO    14      14.091  15.599  16.595  1.00 82.26           C
ATOM    101  CG  PRO    14      14.749  15.207  17.932  1.00 82.26           C
ATOM    102  C   PRO    14      14.194  13.593  15.058  1.00 82.26           C
ATOM    103  O   PRO    14      14.095  13.955  13.885  1.00 82.26           O
ATOM    104  N   PHE    15      14.986  12.580  15.446  1.00 62.94           N
ATOM    105  CA  PHE    15      15.760  11.859  14.483  1.00 62.94           C
ATOM    106  CB  PHE    15      16.562  10.719  15.135  1.00 62.94           C
ATOM    107  CG  PHE    15      17.170   9.878  14.066  1.00 62.94           C
ATOM    108  CD1 PHE    15      18.364  10.224  13.478  1.00 62.94           C
ATOM    109  CD2 PHE    15      16.536   8.726  13.657  1.00 62.94           C
ATOM    110  CE1 PHE    15      18.912   9.433  12.495  1.00 62.94           C
ATOM    111  CE2 PHE    15      17.078   7.933  12.675  1.00 62.94           C
ATOM    112  CZ  PHE    15      18.270   8.287  12.091  1.00 62.94           C
ATOM    113  C   PHE    15      14.810  11.246  13.513  1.00 62.94           C
ATOM    114  O   PHE    15      14.987  11.343  12.299  1.00 62.94           O
ATOM    115  N   PHE    16      13.764  10.604  14.058  1.00139.29           N
ATOM    116  CA  PHE    16      12.777   9.904  13.296  1.00139.29           C
ATOM    117  CB  PHE    16      11.932   8.928  14.121  1.00139.29           C
ATOM    118  CG  PHE    16      12.911   7.954  14.680  1.00139.29           C
ATOM    119  CD1 PHE    16      13.757   7.258  13.846  1.00139.29           C
ATOM    120  CD2 PHE    16      13.037   7.792  16.039  1.00139.29           C
ATOM    121  CE1 PHE    16      14.672   6.366  14.354  1.00139.29           C
ATOM    122  CE2 PHE    16      13.949   6.901  16.554  1.00139.29           C
ATOM    123  CZ  PHE    16      14.763   6.183  15.712  1.00139.29           C
ATOM    124  C   PHE    16      11.884  10.840  12.556  1.00139.29           C
ATOM    125  O   PHE    16      11.318  10.469  11.530  1.00139.29           O
ATOM    126  N   VAL    17      11.678  12.060  13.080  1.00 30.24           N
ATOM    127  CA  VAL    17      10.806  12.965  12.394  1.00 30.24           C
ATOM    128  CB  VAL    17      10.734  14.311  13.054  1.00 30.24           C
ATOM    129  CG1 VAL    17       9.896  15.250  12.172  1.00 30.24           C
ATOM    130  CG2 VAL    17      10.178  14.127  14.476  1.00 30.24           C
ATOM    131  C   VAL    17      11.363  13.164  11.020  1.00 30.24           C
ATOM    132  O   VAL    17      10.633  13.115  10.032  1.00 30.24           O
ATOM    133  N   SER    18      12.684  13.399  10.929  1.00 38.75           N
ATOM    134  CA  SER    18      13.331  13.605   9.667  1.00 38.75           C
ATOM    135  CB  SER    18      14.765  14.137   9.830  1.00 38.75           C
ATOM    136  OG  SER    18      15.534  13.229  10.602  1.00 38.75           O
ATOM    137  C   SER    18      13.384  12.324   8.887  1.00 38.75           C
ATOM    138  O   SER    18      13.217  12.324   7.668  1.00 38.75           O
ATOM    139  N   LEU    19      13.594  11.184   9.570  1.00102.17           N
ATOM    140  CA  LEU    19      13.741   9.940   8.869  1.00102.17           C
ATOM    141  CB  LEU    19      13.996   8.754   9.828  1.00102.17           C
ATOM    142  CG  LEU    19      14.448   7.421   9.181  1.00102.17           C
ATOM    143  CD1 LEU    19      14.652   6.341  10.253  1.00102.17           C
ATOM    144  CD2 LEU    19      13.524   6.941   8.047  1.00102.17           C
ATOM    145  C   LEU    19      12.469   9.679   8.123  1.00102.17           C
ATOM    146  O   LEU    19      12.494   9.249   6.971  1.00102.17           O
ATOM    147  N   LYS    20      11.321   9.932   8.773  1.00 94.87           N
ATOM    148  CA  LYS    20      10.036   9.701   8.178  1.00 94.87           C
ATOM    149  CB  LYS    20       8.874   9.957   9.153  1.00 94.87           C
ATOM    150  CG  LYS    20       7.498   9.695   8.534  1.00 94.87           C
ATOM    151  CD  LYS    20       6.365   9.621   9.561  1.00 94.87           C
ATOM    152  CE  LYS    20       5.735  10.978   9.883  1.00 94.87           C
ATOM    153  NZ  LYS    20       4.634  10.807  10.858  1.00 94.87           N
ATOM    154  C   LYS    20       9.857  10.624   7.017  1.00 94.87           C
ATOM    155  O   LYS    20       9.286  10.249   5.994  1.00 94.87           O
ATOM    156  N   ASP    21      10.339  11.871   7.156  1.00 29.98           N
ATOM    157  CA  ASP    21      10.159  12.847   6.124  1.00 29.98           C
ATOM    158  CB  ASP    21      10.760  14.214   6.492  1.00 29.98           C
ATOM    159  CG  ASP    21       9.912  14.803   7.609  1.00 29.98           C
ATOM    160  OD1 ASP    21       8.825  14.233   7.891  1.00 29.98           O
ATOM    161  OD2 ASP    21      10.341  15.833   8.195  1.00 29.98           O
ATOM    162  C   ASP    21      10.850  12.371   4.888  1.00 29.98           C
ATOM    163  O   ASP    21      10.321  12.505   3.786  1.00 29.98           O
ATOM    164  N   GLY    22      12.058  11.799   5.044  1.00 36.68           N
ATOM    165  CA  GLY    22      12.823  11.365   3.911  1.00 36.68           C
ATOM    166  C   GLY    22      12.124  10.249   3.197  1.00 36.68           C
ATOM    167  O   GLY    22      12.086  10.215   1.968  1.00 36.68           O
ATOM    168  N   ALA    23      11.559   9.282   3.940  1.00 41.89           N
ATOM    169  CA  ALA    23      10.916   8.187   3.277  1.00 41.89           C
ATOM    170  CB  ALA    23      10.357   7.142   4.255  1.00 41.89           C
ATOM    171  C   ALA    23       9.764   8.727   2.494  1.00 41.89           C
ATOM    172  O   ALA    23       9.526   8.328   1.354  1.00 41.89           O
ATOM    173  N   GLN    24       9.027   9.679   3.093  1.00 39.15           N
ATOM    174  CA  GLN    24       7.870  10.222   2.444  1.00 39.15           C
ATOM    175  CB  GLN    24       7.115  11.256   3.297  1.00 39.15           C
ATOM    176  CG  GLN    24       5.812  11.726   2.642  1.00 39.15           C
ATOM    177  CD  GLN    24       5.141  12.738   3.559  1.00 39.15           C
ATOM    178  OE1 GLN    24       5.737  13.214   4.523  1.00 39.15           O
ATOM    179  NE2 GLN    24       3.863  13.082   3.248  1.00 39.15           N
ATOM    180  C   GLN    24       8.293  10.909   1.182  1.00 39.15           C
ATOM    181  O   GLN    24       7.614  10.808   0.161  1.00 39.15           O
ATOM    182  N   LYS    25       9.429  11.631   1.213  1.00111.34           N
ATOM    183  CA  LYS    25       9.848  12.351   0.045  1.00111.34           C
ATOM    184  CB  LYS    25      11.101  13.222   0.255  1.00111.34           C
ATOM    185  CG  LYS    25      12.401  12.429   0.394  1.00111.34           C
ATOM    186  CD  LYS    25      13.666  13.270   0.209  1.00111.34           C
ATOM    187  CE  LYS    25      14.150  13.334  -1.241  1.00111.34           C
ATOM    188  NZ  LYS    25      13.142  14.014  -2.084  1.00111.34           N
ATOM    189  C   LYS    25      10.165  11.386  -1.054  1.00111.34           C
ATOM    190  O   LYS    25       9.863  11.645  -2.218  1.00111.34           O
ATOM    191  N   GLU    26      10.801  10.251  -0.714  1.00 71.89           N
ATOM    192  CA  GLU    26      11.210   9.301  -1.711  1.00 71.89           C
ATOM    193  CB  GLU    26      12.030   8.140  -1.122  1.00 71.89           C
ATOM    194  CG  GLU    26      12.760   7.302  -2.174  1.00 71.89           C
ATOM    195  CD  GLU    26      14.027   8.046  -2.568  1.00 71.89           C
ATOM    196  OE1 GLU    26      14.158   9.239  -2.184  1.00 71.89           O
ATOM    197  OE2 GLU    26      14.884   7.431  -3.258  1.00 71.89           O
ATOM    198  C   GLU    26      10.005   8.711  -2.371  1.00 71.89           C
ATOM    199  O   GLU    26       9.958   8.569  -3.593  1.00 71.89           O
ATOM    200  N   ALA    27       8.976   8.376  -1.573  1.00 33.43           N
ATOM    201  CA  ALA    27       7.804   7.758  -2.112  1.00 33.43           C
ATOM    202  CB  ALA    27       6.735   7.471  -1.044  1.00 33.43           C
ATOM    203  C   ALA    27       7.214   8.713  -3.096  1.00 33.43           C
ATOM    204  O   ALA    27       6.749   8.317  -4.163  1.00 33.43           O
ATOM    205  N   ASP    28       7.247  10.015  -2.765  1.00 30.41           N
ATOM    206  CA  ASP    28       6.644  11.011  -3.599  1.00 30.41           C
ATOM    207  CB  ASP    28       6.780  12.427  -3.020  1.00 30.41           C
ATOM    208  CG  ASP    28       5.858  12.512  -1.813  1.00 30.41           C
ATOM    209  OD1 ASP    28       5.046  11.567  -1.625  1.00 30.41           O
ATOM    210  OD2 ASP    28       5.948  13.523  -1.066  1.00 30.41           O
ATOM    211  C   ASP    28       7.282  11.011  -4.952  1.00 30.41           C
ATOM    212  O   ASP    28       6.586  11.100  -5.963  1.00 30.41           O
ATOM    213  N   LYS    29       8.622  10.896  -5.025  1.00 73.34           N
ATOM    214  CA  LYS    29       9.241  10.979  -6.318  1.00 73.34           C
ATOM    215  CB  LYS    29      10.778  10.877  -6.280  1.00 73.34           C
ATOM    216  CG  LYS    29      11.305   9.489  -5.913  1.00 73.34           C
ATOM    217  CD  LYS    29      12.783   9.293  -6.254  1.00 73.34           C
ATOM    218  CE  LYS    29      13.309   7.896  -5.923  1.00 73.34           C
ATOM    219  NZ  LYS    29      14.726   7.780  -6.333  1.00 73.34           N
ATOM    220  C   LYS    29       8.740   9.853  -7.169  1.00 73.34           C
ATOM    221  O   LYS    29       8.386  10.051  -8.331  1.00 73.34           O
ATOM    222  N   LEU    30       8.696   8.639  -6.593  1.00 50.63           N
ATOM    223  CA  LEU    30       8.271   7.445  -7.268  1.00 50.63           C
ATOM    224  CB  LEU    30       8.497   6.175  -6.431  1.00 50.63           C
ATOM    225  CG  LEU    30       9.981   5.866  -6.159  1.00 50.63           C
ATOM    226  CD1 LEU    30      10.142   4.587  -5.321  1.00 50.63           C
ATOM    227  CD2 LEU    30      10.792   5.831  -7.463  1.00 50.63           C
ATOM    228  C   LEU    30       6.808   7.531  -7.569  1.00 50.63           C
ATOM    229  O   LEU    30       6.345   7.000  -8.576  1.00 50.63           O
ATOM    230  N   GLY    31       6.021   8.182  -6.693  1.00 23.48           N
ATOM    231  CA  GLY    31       4.615   8.254  -6.958  1.00 23.48           C
ATOM    232  C   GLY    31       3.977   6.996  -6.464  1.00 23.48           C
ATOM    233  O   GLY    31       2.989   6.528  -7.028  1.00 23.48           O
ATOM    234  N   TYR    32       4.534   6.411  -5.385  1.00 99.45           N
ATOM    235  CA  TYR    32       3.977   5.204  -4.852  1.00 99.45           C
ATOM    236  CB  TYR    32       4.967   4.028  -4.818  1.00 99.45           C
ATOM    237  CG  TYR    32       5.217   3.664  -6.242  1.00 99.45           C
ATOM    238  CD1 TYR    32       6.109   4.389  -6.998  1.00 99.45           C
ATOM    239  CD2 TYR    32       4.555   2.606  -6.823  1.00 99.45           C
ATOM    240  CE1 TYR    32       6.340   4.061  -8.313  1.00 99.45           C
ATOM    241  CE2 TYR    32       4.783   2.273  -8.138  1.00 99.45           C
ATOM    242  CZ  TYR    32       5.677   3.003  -8.885  1.00 99.45           C
ATOM    243  OH  TYR    32       5.914   2.668 -10.234  1.00 99.45           O
ATOM    244  C   TYR    32       3.498   5.486  -3.464  1.00 99.45           C
ATOM    245  O   TYR    32       4.009   6.371  -2.780  1.00 99.45           O
ATOM    246  N   ASN    33       2.465   4.735  -3.030  1.00 57.25           N
ATOM    247  CA  ASN    33       1.838   4.950  -1.756  1.00 57.25           C
ATOM    248  CB  ASN    33       0.662   3.990  -1.496  1.00 57.25           C
ATOM    249  CG  ASN    33      -0.425   4.277  -2.524  1.00 57.25           C
ATOM    250  OD1 ASN    33      -0.891   3.376  -3.220  1.00 57.25           O
ATOM    251  ND2 ASN    33      -0.846   5.566  -2.622  1.00 57.25           N
ATOM    252  C   ASN    33       2.842   4.729  -0.673  1.00 57.25           C
ATOM    253  O   ASN    33       3.687   3.839  -0.759  1.00 57.25           O
ATOM    254  N   LEU    34       2.763   5.566   0.384  1.00 86.30           N
ATOM    255  CA  LEU    34       3.675   5.491   1.492  1.00 86.30           C
ATOM    256  CB  LEU    34       4.385   6.825   1.772  1.00 86.30           C
ATOM    257  CG  LEU    34       5.366   6.784   2.958  1.00 86.30           C
ATOM    258  CD1 LEU    34       6.551   5.852   2.678  1.00 86.30           C
ATOM    259  CD2 LEU    34       5.796   8.202   3.368  1.00 86.30           C
ATOM    260  C   LEU    34       2.901   5.152   2.728  1.00 86.30           C
ATOM    261  O   LEU    34       1.781   5.627   2.919  1.00 86.30           O
ATOM    262  N   VAL    35       3.482   4.292   3.593  1.00 53.16           N
ATOM    263  CA  VAL    35       2.818   3.958   4.817  1.00 53.16           C
ATOM    264  CB  VAL    35       2.319   2.542   4.840  1.00 53.16           C
ATOM    265  CG1 VAL    35       1.704   2.257   6.219  1.00 53.16           C
ATOM    266  CG2 VAL    35       1.344   2.346   3.667  1.00 53.16           C
ATOM    267  C   VAL    35       3.813   4.088   5.926  1.00 53.16           C
ATOM    268  O   VAL    35       4.837   3.409   5.935  1.00 53.16           O
ATOM    269  N   VAL    36       3.525   4.956   6.914  1.00105.69           N
ATOM    270  CA  VAL    36       4.435   5.118   8.009  1.00105.69           C
ATOM    271  CB  VAL    36       4.508   6.527   8.520  1.00105.69           C
ATOM    272  CG1 VAL    36       5.041   7.433   7.396  1.00105.69           C
ATOM    273  CG2 VAL    36       3.118   6.930   9.041  1.00105.69           C
ATOM    274  C   VAL    36       3.929   4.266   9.130  1.00105.69           C
ATOM    275  O   VAL    36       2.726   4.210   9.378  1.00105.69           O
ATOM    276  N   LEU    37       4.833   3.545   9.825  1.00118.13           N
ATOM    277  CA  LEU    37       4.393   2.730  10.925  1.00118.13           C
ATOM    278  CB  LEU    37       4.711   1.230  10.766  1.00118.13           C
ATOM    279  CG  LEU    37       4.050   0.524   9.564  1.00118.13           C
ATOM    280  CD1 LEU    37       2.517   0.517   9.665  1.00118.13           C
ATOM    281  CD2 LEU    37       4.568   1.077   8.233  1.00118.13           C
ATOM    282  C   LEU    37       5.159   3.171  12.142  1.00118.13           C
ATOM    283  O   LEU    37       6.357   3.429  12.052  1.00118.13           O
ATOM    284  N   ASP    38       4.489   3.277  13.313  1.00 97.60           N
ATOM    285  CA  ASP    38       5.160   3.678  14.528  1.00 97.60           C
ATOM    286  CB  ASP    38       4.597   4.982  15.124  1.00 97.60           C
ATOM    287  CG  ASP    38       5.462   5.425  16.301  1.00 97.60           C
ATOM    288  OD1 ASP    38       5.608   4.632  17.269  1.00 97.60           O
ATOM    289  OD2 ASP    38       5.988   6.569  16.243  1.00 97.60           O
ATOM    290  C   ASP    38       4.985   2.587  15.555  1.00 97.60           C
ATOM    291  O   ASP    38       3.862   2.251  15.925  1.00 97.60           O
ATOM    292  N   SER    39       6.108   1.978  15.999  1.00 71.84           N
ATOM    293  CA  SER    39       6.160   0.909  16.968  1.00 71.84           C
ATOM    294  CB  SER    39       7.480   0.121  16.892  1.00 71.84           C
ATOM    295  OG  SER    39       8.573   0.964  17.226  1.00 71.84           O
ATOM    296  C   SER    39       6.019   1.394  18.382  1.00 71.84           C
ATOM    297  O   SER    39       5.440   0.705  19.220  1.00 71.84           O
ATOM    298  N   GLN    40       6.517   2.604  18.692  1.00169.41           N
ATOM    299  CA  GLN    40       6.519   3.072  20.054  1.00169.41           C
ATOM    300  CB  GLN    40       5.152   3.004  20.760  1.00169.41           C
ATOM    301  CG  GLN    40       4.020   3.732  20.046  1.00169.41           C
ATOM    302  CD  GLN    40       3.203   2.685  19.300  1.00169.41           C
ATOM    303  OE1 GLN    40       3.068   1.547  19.746  1.00169.41           O
ATOM    304  NE2 GLN    40       2.631   3.084  18.132  1.00169.41           N
ATOM    305  C   GLN    40       7.428   2.205  20.882  1.00169.41           C
ATOM    306  O   GLN    40       7.207   2.039  22.082  1.00169.41           O
ATOM    307  N   ASN    41       8.502   1.672  20.265  1.00130.80           N
ATOM    308  CA  ASN    41       9.497   0.880  20.938  1.00130.80           C
ATOM    309  CB  ASN    41       9.961   1.559  22.244  1.00130.80           C
ATOM    310  CG  ASN    41      11.367   1.098  22.620  1.00130.80           C
ATOM    311  OD1 ASN    41      11.597  -0.044  23.013  1.00130.80           O
ATOM    312  ND2 ASN    41      12.350   2.031  22.502  1.00130.80           N
ATOM    313  C   ASN    41       8.981  -0.487  21.253  1.00130.80           C
ATOM    314  O   ASN    41       9.592  -1.225  22.024  1.00130.80           O
ATOM    315  N   ASN    42       7.865  -0.904  20.635  1.00 65.45           N
ATOM    316  CA  ASN    42       7.450  -2.245  20.906  1.00 65.45           C
ATOM    317  CB  ASN    42       5.943  -2.395  21.172  1.00 65.45           C
ATOM    318  CG  ASN    42       5.726  -3.789  21.745  1.00 65.45           C
ATOM    319  OD1 ASN    42       6.596  -4.653  21.646  1.00 65.45           O
ATOM    320  ND2 ASN    42       4.535  -4.019  22.360  1.00 65.45           N
ATOM    321  C   ASN    42       7.781  -3.030  19.681  1.00 65.45           C
ATOM    322  O   ASN    42       7.196  -2.833  18.618  1.00 65.45           O
ATOM    323  N   PRO    43       8.732  -3.907  19.792  1.00139.02           N
ATOM    324  CA  PRO    43       9.068  -4.701  18.653  1.00139.02           C
ATOM    325  CD  PRO    43       9.872  -3.691  20.668  1.00139.02           C
ATOM    326  CB  PRO    43      10.369  -5.409  19.018  1.00139.02           C
ATOM    327  CG  PRO    43      11.042  -4.432  19.999  1.00139.02           C
ATOM    328  C   PRO    43       7.923  -5.600  18.316  1.00139.02           C
ATOM    329  O   PRO    43       7.788  -5.979  17.154  1.00139.02           O
ATOM    330  N   ALA    44       7.101  -5.962  19.319  1.00 33.11           N
ATOM    331  CA  ALA    44       5.980  -6.831  19.105  1.00 33.11           C
ATOM    332  CB  ALA    44       5.244  -7.176  20.410  1.00 33.11           C
ATOM    333  C   ALA    44       4.997  -6.154  18.203  1.00 33.11           C
ATOM    334  O   ALA    44       4.466  -6.762  17.276  1.00 33.11           O
ATOM    335  N   LYS    45       4.739  -4.859  18.465  1.00119.86           N
ATOM    336  CA  LYS    45       3.799  -4.076  17.715  1.00119.86           C
ATOM    337  CB  LYS    45       3.685  -2.642  18.264  1.00119.86           C
ATOM    338  CG  LYS    45       2.809  -1.711  17.425  1.00119.86           C
ATOM    339  CD  LYS    45       1.309  -1.969  17.550  1.00119.86           C
ATOM    340  CE  LYS    45       0.590  -0.957  18.444  1.00119.86           C
ATOM    341  NZ  LYS    45       0.536   0.363  17.775  1.00119.86           N
ATOM    342  C   LYS    45       4.276  -3.942  16.308  1.00119.86           C
ATOM    343  O   LYS    45       3.510  -4.103  15.358  1.00119.86           O
ATOM    344  N   GLU    46       5.580  -3.660  16.146  1.00119.45           N
ATOM    345  CA  GLU    46       6.100  -3.389  14.843  1.00119.45           C
ATOM    346  CB  GLU    46       7.574  -2.942  14.863  1.00119.45           C
ATOM    347  CG  GLU    46       8.565  -4.002  15.344  1.00119.45           C
ATOM    348  CD  GLU    46       9.073  -4.756  14.124  1.00119.45           C
ATOM    349  OE1 GLU    46       9.008  -4.187  13.001  1.00119.45           O
ATOM    350  OE2 GLU    46       9.546  -5.911  14.302  1.00119.45           O
ATOM    351  C   GLU    46       5.963  -4.597  13.973  1.00119.45           C
ATOM    352  O   GLU    46       5.586  -4.483  12.809  1.00119.45           O
ATOM    353  N   LEU    47       6.250  -5.793  14.514  1.00 79.11           N
ATOM    354  CA  LEU    47       6.169  -6.992  13.729  1.00 79.11           C
ATOM    355  CB  LEU    47       6.655  -8.241  14.485  1.00 79.11           C
ATOM    356  CG  LEU    47       6.572  -9.530  13.645  1.00 79.11           C
ATOM    357  CD1 LEU    47       7.480  -9.447  12.407  1.00 79.11           C
ATOM    358  CD2 LEU    47       6.850 -10.773  14.502  1.00 79.11           C
ATOM    359  C   LEU    47       4.751  -7.226  13.324  1.00 79.11           C
ATOM    360  O   LEU    47       4.484  -7.629  12.192  1.00 79.11           O
ATOM    361  N   ALA    48       3.799  -6.975  14.243  1.00 24.87           N
ATOM    362  CA  ALA    48       2.420  -7.249  13.953  1.00 24.87           C
ATOM    363  CB  ALA    48       1.494  -6.933  15.139  1.00 24.87           C
ATOM    364  C   ALA    48       1.973  -6.407  12.799  1.00 24.87           C
ATOM    365  O   ALA    48       1.312  -6.899  11.885  1.00 24.87           O
ATOM    366  N   ASN    49       2.338  -5.113  12.804  1.00 37.60           N
ATOM    367  CA  ASN    49       1.908  -4.210  11.774  1.00 37.60           C
ATOM    368  CB  ASN    49       2.362  -2.764  12.026  1.00 37.60           C
ATOM    369  CG  ASN    49       1.631  -2.252  13.257  1.00 37.60           C
ATOM    370  OD1 ASN    49       0.589  -2.782  13.638  1.00 37.60           O
ATOM    371  ND2 ASN    49       2.188  -1.190  13.898  1.00 37.60           N
ATOM    372  C   ASN    49       2.498  -4.631  10.465  1.00 37.60           C
ATOM    373  O   ASN    49       1.831  -4.590   9.432  1.00 37.60           O
ATOM    374  N   VAL    50       3.776  -5.049  10.477  1.00 46.18           N
ATOM    375  CA  VAL    50       4.459  -5.431   9.275  1.00 46.18           C
ATOM    376  CB  VAL    50       5.883  -5.838   9.522  1.00 46.18           C
ATOM    377  CG1 VAL    50       6.487  -6.331   8.195  1.00 46.18           C
ATOM    378  CG2 VAL    50       6.634  -4.647  10.141  1.00 46.18           C
ATOM    379  C   VAL    50       3.759  -6.607   8.672  1.00 46.18           C
ATOM    380  O   VAL    50       3.618  -6.697   7.453  1.00 46.18           O
ATOM    381  N   GLN    51       3.322  -7.551   9.522  1.00 74.33           N
ATOM    382  CA  GLN    51       2.646  -8.733   9.073  1.00 74.33           C
ATOM    383  CB  GLN    51       2.291  -9.668  10.241  1.00 74.33           C
ATOM    384  CG  GLN    51       1.547 -10.935   9.817  1.00 74.33           C
ATOM    385  CD  GLN    51       1.076 -11.640  11.082  1.00 74.33           C
ATOM    386  OE1 GLN    51       1.426 -11.248  12.194  1.00 74.33           O
ATOM    387  NE2 GLN    51       0.251 -12.707  10.911  1.00 74.33           N
ATOM    388  C   GLN    51       1.351  -8.337   8.438  1.00 74.33           C
ATOM    389  O   GLN    51       0.955  -8.866   7.402  1.00 74.33           O
ATOM    390  N   ASP    52       0.643  -7.376   9.045  1.00 65.25           N
ATOM    391  CA  ASP    52      -0.629  -7.022   8.496  1.00 65.25           C
ATOM    392  CB  ASP    52      -1.349  -5.943   9.323  1.00 65.25           C
ATOM    393  CG  ASP    52      -2.769  -5.809   8.794  1.00 65.25           C
ATOM    394  OD1 ASP    52      -3.091  -6.476   7.774  1.00 65.25           O
ATOM    395  OD2 ASP    52      -3.555  -5.037   9.405  1.00 65.25           O
ATOM    396  C   ASP    52      -0.417  -6.479   7.117  1.00 65.25           C
ATOM    397  O   ASP    52      -1.145  -6.816   6.185  1.00 65.25           O
ATOM    398  N   LEU    53       0.611  -5.626   6.960  1.00114.09           N
ATOM    399  CA  LEU    53       0.876  -4.951   5.725  1.00114.09           C
ATOM    400  CB  LEU    53       1.962  -3.868   5.899  1.00114.09           C
ATOM    401  CG  LEU    53       2.033  -2.812   4.775  1.00114.09           C
ATOM    402  CD1 LEU    53       3.148  -1.792   5.052  1.00114.09           C
ATOM    403  CD2 LEU    53       2.121  -3.435   3.380  1.00114.09           C
ATOM    404  C   LEU    53       1.311  -5.951   4.683  1.00114.09           C
ATOM    405  O   LEU    53       0.891  -5.876   3.529  1.00114.09           O
ATOM    406  N   THR    54       2.142  -6.945   5.059  1.00119.82           N
ATOM    407  CA  THR    54       2.635  -7.874   4.080  1.00119.82           C
ATOM    408  CB  THR    54       3.565  -8.933   4.624  1.00119.82           C
ATOM    409  OG1 THR    54       4.003  -9.783   3.576  1.00119.82           O
ATOM    410  CG2 THR    54       2.836  -9.790   5.662  1.00119.82           C
ATOM    411  C   THR    54       1.477  -8.586   3.465  1.00119.82           C
ATOM    412  O   THR    54       1.484  -8.855   2.265  1.00119.82           O
ATOM    413  N   VAL    55       0.466  -8.929   4.285  1.00 37.80           N
ATOM    414  CA  VAL    55      -0.684  -9.665   3.840  1.00 37.80           C
ATOM    415  CB  VAL    55      -1.600 -10.027   4.972  1.00 37.80           C
ATOM    416  CG1 VAL    55      -2.835 -10.734   4.392  1.00 37.80           C
ATOM    417  CG2 VAL    55      -0.814 -10.872   5.988  1.00 37.80           C
ATOM    418  C   VAL    55      -1.502  -8.889   2.846  1.00 37.80           C
ATOM    419  O   VAL    55      -1.863  -9.414   1.795  1.00 37.80           O
ATOM    420  N   ARG    56      -1.812  -7.612   3.138  1.00115.53           N
ATOM    421  CA  ARG    56      -2.675  -6.858   2.268  1.00115.53           C
ATOM    422  CB  ARG    56      -2.952  -5.437   2.785  1.00115.53           C
ATOM    423  CG  ARG    56      -3.897  -4.646   1.880  1.00115.53           C
ATOM    424  CD  ARG    56      -3.791  -3.129   2.044  1.00115.53           C
ATOM    425  NE  ARG    56      -4.177  -2.767   3.437  1.00115.53           N
ATOM    426  CZ  ARG    56      -3.414  -1.863   4.118  1.00115.53           C
ATOM    427  NH1 ARG    56      -2.270  -1.381   3.550  1.00115.53           N
ATOM    428  NH2 ARG    56      -3.789  -1.439   5.361  1.00115.53           N
ATOM    429  C   ARG    56      -2.022  -6.696   0.931  1.00115.53           C
ATOM    430  O   ARG    56      -2.656  -6.830  -0.114  1.00115.53           O
ATOM    431  N   GLY    57      -0.714  -6.402   0.961  1.00 71.49           N
ATOM    432  CA  GLY    57       0.130  -6.108  -0.160  1.00 71.49           C
ATOM    433  C   GLY    57       0.350  -7.284  -1.064  1.00 71.49           C
ATOM    434  O   GLY    57       0.766  -7.084  -2.202  1.00 71.49           O
ATOM    435  N   THR    58       0.177  -8.526  -0.560  1.00209.86           N
ATOM    436  CA  THR    58       0.504  -9.739  -1.270  1.00209.86           C
ATOM    437  CB  THR    58      -0.294 -10.061  -2.517  1.00209.86           C
ATOM    438  OG1 THR    58      -0.147 -11.442  -2.814  1.00209.86           O
ATOM    439  CG2 THR    58       0.186  -9.254  -3.733  1.00209.86           C
ATOM    440  C   THR    58       1.962  -9.617  -1.550  1.00209.86           C
ATOM    441  O   THR    58       2.514 -10.083  -2.546  1.00209.86           O
ATOM    442  N   LYS    59       2.578  -8.952  -0.566  1.00223.55           N
ATOM    443  CA  LYS    59       3.926  -8.581  -0.305  1.00223.55           C
ATOM    444  CB  LYS    59       4.831  -9.659   0.255  1.00223.55           C
ATOM    445  CG  LYS    59       5.869  -8.898   1.054  1.00223.55           C
ATOM    446  CD  LYS    59       5.198  -7.866   1.975  1.00223.55           C
ATOM    447  CE  LYS    59       6.080  -7.256   3.064  1.00223.55           C
ATOM    448  NZ  LYS    59       6.374  -8.266   4.105  1.00223.55           N
ATOM    449  C   LYS    59       4.588  -7.760  -1.350  1.00223.55           C
ATOM    450  O   LYS    59       5.806  -7.814  -1.515  1.00223.55           O
ATOM    451  N   ILE    60       3.813  -6.914  -2.044  1.00128.02           N
ATOM    452  CA  ILE    60       4.506  -6.010  -2.900  1.00128.02           C
ATOM    453  CB  ILE    60       3.713  -5.616  -4.123  1.00128.02           C
ATOM    454  CG1 ILE    60       4.517  -4.639  -4.996  1.00128.02           C
ATOM    455  CG2 ILE    60       2.312  -5.131  -3.704  1.00128.02           C
ATOM    456  CD1 ILE    60       3.904  -4.419  -6.378  1.00128.02           C
ATOM    457  C   ILE    60       4.768  -4.819  -2.027  1.00128.02           C
ATOM    458  O   ILE    60       4.035  -3.831  -2.031  1.00128.02           O
ATOM    459  N   LEU    61       5.846  -4.910  -1.217  1.00216.33           N
ATOM    460  CA  LEU    61       6.199  -3.873  -0.280  1.00216.33           C
ATOM    461  CB  LEU    61       5.848  -4.170   1.184  1.00216.33           C
ATOM    462  CG  LEU    61       4.403  -3.872   1.571  1.00216.33           C
ATOM    463  CD1 LEU    61       4.133  -2.361   1.510  1.00216.33           C
ATOM    464  CD2 LEU    61       3.415  -4.701   0.746  1.00216.33           C
ATOM    465  C   LEU    61       7.677  -3.648  -0.251  1.00216.33           C
ATOM    466  O   LEU    61       8.443  -4.388  -0.867  1.00216.33           O
ATOM    467  N   LEU    62       8.082  -2.565   0.467  1.00176.21           N
ATOM    468  CA  LEU    62       9.461  -2.194   0.701  1.00176.21           C
ATOM    469  CB  LEU    62       9.894  -1.058  -0.239  1.00176.21           C
ATOM    470  CG  LEU    62      11.412  -0.918  -0.378  1.00176.21           C
ATOM    471  CD1 LEU    62      12.103  -0.632   0.967  1.00176.21           C
ATOM    472  CD2 LEU    62      11.956  -2.144  -1.127  1.00176.21           C
ATOM    473  C   LEU    62       9.519  -1.630   2.129  1.00176.21           C
ATOM    474  O   LEU    62       8.713  -0.750   2.425  1.00176.21           O
ATOM    475  N   ILE    63      10.452  -2.069   3.046  1.00143.55           N
ATOM    476  CA  ILE    63      10.416  -1.595   4.449  1.00143.55           C
ATOM    477  CB  ILE    63       9.621  -2.558   5.296  1.00143.55           C
ATOM    478  CG1 ILE    63       8.219  -2.730   4.690  1.00143.55           C
ATOM    479  CG2 ILE    63       9.565  -2.071   6.753  1.00143.55           C
ATOM    480  CD1 ILE    63       7.434  -3.897   5.289  1.00143.55           C
ATOM    481  C   ILE    63      11.813  -1.371   5.152  1.00143.55           C
ATOM    482  O   ILE    63      12.803  -1.870   4.615  1.00143.55           O
ATOM    483  N   ASN    64      11.922  -0.602   6.340  1.00297.90           N
ATOM    484  CA  ASN    64      13.123  -0.285   7.216  1.00297.90           C
ATOM    485  CB  ASN    64      13.636   1.152   7.004  1.00297.90           C
ATOM    486  CG  ASN    64      14.267   1.276   5.627  1.00297.90           C
ATOM    487  OD1 ASN    64      15.479   1.443   5.503  1.00297.90           O
ATOM    488  ND2 ASN    64      13.427   1.194   4.560  1.00297.90           N
ATOM    489  C   ASN    64      12.936  -0.397   8.862  1.00297.90           C
ATOM    490  O   ASN    64      12.126   0.443   9.256  1.00297.90           O
ATOM    491  N   PRO    65      13.643  -1.273   9.828  1.00296.12           N
ATOM    492  CA  PRO    65      13.538  -1.644  11.369  1.00296.12           C
ATOM    493  CD  PRO    65      14.128  -2.444   9.117  1.00296.12           C
ATOM    494  CB  PRO    65      13.901  -3.132  11.424  1.00296.12           C
ATOM    495  CG  PRO    65      13.794  -3.658   9.989  1.00296.12           C
ATOM    496  C   PRO    65      14.045  -1.101  12.785  1.00296.12           C
ATOM    497  O   PRO    65      15.111  -0.493  12.906  1.00296.12           O
ATOM    498  N   THR    66      13.317  -1.459  13.924  1.00214.65           N
ATOM    499  CA  THR    66      13.478  -1.127  15.362  1.00214.65           C
ATOM    500  CB  THR    66      12.230  -1.425  16.144  1.00214.65           C
ATOM    501  OG1 THR    66      12.334  -0.889  17.454  1.00214.65           O
ATOM    502  CG2 THR    66      12.022  -2.947  16.201  1.00214.65           C
ATOM    503  C   THR    66      14.636  -1.732  16.150  1.00214.65           C
ATOM    504  O   THR    66      15.351  -1.005  16.842  1.00214.65           O
ATOM    505  N   ASP    67      14.849  -3.067  16.140  1.00163.30           N
ATOM    506  CA  ASP    67      15.945  -3.597  16.923  1.00163.30           C
ATOM    507  CB  ASP    67      15.581  -4.056  18.350  1.00163.30           C
ATOM    508  CG  ASP    67      14.579  -5.193  18.308  1.00163.30           C
ATOM    509  OD1 ASP    67      13.505  -5.014  17.676  1.00163.30           O
ATOM    510  OD2 ASP    67      14.870  -6.250  18.930  1.00163.30           O
ATOM    511  C   ASP    67      16.574  -4.727  16.170  1.00163.30           C
ATOM    512  O   ASP    67      16.033  -5.191  15.170  1.00163.30           O
ATOM    513  N   SER    68      17.756  -5.184  16.636  1.00 69.04           N
ATOM    514  CA  SER    68      18.554  -6.180  15.969  1.00 69.04           C
ATOM    515  CB  SER    68      19.880  -6.448  16.700  1.00 69.04           C
ATOM    516  OG  SER    68      20.672  -5.269  16.734  1.00 69.04           O
ATOM    517  C   SER    68      17.844  -7.494  15.866  1.00 69.04           C
ATOM    518  O   SER    68      17.859  -8.119  14.808  1.00 69.04           O
ATOM    519  N   ASP    69      17.228  -7.963  16.967  1.00 49.18           N
ATOM    520  CA  ASP    69      16.579  -9.245  16.967  1.00 49.18           C
ATOM    521  CB  ASP    69      16.065  -9.652  18.359  1.00 49.18           C
ATOM    522  CG  ASP    69      17.271  -9.949  19.240  1.00 49.18           C
ATOM    523  OD1 ASP    69      18.411  -9.932  18.705  1.00 49.18           O
ATOM    524  OD2 ASP    69      17.068 -10.203  20.458  1.00 49.18           O
ATOM    525  C   ASP    69      15.395  -9.194  16.060  1.00 49.18           C
ATOM    526  O   ASP    69      15.126 -10.138  15.320  1.00 49.18           O
ATOM    527  N   ALA    70      14.679  -8.057  16.074  1.00 58.40           N
ATOM    528  CA  ALA    70      13.465  -7.906  15.329  1.00 58.40           C
ATOM    529  CB  ALA    70      12.817  -6.521  15.491  1.00 58.40           C
ATOM    530  C   ALA    70      13.771  -8.078  13.884  1.00 58.40           C
ATOM    531  O   ALA    70      12.956  -8.593  13.123  1.00 58.40           O
ATOM    532  N   VAL    71      14.972  -7.657  13.472  1.00 92.47           N
ATOM    533  CA  VAL    71      15.321  -7.673  12.091  1.00 92.47           C
ATOM    534  CB  VAL    71      16.734  -7.248  11.870  1.00 92.47           C
ATOM    535  CG1 VAL    71      17.040  -7.291  10.360  1.00 92.47           C
ATOM    536  CG2 VAL    71      16.898  -5.873  12.530  1.00 92.47           C
ATOM    537  C   VAL    71      15.153  -9.051  11.524  1.00 92.47           C
ATOM    538  O   VAL    71      14.643  -9.191  10.415  1.00 92.47           O
ATOM    539  N   GLY    72      15.570 -10.108  12.249  1.00 47.66           N
ATOM    540  CA  GLY    72      15.507 -11.435  11.695  1.00 47.66           C
ATOM    541  C   GLY    72      14.090 -11.850  11.416  1.00 47.66           C
ATOM    542  O   GLY    72      13.792 -12.378  10.346  1.00 47.66           O
ATOM    543  N   ASN    73      13.168 -11.632  12.373  1.00 37.02           N
ATOM    544  CA  ASN    73      11.812 -12.060  12.178  1.00 37.02           C
ATOM    545  CB  ASN    73      10.925 -11.832  13.416  1.00 37.02           C
ATOM    546  CG  ASN    73      11.362 -12.804  14.505  1.00 37.02           C
ATOM    547  OD1 ASN    73      11.733 -13.943  14.226  1.00 37.02           O
ATOM    548  ND2 ASN    73      11.313 -12.345  15.784  1.00 37.02           N
ATOM    549  C   ASN    73      11.224 -11.276  11.052  1.00 37.02           C
ATOM    550  O   ASN    73      10.513 -11.820  10.208  1.00 37.02           O
ATOM    551  N   ALA    74      11.515  -9.964  11.015  1.00 59.33           N
ATOM    552  CA  ALA    74      10.964  -9.116  10.003  1.00 59.33           C
ATOM    553  CB  ALA    74      11.381  -7.645  10.171  1.00 59.33           C
ATOM    554  C   ALA    74      11.461  -9.580   8.677  1.00 59.33           C
ATOM    555  O   ALA    74      10.693  -9.706   7.725  1.00 59.33           O
ATOM    556  N   VAL    75      12.769  -9.880   8.594  1.00 86.99           N
ATOM    557  CA  VAL    75      13.338 -10.313   7.355  1.00 86.99           C
ATOM    558  CB  VAL    75      14.819 -10.539   7.432  1.00 86.99           C
ATOM    559  CG1 VAL    75      15.290 -11.134   6.094  1.00 86.99           C
ATOM    560  CG2 VAL    75      15.502  -9.206   7.792  1.00 86.99           C
ATOM    561  C   VAL    75      12.698 -11.603   6.956  1.00 86.99           C
ATOM    562  O   VAL    75      12.435 -11.819   5.776  1.00 86.99           O
ATOM    563  N   LYS    76      12.433 -12.501   7.925  1.00 51.07           N
ATOM    564  CA  LYS    76      11.852 -13.774   7.595  1.00 51.07           C
ATOM    565  CB  LYS    76      11.599 -14.657   8.828  1.00 51.07           C
ATOM    566  CG  LYS    76      12.865 -15.120   9.550  1.00 51.07           C
ATOM    567  CD  LYS    76      12.583 -15.733  10.923  1.00 51.07           C
ATOM    568  CE  LYS    76      13.838 -16.228  11.646  1.00 51.07           C
ATOM    569  NZ  LYS    76      13.479 -16.759  12.980  1.00 51.07           N
ATOM    570  C   LYS    76      10.516 -13.551   6.963  1.00 51.07           C
ATOM    571  O   LYS    76      10.204 -14.143   5.929  1.00 51.07           O
ATOM    572  N   MET    77       9.687 -12.677   7.565  1.00 58.13           N
ATOM    573  CA  MET    77       8.386 -12.473   6.999  1.00 58.13           C
ATOM    574  CB  MET    77       7.466 -11.561   7.829  1.00 58.13           C
ATOM    575  CG  MET    77       6.934 -12.225   9.101  1.00 58.13           C
ATOM    576  SD  MET    77       5.566 -11.334   9.900  1.00 58.13           S
ATOM    577  CE  MET    77       4.346 -11.715   8.608  1.00 58.13           C
ATOM    578  C   MET    77       8.514 -11.861   5.637  1.00 58.13           C
ATOM    579  O   MET    77       7.772 -12.219   4.723  1.00 58.13           O
ATOM    580  N   ALA    78       9.455 -10.911   5.471  1.00 77.05           N
ATOM    581  CA  ALA    78       9.645 -10.232   4.223  1.00 77.05           C
ATOM    582  CB  ALA    78      10.725  -9.138   4.297  1.00 77.05           C
ATOM    583  C   ALA    78      10.064 -11.199   3.173  1.00 77.05           C
ATOM    584  O   ALA    78       9.539 -11.197   2.060  1.00 77.05           O
ATOM    585  N   ASN    79      11.015 -12.084   3.508  1.00231.26           N
ATOM    586  CA  ASN    79      11.357 -13.100   2.568  1.00231.26           C
ATOM    587  CB  ASN    79      12.572 -13.949   2.977  1.00231.26           C
ATOM    588  CG  ASN    79      12.924 -14.855   1.808  1.00231.26           C
ATOM    589  OD1 ASN    79      13.429 -14.400   0.782  1.00231.26           O
ATOM    590  ND2 ASN    79      12.653 -16.178   1.966  1.00231.26           N
ATOM    591  C   ASN    79      10.146 -13.958   2.635  1.00231.26           C
ATOM    592  O   ASN    79       9.361 -13.805   3.555  1.00231.26           O
ATOM    593  N   GLN    80       9.905 -14.831   1.655  1.00306.45           N
ATOM    594  CA  GLN    80       8.709 -15.632   1.649  1.00306.45           C
ATOM    595  CB  GLN    80       8.288 -16.239   3.010  1.00306.45           C
ATOM    596  CG  GLN    80       7.143 -17.251   2.917  1.00306.45           C
ATOM    597  CD  GLN    80       5.838 -16.501   2.694  1.00306.45           C
ATOM    598  OE1 GLN    80       5.718 -15.324   3.030  1.00306.45           O
ATOM    599  NE2 GLN    80       4.828 -17.202   2.113  1.00306.45           N
ATOM    600  C   GLN    80       7.616 -14.778   1.087  1.00306.45           C
ATOM    601  O   GLN    80       7.000 -15.122   0.080  1.00306.45           O
ATOM    602  N   ALA    81       7.357 -13.632   1.743  1.00 78.57           N
ATOM    603  CA  ALA    81       6.410 -12.652   1.309  1.00 78.57           C
ATOM    604  CB  ALA    81       6.294 -11.504   2.320  1.00 78.57           C
ATOM    605  C   ALA    81       6.931 -12.136   0.002  1.00 78.57           C
ATOM    606  O   ALA    81       6.172 -11.757  -0.890  1.00 78.57           O
ATOM    607  N   ASN    82       8.270 -12.146  -0.140  1.00 89.51           N
ATOM    608  CA  ASN    82       8.959 -11.692  -1.315  1.00 89.51           C
ATOM    609  CB  ASN    82       8.335 -12.204  -2.625  1.00 89.51           C
ATOM    610  CG  ASN    82       8.674 -13.685  -2.730  1.00 89.51           C
ATOM    611  OD1 ASN    82       9.567 -14.178  -2.043  1.00 89.51           O
ATOM    612  ND2 ASN    82       7.950 -14.416  -3.619  1.00 89.51           N
ATOM    613  C   ASN    82       9.036 -10.199  -1.364  1.00 89.51           C
ATOM    614  O   ASN    82       9.328  -9.624  -2.411  1.00 89.51           O
ATOM    615  N   ILE    83       8.819  -9.531  -0.216  1.00173.69           N
ATOM    616  CA  ILE    83       9.021  -8.109  -0.122  1.00173.69           C
ATOM    617  CB  ILE    83       8.396  -7.450   1.070  1.00173.69           C
ATOM    618  CG1 ILE    83       8.863  -6.005   1.275  1.00173.69           C
ATOM    619  CG2 ILE    83       8.694  -8.326   2.259  1.00173.69           C
ATOM    620  CD1 ILE    83       8.227  -5.318   2.482  1.00173.69           C
ATOM    621  C   ILE    83      10.483  -7.865   0.064  1.00173.69           C
ATOM    622  O   ILE    83      11.230  -8.717   0.542  1.00173.69           O
ATOM    623  N   PRO    84      10.906  -6.749  -0.453  1.00190.13           N
ATOM    624  CA  PRO    84      12.262  -6.335  -0.216  1.00190.13           C
ATOM    625  CD  PRO    84      10.475  -6.430  -1.804  1.00190.13           C
ATOM    626  CB  PRO    84      12.686  -5.521  -1.435  1.00190.13           C
ATOM    627  CG  PRO    84      11.748  -6.010  -2.550  1.00190.13           C
ATOM    628  C   PRO    84      12.371  -5.539   1.049  1.00190.13           C
ATOM    629  O   PRO    84      11.479  -4.741   1.340  1.00190.13           O
ATOM    630  N   VAL    85      13.476  -5.683   1.800  1.00144.69           N
ATOM    631  CA  VAL    85      13.574  -4.872   2.969  1.00144.69           C
ATOM    632  CB  VAL    85      13.258  -5.604   4.242  1.00144.69           C
ATOM    633  CG1 VAL    85      14.287  -6.730   4.436  1.00144.69           C
ATOM    634  CG2 VAL    85      13.222  -4.584   5.391  1.00144.69           C
ATOM    635  C   VAL    85      14.979  -4.387   3.060  1.00144.69           C
ATOM    636  O   VAL    85      15.921  -5.076   2.672  1.00144.69           O
ATOM    637  N   ILE    86      15.147  -3.157   3.567  1.00196.88           N
ATOM    638  CA  ILE    86      16.452  -2.601   3.727  1.00196.88           C
ATOM    639  CB  ILE    86      16.657  -1.344   2.920  1.00196.88           C
ATOM    640  CG1 ILE    86      18.124  -0.876   2.939  1.00196.88           C
ATOM    641  CG2 ILE    86      15.639  -0.300   3.397  1.00196.88           C
ATOM    642  CD1 ILE    86      18.625  -0.401   4.302  1.00196.88           C
ATOM    643  C   ILE    86      16.558  -2.314   5.178  1.00196.88           C
ATOM    644  O   ILE    86      15.599  -1.848   5.790  1.00196.88           O
ATOM    645  N   THR    87      17.718  -2.626   5.779  1.00116.60           N
ATOM    646  CA  THR    87      17.817  -2.425   7.187  1.00116.60           C
ATOM    647  CB  THR    87      18.339  -3.619   7.926  1.00116.60           C
ATOM    648  OG1 THR    87      17.504  -4.743   7.693  1.00116.60           O
ATOM    649  CG2 THR    87      18.362  -3.284   9.424  1.00116.60           C
ATOM    650  C   THR    87      18.752  -1.294   7.441  1.00116.60           C
ATOM    651  O   THR    87      19.732  -1.086   6.725  1.00116.60           O
ATOM    652  N   LEU    88      18.422  -0.514   8.484  1.00166.01           N
ATOM    653  CA  LEU    88      19.177   0.632   8.871  1.00166.01           C
ATOM    654  CB  LEU    88      18.305   1.908   8.829  1.00166.01           C
ATOM    655  CG  LEU    88      18.963   3.272   9.134  1.00166.01           C
ATOM    656  CD1 LEU    88      17.913   4.388   9.033  1.00166.01           C
ATOM    657  CD2 LEU    88      19.700   3.319  10.483  1.00166.01           C
ATOM    658  C   LEU    88      19.583   0.399  10.281  1.00166.01           C
ATOM    659  O   LEU    88      18.736   0.233  11.158  1.00166.01           O
ATOM    660  N   ASP    89      20.906   0.388  10.515  1.00164.32           N
ATOM    661  CA  ASP    89      21.437   0.314  11.840  1.00164.32           C
ATOM    662  CB  ASP    89      20.718   1.249  12.834  1.00164.32           C
ATOM    663  CG  ASP    89      21.541   1.336  14.118  1.00164.32           C
ATOM    664  OD1 ASP    89      21.756   0.279  14.772  1.00164.32           O
ATOM    665  OD2 ASP    89      21.958   2.472  14.468  1.00164.32           O
ATOM    666  C   ASP    89      21.422  -1.074  12.417  1.00164.32           C
ATOM    667  O   ASP    89      22.479  -1.676  12.595  1.00164.32           O
ATOM    668  N   ARG    90      20.229  -1.634  12.705  1.00140.86           N
ATOM    669  CA  ARG    90      20.177  -2.809  13.536  1.00140.86           C
ATOM    670  CB  ARG    90      19.111  -2.618  14.629  1.00140.86           C
ATOM    671  CG  ARG    90      19.244  -1.223  15.255  1.00140.86           C
ATOM    672  CD  ARG    90      18.026  -0.720  16.035  1.00140.86           C
ATOM    673  NE  ARG    90      18.129   0.770  16.040  1.00140.86           N
ATOM    674  CZ  ARG    90      17.467   1.532  16.959  1.00140.86           C
ATOM    675  NH1 ARG    90      16.767   0.942  17.971  1.00140.86           N
ATOM    676  NH2 ARG    90      17.507   2.893  16.859  1.00140.86           N
ATOM    677  C   ARG    90      19.837  -4.056  12.780  1.00140.86           C
ATOM    678  O   ARG    90      18.892  -4.073  11.995  1.00140.86           O
ATOM    679  N   GLN    91      20.633  -5.133  13.011  1.00156.00           N
ATOM    680  CA  GLN    91      20.370  -6.442  12.471  1.00156.00           C
ATOM    681  CB  GLN    91      19.796  -6.470  11.042  1.00156.00           C
ATOM    682  CG  GLN    91      20.770  -5.969   9.974  1.00156.00           C
ATOM    683  CD  GLN    91      20.139  -6.211   8.609  1.00156.00           C
ATOM    684  OE1 GLN    91      19.012  -6.693   8.509  1.00156.00           O
ATOM    685  NE2 GLN    91      20.891  -5.882   7.524  1.00156.00           N
ATOM    686  C   GLN    91      21.647  -7.208  12.369  1.00156.00           C
ATOM    687  O   GLN    91      22.703  -6.773  12.825  1.00156.00           O
ATOM    688  N   ALA    92      21.521  -8.442  11.839  1.00187.69           N
ATOM    689  CA  ALA    92      22.625  -9.246  11.401  1.00187.69           C
ATOM    690  CB  ALA    92      23.148 -10.218  12.470  1.00187.69           C
ATOM    691  C   ALA    92      22.016 -10.087  10.308  1.00187.69           C
ATOM    692  O   ALA    92      21.306 -11.032  10.635  1.00187.69           O
ATOM    693  N   THR    93      22.247  -9.819   8.993  1.00371.78           N
ATOM    694  CA  THR    93      21.533 -10.690   8.072  1.00371.78           C
ATOM    695  CB  THR    93      20.043 -10.591   8.244  1.00371.78           C
ATOM    696  OG1 THR    93      19.384 -11.679   7.612  1.00371.78           O
ATOM    697  CG2 THR    93      19.572  -9.260   7.636  1.00371.78           C
ATOM    698  C   THR    93      21.819 -10.415   6.593  1.00371.78           C
ATOM    699  O   THR    93      22.679  -9.599   6.267  1.00371.78           O
ATOM    700  N   LYS    94      21.096 -11.129   5.661  1.00343.95           N
ATOM    701  CA  LYS    94      21.201 -10.997   4.208  1.00343.95           C
ATOM    702  CB  LYS    94      22.463 -11.668   3.649  1.00343.95           C
ATOM    703  CG  LYS    94      23.766 -11.060   4.171  1.00343.95           C
ATOM    704  CD  LYS    94      24.988 -11.951   3.941  1.00343.95           C
ATOM    705  CE  LYS    94      25.060 -13.142   4.900  1.00343.95           C
ATOM    706  NZ  LYS    94      23.979 -14.106   4.592  1.00343.95           N
ATOM    707  C   LYS    94      20.021 -11.686   3.500  1.00343.95           C
ATOM    708  O   LYS    94      19.324 -12.488   4.122  1.00343.95           O
ATOM    709  N   GLY    95      19.753 -11.378   2.182  1.00162.99           N
ATOM    710  CA  GLY    95      18.761 -12.075   1.368  1.00162.99           C
ATOM    711  C   GLY    95      17.850 -11.129   0.614  1.00162.99           C
ATOM    712  O   GLY    95      18.286 -10.217  -0.089  1.00162.99           O
ATOM    713  N   GLU    96      16.514 -11.338   0.765  1.00175.42           N
ATOM    714  CA  GLU    96      15.464 -10.511   0.222  1.00175.42           C
ATOM    715  CB  GLU    96      14.057 -10.980   0.641  1.00175.42           C
ATOM    716  CG  GLU    96      13.865 -11.139   2.154  1.00175.42           C
ATOM    717  CD  GLU    96      13.599  -9.777   2.783  1.00175.42           C
ATOM    718  OE1 GLU    96      13.289  -8.821   2.023  1.00175.42           O
ATOM    719  OE2 GLU    96      13.703  -9.675   4.035  1.00175.42           O
ATOM    720  C   GLU    96      15.734  -9.188   0.833  1.00175.42           C
ATOM    721  O   GLU    96      15.325  -8.142   0.331  1.00175.42           O
ATOM    722  N   VAL    97      16.379  -9.229   2.008  1.00 90.15           N
ATOM    723  CA  VAL    97      16.866  -8.014   2.545  1.00 90.15           C
ATOM    724  CB  VAL    97      17.519  -8.178   3.884  1.00 90.15           C
ATOM    725  CG1 VAL    97      18.136  -6.830   4.295  1.00 90.15           C
ATOM    726  CG2 VAL    97      16.469  -8.709   4.874  1.00 90.15           C
ATOM    727  C   VAL    97      17.900  -7.543   1.572  1.00 90.15           C
ATOM    728  O   VAL    97      18.965  -8.142   1.414  1.00 90.15           O
ATOM    729  N   VAL    98      17.570  -6.444   0.871  1.00 60.76           N
ATOM    730  CA  VAL    98      18.407  -5.892  -0.149  1.00 60.76           C
ATOM    731  CB  VAL    98      17.760  -4.734  -0.849  1.00 60.76           C
ATOM    732  CG1 VAL    98      18.768  -4.136  -1.844  1.00 60.76           C
ATOM    733  CG2 VAL    98      16.456  -5.222  -1.501  1.00 60.76           C
ATOM    734  C   VAL    98      19.685  -5.394   0.434  1.00 60.76           C
ATOM    735  O   VAL    98      20.762  -5.741  -0.049  1.00 60.76           O
ATOM    736  N   SER    99      19.618  -4.578   1.504  1.00118.48           N
ATOM    737  CA  SER    99      20.869  -4.064   1.966  1.00118.48           C
ATOM    738  CB  SER    99      21.397  -2.896   1.117  1.00118.48           C
ATOM    739  OG  SER    99      21.662  -3.328  -0.209  1.00118.48           O
ATOM    740  C   SER    99      20.719  -3.543   3.350  1.00118.48           C
ATOM    741  O   SER    99      19.613  -3.385   3.863  1.00118.48           O
ATOM    742  N   HIS   100      21.871  -3.283   3.993  1.00 79.93           N
ATOM    743  CA  HIS   100      21.883  -2.715   5.306  1.00 79.93           C
ATOM    744  ND1 HIS   100      21.311  -2.956   8.510  1.00 79.93           N
ATOM    745  CG  HIS   100      22.458  -3.120   7.767  1.00 79.93           C
ATOM    746  CB  HIS   100      22.487  -3.658   6.366  1.00 79.93           C
ATOM    747  NE2 HIS   100      23.001  -2.312   9.803  1.00 79.93           N
ATOM    748  CD2 HIS   100      23.482  -2.722   8.573  1.00 79.93           C
ATOM    749  CE1 HIS   100      21.692  -2.470   9.719  1.00 79.93           C
ATOM    750  C   HIS   100      22.745  -1.500   5.208  1.00 79.93           C
ATOM    751  O   HIS   100      23.811  -1.535   4.593  1.00 79.93           O
ATOM    752  N   ILE   101      22.292  -0.375   5.791  1.00166.74           N
ATOM    753  CA  ILE   101      23.102   0.805   5.724  1.00166.74           C
ATOM    754  CB  ILE   101      22.448   1.997   5.080  1.00166.74           C
ATOM    755  CG1 ILE   101      21.253   2.509   5.903  1.00166.74           C
ATOM    756  CG2 ILE   101      22.084   1.593   3.641  1.00166.74           C
ATOM    757  CD1 ILE   101      20.092   1.527   5.993  1.00166.74           C
ATOM    758  C   ILE   101      23.425   1.183   7.125  1.00166.74           C
ATOM    759  O   ILE   101      22.608   1.021   8.030  1.00166.74           O
ATOM    760  N   ALA   102      24.660   1.668   7.345  1.00 52.66           N
ATOM    761  CA  ALA   102      25.033   2.013   8.680  1.00 52.66           C
ATOM    762  CB  ALA   102      25.458   0.804   9.532  1.00 52.66           C
ATOM    763  C   ALA   102      26.200   2.937   8.619  1.00 52.66           C
ATOM    764  O   ALA   102      26.693   3.281   7.546  1.00 52.66           O
ATOM    765  N   SER   103      26.632   3.398   9.806  1.00 82.07           N
ATOM    766  CA  SER   103      27.765   4.262   9.917  1.00 82.07           C
ATOM    767  CB  SER   103      27.426   5.653  10.480  1.00 82.07           C
ATOM    768  OG  SER   103      26.978   5.544  11.824  1.00 82.07           O
ATOM    769  C   SER   103      28.687   3.610  10.893  1.00 82.07           C
ATOM    770  O   SER   103      28.282   2.721  11.642  1.00 82.07           O
ATOM    771  N   ASP   104      29.967   4.028  10.893  1.00 45.61           N
ATOM    772  CA  ASP   104      30.925   3.443  11.786  1.00 45.61           C
ATOM    773  CB  ASP   104      32.380   3.675  11.333  1.00 45.61           C
ATOM    774  CG  ASP   104      33.318   2.851  12.205  1.00 45.61           C
ATOM    775  OD1 ASP   104      32.857   2.341  13.261  1.00 45.61           O
ATOM    776  OD2 ASP   104      34.513   2.726  11.828  1.00 45.61           O
ATOM    777  C   ASP   104      30.745   4.089  13.123  1.00 45.61           C
ATOM    778  O   ASP   104      31.322   5.137  13.404  1.00 45.61           O
ATOM    779  N   ASN   105      29.932   3.459  13.995  1.00 63.85           N
ATOM    780  CA  ASN   105      29.659   3.997  15.299  1.00 63.85           C
ATOM    781  CB  ASN   105      28.495   3.317  16.038  1.00 63.85           C
ATOM    782  CG  ASN   105      27.202   3.892  15.471  1.00 63.85           C
ATOM    783  OD1 ASN   105      27.004   5.106  15.467  1.00 63.85           O
ATOM    784  ND2 ASN   105      26.300   3.006  14.973  1.00 63.85           N
ATOM    785  C   ASN   105      30.889   3.960  16.151  1.00 63.85           C
ATOM    786  O   ASN   105      31.020   4.752  17.081  1.00 63.85           O
ATOM    787  N   VAL   106      31.805   3.006  15.908  1.00 39.02           N
ATOM    788  CA  VAL   106      32.999   2.959  16.705  1.00 39.02           C
ATOM    789  CB  VAL   106      33.880   1.795  16.356  1.00 39.02           C
ATOM    790  CG1 VAL   106      35.161   1.869  17.205  1.00 39.02           C
ATOM    791  CG2 VAL   106      33.080   0.497  16.551  1.00 39.02           C
ATOM    792  C   VAL   106      33.801   4.209  16.477  1.00 39.02           C
ATOM    793  O   VAL   106      34.273   4.834  17.425  1.00 39.02           O
ATOM    794  N   LEU   107      33.983   4.606  15.201  1.00 84.25           N
ATOM    795  CA  LEU   107      34.798   5.747  14.882  1.00 84.25           C
ATOM    796  CB  LEU   107      35.004   5.896  13.359  1.00 84.25           C
ATOM    797  CG  LEU   107      35.941   7.041  12.915  1.00 84.25           C
ATOM    798  CD1 LEU   107      35.314   8.433  13.101  1.00 84.25           C
ATOM    799  CD2 LEU   107      37.315   6.912  13.592  1.00 84.25           C
ATOM    800  C   LEU   107      34.169   7.007  15.402  1.00 84.25           C
ATOM    801  O   LEU   107      34.819   7.801  16.080  1.00 84.25           O
ATOM    802  N   GLY   108      32.870   7.210  15.110  1.00 30.97           N
ATOM    803  CA  GLY   108      32.180   8.411  15.493  1.00 30.97           C
ATOM    804  C   GLY   108      32.093   8.507  16.981  1.00 30.97           C
ATOM    805  O   GLY   108      32.240   9.589  17.547  1.00 30.97           O
ATOM    806  N   GLY   109      31.835   7.373  17.655  1.00 25.04           N
ATOM    807  CA  GLY   109      31.686   7.385  19.081  1.00 25.04           C
ATOM    808  C   GLY   109      32.977   7.845  19.673  1.00 25.04           C
ATOM    809  O   GLY   109      32.999   8.585  20.655  1.00 25.04           O
ATOM    810  N   LYS   110      34.098   7.384  19.095  1.00 87.40           N
ATOM    811  CA  LYS   110      35.392   7.762  19.573  1.00 87.40           C
ATOM    812  CB  LYS   110      36.528   7.040  18.829  1.00 87.40           C
ATOM    813  CG  LYS   110      36.506   5.521  19.014  1.00 87.40           C
ATOM    814  CD  LYS   110      37.397   4.764  18.026  1.00 87.40           C
ATOM    815  CE  LYS   110      38.880   4.777  18.404  1.00 87.40           C
ATOM    816  NZ  LYS   110      39.665   4.017  17.405  1.00 87.40           N
ATOM    817  C   LYS   110      35.562   9.229  19.338  1.00 87.40           C
ATOM    818  O   LYS   110      36.172   9.929  20.145  1.00 87.40           O
ATOM    819  N   ILE   111      35.027   9.729  18.208  1.00 89.51           N
ATOM    820  CA  ILE   111      35.205  11.105  17.839  1.00 89.51           C
ATOM    821  CB  ILE   111      34.615  11.417  16.496  1.00 89.51           C
ATOM    822  CG1 ILE   111      35.308  10.589  15.402  1.00 89.51           C
ATOM    823  CG2 ILE   111      34.718  12.936  16.276  1.00 89.51           C
ATOM    824  CD1 ILE   111      36.807  10.866  15.284  1.00 89.51           C
ATOM    825  C   ILE   111      34.553  12.021  18.832  1.00 89.51           C
ATOM    826  O   ILE   111      35.178  12.970  19.302  1.00 89.51           O
ATOM    827  N   ALA   112      33.279  11.760  19.184  1.00 34.90           N
ATOM    828  CA  ALA   112      32.561  12.604  20.100  1.00 34.90           C
ATOM    829  CB  ALA   112      31.097  12.169  20.290  1.00 34.90           C
ATOM    830  C   ALA   112      33.226  12.540  21.438  1.00 34.90           C
ATOM    831  O   ALA   112      33.360  13.549  22.129  1.00 34.90           O
ATOM    832  N   GLY   113      33.651  11.329  21.838  1.00 32.40           N
ATOM    833  CA  GLY   113      34.281  11.119  23.107  1.00 32.40           C
ATOM    834  C   GLY   113      35.578  11.866  23.145  1.00 32.40           C
ATOM    835  O   GLY   113      35.969  12.402  24.179  1.00 32.40           O
ATOM    836  N   ASP   114      36.311  11.899  22.022  1.00 72.03           N
ATOM    837  CA  ASP   114      37.581  12.560  22.037  1.00 72.03           C
ATOM    838  CB  ASP   114      38.321  12.444  20.693  1.00 72.03           C
ATOM    839  CG  ASP   114      39.746  12.947  20.878  1.00 72.03           C
ATOM    840  OD1 ASP   114      40.060  13.457  21.987  1.00 72.03           O
ATOM    841  OD2 ASP   114      40.541  12.827  19.907  1.00 72.03           O
ATOM    842  C   ASP   114      37.367  14.014  22.321  1.00 72.03           C
ATOM    843  O   ASP   114      38.082  14.608  23.125  1.00 72.03           O
ATOM    844  N   TYR   115      36.357  14.624  21.672  1.00 46.82           N
ATOM    845  CA  TYR   115      36.107  16.030  21.825  1.00 46.82           C
ATOM    846  CB  TYR   115      35.029  16.578  20.875  1.00 46.82           C
ATOM    847  CG  TYR   115      34.997  18.053  21.081  1.00 46.82           C
ATOM    848  CD1 TYR   115      35.904  18.861  20.432  1.00 46.82           C
ATOM    849  CD2 TYR   115      34.076  18.632  21.925  1.00 46.82           C
ATOM    850  CE1 TYR   115      35.891  20.224  20.615  1.00 46.82           C
ATOM    851  CE2 TYR   115      34.059  19.995  22.111  1.00 46.82           C
ATOM    852  CZ  TYR   115      34.966  20.793  21.457  1.00 46.82           C
ATOM    853  OH  TYR   115      34.949  22.190  21.648  1.00 46.82           O
ATOM    854  C   TYR   115      35.661  16.322  23.225  1.00 46.82           C
ATOM    855  O   TYR   115      36.069  17.322  23.814  1.00 46.82           O
ATOM    856  N   ILE   116      34.822  15.442  23.806  1.00103.23           N
ATOM    857  CA  ILE   116      34.268  15.662  25.114  1.00103.23           C
ATOM    858  CB  ILE   116      33.371  14.569  25.619  1.00103.23           C
ATOM    859  CG1 ILE   116      32.516  15.100  26.779  1.00103.23           C
ATOM    860  CG2 ILE   116      34.232  13.375  26.049  1.00103.23           C
ATOM    861  CD1 ILE   116      31.420  14.128  27.209  1.00103.23           C
ATOM    862  C   ILE   116      35.405  15.775  26.061  1.00103.23           C
ATOM    863  O   ILE   116      35.333  16.475  27.069  1.00103.23           O
ATOM    864  N   ALA   117      36.503  15.087  25.723  1.00 87.62           N
ATOM    865  CA  ALA   117      37.663  15.035  26.550  1.00 87.62           C
ATOM    866  CB  ALA   117      38.858  14.349  25.864  1.00 87.62           C
ATOM    867  C   ALA   117      38.064  16.442  26.852  1.00 87.62           C
ATOM    868  O   ALA   117      38.613  16.650  27.931  1.00 87.62           O
ATOM    869  N   LYS   118      37.793  17.395  25.911  1.00290.37           N
ATOM    870  CA  LYS   118      38.092  18.816  25.915  1.00290.37           C
ATOM    871  CB  LYS   118      36.910  19.726  25.542  1.00290.37           C
ATOM    872  CG  LYS   118      37.299  21.206  25.562  1.00290.37           C
ATOM    873  CD  LYS   118      36.300  22.141  24.878  1.00290.37           C
ATOM    874  CE  LYS   118      36.730  23.609  24.926  1.00290.37           C
ATOM    875  NZ  LYS   118      35.750  24.455  24.210  1.00290.37           N
ATOM    876  C   LYS   118      38.598  19.254  27.248  1.00290.37           C
ATOM    877  O   LYS   118      37.928  19.064  28.261  1.00290.37           O
ATOM    878  N   LYS   119      39.802  19.866  27.259  1.00327.47           N
ATOM    879  CA  LYS   119      40.491  20.169  28.478  1.00327.47           C
ATOM    880  CB  LYS   119      39.920  21.350  29.298  1.00327.47           C
ATOM    881  CG  LYS   119      38.528  21.162  29.904  1.00327.47           C
ATOM    882  CD  LYS   119      38.150  22.264  30.898  1.00327.47           C
ATOM    883  CE  LYS   119      37.877  23.615  30.232  1.00327.47           C
ATOM    884  NZ  LYS   119      37.516  24.623  31.254  1.00327.47           N
ATOM    885  C   LYS   119      40.485  18.895  29.247  1.00327.47           C
ATOM    886  O   LYS   119      39.974  18.812  30.363  1.00327.47           O
ATOM    887  N   ALA   120      41.082  17.860  28.617  1.00250.79           N
ATOM    888  CA  ALA   120      41.078  16.518  29.110  1.00250.79           C
ATOM    889  CB  ALA   120      42.041  15.588  28.354  1.00250.79           C
ATOM    890  C   ALA   120      41.468  16.516  30.538  1.00250.79           C
ATOM    891  O   ALA   120      42.557  16.937  30.921  1.00250.79           O
ATOM    892  N   GLY   121      40.543  16.012  31.366  1.00119.14           N
ATOM    893  CA  GLY   121      40.757  15.904  32.768  1.00119.14           C
ATOM    894  C   GLY   121      39.494  15.330  33.294  1.00119.14           C
ATOM    895  O   GLY   121      38.503  16.032  33.485  1.00119.14           O
ATOM    896  N   GLU   122      39.520  14.016  33.543  1.00132.59           N
ATOM    897  CA  GLU   122      38.397  13.305  34.058  1.00132.59           C
ATOM    898  CB  GLU   122      37.803  12.283  33.077  1.00132.59           C
ATOM    899  CG  GLU   122      37.085  12.942  31.894  1.00132.59           C
ATOM    900  CD  GLU   122      38.135  13.411  30.900  1.00132.59           C
ATOM    901  OE1 GLU   122      38.957  12.561  30.465  1.00132.59           O
ATOM    902  OE2 GLU   122      38.133  14.626  30.566  1.00132.59           O
ATOM    903  C   GLU   122      38.959  12.584  35.221  1.00132.59           C
ATOM    904  O   GLU   122      39.701  13.171  35.997  1.00132.59           O
ATOM    905  N   GLY   123      38.576  11.319  35.435  1.00 29.33           N
ATOM    906  CA  GLY   123      39.139  10.609  36.543  1.00 29.33           C
ATOM    907  C   GLY   123      38.186  10.871  37.644  1.00 29.33           C
ATOM    908  O   GLY   123      37.830   9.979  38.412  1.00 29.33           O
ATOM    909  N   ALA   124      37.748  12.140  37.726  1.00 43.58           N
ATOM    910  CA  ALA   124      36.676  12.468  38.597  1.00 43.58           C
ATOM    911  CB  ALA   124      36.336  13.966  38.550  1.00 43.58           C
ATOM    912  C   ALA   124      35.604  11.661  37.961  1.00 43.58           C
ATOM    913  O   ALA   124      34.779  11.045  38.635  1.00 43.58           O
ATOM    914  N   LYS   125      35.637  11.684  36.606  1.00112.91           N
ATOM    915  CA  LYS   125      34.920  10.790  35.744  1.00112.91           C
ATOM    916  CB  LYS   125      34.307   9.544  36.407  1.00112.91           C
ATOM    917  CG  LYS   125      35.349   8.552  36.921  1.00112.91           C
ATOM    918  CD  LYS   125      34.775   7.327  37.635  1.00112.91           C
ATOM    919  CE  LYS   125      35.845   6.306  38.028  1.00112.91           C
ATOM    920  NZ  LYS   125      35.221   5.156  38.718  1.00112.91           N
ATOM    921  C   LYS   125      33.870  11.443  34.922  1.00112.91           C
ATOM    922  O   LYS   125      33.543  12.620  35.065  1.00112.91           O
ATOM    923  N   VAL   126      33.357  10.639  33.973  1.00 48.51           N
ATOM    924  CA  VAL   126      32.281  11.016  33.117  1.00 48.51           C
ATOM    925  CB  VAL   126      32.687  11.233  31.688  1.00 48.51           C
ATOM    926  CG1 VAL   126      31.429  11.468  30.833  1.00 48.51           C
ATOM    927  CG2 VAL   126      33.703  12.388  31.651  1.00 48.51           C
ATOM    928  C   VAL   126      31.318   9.877  33.149  1.00 48.51           C
ATOM    929  O   VAL   126      31.696   8.733  33.403  1.00 48.51           O
ATOM    930  N   ILE   127      30.028  10.172  32.917  1.00 89.54           N
ATOM    931  CA  ILE   127      29.044   9.134  32.923  1.00 89.54           C
ATOM    932  CB  ILE   127      27.887   9.394  33.845  1.00 89.54           C
ATOM    933  CG1 ILE   127      27.075   8.106  34.058  1.00 89.54           C
ATOM    934  CG2 ILE   127      27.068  10.565  33.275  1.00 89.54           C
ATOM    935  CD1 ILE   127      26.080   8.201  35.213  1.00 89.54           C
ATOM    936  C   ILE   127      28.511   9.055  31.531  1.00 89.54           C
ATOM    937  O   ILE   127      28.404  10.070  30.845  1.00 89.54           O
ATOM    938  N   GLU   128      28.200   7.831  31.059  1.00 92.17           N
ATOM    939  CA  GLU   128      27.749   7.689  29.704  1.00 92.17           C
ATOM    940  CB  GLU   128      28.611   6.727  28.867  1.00 92.17           C
ATOM    941  CG  GLU   128      28.103   6.565  27.431  1.00 92.17           C
ATOM    942  CD  GLU   128      28.874   5.428  26.775  1.00 92.17           C
ATOM    943  OE1 GLU   128      29.852   4.935  27.398  1.00 92.17           O
ATOM    944  OE2 GLU   128      28.487   5.031  25.643  1.00 92.17           O
ATOM    945  C   GLU   128      26.368   7.116  29.669  1.00 92.17           C
ATOM    946  O   GLU   128      26.003   6.274  30.489  1.00 92.17           O
ATOM    947  N   LEU   129      25.561   7.580  28.690  1.00 57.87           N
ATOM    948  CA  LEU   129      24.234   7.079  28.476  1.00 57.87           C
ATOM    949  CB  LEU   129      23.184   8.192  28.317  1.00 57.87           C
ATOM    950  CG  LEU   129      22.964   9.025  29.591  1.00 57.87           C
ATOM    951  CD1 LEU   129      21.901  10.114  29.366  1.00 57.87           C
ATOM    952  CD2 LEU   129      22.624   8.126  30.793  1.00 57.87           C
ATOM    953  C   LEU   129      24.270   6.319  27.188  1.00 57.87           C
ATOM    954  O   LEU   129      24.789   6.809  26.186  1.00 57.87           O
ATOM    955  N   GLN   130      23.709   5.095  27.174  1.00 49.05           N
ATOM    956  CA  GLN   130      23.788   4.298  25.982  1.00 49.05           C
ATOM    957  CB  GLN   130      24.462   2.933  26.196  1.00 49.05           C
ATOM    958  CG  GLN   130      25.931   3.043  26.609  1.00 49.05           C
ATOM    959  CD  GLN   130      26.478   1.634  26.790  1.00 49.05           C
ATOM    960  OE1 GLN   130      26.475   0.830  25.860  1.00 49.05           O
ATOM    961  NE2 GLN   130      26.962   1.322  28.022  1.00 49.05           N
ATOM    962  C   GLN   130      22.411   4.031  25.458  1.00 49.05           C
ATOM    963  O   GLN   130      21.415   4.232  26.150  1.00 49.05           O
ATOM    964  N   GLY   131      22.339   3.579  24.188  1.00 40.87           N
ATOM    965  CA  GLY   131      21.090   3.277  23.547  1.00 40.87           C
ATOM    966  C   GLY   131      20.725   1.862  23.869  1.00 40.87           C
ATOM    967  O   GLY   131      21.373   1.220  24.695  1.00 40.87           O
ATOM    968  N   ILE   132      19.672   1.345  23.196  1.00 89.81           N
ATOM    969  CA  ILE   132      19.196   0.008  23.426  1.00 89.81           C
ATOM    970  CB  ILE   132      18.143  -0.429  22.444  1.00 89.81           C
ATOM    971  CG1 ILE   132      16.901   0.467  22.578  1.00 89.81           C
ATOM    972  CG2 ILE   132      17.849  -1.924  22.663  1.00 89.81           C
ATOM    973  CD1 ILE   132      15.889   0.278  21.450  1.00 89.81           C
ATOM    974  C   ILE   132      20.373  -0.901  23.298  1.00 89.81           C
ATOM    975  O   ILE   132      21.160  -0.796  22.361  1.00 89.81           O
ATOM    976  N   ALA   133      20.513  -1.831  24.258  1.00 49.48           N
ATOM    977  CA  ALA   133      21.684  -2.655  24.350  1.00 49.48           C
ATOM    978  CB  ALA   133      21.616  -3.650  25.520  1.00 49.48           C
ATOM    979  C   ALA   133      21.865  -3.451  23.098  1.00 49.48           C
ATOM    980  O   ALA   133      22.980  -3.582  22.596  1.00 49.48           O
ATOM    981  N   ARG   134      20.762  -3.995  22.562  1.00175.03           N
ATOM    982  CA  ARG   134      20.795  -4.852  21.414  1.00175.03           C
ATOM    983  CB  ARG   134      19.428  -5.496  21.122  1.00175.03           C
ATOM    984  CG  ARG   134      18.956  -6.454  22.219  1.00175.03           C
ATOM    985  CD  ARG   134      19.661  -7.813  22.193  1.00175.03           C
ATOM    986  NE  ARG   134      20.900  -7.697  23.014  1.00175.03           N
ATOM    987  CZ  ARG   134      20.858  -7.970  24.352  1.00175.03           C
ATOM    988  NH1 ARG   134      19.691  -8.386  24.923  1.00175.03           N
ATOM    989  NH2 ARG   134      21.978  -7.829  25.120  1.00175.03           N
ATOM    990  C   ARG   134      21.212  -4.113  20.177  1.00175.03           C
ATOM    991  O   ARG   134      21.856  -4.696  19.306  1.00175.03           O
ATOM    992  N   THR   135      20.856  -2.818  20.050  1.00144.46           N
ATOM    993  CA  THR   135      21.120  -2.138  18.812  1.00144.46           C
ATOM    994  CB  THR   135      20.548  -0.750  18.733  1.00144.46           C
ATOM    995  OG1 THR   135      20.703  -0.235  17.419  1.00144.46           O
ATOM    996  CG2 THR   135      21.261   0.158  19.740  1.00144.46           C
ATOM    997  C   THR   135      22.587  -2.095  18.489  1.00144.46           C
ATOM    998  O   THR   135      23.446  -1.933  19.354  1.00144.46           O
ATOM    999  N   SER   136      22.897  -2.255  17.183  1.00 97.92           N
ATOM   1000  CA  SER   136      24.252  -2.299  16.705  1.00 97.92           C
ATOM   1001  CB  SER   136      24.348  -2.620  15.204  1.00 97.92           C
ATOM   1002  OG  SER   136      23.847  -3.925  14.955  1.00 97.92           O
ATOM   1003  C   SER   136      24.931  -0.975  16.923  1.00 97.92           C
ATOM   1004  O   SER   136      26.108  -0.935  17.279  1.00 97.92           O
ATOM   1005  N   ALA   137      24.219   0.148  16.697  1.00 48.95           N
ATOM   1006  CA  ALA   137      24.805   1.453  16.863  1.00 48.95           C
ATOM   1007  CB  ALA   137      23.852   2.597  16.465  1.00 48.95           C
ATOM   1008  C   ALA   137      25.163   1.654  18.300  1.00 48.95           C
ATOM   1009  O   ALA   137      26.211   2.215  18.616  1.00 48.95           O
ATOM   1010  N   ALA   138      24.290   1.205  19.218  1.00 42.95           N
ATOM   1011  CA  ALA   138      24.562   1.398  20.613  1.00 42.95           C
ATOM   1012  CB  ALA   138      23.472   0.847  21.546  1.00 42.95           C
ATOM   1013  C   ALA   138      25.823   0.673  20.955  1.00 42.95           C
ATOM   1014  O   ALA   138      26.641   1.168  21.727  1.00 42.95           O
ATOM   1015  N   ARG   139      26.000  -0.542  20.406  1.00 97.06           N
ATOM   1016  CA  ARG   139      27.169  -1.323  20.691  1.00 97.06           C
ATOM   1017  CB  ARG   139      27.133  -2.703  20.012  1.00 97.06           C
ATOM   1018  CG  ARG   139      26.139  -3.689  20.624  1.00 97.06           C
ATOM   1019  CD  ARG   139      25.999  -4.974  19.804  1.00 97.06           C
ATOM   1020  NE  ARG   139      27.364  -5.375  19.359  1.00 97.06           N
ATOM   1021  CZ  ARG   139      27.512  -6.406  18.478  1.00 97.06           C
ATOM   1022  NH1 ARG   139      26.415  -7.092  18.041  1.00 97.06           N
ATOM   1023  NH2 ARG   139      28.756  -6.746  18.030  1.00 97.06           N
ATOM   1024  C   ARG   139      28.397  -0.635  20.174  1.00 97.06           C
ATOM   1025  O   ARG   139      29.390  -0.507  20.889  1.00 97.06           O
ATOM   1026  N   GLU   140      28.361  -0.174  18.908  1.00 54.32           N
ATOM   1027  CA  GLU   140      29.531   0.392  18.296  1.00 54.32           C
ATOM   1028  CB  GLU   140      29.383   0.614  16.782  1.00 54.32           C
ATOM   1029  CG  GLU   140      29.254  -0.681  15.976  1.00 54.32           C
ATOM   1030  CD  GLU   140      29.433  -0.332  14.504  1.00 54.32           C
ATOM   1031  OE1 GLU   140      30.542   0.151  14.150  1.00 54.32           O
ATOM   1032  OE2 GLU   140      28.473  -0.540  13.716  1.00 54.32           O
ATOM   1033  C   GLU   140      29.918   1.700  18.925  1.00 54.32           C
ATOM   1034  O   GLU   140      31.094   1.927  19.205  1.00 54.32           O
ATOM   1035  N   ARG   141      28.941   2.591  19.188  1.00 89.83           N
ATOM   1036  CA  ARG   141      29.230   3.890  19.740  1.00 89.83           C
ATOM   1037  CB  ARG   141      27.962   4.715  20.029  1.00 89.83           C
ATOM   1038  CG  ARG   141      27.149   5.141  18.806  1.00 89.83           C
ATOM   1039  CD  ARG   141      25.886   5.926  19.187  1.00 89.83           C
ATOM   1040  NE  ARG   141      25.235   6.419  17.941  1.00 89.83           N
ATOM   1041  CZ  ARG   141      23.875   6.515  17.870  1.00 89.83           C
ATOM   1042  NH1 ARG   141      23.106   6.029  18.888  1.00 89.83           N
ATOM   1043  NH2 ARG   141      23.285   7.093  16.783  1.00 89.83           N
ATOM   1044  C   ARG   141      29.884   3.690  21.071  1.00 89.83           C
ATOM   1045  O   ARG   141      30.848   4.372  21.415  1.00 89.83           O
ATOM   1046  N   GLY   142      29.361   2.735  21.859  1.00 22.39           N
ATOM   1047  CA  GLY   142      29.886   2.471  23.165  1.00 22.39           C
ATOM   1048  C   GLY   142      31.301   2.020  23.011  1.00 22.39           C
ATOM   1049  O   GLY   142      32.160   2.342  23.830  1.00 22.39           O
ATOM   1050  N   GLU   143      31.568   1.229  21.957  1.00 91.67           N
ATOM   1051  CA  GLU   143      32.890   0.734  21.720  1.00 91.67           C
ATOM   1052  CB  GLU   143      32.966  -0.212  20.509  1.00 91.67           C
ATOM   1053  CG  GLU   143      34.358  -0.802  20.279  1.00 91.67           C
ATOM   1054  CD  GLU   143      34.631  -1.811  21.385  1.00 91.67           C
ATOM   1055  OE1 GLU   143      33.745  -1.979  22.266  1.00 91.67           O
ATOM   1056  OE2 GLU   143      35.730  -2.428  21.365  1.00 91.67           O
ATOM   1057  C   GLU   143      33.774   1.906  21.442  1.00 91.67           C
ATOM   1058  O   GLU   143      34.921   1.950  21.885  1.00 91.67           O
ATOM   1059  N   GLY   144      33.249   2.895  20.697  1.00 19.39           N
ATOM   1060  CA  GLY   144      34.015   4.056  20.349  1.00 19.39           C
ATOM   1061  C   GLY   144      34.383   4.790  21.598  1.00 19.39           C
ATOM   1062  O   GLY   144      35.492   5.309  21.718  1.00 19.39           O
ATOM   1063  N   PHE   145      33.444   4.869  22.558  1.00 48.37           N
ATOM   1064  CA  PHE   145      33.690   5.606  23.762  1.00 48.37           C
ATOM   1065  CB  PHE   145      32.464   5.659  24.689  1.00 48.37           C
ATOM   1066  CG  PHE   145      32.764   6.650  25.759  1.00 48.37           C
ATOM   1067  CD1 PHE   145      32.562   7.993  25.531  1.00 48.37           C
ATOM   1068  CD2 PHE   145      33.244   6.246  26.982  1.00 48.37           C
ATOM   1069  CE1 PHE   145      32.835   8.921  26.507  1.00 48.37           C
ATOM   1070  CE2 PHE   145      33.518   7.169  27.963  1.00 48.37           C
ATOM   1071  CZ  PHE   145      33.314   8.508  27.727  1.00 48.37           C
ATOM   1072  C   PHE   145      34.808   4.960  24.521  1.00 48.37           C
ATOM   1073  O   PHE   145      35.753   5.623  24.944  1.00 48.37           O
ATOM   1074  N   GLN   146      34.757   3.624  24.664  1.00127.49           N
ATOM   1075  CA  GLN   146      35.723   2.933  25.466  1.00127.49           C
ATOM   1076  CB  GLN   146      35.488   1.415  25.524  1.00127.49           C
ATOM   1077  CG  GLN   146      36.471   0.704  26.452  1.00127.49           C
ATOM   1078  CD  GLN   146      36.167   1.154  27.876  1.00127.49           C
ATOM   1079  OE1 GLN   146      37.047   1.170  28.736  1.00127.49           O
ATOM   1080  NE2 GLN   146      34.886   1.532  28.134  1.00127.49           N
ATOM   1081  C   GLN   146      37.088   3.169  24.904  1.00127.49           C
ATOM   1082  O   GLN   146      38.060   3.289  25.648  1.00127.49           O
ATOM   1083  N   GLN   147      37.199   3.231  23.566  1.00119.29           N
ATOM   1084  CA  GLN   147      38.471   3.414  22.929  1.00119.29           C
ATOM   1085  CB  GLN   147      38.368   3.366  21.395  1.00119.29           C
ATOM   1086  CG  GLN   147      37.834   2.037  20.853  1.00119.29           C
ATOM   1087  CD  GLN   147      38.921   0.976  20.963  1.00119.29           C
ATOM   1088  OE1 GLN   147      39.177   0.236  20.014  1.00119.29           O
ATOM   1089  NE2 GLN   147      39.574   0.884  22.153  1.00119.29           N
ATOM   1090  C   GLN   147      39.028   4.755  23.298  1.00119.29           C
ATOM   1091  O   GLN   147      40.220   4.887  23.571  1.00119.29           O
ATOM   1092  N   ALA   148      38.167   5.788  23.325  1.00 33.04           N
ATOM   1093  CA  ALA   148      38.589   7.134  23.596  1.00 33.04           C
ATOM   1094  CB  ALA   148      37.430   8.142  23.533  1.00 33.04           C
ATOM   1095  C   ALA   148      39.159   7.197  24.975  1.00 33.04           C
ATOM   1096  O   ALA   148      40.144   7.893  25.218  1.00 33.04           O
ATOM   1097  N   VAL   149      38.550   6.451  25.912  1.00 38.17           N
ATOM   1098  CA  VAL   149      38.950   6.480  27.287  1.00 38.17           C
ATOM   1099  CB  VAL   149      38.172   5.518  28.133  1.00 38.17           C
ATOM   1100  CG1 VAL   149      38.715   5.583  29.571  1.00 38.17           C
ATOM   1101  CG2 VAL   149      36.675   5.851  28.007  1.00 38.17           C
ATOM   1102  C   VAL   149      40.385   6.083  27.375  1.00 38.17           C
ATOM   1103  O   VAL   149      41.157   6.678  28.124  1.00 38.17           O
ATOM   1104  N   ALA   150      40.793   5.076  26.588  1.00 29.93           N
ATOM   1105  CA  ALA   150      42.146   4.619  26.672  1.00 29.93           C
ATOM   1106  CB  ALA   150      42.456   3.488  25.678  1.00 29.93           C
ATOM   1107  C   ALA   150      43.041   5.770  26.342  1.00 29.93           C
ATOM   1108  O   ALA   150      44.089   5.952  26.960  1.00 29.93           O
ATOM   1109  N   ALA   151      42.632   6.590  25.360  1.00 38.34           N
ATOM   1110  CA  ALA   151      43.446   7.670  24.887  1.00 38.34           C
ATOM   1111  CB  ALA   151      42.797   8.430  23.718  1.00 38.34           C
ATOM   1112  C   ALA   151      43.723   8.681  25.961  1.00 38.34           C
ATOM   1113  O   ALA   151      44.856   9.144  26.081  1.00 38.34           O
ATOM   1114  N   HIS   152      42.727   9.054  26.789  1.00 89.77           N
ATOM   1115  CA  HIS   152      43.023  10.137  27.686  1.00 89.77           C
ATOM   1116  ND1 HIS   152      41.752  13.032  25.526  1.00 89.77           N
ATOM   1117  CG  HIS   152      42.528  12.070  26.133  1.00 89.77           C
ATOM   1118  CB  HIS   152      42.179  11.395  27.424  1.00 89.77           C
ATOM   1119  NE2 HIS   152      43.542  12.752  24.236  1.00 89.77           N
ATOM   1120  CD2 HIS   152      43.617  11.911  25.332  1.00 89.77           C
ATOM   1121  CE1 HIS   152      42.406  13.405  24.396  1.00 89.77           C
ATOM   1122  C   HIS   152      42.802   9.760  29.114  1.00 89.77           C
ATOM   1123  O   HIS   152      42.185   8.742  29.426  1.00 89.77           O
ATOM   1124  N   LYS   153      43.337  10.612  30.020  1.00214.14           N
ATOM   1125  CA  LYS   153      43.194  10.423  31.433  1.00214.14           C
ATOM   1126  CB  LYS   153      44.096  11.362  32.257  1.00214.14           C
ATOM   1127  CG  LYS   153      43.918  12.842  31.908  1.00214.14           C
ATOM   1128  CD  LYS   153      44.598  13.800  32.890  1.00214.14           C
ATOM   1129  CE  LYS   153      46.046  14.129  32.522  1.00214.14           C
ATOM   1130  NZ  LYS   153      46.591  15.134  33.462  1.00214.14           N
ATOM   1131  C   LYS   153      41.767  10.721  31.741  1.00214.14           C
ATOM   1132  O   LYS   153      41.353  11.872  31.874  1.00214.14           O
ATOM   1133  N   PHE   154      40.975   9.643  31.843  1.00 91.04           N
ATOM   1134  CA  PHE   154      39.563   9.722  32.051  1.00 91.04           C
ATOM   1135  CB  PHE   154      38.804   9.698  30.711  1.00 91.04           C
ATOM   1136  CG  PHE   154      37.404   9.256  30.941  1.00 91.04           C
ATOM   1137  CD1 PHE   154      36.453  10.100  31.456  1.00 91.04           C
ATOM   1138  CD2 PHE   154      37.044   7.970  30.613  1.00 91.04           C
ATOM   1139  CE1 PHE   154      35.169   9.655  31.650  1.00 91.04           C
ATOM   1140  CE2 PHE   154      35.761   7.519  30.804  1.00 91.04           C
ATOM   1141  CZ  PHE   154      34.817   8.367  31.327  1.00 91.04           C
ATOM   1142  C   PHE   154      39.147   8.522  32.827  1.00 91.04           C
ATOM   1143  O   PHE   154      39.722   7.445  32.683  1.00 91.04           O
ATOM   1144  N   ASN   155      38.134   8.686  33.696  1.00 52.47           N
ATOM   1145  CA  ASN   155      37.643   7.547  34.406  1.00 52.47           C
ATOM   1146  CB  ASN   155      37.933   7.581  35.914  1.00 52.47           C
ATOM   1147  CG  ASN   155      39.428   7.361  36.102  1.00 52.47           C
ATOM   1148  OD1 ASN   155      40.106   6.832  35.222  1.00 52.47           O
ATOM   1149  ND2 ASN   155      39.960   7.766  37.286  1.00 52.47           N
ATOM   1150  C   ASN   155      36.168   7.523  34.177  1.00 52.47           C
ATOM   1151  O   ASN   155      35.514   8.564  34.149  1.00 52.47           O
ATOM   1152  N   VAL   156      35.600   6.319  33.976  1.00104.34           N
ATOM   1153  CA  VAL   156      34.198   6.264  33.690  1.00104.34           C
ATOM   1154  CB  VAL   156      33.830   5.221  32.670  1.00104.34           C
ATOM   1155  CG1 VAL   156      34.298   3.840  33.163  1.00104.34           C
ATOM   1156  CG2 VAL   156      32.315   5.306  32.416  1.00104.34           C
ATOM   1157  C   VAL   156      33.458   5.969  34.955  1.00104.34           C
ATOM   1158  O   VAL   156      33.665   4.938  35.594  1.00104.34           O
ATOM   1159  N   LEU   157      32.572   6.900  35.356  1.00 67.53           N
ATOM   1160  CA  LEU   157      31.805   6.706  36.551  1.00 67.53           C
ATOM   1161  CB  LEU   157      30.867   7.885  36.874  1.00 67.53           C
ATOM   1162  CG  LEU   157      31.563   9.158  37.376  1.00 67.53           C
ATOM   1163  CD1 LEU   157      30.545  10.269  37.668  1.00 67.53           C
ATOM   1164  CD2 LEU   157      32.448   8.855  38.594  1.00 67.53           C
ATOM   1165  C   LEU   157      30.906   5.531  36.366  1.00 67.53           C
ATOM   1166  O   LEU   157      30.891   4.612  37.184  1.00 67.53           O
ATOM   1167  N   ALA   158      30.133   5.520  35.264  1.00 50.17           N
ATOM   1168  CA  ALA   158      29.243   4.414  35.080  1.00 50.17           C
ATOM   1169  CB  ALA   158      28.196   4.279  36.200  1.00 50.17           C
ATOM   1170  C   ALA   158      28.502   4.610  33.803  1.00 50.17           C
ATOM   1171  O   ALA   158      28.389   5.720  33.285  1.00 50.17           O
ATOM   1172  N   SER   159      27.962   3.510  33.255  1.00 46.07           N
ATOM   1173  CA  SER   159      27.235   3.628  32.032  1.00 46.07           C
ATOM   1174  CB  SER   159      27.862   2.844  30.866  1.00 46.07           C
ATOM   1175  OG  SER   159      27.833   1.451  31.138  1.00 46.07           O
ATOM   1176  C   SER   159      25.874   3.062  32.264  1.00 46.07           C
ATOM   1177  O   SER   159      25.718   2.066  32.970  1.00 46.07           O
ATOM   1178  N   GLN   160      24.837   3.711  31.701  1.00 98.95           N
ATOM   1179  CA  GLN   160      23.531   3.146  31.854  1.00 98.95           C
ATOM   1180  CB  GLN   160      22.758   3.675  33.069  1.00 98.95           C
ATOM   1181  CG  GLN   160      23.447   3.306  34.383  1.00 98.95           C
ATOM   1182  CD  GLN   160      22.452   3.530  35.503  1.00 98.95           C
ATOM   1183  OE1 GLN   160      22.592   4.447  36.309  1.00 98.95           O
ATOM   1184  NE2 GLN   160      21.405   2.665  35.546  1.00 98.95           N
ATOM   1185  C   GLN   160      22.742   3.419  30.613  1.00 98.95           C
ATOM   1186  O   GLN   160      22.892   4.453  29.964  1.00 98.95           O
ATOM   1187  N   PRO   161      21.954   2.442  30.247  1.00133.27           N
ATOM   1188  CA  PRO   161      21.136   2.579  29.066  1.00133.27           C
ATOM   1189  CD  PRO   161      22.419   1.073  30.416  1.00133.27           C
ATOM   1190  CB  PRO   161      20.820   1.162  28.593  1.00133.27           C
ATOM   1191  CG  PRO   161      21.987   0.326  29.144  1.00133.27           C
ATOM   1192  C   PRO   161      19.905   3.422  29.216  1.00133.27           C
ATOM   1193  O   PRO   161      19.078   3.125  30.078  1.00133.27           O
ATOM   1194  N   ALA   162      19.811   4.494  28.403  1.00109.92           N
ATOM   1195  CA  ALA   162      18.703   5.389  28.193  1.00109.92           C
ATOM   1196  CB  ALA   162      19.144   6.746  27.631  1.00109.92           C
ATOM   1197  C   ALA   162      17.676   4.818  27.256  1.00109.92           C
ATOM   1198  O   ALA   162      16.506   5.189  27.305  1.00109.92           O
ATOM   1199  N   ASP   163      18.106   3.943  26.324  1.00 89.90           N
ATOM   1200  CA  ASP   163      17.242   3.414  25.302  1.00 89.90           C
ATOM   1201  CB  ASP   163      15.971   2.745  25.861  1.00 89.90           C
ATOM   1202  CG  ASP   163      16.369   1.413  26.482  1.00 89.90           C
ATOM   1203  OD1 ASP   163      17.462   0.901  26.119  1.00 89.90           O
ATOM   1204  OD2 ASP   163      15.588   0.882  27.316  1.00 89.90           O
ATOM   1205  C   ASP   163      16.823   4.498  24.347  1.00 89.90           C
ATOM   1206  O   ASP   163      15.694   4.507  23.859  1.00 89.90           O
ATOM   1207  N   PHE   164      17.735   5.450  24.057  1.00 98.74           N
ATOM   1208  CA  PHE   164      17.507   6.477  23.071  1.00 98.74           C
ATOM   1209  CB  PHE   164      17.139   5.926  21.678  1.00 98.74           C
ATOM   1210  CG  PHE   164      18.306   5.254  21.039  1.00 98.74           C
ATOM   1211  CD1 PHE   164      18.660   3.971  21.384  1.00 98.74           C
ATOM   1212  CD2 PHE   164      19.030   5.907  20.068  1.00 98.74           C
ATOM   1213  CE1 PHE   164      19.733   3.355  20.783  1.00 98.74           C
ATOM   1214  CE2 PHE   164      20.104   5.296  19.463  1.00 98.74           C
ATOM   1215  CZ  PHE   164      20.457   4.018  19.822  1.00 98.74           C
ATOM   1216  C   PHE   164      16.347   7.329  23.475  1.00 98.74           C
ATOM   1217  O   PHE   164      15.841   8.096  22.659  1.00 98.74           O
ATOM   1218  N   ASP   165      15.957   7.296  24.763  1.00 71.55           N
ATOM   1219  CA  ASP   165      14.798   8.042  25.167  1.00 71.55           C
ATOM   1220  CB  ASP   165      13.767   7.147  25.883  1.00 71.55           C
ATOM   1221  CG  ASP   165      12.434   7.870  25.991  1.00 71.55           C
ATOM   1222  OD1 ASP   165      12.437   9.123  26.118  1.00 71.55           O
ATOM   1223  OD2 ASP   165      11.388   7.169  25.950  1.00 71.55           O
ATOM   1224  C   ASP   165      15.211   9.133  26.106  1.00 71.55           C
ATOM   1225  O   ASP   165      15.951   8.903  27.060  1.00 71.55           O
ATOM   1226  N   ARG   166      14.728  10.364  25.839  1.00 88.19           N
ATOM   1227  CA  ARG   166      15.027  11.526  26.628  1.00 88.19           C
ATOM   1228  CB  ARG   166      14.294  12.781  26.122  1.00 88.19           C
ATOM   1229  CG  ARG   166      14.427  13.043  24.621  1.00 88.19           C
ATOM   1230  CD  ARG   166      13.762  14.343  24.161  1.00 88.19           C
ATOM   1231  NE  ARG   166      12.315  14.253  24.505  1.00 88.19           N
ATOM   1232  CZ  ARG   166      11.446  13.658  23.637  1.00 88.19           C
ATOM   1233  NH1 ARG   166      11.911  13.123  22.470  1.00 88.19           N
ATOM   1234  NH2 ARG   166      10.116  13.592  23.938  1.00 88.19           N
ATOM   1235  C   ARG   166      14.472  11.307  28.002  1.00 88.19           C
ATOM   1236  O   ARG   166      15.118  11.605  29.005  1.00 88.19           O
ATOM   1237  N   ILE   167      13.241  10.765  28.068  1.00 92.34           N
ATOM   1238  CA  ILE   167      12.550  10.587  29.313  1.00 92.34           C
ATOM   1239  CB  ILE   167      11.165  10.022  29.148  1.00 92.34           C
ATOM   1240  CG1 ILE   167      11.210   8.598  28.573  1.00 92.34           C
ATOM   1241  CG2 ILE   167      10.356  11.006  28.288  1.00 92.34           C
ATOM   1242  CD1 ILE   167       9.868   7.870  28.649  1.00 92.34           C
ATOM   1243  C   ILE   167      13.322   9.641  30.171  1.00 92.34           C
ATOM   1244  O   ILE   167      13.441   9.845  31.378  1.00 92.34           O
ATOM   1245  N   LYS   168      13.857   8.567  29.567  1.00117.34           N
ATOM   1246  CA  LYS   168      14.595   7.587  30.309  1.00117.34           C
ATOM   1247  CB  LYS   168      15.135   6.453  29.420  1.00117.34           C
ATOM   1248  CG  LYS   168      14.068   5.563  28.782  1.00117.34           C
ATOM   1249  CD  LYS   168      13.268   4.733  29.783  1.00117.34           C
ATOM   1250  CE  LYS   168      12.257   3.799  29.117  1.00117.34           C
ATOM   1251  NZ  LYS   168      12.961   2.858  28.218  1.00117.34           N
ATOM   1252  C   LYS   168      15.803   8.246  30.885  1.00117.34           C
ATOM   1253  O   LYS   168      16.152   8.026  32.044  1.00117.34           O
ATOM   1254  N   GLY   169      16.472   9.084  30.073  1.00 30.84           N
ATOM   1255  CA  GLY   169      17.690   9.714  30.478  1.00 30.84           C
ATOM   1256  C   GLY   169      17.430  10.611  31.641  1.00 30.84           C
ATOM   1257  O   GLY   169      18.236  10.672  32.564  1.00 30.84           O
ATOM   1258  N   LEU   170      16.293  11.329  31.633  1.00 50.55           N
ATOM   1259  CA  LEU   170      16.038  12.306  32.652  1.00 50.55           C
ATOM   1260  CB  LEU   170      14.671  12.986  32.462  1.00 50.55           C
ATOM   1261  CG  LEU   170      14.342  14.046  33.530  1.00 50.55           C
ATOM   1262  CD1 LEU   170      15.284  15.253  33.434  1.00 50.55           C
ATOM   1263  CD2 LEU   170      12.857  14.445  33.473  1.00 50.55           C
ATOM   1264  C   LEU   170      16.012  11.675  34.009  1.00 50.55           C
ATOM   1265  O   LEU   170      16.717  12.119  34.914  1.00 50.55           O
ATOM   1266  N   ASN   171      15.210  10.609  34.186  1.00 56.27           N
ATOM   1267  CA  ASN   171      15.068  10.018  35.489  1.00 56.27           C
ATOM   1268  CB  ASN   171      14.006   8.904  35.524  1.00 56.27           C
ATOM   1269  CG  ASN   171      12.646   9.517  35.220  1.00 56.27           C
ATOM   1270  OD1 ASN   171      12.540  10.700  34.898  1.00 56.27           O
ATOM   1271  ND2 ASN   171      11.572   8.690  35.327  1.00 56.27           N
ATOM   1272  C   ASN   171      16.353   9.387  35.922  1.00 56.27           C
ATOM   1273  O   ASN   171      16.826   9.617  37.035  1.00 56.27           O
ATOM   1274  N   VAL   172      16.957   8.580  35.032  1.00122.52           N
ATOM   1275  CA  VAL   172      18.145   7.841  35.349  1.00122.52           C
ATOM   1276  CB  VAL   172      18.568   6.930  34.236  1.00122.52           C
ATOM   1277  CG1 VAL   172      17.466   5.876  34.038  1.00122.52           C
ATOM   1278  CG2 VAL   172      18.842   7.780  32.984  1.00122.52           C
ATOM   1279  C   VAL   172      19.256   8.796  35.602  1.00122.52           C
ATOM   1280  O   VAL   172      20.105   8.575  36.464  1.00122.52           O
ATOM   1281  N   MET   173      19.255   9.908  34.856  1.00190.45           N
ATOM   1282  CA  MET   173      20.326  10.853  34.915  1.00190.45           C
ATOM   1283  CB  MET   173      20.092  12.067  33.999  1.00190.45           C
ATOM   1284  CG  MET   173      21.203  13.118  34.013  1.00190.45           C
ATOM   1285  SD  MET   173      22.730  12.624  33.161  1.00190.45           S
ATOM   1286  CE  MET   173      23.521  14.250  33.332  1.00190.45           C
ATOM   1287  C   MET   173      20.454  11.412  36.299  1.00190.45           C
ATOM   1288  O   MET   173      21.565  11.564  36.799  1.00190.45           O
ATOM   1289  N   GLN   174      19.323  11.682  36.976  1.00135.53           N
ATOM   1290  CA  GLN   174      19.311  12.344  38.253  1.00135.53           C
ATOM   1291  CB  GLN   174      17.894  12.473  38.838  1.00135.53           C
ATOM   1292  CG  GLN   174      17.841  13.274  40.141  1.00135.53           C
ATOM   1293  CD  GLN   174      18.017  14.746  39.797  1.00135.53           C
ATOM   1294  OE1 GLN   174      18.738  15.474  40.478  1.00135.53           O
ATOM   1295  NE2 GLN   174      17.332  15.204  38.715  1.00135.53           N
ATOM   1296  C   GLN   174      20.136  11.550  39.218  1.00135.53           C
ATOM   1297  O   GLN   174      20.736  12.101  40.139  1.00135.53           O
ATOM   1298  N   ASN   175      20.200  10.227  39.004  1.00 86.70           N
ATOM   1299  CA  ASN   175      20.886   9.295  39.853  1.00 86.70           C
ATOM   1300  CB  ASN   175      20.872   7.873  39.265  1.00 86.70           C
ATOM   1301  CG  ASN   175      21.303   6.890  40.342  1.00 86.70           C
ATOM   1302  OD1 ASN   175      22.412   6.966  40.868  1.00 86.70           O
ATOM   1303  ND2 ASN   175      20.398   5.934  40.684  1.00 86.70           N
ATOM   1304  C   ASN   175      22.314   9.737  39.977  1.00 86.70           C
ATOM   1305  O   ASN   175      22.988   9.438  40.962  1.00 86.70           O
ATOM   1306  N   LEU   176      22.798  10.498  38.982  1.00 87.36           N
ATOM   1307  CA  LEU   176      24.150  10.981  38.931  1.00 87.36           C
ATOM   1308  CB  LEU   176      24.465  11.874  37.712  1.00 87.36           C
ATOM   1309  CG  LEU   176      24.841  11.111  36.423  1.00 87.36           C
ATOM   1310  CD1 LEU   176      23.745  10.140  35.960  1.00 87.36           C
ATOM   1311  CD2 LEU   176      25.273  12.089  35.318  1.00 87.36           C
ATOM   1312  C   LEU   176      24.458  11.777  40.163  1.00 87.36           C
ATOM   1313  O   LEU   176      25.628  12.015  40.454  1.00 87.36           O
ATOM   1314  N   LEU   177      23.429  12.222  40.908  1.00151.52           N
ATOM   1315  CA  LEU   177      23.622  13.034  42.082  1.00151.52           C
ATOM   1316  CB  LEU   177      22.297  13.243  42.857  1.00151.52           C
ATOM   1317  CG  LEU   177      22.308  14.169  44.103  1.00151.52           C
ATOM   1318  CD1 LEU   177      20.896  14.253  44.705  1.00151.52           C
ATOM   1319  CD2 LEU   177      23.326  13.761  45.183  1.00151.52           C
ATOM   1320  C   LEU   177      24.587  12.311  42.973  1.00151.52           C
ATOM   1321  O   LEU   177      25.424  12.936  43.621  1.00151.52           O
ATOM   1322  N   THR   178      24.517  10.972  43.016  1.00104.17           N
ATOM   1323  CA  THR   178      25.388  10.221  43.870  1.00104.17           C
ATOM   1324  CB  THR   178      25.173   8.742  43.759  1.00104.17           C
ATOM   1325  OG1 THR   178      25.439   8.307  42.432  1.00104.17           O
ATOM   1326  CG2 THR   178      23.717   8.428  44.143  1.00104.17           C
ATOM   1327  C   THR   178      26.807  10.494  43.483  1.00104.17           C
ATOM   1328  O   THR   178      27.684  10.526  44.339  1.00104.17           O
ATOM   1329  N   ALA   179      27.073  10.693  42.181  1.00 70.62           N
ATOM   1330  CA  ALA   179      28.405  10.871  41.674  1.00 70.62           C
ATOM   1331  CB  ALA   179      28.430  11.071  40.150  1.00 70.62           C
ATOM   1332  C   ALA   179      29.067  12.064  42.289  1.00 70.62           C
ATOM   1333  O   ALA   179      30.249  11.982  42.613  1.00 70.62           O
ATOM   1334  N   HIS   180      28.344  13.198  42.435  1.00225.77           N
ATOM   1335  CA  HIS   180      28.884  14.393  43.037  1.00225.77           C
ATOM   1336  ND1 HIS   180      29.359  12.111  45.634  1.00225.77           N
ATOM   1337  CG  HIS   180      29.306  13.466  45.412  1.00225.77           C
ATOM   1338  CB  HIS   180      29.881  14.142  44.204  1.00225.77           C
ATOM   1339  NE2 HIS   180      28.315  12.996  47.384  1.00225.77           N
ATOM   1340  CD2 HIS   180      28.665  13.993  46.491  1.00225.77           C
ATOM   1341  CE1 HIS   180      28.751  11.882  46.826  1.00225.77           C
ATOM   1342  C   HIS   180      29.550  15.207  41.958  1.00225.77           C
ATOM   1343  O   HIS   180      29.327  14.972  40.771  1.00225.77           O
ATOM   1344  N   PRO   181      30.351  16.177  42.330  1.00112.76           N
ATOM   1345  CA  PRO   181      31.051  16.954  41.346  1.00112.76           C
ATOM   1346  CD  PRO   181      29.994  17.039  43.450  1.00112.76           C
ATOM   1347  CB  PRO   181      31.615  18.179  42.076  1.00112.76           C
ATOM   1348  CG  PRO   181      31.179  18.007  43.542  1.00112.76           C
ATOM   1349  C   PRO   181      32.068  16.152  40.606  1.00112.76           C
ATOM   1350  O   PRO   181      32.712  16.697  39.712  1.00112.76           O
ATOM   1351  N   ASP   182      32.229  14.863  40.948  1.00110.20           N
ATOM   1352  CA  ASP   182      33.205  14.060  40.276  1.00110.20           C
ATOM   1353  CB  ASP   182      33.328  12.612  40.804  1.00110.20           C
ATOM   1354  CG  ASP   182      32.048  11.824  40.556  1.00110.20           C
ATOM   1355  OD1 ASP   182      31.002  12.448  40.235  1.00110.20           O
ATOM   1356  OD2 ASP   182      32.097  10.574  40.705  1.00110.20           O
ATOM   1357  C   ASP   182      32.844  14.015  38.824  1.00110.20           C
ATOM   1358  O   ASP   182      33.680  13.713  37.977  1.00110.20           O
ATOM   1359  N   VAL   183      31.575  14.290  38.478  1.00 69.55           N
ATOM   1360  CA  VAL   183      31.225  14.191  37.092  1.00 69.55           C
ATOM   1361  CB  VAL   183      29.744  14.155  36.860  1.00 69.55           C
ATOM   1362  CG1 VAL   183      29.490  14.079  35.344  1.00 69.55           C
ATOM   1363  CG2 VAL   183      29.153  12.979  37.656  1.00 69.55           C
ATOM   1364  C   VAL   183      31.780  15.365  36.344  1.00 69.55           C
ATOM   1365  O   VAL   183      31.317  16.497  36.484  1.00 69.55           O
ATOM   1366  N   GLN   184      32.850  15.095  35.570  1.00118.37           N
ATOM   1367  CA  GLN   184      33.536  16.014  34.705  1.00118.37           C
ATOM   1368  CB  GLN   184      34.907  15.478  34.256  1.00118.37           C
ATOM   1369  CG  GLN   184      35.908  15.323  35.402  1.00118.37           C
ATOM   1370  CD  GLN   184      36.432  16.705  35.757  1.00118.37           C
ATOM   1371  OE1 GLN   184      37.113  16.888  36.766  1.00118.37           O
ATOM   1372  NE2 GLN   184      36.107  17.711  34.901  1.00118.37           N
ATOM   1373  C   GLN   184      32.746  16.276  33.457  1.00118.37           C
ATOM   1374  O   GLN   184      32.736  17.398  32.955  1.00118.37           O
ATOM   1375  N   ALA   185      32.080  15.240  32.899  1.00 63.99           N
ATOM   1376  CA  ALA   185      31.415  15.446  31.638  1.00 63.99           C
ATOM   1377  CB  ALA   185      32.367  15.397  30.429  1.00 63.99           C
ATOM   1378  C   ALA   185      30.392  14.372  31.431  1.00 63.99           C
ATOM   1379  O   ALA   185      30.229  13.481  32.264  1.00 63.99           O
ATOM   1380  N   VAL   186      29.633  14.464  30.314  1.00 75.43           N
ATOM   1381  CA  VAL   186      28.615  13.490  30.027  1.00 75.43           C
ATOM   1382  CB  VAL   186      27.232  14.023  30.269  1.00 75.43           C
ATOM   1383  CG1 VAL   186      26.204  12.934  29.922  1.00 75.43           C
ATOM   1384  CG2 VAL   186      27.146  14.520  31.723  1.00 75.43           C
ATOM   1385  C   VAL   186      28.679  13.117  28.572  1.00 75.43           C
ATOM   1386  O   VAL   186      28.729  13.983  27.699  1.00 75.43           O
ATOM   1387  N   PHE   187      28.649  11.800  28.273  1.00 60.23           N
ATOM   1388  CA  PHE   187      28.687  11.347  26.908  1.00 60.23           C
ATOM   1389  CB  PHE   187      29.813  10.333  26.634  1.00 60.23           C
ATOM   1390  CG  PHE   187      29.867  10.087  25.164  1.00 60.23           C
ATOM   1391  CD1 PHE   187      30.579  10.933  24.345  1.00 60.23           C
ATOM   1392  CD2 PHE   187      29.213   9.014  24.605  1.00 60.23           C
ATOM   1393  CE1 PHE   187      30.638  10.719  22.989  1.00 60.23           C
ATOM   1394  CE2 PHE   187      29.268   8.794  23.247  1.00 60.23           C
ATOM   1395  CZ  PHE   187      29.981   9.647  22.437  1.00 60.23           C
ATOM   1396  C   PHE   187      27.386  10.650  26.649  1.00 60.23           C
ATOM   1397  O   PHE   187      26.907   9.884  27.485  1.00 60.23           O
ATOM   1398  N   ALA   188      26.766  10.904  25.477  1.00 55.19           N
ATOM   1399  CA  ALA   188      25.503  10.280  25.213  1.00 55.19           C
ATOM   1400  CB  ALA   188      24.339  11.262  25.258  1.00 55.19           C
ATOM   1401  C   ALA   188      25.531   9.657  23.849  1.00 55.19           C
ATOM   1402  O   ALA   188      26.151  10.168  22.919  1.00 55.19           O
ATOM   1403  N   GLN   189      24.828   8.516  23.720  1.00142.49           N
ATOM   1404  CA  GLN   189      24.785   7.685  22.550  1.00142.49           C
ATOM   1405  CB  GLN   189      24.045   6.366  22.822  1.00142.49           C
ATOM   1406  CG  GLN   189      24.379   5.265  21.819  1.00142.49           C
ATOM   1407  CD  GLN   189      25.692   4.649  22.281  1.00142.49           C
ATOM   1408  OE1 GLN   189      25.791   3.438  22.470  1.00142.49           O
ATOM   1409  NE2 GLN   189      26.725   5.509  22.489  1.00142.49           N
ATOM   1410  C   GLN   189      24.080   8.360  21.406  1.00142.49           C
ATOM   1411  O   GLN   189      24.440   8.144  20.251  1.00142.49           O
ATOM   1412  N   ASN   190      23.021   9.147  21.685  1.00145.86           N
ATOM   1413  CA  ASN   190      22.258   9.784  20.638  1.00145.86           C
ATOM   1414  CB  ASN   190      20.965   9.019  20.296  1.00145.86           C
ATOM   1415  CG  ASN   190      20.423   9.513  18.964  1.00145.86           C
ATOM   1416  OD1 ASN   190      20.992  10.403  18.335  1.00145.86           O
ATOM   1417  ND2 ASN   190      19.288   8.916  18.514  1.00145.86           N
ATOM   1418  C   ASN   190      21.856  11.114  21.176  1.00145.86           C
ATOM   1419  O   ASN   190      22.068  11.367  22.352  1.00145.86           O
ATOM   1420  N   ASP   191      21.340  12.040  20.342  1.00147.35           N
ATOM   1421  CA  ASP   191      21.023  13.344  20.862  1.00147.35           C
ATOM   1422  CB  ASP   191      20.962  14.439  19.784  1.00147.35           C
ATOM   1423  CG  ASP   191      19.953  14.040  18.733  1.00147.35           C
ATOM   1424  OD1 ASP   191      18.735  14.044  19.044  1.00147.35           O
ATOM   1425  OD2 ASP   191      20.392  13.717  17.599  1.00147.35           O
ATOM   1426  C   ASP   191      19.783  13.396  21.711  1.00147.35           C
ATOM   1427  O   ASP   191      19.788  14.050  22.752  1.00147.35           O
ATOM   1428  N   GLU   192      18.692  12.713  21.303  1.00174.73           N
ATOM   1429  CA  GLU   192      17.430  12.898  21.974  1.00174.73           C
ATOM   1430  CB  GLU   192      16.246  12.271  21.214  1.00174.73           C
ATOM   1431  CG  GLU   192      16.250  10.741  21.175  1.00174.73           C
ATOM   1432  CD  GLU   192      17.515  10.292  20.462  1.00174.73           C
ATOM   1433  OE1 GLU   192      17.909  10.979  19.482  1.00174.73           O
ATOM   1434  OE2 GLU   192      18.109   9.268  20.892  1.00174.73           O
ATOM   1435  C   GLU   192      17.401  12.366  23.364  1.00174.73           C
ATOM   1436  O   GLU   192      17.138  13.118  24.302  1.00174.73           O
ATOM   1437  N   MET   193      17.745  11.074  23.537  1.00122.22           N
ATOM   1438  CA  MET   193      17.672  10.454  24.826  1.00122.22           C
ATOM   1439  CB  MET   193      18.266   9.038  24.851  1.00122.22           C
ATOM   1440  CG  MET   193      19.622   8.921  24.150  1.00122.22           C
ATOM   1441  SD  MET   193      20.403   7.282  24.225  1.00122.22           S
ATOM   1442  CE  MET   193      21.273   7.595  25.786  1.00122.22           C
ATOM   1443  C   MET   193      18.590  11.240  25.638  1.00122.22           C
ATOM   1444  O   MET   193      18.366  11.534  26.811  1.00122.22           O
ATOM   1445  N   ALA   194      19.661  11.620  24.953  1.00131.86           N
ATOM   1446  CA  ALA   194      20.712  12.297  25.601  1.00131.86           C
ATOM   1447  CB  ALA   194      21.859  12.700  24.692  1.00131.86           C
ATOM   1448  C   ALA   194      20.306  13.622  26.132  1.00131.86           C
ATOM   1449  O   ALA   194      20.669  13.924  27.260  1.00131.86           O
ATOM   1450  N   LEU   195      19.539  14.422  25.358  1.00 78.84           N
ATOM   1451  CA  LEU   195      19.192  15.786  25.677  1.00 78.84           C
ATOM   1452  CB  LEU   195      18.223  16.416  24.662  1.00 78.84           C
ATOM   1453  CG  LEU   195      18.839  16.616  23.266  1.00 78.84           C
ATOM   1454  CD1 LEU   195      17.834  17.250  22.292  1.00 78.84           C
ATOM   1455  CD2 LEU   195      20.158  17.402  23.349  1.00 78.84           C
ATOM   1456  C   LEU   195      18.518  15.774  27.003  1.00 78.84           C
ATOM   1457  O   LEU   195      18.548  16.765  27.731  1.00 78.84           O
ATOM   1458  N   GLY   196      17.891  14.641  27.352  1.00 38.58           N
ATOM   1459  CA  GLY   196      17.209  14.545  28.607  1.00 38.58           C
ATOM   1460  C   GLY   196      18.196  14.872  29.687  1.00 38.58           C
ATOM   1461  O   GLY   196      17.836  15.449  30.710  1.00 38.58           O
ATOM   1462  N   ALA   197      19.470  14.486  29.487  1.00 45.32           N
ATOM   1463  CA  ALA   197      20.535  14.752  30.410  1.00 45.32           C
ATOM   1464  CB  ALA   197      21.891  14.215  29.921  1.00 45.32           C
ATOM   1465  C   ALA   197      20.664  16.236  30.551  1.00 45.32           C
ATOM   1466  O   ALA   197      20.862  16.742  31.653  1.00 45.32           O
ATOM   1467  N   LEU   198      20.540  16.973  29.433  1.00 47.53           N
ATOM   1468  CA  LEU   198      20.668  18.402  29.458  1.00 47.53           C
ATOM   1469  CB  LEU   198      20.516  19.027  28.060  1.00 47.53           C
ATOM   1470  CG  LEU   198      21.606  18.589  27.065  1.00 47.53           C
ATOM   1471  CD1 LEU   198      21.403  19.244  25.689  1.00 47.53           C
ATOM   1472  CD2 LEU   198      23.013  18.832  27.632  1.00 47.53           C
ATOM   1473  C   LEU   198      19.573  18.957  30.315  1.00 47.53           C
ATOM   1474  O   LEU   198      19.789  19.907  31.065  1.00 47.53           O
ATOM   1475  N   ARG   199      18.360  18.381  30.220  1.00102.68           N
ATOM   1476  CA  ARG   199      17.248  18.878  30.979  1.00102.68           C
ATOM   1477  CB  ARG   199      15.938  18.124  30.692  1.00102.68           C
ATOM   1478  CG  ARG   199      15.366  18.394  29.299  1.00102.68           C
ATOM   1479  CD  ARG   199      14.039  17.676  29.043  1.00102.68           C
ATOM   1480  NE  ARG   199      13.129  18.016  30.174  1.00102.68           N
ATOM   1481  CZ  ARG   199      11.776  18.007  29.995  1.00102.68           C
ATOM   1482  NH1 ARG   199      11.250  17.709  28.772  1.00102.68           N
ATOM   1483  NH2 ARG   199      10.949  18.299  31.041  1.00102.68           N
ATOM   1484  C   ARG   199      17.537  18.726  32.440  1.00102.68           C
ATOM   1485  O   ARG   199      17.265  19.630  33.228  1.00102.68           O
ATOM   1486  N   ALA   200      18.096  17.569  32.839  1.00 41.13           N
ATOM   1487  CA  ALA   200      18.383  17.307  34.220  1.00 41.13           C
ATOM   1488  CB  ALA   200      18.953  15.896  34.450  1.00 41.13           C
ATOM   1489  C   ALA   200      19.397  18.295  34.694  1.00 41.13           C
ATOM   1490  O   ALA   200      19.307  18.808  35.808  1.00 41.13           O
ATOM   1491  N   LEU   201      20.392  18.592  33.841  1.00 60.92           N
ATOM   1492  CA  LEU   201      21.436  19.515  34.172  1.00 60.92           C
ATOM   1493  CB  LEU   201      22.456  19.684  33.033  1.00 60.92           C
ATOM   1494  CG  LEU   201      23.248  18.400  32.721  1.00 60.92           C
ATOM   1495  CD1 LEU   201      24.251  18.624  31.577  1.00 60.92           C
ATOM   1496  CD2 LEU   201      23.903  17.831  33.990  1.00 60.92           C
ATOM   1497  C   LEU   201      20.788  20.836  34.393  1.00 60.92           C
ATOM   1498  O   LEU   201      21.178  21.587  35.283  1.00 60.92           O
ATOM   1499  N   GLN   202      19.754  21.136  33.592  1.00 44.28           N
ATOM   1500  CA  GLN   202      19.063  22.386  33.671  1.00 44.28           C
ATOM   1501  CB  GLN   202      17.860  22.409  32.715  1.00 44.28           C
ATOM   1502  CG  GLN   202      17.034  23.694  32.743  1.00 44.28           C
ATOM   1503  CD  GLN   202      15.832  23.467  31.837  1.00 44.28           C
ATOM   1504  OE1 GLN   202      15.701  22.418  31.209  1.00 44.28           O
ATOM   1505  NE2 GLN   202      14.920  24.473  31.775  1.00 44.28           N
ATOM   1506  C   GLN   202      18.514  22.544  35.055  1.00 44.28           C
ATOM   1507  O   GLN   202      18.640  23.610  35.655  1.00 44.28           O
ATOM   1508  N   THR   203      17.905  21.482  35.615  1.00100.58           N
ATOM   1509  CA  THR   203      17.318  21.630  36.916  1.00100.58           C
ATOM   1510  CB  THR   203      16.613  20.397  37.411  1.00100.58           C
ATOM   1511  OG1 THR   203      17.537  19.337  37.601  1.00100.58           O
ATOM   1512  CG2 THR   203      15.541  19.994  36.386  1.00100.58           C
ATOM   1513  C   THR   203      18.405  21.936  37.892  1.00100.58           C
ATOM   1514  O   THR   203      18.268  22.823  38.732  1.00100.58           O
ATOM   1515  N   ALA   204      19.528  21.204  37.790  1.00 32.64           N
ATOM   1516  CA  ALA   204      20.629  21.363  38.693  1.00 32.64           C
ATOM   1517  CB  ALA   204      21.764  20.357  38.433  1.00 32.64           C
ATOM   1518  C   ALA   204      21.198  22.734  38.538  1.00 32.64           C
ATOM   1519  O   ALA   204      21.597  23.360  39.518  1.00 32.64           O
ATOM   1520  N   GLY   205      21.231  23.243  37.295  1.00 34.64           N
ATOM   1521  CA  GLY   205      21.846  24.505  37.032  1.00 34.64           C
ATOM   1522  C   GLY   205      23.237  24.208  36.573  1.00 34.64           C
ATOM   1523  O   GLY   205      24.055  25.113  36.418  1.00 34.64           O
ATOM   1524  N   LYS   206      23.540  22.912  36.350  1.00155.15           N
ATOM   1525  CA  LYS   206      24.854  22.549  35.905  1.00155.15           C
ATOM   1526  CB  LYS   206      25.299  21.154  36.377  1.00155.15           C
ATOM   1527  CG  LYS   206      25.624  21.047  37.866  1.00155.15           C
ATOM   1528  CD  LYS   206      25.724  19.598  38.352  1.00155.15           C
ATOM   1529  CE  LYS   206      26.422  19.453  39.704  1.00155.15           C
ATOM   1530  NZ  LYS   206      27.880  19.640  39.530  1.00155.15           N
ATOM   1531  C   LYS   206      24.845  22.476  34.415  1.00155.15           C
ATOM   1532  O   LYS   206      25.171  21.446  33.830  1.00155.15           O
ATOM   1533  N   SER   207      24.504  23.590  33.754  1.00163.00           N
ATOM   1534  CA  SER   207      24.540  23.598  32.327  1.00163.00           C
ATOM   1535  CB  SER   207      23.952  24.889  31.731  1.00163.00           C
ATOM   1536  OG  SER   207      24.010  24.845  30.313  1.00163.00           O
ATOM   1537  C   SER   207      25.992  23.526  31.957  1.00163.00           C
ATOM   1538  O   SER   207      26.345  23.230  30.823  1.00163.00           O
ATOM   1539  N   ASP   208      26.877  23.776  32.939  1.00125.35           N
ATOM   1540  CA  ASP   208      28.305  23.849  32.798  1.00125.35           C
ATOM   1541  CB  ASP   208      29.010  24.256  34.105  1.00125.35           C
ATOM   1542  CG  ASP   208      28.742  23.181  35.149  1.00125.35           C
ATOM   1543  OD1 ASP   208      27.590  22.676  35.207  1.00125.35           O
ATOM   1544  OD2 ASP   208      29.695  22.842  35.901  1.00125.35           O
ATOM   1545  C   ASP   208      28.896  22.538  32.367  1.00125.35           C
ATOM   1546  O   ASP   208      29.935  22.520  31.709  1.00125.35           O
ATOM   1547  N   VAL   209      28.287  21.399  32.741  1.00 54.60           N
ATOM   1548  CA  VAL   209      28.888  20.145  32.382  1.00 54.60           C
ATOM   1549  CB  VAL   209      28.206  18.966  33.012  1.00 54.60           C
ATOM   1550  CG1 VAL   209      28.873  17.677  32.506  1.00 54.60           C
ATOM   1551  CG2 VAL   209      28.244  19.135  34.541  1.00 54.60           C
ATOM   1552  C   VAL   209      28.787  19.982  30.899  1.00 54.60           C
ATOM   1553  O   VAL   209      27.718  20.141  30.314  1.00 54.60           O
ATOM   1554  N   MET   210      29.920  19.649  30.248  1.00 86.37           N
ATOM   1555  CA  MET   210      29.927  19.489  28.825  1.00 86.37           C
ATOM   1556  CB  MET   210      31.342  19.562  28.231  1.00 86.37           C
ATOM   1557  CG  MET   210      32.292  18.501  28.786  1.00 86.37           C
ATOM   1558  SD  MET   210      34.027  18.711  28.284  1.00 86.37           S
ATOM   1559  CE  MET   210      34.308  20.170  29.329  1.00 86.37           C
ATOM   1560  C   MET   210      29.327  18.162  28.499  1.00 86.37           C
ATOM   1561  O   MET   210      29.543  17.176  29.204  1.00 86.37           O
ATOM   1562  N   VAL   211      28.527  18.113  27.417  1.00109.87           N
ATOM   1563  CA  VAL   211      27.911  16.875  27.052  1.00109.87           C
ATOM   1564  CB  VAL   211      26.456  16.797  27.418  1.00109.87           C
ATOM   1565  CG1 VAL   211      25.680  17.848  26.617  1.00109.87           C
ATOM   1566  CG2 VAL   211      25.973  15.354  27.193  1.00109.87           C
ATOM   1567  C   VAL   211      28.035  16.723  25.572  1.00109.87           C
ATOM   1568  O   VAL   211      28.104  17.702  24.834  1.00109.87           O
ATOM   1569  N   VAL   212      28.092  15.465  25.105  1.00 54.28           N
ATOM   1570  CA  VAL   212      28.239  15.234  23.703  1.00 54.28           C
ATOM   1571  CB  VAL   212      29.634  14.814  23.336  1.00 54.28           C
ATOM   1572  CG1 VAL   212      29.723  14.562  21.823  1.00 54.28           C
ATOM   1573  CG2 VAL   212      30.613  15.888  23.852  1.00 54.28           C
ATOM   1574  C   VAL   212      27.319  14.120  23.373  1.00 54.28           C
ATOM   1575  O   VAL   212      26.852  13.395  24.249  1.00 54.28           O
ATOM   1576  N   GLY   213      26.978  13.971  22.088  1.00 92.65           N
ATOM   1577  CA  GLY   213      26.140  12.857  21.823  1.00 92.65           C
ATOM   1578  C   GLY   213      26.516  12.294  20.497  1.00 92.65           C
ATOM   1579  O   GLY   213      26.941  13.025  19.608  1.00 92.65           O
ATOM   1580  N   PHE   214      26.409  10.963  20.316  1.00195.70           N
ATOM   1581  CA  PHE   214      26.557  10.544  18.959  1.00195.70           C
ATOM   1582  CB  PHE   214      26.827   9.041  18.788  1.00195.70           C
ATOM   1583  CG  PHE   214      27.367   8.846  17.412  1.00195.70           C
ATOM   1584  CD1 PHE   214      28.698   9.093  17.157  1.00195.70           C
ATOM   1585  CD2 PHE   214      26.567   8.415  16.380  1.00195.70           C
ATOM   1586  CE1 PHE   214      29.223   8.918  15.898  1.00195.70           C
ATOM   1587  CE2 PHE   214      27.086   8.237  15.119  1.00195.70           C
ATOM   1588  CZ  PHE   214      28.415   8.487  14.874  1.00195.70           C
ATOM   1589  C   PHE   214      25.173  10.841  18.516  1.00195.70           C
ATOM   1590  O   PHE   214      24.289   9.986  18.509  1.00195.70           O
ATOM   1591  N   ASP   215      24.976  12.113  18.140  1.00218.15           N
ATOM   1592  CA  ASP   215      23.673  12.664  18.005  1.00218.15           C
ATOM   1593  CB  ASP   215      23.603  14.099  18.524  1.00218.15           C
ATOM   1594  CG  ASP   215      23.881  14.108  20.007  1.00218.15           C
ATOM   1595  OD1 ASP   215      23.730  13.024  20.618  1.00218.15           O
ATOM   1596  OD2 ASP   215      24.242  15.183  20.553  1.00218.15           O
ATOM   1597  C   ASP   215      23.125  12.765  16.608  1.00218.15           C
ATOM   1598  O   ASP   215      22.756  11.741  16.036  1.00218.15           O
ATOM   1599  N   GLY   216      22.961  14.051  16.136  1.00106.74           N
ATOM   1600  CA  GLY   216      22.595  14.535  14.817  1.00106.74           C
ATOM   1601  C   GLY   216      21.339  15.392  14.666  1.00106.74           C
ATOM   1602  O   GLY   216      21.250  16.144  13.694  1.00106.74           O
ATOM   1603  N   THR   217      20.343  15.375  15.574  1.00 71.45           N
ATOM   1604  CA  THR   217      19.117  16.089  15.271  1.00 71.45           C
ATOM   1605  CB  THR   217      17.973  15.698  16.156  1.00 71.45           C
ATOM   1606  OG1 THR   217      18.253  16.053  17.502  1.00 71.45           O
ATOM   1607  CG2 THR   217      17.768  14.178  16.040  1.00 71.45           C
ATOM   1608  C   THR   217      19.276  17.580  15.388  1.00 71.45           C
ATOM   1609  O   THR   217      20.174  18.106  16.040  1.00 71.45           O
ATOM   1610  N   PRO   218      18.377  18.269  14.726  1.00131.59           N
ATOM   1611  CA  PRO   218      18.388  19.709  14.715  1.00131.59           C
ATOM   1612  CD  PRO   218      17.781  17.725  13.517  1.00131.59           C
ATOM   1613  CB  PRO   218      17.363  20.120  13.661  1.00131.59           C
ATOM   1614  CG  PRO   218      17.391  18.946  12.665  1.00131.59           C
ATOM   1615  C   PRO   218      18.188  20.317  16.066  1.00131.59           C
ATOM   1616  O   PRO   218      18.734  21.391  16.316  1.00131.59           O
ATOM   1617  N   ASP   219      17.408  19.667  16.948  1.00 36.24           N
ATOM   1618  CA  ASP   219      17.215  20.185  18.270  1.00 36.24           C
ATOM   1619  CB  ASP   219      16.237  19.339  19.102  1.00 36.24           C
ATOM   1620  CG  ASP   219      14.845  19.527  18.515  1.00 36.24           C
ATOM   1621  OD1 ASP   219      14.551  20.659  18.045  1.00 36.24           O
ATOM   1622  OD2 ASP   219      14.061  18.541  18.523  1.00 36.24           O
ATOM   1623  C   ASP   219      18.549  20.112  18.926  1.00 36.24           C
ATOM   1624  O   ASP   219      18.926  20.971  19.722  1.00 36.24           O
ATOM   1625  N   GLY   220      19.298  19.050  18.589  1.00 27.28           N
ATOM   1626  CA  GLY   220      20.610  18.849  19.117  1.00 27.28           C
ATOM   1627  C   GLY   220      21.470  19.979  18.649  1.00 27.28           C
ATOM   1628  O   GLY   220      22.344  20.449  19.375  1.00 27.28           O
ATOM   1629  N   GLU   221      21.247  20.424  17.398  1.00 71.89           N
ATOM   1630  CA  GLU   221      22.018  21.475  16.803  1.00 71.89           C
ATOM   1631  CB  GLU   221      21.616  21.728  15.341  1.00 71.89           C
ATOM   1632  CG  GLU   221      22.585  22.621  14.565  1.00 71.89           C
ATOM   1633  CD  GLU   221      22.186  22.562  13.096  1.00 71.89           C
ATOM   1634  OE1 GLU   221      21.023  22.166  12.815  1.00 71.89           O
ATOM   1635  OE2 GLU   221      23.039  22.907  12.235  1.00 71.89           O
ATOM   1636  C   GLU   221      21.792  22.733  17.583  1.00 71.89           C
ATOM   1637  O   GLU   221      22.714  23.516  17.799  1.00 71.89           O
ATOM   1638  N   LYS   222      20.549  22.966  18.037  1.00112.43           N
ATOM   1639  CA  LYS   222      20.272  24.163  18.780  1.00112.43           C
ATOM   1640  CB  LYS   222      18.797  24.278  19.204  1.00112.43           C
ATOM   1641  CG  LYS   222      18.486  25.569  19.965  1.00112.43           C
ATOM   1642  CD  LYS   222      16.989  25.832  20.145  1.00112.43           C
ATOM   1643  CE  LYS   222      16.204  25.862  18.831  1.00112.43           C
ATOM   1644  NZ  LYS   222      15.881  24.480  18.409  1.00112.43           N
ATOM   1645  C   LYS   222      21.089  24.130  20.033  1.00112.43           C
ATOM   1646  O   LYS   222      21.649  25.138  20.461  1.00112.43           O
ATOM   1647  N   ALA   223      21.186  22.943  20.651  1.00 43.20           N
ATOM   1648  CA  ALA   223      21.904  22.785  21.879  1.00 43.20           C
ATOM   1649  CB  ALA   223      21.843  21.343  22.412  1.00 43.20           C
ATOM   1650  C   ALA   223      23.347  23.116  21.657  1.00 43.20           C
ATOM   1651  O   ALA   223      23.995  23.665  22.547  1.00 43.20           O
ATOM   1652  N   VAL   224      23.909  22.751  20.485  1.00110.53           N
ATOM   1653  CA  VAL   224      25.311  22.997  20.277  1.00110.53           C
ATOM   1654  CB  VAL   224      25.902  22.354  19.049  1.00110.53           C
ATOM   1655  CG1 VAL   224      25.634  20.841  19.109  1.00110.53           C
ATOM   1656  CG2 VAL   224      25.408  23.068  17.783  1.00110.53           C
ATOM   1657  C   VAL   224      25.582  24.469  20.193  1.00110.53           C
ATOM   1658  O   VAL   224      26.562  24.951  20.757  1.00110.53           O
ATOM   1659  N   ASN   225      24.728  25.235  19.486  1.00 88.66           N
ATOM   1660  CA  ASN   225      25.001  26.640  19.356  1.00 88.66           C
ATOM   1661  CB  ASN   225      24.058  27.396  18.397  1.00 88.66           C
ATOM   1662  CG  ASN   225      22.627  27.378  18.915  1.00 88.66           C
ATOM   1663  OD1 ASN   225      21.790  26.628  18.416  1.00 88.66           O
ATOM   1664  ND2 ASN   225      22.328  28.233  19.930  1.00 88.66           N
ATOM   1665  C   ASN   225      24.913  27.270  20.710  1.00 88.66           C
ATOM   1666  O   ASN   225      25.648  28.206  21.024  1.00 88.66           O
ATOM   1667  N   ASP   226      23.994  26.755  21.546  1.00106.46           N
ATOM   1668  CA  ASP   226      23.756  27.241  22.875  1.00106.46           C
ATOM   1669  CB  ASP   226      22.571  26.536  23.558  1.00106.46           C
ATOM   1670  CG  ASP   226      21.298  26.984  22.851  1.00106.46           C
ATOM   1671  OD1 ASP   226      21.238  28.176  22.449  1.00106.46           O
ATOM   1672  OD2 ASP   226      20.374  26.141  22.696  1.00106.46           O
ATOM   1673  C   ASP   226      24.983  27.010  23.706  1.00106.46           C
ATOM   1674  O   ASP   226      25.244  27.749  24.653  1.00106.46           O
ATOM   1675  N   GLY   227      25.769  25.965  23.395  1.00 32.92           N
ATOM   1676  CA  GLY   227      26.951  25.710  24.169  1.00 32.92           C
ATOM   1677  C   GLY   227      26.639  24.625  25.149  1.00 32.92           C
ATOM   1678  O   GLY   227      27.496  24.209  25.928  1.00 32.92           O
ATOM   1679  N   LYS   228      25.374  24.171  25.163  1.00 87.56           N
ATOM   1680  CA  LYS   228      24.976  23.110  26.041  1.00 87.56           C
ATOM   1681  CB  LYS   228      23.451  22.941  26.123  1.00 87.56           C
ATOM   1682  CG  LYS   228      22.777  24.061  26.916  1.00 87.56           C
ATOM   1683  CD  LYS   228      21.254  24.091  26.783  1.00 87.56           C
ATOM   1684  CE  LYS   228      20.576  25.029  27.783  1.00 87.56           C
ATOM   1685  NZ  LYS   228      20.678  24.466  29.149  1.00 87.56           N
ATOM   1686  C   LYS   228      25.563  21.802  25.599  1.00 87.56           C
ATOM   1687  O   LYS   228      25.916  20.970  26.435  1.00 87.56           O
ATOM   1688  N   LEU   229      25.648  21.574  24.270  1.00 80.95           N
ATOM   1689  CA  LEU   229      26.150  20.320  23.776  1.00 80.95           C
ATOM   1690  CB  LEU   229      25.138  19.641  22.829  1.00 80.95           C
ATOM   1691  CG  LEU   229      25.568  18.281  22.253  1.00 80.95           C
ATOM   1692  CD1 LEU   229      25.708  17.226  23.362  1.00 80.95           C
ATOM   1693  CD2 LEU   229      24.613  17.834  21.132  1.00 80.95           C
ATOM   1694  C   LEU   229      27.405  20.618  23.011  1.00 80.95           C
ATOM   1695  O   LEU   229      27.413  21.468  22.125  1.00 80.95           O
ATOM   1696  N   ALA   230      28.515  19.954  23.384  1.00 67.12           N
ATOM   1697  CA  ALA   230      29.807  20.149  22.788  1.00 67.12           C
ATOM   1698  CB  ALA   230      30.931  19.459  23.579  1.00 67.12           C
ATOM   1699  C   ALA   230      29.880  19.629  21.381  1.00 67.12           C
ATOM   1700  O   ALA   230      30.525  20.241  20.532  1.00 67.12           O
ATOM   1701  N   ALA   231      29.263  18.463  21.092  1.00 68.42           N
ATOM   1702  CA  ALA   231      29.426  17.930  19.766  1.00 68.42           C
ATOM   1703  CB  ALA   231      30.790  17.253  19.554  1.00 68.42           C
ATOM   1704  C   ALA   231      28.376  16.899  19.482  1.00 68.42           C
ATOM   1705  O   ALA   231      27.725  16.368  20.383  1.00 68.42           O
ATOM   1706  N   THR   232      28.204  16.609  18.174  1.00151.93           N
ATOM   1707  CA  THR   232      27.213  15.704  17.654  1.00151.93           C
ATOM   1708  CB  THR   232      25.949  16.460  17.350  1.00151.93           C
ATOM   1709  OG1 THR   232      25.005  15.635  16.698  1.00151.93           O
ATOM   1710  CG2 THR   232      26.306  17.657  16.451  1.00151.93           C
ATOM   1711  C   THR   232      27.726  15.168  16.340  1.00151.93           C
ATOM   1712  O   THR   232      28.770  15.599  15.853  1.00151.93           O
ATOM   1713  N   ILE   233      27.011  14.182  15.747  1.00163.14           N
ATOM   1714  CA  ILE   233      27.348  13.658  14.447  1.00163.14           C
ATOM   1715  CB  ILE   233      27.944  12.272  14.492  1.00163.14           C
ATOM   1716  CG1 ILE   233      26.967  11.217  15.046  1.00163.14           C
ATOM   1717  CG2 ILE   233      29.253  12.374  15.290  1.00163.14           C
ATOM   1718  CD1 ILE   233      25.932  10.721  14.034  1.00163.14           C
ATOM   1719  C   ILE   233      26.099  13.649  13.594  1.00163.14           C
ATOM   1720  O   ILE   233      25.022  13.291  14.060  1.00163.14           O
ATOM   1721  N   ALA   234      26.183  14.049  12.303  1.00 60.48           N
ATOM   1722  CA  ALA   234      24.954  14.103  11.547  1.00 60.48           C
ATOM   1723  CB  ALA   234      24.789  15.401  10.738  1.00 60.48           C
ATOM   1724  C   ALA   234      24.880  12.969  10.564  1.00 60.48           C
ATOM   1725  O   ALA   234      25.665  12.885   9.622  1.00 60.48           O
ATOM   1726  N   GLN   235      23.907  12.067  10.809  1.00154.09           N
ATOM   1727  CA  GLN   235      23.512  10.890  10.080  1.00154.09           C
ATOM   1728  CB  GLN   235      22.590   9.985  10.912  1.00154.09           C
ATOM   1729  CG  GLN   235      23.231   9.492  12.207  1.00154.09           C
ATOM   1730  CD  GLN   235      24.286   8.468  11.832  1.00154.09           C
ATOM   1731  OE1 GLN   235      25.340   8.388  12.459  1.00154.09           O
ATOM   1732  NE2 GLN   235      23.992   7.655  10.782  1.00154.09           N
ATOM   1733  C   GLN   235      22.729  11.274   8.856  1.00154.09           C
ATOM   1734  O   GLN   235      22.717  10.540   7.869  1.00154.09           O
ATOM   1735  N   LEU   236      22.048  12.439   8.884  1.00284.08           N
ATOM   1736  CA  LEU   236      21.182  12.827   7.804  1.00284.08           C
ATOM   1737  CB  LEU   236      21.906  12.882   6.447  1.00284.08           C
ATOM   1738  CG  LEU   236      23.108  13.844   6.399  1.00284.08           C
ATOM   1739  CD1 LEU   236      24.222  13.381   7.344  1.00284.08           C
ATOM   1740  CD2 LEU   236      23.619  14.040   4.961  1.00284.08           C
ATOM   1741  C   LEU   236      20.063  11.836   7.648  1.00284.08           C
ATOM   1742  O   LEU   236      19.923  11.185   6.615  1.00284.08           O
ATOM   1743  N   PRO   237      19.263  11.723   8.678  1.00192.66           N
ATOM   1744  CA  PRO   237      18.141  10.817   8.743  1.00192.66           C
ATOM   1745  CD  PRO   237      19.235  12.720   9.733  1.00192.66           C
ATOM   1746  CB  PRO   237      17.421  11.142  10.051  1.00192.66           C
ATOM   1747  CG  PRO   237      18.386  12.060  10.827  1.00192.66           C
ATOM   1748  C   PRO   237      17.218  11.009   7.581  1.00192.66           C
ATOM   1749  O   PRO   237      16.624  10.032   7.129  1.00192.66           O
ATOM   1750  N   ASP   238      17.055  12.246   7.083  1.00 41.83           N
ATOM   1751  CA  ASP   238      16.143  12.424   5.992  1.00 41.83           C
ATOM   1752  CB  ASP   238      16.085  13.874   5.480  1.00 41.83           C
ATOM   1753  CG  ASP   238      15.223  14.708   6.416  1.00 41.83           C
ATOM   1754  OD1 ASP   238      13.997  14.431   6.492  1.00 41.83           O
ATOM   1755  OD2 ASP   238      15.780  15.632   7.069  1.00 41.83           O
ATOM   1756  C   ASP   238      16.624  11.588   4.853  1.00 41.83           C
ATOM   1757  O   ASP   238      15.856  10.849   4.239  1.00 41.83           O
ATOM   1758  N   GLN   239      17.933  11.664   4.567  1.00 72.32           N
ATOM   1759  CA  GLN   239      18.499  10.955   3.460  1.00 72.32           C
ATOM   1760  CB  GLN   239      19.999  11.248   3.284  1.00 72.32           C
ATOM   1761  CG  GLN   239      20.623  10.544   2.077  1.00 72.32           C
ATOM   1762  CD  GLN   239      20.148  11.273   0.830  1.00 72.32           C
ATOM   1763  OE1 GLN   239      19.941  12.486   0.850  1.00 72.32           O
ATOM   1764  NE2 GLN   239      19.965  10.517  -0.285  1.00 72.32           N
ATOM   1765  C   GLN   239      18.362   9.488   3.702  1.00 72.32           C
ATOM   1766  O   GLN   239      18.035   8.726   2.794  1.00 72.32           O
ATOM   1767  N   ILE   240      18.596   9.051   4.951  1.00 96.80           N
ATOM   1768  CA  ILE   240      18.580   7.649   5.236  1.00 96.80           C
ATOM   1769  CB  ILE   240      19.038   7.325   6.631  1.00 96.80           C
ATOM   1770  CG1 ILE   240      19.501   5.862   6.712  1.00 96.80           C
ATOM   1771  CG2 ILE   240      17.909   7.662   7.616  1.00 96.80           C
ATOM   1772  CD1 ILE   240      20.373   5.580   7.934  1.00 96.80           C
ATOM   1773  C   ILE   240      17.204   7.101   5.006  1.00 96.80           C
ATOM   1774  O   ILE   240      17.051   6.005   4.468  1.00 96.80           O
ATOM   1775  N   GLY   241      16.158   7.852   5.396  1.00 44.40           N
ATOM   1776  CA  GLY   241      14.816   7.356   5.259  1.00 44.40           C
ATOM   1777  C   GLY   241      14.489   7.101   3.816  1.00 44.40           C
ATOM   1778  O   GLY   241      13.818   6.119   3.501  1.00 44.40           O
ATOM   1779  N   ALA   242      14.873   8.030   2.918  1.00 53.45           N
ATOM   1780  CA  ALA   242      14.612   7.915   1.505  1.00 53.45           C
ATOM   1781  CB  ALA   242      14.865   9.232   0.752  1.00 53.45           C
ATOM   1782  C   ALA   242      15.457   6.868   0.838  1.00 53.45           C
ATOM   1783  O   ALA   242      14.971   6.075   0.036  1.00 53.45           O
ATOM   1784  N   LYS   243      16.760   6.834   1.164  1.00127.79           N
ATOM   1785  CA  LYS   243      17.683   5.990   0.459  1.00127.79           C
ATOM   1786  CB  LYS   243      19.128   6.164   0.958  1.00127.79           C
ATOM   1787  CG  LYS   243      20.147   5.316   0.195  1.00127.79           C
ATOM   1788  CD  LYS   243      21.599   5.720   0.462  1.00127.79           C
ATOM   1789  CE  LYS   243      22.176   5.126   1.748  1.00127.79           C
ATOM   1790  NZ  LYS   243      21.456   5.663   2.925  1.00127.79           N
ATOM   1791  C   LYS   243      17.321   4.552   0.637  1.00127.79           C
ATOM   1792  O   LYS   243      17.408   3.764  -0.302  1.00127.79           O
ATOM   1793  N   GLY   244      16.893   4.168   1.849  1.00 45.68           N
ATOM   1794  CA  GLY   244      16.635   2.784   2.121  1.00 45.68           C
ATOM   1795  C   GLY   244      15.550   2.253   1.234  1.00 45.68           C
ATOM   1796  O   GLY   244      15.654   1.141   0.719  1.00 45.68           O
ATOM   1797  N   VAL   245      14.483   3.041   1.018  1.00132.78           N
ATOM   1798  CA  VAL   245      13.338   2.617   0.258  1.00132.78           C
ATOM   1799  CB  VAL   245      12.201   3.598   0.248  1.00132.78           C
ATOM   1800  CG1 VAL   245      11.763   3.857   1.700  1.00132.78           C
ATOM   1801  CG2 VAL   245      12.597   4.848  -0.547  1.00132.78           C
ATOM   1802  C   VAL   245      13.755   2.381  -1.153  1.00132.78           C
ATOM   1803  O   VAL   245      13.108   1.649  -1.901  1.00132.78           O
ATOM   1804  N   GLU   246      14.892   2.976  -1.540  1.00133.11           N
ATOM   1805  CA  GLU   246      15.432   2.881  -2.866  1.00133.11           C
ATOM   1806  CB  GLU   246      16.842   3.484  -2.964  1.00133.11           C
ATOM   1807  CG  GLU   246      17.471   3.417  -4.355  1.00133.11           C
ATOM   1808  CD  GLU   246      18.904   3.914  -4.220  1.00133.11           C
ATOM   1809  OE1 GLU   246      19.284   4.326  -3.091  1.00133.11           O
ATOM   1810  OE2 GLU   246      19.640   3.883  -5.241  1.00133.11           O
ATOM   1811  C   GLU   246      15.540   1.414  -3.245  1.00133.11           C
ATOM   1812  O   GLU   246      15.636   1.102  -4.431  1.00133.11           O
ATOM   1813  N   THR   247      15.506   0.480  -2.257  1.00174.99           N
ATOM   1814  CA  THR   247      15.599  -0.953  -2.419  1.00174.99           C
ATOM   1815  CB  THR   247      15.572  -1.694  -1.111  1.00174.99           C
ATOM   1816  OG1 THR   247      14.467  -1.292  -0.327  1.00174.99           O
ATOM   1817  CG2 THR   247      16.881  -1.390  -0.363  1.00174.99           C
ATOM   1818  C   THR   247      14.532  -1.400  -3.377  1.00174.99           C
ATOM   1819  O   THR   247      14.572  -2.518  -3.891  1.00174.99           O
ATOM   1820  N   ALA   248      13.538  -0.528  -3.635  1.00 55.15           N
ATOM   1821  CA  ALA   248      12.517  -0.802  -4.604  1.00 55.15           C
ATOM   1822  CB  ALA   248      11.565   0.386  -4.823  1.00 55.15           C
ATOM   1823  C   ALA   248      13.207  -1.083  -5.908  1.00 55.15           C
ATOM   1824  O   ALA   248      12.745  -1.902  -6.702  1.00 55.15           O
ATOM   1825  N   ASP   249      14.342  -0.409  -6.168  1.00 84.30           N
ATOM   1826  CA  ASP   249      15.057  -0.623  -7.396  1.00 84.30           C
ATOM   1827  CB  ASP   249      16.367   0.181  -7.464  1.00 84.30           C
ATOM   1828  CG  ASP   249      16.959   0.031  -8.859  1.00 84.30           C
ATOM   1829  OD1 ASP   249      16.327  -0.663  -9.699  1.00 84.30           O
ATOM   1830  OD2 ASP   249      18.048   0.617  -9.105  1.00 84.30           O
ATOM   1831  C   ASP   249      15.412  -2.075  -7.453  1.00 84.30           C
ATOM   1832  O   ASP   249      15.369  -2.697  -8.514  1.00 84.30           O
ATOM   1833  N   LYS   250      15.758  -2.656  -6.291  1.00101.75           N
ATOM   1834  CA  LYS   250      16.113  -4.042  -6.208  1.00101.75           C
ATOM   1835  CB  LYS   250      16.476  -4.448  -4.764  1.00101.75           C
ATOM   1836  CG  LYS   250      16.874  -5.913  -4.556  1.00101.75           C
ATOM   1837  CD  LYS   250      15.733  -6.916  -4.733  1.00101.75           C
ATOM   1838  CE  LYS   250      16.163  -8.368  -4.515  1.00101.75           C
ATOM   1839  NZ  LYS   250      14.989  -9.265  -4.612  1.00101.75           N
ATOM   1840  C   LYS   250      14.924  -4.826  -6.650  1.00101.75           C
ATOM   1841  O   LYS   250      15.052  -5.851  -7.321  1.00101.75           O
ATOM   1842  N   VAL   251      13.726  -4.326  -6.307  1.00 54.99           N
ATOM   1843  CA  VAL   251      12.510  -5.007  -6.620  1.00 54.99           C
ATOM   1844  CB  VAL   251      11.291  -4.219  -6.231  1.00 54.99           C
ATOM   1845  CG1 VAL   251      10.043  -4.990  -6.692  1.00 54.99           C
ATOM   1846  CG2 VAL   251      11.338  -3.937  -4.722  1.00 54.99           C
ATOM   1847  C   VAL   251      12.424  -5.209  -8.097  1.00 54.99           C
ATOM   1848  O   VAL   251      12.033  -6.287  -8.542  1.00 54.99           O
ATOM   1849  N   LEU   252      12.802  -4.190  -8.900  1.00122.25           N
ATOM   1850  CA  LEU   252      12.619  -4.330 -10.316  1.00122.25           C
ATOM   1851  CB  LEU   252      13.136  -3.129 -11.131  1.00122.25           C
ATOM   1852  CG  LEU   252      12.365  -1.820 -10.886  1.00122.25           C
ATOM   1853  CD1 LEU   252      12.550  -1.321  -9.444  1.00122.25           C
ATOM   1854  CD2 LEU   252      12.725  -0.755 -11.934  1.00122.25           C
ATOM   1855  C   LEU   252      13.373  -5.528 -10.796  1.00122.25           C
ATOM   1856  O   LEU   252      12.754  -6.453 -11.316  1.00122.25           O
ATOM   1857  N   LYS   253      14.707  -5.571 -10.587  1.00246.14           N
ATOM   1858  CA  LYS   253      15.479  -6.722 -10.981  1.00246.14           C
ATOM   1859  CB  LYS   253      15.416  -7.098 -12.476  1.00246.14           C
ATOM   1860  CG  LYS   253      14.294  -8.053 -12.892  1.00246.14           C
ATOM   1861  CD  LYS   253      14.099  -8.122 -14.407  1.00246.14           C
ATOM   1862  CE  LYS   253      15.328  -8.655 -15.144  1.00246.14           C
ATOM   1863  NZ  LYS   253      15.165  -8.462 -16.602  1.00246.14           N
ATOM   1864  C   LYS   253      16.930  -6.471 -10.732  1.00246.14           C
ATOM   1865  O   LYS   253      17.496  -5.489 -11.213  1.00246.14           O
ATOM   1866  N   GLY   254      17.560  -7.368  -9.950  1.00139.14           N
ATOM   1867  CA  GLY   254      18.981  -7.372  -9.757  1.00139.14           C
ATOM   1868  C   GLY   254      19.435  -6.042  -9.260  1.00139.14           C
ATOM   1869  O   GLY   254      18.632  -5.159  -8.965  1.00139.14           O
ATOM   1870  N   GLU   255      20.770  -5.888  -9.154  1.00316.04           N
ATOM   1871  CA  GLU   255      21.362  -4.643  -8.773  1.00316.04           C
ATOM   1872  CB  GLU   255      21.064  -4.226  -7.321  1.00316.04           C
ATOM   1873  CG  GLU   255      21.709  -2.894  -6.927  1.00316.04           C
ATOM   1874  CD  GLU   255      21.334  -2.595  -5.481  1.00316.04           C
ATOM   1875  OE1 GLU   255      22.076  -3.053  -4.572  1.00316.04           O
ATOM   1876  OE2 GLU   255      20.297  -1.911  -5.267  1.00316.04           O
ATOM   1877  C   GLU   255      22.837  -4.818  -8.888  1.00316.04           C
ATOM   1878  O   GLU   255      23.361  -5.896  -8.614  1.00316.04           O
ATOM   1879  N   LYS   256      23.551  -3.768  -9.331  1.00224.23           N
ATOM   1880  CA  LYS   256      24.973  -3.906  -9.353  1.00224.23           C
ATOM   1881  CB  LYS   256      25.632  -3.466 -10.669  1.00224.23           C
ATOM   1882  CG  LYS   256      27.124  -3.801 -10.720  1.00224.23           C
ATOM   1883  CD  LYS   256      27.734  -3.726 -12.121  1.00224.23           C
ATOM   1884  CE  LYS   256      29.226  -4.065 -12.155  1.00224.23           C
ATOM   1885  NZ  LYS   256      29.435  -5.461 -11.705  1.00224.23           N
ATOM   1886  C   LYS   256      25.470  -3.012  -8.273  1.00224.23           C
ATOM   1887  O   LYS   256      25.788  -1.846  -8.507  1.00224.23           O
ATOM   1888  N   VAL   257      25.534  -3.558  -7.045  1.00 68.99           N
ATOM   1889  CA  VAL   257      25.967  -2.802  -5.910  1.00 68.99           C
ATOM   1890  CB  VAL   257      24.834  -2.012  -5.293  1.00 68.99           C
ATOM   1891  CG1 VAL   257      25.329  -1.211  -4.074  1.00 68.99           C
ATOM   1892  CG2 VAL   257      24.202  -1.136  -6.384  1.00 68.99           C
ATOM   1893  C   VAL   257      26.418  -3.851  -4.939  1.00 68.99           C
ATOM   1894  O   VAL   257      26.277  -5.044  -5.208  1.00 68.99           O
ATOM   1895  N   GLN   258      27.000  -3.449  -3.795  1.00135.87           N
ATOM   1896  CA  GLN   258      27.425  -4.415  -2.830  1.00135.87           C
ATOM   1897  CB  GLN   258      28.693  -4.019  -2.044  1.00135.87           C
ATOM   1898  CG  GLN   258      28.584  -2.759  -1.186  1.00135.87           C
ATOM   1899  CD  GLN   258      29.928  -2.591  -0.491  1.00135.87           C
ATOM   1900  OE1 GLN   258      30.981  -2.653  -1.124  1.00135.87           O
ATOM   1901  NE2 GLN   258      29.895  -2.393   0.854  1.00135.87           N
ATOM   1902  C   GLN   258      26.283  -4.666  -1.884  1.00135.87           C
ATOM   1903  O   GLN   258      25.167  -4.936  -2.323  1.00135.87           O
ATOM   1904  N   ALA   259      26.535  -4.593  -0.559  1.00169.69           N
ATOM   1905  CA  ALA   259      25.553  -4.951   0.428  1.00169.69           C
ATOM   1906  CB  ALA   259      25.875  -6.272   1.147  1.00169.69           C
ATOM   1907  C   ALA   259      25.514  -3.888   1.479  1.00169.69           C
ATOM   1908  O   ALA   259      24.979  -2.799   1.269  1.00169.69           O
ATOM   1909  N   LYS   260      25.994  -4.238   2.689  1.00 71.38           N
ATOM   1910  CA  LYS   260      26.010  -3.306   3.777  1.00 71.38           C
ATOM   1911  CB  LYS   260      26.305  -3.956   5.139  1.00 71.38           C
ATOM   1912  CG  LYS   260      25.243  -4.956   5.598  1.00 71.38           C
ATOM   1913  CD  LYS   260      25.709  -5.817   6.776  1.00 71.38           C
ATOM   1914  CE  LYS   260      24.668  -6.826   7.261  1.00 71.38           C
ATOM   1915  NZ  LYS   260      25.256  -7.702   8.301  1.00 71.38           N
ATOM   1916  C   LYS   260      27.098  -2.316   3.528  1.00 71.38           C
ATOM   1917  O   LYS   260      28.208  -2.683   3.145  1.00 71.38           O
ATOM   1918  N   TYR   261      26.801  -1.015   3.723  1.00153.10           N
ATOM   1919  CA  TYR   261      27.837  -0.061   3.477  1.00153.10           C
ATOM   1920  CB  TYR   261      27.715   0.532   2.055  1.00153.10           C
ATOM   1921  CG  TYR   261      28.979   1.221   1.666  1.00153.10           C
ATOM   1922  CD1 TYR   261      30.103   0.481   1.375  1.00153.10           C
ATOM   1923  CD2 TYR   261      29.054   2.590   1.598  1.00153.10           C
ATOM   1924  CE1 TYR   261      31.280   1.094   1.016  1.00153.10           C
ATOM   1925  CE2 TYR   261      30.226   3.212   1.240  1.00153.10           C
ATOM   1926  CZ  TYR   261      31.341   2.464   0.947  1.00153.10           C
ATOM   1927  OH  TYR   261      32.544   3.103   0.579  1.00153.10           O
ATOM   1928  C   TYR   261      27.762   1.012   4.527  1.00153.10           C
ATOM   1929  O   TYR   261      26.686   1.401   4.982  1.00153.10           O
ATOM   1930  N   PRO   262      28.914   1.452   4.961  1.00125.34           N
ATOM   1931  CA  PRO   262      28.954   2.532   5.912  1.00125.34           C
ATOM   1932  CD  PRO   262      29.996   0.506   5.179  1.00125.34           C
ATOM   1933  CB  PRO   262      30.327   2.464   6.576  1.00125.34           C
ATOM   1934  CG  PRO   262      30.712   0.979   6.455  1.00125.34           C
ATOM   1935  C   PRO   262      28.688   3.807   5.184  1.00125.34           C
ATOM   1936  O   PRO   262      28.992   3.886   3.996  1.00125.34           O
ATOM   1937  N   VAL   263      28.145   4.836   5.856  1.00 62.49           N
ATOM   1938  CA  VAL   263      27.823   6.021   5.117  1.00 62.49           C
ATOM   1939  CB  VAL   263      26.366   6.379   5.227  1.00 62.49           C
ATOM   1940  CG1 VAL   263      26.083   7.659   4.421  1.00 62.49           C
ATOM   1941  CG2 VAL   263      25.539   5.160   4.785  1.00 62.49           C
ATOM   1942  C   VAL   263      28.622   7.153   5.686  1.00 62.49           C
ATOM   1943  O   VAL   263      29.106   7.079   6.815  1.00 62.49           O
ATOM   1944  N   ASP   264      28.805   8.221   4.883  1.00225.94           N
ATOM   1945  CA  ASP   264      29.531   9.389   5.294  1.00225.94           C
ATOM   1946  CB  ASP   264      29.734  10.404   4.156  1.00225.94           C
ATOM   1947  CG  ASP   264      30.662   9.779   3.125  1.00225.94           C
ATOM   1948  OD1 ASP   264      31.711   9.220   3.543  1.00225.94           O
ATOM   1949  OD2 ASP   264      30.341   9.858   1.909  1.00225.94           O
ATOM   1950  C   ASP   264      28.718  10.076   6.343  1.00225.94           C
ATOM   1951  O   ASP   264      27.490  10.069   6.294  1.00225.94           O
ATOM   1952  N   LEU   265      29.405  10.690   7.327  1.00158.70           N
ATOM   1953  CA  LEU   265      28.764  11.344   8.431  1.00158.70           C
ATOM   1954  CB  LEU   265      29.087  10.623   9.751  1.00158.70           C
ATOM   1955  CG  LEU   265      28.419  11.194  11.012  1.00158.70           C
ATOM   1956  CD1 LEU   265      26.915  10.888  11.023  1.00158.70           C
ATOM   1957  CD2 LEU   265      29.123  10.701  12.284  1.00158.70           C
ATOM   1958  C   LEU   265      29.365  12.716   8.529  1.00158.70           C
ATOM   1959  O   LEU   265      30.443  12.965   7.992  1.00158.70           O
ATOM   1960  N   LYS   266      28.670  13.655   9.209  1.00143.44           N
ATOM   1961  CA  LYS   266      29.183  14.992   9.343  1.00143.44           C
ATOM   1962  CB  LYS   266      28.177  16.058   8.879  1.00143.44           C
ATOM   1963  CG  LYS   266      27.810  15.981   7.397  1.00143.44           C
ATOM   1964  CD  LYS   266      28.955  16.338   6.452  1.00143.44           C
ATOM   1965  CE  LYS   266      29.150  17.848   6.299  1.00143.44           C
ATOM   1966  NZ  LYS   266      27.916  18.463   5.757  1.00143.44           N
ATOM   1967  C   LYS   266      29.391  15.261  10.803  1.00143.44           C
ATOM   1968  O   LYS   266      28.443  15.227  11.585  1.00143.44           O
ATOM   1969  N   LEU   267      30.642  15.542  11.219  1.00139.47           N
ATOM   1970  CA  LEU   267      30.858  15.862  12.601  1.00139.47           C
ATOM   1971  CB  LEU   267      32.333  15.799  13.032  1.00139.47           C
ATOM   1972  CG  LEU   267      32.942  14.387  12.943  1.00139.47           C
ATOM   1973  CD1 LEU   267      34.412  14.384  13.395  1.00139.47           C
ATOM   1974  CD2 LEU   267      32.083  13.361  13.700  1.00139.47           C
ATOM   1975  C   LEU   267      30.392  17.270  12.783  1.00139.47           C
ATOM   1976  O   LEU   267      30.621  18.120  11.923  1.00139.47           O
ATOM   1977  N   VAL   268      29.715  17.561  13.911  1.00 50.33           N
ATOM   1978  CA  VAL   268      29.223  18.895  14.100  1.00 50.33           C
ATOM   1979  CB  VAL   268      27.725  18.980  14.131  1.00 50.33           C
ATOM   1980  CG1 VAL   268      27.326  20.405  14.542  1.00 50.33           C
ATOM   1981  CG2 VAL   268      27.184  18.565  12.754  1.00 50.33           C
ATOM   1982  C   VAL   268      29.708  19.426  15.411  1.00 50.33           C
ATOM   1983  O   VAL   268      29.674  18.741  16.433  1.00 50.33           O
ATOM   1984  N   VAL   269      30.171  20.691  15.396  1.00 95.79           N
ATOM   1985  CA  VAL   269      30.641  21.358  16.574  1.00 95.79           C
ATOM   1986  CB  VAL   269      32.128  21.285  16.756  1.00 95.79           C
ATOM   1987  CG1 VAL   269      32.530  19.813  16.937  1.00 95.79           C
ATOM   1988  CG2 VAL   269      32.801  21.977  15.560  1.00 95.79           C
ATOM   1989  C   VAL   269      30.305  22.802  16.393  1.00 95.79           C
ATOM   1990  O   VAL   269      29.864  23.213  15.321  1.00 95.79           O
ATOM   1991  N   LYS   270      30.476  23.611  17.456  1.00 58.58           N
ATOM   1992  CA  LYS   270      30.187  25.011  17.353  1.00 58.58           C
ATOM   1993  CB  LYS   270      30.396  25.763  18.678  1.00 58.58           C
ATOM   1994  CG  LYS   270      30.085  27.257  18.578  1.00 58.58           C
ATOM   1995  CD  LYS   270      29.987  27.963  19.932  1.00 58.58           C
ATOM   1996  CE  LYS   270      29.674  29.458  19.823  1.00 58.58           C
ATOM   1997  NZ  LYS   270      29.547  30.047  21.175  1.00 58.58           N
ATOM   1998  C   LYS   270      31.123  25.603  16.350  1.00 58.58           C
ATOM   1999  O   LYS   270      30.711  26.369  15.481  1.00 58.58           O
ATOM   2000  N   GLN   271      32.414  25.239  16.447  1.00100.73           N
ATOM   2001  CA  GLN   271      33.399  25.758  15.548  1.00100.73           C
ATOM   2002  CB  GLN   271      34.752  26.034  16.230  1.00100.73           C
ATOM   2003  CG  GLN   271      35.818  26.592  15.288  1.00100.73           C
ATOM   2004  CD  GLN   271      35.386  27.985  14.854  1.00100.73           C
ATOM   2005  OE1 GLN   271      35.039  28.208  13.695  1.00100.73           O
ATOM   2006  NE2 GLN   271      35.401  28.951  15.810  1.00100.73           N
ATOM   2007  C   GLN   271      33.636  24.701  14.480  1.00100.73           C
ATOM   2008  O   GLN   271      32.675  24.399  13.724  1.00100.73           O
ATOM   2009  OXT GLN   271      34.780  24.179  14.409  1.00100.73           O
TER    2010      GLN   271
END
