# Supplementary material for: Estimating local protein model quality: prospects for molecular replacement
Source: Acta Crystallogr D Struct Biol. 2020 Mar 3;76(Pt 3):285–90. doi: 10.1107/S2059798320000972 (PMC7057213; doi:10.1107/S2059798320000972)
Supplement: Supplementary file 1 [file d-76-00285-sup1.zip › models/1drj.2rjo_A.B99990001.pdb.proq3.sscore.local]

ProQ2 ProQRosCen ProQRosFA ProQ3
0.4304079 0.75240296 0.99385527 0.60705173
0.55264446 0.84983831 1.104615 0.7406289
0.63273464 0.85108853 1.1620081 0.86140666
0.81068967 0.90092807 1.2725651 0.99941939
0.91855964 0.87491838 1.3035788 1.086064
0.92959744 0.83905984 1.3221526 1.0900243
0.85434142 0.7814391 1.2655918 1.0310252
0.84268438 0.80035985 1.2887802 1.0388253
0.75927918 0.83043877 1.2146586 0.97067589
0.72045264 0.83391216 1.2324334 0.97161657
0.63889839 0.81625625 1.1479093 0.91004867
0.68889976 0.86528755 1.1433977 0.94712243
0.77677237 0.97020319 1.2495973 1.0396479
0.82617209 1.0167063 1.2649254 1.0732792
0.86096698 1.0319807 1.2982835 1.1253297
0.82788893 0.99310465 1.2363223 1.0495049
0.77869536 0.90795303 1.2012918 1.0446524
0.7150468 0.86049455 1.1191423 0.97217878
0.73385315 0.87746742 1.0773463 0.97840466
0.74807483 0.904738 1.0774426 0.97521795
0.76709846 0.93315056 1.0727653 0.96104384
0.75673159 0.90943676 1.0700772 0.96025425
0.78007492 0.89453386 1.0361385 0.96962488
0.72460564 0.80576216 0.99263861 0.89698234
0.67844544 0.78318231 0.98993237 0.8607713
0.73270365 0.81132727 0.96582091 0.84109691
0.69313056 0.84014796 0.98698193 0.8430726
0.66288266 0.83743776 0.94466262 0.79149913
0.59207062 0.77664162 0.91658528 0.77409558
0.58035105 0.78248819 0.94357074 0.78380625
0.64444216 0.82552361 0.94589901 0.79275635
0.70299258 0.87684069 1.0342349 0.88217441
0.73071936 0.84298636 1.0166276 0.89445264
0.80876763 0.84175278 1.1016631 0.99457516
0.80549096 0.85822093 1.1302046 0.97484714
0.81447234 0.76506558 1.0688224 0.95083988
0.7934704 0.86098442 1.1384329 0.94738036
0.73624082 0.84850397 1.049091 0.87978155
0.70634089 0.87771666 1.1043805 0.87722037
0.63751719 0.87436486 1.0147571 0.81125812
0.63449636 0.89401863 0.99538842 0.77173997
0.66182683 0.91197808 0.99875073 0.82262443
0.66275677 0.92357051 0.96897085 0.81587772
0.65340067 0.84968981 0.92054257 0.77904737
0.7042808 0.8906143 0.94952743 0.82138357
0.6740358 0.85900993 0.94515751 0.80103293
0.6646071 0.83400282 0.91910358 0.80223256
0.57702932 0.78914404 0.86968137 0.74638144
0.56970709 0.8096247 0.87700339 0.74864058
0.62084054 0.77046486 0.85714606 0.78740526
0.67194508 0.7960189 0.86857567 0.82416734
0.69745814 0.81092111 0.89559535 0.86223706
0.65749723 0.7516888 0.86351695 0.79949644
0.61056249 0.64997236 0.78277948 0.71104164
0.56902648 0.61250479 0.78865496 0.69093749
0.52833809 0.54117527 0.72493768 0.63879352
0.55105407 0.56841152 0.77967661 0.6583234
0.60210031 0.56348065 0.80725326 0.70890626
0.67203363 0.54688535 0.77123034 0.70145937
0.68601129 0.47523138 0.84984699 0.77681521
0.84021764 0.60668133 0.97770161 0.91924647
0.83526725 0.60574542 1.0250002 0.94639392
0.88266115 0.71272478 1.0504914 0.99137592
0.86644248 0.7669317 1.0885845 0.98655885
0.82160803 0.78480025 1.1236971 1.0036109
0.76498197 0.79656513 1.0634109 0.96071012
0.74174274 0.7464071 1.0352636 0.95627466
0.74800893 0.80001483 1.0338739 0.9440088
0.7351264 0.7848669 0.98995757 0.8939207
0.7223492 0.79663965 0.99827405 0.90072736
0.75408141 0.76446755 0.95777521 0.88098665
0.70178897 0.77991666 0.90606873 0.83805085
0.65695881 0.79025926 0.903962 0.80594835
0.67878129 0.79745797 0.86743722 0.81496603
0.66726079 0.78842366 0.88081158 0.82551078
0.63924726 0.76560831 0.83774736 0.75688042
0.67518422 0.76439379 0.81685164 0.77228068
0.68391338 0.7674608 0.80688669 0.75938378
0.59273151 0.71749354 0.7311499 0.67883321
0.55150425 0.65389565 0.66488961 0.63054177
0.5572118 0.65905379 0.64119881 0.61453896
0.55695874 0.68320833 0.68543329 0.6383012
0.72669024 0.81298505 0.86216656 0.7744492
0.80312443 0.82697629 0.89668357 0.81959538
0.87134945 0.81459075 0.99102607 0.88538228
0.87999 0.72397885 0.8869003 0.86595015
0.83521478 0.6257256 0.87239069 0.84574554
0.77718607 0.63786676 0.87259358 0.8302313
0.72840622 0.58769796 0.78929806 0.73723639
0.70772793 0.54417977 0.73730394 0.72426321
0.5963654 0.46413512 0.65055684 0.57698356
0.51273251 0.421331 0.61057937 0.54566253
0.521301 0.43920749 0.62551052 0.54007517
0.50355151 0.48460077 0.65316479 0.52691001
0.58874105 0.5793307 0.72569395 0.61023604
0.65533661 0.55010396 0.79298607 0.7065553
0.6914647 0.55836994 0.88776584 0.79489143
0.72026429 0.5857136 0.9637072 0.82070061
0.79093068 0.58430584 0.96312268 0.85800598
0.81732231 0.61179982 1.0691541 0.88175627
0.82002189 0.66908 1.1129771 0.93179925
0.82025287 0.64328611 1.1346698 0.94929033
0.80707114 0.71587702 1.1122872 0.93329685
0.80981527 0.7663888 1.1185268 0.94002099
0.81303722 0.77466114 1.0989069 0.9772046
0.78133184 0.73786352 1.0847424 0.95002199
0.77920688 0.71955349 1.0752046 0.93031897
0.82900544 0.77737931 1.0866328 0.96110117
0.82326287 0.80765336 1.0783225 0.95979498
0.81676657 0.79200424 1.0436416 0.95050233
0.80325293 0.78069307 1.0538161 0.96764925
0.79051951 0.78738276 1.0116931 0.9526991
0.71635322 0.80441622 0.94396999 0.87191661
0.653762 0.77672544 0.88142376 0.80676931
0.66241339 0.77988848 0.86536862 0.83237263
0.6904594 0.7331096 0.81364135 0.82653843
0.6279052 0.66858271 0.70052877 0.72366692
0.60082293 0.60058665 0.61593328 0.6628668
0.54174831 0.60478571 0.5469915 0.58170314
0.58469689 0.60630055 0.57743103 0.58252695
0.60203201 0.67070439 0.59985763 0.60126589
0.62790217 0.6428347 0.64935071 0.615705
0.61985349 0.57825667 0.63690844 0.59983936
0.66488878 0.65958428 0.78063132 0.70317355
0.7343392 0.71652465 0.90499309 0.81177895
0.83452372 0.71572076 1.0208626 0.90546166
0.88250282 0.72347751 1.0940021 0.9815579
0.92685251 0.74733103 1.1660124 0.99878702
0.85035085 0.82248399 1.2195226 1.033903
0.80085626 0.85477593 1.241708 1.0237879
0.73046175 0.84347732 1.1936975 1.0326416
0.67557495 0.85166457 1.1682666 0.99643805
0.5735052 0.85092442 1.0887823 0.91688963
0.64804341 0.91546563 1.0924133 0.97227609
0.70115059 0.90980719 1.1412553 1.0100091
0.70741929 0.88266412 1.1131134 0.99560867
0.74604167 0.81804926 1.0809138 0.97777463
0.71162133 0.82388873 1.0457039 0.93563691
0.65011516 0.80315843 1.0843677 0.9130899
0.71785391 0.86619719 1.1177768 0.93050706
0.67701396 0.83346634 1.0735326 0.86871967
0.6829729 0.80074537 1.0346124 0.85878181
0.69055186 0.8290519 1.0231805 0.87483128
0.72187949 0.87746967 1.0511194 0.90962738
0.71546414 0.87096544 1.0255902 0.89321367
0.64408794 0.79594189 0.9408255 0.80928289
0.56959511 0.72426538 0.86917115 0.74760681
0.56858872 0.73183262 0.81084051 0.73527164
0.55491247 0.73537581 0.79069856 0.70729868
0.49661835 0.72048906 0.69653801 0.62555381
0.46547435 0.65284916 0.64523286 0.5640011
0.48280805 0.65250331 0.62609417 0.55102924
0.47723765 0.64902024 0.59808247 0.53062488
0.53300779 0.62537266 0.64060819 0.55178922
0.5835036 0.60076724 0.65642021 0.58876926
0.71370161 0.6557035 0.72097211 0.67408562
0.75131267 0.67394428 0.76938586 0.71980031
0.79712641 0.65676844 0.81938217 0.75171514
0.84815436 0.6829291 0.84522964 0.78451176
0.77631274 0.68044915 0.88809007 0.76985249
0.79120602 0.71974289 0.90600579 0.78563543
0.79850924 0.72169768 1.0012899 0.81808691
0.80505006 0.80714073 1.0128444 0.83467738
0.7825471 0.83760795 1.0603125 0.85803076
0.83324804 0.85682621 1.0866058 0.91223694
0.82512176 0.82293333 1.0504771 0.90174341
0.82290961 0.76102123 1.0179484 0.89623241
0.82547993 0.79092841 1.0115665 0.89433882
0.83176954 0.78756193 1.0164745 0.91039393
0.81050305 0.79855624 0.98369846 0.89909024
0.77429608 0.7870628 0.97962968 0.88543094
0.84420967 0.81800089 1.0042722 0.94683826
0.86837397 0.84358369 0.99328744 0.94902304
0.84697938 0.8897255 1.0119442 0.93889824
0.89010235 0.83970118 0.95879855 0.937342
0.92983854 0.83082911 0.93214242 0.9271049
0.92361119 0.80449704 0.90182833 0.89905343
0.86822849 0.79500097 0.85600333 0.83474061
0.85056319 0.7567539 0.79256462 0.76780109
0.74747082 0.74474238 0.77442905 0.72511354
0.72817852 0.78519974 0.78055945 0.71290753
0.6919897 0.78454712 0.81097745 0.73680091
0.80610387 0.81349035 0.92110355 0.88142363
0.83737171 0.85727016 0.98481097 0.90923267
0.88357641 0.81997029 1.0943342 0.98009724
1.0300305 0.87444869 1.1815433 1.0812665
1.0698262 0.86298825 1.1608567 1.0933791
0.99636722 0.85950415 1.1691452 1.0668671
0.97372082 0.82111869 1.09001 1.0085441
1.0231921 0.87765525 1.0779459 1.0371378
1.0235276 0.93493173 1.0724953 1.0296296
1.0613949 0.98565856 1.0805379 1.0318457
1.0616203 1.0008557 1.0535873 1.0140636
1.0597737 1.008547 1.0565507 1.0238226
1.0054046 1.0161606 1.0752421 1.0379121
0.99685063 1.0171807 1.0743234 1.0436175
0.95487942 0.96646553 1.0270546 1.0236717
0.85830352 0.9337056 0.95127065 0.94711622
0.77258309 0.94856709 0.97536058 0.91875558
0.79745168 0.93711429 0.95745718 0.92189086
0.82580228 0.89864023 0.9248861 0.90460834
0.77328228 0.85582771 0.86802594 0.84255269
0.75723215 0.83035832 0.81706331 0.82444804
0.70771345 0.80018437 0.82075296 0.81102184
0.73407769 0.82440486 0.78730956 0.79915324
0.70740043 0.84941906 0.81356828 0.80385284
0.68330567 0.84100308 0.8048448 0.80937525
0.7342903 0.84258535 0.84323991 0.83869521
0.79714186 0.85468282 0.92135476 0.94032508
0.89084455 0.8300859 0.97366528 0.96940691
0.97896578 0.82022469 1.0154974 1.0218428
1.0285757 0.82926905 1.0645295 1.0396722
0.97736586 0.80698532 1.011702 0.9700059
0.9447973 0.81047556 0.98004422 0.93389511
0.89857717 0.7650308 0.91177645 0.85690667
0.81984347 0.75311768 0.81314103 0.8044151
0.77384983 0.7254732 0.80094333 0.79416873
0.78844973 0.78211717 0.8275825 0.80420163
0.80652458 0.80044769 0.90743522 0.85145127
0.83392471 0.78512567 0.89986154 0.86670076
0.7389605 0.78505013 0.94297946 0.82765934
0.73777166 0.79359069 0.96847059 0.85539127
0.74574458 0.84693028 0.95392826 0.83191214
0.69575139 0.8762716 0.98486066 0.82430874
0.64414016 0.85792002 0.93842364 0.80980568
0.60891214 0.87999894 0.93532218 0.80133004
0.72928039 0.8881598 0.98001672 0.87593715
0.791006 0.96445513 1.0387253 0.94554953
0.84737266 0.86033372 1.0589147 1.0109686
0.91791212 0.8842027 1.1482798 1.0688628
1.0140838 0.89207764 1.1519681 1.1111687
1.0275979 0.91920854 1.2196144 1.1229625
0.95637009 0.91282916 1.1782243 1.0807663
0.94964768 0.90154518 1.155502 1.0549575
0.91200648 0.95114783 1.1010854 1.0129929
0.89121826 0.99838444 1.1567976 1.0024962
0.82430701 0.95009604 1.0708671 0.96263081
0.80399414 0.94031032 1.0436369 0.95670805
0.75627384 0.83913208 0.981127 0.89408437
0.821157 0.93821864 1.0591725 0.98794317
0.83141255 0.92809252 1.0294266 0.96130881
0.79705504 0.87327107 1.0035096 0.93437374
0.73958031 0.79672619 0.94750054 0.88200588
0.77098208 0.80822836 0.95410054 0.90827015
0.77917287 0.81867552 0.96129563 0.89775697
0.71720972 0.78466792 0.87414381 0.78486042
0.73442544 0.7532566 0.84560949 0.78805634
0.69509396 0.69985967 0.74639524 0.69943013
0.67684033 0.67728692 0.6997148 0.64364845
0.65401149 0.60103842 0.60485502 0.5600578
0.62164091 0.51764413 0.48293314 0.48624888
0.51690096 0.42763563 0.43177593 0.40516527
0.50813042 0.44634026 0.3842114 0.39048852
0.55027829 0.4561169 0.3556088 0.3757103
0.52465914 0.46640374 0.382723 0.37140887
0.46930917 0.410412 0.34762077 0.34659227
0.43065061 0.38950472 0.42142941 0.33001431
0.46904253 0.40378353 0.41307035 0.37395795
0.51830206 0.37461487 0.44900015 0.40772037
0.55177369 0.42001794 0.51333364 0.47076841
0.57742292 0.47504379 0.64520997 0.53728063
0.60750201 0.55628129 0.70220122 0.60879312
0.59958153 0.61840496 0.79158668 0.62964446
0.59709508 0.6367332 0.78383619 0.63696866
0.59310806 0.63791359 0.84949098 0.70114426
0.62870664 0.62798001 0.86177066 0.71046593
0.65910481 0.66571208 0.92022823 0.76203144
0.64727428 0.71816006 0.91909935 0.72361704
0.54568852 0.71244864 0.80953287 0.65463701
0.46240105 0.71415225 0.80576156 0.57930353
0.38462582 0.68220475 0.69494418 0.51666902
