# Supplementary material for: Estimating local protein model quality: prospects for molecular replacement
Source: Acta Crystallogr D Struct Biol. 2020 Mar 3;76(Pt 3):285–90. doi: 10.1107/S2059798320000972 (PMC7057213; doi:10.1107/S2059798320000972)
Supplement: Supplementary file 1 [file d-76-00285-sup1.zip › models/1drj.2rjo_A.B99990001.pdb.proq3d.sscore.local]

ProQ2D ProQRosCenD ProQRosFAD ProQ3D
5.148826837539672852e-01 5.877056121826171875e-01 7.361164689064025879e-01 5.279040932655334473e-01
6.091821193695068359e-01 8.585776686668395996e-01 8.847933411598205566e-01 8.752669095993041992e-01
8.384177684783935547e-01 8.747702836990356445e-01 9.355235099792480469e-01 9.090418219566345215e-01
8.929150104522705078e-01 9.070896506309509277e-01 9.749702811241149902e-01 9.596662521362304688e-01
9.287946820259094238e-01 9.209112524986267090e-01 9.833160042762756348e-01 9.642604589462280273e-01
9.372837543487548828e-01 9.149056673049926758e-01 9.854802489280700684e-01 9.531800746917724609e-01
9.327939748764038086e-01 8.230729699134826660e-01 9.798751473426818848e-01 9.376197457313537598e-01
9.236754775047302246e-01 8.168202638626098633e-01 9.851763248443603516e-01 9.342070221900939941e-01
8.697267174720764160e-01 8.747986555099487305e-01 9.662168622016906738e-01 9.400183558464050293e-01
8.542570471763610840e-01 8.448987603187561035e-01 9.715844988822937012e-01 9.263393878936767578e-01
8.303695917129516602e-01 8.430699110031127930e-01 9.534741044044494629e-01 9.030018448829650879e-01
7.283639907836914062e-01 8.795231580734252930e-01 9.506114721298217773e-01 9.026063084602355957e-01
8.101969957351684570e-01 9.115480780601501465e-01 9.785329699516296387e-01 9.066276550292968750e-01
8.646258115768432617e-01 9.204390645027160645e-01 9.700856208801269531e-01 8.892997503280639648e-01
8.154081106185913086e-01 9.436883330345153809e-01 9.703485369682312012e-01 9.274803400039672852e-01
8.771423697471618652e-01 9.233822226524353027e-01 9.691823124885559082e-01 9.447571039199829102e-01
8.364661931991577148e-01 9.039992690086364746e-01 9.723638296127319336e-01 9.426364898681640625e-01
8.357606530189514160e-01 8.705998063087463379e-01 9.395155906677246094e-01 9.190827608108520508e-01
8.453700542449951172e-01 8.637330532073974609e-01 9.694650769233703613e-01 9.500433206558227539e-01
8.779901862144470215e-01 8.877339959144592285e-01 9.736607074737548828e-01 9.365004301071166992e-01
8.246374726295471191e-01 8.808100819587707520e-01 9.767794013023376465e-01 9.376900196075439453e-01
8.190717697143554688e-01 8.943424820899963379e-01 9.855757951736450195e-01 9.651951789855957031e-01
8.422776460647583008e-01 8.670924901962280273e-01 9.772157669067382812e-01 9.510632753372192383e-01
8.157275915145874023e-01 8.286337256431579590e-01 9.492681026458740234e-01 9.093319177627563477e-01
7.659444808959960938e-01 7.563496828079223633e-01 9.391883611679077148e-01 8.693252801895141602e-01
7.662593126296997070e-01 8.328782916069030762e-01 9.434513449668884277e-01 8.712585568428039551e-01
7.490628957748413086e-01 8.478645086288452148e-01 9.600208997726440430e-01 8.754023909568786621e-01
5.981588959693908691e-01 8.353354334831237793e-01 9.292773604393005371e-01 7.589527368545532227e-01
5.208159685134887695e-01 7.142620682716369629e-01 8.874728083610534668e-01 6.997337937355041504e-01
4.797750115394592285e-01 7.565760016441345215e-01 8.460606932640075684e-01 7.169078588485717773e-01
5.504275560379028320e-01 8.578824400901794434e-01 8.658698797225952148e-01 7.363805174827575684e-01
6.714997291564941406e-01 8.465473055839538574e-01 9.229629635810852051e-01 8.263778686523437500e-01
7.252784967422485352e-01 8.258794546127319336e-01 9.341664314270019531e-01 8.415074944496154785e-01
8.046442866325378418e-01 8.882256150245666504e-01 9.805645346641540527e-01 9.386876225471496582e-01
8.293537497520446777e-01 9.075521230697631836e-01 9.782447218894958496e-01 9.164863824844360352e-01
8.310087919235229492e-01 8.390929698944091797e-01 9.684253931045532227e-01 9.032164216041564941e-01
8.455480933189392090e-01 8.610515594482421875e-01 9.632115960121154785e-01 8.258851766586303711e-01
7.306542992591857910e-01 8.454097509384155273e-01 9.345508813858032227e-01 7.842963337898254395e-01
6.744226217269897461e-01 8.375486731529235840e-01 9.422144889831542969e-01 7.379570603370666504e-01
6.319304704666137695e-01 8.750385642051696777e-01 9.108415842056274414e-01 7.202481627464294434e-01
5.744656920433044434e-01 8.906582593917846680e-01 8.942257165908813477e-01 7.866929173469543457e-01
6.092352867126464844e-01 8.587347269058227539e-01 9.258462786674499512e-01 7.238874435424804688e-01
6.287613511085510254e-01 8.766373991966247559e-01 9.201828837394714355e-01 7.643018960952758789e-01
6.039200425148010254e-01 8.340420126914978027e-01 8.993718624114990234e-01 7.305494546890258789e-01
6.806846857070922852e-01 8.737742900848388672e-01 9.266384840011596680e-01 7.735429406166076660e-01
5.836640000343322754e-01 7.606728076934814453e-01 9.284268617630004883e-01 6.608547568321228027e-01
6.057794094085693359e-01 7.870033979415893555e-01 9.149280190467834473e-01 6.666295528411865234e-01
5.366861820220947266e-01 7.422521114349365234e-01 8.675171732902526855e-01 6.183392405509948730e-01
5.445566773414611816e-01 8.218185901641845703e-01 8.813645839691162109e-01 6.938188076019287109e-01
5.950429439544677734e-01 8.251315355300903320e-01 9.152035117149353027e-01 7.274093627929687500e-01
6.872439980506896973e-01 8.457624912261962891e-01 8.979310989379882812e-01 7.231075167655944824e-01
7.442091703414916992e-01 8.372095823287963867e-01 9.069146513938903809e-01 8.065413832664489746e-01
8.019844889640808105e-01 8.562852740287780762e-01 8.992380499839782715e-01 8.468692898750305176e-01
7.304781675338745117e-01 7.192397713661193848e-01 8.333587050437927246e-01 7.044101953506469727e-01
6.297910809516906738e-01 6.644009351730346680e-01 8.068053126335144043e-01 7.715710401535034180e-01
6.449556350708007812e-01 5.920084118843078613e-01 7.583231925964355469e-01 7.432075738906860352e-01
5.425425767898559570e-01 6.655968427658081055e-01 8.706577420234680176e-01 7.614795565605163574e-01
6.048779487609863281e-01 5.439166426658630371e-01 8.477640748023986816e-01 7.627199888229370117e-01
7.190706729888916016e-01 4.594258964061737061e-01 7.667561173439025879e-01 6.622515320777893066e-01
8.255233168601989746e-01 4.650388956069946289e-01 8.925855159759521484e-01 7.012612819671630859e-01
9.326306581497192383e-01 6.535496711730957031e-01 9.531461596488952637e-01 8.792873620986938477e-01
9.574518203735351562e-01 7.034573554992675781e-01 9.556006193161010742e-01 8.563405275344848633e-01
9.690963029861450195e-01 8.347976803779602051e-01 9.700829386711120605e-01 9.109539985656738281e-01
9.480972290039062500e-01 8.661743998527526855e-01 9.697076082229614258e-01 8.853942751884460449e-01
8.927069902420043945e-01 8.802123069763183594e-01 9.776827692985534668e-01 9.107135534286499023e-01
7.929375171661376953e-01 8.637192249298095703e-01 9.699054956436157227e-01 8.732368350028991699e-01
8.776739835739135742e-01 8.710751533508300781e-01 9.610661268234252930e-01 8.795884847640991211e-01
8.094957470893859863e-01 8.440638780593872070e-01 9.684848189353942871e-01 8.672850131988525391e-01
7.391945123672485352e-01 8.494378328323364258e-01 9.480922222137451172e-01 8.471078276634216309e-01
8.418884277343750000e-01 8.093207478523254395e-01 9.612434506416320801e-01 9.033015966415405273e-01
7.651888728141784668e-01 7.936528921127319336e-01 9.386485219001770020e-01 8.780664801597595215e-01
7.505734562873840332e-01 7.667294740676879883e-01 9.227773547172546387e-01 7.890118360519409180e-01
7.092459797859191895e-01 7.892979383468627930e-01 9.079772830009460449e-01 7.221511006355285645e-01
7.501577734947204590e-01 8.090612888336181641e-01 9.135159850120544434e-01 7.700501680374145508e-01
7.939530611038208008e-01 8.617220520973205566e-01 8.990566134452819824e-01 8.100185990333557129e-01
7.490863800048828125e-01 7.639225125312805176e-01 8.460673689842224121e-01 6.687033772468566895e-01
7.465999126434326172e-01 7.697426676750183105e-01 8.308163285255432129e-01 8.403705954551696777e-01
7.294099330902099609e-01 7.923831939697265625e-01 8.510032296180725098e-01 8.123772740364074707e-01
6.107026934623718262e-01 7.504992485046386719e-01 8.262128233909606934e-01 7.828559875488281250e-01
5.889003276824951172e-01 6.221517324447631836e-01 6.752576231956481934e-01 6.720067858695983887e-01
4.670208990573883057e-01 5.939567685127258301e-01 6.001124978065490723e-01 5.984839200973510742e-01
5.636026859283447266e-01 7.696823477745056152e-01 6.676731705665588379e-01 6.144493222236633301e-01
8.578138351440429688e-01 8.576067686080932617e-01 8.123289942741394043e-01 8.017160892486572266e-01
9.211953282356262207e-01 8.565074801445007324e-01 9.119554162025451660e-01 8.917808532714843750e-01
9.457374811172485352e-01 8.737889528274536133e-01 9.019407033920288086e-01 8.470880389213562012e-01
9.220051765441894531e-01 8.515657186508178711e-01 8.099237680435180664e-01 7.119343876838684082e-01
8.354018330574035645e-01 7.553456425666809082e-01 7.032055854797363281e-01 6.509662866592407227e-01
7.816753387451171875e-01 8.122901320457458496e-01 7.880601286888122559e-01 6.369019150733947754e-01
8.746693134307861328e-01 7.247603535652160645e-01 7.438325881958007812e-01 8.318880200386047363e-01
8.746479749679565430e-01 6.728996038436889648e-01 7.864951491355895996e-01 6.651418209075927734e-01
6.566542387008666992e-01 4.129035472869873047e-01 5.872072577476501465e-01 4.624514281749725342e-01
4.850148856639862061e-01 3.595446050167083740e-01 4.599754512310028076e-01 4.273618161678314209e-01
5.112532377243041992e-01 3.953324258327484131e-01 4.949094355106353760e-01 4.360406696796417236e-01
5.076584219932556152e-01 4.578144848346710205e-01 5.244093537330627441e-01 4.506281912326812744e-01
6.918036937713623047e-01 5.504555106163024902e-01 5.963521599769592285e-01 5.764777064323425293e-01
8.801417350769042969e-01 6.384643316268920898e-01 8.417524099349975586e-01 7.721648812294006348e-01
8.721747398376464844e-01 6.258882880210876465e-01 8.934968709945678711e-01 8.945544958114624023e-01
8.531061410903930664e-01 6.999086141586303711e-01 9.306569695472717285e-01 8.047506213188171387e-01
8.776629567146301270e-01 6.858828663825988770e-01 9.566051363945007324e-01 8.690719008445739746e-01
9.321800470352172852e-01 7.341113090515136719e-01 9.618477225303649902e-01 8.871015310287475586e-01
9.162212014198303223e-01 7.849410772323608398e-01 9.808099865913391113e-01 9.261556863784790039e-01
8.898532390594482422e-01 8.082931637763977051e-01 9.771849513053894043e-01 9.157438874244689941e-01
8.581038713455200195e-01 8.011367321014404297e-01 9.723869562149047852e-01 9.169533848762512207e-01
8.387438654899597168e-01 8.239433765411376953e-01 9.436173439025878906e-01 8.130809068679809570e-01
8.797884583473205566e-01 8.861619234085083008e-01 9.653202891349792480e-01 9.246607422828674316e-01
8.775028586387634277e-01 8.540232777595520020e-01 9.719763398170471191e-01 9.064143896102905273e-01
8.581382036209106445e-01 8.130826354026794434e-01 9.749214053153991699e-01 8.974673748016357422e-01
8.828755617141723633e-01 8.682609796524047852e-01 9.856190681457519531e-01 9.318979382514953613e-01
8.995270729064941406e-01 8.535257577896118164e-01 9.874572157859802246e-01 9.286782145500183105e-01
8.624805808067321777e-01 8.438576459884643555e-01 9.790549278259277344e-01 8.749164342880249023e-01
8.386873602867126465e-01 8.575357198715209961e-01 9.760742783546447754e-01 8.967821598052978516e-01
8.772495985031127930e-01 8.530427813529968262e-01 9.781791567802429199e-01 9.013537168502807617e-01
8.223494887351989746e-01 8.672491312026977539e-01 9.611011147499084473e-01 6.989125013351440430e-01
6.286907196044921875e-01 8.271930813789367676e-01 9.163386225700378418e-01 5.807757973670959473e-01
6.944895982742309570e-01 8.161855340003967285e-01 8.964668512344360352e-01 6.985024809837341309e-01
7.340427041053771973e-01 7.961583137512207031e-01 9.192262887954711914e-01 8.197813630104064941e-01
6.762685775756835938e-01 6.003778576850891113e-01 7.249405980110168457e-01 6.739114522933959961e-01
5.786472558975219727e-01 6.333326697349548340e-01 5.976917743682861328e-01 5.492128729820251465e-01
5.438180565834045410e-01 5.485674142837524414e-01 4.883067607879638672e-01 4.317592084407806396e-01
5.811219215393066406e-01 5.725855231285095215e-01 4.855716824531555176e-01 4.037113487720489502e-01
5.768544077873229980e-01 6.016454100608825684e-01 5.001156926155090332e-01 3.933403193950653076e-01
6.355077028274536133e-01 5.635511279106140137e-01 4.903927743434906006e-01 3.092754483222961426e-01
6.548773646354675293e-01 5.152257084846496582e-01 5.126752257347106934e-01 3.965095281600952148e-01
7.608835101127624512e-01 6.674159169197082520e-01 6.909321546554565430e-01 5.777623653411865234e-01
8.127461075782775879e-01 7.889264822006225586e-01 8.581573367118835449e-01 7.935119867324829102e-01
8.917059898376464844e-01 7.560759186744689941e-01 9.381737112998962402e-01 8.963176012039184570e-01
8.921620249748229980e-01 8.353130817413330078e-01 9.647175669670104980e-01 9.280126690864562988e-01
8.771417140960693359e-01 8.424937129020690918e-01 9.661635756492614746e-01 9.020619392395019531e-01
8.922823667526245117e-01 8.756874203681945801e-01 9.875067472457885742e-01 8.889935612678527832e-01
8.941886425018310547e-01 8.926109671592712402e-01 9.740417003631591797e-01 9.392831325531005859e-01
8.291424512863159180e-01 8.762664198875427246e-01 9.731891155242919922e-01 9.433401823043823242e-01
7.827019095420837402e-01 8.992375135421752930e-01 9.666496515274047852e-01 9.279487133026123047e-01
7.973060607910156250e-01 8.527712225914001465e-01 9.496756196022033691e-01 9.480956196784973145e-01
7.046892046928405762e-01 8.898456692695617676e-01 9.614463448524475098e-01 9.151947498321533203e-01
7.741904854774475098e-01 8.567163348197937012e-01 9.651673436164855957e-01 9.233955144882202148e-01
7.104504704475402832e-01 8.667964339256286621e-01 9.667372107505798340e-01 9.142314791679382324e-01
8.365316987037658691e-01 8.471223711967468262e-01 9.677486419677734375e-01 9.266625642776489258e-01
7.993872761726379395e-01 8.467495441436767578e-01 9.735703468322753906e-01 9.440112709999084473e-01
7.179080247879028320e-01 8.443543314933776855e-01 9.637010693550109863e-01 9.411819577217102051e-01
8.574877381324768066e-01 8.680336475372314453e-01 9.797692298889160156e-01 9.578772187232971191e-01
8.337540626525878906e-01 8.799308538436889648e-01 9.786186814308166504e-01 9.630494713783264160e-01
7.685173153877258301e-01 8.383557200431823730e-01 9.788692593574523926e-01 9.507572054862976074e-01
8.095597624778747559e-01 8.332752585411071777e-01 9.680021405220031738e-01 9.374314546585083008e-01
7.871721386909484863e-01 8.718130588531494141e-01 9.731242060661315918e-01 9.656975269317626953e-01
8.498822450637817383e-01 8.434764742851257324e-01 9.647318720817565918e-01 9.408407807350158691e-01
8.345832228660583496e-01 8.247099518775939941e-01 9.336339831352233887e-01 8.918548822402954102e-01
7.199795246124267578e-01 6.825762987136840820e-01 8.541523218154907227e-01 8.412945866584777832e-01
6.413928866386413574e-01 6.834560036659240723e-01 8.530615568161010742e-01 8.313902020454406738e-01
6.674725413322448730e-01 7.015305161476135254e-01 8.306560516357421875e-01 7.768549323081970215e-01
6.795067787170410156e-01 6.901473999023437500e-01 7.881061434745788574e-01 8.177539110183715820e-01
6.236006021499633789e-01 6.185419559478759766e-01 7.199112176895141602e-01 7.345966696739196777e-01
6.629063487052917480e-01 5.997016429901123047e-01 6.957280635833740234e-01 6.460545063018798828e-01
5.397891998291015625e-01 6.148337721824645996e-01 6.070726513862609863e-01 4.574453830718994141e-01
5.392256379127502441e-01 5.944039821624755859e-01 7.268854975700378418e-01 6.197800040245056152e-01
7.447122931480407715e-01 7.674776315689086914e-01 7.832351326942443848e-01 6.902529001235961914e-01
8.227334022521972656e-01 7.295408248901367188e-01 8.244194388389587402e-01 7.949137687683105469e-01
8.208772540092468262e-01 7.914645671844482422e-01 8.385770320892333984e-01 8.114974498748779297e-01
7.860175371170043945e-01 7.251002192497253418e-01 8.940669298171997070e-01 8.254735469818115234e-01
8.262264728546142578e-01 7.717273831367492676e-01 9.121251702308654785e-01 8.397852182388305664e-01
8.138135671615600586e-01 8.024440407752990723e-01 9.373988509178161621e-01 8.111330866813659668e-01
8.220677375793457031e-01 8.186122775077819824e-01 9.277431368827819824e-01 8.037284016609191895e-01
8.279279470443725586e-01 8.082702755928039551e-01 9.542485475540161133e-01 8.702362179756164551e-01
8.341133594512939453e-01 8.555988073348999023e-01 9.326313734054565430e-01 8.432068824768066406e-01
8.593831062316894531e-01 8.730208873748779297e-01 9.498315453529357910e-01 9.073238968849182129e-01
8.357603549957275391e-01 8.771052956581115723e-01 9.300568699836730957e-01 8.820817470550537109e-01
8.632648587226867676e-01 8.903939723968505859e-01 9.356721043586730957e-01 9.145104885101318359e-01
8.600909113883972168e-01 8.428987264633178711e-01 9.228834509849548340e-01 8.728055357933044434e-01
8.589391708374023438e-01 8.521979451179504395e-01 9.223849773406982422e-01 8.385988473892211914e-01
8.421720266342163086e-01 8.846012353897094727e-01 9.449986219406127930e-01 8.906754255294799805e-01
8.431914448738098145e-01 8.553963899612426758e-01 9.358956813812255859e-01 8.168125748634338379e-01
7.982680797576904297e-01 8.420923948287963867e-01 9.314995408058166504e-01 8.523279428482055664e-01
8.487020134925842285e-01 8.480181097984313965e-01 9.419697523117065430e-01 9.053729176521301270e-01
8.887859582901000977e-01 8.289170265197753906e-01 9.352101683616638184e-01 9.080877900123596191e-01
7.728042006492614746e-01 8.364419937133789062e-01 9.151734709739685059e-01 8.662328720092773438e-01
8.215280175209045410e-01 8.185656070709228516e-01 8.930078744888305664e-01 9.163172841072082520e-01
8.645387291908264160e-01 8.469232320785522461e-01 8.988627791404724121e-01 9.089589118957519531e-01
8.268356919288635254e-01 8.021836280822753906e-01 8.663330674171447754e-01 8.493932485580444336e-01
8.029147386550903320e-01 8.055095672607421875e-01 8.399751782417297363e-01 8.591805696487426758e-01
7.605663537979125977e-01 7.426893115043640137e-01 8.324893712997436523e-01 8.044461607933044434e-01
6.999248862266540527e-01 7.355799078941345215e-01 7.642101645469665527e-01 7.745536565780639648e-01
6.154342889785766602e-01 8.171775937080383301e-01 7.467677593231201172e-01 7.964796423912048340e-01
5.860071778297424316e-01 8.082771897315979004e-01 7.558996677398681641e-01 7.646041512489318848e-01
7.175220847129821777e-01 8.584649562835693359e-01 8.713392019271850586e-01 8.605499267578125000e-01
8.262444734573364258e-01 8.776789903640747070e-01 8.713619112968444824e-01 8.078990578651428223e-01
8.736113309860229492e-01 8.897788524627685547e-01 9.439995884895324707e-01 9.295507669448852539e-01
9.529115557670593262e-01 9.239222407341003418e-01 9.630513787269592285e-01 9.471017718315124512e-01
9.614419341087341309e-01 8.677222132682800293e-01 9.451263546943664551e-01 9.012855291366577148e-01
9.385814070701599121e-01 8.668931126594543457e-01 9.500201940536499023e-01 8.843705058097839355e-01
8.832934498786926270e-01 8.573812842369079590e-01 8.904642462730407715e-01 9.203375577926635742e-01
9.355168938636779785e-01 8.812532424926757812e-01 9.326755404472351074e-01 9.269144535064697266e-01
9.363787770271301270e-01 9.197001457214355469e-01 9.349638819694519043e-01 9.456193447113037109e-01
9.470441937446594238e-01 9.288918972015380859e-01 9.489825367927551270e-01 9.407582879066467285e-01
9.601492285728454590e-01 9.375266432762145996e-01 9.368872046470642090e-01 9.463211297988891602e-01
9.433257579803466797e-01 9.462335109710693359e-01 9.391821622848510742e-01 9.445418119430541992e-01
9.033657908439636230e-01 9.592344760894775391e-01 9.398835301399230957e-01 9.289440512657165527e-01
9.063265919685363770e-01 9.476802945137023926e-01 9.542310833930969238e-01 9.481166601181030273e-01
9.151655435562133789e-01 9.245733022689819336e-01 9.471862316131591797e-01 9.432607889175415039e-01
8.557345271110534668e-01 9.046310782432556152e-01 9.137433171272277832e-01 8.812972903251647949e-01
7.741653919219970703e-01 8.878180384635925293e-01 9.077754020690917969e-01 8.544512987136840820e-01
7.529302239418029785e-01 8.804517388343811035e-01 8.919207453727722168e-01 8.697420358657836914e-01
7.559372782707214355e-01 8.575255274772644043e-01 8.796523213386535645e-01 8.765625357627868652e-01
7.681674361228942871e-01 8.077770471572875977e-01 8.340228199958801270e-01 7.472865581512451172e-01
7.204765677452087402e-01 7.690839171409606934e-01 7.623002529144287109e-01 6.788120269775390625e-01
6.423071622848510742e-01 7.432515621185302734e-01 7.908264994621276855e-01 6.484345197677612305e-01
6.998311877250671387e-01 7.461476922035217285e-01 7.745172977447509766e-01 6.531812548637390137e-01
6.194485425949096680e-01 7.601309418678283691e-01 8.025324344635009766e-01 7.190303802490234375e-01
5.490311384201049805e-01 7.404584884643554688e-01 7.977275848388671875e-01 8.106480836868286133e-01
5.785573720932006836e-01 7.720373868942260742e-01 8.218551278114318848e-01 7.277587056159973145e-01
8.202798366546630859e-01 8.062246441841125488e-01 9.393972754478454590e-01 8.204359412193298340e-01
8.708786368370056152e-01 7.616704702377319336e-01 9.616819024085998535e-01 7.888845205307006836e-01
8.506111502647399902e-01 8.605708479881286621e-01 9.687190651893615723e-01 7.413660883903503418e-01
8.291289806365966797e-01 8.596147298812866211e-01 9.615444540977478027e-01 6.406714916229248047e-01
8.272010684013366699e-01 7.970238327980041504e-01 8.959735631942749023e-01 2.165254503488540649e-01
8.387230634689331055e-01 8.792865276336669922e-01 8.935603499412536621e-01 3.225928544998168945e-01
8.448460102081298828e-01 7.725153565406799316e-01 8.215098381042480469e-01 6.768448948860168457e-01
7.124534249305725098e-01 7.827157974243164062e-01 7.618510127067565918e-01 5.468848943710327148e-01
7.652468085289001465e-01 7.651879191398620605e-01 8.188264369964599609e-01 5.067217946052551270e-01
6.998275518417358398e-01 8.411676287651062012e-01 8.319510221481323242e-01 6.201041936874389648e-01
7.414827346801757812e-01 8.419982790946960449e-01 9.230802655220031738e-01 6.509317159652709961e-01
8.251520395278930664e-01 8.799862265586853027e-01 9.147629737854003906e-01 6.689037680625915527e-01
7.162553071975708008e-01 7.613503336906433105e-01 8.842658400535583496e-01 5.115010738372802734e-01
7.150278687477111816e-01 7.438835501670837402e-01 9.029693603515625000e-01 6.401952505111694336e-01
7.595372200012207031e-01 7.924051284790039062e-01 9.112373590469360352e-01 4.269364476203918457e-01
7.232294082641601562e-01 8.120207786560058594e-01 9.348717331886291504e-01 7.128800153732299805e-01
6.054399609565734863e-01 7.809830307960510254e-01 9.064283967018127441e-01 6.892558932304382324e-01
7.297445535659790039e-01 7.826080322265625000e-01 8.590483665466308594e-01 7.557309269905090332e-01
6.335831284523010254e-01 8.361972570419311523e-01 8.965703248977661133e-01 7.680949568748474121e-01
8.124432563781738281e-01 8.743432164192199707e-01 9.385200738906860352e-01 8.132758140563964844e-01
8.800407052040100098e-01 8.530339002609252930e-01 9.712065458297729492e-01 8.676205873489379883e-01
8.970727324485778809e-01 8.316386938095092773e-01 9.731221795082092285e-01 8.594613075256347656e-01
9.493359923362731934e-01 8.561983108520507812e-01 9.745995402336120605e-01 8.935939669609069824e-01
9.426510930061340332e-01 9.002884626388549805e-01 9.730379581451416016e-01 8.941422104835510254e-01
9.276643395423889160e-01 8.786875009536743164e-01 9.654999375343322754e-01 8.223198652267456055e-01
9.155533313751220703e-01 9.040501117706298828e-01 9.661808013916015625e-01 8.386700153350830078e-01
8.689920306205749512e-01 8.924909234046936035e-01 9.507647752761840820e-01 8.854317665100097656e-01
8.463892340660095215e-01 9.292938113212585449e-01 9.671978950500488281e-01 8.797416687011718750e-01
7.925329804420471191e-01 8.579285144805908203e-01 9.636902809143066406e-01 9.012360572814941406e-01
8.130472302436828613e-01 8.826339840888977051e-01 9.534886479377746582e-01 8.846167922019958496e-01
8.288415074348449707e-01 8.524342179298400879e-01 9.188172817230224609e-01 8.860360980033874512e-01
8.701162338256835938e-01 9.105557799339294434e-01 9.572337865829467773e-01 9.216787815093994141e-01
8.882480859756469727e-01 9.237737059593200684e-01 9.575956463813781738e-01 9.395048618316650391e-01
8.533473014831542969e-01 8.797152042388916016e-01 9.478988647460937500e-01 8.801741600036621094e-01
7.374330759048461914e-01 7.829060554504394531e-01 8.801400661468505859e-01 8.602572679519653320e-01
8.118162751197814941e-01 8.375756144523620605e-01 8.894180059432983398e-01 8.654358983039855957e-01
7.788230180740356445e-01 8.858092427253723145e-01 8.773139715194702148e-01 8.382570743560791016e-01
6.615653038024902344e-01 8.095217943191528320e-01 7.708019018173217773e-01 7.100883126258850098e-01
7.412269711494445801e-01 8.108451962471008301e-01 7.458516359329223633e-01 7.176176905632019043e-01
7.134456038475036621e-01 7.462043166160583496e-01 7.513496279716491699e-01 5.795925259590148926e-01
6.460286378860473633e-01 7.407333850860595703e-01 6.817278265953063965e-01 4.931096732616424561e-01
6.041933298110961914e-01 6.226902008056640625e-01 6.242594122886657715e-01 4.776719212532043457e-01
6.017267107963562012e-01 5.929922461509704590e-01 4.266560673713684082e-01 4.473417401313781738e-01
3.254380226135253906e-01 3.224054872989654541e-01 3.345240354537963867e-01 3.785365521907806396e-01
3.386693894863128662e-01 4.614540934562683105e-01 3.313682079315185547e-01 4.061829745769500732e-01
4.013021290302276611e-01 4.113855063915252686e-01 2.842451930046081543e-01 4.012281000614166260e-01
4.105997085571289062e-01 4.638841450214385986e-01 2.902047038078308105e-01 3.599345684051513672e-01
3.808544278144836426e-01 3.110862374305725098e-01 3.035568892955780029e-01 3.398656547069549561e-01
3.369823396205902100e-01 2.767527997493743896e-01 4.306901097297668457e-01 4.193875491619110107e-01
3.865276277065277100e-01 3.447161018848419189e-01 3.650821447372436523e-01 4.343307316303253174e-01
3.925298452377319336e-01 2.815132141113281250e-01 4.566349983215332031e-01 4.516173601150512695e-01
3.820611536502838135e-01 3.760927021503448486e-01 5.621814727783203125e-01 5.099380612373352051e-01
4.291472434997558594e-01 3.520135879516601562e-01 7.612081766128540039e-01 5.510032773017883301e-01
5.600609779357910156e-01 6.272239685058593750e-01 7.613040804862976074e-01 5.876889228820800781e-01
4.798923134803771973e-01 7.250931859016418457e-01 8.296238780021667480e-01 6.069945096969604492e-01
5.121202468872070312e-01 7.229623794555664062e-01 7.036767601966857910e-01 5.771923065185546875e-01
4.720238745212554932e-01 7.699641585350036621e-01 8.345893621444702148e-01 6.496998071670532227e-01
4.621882140636444092e-01 6.711140275001525879e-01 8.358923196792602539e-01 5.382965207099914551e-01
7.149801254272460938e-01 7.626534104347229004e-01 8.889032006263732910e-01 7.598087787628173828e-01
7.458249330520629883e-01 7.988469600677490234e-01 8.550897836685180664e-01 7.477000355720520020e-01
7.366206645965576172e-01 8.224143385887145996e-01 7.492396235466003418e-01 7.613214254379272461e-01
5.553268790245056152e-01 8.206156492233276367e-01 7.198628187179565430e-01 4.528417289257049561e-01
3.524639308452606201e-01 4.478959739208221436e-01 4.880986511707305908e-01 4.337633252143859863e-01
