# Supplementary material for: Estimating local protein model quality: prospects for molecular replacement
Source: Acta Crystallogr D Struct Biol. 2020 Mar 3;76(Pt 3):285–90. doi: 10.1107/S2059798320000972 (PMC7057213; doi:10.1107/S2059798320000972)
Supplement: Supplementary file 1 [file d-76-00285-sup1.zip › models/1drj.3gbv_A.B99990001.pdb]

EXPDTA    THEORETICAL MODEL, MODELLER 9.23 2019/11/15 00:20:14
REMARK   6 MODELLER OBJECTIVE FUNCTION:      1677.4719
REMARK   6 MODELLER BEST TEMPLATE % SEQ ID:  18.081
REMARK   6 SEQUENCE: 1drj/1drj.3gbv_A
REMARK   6 ALIGNMENT: 1drj/1drj.3gbv_A.ali
REMARK   6 SCRIPT: ./make_models.py
REMARK   6 TEMPLATE: 3gbv 65:A - 346:A MODELS 1: - 271: AT 18.1%
ATOM      1  N   LYS     1      14.424 110.107  32.736  1.00 81.71           N
ATOM      2  CA  LYS     1      15.481 109.571  31.848  1.00 81.71           C
ATOM      3  CB  LYS     1      15.407 108.037  31.736  1.00 81.71           C
ATOM      4  CG  LYS     1      16.067 107.293  32.897  1.00 81.71           C
ATOM      5  CD  LYS     1      15.732 105.801  32.942  1.00 81.71           C
ATOM      6  CE  LYS     1      14.524 105.481  33.824  1.00 81.71           C
ATOM      7  NZ  LYS     1      14.829 105.810  35.234  1.00 81.71           N
ATOM      8  C   LYS     1      15.357 110.111  30.470  1.00 81.71           C
ATOM      9  O   LYS     1      14.776 111.171  30.245  1.00 81.71           O
ATOM     10  N   ASP     2      15.915 109.371  29.497  1.00 46.30           N
ATOM     11  CA  ASP     2      15.846 109.812  28.143  1.00 46.30           C
ATOM     12  CB  ASP     2      16.521 108.827  27.174  1.00 46.30           C
ATOM     13  CG  ASP     2      17.990 108.707  27.562  1.00 46.30           C
ATOM     14  OD1 ASP     2      18.429 109.459  28.473  1.00 46.30           O
ATOM     15  OD2 ASP     2      18.689 107.848  26.961  1.00 46.30           O
ATOM     16  C   ASP     2      14.389 109.849  27.812  1.00 46.30           C
ATOM     17  O   ASP     2      13.654 108.918  28.139  1.00 46.30           O
ATOM     18  N   THR     3      13.913 110.940  27.179  1.00 46.54           N
ATOM     19  CA  THR     3      12.514 110.970  26.879  1.00 46.54           C
ATOM     20  CB  THR     3      11.766 112.048  27.615  1.00 46.54           C
ATOM     21  OG1 THR     3      11.919 111.867  29.017  1.00 46.54           O
ATOM     22  CG2 THR     3      10.277 111.969  27.234  1.00 46.54           C
ATOM     23  C   THR     3      12.353 111.204  25.412  1.00 46.54           C
ATOM     24  O   THR     3      12.971 112.100  24.839  1.00 46.54           O
ATOM     25  N   ILE     4      11.511 110.372  24.770  1.00111.60           N
ATOM     26  CA  ILE     4      11.225 110.479  23.369  1.00111.60           C
ATOM     27  CB  ILE     4      11.297 109.170  22.633  1.00111.60           C
ATOM     28  CG1 ILE     4      10.808 109.348  21.184  1.00111.60           C
ATOM     29  CG2 ILE     4      10.545 108.097  23.438  1.00111.60           C
ATOM     30  CD1 ILE     4      10.840 108.062  20.354  1.00111.60           C
ATOM     31  C   ILE     4       9.808 110.917  23.237  1.00111.60           C
ATOM     32  O   ILE     4       8.890 110.261  23.727  1.00111.60           O
ATOM     33  N   ALA     5       9.577 112.049  22.557  1.00 52.50           N
ATOM     34  CA  ALA     5       8.206 112.409  22.426  1.00 52.50           C
ATOM     35  CB  ALA     5       7.929 113.898  22.667  1.00 52.50           C
ATOM     36  C   ALA     5       7.793 112.030  21.045  1.00 52.50           C
ATOM     37  O   ALA     5       8.466 112.342  20.063  1.00 52.50           O
ATOM     38  N   LEU     6       6.672 111.296  20.947  1.00144.81           N
ATOM     39  CA  LEU     6       6.209 110.871  19.663  1.00144.81           C
ATOM     40  CB  LEU     6       5.833 109.385  19.620  1.00144.81           C
ATOM     41  CG  LEU     6       5.327 108.942  18.237  1.00144.81           C
ATOM     42  CD1 LEU     6       6.451 108.973  17.190  1.00144.81           C
ATOM     43  CD2 LEU     6       4.594 107.594  18.310  1.00144.81           C
ATOM     44  C   LEU     6       4.958 111.627  19.386  1.00144.81           C
ATOM     45  O   LEU     6       3.989 111.517  20.136  1.00144.81           O
ATOM     46  N   VAL     7       4.949 112.417  18.293  1.00119.59           N
ATOM     47  CA  VAL     7       3.766 113.154  17.962  1.00119.59           C
ATOM     48  CB  VAL     7       4.036 114.559  17.483  1.00119.59           C
ATOM     49  CG1 VAL     7       4.983 114.538  16.269  1.00119.59           C
ATOM     50  CG2 VAL     7       2.684 115.234  17.193  1.00119.59           C
ATOM     51  C   VAL     7       3.045 112.411  16.886  1.00119.59           C
ATOM     52  O   VAL     7       3.526 112.289  15.762  1.00119.59           O
ATOM     53  N   VAL     8       1.838 111.909  17.213  1.00109.46           N
ATOM     54  CA  VAL     8       1.078 111.114  16.294  1.00109.46           C
ATOM     55  CB  VAL     8       0.929 109.706  16.780  1.00109.46           C
ATOM     56  CG1 VAL     8       0.291 109.739  18.176  1.00109.46           C
ATOM     57  CG2 VAL     8       0.111 108.920  15.751  1.00109.46           C
ATOM     58  C   VAL     8      -0.297 111.704  16.202  1.00109.46           C
ATOM     59  O   VAL     8      -0.726 112.427  17.099  1.00109.46           O
ATOM     60  N   SER     9      -1.016 111.422  15.093  1.00 39.12           N
ATOM     61  CA  SER     9      -2.348 111.933  14.914  1.00 39.12           C
ATOM     62  CB  SER     9      -2.833 111.892  13.451  1.00 39.12           C
ATOM     63  OG  SER     9      -2.986 110.548  13.014  1.00 39.12           O
ATOM     64  C   SER     9      -3.285 111.102  15.737  1.00 39.12           C
ATOM     65  O   SER     9      -2.969 109.972  16.103  1.00 39.12           O
ATOM     66  N   THR    10      -4.466 111.662  16.075  1.00 48.52           N
ATOM     67  CA  THR    10      -5.428 110.927  16.854  1.00 48.52           C
ATOM     68  CB  THR    10      -6.422 111.786  17.584  1.00 48.52           C
ATOM     69  OG1 THR    10      -5.762 112.663  18.481  1.00 48.52           O
ATOM     70  CG2 THR    10      -7.405 110.879  18.346  1.00 48.52           C
ATOM     71  C   THR    10      -6.251 110.103  15.920  1.00 48.52           C
ATOM     72  O   THR    10      -6.803 110.620  14.952  1.00 48.52           O
ATOM     73  N   LEU    11      -6.350 108.787  16.198  1.00 63.24           N
ATOM     74  CA  LEU    11      -7.159 107.898  15.412  1.00 63.24           C
ATOM     75  CB  LEU    11      -6.451 107.380  14.148  1.00 63.24           C
ATOM     76  CG  LEU    11      -6.155 108.452  13.080  1.00 63.24           C
ATOM     77  CD1 LEU    11      -5.445 107.834  11.863  1.00 63.24           C
ATOM     78  CD2 LEU    11      -7.432 109.215  12.685  1.00 63.24           C
ATOM     79  C   LEU    11      -7.455 106.710  16.282  1.00 63.24           C
ATOM     80  O   LEU    11      -6.840 106.544  17.333  1.00 63.24           O
ATOM     81  N   ASN    12      -8.435 105.864  15.886  1.00 47.66           N
ATOM     82  CA  ASN    12      -8.742 104.680  16.651  1.00 47.66           C
ATOM     83  CB  ASN    12     -10.124 104.726  17.319  1.00 47.66           C
ATOM     84  CG  ASN    12     -10.049 105.716  18.472  1.00 47.66           C
ATOM     85  OD1 ASN    12      -9.222 105.575  19.371  1.00 47.66           O
ATOM     86  ND2 ASN    12     -10.931 106.750  18.444  1.00 47.66           N
ATOM     87  C   ASN    12      -8.723 103.508  15.717  1.00 47.66           C
ATOM     88  O   ASN    12      -9.261 103.575  14.613  1.00 47.66           O
ATOM     89  N   ASN    13      -8.089 102.397  16.154  1.00120.26           N
ATOM     90  CA  ASN    13      -7.890 101.240  15.324  1.00120.26           C
ATOM     91  CB  ASN    13      -9.225 100.580  14.946  1.00120.26           C
ATOM     92  CG  ASN    13      -8.941  99.202  14.379  1.00120.26           C
ATOM     93  OD1 ASN    13      -7.930  98.582  14.704  1.00120.26           O
ATOM     94  ND2 ASN    13      -9.851  98.711  13.496  1.00120.26           N
ATOM     95  C   ASN    13      -7.194 101.656  14.049  1.00120.26           C
ATOM     96  O   ASN    13      -7.220 100.891  13.080  1.00120.26           O
ATOM     97  N   PRO    14      -6.554 102.805  13.958  1.00165.81           N
ATOM     98  CA  PRO    14      -6.022 103.211  12.702  1.00165.81           C
ATOM     99  CD  PRO    14      -5.715 103.400  14.998  1.00165.81           C
ATOM    100  CB  PRO    14      -5.688 104.673  12.920  1.00165.81           C
ATOM    101  CG  PRO    14      -5.123 104.669  14.357  1.00165.81           C
ATOM    102  C   PRO    14      -4.742 102.470  12.534  1.00165.81           C
ATOM    103  O   PRO    14      -4.420 101.566  13.307  1.00165.81           O
ATOM    104  N   PHE    15      -3.988 102.899  11.520  1.00 89.97           N
ATOM    105  CA  PHE    15      -2.694 102.404  11.193  1.00 89.97           C
ATOM    106  CB  PHE    15      -2.127 103.203  10.001  1.00 89.97           C
ATOM    107  CG  PHE    15      -0.677 102.935   9.775  1.00 89.97           C
ATOM    108  CD1 PHE    15      -0.252 101.834   9.068  1.00 89.97           C
ATOM    109  CD2 PHE    15       0.262 103.824  10.250  1.00 89.97           C
ATOM    110  CE1 PHE    15       1.089 101.607   8.866  1.00 89.97           C
ATOM    111  CE2 PHE    15       1.604 103.604  10.051  1.00 89.97           C
ATOM    112  CZ  PHE    15       2.020 102.497   9.348  1.00 89.97           C
ATOM    113  C   PHE    15      -1.804 102.621  12.381  1.00 89.97           C
ATOM    114  O   PHE    15      -1.000 101.763  12.737  1.00 89.97           O
ATOM    115  N   PHE    16      -1.980 103.768  13.057  1.00 76.96           N
ATOM    116  CA  PHE    16      -1.138 104.242  14.120  1.00 76.96           C
ATOM    117  CB  PHE    16      -1.538 105.648  14.590  1.00 76.96           C
ATOM    118  CG  PHE    16      -1.154 106.550  13.469  1.00 76.96           C
ATOM    119  CD1 PHE    16      -2.026 106.824  12.441  1.00 76.96           C
ATOM    120  CD2 PHE    16       0.105 107.105  13.438  1.00 76.96           C
ATOM    121  CE1 PHE    16      -1.653 107.658  11.414  1.00 76.96           C
ATOM    122  CE2 PHE    16       0.484 107.939  12.414  1.00 76.96           C
ATOM    123  CZ  PHE    16      -0.396 108.217  11.399  1.00 76.96           C
ATOM    124  C   PHE    16      -1.073 103.324  15.304  1.00 76.96           C
ATOM    125  O   PHE    16      -0.030 103.255  15.951  1.00 76.96           O
ATOM    126  N   VAL    17      -2.158 102.602  15.645  1.00100.88           N
ATOM    127  CA  VAL    17      -2.122 101.783  16.832  1.00100.88           C
ATOM    128  CB  VAL    17      -3.367 100.982  17.065  1.00100.88           C
ATOM    129  CG1 VAL    17      -4.525 101.945  17.372  1.00100.88           C
ATOM    130  CG2 VAL    17      -3.595 100.071  15.848  1.00100.88           C
ATOM    131  C   VAL    17      -0.980 100.815  16.750  1.00100.88           C
ATOM    132  O   VAL    17      -0.331 100.543  17.759  1.00100.88           O
ATOM    133  N   SER    18      -0.710 100.257  15.556  1.00 72.66           N
ATOM    134  CA  SER    18       0.363  99.313  15.386  1.00 72.66           C
ATOM    135  CB  SER    18       0.439  98.783  13.945  1.00 72.66           C
ATOM    136  OG  SER    18       1.511  97.863  13.812  1.00 72.66           O
ATOM    137  C   SER    18       1.682  99.973  15.674  1.00 72.66           C
ATOM    138  O   SER    18       2.557  99.382  16.306  1.00 72.66           O
ATOM    139  N   LEU    19       1.858 101.225  15.217  1.00 95.29           N
ATOM    140  CA  LEU    19       3.104 101.918  15.387  1.00 95.29           C
ATOM    141  CB  LEU    19       3.073 103.320  14.730  1.00 95.29           C
ATOM    142  CG  LEU    19       4.415 104.091  14.649  1.00 95.29           C
ATOM    143  CD1 LEU    19       4.216 105.457  13.972  1.00 95.29           C
ATOM    144  CD2 LEU    19       5.125 104.244  16.005  1.00 95.29           C
ATOM    145  C   LEU    19       3.334 102.083  16.856  1.00 95.29           C
ATOM    146  O   LEU    19       4.457 101.939  17.338  1.00 95.29           O
ATOM    147  N   LYS    20       2.263 102.393  17.607  1.00138.30           N
ATOM    148  CA  LYS    20       2.374 102.649  19.013  1.00138.30           C
ATOM    149  CB  LYS    20       1.039 103.055  19.658  1.00138.30           C
ATOM    150  CG  LYS    20       0.424 104.302  19.023  1.00138.30           C
ATOM    151  CD  LYS    20       1.376 105.500  18.960  1.00138.30           C
ATOM    152  CE  LYS    20       1.861 105.998  20.323  1.00138.30           C
ATOM    153  NZ  LYS    20       3.019 105.194  20.774  1.00138.30           N
ATOM    154  C   LYS    20       2.844 101.416  19.713  1.00138.30           C
ATOM    155  O   LYS    20       3.673 101.488  20.619  1.00138.30           O
ATOM    156  N   ASP    21       2.327 100.242  19.313  1.00 30.33           N
ATOM    157  CA  ASP    21       2.730  99.045  19.986  1.00 30.33           C
ATOM    158  CB  ASP    21       1.993  97.787  19.498  1.00 30.33           C
ATOM    159  CG  ASP    21       0.570  97.881  20.029  1.00 30.33           C
ATOM    160  OD1 ASP    21       0.210  98.971  20.546  1.00 30.33           O
ATOM    161  OD2 ASP    21      -0.170  96.864  19.937  1.00 30.33           O
ATOM    162  C   ASP    21       4.193  98.859  19.759  1.00 30.33           C
ATOM    163  O   ASP    21       4.920  98.424  20.651  1.00 30.33           O
ATOM    164  N   GLY    22       4.668  99.211  18.552  1.00 19.32           N
ATOM    165  CA  GLY    22       6.057  99.035  18.244  1.00 19.32           C
ATOM    166  C   GLY    22       6.867  99.851  19.200  1.00 19.32           C
ATOM    167  O   GLY    22       7.890  99.397  19.710  1.00 19.32           O
ATOM    168  N   ALA    23       6.422 101.085  19.472  1.00 32.39           N
ATOM    169  CA  ALA    23       7.141 101.952  20.353  1.00 32.39           C
ATOM    170  CB  ALA    23       6.457 103.317  20.482  1.00 32.39           C
ATOM    171  C   ALA    23       7.175 101.324  21.711  1.00 32.39           C
ATOM    172  O   ALA    23       8.194 101.365  22.400  1.00 32.39           O
ATOM    173  N   GLN    24       6.050 100.710  22.121  1.00 80.26           N
ATOM    174  CA  GLN    24       5.941 100.131  23.429  1.00 80.26           C
ATOM    175  CB  GLN    24       4.586  99.430  23.637  1.00 80.26           C
ATOM    176  CG  GLN    24       4.448  98.719  24.986  1.00 80.26           C
ATOM    177  CD  GLN    24       3.113  97.983  24.999  1.00 80.26           C
ATOM    178  OE1 GLN    24       2.182  98.345  24.281  1.00 80.26           O
ATOM    179  NE2 GLN    24       3.017  96.913  25.834  1.00 80.26           N
ATOM    180  C   GLN    24       6.973  99.066  23.581  1.00 80.26           C
ATOM    181  O   GLN    24       7.690  99.017  24.580  1.00 80.26           O
ATOM    182  N   LYS    25       7.104  98.198  22.565  1.00 66.49           N
ATOM    183  CA  LYS    25       8.005  97.097  22.704  1.00 66.49           C
ATOM    184  CB  LYS    25       8.054  96.213  21.450  1.00 66.49           C
ATOM    185  CG  LYS    25       8.957  94.989  21.597  1.00 66.49           C
ATOM    186  CD  LYS    25       8.858  94.041  20.405  1.00 66.49           C
ATOM    187  CE  LYS    25       9.445  94.656  19.132  1.00 66.49           C
ATOM    188  NZ  LYS    25       9.367  93.699  18.007  1.00 66.49           N
ATOM    189  C   LYS    25       9.381  97.628  22.910  1.00 66.49           C
ATOM    190  O   LYS    25      10.095  97.196  23.813  1.00 66.49           O
ATOM    191  N   GLU    26       9.786  98.603  22.083  1.00 88.02           N
ATOM    192  CA  GLU    26      11.127  99.090  22.183  1.00 88.02           C
ATOM    193  CB  GLU    26      11.555  99.946  20.995  1.00 88.02           C
ATOM    194  CG  GLU    26      11.774  99.133  19.715  1.00 88.02           C
ATOM    195  CD  GLU    26      13.043  98.303  19.888  1.00 88.02           C
ATOM    196  OE1 GLU    26      13.180  97.638  20.950  1.00 88.02           O
ATOM    197  OE2 GLU    26      13.895  98.327  18.961  1.00 88.02           O
ATOM    198  C   GLU    26      11.340  99.838  23.465  1.00 88.02           C
ATOM    199  O   GLU    26      12.432  99.787  24.029  1.00 88.02           O
ATOM    200  N   ALA    27      10.317 100.560  23.961  1.00 35.61           N
ATOM    201  CA  ALA    27      10.474 101.332  25.166  1.00 35.61           C
ATOM    202  CB  ALA    27       9.211 102.128  25.538  1.00 35.61           C
ATOM    203  C   ALA    27      10.772 100.416  26.304  1.00 35.61           C
ATOM    204  O   ALA    27      11.632 100.697  27.133  1.00 35.61           O
ATOM    205  N   ASP    28      10.080  99.271  26.370  1.00 70.90           N
ATOM    206  CA  ASP    28      10.296  98.377  27.463  1.00 70.90           C
ATOM    207  CB  ASP    28       9.361  97.157  27.403  1.00 70.90           C
ATOM    208  CG  ASP    28       9.371  96.476  28.763  1.00 70.90           C
ATOM    209  OD1 ASP    28      10.485  96.174  29.267  1.00 70.90           O
ATOM    210  OD2 ASP    28       8.262  96.263  29.322  1.00 70.90           O
ATOM    211  C   ASP    28      11.717  97.915  27.386  1.00 70.90           C
ATOM    212  O   ASP    28      12.369  97.696  28.405  1.00 70.90           O
ATOM    213  N   LYS    29      12.234  97.774  26.151  1.00124.56           N
ATOM    214  CA  LYS    29      13.558  97.270  25.924  1.00124.56           C
ATOM    215  CB  LYS    29      13.906  97.181  24.427  1.00124.56           C
ATOM    216  CG  LYS    29      13.028  96.194  23.661  1.00124.56           C
ATOM    217  CD  LYS    29      13.099  94.774  24.221  1.00124.56           C
ATOM    218  CE  LYS    29      12.030  93.842  23.653  1.00124.56           C
ATOM    219  NZ  LYS    29      11.962  92.612  24.471  1.00124.56           N
ATOM    220  C   LYS    29      14.598  98.152  26.552  1.00124.56           C
ATOM    221  O   LYS    29      15.492  97.654  27.235  1.00124.56           O
ATOM    222  N   LEU    30      14.518  99.486  26.364  1.00227.81           N
ATOM    223  CA  LEU    30      15.587 100.311  26.864  1.00227.81           C
ATOM    224  CB  LEU    30      16.226 101.185  25.772  1.00227.81           C
ATOM    225  CG  LEU    30      16.763 100.342  24.598  1.00227.81           C
ATOM    226  CD1 LEU    30      17.544 101.197  23.591  1.00227.81           C
ATOM    227  CD2 LEU    30      17.556  99.124  25.091  1.00227.81           C
ATOM    228  C   LEU    30      15.059 101.218  27.932  1.00227.81           C
ATOM    229  O   LEU    30      13.874 101.533  27.951  1.00227.81           O
ATOM    230  N   GLY    31      15.924 101.684  28.859  1.00112.51           N
ATOM    231  CA  GLY    31      15.409 102.494  29.931  1.00112.51           C
ATOM    232  C   GLY    31      15.312 103.922  29.490  1.00112.51           C
ATOM    233  O   GLY    31      16.212 104.728  29.724  1.00112.51           O
ATOM    234  N   TYR    32      14.178 104.264  28.844  1.00127.24           N
ATOM    235  CA  TYR    32      13.891 105.603  28.423  1.00127.24           C
ATOM    236  CB  TYR    32      14.400 105.945  27.008  1.00127.24           C
ATOM    237  CG  TYR    32      13.582 105.237  25.985  1.00127.24           C
ATOM    238  CD1 TYR    32      13.822 103.923  25.652  1.00127.24           C
ATOM    239  CD2 TYR    32      12.570 105.913  25.345  1.00127.24           C
ATOM    240  CE1 TYR    32      13.052 103.298  24.697  1.00127.24           C
ATOM    241  CE2 TYR    32      11.799 105.294  24.393  1.00127.24           C
ATOM    242  CZ  TYR    32      12.038 103.982  24.069  1.00127.24           C
ATOM    243  OH  TYR    32      11.247 103.343  23.090  1.00127.24           O
ATOM    244  C   TYR    32      12.394 105.711  28.456  1.00127.24           C
ATOM    245  O   TYR    32      11.708 104.709  28.650  1.00127.24           O
ATOM    246  N   ASN    33      11.833 106.926  28.298  1.00 56.19           N
ATOM    247  CA  ASN    33      10.402 107.028  28.350  1.00 56.19           C
ATOM    248  CB  ASN    33       9.887 107.946  29.473  1.00 56.19           C
ATOM    249  CG  ASN    33      10.107 107.244  30.807  1.00 56.19           C
ATOM    250  OD1 ASN    33      10.709 107.800  31.725  1.00 56.19           O
ATOM    251  ND2 ASN    33       9.598 105.988  30.927  1.00 56.19           N
ATOM    252  C   ASN    33       9.907 107.590  27.056  1.00 56.19           C
ATOM    253  O   ASN    33      10.537 108.460  26.459  1.00 56.19           O
ATOM    254  N   LEU    34       8.750 107.086  26.585  1.00101.56           N
ATOM    255  CA  LEU    34       8.216 107.559  25.345  1.00101.56           C
ATOM    256  CB  LEU    34       8.032 106.400  24.360  1.00101.56           C
ATOM    257  CG  LEU    34       7.731 106.793  22.905  1.00101.56           C
ATOM    258  CD1 LEU    34       7.581 105.525  22.064  1.00101.56           C
ATOM    259  CD2 LEU    34       6.520 107.728  22.758  1.00101.56           C
ATOM    260  C   LEU    34       6.872 108.147  25.648  1.00101.56           C
ATOM    261  O   LEU    34       6.007 107.471  26.202  1.00101.56           O
ATOM    262  N   VAL    35       6.657 109.436  25.310  1.00 50.53           N
ATOM    263  CA  VAL    35       5.350 109.992  25.524  1.00 50.53           C
ATOM    264  CB  VAL    35       5.310 111.221  26.379  1.00 50.53           C
ATOM    265  CG1 VAL    35       3.880 111.793  26.336  1.00 50.53           C
ATOM    266  CG2 VAL    35       5.772 110.833  27.790  1.00 50.53           C
ATOM    267  C   VAL    35       4.814 110.394  24.196  1.00 50.53           C
ATOM    268  O   VAL    35       5.466 111.124  23.451  1.00 50.53           O
ATOM    269  N   VAL    36       3.590 109.933  23.874  1.00100.89           N
ATOM    270  CA  VAL    36       3.025 110.263  22.601  1.00100.89           C
ATOM    271  CB  VAL    36       2.458 109.089  21.858  1.00100.89           C
ATOM    272  CG1 VAL    36       3.608 108.120  21.543  1.00100.89           C
ATOM    273  CG2 VAL    36       1.327 108.468  22.691  1.00100.89           C
ATOM    274  C   VAL    36       1.915 111.244  22.807  1.00100.89           C
ATOM    275  O   VAL    36       1.144 111.144  23.760  1.00100.89           O
ATOM    276  N   LEU    37       1.830 112.242  21.904  1.00 61.22           N
ATOM    277  CA  LEU    37       0.820 113.256  21.996  1.00 61.22           C
ATOM    278  CB  LEU    37       1.401 114.667  22.176  1.00 61.22           C
ATOM    279  CG  LEU    37       2.288 114.828  23.425  1.00 61.22           C
ATOM    280  CD1 LEU    37       2.604 116.310  23.679  1.00 61.22           C
ATOM    281  CD2 LEU    37       1.698 114.111  24.650  1.00 61.22           C
ATOM    282  C   LEU    37       0.061 113.259  20.700  1.00 61.22           C
ATOM    283  O   LEU    37       0.588 112.830  19.675  1.00 61.22           O
ATOM    284  N   ASP    38      -1.207 113.736  20.712  1.00101.34           N
ATOM    285  CA  ASP    38      -2.013 113.732  19.516  1.00101.34           C
ATOM    286  CB  ASP    38      -3.247 112.823  19.644  1.00101.34           C
ATOM    287  CG  ASP    38      -2.804 111.370  19.635  1.00101.34           C
ATOM    288  OD1 ASP    38      -2.100 110.976  18.670  1.00101.34           O
ATOM    289  OD2 ASP    38      -3.159 110.635  20.593  1.00101.34           O
ATOM    290  C   ASP    38      -2.552 115.115  19.212  1.00101.34           C
ATOM    291  O   ASP    38      -2.891 115.867  20.123  1.00101.34           O
ATOM    292  N   SER    39      -2.603 115.484  17.903  1.00120.49           N
ATOM    293  CA  SER    39      -3.216 116.687  17.383  1.00120.49           C
ATOM    294  CB  SER    39      -2.417 117.972  17.671  1.00120.49           C
ATOM    295  OG  SER    39      -1.131 117.898  17.072  1.00120.49           O
ATOM    296  C   SER    39      -3.269 116.508  15.893  1.00120.49           C
ATOM    297  O   SER    39      -2.283 116.082  15.301  1.00120.49           O
ATOM    298  N   GLN    40      -4.381 116.892  15.227  1.00186.75           N
ATOM    299  CA  GLN    40      -4.554 116.535  13.839  1.00186.75           C
ATOM    300  CB  GLN    40      -5.904 115.847  13.579  1.00186.75           C
ATOM    301  CG  GLN    40      -6.115 114.573  14.394  1.00186.75           C
ATOM    302  CD  GLN    40      -7.500 114.023  14.078  1.00186.75           C
ATOM    303  OE1 GLN    40      -8.157 114.455  13.132  1.00186.75           O
ATOM    304  NE2 GLN    40      -7.956 113.039  14.899  1.00186.75           N
ATOM    305  C   GLN    40      -4.548 117.733  12.947  1.00186.75           C
ATOM    306  O   GLN    40      -3.549 118.436  12.806  1.00186.75           O
ATOM    307  N   ASN    41      -5.687 117.930  12.248  1.00133.76           N
ATOM    308  CA  ASN    41      -5.822 118.985  11.290  1.00133.76           C
ATOM    309  CB  ASN    41      -6.878 118.683  10.218  1.00133.76           C
ATOM    310  CG  ASN    41      -6.411 117.518   9.368  1.00133.76           C
ATOM    311  OD1 ASN    41      -5.774 116.588   9.860  1.00133.76           O
ATOM    312  ND2 ASN    41      -6.742 117.570   8.049  1.00133.76           N
ATOM    313  C   ASN    41      -6.325 120.207  11.976  1.00133.76           C
ATOM    314  O   ASN    41      -7.121 120.948  11.401  1.00133.76           O
ATOM    315  N   ASN    42      -5.878 120.465  13.217  1.00 68.65           N
ATOM    316  CA  ASN    42      -6.273 121.690  13.845  1.00 68.65           C
ATOM    317  CB  ASN    42      -6.944 121.511  15.216  1.00 68.65           C
ATOM    318  CG  ASN    42      -7.570 122.847  15.597  1.00 68.65           C
ATOM    319  OD1 ASN    42      -6.932 123.894  15.507  1.00 68.65           O
ATOM    320  ND2 ASN    42      -8.863 122.815  16.018  1.00 68.65           N
ATOM    321  C   ASN    42      -4.990 122.405  14.063  1.00 68.65           C
ATOM    322  O   ASN    42      -4.214 122.070  14.957  1.00 68.65           O
ATOM    323  N   PRO    43      -4.747 123.372  13.233  1.00155.47           N
ATOM    324  CA  PRO    43      -3.510 124.086  13.298  1.00155.47           C
ATOM    325  CD  PRO    43      -5.329 123.393  11.901  1.00155.47           C
ATOM    326  CB  PRO    43      -3.487 124.977  12.059  1.00155.47           C
ATOM    327  CG  PRO    43      -4.341 124.196  11.040  1.00155.47           C
ATOM    328  C   PRO    43      -3.297 124.808  14.587  1.00155.47           C
ATOM    329  O   PRO    43      -2.188 124.762  15.115  1.00155.47           O
ATOM    330  N   ALA    44      -4.332 125.469  15.127  1.00 26.19           N
ATOM    331  CA  ALA    44      -4.137 126.211  16.337  1.00 26.19           C
ATOM    332  CB  ALA    44      -5.401 126.969  16.771  1.00 26.19           C
ATOM    333  C   ALA    44      -3.792 125.248  17.420  1.00 26.19           C
ATOM    334  O   ALA    44      -2.892 125.487  18.226  1.00 26.19           O
ATOM    335  N   LYS    45      -4.517 124.118  17.457  1.00132.87           N
ATOM    336  CA  LYS    45      -4.299 123.143  18.478  1.00132.87           C
ATOM    337  CB  LYS    45      -5.351 122.019  18.480  1.00132.87           C
ATOM    338  CG  LYS    45      -5.273 121.115  19.714  1.00132.87           C
ATOM    339  CD  LYS    45      -5.623 121.827  21.025  1.00132.87           C
ATOM    340  CE  LYS    45      -4.431 122.514  21.698  1.00132.87           C
ATOM    341  NZ  LYS    45      -4.874 123.217  22.924  1.00132.87           N
ATOM    342  C   LYS    45      -2.951 122.522  18.300  1.00132.87           C
ATOM    343  O   LYS    45      -2.234 122.309  19.275  1.00132.87           O
ATOM    344  N   GLU    46      -2.557 122.235  17.042  1.00 61.21           N
ATOM    345  CA  GLU    46      -1.326 121.530  16.816  1.00 61.21           C
ATOM    346  CB  GLU    46      -1.041 121.228  15.341  1.00 61.21           C
ATOM    347  CG  GLU    46       0.153 120.288  15.177  1.00 61.21           C
ATOM    348  CD  GLU    46       0.598 120.375  13.732  1.00 61.21           C
ATOM    349  OE1 GLU    46       0.882 121.526  13.308  1.00 61.21           O
ATOM    350  OE2 GLU    46       0.661 119.327  13.036  1.00 61.21           O
ATOM    351  C   GLU    46      -0.168 122.332  17.312  1.00 61.21           C
ATOM    352  O   GLU    46       0.734 121.791  17.949  1.00 61.21           O
ATOM    353  N   LEU    47      -0.156 123.647  17.034  1.00141.67           N
ATOM    354  CA  LEU    47       0.953 124.448  17.461  1.00141.67           C
ATOM    355  CB  LEU    47       0.897 125.905  16.970  1.00141.67           C
ATOM    356  CG  LEU    47       1.300 126.083  15.492  1.00141.67           C
ATOM    357  CD1 LEU    47       2.797 125.808  15.292  1.00141.67           C
ATOM    358  CD2 LEU    47       0.442 125.234  14.546  1.00141.67           C
ATOM    359  C   LEU    47       1.016 124.462  18.953  1.00141.67           C
ATOM    360  O   LEU    47       2.097 124.364  19.530  1.00141.67           O
ATOM    361  N   ALA    48      -0.142 124.565  19.629  1.00 25.16           N
ATOM    362  CA  ALA    48      -0.094 124.635  21.058  1.00 25.16           C
ATOM    363  CB  ALA    48      -1.487 124.753  21.702  1.00 25.16           C
ATOM    364  C   ALA    48       0.539 123.378  21.566  1.00 25.16           C
ATOM    365  O   ALA    48       1.413 123.425  22.430  1.00 25.16           O
ATOM    366  N   ASN    49       0.127 122.215  21.025  1.00 58.77           N
ATOM    367  CA  ASN    49       0.651 120.953  21.472  1.00 58.77           C
ATOM    368  CB  ASN    49      -0.042 119.750  20.815  1.00 58.77           C
ATOM    369  CG  ASN    49      -1.443 119.625  21.386  1.00 58.77           C
ATOM    370  OD1 ASN    49      -2.324 119.025  20.771  1.00 58.77           O
ATOM    371  ND2 ASN    49      -1.656 120.208  22.596  1.00 58.77           N
ATOM    372  C   ASN    49       2.106 120.841  21.134  1.00 58.77           C
ATOM    373  O   ASN    49       2.907 120.421  21.967  1.00 58.77           O
ATOM    374  N   VAL    50       2.488 121.216  19.899  1.00 99.78           N
ATOM    375  CA  VAL    50       3.855 121.070  19.482  1.00 99.78           C
ATOM    376  CB  VAL    50       4.094 121.447  18.045  1.00 99.78           C
ATOM    377  CG1 VAL    50       3.316 120.471  17.146  1.00 99.78           C
ATOM    378  CG2 VAL    50       3.703 122.918  17.843  1.00 99.78           C
ATOM    379  C   VAL    50       4.706 121.935  20.353  1.00 99.78           C
ATOM    380  O   VAL    50       5.812 121.553  20.732  1.00 99.78           O
ATOM    381  N   GLN    51       4.191 123.128  20.700  1.00 61.77           N
ATOM    382  CA  GLN    51       4.903 124.058  21.525  1.00 61.77           C
ATOM    383  CB  GLN    51       4.076 125.320  21.808  1.00 61.77           C
ATOM    384  CG  GLN    51       4.786 126.335  22.702  1.00 61.77           C
ATOM    385  CD  GLN    51       3.838 127.506  22.903  1.00 61.77           C
ATOM    386  OE1 GLN    51       2.814 127.615  22.230  1.00 61.77           O
ATOM    387  NE2 GLN    51       4.187 128.403  23.862  1.00 61.77           N
ATOM    388  C   GLN    51       5.156 123.414  22.850  1.00 61.77           C
ATOM    389  O   GLN    51       6.254 123.508  23.397  1.00 61.77           O
ATOM    390  N   ASP    52       4.134 122.734  23.397  1.00 68.82           N
ATOM    391  CA  ASP    52       4.269 122.096  24.673  1.00 68.82           C
ATOM    392  CB  ASP    52       2.956 121.476  25.176  1.00 68.82           C
ATOM    393  CG  ASP    52       3.130 121.153  26.652  1.00 68.82           C
ATOM    394  OD1 ASP    52       4.148 121.605  27.241  1.00 68.82           O
ATOM    395  OD2 ASP    52       2.246 120.451  27.210  1.00 68.82           O
ATOM    396  C   ASP    52       5.278 120.996  24.542  1.00 68.82           C
ATOM    397  O   ASP    52       6.047 120.721  25.461  1.00 68.82           O
ATOM    398  N   LEU    53       5.298 120.316  23.385  1.00107.60           N
ATOM    399  CA  LEU    53       6.219 119.229  23.211  1.00107.60           C
ATOM    400  CB  LEU    53       6.048 118.588  21.820  1.00107.60           C
ATOM    401  CG  LEU    53       6.736 117.225  21.647  1.00107.60           C
ATOM    402  CD1 LEU    53       8.263 117.314  21.789  1.00107.60           C
ATOM    403  CD2 LEU    53       6.085 116.188  22.575  1.00107.60           C
ATOM    404  C   LEU    53       7.608 119.794  23.299  1.00107.60           C
ATOM    405  O   LEU    53       8.463 119.274  24.017  1.00107.60           O
ATOM    406  N   THR    54       7.847 120.909  22.580  1.00 51.12           N
ATOM    407  CA  THR    54       9.137 121.538  22.541  1.00 51.12           C
ATOM    408  CB  THR    54       9.218 122.634  21.525  1.00 51.12           C
ATOM    409  OG1 THR    54       8.943 122.105  20.236  1.00 51.12           O
ATOM    410  CG2 THR    54      10.634 123.232  21.557  1.00 51.12           C
ATOM    411  C   THR    54       9.482 122.107  23.879  1.00 51.12           C
ATOM    412  O   THR    54      10.636 122.026  24.300  1.00 51.12           O
ATOM    413  N   VAL    55       8.494 122.688  24.595  1.00124.57           N
ATOM    414  CA  VAL    55       8.806 123.265  25.869  1.00124.57           C
ATOM    415  CB  VAL    55       7.655 123.956  26.563  1.00124.57           C
ATOM    416  CG1 VAL    55       6.577 122.941  26.964  1.00124.57           C
ATOM    417  CG2 VAL    55       8.227 124.746  27.753  1.00124.57           C
ATOM    418  C   VAL    55       9.342 122.154  26.703  1.00124.57           C
ATOM    419  O   VAL    55      10.192 122.370  27.565  1.00124.57           O
ATOM    420  N   ARG    56       8.868 120.919  26.441  1.00273.74           N
ATOM    421  CA  ARG    56       9.409 119.783  27.120  1.00273.74           C
ATOM    422  CB  ARG    56       8.613 118.486  26.925  1.00273.74           C
ATOM    423  CG  ARG    56       9.159 117.336  27.772  1.00273.74           C
ATOM    424  CD  ARG    56       8.480 115.996  27.494  1.00273.74           C
ATOM    425  NE  ARG    56       8.972 115.028  28.513  1.00273.74           N
ATOM    426  CZ  ARG    56       8.221 113.928  28.825  1.00273.74           C
ATOM    427  NH1 ARG    56       7.048 113.698  28.165  1.00273.74           N
ATOM    428  NH2 ARG    56       8.635 113.069  29.798  1.00273.74           N
ATOM    429  C   ARG    56      10.770 119.551  26.532  1.00273.74           C
ATOM    430  O   ARG    56      11.021 119.753  25.348  1.00273.74           O
ATOM    431  N   GLY    57      11.695 119.110  27.381  1.00149.33           N
ATOM    432  CA  GLY    57      13.085 118.919  27.094  1.00149.33           C
ATOM    433  C   GLY    57      13.331 117.850  26.074  1.00149.33           C
ATOM    434  O   GLY    57      14.425 117.805  25.519  1.00149.33           O
ATOM    435  N   THR    58      12.347 116.954  25.857  1.00168.18           N
ATOM    436  CA  THR    58      12.417 115.728  25.099  1.00168.18           C
ATOM    437  CB  THR    58      11.145 115.403  24.377  1.00168.18           C
ATOM    438  OG1 THR    58      11.259 114.132  23.760  1.00168.18           O
ATOM    439  CG2 THR    58      10.866 116.494  23.329  1.00168.18           C
ATOM    440  C   THR    58      13.550 115.648  24.123  1.00168.18           C
ATOM    441  O   THR    58      13.836 116.577  23.368  1.00168.18           O
ATOM    442  N   LYS    59      14.273 114.507  24.195  1.00111.11           N
ATOM    443  CA  LYS    59      15.427 114.242  23.389  1.00111.11           C
ATOM    444  CB  LYS    59      16.213 112.990  23.817  1.00111.11           C
ATOM    445  CG  LYS    59      16.956 113.157  25.143  1.00111.11           C
ATOM    446  CD  LYS    59      16.026 113.284  26.350  1.00111.11           C
ATOM    447  CE  LYS    59      16.769 113.420  27.681  1.00111.11           C
ATOM    448  NZ  LYS    59      15.822 113.270  28.808  1.00111.11           N
ATOM    449  C   LYS    59      15.090 114.062  21.932  1.00111.11           C
ATOM    450  O   LYS    59      15.811 114.591  21.091  1.00111.11           O
ATOM    451  N   ILE    60      14.019 113.312  21.569  1.00164.09           N
ATOM    452  CA  ILE    60      13.804 113.098  20.148  1.00164.09           C
ATOM    453  CB  ILE    60      14.255 111.772  19.636  1.00164.09           C
ATOM    454  CG1 ILE    60      13.360 110.686  20.251  1.00164.09           C
ATOM    455  CG2 ILE    60      15.755 111.616  19.937  1.00164.09           C
ATOM    456  CD1 ILE    60      13.244 109.443  19.383  1.00164.09           C
ATOM    457  C   ILE    60      12.319 113.097  19.802  1.00164.09           C
ATOM    458  O   ILE    60      11.508 113.014  20.723  1.00164.09           O
ATOM    459  N   LEU    61      11.932 113.174  18.473  1.00288.33           N
ATOM    460  CA  LEU    61      10.516 113.219  18.042  1.00288.33           C
ATOM    461  CB  LEU    61       9.963 114.659  17.981  1.00288.33           C
ATOM    462  CG  LEU    61      10.153 115.566  19.207  1.00288.33           C
ATOM    463  CD1 LEU    61       9.555 116.962  18.974  1.00288.33           C
ATOM    464  CD2 LEU    61       9.579 114.930  20.470  1.00288.33           C
ATOM    465  C   LEU    61      10.230 112.836  16.539  1.00288.33           C
ATOM    466  O   LEU    61      11.195 112.622  15.807  1.00288.33           O
ATOM    467  N   LEU    62       8.879 112.649  16.153  1.00355.08           N
ATOM    468  CA  LEU    62       8.102 112.887  14.903  1.00355.08           C
ATOM    469  CB  LEU    62       8.738 113.948  13.981  1.00355.08           C
ATOM    470  CG  LEU    62       8.798 115.368  14.588  1.00355.08           C
ATOM    471  CD1 LEU    62       9.127 116.411  13.507  1.00355.08           C
ATOM    472  CD2 LEU    62       7.545 115.713  15.411  1.00355.08           C
ATOM    473  C   LEU    62       7.442 111.870  13.973  1.00355.08           C
ATOM    474  O   LEU    62       8.071 111.305  13.083  1.00355.08           O
ATOM    475  N   ILE    63       6.094 111.690  14.092  1.00226.74           N
ATOM    476  CA  ILE    63       5.277 111.063  13.070  1.00226.74           C
ATOM    477  CB  ILE    63       4.737 109.711  13.474  1.00226.74           C
ATOM    478  CG1 ILE    63       3.798 109.804  14.680  1.00226.74           C
ATOM    479  CG2 ILE    63       5.938 108.782  13.726  1.00226.74           C
ATOM    480  CD1 ILE    63       3.010 108.522  14.934  1.00226.74           C
ATOM    481  C   ILE    63       4.175 112.045  12.889  1.00226.74           C
ATOM    482  O   ILE    63       3.023 111.745  12.578  1.00226.74           O
ATOM    483  N   ASN    64       4.578 113.302  13.089  1.00 98.26           N
ATOM    484  CA  ASN    64       3.736 114.434  12.935  1.00 98.26           C
ATOM    485  CB  ASN    64       4.347 115.745  13.451  1.00 98.26           C
ATOM    486  CG  ASN    64       3.275 116.807  13.259  1.00 98.26           C
ATOM    487  OD1 ASN    64       2.196 116.732  13.845  1.00 98.26           O
ATOM    488  ND2 ASN    64       3.563 117.816  12.393  1.00 98.26           N
ATOM    489  C   ASN    64       3.410 114.624  11.490  1.00 98.26           C
ATOM    490  O   ASN    64       2.358 115.210  11.229  1.00 98.26           O
ATOM    491  N   PRO    65       4.200 114.205  10.517  1.00148.34           N
ATOM    492  CA  PRO    65       3.781 114.581   9.205  1.00148.34           C
ATOM    493  CD  PRO    65       5.660 114.241  10.605  1.00148.34           C
ATOM    494  CB  PRO    65       4.952 114.267   8.278  1.00148.34           C
ATOM    495  CG  PRO    65       6.172 114.519   9.184  1.00148.34           C
ATOM    496  C   PRO    65       2.441 114.132   8.736  1.00148.34           C
ATOM    497  O   PRO    65       2.198 112.940   8.559  1.00148.34           O
ATOM    498  N   THR    66       1.579 115.141   8.516  1.00146.16           N
ATOM    499  CA  THR    66       0.242 115.040   8.032  1.00146.16           C
ATOM    500  CB  THR    66      -0.806 115.105   9.107  1.00146.16           C
ATOM    501  OG1 THR    66      -0.601 114.072  10.060  1.00146.16           O
ATOM    502  CG2 THR    66      -2.184 114.938   8.443  1.00146.16           C
ATOM    503  C   THR    66       0.119 116.272   7.201  1.00146.16           C
ATOM    504  O   THR    66       0.331 116.238   5.990  1.00146.16           O
ATOM    505  N   ASP    67      -0.228 117.398   7.853  1.00 67.88           N
ATOM    506  CA  ASP    67      -0.293 118.660   7.179  1.00 67.88           C
ATOM    507  CB  ASP    67      -1.218 119.671   7.877  1.00 67.88           C
ATOM    508  CG  ASP    67      -2.638 119.142   7.794  1.00 67.88           C
ATOM    509  OD1 ASP    67      -2.928 118.377   6.837  1.00 67.88           O
ATOM    510  OD2 ASP    67      -3.450 119.491   8.692  1.00 67.88           O
ATOM    511  C   ASP    67       1.086 119.236   7.267  1.00 67.88           C
ATOM    512  O   ASP    67       1.541 119.597   8.349  1.00 67.88           O
ATOM    513  N   SER    68       1.786 119.328   6.121  1.00 82.43           N
ATOM    514  CA  SER    68       3.134 119.818   6.055  1.00 82.43           C
ATOM    515  CB  SER    68       3.697 119.720   4.626  1.00 82.43           C
ATOM    516  OG  SER    68       4.963 120.356   4.537  1.00 82.43           O
ATOM    517  C   SER    68       3.185 121.268   6.447  1.00 82.43           C
ATOM    518  O   SER    68       4.116 121.705   7.121  1.00 82.43           O
ATOM    519  N   ASP    69       2.157 122.047   6.065  1.00 59.06           N
ATOM    520  CA  ASP    69       2.162 123.472   6.247  1.00 59.06           C
ATOM    521  CB  ASP    69       0.892 124.157   5.705  1.00 59.06           C
ATOM    522  CG  ASP    69       0.958 124.197   4.183  1.00 59.06           C
ATOM    523  OD1 ASP    69       1.974 124.711   3.641  1.00 59.06           O
ATOM    524  OD2 ASP    69      -0.019 123.727   3.541  1.00 59.06           O
ATOM    525  C   ASP    69       2.273 123.836   7.697  1.00 59.06           C
ATOM    526  O   ASP    69       2.905 124.832   8.041  1.00 59.06           O
ATOM    527  N   ALA    70       1.632 123.060   8.582  1.00 63.42           N
ATOM    528  CA  ALA    70       1.609 123.330   9.992  1.00 63.42           C
ATOM    529  CB  ALA    70       0.630 122.414  10.736  1.00 63.42           C
ATOM    530  C   ALA    70       2.966 123.186  10.637  1.00 63.42           C
ATOM    531  O   ALA    70       3.261 123.862  11.621  1.00 63.42           O
ATOM    532  N   VAL    71       3.789 122.256  10.111  1.00 83.96           N
ATOM    533  CA  VAL    71       5.052 121.752  10.605  1.00 83.96           C
ATOM    534  CB  VAL    71       5.519 120.606   9.756  1.00 83.96           C
ATOM    535  CG1 VAL    71       6.860 120.088  10.301  1.00 83.96           C
ATOM    536  CG2 VAL    71       4.395 119.557   9.671  1.00 83.96           C
ATOM    537  C   VAL    71       6.225 122.702  10.678  1.00 83.96           C
ATOM    538  O   VAL    71       7.037 122.576  11.594  1.00 83.96           O
ATOM    539  N   GLY    72       6.364 123.672   9.753  1.00 42.52           N
ATOM    540  CA  GLY    72       7.603 124.404   9.618  1.00 42.52           C
ATOM    541  C   GLY    72       8.054 125.017  10.907  1.00 42.52           C
ATOM    542  O   GLY    72       9.243 125.002  11.224  1.00 42.52           O
ATOM    543  N   ASN    73       7.129 125.576  11.696  1.00 41.63           N
ATOM    544  CA  ASN    73       7.548 126.201  12.913  1.00 41.63           C
ATOM    545  CB  ASN    73       6.377 126.865  13.656  1.00 41.63           C
ATOM    546  CG  ASN    73       5.913 128.036  12.800  1.00 41.63           C
ATOM    547  OD1 ASN    73       5.201 127.856  11.813  1.00 41.63           O
ATOM    548  ND2 ASN    73       6.330 129.272  13.184  1.00 41.63           N
ATOM    549  C   ASN    73       8.159 125.168  13.811  1.00 41.63           C
ATOM    550  O   ASN    73       9.178 125.422  14.452  1.00 41.63           O
ATOM    551  N   ALA    74       7.557 123.965  13.870  1.00 44.28           N
ATOM    552  CA  ALA    74       8.022 122.951  14.772  1.00 44.28           C
ATOM    553  CB  ALA    74       7.159 121.676  14.734  1.00 44.28           C
ATOM    554  C   ALA    74       9.429 122.544  14.438  1.00 44.28           C
ATOM    555  O   ALA    74      10.278 122.482  15.324  1.00 44.28           O
ATOM    556  N   VAL    75       9.721 122.292  13.146  1.00 50.89           N
ATOM    557  CA  VAL    75      11.007 121.806  12.716  1.00 50.89           C
ATOM    558  CB  VAL    75      11.075 121.595  11.232  1.00 50.89           C
ATOM    559  CG1 VAL    75      12.527 121.258  10.854  1.00 50.89           C
ATOM    560  CG2 VAL    75      10.057 120.517  10.832  1.00 50.89           C
ATOM    561  C   VAL    75      12.079 122.802  13.010  1.00 50.89           C
ATOM    562  O   VAL    75      13.156 122.442  13.482  1.00 50.89           O
ATOM    563  N   LYS    76      11.811 124.086  12.716  1.00139.51           N
ATOM    564  CA  LYS    76      12.793 125.118  12.880  1.00139.51           C
ATOM    565  CB  LYS    76      12.255 126.489  12.414  1.00139.51           C
ATOM    566  CG  LYS    76      13.284 127.621  12.310  1.00139.51           C
ATOM    567  CD  LYS    76      13.838 128.102  13.651  1.00139.51           C
ATOM    568  CE  LYS    76      12.859 128.994  14.417  1.00139.51           C
ATOM    569  NZ  LYS    76      13.568 129.713  15.498  1.00139.51           N
ATOM    570  C   LYS    76      13.151 125.183  14.331  1.00139.51           C
ATOM    571  O   LYS    76      14.320 125.308  14.694  1.00139.51           O
ATOM    572  N   MET    77      12.132 125.076  15.199  1.00 89.05           N
ATOM    573  CA  MET    77      12.302 125.144  16.623  1.00 89.05           C
ATOM    574  CB  MET    77      10.935 125.129  17.334  1.00 89.05           C
ATOM    575  CG  MET    77      10.962 125.032  18.860  1.00 89.05           C
ATOM    576  SD  MET    77       9.360 125.429  19.628  1.00 89.05           S
ATOM    577  CE  MET    77       8.396 124.283  18.599  1.00 89.05           C
ATOM    578  C   MET    77      13.133 123.991  17.098  1.00 89.05           C
ATOM    579  O   MET    77      13.996 124.151  17.961  1.00 89.05           O
ATOM    580  N   ALA    78      12.890 122.785  16.550  1.00 41.44           N
ATOM    581  CA  ALA    78      13.622 121.617  16.958  1.00 41.44           C
ATOM    582  CB  ALA    78      13.127 120.334  16.273  1.00 41.44           C
ATOM    583  C   ALA    78      15.062 121.776  16.594  1.00 41.44           C
ATOM    584  O   ALA    78      15.947 121.441  17.381  1.00 41.44           O
ATOM    585  N   ASN    79      15.328 122.291  15.379  1.00 40.99           N
ATOM    586  CA  ASN    79      16.673 122.407  14.894  1.00 40.99           C
ATOM    587  CB  ASN    79      16.724 122.964  13.462  1.00 40.99           C
ATOM    588  CG  ASN    79      15.948 122.009  12.565  1.00 40.99           C
ATOM    589  OD1 ASN    79      15.586 120.908  12.976  1.00 40.99           O
ATOM    590  ND2 ASN    79      15.683 122.440  11.303  1.00 40.99           N
ATOM    591  C   ASN    79      17.432 123.350  15.768  1.00 40.99           C
ATOM    592  O   ASN    79      18.553 123.060  16.184  1.00 40.99           O
ATOM    593  N   GLN    80      16.826 124.505  16.098  1.00 74.47           N
ATOM    594  CA  GLN    80      17.524 125.488  16.876  1.00 74.47           C
ATOM    595  CB  GLN    80      16.692 126.756  17.117  1.00 74.47           C
ATOM    596  CG  GLN    80      16.315 127.496  15.829  1.00 74.47           C
ATOM    597  CD  GLN    80      17.585 128.014  15.164  1.00 74.47           C
ATOM    598  OE1 GLN    80      18.498 128.502  15.827  1.00 74.47           O
ATOM    599  NE2 GLN    80      17.643 127.904  13.810  1.00 74.47           N
ATOM    600  C   GLN    80      17.829 124.881  18.207  1.00 74.47           C
ATOM    601  O   GLN    80      18.899 125.085  18.777  1.00 74.47           O
ATOM    602  N   ALA    81      16.860 124.108  18.719  1.00 60.17           N
ATOM    603  CA  ALA    81      16.897 123.414  19.970  1.00 60.17           C
ATOM    604  CB  ALA    81      15.553 122.749  20.314  1.00 60.17           C
ATOM    605  C   ALA    81      17.956 122.354  19.931  1.00 60.17           C
ATOM    606  O   ALA    81      18.432 121.934  20.983  1.00 60.17           O
ATOM    607  N   ASN    82      18.299 121.877  18.713  1.00132.46           N
ATOM    608  CA  ASN    82      19.209 120.797  18.415  1.00132.46           C
ATOM    609  CB  ASN    82      20.699 120.976  18.829  1.00132.46           C
ATOM    610  CG  ASN    82      20.932 121.087  20.332  1.00132.46           C
ATOM    611  OD1 ASN    82      21.164 122.180  20.844  1.00132.46           O
ATOM    612  ND2 ASN    82      20.873 119.949  21.078  1.00132.46           N
ATOM    613  C   ASN    82      18.660 119.508  18.931  1.00132.46           C
ATOM    614  O   ASN    82      19.388 118.609  19.348  1.00132.46           O
ATOM    615  N   ILE    83      17.324 119.367  18.861  1.00 67.97           N
ATOM    616  CA  ILE    83      16.715 118.141  19.279  1.00 67.97           C
ATOM    617  CB  ILE    83      15.433 118.346  20.033  1.00 67.97           C
ATOM    618  CG1 ILE    83      15.722 119.080  21.352  1.00 67.97           C
ATOM    619  CG2 ILE    83      14.760 116.979  20.243  1.00 67.97           C
ATOM    620  CD1 ILE    83      14.474 119.516  22.119  1.00 67.97           C
ATOM    621  C   ILE    83      16.430 117.373  18.029  1.00 67.97           C
ATOM    622  O   ILE    83      15.617 117.768  17.197  1.00 67.97           O
ATOM    623  N   PRO    84      17.133 116.276  17.899  1.00 89.50           N
ATOM    624  CA  PRO    84      17.079 115.429  16.742  1.00 89.50           C
ATOM    625  CD  PRO    84      17.771 115.624  19.032  1.00 89.50           C
ATOM    626  CB  PRO    84      18.035 114.277  17.035  1.00 89.50           C
ATOM    627  CG  PRO    84      18.011 114.175  18.572  1.00 89.50           C
ATOM    628  C   PRO    84      15.696 114.940  16.525  1.00 89.50           C
ATOM    629  O   PRO    84      14.979 114.691  17.495  1.00 89.50           O
ATOM    630  N   VAL    85      15.302 114.795  15.247  1.00123.20           N
ATOM    631  CA  VAL    85      13.979 114.345  14.982  1.00123.20           C
ATOM    632  CB  VAL    85      13.090 115.446  14.498  1.00123.20           C
ATOM    633  CG1 VAL    85      13.663 116.012  13.189  1.00123.20           C
ATOM    634  CG2 VAL    85      11.681 114.873  14.336  1.00123.20           C
ATOM    635  C   VAL    85      14.024 113.306  13.908  1.00123.20           C
ATOM    636  O   VAL    85      14.853 113.354  12.998  1.00123.20           O
ATOM    637  N   ILE    86      13.101 112.330  14.013  1.00 80.59           N
ATOM    638  CA  ILE    86      12.986 111.253  13.077  1.00 80.59           C
ATOM    639  CB  ILE    86      13.132 109.910  13.729  1.00 80.59           C
ATOM    640  CG1 ILE    86      14.516 109.792  14.385  1.00 80.59           C
ATOM    641  CG2 ILE    86      12.864 108.829  12.673  1.00 80.59           C
ATOM    642  CD1 ILE    86      14.619 108.612  15.342  1.00 80.59           C
ATOM    643  C   ILE    86      11.606 111.332  12.516  1.00 80.59           C
ATOM    644  O   ILE    86      10.627 111.566  13.229  1.00 80.59           O
ATOM    645  N   THR    87      11.495 111.154  11.192  1.00146.31           N
ATOM    646  CA  THR    87      10.185 111.255  10.649  1.00146.31           C
ATOM    647  CB  THR    87      10.133 112.222   9.516  1.00146.31           C
ATOM    648  OG1 THR    87       8.792 112.483   9.139  1.00146.31           O
ATOM    649  CG2 THR    87      10.964 111.650   8.364  1.00146.31           C
ATOM    650  C   THR    87       9.752 109.883  10.267  1.00146.31           C
ATOM    651  O   THR    87      10.559 109.025   9.917  1.00146.31           O
ATOM    652  N   LEU    88       8.446 109.617  10.413  1.00123.15           N
ATOM    653  CA  LEU    88       7.929 108.326  10.107  1.00123.15           C
ATOM    654  CB  LEU    88       7.445 107.580  11.359  1.00123.15           C
ATOM    655  CG  LEU    88       8.571 107.279  12.369  1.00123.15           C
ATOM    656  CD1 LEU    88       9.222 108.562  12.917  1.00123.15           C
ATOM    657  CD2 LEU    88       8.084 106.334  13.480  1.00123.15           C
ATOM    658  C   LEU    88       6.756 108.552   9.225  1.00123.15           C
ATOM    659  O   LEU    88       6.062 109.562   9.365  1.00123.15           O
ATOM    660  N   ASP    89       6.541 107.609   8.285  1.00107.63           N
ATOM    661  CA  ASP    89       5.424 107.656   7.394  1.00107.63           C
ATOM    662  CB  ASP    89       4.124 108.101   8.084  1.00107.63           C
ATOM    663  CG  ASP    89       2.979 107.885   7.108  1.00107.63           C
ATOM    664  OD1 ASP    89       2.910 106.771   6.522  1.00107.63           O
ATOM    665  OD2 ASP    89       2.172 108.834   6.921  1.00107.63           O
ATOM    666  C   ASP    89       5.712 108.619   6.290  1.00107.63           C
ATOM    667  O   ASP    89       5.948 108.220   5.152  1.00107.63           O
ATOM    668  N   ARG    90       5.707 109.925   6.607  1.00149.52           N
ATOM    669  CA  ARG    90       5.878 110.929   5.596  1.00149.52           C
ATOM    670  CB  ARG    90       4.778 112.001   5.648  1.00149.52           C
ATOM    671  CG  ARG    90       5.063 113.235   4.789  1.00149.52           C
ATOM    672  CD  ARG    90       4.103 114.389   5.091  1.00149.52           C
ATOM    673  NE  ARG    90       4.456 115.540   4.216  1.00149.52           N
ATOM    674  CZ  ARG    90       3.456 116.305   3.687  1.00149.52           C
ATOM    675  NH1 ARG    90       2.158 116.048   4.026  1.00149.52           N
ATOM    676  NH2 ARG    90       3.751 117.316   2.823  1.00149.52           N
ATOM    677  C   ARG    90       7.157 111.659   5.826  1.00149.52           C
ATOM    678  O   ARG    90       7.591 111.833   6.963  1.00149.52           O
ATOM    679  N   GLN    91       7.788 112.109   4.720  1.00 66.49           N
ATOM    680  CA  GLN    91       8.999 112.872   4.798  1.00 66.49           C
ATOM    681  CB  GLN    91      10.049 112.532   3.727  1.00 66.49           C
ATOM    682  CG  GLN    91      10.597 111.109   3.783  1.00 66.49           C
ATOM    683  CD  GLN    91      11.746 111.042   2.788  1.00 66.49           C
ATOM    684  OE1 GLN    91      12.852 111.493   3.079  1.00 66.49           O
ATOM    685  NE2 GLN    91      11.486 110.476   1.579  1.00 66.49           N
ATOM    686  C   GLN    91       8.624 114.287   4.507  1.00 66.49           C
ATOM    687  O   GLN    91       7.604 114.551   3.872  1.00 66.49           O
ATOM    688  N   ALA    92       9.419 115.241   5.024  1.00 63.02           N
ATOM    689  CA  ALA    92       9.209 116.613   4.675  1.00 63.02           C
ATOM    690  CB  ALA    92       8.996 117.522   5.899  1.00 63.02           C
ATOM    691  C   ALA    92      10.479 117.036   4.007  1.00 63.02           C
ATOM    692  O   ALA    92      11.513 117.188   4.654  1.00 63.02           O
ATOM    693  N   THR    93      10.417 117.291   2.688  1.00104.31           N
ATOM    694  CA  THR    93      11.599 117.586   1.929  1.00104.31           C
ATOM    695  CB  THR    93      11.305 117.804   0.471  1.00104.31           C
ATOM    696  OG1 THR    93      10.467 118.937   0.304  1.00104.31           O
ATOM    697  CG2 THR    93      10.607 116.552  -0.090  1.00104.31           C
ATOM    698  C   THR    93      12.219 118.839   2.454  1.00104.31           C
ATOM    699  O   THR    93      13.436 118.926   2.609  1.00104.31           O
ATOM    700  N   LYS    94      11.374 119.826   2.790  1.00 77.59           N
ATOM    701  CA  LYS    94      11.821 121.118   3.216  1.00 77.59           C
ATOM    702  CB  LYS    94      10.656 122.025   3.653  1.00 77.59           C
ATOM    703  CG  LYS    94       9.640 122.326   2.549  1.00 77.59           C
ATOM    704  CD  LYS    94       8.317 122.896   3.068  1.00 77.59           C
ATOM    705  CE  LYS    94       8.441 124.306   3.652  1.00 77.59           C
ATOM    706  NZ  LYS    94       7.099 124.851   3.955  1.00 77.59           N
ATOM    707  C   LYS    94      12.698 120.949   4.417  1.00 77.59           C
ATOM    708  O   LYS    94      13.674 121.680   4.571  1.00 77.59           O
ATOM    709  N   GLY    95      12.378 120.001   5.322  1.00 48.68           N
ATOM    710  CA  GLY    95      13.222 119.904   6.479  1.00 48.68           C
ATOM    711  C   GLY    95      13.615 118.478   6.709  1.00 48.68           C
ATOM    712  O   GLY    95      12.847 117.677   7.237  1.00 48.68           O
ATOM    713  N   GLU    96      14.883 118.164   6.382  1.00 84.84           N
ATOM    714  CA  GLU    96      15.432 116.843   6.477  1.00 84.84           C
ATOM    715  CB  GLU    96      16.802 116.761   5.788  1.00 84.84           C
ATOM    716  CG  GLU    96      17.351 115.351   5.590  1.00 84.84           C
ATOM    717  CD  GLU    96      18.536 115.501   4.649  1.00 84.84           C
ATOM    718  OE1 GLU    96      19.361 116.422   4.889  1.00 84.84           O
ATOM    719  OE2 GLU    96      18.625 114.714   3.669  1.00 84.84           O
ATOM    720  C   GLU    96      15.588 116.492   7.924  1.00 84.84           C
ATOM    721  O   GLU    96      15.848 117.355   8.760  1.00 84.84           O
ATOM    722  N   VAL    97      15.429 115.191   8.248  1.00109.11           N
ATOM    723  CA  VAL    97      15.501 114.736   9.606  1.00109.11           C
ATOM    724  CB  VAL    97      14.284 113.975  10.059  1.00109.11           C
ATOM    725  CG1 VAL    97      13.071 114.919  10.027  1.00109.11           C
ATOM    726  CG2 VAL    97      14.113 112.733   9.172  1.00109.11           C
ATOM    727  C   VAL    97      16.678 113.821   9.735  1.00109.11           C
ATOM    728  O   VAL    97      17.385 113.555   8.764  1.00109.11           O
ATOM    729  N   VAL    98      16.949 113.372  10.977  1.00102.29           N
ATOM    730  CA  VAL    98      18.051 112.493  11.228  1.00102.29           C
ATOM    731  CB  VAL    98      18.257 112.214  12.696  1.00102.29           C
ATOM    732  CG1 VAL    98      17.033 111.470  13.254  1.00102.29           C
ATOM    733  CG2 VAL    98      19.582 111.454  12.868  1.00102.29           C
ATOM    734  C   VAL    98      17.807 111.200  10.511  1.00102.29           C
ATOM    735  O   VAL    98      18.709 110.663   9.868  1.00102.29           O
ATOM    736  N   SER    99      16.569 110.664  10.588  1.00 94.05           N
ATOM    737  CA  SER    99      16.279 109.423   9.927  1.00 94.05           C
ATOM    738  CB  SER    99      16.523 108.191  10.818  1.00 94.05           C
ATOM    739  OG  SER    99      17.891 108.108  11.187  1.00 94.05           O
ATOM    740  C   SER    99      14.825 109.415   9.555  1.00 94.05           C
ATOM    741  O   SER    99      14.013 110.155  10.108  1.00 94.05           O
ATOM    742  N   HIS   100      14.460 108.554   8.585  1.00 67.34           N
ATOM    743  CA  HIS   100      13.107 108.471   8.120  1.00 67.34           C
ATOM    744  ND1 HIS   100      10.458 109.691   6.325  1.00 67.34           N
ATOM    745  CG  HIS   100      11.524 108.828   6.182  1.00 67.34           C
ATOM    746  CB  HIS   100      12.899 109.073   6.721  1.00 67.34           C
ATOM    747  NE2 HIS   100       9.700 107.937   5.191  1.00 67.34           N
ATOM    748  CD2 HIS   100      11.037 107.761   5.483  1.00 67.34           C
ATOM    749  CE1 HIS   100       9.396 109.112   5.719  1.00 67.34           C
ATOM    750  C   HIS   100      12.760 107.038   7.989  1.00 67.34           C
ATOM    751  O   HIS   100      13.531 106.252   7.453  1.00 67.34           O
ATOM    752  N   ILE   101      11.578 106.658   8.494  1.00126.43           N
ATOM    753  CA  ILE   101      11.123 105.315   8.384  1.00126.43           C
ATOM    754  CB  ILE   101      11.141 104.663   9.725  1.00126.43           C
ATOM    755  CG1 ILE   101      10.305 105.501  10.696  1.00126.43           C
ATOM    756  CG2 ILE   101      12.604 104.492  10.168  1.00126.43           C
ATOM    757  CD1 ILE   101      10.277 104.901  12.091  1.00126.43           C
ATOM    758  C   ILE   101       9.748 105.379   7.812  1.00126.43           C
ATOM    759  O   ILE   101       8.844 105.989   8.384  1.00126.43           O
ATOM    760  N   ALA   102       9.588 104.767   6.622  1.00 56.67           N
ATOM    761  CA  ALA   102       8.333 104.725   5.933  1.00 56.67           C
ATOM    762  CB  ALA   102       7.647 106.088   5.761  1.00 56.67           C
ATOM    763  C   ALA   102       8.631 104.194   4.574  1.00 56.67           C
ATOM    764  O   ALA   102       9.790 103.975   4.224  1.00 56.67           O
ATOM    765  N   SER   103       7.585 103.959   3.765  1.00 50.76           N
ATOM    766  CA  SER   103       7.832 103.402   2.469  1.00 50.76           C
ATOM    767  CB  SER   103       6.602 102.719   1.851  1.00 50.76           C
ATOM    768  OG  SER   103       5.549 103.658   1.695  1.00 50.76           O
ATOM    769  C   SER   103       8.280 104.468   1.539  1.00 50.76           C
ATOM    770  O   SER   103       8.096 105.661   1.787  1.00 50.76           O
ATOM    771  N   ASP   104       8.923 104.036   0.438  1.00 59.83           N
ATOM    772  CA  ASP   104       9.301 104.964  -0.578  1.00 59.83           C
ATOM    773  CB  ASP   104      10.345 104.412  -1.563  1.00 59.83           C
ATOM    774  CG  ASP   104      10.808 105.557  -2.453  1.00 59.83           C
ATOM    775  OD1 ASP   104      10.005 106.503  -2.671  1.00 59.83           O
ATOM    776  OD2 ASP   104      11.976 105.501  -2.921  1.00 59.83           O
ATOM    777  C   ASP   104       8.023 105.150  -1.303  1.00 59.83           C
ATOM    778  O   ASP   104       7.598 104.295  -2.077  1.00 59.83           O
ATOM    779  N   ASN   105       7.373 106.295  -1.055  1.00 99.09           N
ATOM    780  CA  ASN   105       6.063 106.528  -1.567  1.00 99.09           C
ATOM    781  CB  ASN   105       5.476 107.855  -1.048  1.00 99.09           C
ATOM    782  CG  ASN   105       6.497 108.975  -1.214  1.00 99.09           C
ATOM    783  OD1 ASN   105       7.074 109.174  -2.281  1.00 99.09           O
ATOM    784  ND2 ASN   105       6.731 109.736  -0.112  1.00 99.09           N
ATOM    785  C   ASN   105       6.032 106.454  -3.061  1.00 99.09           C
ATOM    786  O   ASN   105       5.109 105.867  -3.623  1.00 99.09           O
ATOM    787  N   VAL   106       7.034 107.020  -3.757  1.00 30.45           N
ATOM    788  CA  VAL   106       6.990 106.979  -5.188  1.00 30.45           C
ATOM    789  CB  VAL   106       8.109 107.734  -5.842  1.00 30.45           C
ATOM    790  CG1 VAL   106       7.993 107.539  -7.364  1.00 30.45           C
ATOM    791  CG2 VAL   106       8.039 109.206  -5.397  1.00 30.45           C
ATOM    792  C   VAL   106       7.072 105.555  -5.639  1.00 30.45           C
ATOM    793  O   VAL   106       6.306 105.127  -6.500  1.00 30.45           O
ATOM    794  N   LEU   107       8.000 104.777  -5.048  1.00 94.52           N
ATOM    795  CA  LEU   107       8.225 103.416  -5.448  1.00 94.52           C
ATOM    796  CB  LEU   107       9.426 102.778  -4.715  1.00 94.52           C
ATOM    797  CG  LEU   107       9.849 101.392  -5.249  1.00 94.52           C
ATOM    798  CD1 LEU   107       8.808 100.296  -4.964  1.00 94.52           C
ATOM    799  CD2 LEU   107      10.225 101.480  -6.736  1.00 94.52           C
ATOM    800  C   LEU   107       7.006 102.609  -5.136  1.00 94.52           C
ATOM    801  O   LEU   107       6.600 101.750  -5.919  1.00 94.52           O
ATOM    802  N   GLY   108       6.386 102.869  -3.973  1.00 23.83           N
ATOM    803  CA  GLY   108       5.261 102.087  -3.552  1.00 23.83           C
ATOM    804  C   GLY   108       4.156 102.237  -4.543  1.00 23.83           C
ATOM    805  O   GLY   108       3.468 101.268  -4.861  1.00 23.83           O
ATOM    806  N   GLY   109       3.948 103.472  -5.036  1.00 26.01           N
ATOM    807  CA  GLY   109       2.895 103.758  -5.967  1.00 26.01           C
ATOM    808  C   GLY   109       3.138 103.037  -7.255  1.00 26.01           C
ATOM    809  O   GLY   109       2.205 102.525  -7.871  1.00 26.01           O
ATOM    810  N   LYS   110       4.403 102.994  -7.705  1.00 86.84           N
ATOM    811  CA  LYS   110       4.709 102.372  -8.961  1.00 86.84           C
ATOM    812  CB  LYS   110       6.197 102.503  -9.331  1.00 86.84           C
ATOM    813  CG  LYS   110       6.556 102.033 -10.744  1.00 86.84           C
ATOM    814  CD  LYS   110       6.454 100.524 -10.964  1.00 86.84           C
ATOM    815  CE  LYS   110       7.013 100.085 -12.320  1.00 86.84           C
ATOM    816  NZ  LYS   110       7.274  98.629 -12.315  1.00 86.84           N
ATOM    817  C   LYS   110       4.363 100.920  -8.878  1.00 86.84           C
ATOM    818  O   LYS   110       3.782 100.360  -9.806  1.00 86.84           O
ATOM    819  N   ILE   111       4.701 100.275  -7.749  1.00 80.90           N
ATOM    820  CA  ILE   111       4.433  98.876  -7.585  1.00 80.90           C
ATOM    821  CB  ILE   111       4.915  98.345  -6.270  1.00 80.90           C
ATOM    822  CG1 ILE   111       6.443  98.466  -6.186  1.00 80.90           C
ATOM    823  CG2 ILE   111       4.383  96.911  -6.109  1.00 80.90           C
ATOM    824  CD1 ILE   111       7.168  97.710  -7.297  1.00 80.90           C
ATOM    825  C   ILE   111       2.955  98.685  -7.606  1.00 80.90           C
ATOM    826  O   ILE   111       2.442  97.760  -8.234  1.00 80.90           O
ATOM    827  N   ALA   112       2.238  99.587  -6.917  1.00 41.54           N
ATOM    828  CA  ALA   112       0.815  99.515  -6.790  1.00 41.54           C
ATOM    829  CB  ALA   112       0.232 100.664  -5.948  1.00 41.54           C
ATOM    830  C   ALA   112       0.211  99.611  -8.150  1.00 41.54           C
ATOM    831  O   ALA   112      -0.797  98.967  -8.437  1.00 41.54           O
ATOM    832  N   GLY   113       0.843 100.403  -9.035  1.00 54.33           N
ATOM    833  CA  GLY   113       0.309 100.654 -10.339  1.00 54.33           C
ATOM    834  C   GLY   113       0.090  99.344 -11.004  1.00 54.33           C
ATOM    835  O   GLY   113      -0.880  99.183 -11.743  1.00 54.33           O
ATOM    836  N   ASP   114       0.988  98.371 -10.786  1.00159.11           N
ATOM    837  CA  ASP   114       0.700  97.124 -11.416  1.00159.11           C
ATOM    838  CB  ASP   114       1.901  96.170 -11.541  1.00159.11           C
ATOM    839  CG  ASP   114       2.745  96.641 -12.718  1.00159.11           C
ATOM    840  OD1 ASP   114       2.223  97.446 -13.536  1.00159.11           O
ATOM    841  OD2 ASP   114       3.917  96.192 -12.822  1.00159.11           O
ATOM    842  C   ASP   114      -0.368  96.431 -10.622  1.00159.11           C
ATOM    843  O   ASP   114      -0.089  95.535  -9.827  1.00159.11           O
ATOM    844  N   TYR   115      -1.634  96.850 -10.832  1.00227.50           N
ATOM    845  CA  TYR   115      -2.773  96.182 -10.295  1.00227.50           C
ATOM    846  CB  TYR   115      -3.959  97.129 -10.094  1.00227.50           C
ATOM    847  CG  TYR   115      -5.117  96.315  -9.649  1.00227.50           C
ATOM    848  CD1 TYR   115      -5.240  95.916  -8.338  1.00227.50           C
ATOM    849  CD2 TYR   115      -6.083  95.953 -10.556  1.00227.50           C
ATOM    850  CE1 TYR   115      -6.324  95.166  -7.945  1.00227.50           C
ATOM    851  CE2 TYR   115      -7.167  95.205 -10.169  1.00227.50           C
ATOM    852  CZ  TYR   115      -7.287  94.809  -8.859  1.00227.50           C
ATOM    853  OH  TYR   115      -8.398  94.041  -8.453  1.00227.50           O
ATOM    854  C   TYR   115      -3.095  95.245 -11.413  1.00227.50           C
ATOM    855  O   TYR   115      -3.943  95.522 -12.259  1.00227.50           O
ATOM    856  N   ILE   116      -2.435  94.071 -11.358  1.00 86.24           N
ATOM    857  CA  ILE   116      -2.361  93.036 -12.349  1.00 86.24           C
ATOM    858  CB  ILE   116      -1.640  91.830 -11.821  1.00 86.24           C
ATOM    859  CG1 ILE   116      -0.243  92.191 -11.289  1.00 86.24           C
ATOM    860  CG2 ILE   116      -1.614  90.784 -12.945  1.00 86.24           C
ATOM    861  CD1 ILE   116       0.388  91.069 -10.462  1.00 86.24           C
ATOM    862  C   ILE   116      -3.747  92.593 -12.688  1.00 86.24           C
ATOM    863  O   ILE   116      -4.031  92.236 -13.831  1.00 86.24           O
ATOM    864  N   ALA   117      -4.653  92.604 -11.698  1.00 59.22           N
ATOM    865  CA  ALA   117      -5.983  92.110 -11.902  1.00 59.22           C
ATOM    866  CB  ALA   117      -6.889  92.295 -10.673  1.00 59.22           C
ATOM    867  C   ALA   117      -6.618  92.847 -13.035  1.00 59.22           C
ATOM    868  O   ALA   117      -7.352  92.248 -13.818  1.00 59.22           O
ATOM    869  N   LYS   118      -6.384  94.166 -13.160  1.00180.01           N
ATOM    870  CA  LYS   118      -7.004  94.837 -14.264  1.00180.01           C
ATOM    871  CB  LYS   118      -7.320  96.313 -13.962  1.00180.01           C
ATOM    872  CG  LYS   118      -6.098  97.125 -13.523  1.00180.01           C
ATOM    873  CD  LYS   118      -6.319  98.638 -13.553  1.00180.01           C
ATOM    874  CE  LYS   118      -5.116  99.441 -13.057  1.00180.01           C
ATOM    875  NZ  LYS   118      -5.157  99.565 -11.583  1.00180.01           N
ATOM    876  C   LYS   118      -6.060  94.795 -15.416  1.00180.01           C
ATOM    877  O   LYS   118      -5.619  95.833 -15.906  1.00180.01           O
ATOM    878  N   LYS   119      -5.745  93.578 -15.899  1.00156.32           N
ATOM    879  CA  LYS   119      -4.870  93.473 -17.024  1.00156.32           C
ATOM    880  CB  LYS   119      -4.643  92.024 -17.480  1.00156.32           C
ATOM    881  CG  LYS   119      -3.842  91.167 -16.497  1.00156.32           C
ATOM    882  CD  LYS   119      -2.423  91.680 -16.250  1.00156.32           C
ATOM    883  CE  LYS   119      -1.632  91.944 -17.534  1.00156.32           C
ATOM    884  NZ  LYS   119      -1.601  90.727 -18.378  1.00156.32           N
ATOM    885  C   LYS   119      -5.586  94.144 -18.137  1.00156.32           C
ATOM    886  O   LYS   119      -5.038  94.993 -18.838  1.00156.32           O
ATOM    887  N   ALA   120      -6.871  93.781 -18.295  1.00 35.64           N
ATOM    888  CA  ALA   120      -7.651  94.362 -19.335  1.00 35.64           C
ATOM    889  CB  ALA   120      -8.415  93.339 -20.192  1.00 35.64           C
ATOM    890  C   ALA   120      -8.674  95.204 -18.669  1.00 35.64           C
ATOM    891  O   ALA   120      -9.281  94.807 -17.676  1.00 35.64           O
ATOM    892  N   GLY   121      -8.865  96.414 -19.215  1.00 43.60           N
ATOM    893  CA  GLY   121      -9.846  97.334 -18.737  1.00 43.60           C
ATOM    894  C   GLY   121     -10.373  97.949 -19.982  1.00 43.60           C
ATOM    895  O   GLY   121      -9.809  97.719 -21.048  1.00 43.60           O
ATOM    896  N   GLU   122     -11.449  98.756 -19.884  1.00145.88           N
ATOM    897  CA  GLU   122     -11.999  99.361 -21.065  1.00145.88           C
ATOM    898  CB  GLU   122     -13.194 100.288 -20.762  1.00145.88           C
ATOM    899  CG  GLU   122     -13.833 100.871 -22.024  1.00145.88           C
ATOM    900  CD  GLU   122     -14.361  99.700 -22.841  1.00145.88           C
ATOM    901  OE1 GLU   122     -14.397  98.568 -22.288  1.00145.88           O
ATOM    902  OE2 GLU   122     -14.727  99.916 -24.027  1.00145.88           O
ATOM    903  C   GLU   122     -10.882 100.164 -21.628  1.00145.88           C
ATOM    904  O   GLU   122     -10.665 100.242 -22.834  1.00145.88           O
ATOM    905  N   GLY   123     -10.126 100.770 -20.712  1.00 87.61           N
ATOM    906  CA  GLY   123      -8.908 101.458 -20.978  1.00 87.61           C
ATOM    907  C   GLY   123      -8.185 101.093 -19.743  1.00 87.61           C
ATOM    908  O   GLY   123      -8.609 100.157 -19.067  1.00 87.61           O
ATOM    909  N   ALA   124      -7.066 101.734 -19.392  1.00158.38           N
ATOM    910  CA  ALA   124      -6.739 101.336 -18.066  1.00158.38           C
ATOM    911  CB  ALA   124      -5.275 101.572 -17.669  1.00158.38           C
ATOM    912  C   ALA   124      -7.602 102.250 -17.271  1.00158.38           C
ATOM    913  O   ALA   124      -7.143 103.275 -16.770  1.00158.38           O
ATOM    914  N   LYS   125      -8.893 101.885 -17.133  1.00 94.21           N
ATOM    915  CA  LYS   125      -9.786 102.750 -16.444  1.00 94.21           C
ATOM    916  CB  LYS   125     -11.253 102.659 -16.893  1.00 94.21           C
ATOM    917  CG  LYS   125     -11.448 103.372 -18.232  1.00 94.21           C
ATOM    918  CD  LYS   125     -12.793 103.152 -18.919  1.00 94.21           C
ATOM    919  CE  LYS   125     -12.878 103.914 -20.243  1.00 94.21           C
ATOM    920  NZ  LYS   125     -14.217 103.751 -20.848  1.00 94.21           N
ATOM    921  C   LYS   125      -9.674 102.368 -15.028  1.00 94.21           C
ATOM    922  O   LYS   125     -10.265 101.396 -14.561  1.00 94.21           O
ATOM    923  N   VAL   126      -8.865 103.161 -14.323  1.00 70.50           N
ATOM    924  CA  VAL   126      -8.589 102.919 -12.957  1.00 70.50           C
ATOM    925  CB  VAL   126      -7.114 102.950 -12.692  1.00 70.50           C
ATOM    926  CG1 VAL   126      -6.840 102.702 -11.199  1.00 70.50           C
ATOM    927  CG2 VAL   126      -6.432 101.998 -13.681  1.00 70.50           C
ATOM    928  C   VAL   126      -9.136 104.107 -12.256  1.00 70.50           C
ATOM    929  O   VAL   126      -9.142 105.206 -12.809  1.00 70.50           O
ATOM    930  N   ILE   127      -9.647 103.917 -11.032  1.00 47.22           N
ATOM    931  CA  ILE   127     -10.112 105.067 -10.327  1.00 47.22           C
ATOM    932  CB  ILE   127     -11.564 105.026  -9.980  1.00 47.22           C
ATOM    933  CG1 ILE   127     -12.405 105.075 -11.264  1.00 47.22           C
ATOM    934  CG2 ILE   127     -11.844 106.170  -8.992  1.00 47.22           C
ATOM    935  CD1 ILE   127     -13.870 104.703 -11.048  1.00 47.22           C
ATOM    936  C   ILE   127      -9.358 105.138  -9.048  1.00 47.22           C
ATOM    937  O   ILE   127      -9.182 104.135  -8.357  1.00 47.22           O
ATOM    938  N   GLU   128      -8.869 106.346  -8.716  1.00 49.96           N
ATOM    939  CA  GLU   128      -8.152 106.530  -7.496  1.00 49.96           C
ATOM    940  CB  GLU   128      -7.027 107.573  -7.614  1.00 49.96           C
ATOM    941  CG  GLU   128      -5.898 107.162  -8.562  1.00 49.96           C
ATOM    942  CD  GLU   128      -4.895 108.307  -8.610  1.00 49.96           C
ATOM    943  OE1 GLU   128      -5.347 109.482  -8.633  1.00 49.96           O
ATOM    944  OE2 GLU   128      -3.666 108.025  -8.618  1.00 49.96           O
ATOM    945  C   GLU   128      -9.147 107.051  -6.516  1.00 49.96           C
ATOM    946  O   GLU   128      -9.949 107.924  -6.844  1.00 49.96           O
ATOM    947  N   LEU   129      -9.140 106.507  -5.286  1.00134.92           N
ATOM    948  CA  LEU   129     -10.074 106.965  -4.301  1.00134.92           C
ATOM    949  CB  LEU   129     -10.828 105.800  -3.630  1.00134.92           C
ATOM    950  CG  LEU   129     -11.906 106.198  -2.599  1.00134.92           C
ATOM    951  CD1 LEU   129     -11.313 106.814  -1.323  1.00134.92           C
ATOM    952  CD2 LEU   129     -12.979 107.082  -3.244  1.00134.92           C
ATOM    953  C   LEU   129      -9.276 107.684  -3.257  1.00134.92           C
ATOM    954  O   LEU   129      -8.268 107.162  -2.785  1.00134.92           O
ATOM    955  N   GLN   130      -9.708 108.905  -2.866  1.00143.03           N
ATOM    956  CA  GLN   130      -8.962 109.643  -1.881  1.00143.03           C
ATOM    957  CB  GLN   130      -8.086 110.782  -2.440  1.00143.03           C
ATOM    958  CG  GLN   130      -8.860 111.939  -3.077  1.00143.03           C
ATOM    959  CD  GLN   130      -8.855 111.739  -4.584  1.00143.03           C
ATOM    960  OE1 GLN   130      -9.326 110.721  -5.088  1.00143.03           O
ATOM    961  NE2 GLN   130      -8.296 112.732  -5.329  1.00143.03           N
ATOM    962  C   GLN   130      -9.888 110.290  -0.898  1.00143.03           C
ATOM    963  O   GLN   130     -11.060 109.933  -0.789  1.00143.03           O
ATOM    964  N   GLY   131      -9.327 111.252  -0.127  1.00 76.41           N
ATOM    965  CA  GLY   131     -10.004 112.027   0.876  1.00 76.41           C
ATOM    966  C   GLY   131      -9.124 113.214   1.114  1.00 76.41           C
ATOM    967  O   GLY   131      -8.326 113.568   0.246  1.00 76.41           O
ATOM    968  N   ILE   132      -9.252 113.874   2.289  1.00145.30           N
ATOM    969  CA  ILE   132      -8.371 114.973   2.553  1.00145.30           C
ATOM    970  CB  ILE   132      -8.659 115.647   3.871  1.00145.30           C
ATOM    971  CG1 ILE   132      -7.989 117.025   3.942  1.00145.30           C
ATOM    972  CG2 ILE   132      -8.295 114.695   5.022  1.00145.30           C
ATOM    973  CD1 ILE   132      -8.553 117.900   5.061  1.00145.30           C
ATOM    974  C   ILE   132      -7.023 114.335   2.527  1.00145.30           C
ATOM    975  O   ILE   132      -6.794 113.323   3.188  1.00145.30           O
ATOM    976  N   ALA   133      -6.106 114.892   1.714  1.00 68.20           N
ATOM    977  CA  ALA   133      -4.885 114.182   1.475  1.00 68.20           C
ATOM    978  CB  ALA   133      -3.946 114.949   0.531  1.00 68.20           C
ATOM    979  C   ALA   133      -4.157 113.957   2.758  1.00 68.20           C
ATOM    980  O   ALA   133      -3.870 112.818   3.119  1.00 68.20           O
ATOM    981  N   ARG   134      -3.855 115.040   3.490  1.00229.93           N
ATOM    982  CA  ARG   134      -3.271 114.942   4.795  1.00229.93           C
ATOM    983  CB  ARG   134      -4.204 114.297   5.830  1.00229.93           C
ATOM    984  CG  ARG   134      -5.400 115.148   6.249  1.00229.93           C
ATOM    985  CD  ARG   134      -6.265 114.440   7.293  1.00229.93           C
ATOM    986  NE  ARG   134      -5.342 113.881   8.323  1.00229.93           N
ATOM    987  CZ  ARG   134      -5.798 113.598   9.580  1.00229.93           C
ATOM    988  NH1 ARG   134      -7.094 113.863   9.910  1.00229.93           N
ATOM    989  NH2 ARG   134      -4.955 113.051  10.504  1.00229.93           N
ATOM    990  C   ARG   134      -2.010 114.126   4.817  1.00229.93           C
ATOM    991  O   ARG   134      -1.529 113.833   5.909  1.00229.93           O
ATOM    992  N   THR   135      -1.422 113.728   3.669  1.00137.98           N
ATOM    993  CA  THR   135      -0.202 112.966   3.780  1.00137.98           C
ATOM    994  CB  THR   135      -0.406 111.486   3.961  1.00137.98           C
ATOM    995  OG1 THR   135      -1.119 110.964   2.850  1.00137.98           O
ATOM    996  CG2 THR   135      -1.161 111.200   5.268  1.00137.98           C
ATOM    997  C   THR   135       0.593 113.105   2.521  1.00137.98           C
ATOM    998  O   THR   135       0.067 112.952   1.419  1.00137.98           O
ATOM    999  N   SER   136       1.904 113.386   2.652  1.00 77.98           N
ATOM   1000  CA  SER   136       2.739 113.489   1.490  1.00 77.98           C
ATOM   1001  CB  SER   136       4.112 114.114   1.764  1.00 77.98           C
ATOM   1002  OG  SER   136       4.883 114.163   0.572  1.00 77.98           O
ATOM   1003  C   SER   136       2.968 112.119   0.946  1.00 77.98           C
ATOM   1004  O   SER   136       3.116 111.941  -0.262  1.00 77.98           O
ATOM   1005  N   ALA   137       2.990 111.107   1.832  1.00 36.19           N
ATOM   1006  CA  ALA   137       3.259 109.779   1.377  1.00 36.19           C
ATOM   1007  CB  ALA   137       3.174 108.734   2.501  1.00 36.19           C
ATOM   1008  C   ALA   137       2.197 109.433   0.385  1.00 36.19           C
ATOM   1009  O   ALA   137       2.479 108.865  -0.668  1.00 36.19           O
ATOM   1010  N   ALA   138       0.934 109.775   0.699  1.00 44.45           N
ATOM   1011  CA  ALA   138      -0.137 109.425  -0.187  1.00 44.45           C
ATOM   1012  CB  ALA   138      -1.528 109.751   0.380  1.00 44.45           C
ATOM   1013  C   ALA   138      -0.015 110.142  -1.496  1.00 44.45           C
ATOM   1014  O   ALA   138      -0.169 109.530  -2.552  1.00 44.45           O
ATOM   1015  N   ARG   139       0.279 111.457  -1.472  1.00130.55           N
ATOM   1016  CA  ARG   139       0.323 112.184  -2.711  1.00130.55           C
ATOM   1017  CB  ARG   139       0.585 113.694  -2.566  1.00130.55           C
ATOM   1018  CG  ARG   139      -0.637 114.485  -2.100  1.00130.55           C
ATOM   1019  CD  ARG   139      -0.470 116.008  -2.194  1.00130.55           C
ATOM   1020  NE  ARG   139      -0.674 116.408  -3.618  1.00130.55           N
ATOM   1021  CZ  ARG   139      -0.664 117.727  -3.978  1.00130.55           C
ATOM   1022  NH1 ARG   139      -0.458 118.690  -3.033  1.00130.55           N
ATOM   1023  NH2 ARG   139      -0.859 118.086  -5.281  1.00130.55           N
ATOM   1024  C   ARG   139       1.415 111.647  -3.565  1.00130.55           C
ATOM   1025  O   ARG   139       1.234 111.457  -4.767  1.00130.55           O
ATOM   1026  N   GLU   140       2.582 111.382  -2.958  1.00 81.30           N
ATOM   1027  CA  GLU   140       3.696 110.914  -3.722  1.00 81.30           C
ATOM   1028  CB  GLU   140       5.001 110.849  -2.920  1.00 81.30           C
ATOM   1029  CG  GLU   140       5.638 112.224  -2.757  1.00 81.30           C
ATOM   1030  CD  GLU   140       5.820 112.770  -4.166  1.00 81.30           C
ATOM   1031  OE1 GLU   140       6.050 111.950  -5.096  1.00 81.30           O
ATOM   1032  OE2 GLU   140       5.716 114.014  -4.332  1.00 81.30           O
ATOM   1033  C   GLU   140       3.400 109.566  -4.291  1.00 81.30           C
ATOM   1034  O   GLU   140       3.811 109.266  -5.410  1.00 81.30           O
ATOM   1035  N   ARG   141       2.664 108.715  -3.552  1.00 86.06           N
ATOM   1036  CA  ARG   141       2.391 107.398  -4.057  1.00 86.06           C
ATOM   1037  CB  ARG   141       1.492 106.558  -3.125  1.00 86.06           C
ATOM   1038  CG  ARG   141       2.223 105.960  -1.917  1.00 86.06           C
ATOM   1039  CD  ARG   141       1.299 105.261  -0.912  1.00 86.06           C
ATOM   1040  NE  ARG   141       2.156 104.454   0.007  1.00 86.06           N
ATOM   1041  CZ  ARG   141       1.673 104.063   1.221  1.00 86.06           C
ATOM   1042  NH1 ARG   141       0.431 104.466   1.617  1.00 86.06           N
ATOM   1043  NH2 ARG   141       2.427 103.273   2.041  1.00 86.06           N
ATOM   1044  C   ARG   141       1.661 107.541  -5.353  1.00 86.06           C
ATOM   1045  O   ARG   141       1.932 106.823  -6.315  1.00 86.06           O
ATOM   1046  N   GLY   142       0.720 108.497  -5.415  1.00 29.81           N
ATOM   1047  CA  GLY   142      -0.061 108.679  -6.602  1.00 29.81           C
ATOM   1048  C   GLY   142       0.840 109.051  -7.736  1.00 29.81           C
ATOM   1049  O   GLY   142       0.623 108.646  -8.877  1.00 29.81           O
ATOM   1050  N   GLU   143       1.871 109.859  -7.446  1.00 78.27           N
ATOM   1051  CA  GLU   143       2.750 110.359  -8.458  1.00 78.27           C
ATOM   1052  CB  GLU   143       3.781 111.315  -7.833  1.00 78.27           C
ATOM   1053  CG  GLU   143       4.526 112.221  -8.808  1.00 78.27           C
ATOM   1054  CD  GLU   143       5.063 113.369  -7.964  1.00 78.27           C
ATOM   1055  OE1 GLU   143       4.359 113.747  -6.988  1.00 78.27           O
ATOM   1056  OE2 GLU   143       6.167 113.886  -8.278  1.00 78.27           O
ATOM   1057  C   GLU   143       3.446 109.207  -9.119  1.00 78.27           C
ATOM   1058  O   GLU   143       3.525 109.140 -10.345  1.00 78.27           O
ATOM   1059  N   GLY   144       3.945 108.247  -8.318  1.00 23.45           N
ATOM   1060  CA  GLY   144       4.628 107.096  -8.837  1.00 23.45           C
ATOM   1061  C   GLY   144       3.664 106.274  -9.633  1.00 23.45           C
ATOM   1062  O   GLY   144       4.025 105.678 -10.646  1.00 23.45           O
ATOM   1063  N   PHE   145       2.404 106.221  -9.171  1.00 48.13           N
ATOM   1064  CA  PHE   145       1.378 105.412  -9.761  1.00 48.13           C
ATOM   1065  CB  PHE   145       0.041 105.589  -9.016  1.00 48.13           C
ATOM   1066  CG  PHE   145      -0.994 104.677  -9.578  1.00 48.13           C
ATOM   1067  CD1 PHE   145      -1.134 103.397  -9.089  1.00 48.13           C
ATOM   1068  CD2 PHE   145      -1.832 105.102 -10.583  1.00 48.13           C
ATOM   1069  CE1 PHE   145      -2.091 102.553  -9.597  1.00 48.13           C
ATOM   1070  CE2 PHE   145      -2.792 104.262 -11.095  1.00 48.13           C
ATOM   1071  CZ  PHE   145      -2.922 102.984 -10.603  1.00 48.13           C
ATOM   1072  C   PHE   145       1.165 105.825 -11.186  1.00 48.13           C
ATOM   1073  O   PHE   145       1.071 104.980 -12.075  1.00 48.13           O
ATOM   1074  N   GLN   146       1.083 107.141 -11.451  1.00116.95           N
ATOM   1075  CA  GLN   146       0.809 107.594 -12.785  1.00116.95           C
ATOM   1076  CB  GLN   146       0.602 109.115 -12.876  1.00116.95           C
ATOM   1077  CG  GLN   146      -0.018 109.566 -14.200  1.00116.95           C
ATOM   1078  CD  GLN   146      -1.493 109.194 -14.156  1.00116.95           C
ATOM   1079  OE1 GLN   146      -2.178 109.214 -15.177  1.00116.95           O
ATOM   1080  NE2 GLN   146      -1.995 108.842 -12.942  1.00116.95           N
ATOM   1081  C   GLN   146       1.948 107.243 -13.694  1.00116.95           C
ATOM   1082  O   GLN   146       1.744 106.869 -14.847  1.00116.95           O
ATOM   1083  N   GLN   147       3.190 107.338 -13.197  1.00 77.73           N
ATOM   1084  CA  GLN   147       4.330 107.136 -14.047  1.00 77.73           C
ATOM   1085  CB  GLN   147       5.654 107.327 -13.293  1.00 77.73           C
ATOM   1086  CG  GLN   147       5.822 108.751 -12.766  1.00 77.73           C
ATOM   1087  CD  GLN   147       7.149 108.838 -12.032  1.00 77.73           C
ATOM   1088  OE1 GLN   147       7.457 108.003 -11.183  1.00 77.73           O
ATOM   1089  NE2 GLN   147       7.963 109.876 -12.368  1.00 77.73           N
ATOM   1090  C   GLN   147       4.329 105.750 -14.613  1.00 77.73           C
ATOM   1091  O   GLN   147       4.629 105.556 -15.790  1.00 77.73           O
ATOM   1092  N   ALA   148       3.993 104.749 -13.783  1.00 37.95           N
ATOM   1093  CA  ALA   148       4.026 103.367 -14.175  1.00 37.95           C
ATOM   1094  CB  ALA   148       3.753 102.416 -12.998  1.00 37.95           C
ATOM   1095  C   ALA   148       3.014 103.072 -15.246  1.00 37.95           C
ATOM   1096  O   ALA   148       3.282 102.295 -16.161  1.00 37.95           O
ATOM   1097  N   VAL   149       1.837 103.719 -15.166  1.00121.28           N
ATOM   1098  CA  VAL   149       0.684 103.436 -15.978  1.00121.28           C
ATOM   1099  CB  VAL   149      -0.523 104.256 -15.621  1.00121.28           C
ATOM   1100  CG1 VAL   149      -0.341 105.682 -16.164  1.00121.28           C
ATOM   1101  CG2 VAL   149      -1.774 103.533 -16.149  1.00121.28           C
ATOM   1102  C   VAL   149       0.962 103.661 -17.426  1.00121.28           C
ATOM   1103  O   VAL   149       0.309 103.056 -18.274  1.00121.28           O
ATOM   1104  N   ALA   150       1.950 104.508 -17.751  1.00 51.98           N
ATOM   1105  CA  ALA   150       2.201 104.895 -19.106  1.00 51.98           C
ATOM   1106  CB  ALA   150       3.458 105.766 -19.249  1.00 51.98           C
ATOM   1107  C   ALA   150       2.381 103.677 -19.955  1.00 51.98           C
ATOM   1108  O   ALA   150       1.987 103.682 -21.121  1.00 51.98           O
ATOM   1109  N   ALA   151       2.971 102.596 -19.411  1.00 40.97           N
ATOM   1110  CA  ALA   151       3.170 101.434 -20.231  1.00 40.97           C
ATOM   1111  CB  ALA   151       3.779 100.259 -19.450  1.00 40.97           C
ATOM   1112  C   ALA   151       1.838 100.977 -20.747  1.00 40.97           C
ATOM   1113  O   ALA   151       1.697 100.671 -21.930  1.00 40.97           O
ATOM   1114  N   HIS   152       0.813 100.939 -19.877  1.00 79.87           N
ATOM   1115  CA  HIS   152      -0.487 100.514 -20.316  1.00 79.87           C
ATOM   1116  ND1 HIS   152       0.121  99.160 -17.323  1.00 79.87           N
ATOM   1117  CG  HIS   152      -0.800  98.928 -18.325  1.00 79.87           C
ATOM   1118  CB  HIS   152      -1.390 100.021 -19.168  1.00 79.87           C
ATOM   1119  NE2 HIS   152      -0.265  96.970 -17.340  1.00 79.87           N
ATOM   1120  CD2 HIS   152      -1.022  97.590 -18.321  1.00 79.87           C
ATOM   1121  CE1 HIS   152       0.403  97.956 -16.769  1.00 79.87           C
ATOM   1122  C   HIS   152      -1.189 101.709 -20.880  1.00 79.87           C
ATOM   1123  O   HIS   152      -0.901 102.841 -20.494  1.00 79.87           O
ATOM   1124  N   LYS   153      -2.123 101.506 -21.833  1.00238.98           N
ATOM   1125  CA  LYS   153      -2.896 102.652 -22.217  1.00238.98           C
ATOM   1126  CB  LYS   153      -3.697 102.517 -23.523  1.00238.98           C
ATOM   1127  CG  LYS   153      -2.857 102.547 -24.799  1.00238.98           C
ATOM   1128  CD  LYS   153      -1.976 101.313 -24.979  1.00238.98           C
ATOM   1129  CE  LYS   153      -1.521 101.111 -26.423  1.00238.98           C
ATOM   1130  NZ  LYS   153      -2.685 100.723 -27.251  1.00238.98           N
ATOM   1131  C   LYS   153      -3.886 102.770 -21.114  1.00238.98           C
ATOM   1132  O   LYS   153      -4.585 101.811 -20.788  1.00238.98           O
ATOM   1133  N   PHE   154      -3.964 103.955 -20.490  1.00192.05           N
ATOM   1134  CA  PHE   154      -4.786 104.043 -19.327  1.00192.05           C
ATOM   1135  CB  PHE   154      -3.940 104.167 -18.047  1.00192.05           C
ATOM   1136  CG  PHE   154      -3.161 105.437 -18.155  1.00192.05           C
ATOM   1137  CD1 PHE   154      -1.945 105.457 -18.803  1.00192.05           C
ATOM   1138  CD2 PHE   154      -3.640 106.616 -17.627  1.00192.05           C
ATOM   1139  CE1 PHE   154      -1.219 106.620 -18.916  1.00192.05           C
ATOM   1140  CE2 PHE   154      -2.917 107.781 -17.736  1.00192.05           C
ATOM   1141  CZ  PHE   154      -1.702 107.787 -18.377  1.00192.05           C
ATOM   1142  C   PHE   154      -5.601 105.281 -19.380  1.00192.05           C
ATOM   1143  O   PHE   154      -5.189 106.302 -19.929  1.00192.05           O
ATOM   1144  N   ASN   155      -6.817 105.200 -18.816  1.00 70.36           N
ATOM   1145  CA  ASN   155      -7.584 106.388 -18.629  1.00 70.36           C
ATOM   1146  CB  ASN   155      -9.003 106.326 -19.212  1.00 70.36           C
ATOM   1147  CG  ASN   155      -9.542 107.749 -19.235  1.00 70.36           C
ATOM   1148  OD1 ASN   155     -10.611 108.035 -18.699  1.00 70.36           O
ATOM   1149  ND2 ASN   155      -8.779 108.671 -19.881  1.00 70.36           N
ATOM   1150  C   ASN   155      -7.693 106.464 -17.147  1.00 70.36           C
ATOM   1151  O   ASN   155      -8.227 105.555 -16.515  1.00 70.36           O
ATOM   1152  N   VAL   156      -7.175 107.543 -16.533  1.00113.58           N
ATOM   1153  CA  VAL   156      -7.173 107.555 -15.101  1.00113.58           C
ATOM   1154  CB  VAL   156      -5.920 108.143 -14.508  1.00113.58           C
ATOM   1155  CG1 VAL   156      -5.755 109.599 -14.982  1.00113.58           C
ATOM   1156  CG2 VAL   156      -5.993 107.991 -12.979  1.00113.58           C
ATOM   1157  C   VAL   156      -8.341 108.330 -14.599  1.00113.58           C
ATOM   1158  O   VAL   156      -8.492 109.521 -14.865  1.00113.58           O
ATOM   1159  N   LEU   157      -9.220 107.629 -13.862  1.00 65.32           N
ATOM   1160  CA  LEU   157     -10.356 108.245 -13.249  1.00 65.32           C
ATOM   1161  CB  LEU   157     -11.565 107.299 -13.121  1.00 65.32           C
ATOM   1162  CG  LEU   157     -12.154 106.857 -14.473  1.00 65.32           C
ATOM   1163  CD1 LEU   157     -13.366 105.934 -14.282  1.00 65.32           C
ATOM   1164  CD2 LEU   157     -12.472 108.070 -15.361  1.00 65.32           C
ATOM   1165  C   LEU   157      -9.954 108.626 -11.859  1.00 65.32           C
ATOM   1166  O   LEU   157      -9.051 108.027 -11.277  1.00 65.32           O
ATOM   1167  N   ALA   158     -10.601 109.664 -11.296  1.00 36.33           N
ATOM   1168  CA  ALA   158     -10.315 110.022  -9.938  1.00 36.33           C
ATOM   1169  CB  ALA   158      -9.409 111.256  -9.795  1.00 36.33           C
ATOM   1170  C   ALA   158     -11.620 110.360  -9.296  1.00 36.33           C
ATOM   1171  O   ALA   158     -12.526 110.873  -9.949  1.00 36.33           O
ATOM   1172  N   SER   159     -11.770 110.061  -7.993  1.00 84.10           N
ATOM   1173  CA  SER   159     -13.005 110.444  -7.383  1.00 84.10           C
ATOM   1174  CB  SER   159     -13.921 109.268  -7.024  1.00 84.10           C
ATOM   1175  OG  SER   159     -15.113 109.763  -6.431  1.00 84.10           O
ATOM   1176  C   SER   159     -12.681 111.154  -6.114  1.00 84.10           C
ATOM   1177  O   SER   159     -11.849 110.704  -5.329  1.00 84.10           O
ATOM   1178  N   GLN   160     -13.354 112.297  -5.884  1.00 79.69           N
ATOM   1179  CA  GLN   160     -13.139 113.054  -4.689  1.00 79.69           C
ATOM   1180  CB  GLN   160     -13.353 114.559  -4.908  1.00 79.69           C
ATOM   1181  CG  GLN   160     -12.444 115.178  -5.974  1.00 79.69           C
ATOM   1182  CD  GLN   160     -13.010 116.552  -6.317  1.00 79.69           C
ATOM   1183  OE1 GLN   160     -14.164 116.853  -6.012  1.00 79.69           O
ATOM   1184  NE2 GLN   160     -12.184 117.411  -6.973  1.00 79.69           N
ATOM   1185  C   GLN   160     -14.200 112.597  -3.741  1.00 79.69           C
ATOM   1186  O   GLN   160     -15.394 112.766  -3.984  1.00 79.69           O
ATOM   1187  N   PRO   161     -13.754 112.014  -2.667  1.00254.90           N
ATOM   1188  CA  PRO   161     -14.640 111.456  -1.683  1.00254.90           C
ATOM   1189  CD  PRO   161     -12.506 112.458  -2.074  1.00254.90           C
ATOM   1190  CB  PRO   161     -13.759 111.128  -0.487  1.00254.90           C
ATOM   1191  CG  PRO   161     -12.682 112.226  -0.566  1.00254.90           C
ATOM   1192  C   PRO   161     -15.647 112.466  -1.278  1.00254.90           C
ATOM   1193  O   PRO   161     -16.836 112.153  -1.264  1.00254.90           O
ATOM   1194  N   ALA   162     -15.177 113.679  -0.947  1.00275.51           N
ATOM   1195  CA  ALA   162     -16.023 114.742  -0.515  1.00275.51           C
ATOM   1196  CB  ALA   162     -17.202 114.310   0.377  1.00275.51           C
ATOM   1197  C   ALA   162     -15.150 115.602   0.321  1.00275.51           C
ATOM   1198  O   ALA   162     -13.947 115.367   0.439  1.00275.51           O
ATOM   1199  N   ASP   163     -15.740 116.648   0.909  1.00106.99           N
ATOM   1200  CA  ASP   163     -14.975 117.482   1.773  1.00106.99           C
ATOM   1201  CB  ASP   163     -15.650 118.832   2.079  1.00106.99           C
ATOM   1202  CG  ASP   163     -15.722 119.658   0.804  1.00106.99           C
ATOM   1203  OD1 ASP   163     -15.384 119.113  -0.281  1.00106.99           O
ATOM   1204  OD2 ASP   163     -16.124 120.849   0.898  1.00106.99           O
ATOM   1205  C   ASP   163     -14.887 116.763   3.078  1.00106.99           C
ATOM   1206  O   ASP   163     -15.506 115.718   3.271  1.00106.99           O
ATOM   1207  N   PHE   164     -14.073 117.304   4.000  1.00115.25           N
ATOM   1208  CA  PHE   164     -13.999 116.782   5.329  1.00115.25           C
ATOM   1209  CB  PHE   164     -12.997 117.515   6.236  1.00115.25           C
ATOM   1210  CG  PHE   164     -13.266 117.039   7.626  1.00115.25           C
ATOM   1211  CD1 PHE   164     -12.787 115.826   8.063  1.00115.25           C
ATOM   1212  CD2 PHE   164     -14.002 117.811   8.494  1.00115.25           C
ATOM   1213  CE1 PHE   164     -13.044 115.395   9.346  1.00115.25           C
ATOM   1214  CE2 PHE   164     -14.260 117.386   9.778  1.00115.25           C
ATOM   1215  CZ  PHE   164     -13.779 116.171  10.206  1.00115.25           C
ATOM   1216  C   PHE   164     -15.343 117.028   5.906  1.00115.25           C
ATOM   1217  O   PHE   164     -15.845 116.248   6.715  1.00115.25           O
ATOM   1218  N   ASP   165     -15.942 118.155   5.476  1.00 71.22           N
ATOM   1219  CA  ASP   165     -17.219 118.588   5.948  1.00 71.22           C
ATOM   1220  CB  ASP   165     -17.828 119.725   5.106  1.00 71.22           C
ATOM   1221  CG  ASP   165     -16.928 120.949   5.207  1.00 71.22           C
ATOM   1222  OD1 ASP   165     -16.027 120.950   6.088  1.00 71.22           O
ATOM   1223  OD2 ASP   165     -17.125 121.896   4.400  1.00 71.22           O
ATOM   1224  C   ASP   165     -18.150 117.426   5.837  1.00 71.22           C
ATOM   1225  O   ASP   165     -18.108 116.657   4.880  1.00 71.22           O
ATOM   1226  N   ARG   166     -18.989 117.267   6.872  1.00143.67           N
ATOM   1227  CA  ARG   166     -19.939 116.206   7.015  1.00143.67           C
ATOM   1228  CB  ARG   166     -20.568 116.156   8.413  1.00143.67           C
ATOM   1229  CG  ARG   166     -19.570 115.805   9.520  1.00143.67           C
ATOM   1230  CD  ARG   166     -20.234 115.539  10.872  1.00143.67           C
ATOM   1231  NE  ARG   166     -19.158 115.131  11.814  1.00143.67           N
ATOM   1232  CZ  ARG   166     -18.723 113.839  11.806  1.00143.67           C
ATOM   1233  NH1 ARG   166     -19.269 112.941  10.934  1.00143.67           N
ATOM   1234  NH2 ARG   166     -17.736 113.450  12.665  1.00143.67           N
ATOM   1235  C   ARG   166     -21.055 116.345   6.028  1.00143.67           C
ATOM   1236  O   ARG   166     -21.704 115.357   5.690  1.00143.67           O
ATOM   1237  N   ILE   167     -21.325 117.572   5.546  1.00103.75           N
ATOM   1238  CA  ILE   167     -22.473 117.800   4.715  1.00103.75           C
ATOM   1239  CB  ILE   167     -22.541 119.224   4.239  1.00103.75           C
ATOM   1240  CG1 ILE   167     -23.837 119.495   3.453  1.00103.75           C
ATOM   1241  CG2 ILE   167     -21.243 119.530   3.477  1.00103.75           C
ATOM   1242  CD1 ILE   167     -24.059 120.980   3.162  1.00103.75           C
ATOM   1243  C   ILE   167     -22.447 116.892   3.520  1.00103.75           C
ATOM   1244  O   ILE   167     -23.457 116.254   3.225  1.00103.75           O
ATOM   1245  N   LYS   168     -21.315 116.784   2.796  1.00 97.93           N
ATOM   1246  CA  LYS   168     -21.295 115.846   1.705  1.00 97.93           C
ATOM   1247  CB  LYS   168     -20.414 116.280   0.519  1.00 97.93           C
ATOM   1248  CG  LYS   168     -20.979 117.506  -0.209  1.00 97.93           C
ATOM   1249  CD  LYS   168     -20.042 118.113  -1.258  1.00 97.93           C
ATOM   1250  CE  LYS   168     -20.530 119.450  -1.824  1.00 97.93           C
ATOM   1251  NZ  LYS   168     -21.822 119.275  -2.525  1.00 97.93           N
ATOM   1252  C   LYS   168     -20.779 114.567   2.281  1.00 97.93           C
ATOM   1253  O   LYS   168     -19.984 114.581   3.218  1.00 97.93           O
ATOM   1254  N   GLY   169     -21.205 113.405   1.749  1.00 94.72           N
ATOM   1255  CA  GLY   169     -20.801 112.238   2.474  1.00 94.72           C
ATOM   1256  C   GLY   169     -20.364 111.133   1.574  1.00 94.72           C
ATOM   1257  O   GLY   169     -20.203 111.292   0.365  1.00 94.72           O
ATOM   1258  N   LEU   170     -20.180 109.959   2.206  1.00217.76           N
ATOM   1259  CA  LEU   170     -19.716 108.757   1.589  1.00217.76           C
ATOM   1260  CB  LEU   170     -19.476 107.600   2.575  1.00217.76           C
ATOM   1261  CG  LEU   170     -18.362 107.853   3.605  1.00217.76           C
ATOM   1262  CD1 LEU   170     -18.200 106.643   4.538  1.00217.76           C
ATOM   1263  CD2 LEU   170     -17.046 108.261   2.923  1.00217.76           C
ATOM   1264  C   LEU   170     -20.778 108.288   0.662  1.00217.76           C
ATOM   1265  O   LEU   170     -21.848 108.878   0.552  1.00217.76           O
ATOM   1266  N   ASN   171     -20.473 107.236  -0.108  1.00248.16           N
ATOM   1267  CA  ASN   171     -21.427 106.725  -1.038  1.00248.16           C
ATOM   1268  CB  ASN   171     -22.782 106.409  -0.384  1.00248.16           C
ATOM   1269  CG  ASN   171     -23.509 105.422  -1.283  1.00248.16           C
ATOM   1270  OD1 ASN   171     -24.590 105.707  -1.794  1.00248.16           O
ATOM   1271  ND2 ASN   171     -22.898 104.222  -1.480  1.00248.16           N
ATOM   1272  C   ASN   171     -21.620 107.765  -2.095  1.00248.16           C
ATOM   1273  O   ASN   171     -22.531 107.682  -2.917  1.00248.16           O
ATOM   1274  N   VAL   172     -20.718 108.764  -2.101  1.00140.10           N
ATOM   1275  CA  VAL   172     -20.650 109.794  -3.084  1.00140.10           C
ATOM   1276  CB  VAL   172     -19.628 110.843  -2.748  1.00140.10           C
ATOM   1277  CG1 VAL   172     -18.250 110.175  -2.620  1.00140.10           C
ATOM   1278  CG2 VAL   172     -19.686 111.943  -3.820  1.00140.10           C
ATOM   1279  C   VAL   172     -20.226 109.074  -4.314  1.00140.10           C
ATOM   1280  O   VAL   172     -20.468 109.510  -5.435  1.00140.10           O
ATOM   1281  N   MET   173     -19.599 107.907  -4.084  1.00 68.48           N
ATOM   1282  CA  MET   173     -19.025 107.032  -5.062  1.00 68.48           C
ATOM   1283  CB  MET   173     -18.497 105.728  -4.432  1.00 68.48           C
ATOM   1284  CG  MET   173     -17.330 105.906  -3.453  1.00 68.48           C
ATOM   1285  SD  MET   173     -15.681 105.958  -4.214  1.00 68.48           S
ATOM   1286  CE  MET   173     -16.018 107.436  -5.205  1.00 68.48           C
ATOM   1287  C   MET   173     -20.107 106.623  -6.005  1.00 68.48           C
ATOM   1288  O   MET   173     -19.854 106.401  -7.188  1.00 68.48           O
ATOM   1289  N   GLN   174     -21.347 106.519  -5.501  1.00 83.99           N
ATOM   1290  CA  GLN   174     -22.441 106.020  -6.282  1.00 83.99           C
ATOM   1291  CB  GLN   174     -23.769 106.040  -5.507  1.00 83.99           C
ATOM   1292  CG  GLN   174     -23.820 105.050  -4.343  1.00 83.99           C
ATOM   1293  CD  GLN   174     -24.182 103.683  -4.900  1.00 83.99           C
ATOM   1294  OE1 GLN   174     -23.686 103.274  -5.949  1.00 83.99           O
ATOM   1295  NE2 GLN   174     -25.083 102.958  -4.183  1.00 83.99           N
ATOM   1296  C   GLN   174     -22.629 106.832  -7.526  1.00 83.99           C
ATOM   1297  O   GLN   174     -22.844 106.262  -8.594  1.00 83.99           O
ATOM   1298  N   ASN   175     -22.538 108.175  -7.455  1.00 92.26           N
ATOM   1299  CA  ASN   175     -22.814 108.909  -8.660  1.00 92.26           C
ATOM   1300  CB  ASN   175     -22.864 110.450  -8.510  1.00 92.26           C
ATOM   1301  CG  ASN   175     -21.500 111.089  -8.275  1.00 92.26           C
ATOM   1302  OD1 ASN   175     -20.564 110.469  -7.774  1.00 92.26           O
ATOM   1303  ND2 ASN   175     -21.392 112.391  -8.652  1.00 92.26           N
ATOM   1304  C   ASN   175     -21.798 108.545  -9.694  1.00 92.26           C
ATOM   1305  O   ASN   175     -22.113 108.441 -10.877  1.00 92.26           O
ATOM   1306  N   LEU   176     -20.538 108.333  -9.282  1.00152.17           N
ATOM   1307  CA  LEU   176     -19.542 107.988 -10.251  1.00152.17           C
ATOM   1308  CB  LEU   176     -18.103 108.005  -9.712  1.00152.17           C
ATOM   1309  CG  LEU   176     -17.621 109.433  -9.379  1.00152.17           C
ATOM   1310  CD1 LEU   176     -16.129 109.453  -9.013  1.00152.17           C
ATOM   1311  CD2 LEU   176     -17.966 110.424 -10.505  1.00152.17           C
ATOM   1312  C   LEU   176     -19.855 106.646 -10.834  1.00152.17           C
ATOM   1313  O   LEU   176     -19.624 106.418 -12.020  1.00152.17           O
ATOM   1314  N   LEU   177     -20.409 105.722 -10.024  1.00 53.29           N
ATOM   1315  CA  LEU   177     -20.704 104.411 -10.532  1.00 53.29           C
ATOM   1316  CB  LEU   177     -21.481 103.522  -9.548  1.00 53.29           C
ATOM   1317  CG  LEU   177     -20.720 103.112  -8.283  1.00 53.29           C
ATOM   1318  CD1 LEU   177     -21.598 102.208  -7.401  1.00 53.29           C
ATOM   1319  CD2 LEU   177     -19.364 102.480  -8.630  1.00 53.29           C
ATOM   1320  C   LEU   177     -21.649 104.559 -11.675  1.00 53.29           C
ATOM   1321  O   LEU   177     -21.486 103.916 -12.709  1.00 53.29           O
ATOM   1322  N   THR   178     -22.677 105.411 -11.519  1.00 98.15           N
ATOM   1323  CA  THR   178     -23.653 105.523 -12.559  1.00 98.15           C
ATOM   1324  CB  THR   178     -24.791 106.436 -12.207  1.00 98.15           C
ATOM   1325  OG1 THR   178     -24.316 107.759 -12.016  1.00 98.15           O
ATOM   1326  CG2 THR   178     -25.474 105.919 -10.929  1.00 98.15           C
ATOM   1327  C   THR   178     -23.005 106.051 -13.800  1.00 98.15           C
ATOM   1328  O   THR   178     -23.230 105.532 -14.893  1.00 98.15           O
ATOM   1329  N   ALA   179     -22.176 107.103 -13.665  1.00 30.35           N
ATOM   1330  CA  ALA   179     -21.566 107.671 -14.830  1.00 30.35           C
ATOM   1331  CB  ALA   179     -20.741 108.935 -14.525  1.00 30.35           C
ATOM   1332  C   ALA   179     -20.658 106.660 -15.450  1.00 30.35           C
ATOM   1333  O   ALA   179     -20.660 106.487 -16.668  1.00 30.35           O
ATOM   1334  N   HIS   180     -19.864 105.946 -14.624  1.00 71.39           N
ATOM   1335  CA  HIS   180     -18.939 105.010 -15.194  1.00 71.39           C
ATOM   1336  ND1 HIS   180     -16.504 106.875 -16.662  1.00 71.39           N
ATOM   1337  CG  HIS   180     -17.091 106.696 -15.432  1.00 71.39           C
ATOM   1338  CB  HIS   180     -17.479 105.361 -14.876  1.00 71.39           C
ATOM   1339  NE2 HIS   180     -16.748 108.898 -15.771  1.00 71.39           N
ATOM   1340  CD2 HIS   180     -17.234 107.940 -14.900  1.00 71.39           C
ATOM   1341  CE1 HIS   180     -16.320 108.212 -16.815  1.00 71.39           C
ATOM   1342  C   HIS   180     -19.185 103.650 -14.633  1.00 71.39           C
ATOM   1343  O   HIS   180     -18.458 103.183 -13.754  1.00 71.39           O
ATOM   1344  N   PRO   181     -20.186 102.990 -15.125  1.00 73.08           N
ATOM   1345  CA  PRO   181     -20.508 101.653 -14.726  1.00 73.08           C
ATOM   1346  CD  PRO   181     -20.936 103.428 -16.291  1.00 73.08           C
ATOM   1347  CB  PRO   181     -21.804 101.322 -15.462  1.00 73.08           C
ATOM   1348  CG  PRO   181     -21.718 102.180 -16.737  1.00 73.08           C
ATOM   1349  C   PRO   181     -19.386 100.749 -15.149  1.00 73.08           C
ATOM   1350  O   PRO   181     -19.288  99.643 -14.624  1.00 73.08           O
ATOM   1351  N   ASP   182     -18.562 101.186 -16.122  1.00 60.33           N
ATOM   1352  CA  ASP   182     -17.507 100.397 -16.703  1.00 60.33           C
ATOM   1353  CB  ASP   182     -16.825 101.101 -17.889  1.00 60.33           C
ATOM   1354  CG  ASP   182     -17.826 101.250 -19.026  1.00 60.33           C
ATOM   1355  OD1 ASP   182     -19.052 101.306 -18.745  1.00 60.33           O
ATOM   1356  OD2 ASP   182     -17.369 101.303 -20.200  1.00 60.33           O
ATOM   1357  C   ASP   182     -16.403 100.091 -15.730  1.00 60.33           C
ATOM   1358  O   ASP   182     -15.921  98.961 -15.676  1.00 60.33           O
ATOM   1359  N   VAL   183     -15.990 101.081 -14.919  1.00137.93           N
ATOM   1360  CA  VAL   183     -14.815 100.947 -14.099  1.00137.93           C
ATOM   1361  CB  VAL   183     -14.643 102.116 -13.175  1.00137.93           C
ATOM   1362  CG1 VAL   183     -15.911 102.268 -12.310  1.00137.93           C
ATOM   1363  CG2 VAL   183     -13.365 101.892 -12.358  1.00137.93           C
ATOM   1364  C   VAL   183     -14.853  99.699 -13.257  1.00137.93           C
ATOM   1365  O   VAL   183     -15.709  99.540 -12.389  1.00137.93           O
ATOM   1366  N   GLN   184     -13.939  98.752 -13.582  1.00 83.12           N
ATOM   1367  CA  GLN   184     -13.694  97.502 -12.898  1.00 83.12           C
ATOM   1368  CB  GLN   184     -13.037  96.444 -13.809  1.00 83.12           C
ATOM   1369  CG  GLN   184     -13.924  95.933 -14.950  1.00 83.12           C
ATOM   1370  CD  GLN   184     -13.133  94.899 -15.750  1.00 83.12           C
ATOM   1371  OE1 GLN   184     -11.992  94.579 -15.420  1.00 83.12           O
ATOM   1372  NE2 GLN   184     -13.754  94.360 -16.833  1.00 83.12           N
ATOM   1373  C   GLN   184     -12.797  97.626 -11.689  1.00 83.12           C
ATOM   1374  O   GLN   184     -13.027  96.963 -10.680  1.00 83.12           O
ATOM   1375  N   ALA   185     -11.735  98.461 -11.754  1.00 67.26           N
ATOM   1376  CA  ALA   185     -10.762  98.422 -10.691  1.00 67.26           C
ATOM   1377  CB  ALA   185      -9.379  97.940 -11.154  1.00 67.26           C
ATOM   1378  C   ALA   185     -10.555  99.771 -10.073  1.00 67.26           C
ATOM   1379  O   ALA   185     -10.763 100.805 -10.705  1.00 67.26           O
ATOM   1380  N   VAL   186     -10.115  99.769  -8.792  1.00 68.77           N
ATOM   1381  CA  VAL   186      -9.927 100.984  -8.047  1.00 68.77           C
ATOM   1382  CB  VAL   186     -11.124 101.285  -7.172  1.00 68.77           C
ATOM   1383  CG1 VAL   186     -10.885 102.571  -6.364  1.00 68.77           C
ATOM   1384  CG2 VAL   186     -12.378 101.362  -8.059  1.00 68.77           C
ATOM   1385  C   VAL   186      -8.724 100.820  -7.142  1.00 68.77           C
ATOM   1386  O   VAL   186      -8.273  99.707  -6.877  1.00 68.77           O
ATOM   1387  N   PHE   187      -8.163 101.956  -6.671  1.00132.08           N
ATOM   1388  CA  PHE   187      -7.014 102.003  -5.809  1.00132.08           C
ATOM   1389  CB  PHE   187      -5.743 102.326  -6.619  1.00132.08           C
ATOM   1390  CG  PHE   187      -4.618 102.733  -5.728  1.00132.08           C
ATOM   1391  CD1 PHE   187      -4.464 104.051  -5.345  1.00132.08           C
ATOM   1392  CD2 PHE   187      -3.705 101.806  -5.298  1.00132.08           C
ATOM   1393  CE1 PHE   187      -3.425 104.427  -4.527  1.00132.08           C
ATOM   1394  CE2 PHE   187      -2.662 102.178  -4.481  1.00132.08           C
ATOM   1395  CZ  PHE   187      -2.520 103.491  -4.098  1.00132.08           C
ATOM   1396  C   PHE   187      -7.210 103.125  -4.829  1.00132.08           C
ATOM   1397  O   PHE   187      -7.871 104.118  -5.135  1.00132.08           O
ATOM   1398  N   ALA   188      -6.635 102.983  -3.612  1.00 60.23           N
ATOM   1399  CA  ALA   188      -6.678 104.034  -2.632  1.00 60.23           C
ATOM   1400  CB  ALA   188      -7.687 103.799  -1.493  1.00 60.23           C
ATOM   1401  C   ALA   188      -5.326 104.111  -1.988  1.00 60.23           C
ATOM   1402  O   ALA   188      -4.689 103.095  -1.713  1.00 60.23           O
ATOM   1403  N   GLN   189      -4.845 105.354  -1.801  1.00127.62           N
ATOM   1404  CA  GLN   189      -3.590 105.699  -1.190  1.00127.62           C
ATOM   1405  CB  GLN   189      -3.209 107.162  -1.462  1.00127.62           C
ATOM   1406  CG  GLN   189      -3.210 107.541  -2.943  1.00127.62           C
ATOM   1407  CD  GLN   189      -2.026 106.856  -3.599  1.00127.62           C
ATOM   1408  OE1 GLN   189      -1.263 106.151  -2.942  1.00127.62           O
ATOM   1409  NE2 GLN   189      -1.865 107.068  -4.933  1.00127.62           N
ATOM   1410  C   GLN   189      -3.648 105.582   0.303  1.00127.62           C
ATOM   1411  O   GLN   189      -2.645 105.272   0.943  1.00127.62           O
ATOM   1412  N   ASN   190      -4.812 105.910   0.904  1.00156.15           N
ATOM   1413  CA  ASN   190      -4.921 105.940   2.336  1.00156.15           C
ATOM   1414  CB  ASN   190      -6.043 106.851   2.857  1.00156.15           C
ATOM   1415  CG  ASN   190      -5.645 108.278   2.537  1.00156.15           C
ATOM   1416  OD1 ASN   190      -6.403 109.217   2.774  1.00156.15           O
ATOM   1417  ND2 ASN   190      -4.417 108.449   1.975  1.00156.15           N
ATOM   1418  C   ASN   190      -5.183 104.569   2.861  1.00156.15           C
ATOM   1419  O   ASN   190      -5.560 103.657   2.128  1.00156.15           O
ATOM   1420  N   ASP   191      -4.898 104.389   4.166  1.00116.18           N
ATOM   1421  CA  ASP   191      -5.109 103.144   4.844  1.00116.18           C
ATOM   1422  CB  ASP   191      -4.436 103.125   6.231  1.00116.18           C
ATOM   1423  CG  ASP   191      -4.615 101.753   6.868  1.00116.18           C
ATOM   1424  OD1 ASP   191      -5.121 100.832   6.173  1.00116.18           O
ATOM   1425  OD2 ASP   191      -4.236 101.598   8.060  1.00116.18           O
ATOM   1426  C   ASP   191      -6.575 102.866   5.041  1.00116.18           C
ATOM   1427  O   ASP   191      -7.041 101.756   4.797  1.00116.18           O
ATOM   1428  N   GLU   192      -7.346 103.853   5.537  1.00161.25           N
ATOM   1429  CA  GLU   192      -8.745 103.638   5.824  1.00161.25           C
ATOM   1430  CB  GLU   192      -9.362 104.570   6.887  1.00161.25           C
ATOM   1431  CG  GLU   192      -9.582 106.022   6.469  1.00161.25           C
ATOM   1432  CD  GLU   192     -10.592 106.598   7.457  1.00161.25           C
ATOM   1433  OE1 GLU   192     -11.475 105.819   7.905  1.00161.25           O
ATOM   1434  OE2 GLU   192     -10.504 107.816   7.769  1.00161.25           O
ATOM   1435  C   GLU   192      -9.605 103.712   4.614  1.00161.25           C
ATOM   1436  O   GLU   192     -10.694 103.139   4.579  1.00161.25           O
ATOM   1437  N   MET   193      -9.145 104.438   3.589  1.00 69.79           N
ATOM   1438  CA  MET   193      -9.960 104.631   2.432  1.00 69.79           C
ATOM   1439  CB  MET   193      -9.289 105.478   1.335  1.00 69.79           C
ATOM   1440  CG  MET   193      -9.240 106.974   1.661  1.00 69.79           C
ATOM   1441  SD  MET   193     -10.835 107.844   1.529  1.00 69.79           S
ATOM   1442  CE  MET   193     -11.617 107.017   2.941  1.00 69.79           C
ATOM   1443  C   MET   193     -10.266 103.281   1.891  1.00 69.79           C
ATOM   1444  O   MET   193     -11.321 103.083   1.291  1.00 69.79           O
ATOM   1445  N   ALA   194      -9.359 102.307   2.102  1.00 65.86           N
ATOM   1446  CA  ALA   194      -9.635 101.030   1.531  1.00 65.86           C
ATOM   1447  CB  ALA   194      -8.544  99.995   1.851  1.00 65.86           C
ATOM   1448  C   ALA   194     -10.926 100.487   2.070  1.00 65.86           C
ATOM   1449  O   ALA   194     -11.807 100.108   1.300  1.00 65.86           O
ATOM   1450  N   LEU   195     -11.105 100.513   3.403  1.00146.32           N
ATOM   1451  CA  LEU   195     -12.277  99.970   4.031  1.00146.32           C
ATOM   1452  CB  LEU   195     -12.321 100.228   5.543  1.00146.32           C
ATOM   1453  CG  LEU   195     -13.688  99.939   6.201  1.00146.32           C
ATOM   1454  CD1 LEU   195     -14.060  98.450   6.162  1.00146.32           C
ATOM   1455  CD2 LEU   195     -13.749 100.536   7.616  1.00146.32           C
ATOM   1456  C   LEU   195     -13.486 100.682   3.546  1.00146.32           C
ATOM   1457  O   LEU   195     -14.510 100.055   3.292  1.00146.32           O
ATOM   1458  N   GLY   196     -13.411 102.017   3.410  1.00 32.79           N
ATOM   1459  CA  GLY   196     -14.594 102.751   3.078  1.00 32.79           C
ATOM   1460  C   GLY   196     -15.125 102.253   1.774  1.00 32.79           C
ATOM   1461  O   GLY   196     -16.328 102.055   1.618  1.00 32.79           O
ATOM   1462  N   ALA   197     -14.231 102.062   0.792  1.00 47.16           N
ATOM   1463  CA  ALA   197     -14.625 101.559  -0.490  1.00 47.16           C
ATOM   1464  CB  ALA   197     -13.464 101.543  -1.499  1.00 47.16           C
ATOM   1465  C   ALA   197     -15.098 100.147  -0.317  1.00 47.16           C
ATOM   1466  O   ALA   197     -16.096  99.739  -0.907  1.00 47.16           O
ATOM   1467  N   LEU   198     -14.390  99.372   0.529  1.00170.23           N
ATOM   1468  CA  LEU   198     -14.670  97.980   0.773  1.00170.23           C
ATOM   1469  CB  LEU   198     -13.845  97.428   1.946  1.00170.23           C
ATOM   1470  CG  LEU   198     -14.594  96.310   2.717  1.00170.23           C
ATOM   1471  CD1 LEU   198     -14.715  94.993   1.935  1.00170.23           C
ATOM   1472  CD2 LEU   198     -14.078  96.177   4.161  1.00170.23           C
ATOM   1473  C   LEU   198     -16.057  97.798   1.257  1.00170.23           C
ATOM   1474  O   LEU   198     -16.810  96.987   0.723  1.00170.23           O
ATOM   1475  N   ARG   199     -16.405  98.561   2.300  1.00141.75           N
ATOM   1476  CA  ARG   199     -17.672  98.493   2.954  1.00141.75           C
ATOM   1477  CB  ARG   199     -17.770  99.488   4.126  1.00141.75           C
ATOM   1478  CG  ARG   199     -19.196  99.695   4.647  1.00141.75           C
ATOM   1479  CD  ARG   199     -19.744  98.568   5.526  1.00141.75           C
ATOM   1480  NE  ARG   199     -19.485  98.946   6.945  1.00141.75           N
ATOM   1481  CZ  ARG   199     -18.465  98.360   7.639  1.00141.75           C
ATOM   1482  NH1 ARG   199     -17.739  97.354   7.069  1.00141.75           N
ATOM   1483  NH2 ARG   199     -18.179  98.766   8.910  1.00141.75           N
ATOM   1484  C   ARG   199     -18.733  98.888   1.987  1.00141.75           C
ATOM   1485  O   ARG   199     -19.802  98.282   1.949  1.00141.75           O
ATOM   1486  N   ALA   200     -18.463  99.922   1.170  1.00 39.19           N
ATOM   1487  CA  ALA   200     -19.481 100.402   0.285  1.00 39.19           C
ATOM   1488  CB  ALA   200     -19.011 101.585  -0.582  1.00 39.19           C
ATOM   1489  C   ALA   200     -19.872  99.306  -0.648  1.00 39.19           C
ATOM   1490  O   ALA   200     -21.057  99.038  -0.840  1.00 39.19           O
ATOM   1491  N   LEU   201     -18.879  98.619  -1.233  1.00109.07           N
ATOM   1492  CA  LEU   201     -19.167  97.570  -2.163  1.00109.07           C
ATOM   1493  CB  LEU   201     -17.934  97.057  -2.913  1.00109.07           C
ATOM   1494  CG  LEU   201     -17.479  98.026  -4.014  1.00109.07           C
ATOM   1495  CD1 LEU   201     -17.014  99.381  -3.464  1.00109.07           C
ATOM   1496  CD2 LEU   201     -16.445  97.339  -4.905  1.00109.07           C
ATOM   1497  C   LEU   201     -19.827  96.422  -1.477  1.00109.07           C
ATOM   1498  O   LEU   201     -20.670  95.752  -2.065  1.00109.07           O
ATOM   1499  N   GLN   202     -19.441  96.144  -0.223  1.00 83.13           N
ATOM   1500  CA  GLN   202     -20.000  95.030   0.484  1.00 83.13           C
ATOM   1501  CB  GLN   202     -19.377  94.891   1.878  1.00 83.13           C
ATOM   1502  CG  GLN   202     -19.909  93.721   2.699  1.00 83.13           C
ATOM   1503  CD  GLN   202     -19.191  93.792   4.034  1.00 83.13           C
ATOM   1504  OE1 GLN   202     -19.570  93.129   4.998  1.00 83.13           O
ATOM   1505  NE2 GLN   202     -18.124  94.633   4.091  1.00 83.13           N
ATOM   1506  C   GLN   202     -21.467  95.241   0.688  1.00 83.13           C
ATOM   1507  O   GLN   202     -22.274  94.359   0.397  1.00 83.13           O
ATOM   1508  N   THR   203     -21.858  96.436   1.174  1.00 95.11           N
ATOM   1509  CA  THR   203     -23.244  96.677   1.449  1.00 95.11           C
ATOM   1510  CB  THR   203     -23.495  97.990   2.136  1.00 95.11           C
ATOM   1511  OG1 THR   203     -24.854  98.061   2.551  1.00 95.11           O
ATOM   1512  CG2 THR   203     -23.163  99.157   1.190  1.00 95.11           C
ATOM   1513  C   THR   203     -23.987  96.656   0.157  1.00 95.11           C
ATOM   1514  O   THR   203     -25.078  96.099   0.062  1.00 95.11           O
ATOM   1515  N   ALA   204     -23.387  97.261  -0.881  1.00 39.71           N
ATOM   1516  CA  ALA   204     -23.978  97.355  -2.179  1.00 39.71           C
ATOM   1517  CB  ALA   204     -23.129  98.184  -3.157  1.00 39.71           C
ATOM   1518  C   ALA   204     -24.119  95.972  -2.718  1.00 39.71           C
ATOM   1519  O   ALA   204     -25.046  95.679  -3.468  1.00 39.71           O
ATOM   1520  N   GLY   205     -23.177  95.080  -2.373  1.00 20.75           N
ATOM   1521  CA  GLY   205     -23.244  93.745  -2.877  1.00 20.75           C
ATOM   1522  C   GLY   205     -22.725  93.789  -4.275  1.00 20.75           C
ATOM   1523  O   GLY   205     -23.073  92.948  -5.101  1.00 20.75           O
ATOM   1524  N   LYS   206     -21.883  94.795  -4.578  1.00 69.62           N
ATOM   1525  CA  LYS   206     -21.353  94.896  -5.904  1.00 69.62           C
ATOM   1526  CB  LYS   206     -21.038  96.343  -6.332  1.00 69.62           C
ATOM   1527  CG  LYS   206     -20.528  96.455  -7.770  1.00 69.62           C
ATOM   1528  CD  LYS   206     -20.540  97.884  -8.312  1.00 69.62           C
ATOM   1529  CE  LYS   206     -20.120  97.990  -9.780  1.00 69.62           C
ATOM   1530  NZ  LYS   206     -20.356  99.364 -10.278  1.00 69.62           N
ATOM   1531  C   LYS   206     -20.074  94.119  -5.953  1.00 69.62           C
ATOM   1532  O   LYS   206     -19.085  94.489  -5.321  1.00 69.62           O
ATOM   1533  N   SER   207     -20.118  92.969  -6.659  1.00 60.12           N
ATOM   1534  CA  SER   207     -19.020  92.072  -6.908  1.00 60.12           C
ATOM   1535  CB  SER   207     -19.495  90.630  -7.169  1.00 60.12           C
ATOM   1536  OG  SER   207     -20.319  90.582  -8.325  1.00 60.12           O
ATOM   1537  C   SER   207     -18.256  92.529  -8.118  1.00 60.12           C
ATOM   1538  O   SER   207     -17.223  91.961  -8.469  1.00 60.12           O
ATOM   1539  N   ASP   208     -18.765  93.577  -8.783  1.00 84.95           N
ATOM   1540  CA  ASP   208     -18.283  94.068 -10.042  1.00 84.95           C
ATOM   1541  CB  ASP   208     -19.157  95.237 -10.537  1.00 84.95           C
ATOM   1542  CG  ASP   208     -18.934  95.485 -12.023  1.00 84.95           C
ATOM   1543  OD1 ASP   208     -17.759  95.566 -12.465  1.00 84.95           O
ATOM   1544  OD2 ASP   208     -19.960  95.594 -12.745  1.00 84.95           O
ATOM   1545  C   ASP   208     -16.868  94.552  -9.951  1.00 84.95           C
ATOM   1546  O   ASP   208     -16.114  94.430 -10.915  1.00 84.95           O
ATOM   1547  N   VAL   209     -16.442  95.130  -8.811  1.00126.80           N
ATOM   1548  CA  VAL   209     -15.119  95.684  -8.862  1.00126.80           C
ATOM   1549  CB  VAL   209     -15.134  97.180  -8.954  1.00126.80           C
ATOM   1550  CG1 VAL   209     -15.756  97.573 -10.305  1.00126.80           C
ATOM   1551  CG2 VAL   209     -15.894  97.746  -7.756  1.00126.80           C
ATOM   1552  C   VAL   209     -14.296  95.265  -7.683  1.00126.80           C
ATOM   1553  O   VAL   209     -14.814  94.827  -6.658  1.00126.80           O
ATOM   1554  N   MET   210     -12.954  95.364  -7.831  1.00124.21           N
ATOM   1555  CA  MET   210     -12.063  95.008  -6.765  1.00124.21           C
ATOM   1556  CB  MET   210     -11.235  93.733  -7.014  1.00124.21           C
ATOM   1557  CG  MET   210     -12.011  92.434  -6.768  1.00124.21           C
ATOM   1558  SD  MET   210     -13.213  91.960  -8.046  1.00124.21           S
ATOM   1559  CE  MET   210     -11.956  91.272  -9.161  1.00124.21           C
ATOM   1560  C   MET   210     -11.113  96.134  -6.519  1.00124.21           C
ATOM   1561  O   MET   210     -10.817  96.933  -7.407  1.00124.21           O
ATOM   1562  N   VAL   211     -10.598  96.236  -5.276  1.00126.26           N
ATOM   1563  CA  VAL   211      -9.744  97.355  -5.028  1.00126.26           C
ATOM   1564  CB  VAL   211     -10.335  98.385  -4.114  1.00126.26           C
ATOM   1565  CG1 VAL   211     -10.379  97.803  -2.706  1.00126.26           C
ATOM   1566  CG2 VAL   211      -9.526  99.686  -4.229  1.00126.26           C
ATOM   1567  C   VAL   211      -8.441  96.890  -4.474  1.00126.26           C
ATOM   1568  O   VAL   211      -8.280  95.738  -4.078  1.00126.26           O
ATOM   1569  N   VAL   212      -7.443  97.790  -4.520  1.00114.18           N
ATOM   1570  CA  VAL   212      -6.151  97.530  -3.960  1.00114.18           C
ATOM   1571  CB  VAL   212      -5.024  97.660  -4.942  1.00114.18           C
ATOM   1572  CG1 VAL   212      -4.961  99.110  -5.452  1.00114.18           C
ATOM   1573  CG2 VAL   212      -3.732  97.175  -4.261  1.00114.18           C
ATOM   1574  C   VAL   212      -5.985  98.564  -2.904  1.00114.18           C
ATOM   1575  O   VAL   212      -6.284  99.737  -3.127  1.00114.18           O
ATOM   1576  N   GLY   213      -5.501  98.163  -1.715  1.00 53.09           N
ATOM   1577  CA  GLY   213      -5.445  99.131  -0.660  1.00 53.09           C
ATOM   1578  C   GLY   213      -4.167  98.986   0.089  1.00 53.09           C
ATOM   1579  O   GLY   213      -3.309  98.174  -0.253  1.00 53.09           O
ATOM   1580  N   PHE   214      -4.018  99.808   1.144  1.00180.31           N
ATOM   1581  CA  PHE   214      -2.820  99.789   1.921  1.00180.31           C
ATOM   1582  CB  PHE   214      -2.069 101.131   1.936  1.00180.31           C
ATOM   1583  CG  PHE   214      -1.334 101.319   0.654  1.00180.31           C
ATOM   1584  CD1 PHE   214      -1.963 101.833  -0.455  1.00180.31           C
ATOM   1585  CD2 PHE   214      -0.004 100.976   0.567  1.00180.31           C
ATOM   1586  CE1 PHE   214      -1.269 102.002  -1.630  1.00180.31           C
ATOM   1587  CE2 PHE   214       0.694 101.146  -0.605  1.00180.31           C
ATOM   1588  CZ  PHE   214       0.061 101.664  -1.708  1.00180.31           C
ATOM   1589  C   PHE   214      -3.133  99.503   3.349  1.00180.31           C
ATOM   1590  O   PHE   214      -4.185  99.873   3.872  1.00180.31           O
ATOM   1591  N   ASP   215      -2.188  98.799   4.000  1.00238.03           N
ATOM   1592  CA  ASP   215      -2.211  98.594   5.412  1.00238.03           C
ATOM   1593  CB  ASP   215      -2.439  99.901   6.186  1.00238.03           C
ATOM   1594  CG  ASP   215      -1.242 100.818   5.937  1.00238.03           C
ATOM   1595  OD1 ASP   215      -0.150 100.296   5.582  1.00238.03           O
ATOM   1596  OD2 ASP   215      -1.408 102.056   6.098  1.00238.03           O
ATOM   1597  C   ASP   215      -3.183  97.541   5.864  1.00238.03           C
ATOM   1598  O   ASP   215      -4.256  97.322   5.303  1.00238.03           O
ATOM   1599  N   GLY   216      -2.737  96.893   6.956  1.00126.71           N
ATOM   1600  CA  GLY   216      -3.163  95.782   7.763  1.00126.71           C
ATOM   1601  C   GLY   216      -4.396  95.988   8.590  1.00126.71           C
ATOM   1602  O   GLY   216      -4.755  95.050   9.298  1.00126.71           O
ATOM   1603  N   THR   217      -4.963  97.212   8.679  1.00142.56           N
ATOM   1604  CA  THR   217      -6.111  97.448   9.534  1.00142.56           C
ATOM   1605  CB  THR   217      -6.797  98.757   9.275  1.00142.56           C
ATOM   1606  OG1 THR   217      -7.261  98.815   7.933  1.00142.56           O
ATOM   1607  CG2 THR   217      -5.805  99.897   9.551  1.00142.56           C
ATOM   1608  C   THR   217      -7.125  96.357   9.360  1.00142.56           C
ATOM   1609  O   THR   217      -7.314  95.804   8.278  1.00142.56           O
ATOM   1610  N   PRO   218      -7.743  96.015  10.460  1.00136.84           N
ATOM   1611  CA  PRO   218      -8.670  94.919  10.486  1.00136.84           C
ATOM   1612  CD  PRO   218      -7.150  96.255  11.765  1.00136.84           C
ATOM   1613  CB  PRO   218      -9.020  94.703  11.955  1.00136.84           C
ATOM   1614  CG  PRO   218      -7.753  95.182  12.690  1.00136.84           C
ATOM   1615  C   PRO   218      -9.836  95.097   9.576  1.00136.84           C
ATOM   1616  O   PRO   218     -10.328  94.103   9.044  1.00136.84           O
ATOM   1617  N   ASP   219     -10.306  96.338   9.384  1.00 94.83           N
ATOM   1618  CA  ASP   219     -11.392  96.553   8.477  1.00 94.83           C
ATOM   1619  CB  ASP   219     -11.815  98.032   8.413  1.00 94.83           C
ATOM   1620  CG  ASP   219     -10.566  98.855   8.102  1.00 94.83           C
ATOM   1621  OD1 ASP   219      -9.872  99.255   9.073  1.00 94.83           O
ATOM   1622  OD2 ASP   219     -10.262  99.062   6.897  1.00 94.83           O
ATOM   1623  C   ASP   219     -10.914  96.167   7.119  1.00 94.83           C
ATOM   1624  O   ASP   219     -11.646  95.573   6.328  1.00 94.83           O
ATOM   1625  N   GLY   220      -9.650  96.515   6.823  1.00 42.83           N
ATOM   1626  CA  GLY   220      -9.077  96.254   5.538  1.00 42.83           C
ATOM   1627  C   GLY   220      -8.962  94.781   5.326  1.00 42.83           C
ATOM   1628  O   GLY   220      -9.243  94.282   4.237  1.00 42.83           O
ATOM   1629  N   GLU   221      -8.537  94.057   6.380  1.00 59.92           N
ATOM   1630  CA  GLU   221      -8.297  92.643   6.315  1.00 59.92           C
ATOM   1631  CB  GLU   221      -7.836  92.081   7.672  1.00 59.92           C
ATOM   1632  CG  GLU   221      -6.498  92.633   8.169  1.00 59.92           C
ATOM   1633  CD  GLU   221      -6.267  92.052   9.556  1.00 59.92           C
ATOM   1634  OE1 GLU   221      -7.075  92.375  10.467  1.00 59.92           O
ATOM   1635  OE2 GLU   221      -5.292  91.272   9.723  1.00 59.92           O
ATOM   1636  C   GLU   221      -9.577  91.942   6.001  1.00 59.92           C
ATOM   1637  O   GLU   221      -9.596  91.007   5.208  1.00 59.92           O
ATOM   1638  N   LYS   222     -10.687  92.364   6.628  1.00 47.43           N
ATOM   1639  CA  LYS   222     -11.943  91.705   6.398  1.00 47.43           C
ATOM   1640  CB  LYS   222     -13.070  92.259   7.282  1.00 47.43           C
ATOM   1641  CG  LYS   222     -12.829  91.985   8.768  1.00 47.43           C
ATOM   1642  CD  LYS   222     -13.725  92.786   9.715  1.00 47.43           C
ATOM   1643  CE  LYS   222     -13.356  92.612  11.192  1.00 47.43           C
ATOM   1644  NZ  LYS   222     -14.270  93.405  12.044  1.00 47.43           N
ATOM   1645  C   LYS   222     -12.345  91.899   4.972  1.00 47.43           C
ATOM   1646  O   LYS   222     -12.931  91.015   4.348  1.00 47.43           O
ATOM   1647  N   ALA   223     -12.057  93.093   4.432  1.00 70.68           N
ATOM   1648  CA  ALA   223     -12.374  93.439   3.079  1.00 70.68           C
ATOM   1649  CB  ALA   223     -11.890  94.850   2.738  1.00 70.68           C
ATOM   1650  C   ALA   223     -11.622  92.520   2.174  1.00 70.68           C
ATOM   1651  O   ALA   223     -12.166  92.032   1.184  1.00 70.68           O
ATOM   1652  N   VAL   224     -10.335  92.261   2.483  1.00307.98           N
ATOM   1653  CA  VAL   224      -9.663  91.300   1.668  1.00307.98           C
ATOM   1654  CB  VAL   224      -8.166  91.215   1.794  1.00307.98           C
ATOM   1655  CG1 VAL   224      -7.781  90.702   3.188  1.00307.98           C
ATOM   1656  CG2 VAL   224      -7.659  90.310   0.657  1.00307.98           C
ATOM   1657  C   VAL   224     -10.262  90.061   2.193  1.00307.98           C
ATOM   1658  O   VAL   224     -10.862  90.110   3.236  1.00307.98           O
ATOM   1659  N   ASN   225     -10.252  88.947   1.485  1.00315.48           N
ATOM   1660  CA  ASN   225     -10.849  87.704   1.893  1.00315.48           C
ATOM   1661  CB  ASN   225     -10.310  87.033   3.192  1.00315.48           C
ATOM   1662  CG  ASN   225     -10.760  87.702   4.480  1.00315.48           C
ATOM   1663  OD1 ASN   225     -11.917  88.096   4.617  1.00315.48           O
ATOM   1664  ND2 ASN   225      -9.819  87.844   5.453  1.00315.48           N
ATOM   1665  C   ASN   225     -12.347  87.809   1.896  1.00315.48           C
ATOM   1666  O   ASN   225     -13.038  86.797   1.800  1.00315.48           O
ATOM   1667  N   ASP   226     -12.898  89.035   1.994  1.00132.06           N
ATOM   1668  CA  ASP   226     -14.297  89.254   1.776  1.00132.06           C
ATOM   1669  CB  ASP   226     -14.793  90.597   2.337  1.00132.06           C
ATOM   1670  CG  ASP   226     -16.305  90.594   2.219  1.00132.06           C
ATOM   1671  OD1 ASP   226     -16.810  90.613   1.065  1.00132.06           O
ATOM   1672  OD2 ASP   226     -16.978  90.551   3.283  1.00132.06           O
ATOM   1673  C   ASP   226     -14.442  89.262   0.288  1.00132.06           C
ATOM   1674  O   ASP   226     -15.453  88.836  -0.269  1.00132.06           O
ATOM   1675  N   GLY   227     -13.382  89.749  -0.393  1.00 38.79           N
ATOM   1676  CA  GLY   227     -13.370  89.778  -1.828  1.00 38.79           C
ATOM   1677  C   GLY   227     -13.445  91.184  -2.346  1.00 38.79           C
ATOM   1678  O   GLY   227     -13.176  91.415  -3.524  1.00 38.79           O
ATOM   1679  N   LYS   228     -13.825  92.161  -1.504  1.00153.50           N
ATOM   1680  CA  LYS   228     -13.890  93.521  -1.973  1.00153.50           C
ATOM   1681  CB  LYS   228     -14.496  94.493  -0.958  1.00153.50           C
ATOM   1682  CG  LYS   228     -14.187  95.951  -1.294  1.00153.50           C
ATOM   1683  CD  LYS   228     -14.876  96.523  -2.532  1.00153.50           C
ATOM   1684  CE  LYS   228     -14.505  97.989  -2.784  1.00153.50           C
ATOM   1685  NZ  LYS   228     -13.289  98.084  -3.622  1.00153.50           N
ATOM   1686  C   LYS   228     -12.511  94.020  -2.296  1.00153.50           C
ATOM   1687  O   LYS   228     -12.338  94.764  -3.262  1.00153.50           O
ATOM   1688  N   LEU   229     -11.499  93.642  -1.481  1.00184.51           N
ATOM   1689  CA  LEU   229     -10.153  94.107  -1.718  1.00184.51           C
ATOM   1690  CB  LEU   229      -9.338  94.432  -0.459  1.00184.51           C
ATOM   1691  CG  LEU   229      -9.976  95.362   0.578  1.00184.51           C
ATOM   1692  CD1 LEU   229      -8.984  95.637   1.713  1.00184.51           C
ATOM   1693  CD2 LEU   229     -10.552  96.641  -0.024  1.00184.51           C
ATOM   1694  C   LEU   229      -9.373  92.949  -2.266  1.00184.51           C
ATOM   1695  O   LEU   229      -9.378  91.866  -1.686  1.00184.51           O
ATOM   1696  N   ALA   230      -8.739  93.131  -3.440  1.00 72.18           N
ATOM   1697  CA  ALA   230      -7.881  92.153  -4.056  1.00 72.18           C
ATOM   1698  CB  ALA   230      -7.613  92.450  -5.544  1.00 72.18           C
ATOM   1699  C   ALA   230      -6.541  92.034  -3.379  1.00 72.18           C
ATOM   1700  O   ALA   230      -6.044  90.929  -3.167  1.00 72.18           O
ATOM   1701  N   ALA   231      -5.901  93.174  -3.030  1.00 56.92           N
ATOM   1702  CA  ALA   231      -4.569  93.099  -2.485  1.00 56.92           C
ATOM   1703  CB  ALA   231      -3.465  93.209  -3.553  1.00 56.92           C
ATOM   1704  C   ALA   231      -4.357  94.230  -1.536  1.00 56.92           C
ATOM   1705  O   ALA   231      -4.956  95.297  -1.669  1.00 56.92           O
ATOM   1706  N   THR   232      -3.483  93.998  -0.537  1.00 48.48           N
ATOM   1707  CA  THR   232      -3.158  95.004   0.430  1.00 48.48           C
ATOM   1708  CB  THR   232      -3.493  94.618   1.841  1.00 48.48           C
ATOM   1709  OG1 THR   232      -4.878  94.341   1.972  1.00 48.48           O
ATOM   1710  CG2 THR   232      -3.084  95.772   2.771  1.00 48.48           C
ATOM   1711  C   THR   232      -1.668  95.142   0.406  1.00 48.48           C
ATOM   1712  O   THR   232      -0.948  94.158   0.243  1.00 48.48           O
ATOM   1713  N   ILE   233      -1.167  96.382   0.558  1.00103.56           N
ATOM   1714  CA  ILE   233       0.246  96.589   0.616  1.00103.56           C
ATOM   1715  CB  ILE   233       0.749  97.701  -0.268  1.00103.56           C
ATOM   1716  CG1 ILE   233       0.434  97.434  -1.753  1.00103.56           C
ATOM   1717  CG2 ILE   233       2.253  97.860   0.008  1.00103.56           C
ATOM   1718  CD1 ILE   233      -1.046  97.558  -2.110  1.00103.56           C
ATOM   1719  C   ILE   233       0.527  96.984   2.031  1.00103.56           C
ATOM   1720  O   ILE   233      -0.117  97.886   2.567  1.00103.56           O
ATOM   1721  N   ALA   234       1.490  96.301   2.685  1.00 72.10           N
ATOM   1722  CA  ALA   234       1.759  96.589   4.067  1.00 72.10           C
ATOM   1723  CB  ALA   234       1.735  95.356   4.987  1.00 72.10           C
ATOM   1724  C   ALA   234       3.119  97.196   4.184  1.00 72.10           C
ATOM   1725  O   ALA   234       3.962  97.043   3.299  1.00 72.10           O
ATOM   1726  N   GLN   235       3.345  97.953   5.280  1.00184.80           N
ATOM   1727  CA  GLN   235       4.627  98.568   5.447  1.00184.80           C
ATOM   1728  CB  GLN   235       4.589 100.073   5.143  1.00184.80           C
ATOM   1729  CG  GLN   235       3.639 100.856   6.046  1.00184.80           C
ATOM   1730  CD  GLN   235       3.704 102.311   5.607  1.00184.80           C
ATOM   1731  OE1 GLN   235       2.773 103.083   5.830  1.00184.80           O
ATOM   1732  NE2 GLN   235       4.834 102.696   4.958  1.00184.80           N
ATOM   1733  C   GLN   235       5.150  98.370   6.844  1.00184.80           C
ATOM   1734  O   GLN   235       5.993  99.141   7.300  1.00184.80           O
ATOM   1735  N   LEU   236       4.699  97.306   7.539  1.00257.36           N
ATOM   1736  CA  LEU   236       5.218  96.913   8.826  1.00257.36           C
ATOM   1737  CB  LEU   236       6.614  96.289   8.692  1.00257.36           C
ATOM   1738  CG  LEU   236       6.647  95.163   7.640  1.00257.36           C
ATOM   1739  CD1 LEU   236       8.012  94.456   7.606  1.00257.36           C
ATOM   1740  CD2 LEU   236       5.461  94.200   7.803  1.00257.36           C
ATOM   1741  C   LEU   236       5.300  98.055   9.801  1.00257.36           C
ATOM   1742  O   LEU   236       6.390  98.434  10.225  1.00257.36           O
ATOM   1743  N   PRO   237       4.189  98.629  10.168  1.00107.28           N
ATOM   1744  CA  PRO   237       4.130  99.713  11.117  1.00107.28           C
ATOM   1745  CD  PRO   237       2.880  98.079   9.856  1.00107.28           C
ATOM   1746  CB  PRO   237       2.648 100.072  11.218  1.00107.28           C
ATOM   1747  CG  PRO   237       1.927  98.761  10.850  1.00107.28           C
ATOM   1748  C   PRO   237       4.714  99.386  12.466  1.00107.28           C
ATOM   1749  O   PRO   237       5.253 100.287  13.106  1.00107.28           O
ATOM   1750  N   ASP   238       4.620  98.134  12.954  1.00 95.15           N
ATOM   1751  CA  ASP   238       5.140  97.912  14.273  1.00 95.15           C
ATOM   1752  CB  ASP   238       4.896  96.493  14.827  1.00 95.15           C
ATOM   1753  CG  ASP   238       5.686  95.482  14.013  1.00 95.15           C
ATOM   1754  OD1 ASP   238       5.270  95.172  12.866  1.00 95.15           O
ATOM   1755  OD2 ASP   238       6.720  94.993  14.543  1.00 95.15           O
ATOM   1756  C   ASP   238       6.616  98.156  14.257  1.00 95.15           C
ATOM   1757  O   ASP   238       7.160  98.790  15.160  1.00 95.15           O
ATOM   1758  N   GLN   239       7.306  97.676  13.207  1.00132.33           N
ATOM   1759  CA  GLN   239       8.730  97.809  13.118  1.00132.33           C
ATOM   1760  CB  GLN   239       9.339  96.972  11.976  1.00132.33           C
ATOM   1761  CG  GLN   239       8.896  97.367  10.568  1.00132.33           C
ATOM   1762  CD  GLN   239       9.964  98.261   9.957  1.00132.33           C
ATOM   1763  OE1 GLN   239      11.087  98.339  10.452  1.00132.33           O
ATOM   1764  NE2 GLN   239       9.608  98.943   8.836  1.00132.33           N
ATOM   1765  C   GLN   239       9.120  99.252  12.975  1.00132.33           C
ATOM   1766  O   GLN   239      10.159  99.662  13.490  1.00132.33           O
ATOM   1767  N   ILE   240       8.323 100.074  12.267  1.00112.30           N
ATOM   1768  CA  ILE   240       8.723 101.444  12.122  1.00112.30           C
ATOM   1769  CB  ILE   240       7.831 102.258  11.227  1.00112.30           C
ATOM   1770  CG1 ILE   240       6.433 102.396  11.836  1.00112.30           C
ATOM   1771  CG2 ILE   240       7.858 101.610   9.833  1.00112.30           C
ATOM   1772  CD1 ILE   240       5.492 103.310  11.054  1.00112.30           C
ATOM   1773  C   ILE   240       8.740 102.098  13.469  1.00112.30           C
ATOM   1774  O   ILE   240       9.646 102.866  13.781  1.00112.30           O
ATOM   1775  N   GLY   241       7.730 101.832  14.316  1.00 36.65           N
ATOM   1776  CA  GLY   241       7.707 102.474  15.602  1.00 36.65           C
ATOM   1777  C   GLY   241       8.875 102.023  16.421  1.00 36.65           C
ATOM   1778  O   GLY   241       9.535 102.829  17.076  1.00 36.65           O
ATOM   1779  N   ALA   242       9.154 100.708  16.409  1.00 29.08           N
ATOM   1780  CA  ALA   242      10.226 100.183  17.204  1.00 29.08           C
ATOM   1781  CB  ALA   242      10.332  98.650  17.132  1.00 29.08           C
ATOM   1782  C   ALA   242      11.523 100.757  16.722  1.00 29.08           C
ATOM   1783  O   ALA   242      12.385 101.126  17.516  1.00 29.08           O
ATOM   1784  N   LYS   243      11.694 100.853  15.392  1.00122.19           N
ATOM   1785  CA  LYS   243      12.916 101.338  14.811  1.00122.19           C
ATOM   1786  CB  LYS   243      12.889 101.346  13.272  1.00122.19           C
ATOM   1787  CG  LYS   243      12.862  99.972  12.607  1.00122.19           C
ATOM   1788  CD  LYS   243      14.110  99.139  12.879  1.00122.19           C
ATOM   1789  CE  LYS   243      14.196  97.906  11.982  1.00122.19           C
ATOM   1790  NZ  LYS   243      14.569  98.314  10.609  1.00122.19           N
ATOM   1791  C   LYS   243      13.125 102.768  15.190  1.00122.19           C
ATOM   1792  O   LYS   243      14.248 103.190  15.454  1.00122.19           O
ATOM   1793  N   GLY   244      12.048 103.568  15.220  1.00 42.35           N
ATOM   1794  CA  GLY   244      12.237 104.967  15.452  1.00 42.35           C
ATOM   1795  C   GLY   244      12.884 105.172  16.781  1.00 42.35           C
ATOM   1796  O   GLY   244      13.819 105.960  16.909  1.00 42.35           O
ATOM   1797  N   VAL   245      12.389 104.484  17.822  1.00114.90           N
ATOM   1798  CA  VAL   245      12.965 104.640  19.124  1.00114.90           C
ATOM   1799  CB  VAL   245      12.151 104.020  20.208  1.00114.90           C
ATOM   1800  CG1 VAL   245      10.858 104.830  20.404  1.00114.90           C
ATOM   1801  CG2 VAL   245      11.884 102.582  19.778  1.00114.90           C
ATOM   1802  C   VAL   245      14.343 104.061  19.147  1.00114.90           C
ATOM   1803  O   VAL   245      15.246 104.647  19.740  1.00114.90           O
ATOM   1804  N   GLU   246      14.558 102.905  18.489  1.00 92.47           N
ATOM   1805  CA  GLU   246      15.856 102.297  18.567  1.00 92.47           C
ATOM   1806  CB  GLU   246      15.993 100.974  17.790  1.00 92.47           C
ATOM   1807  CG  GLU   246      15.878 101.142  16.274  1.00 92.47           C
ATOM   1808  CD  GLU   246      16.536  99.950  15.588  1.00 92.47           C
ATOM   1809  OE1 GLU   246      16.218  98.786  15.952  1.00 92.47           O
ATOM   1810  OE2 GLU   246      17.381 100.197  14.686  1.00 92.47           O
ATOM   1811  C   GLU   246      16.857 103.240  17.980  1.00 92.47           C
ATOM   1812  O   GLU   246      17.953 103.402  18.514  1.00 92.47           O
ATOM   1813  N   THR   247      16.495 103.899  16.864  1.00120.96           N
ATOM   1814  CA  THR   247      17.404 104.784  16.195  1.00120.96           C
ATOM   1815  CB  THR   247      16.859 105.318  14.903  1.00120.96           C
ATOM   1816  OG1 THR   247      15.670 106.054  15.126  1.00120.96           O
ATOM   1817  CG2 THR   247      16.555 104.133  13.980  1.00120.96           C
ATOM   1818  C   THR   247      17.736 105.925  17.100  1.00120.96           C
ATOM   1819  O   THR   247      18.877 106.382  17.133  1.00120.96           O
ATOM   1820  N   ALA   248      16.746 106.428  17.858  1.00 52.78           N
ATOM   1821  CA  ALA   248      16.997 107.523  18.748  1.00 52.78           C
ATOM   1822  CB  ALA   248      15.755 107.943  19.532  1.00 52.78           C
ATOM   1823  C   ALA   248      17.977 107.097  19.786  1.00 52.78           C
ATOM   1824  O   ALA   248      18.882 107.851  20.137  1.00 52.78           O
ATOM   1825  N   ASP   249      17.810 105.876  20.328  1.00 60.40           N
ATOM   1826  CA  ASP   249      18.682 105.481  21.395  1.00 60.40           C
ATOM   1827  CB  ASP   249      18.310 104.131  22.034  1.00 60.40           C
ATOM   1828  CG  ASP   249      19.145 103.912  23.302  1.00 60.40           C
ATOM   1829  OD1 ASP   249      20.401 104.021  23.252  1.00 60.40           O
ATOM   1830  OD2 ASP   249      18.521 103.636  24.360  1.00 60.40           O
ATOM   1831  C   ASP   249      20.091 105.371  20.900  1.00 60.40           C
ATOM   1832  O   ASP   249      21.011 105.907  21.516  1.00 60.40           O
ATOM   1833  N   LYS   250      20.303 104.695  19.759  1.00102.87           N
ATOM   1834  CA  LYS   250      21.638 104.478  19.278  1.00102.87           C
ATOM   1835  CB  LYS   250      21.684 103.639  17.987  1.00102.87           C
ATOM   1836  CG  LYS   250      21.012 102.269  18.118  1.00102.87           C
ATOM   1837  CD  LYS   250      21.611 101.373  19.206  1.00102.87           C
ATOM   1838  CE  LYS   250      20.871 100.044  19.384  1.00102.87           C
ATOM   1839  NZ  LYS   250      21.487  99.253  20.474  1.00102.87           N
ATOM   1840  C   LYS   250      22.266 105.800  18.965  1.00102.87           C
ATOM   1841  O   LYS   250      23.463 105.990  19.175  1.00102.87           O
ATOM   1842  N   VAL   251      21.491 106.735  18.389  1.00109.62           N
ATOM   1843  CA  VAL   251      22.052 108.014  18.068  1.00109.62           C
ATOM   1844  CB  VAL   251      21.161 108.827  17.164  1.00109.62           C
ATOM   1845  CG1 VAL   251      19.828 109.120  17.874  1.00109.62           C
ATOM   1846  CG2 VAL   251      21.926 110.079  16.705  1.00109.62           C
ATOM   1847  C   VAL   251      22.364 108.801  19.310  1.00109.62           C
ATOM   1848  O   VAL   251      23.485 109.280  19.468  1.00109.62           O
ATOM   1849  N   LEU   252      21.385 108.971  20.226  1.00 78.13           N
ATOM   1850  CA  LEU   252      21.633 109.753  21.404  1.00 78.13           C
ATOM   1851  CB  LEU   252      20.361 109.933  22.250  1.00 78.13           C
ATOM   1852  CG  LEU   252      19.225 110.721  21.574  1.00 78.13           C
ATOM   1853  CD1 LEU   252      17.979 110.749  22.472  1.00 78.13           C
ATOM   1854  CD2 LEU   252      19.675 112.138  21.179  1.00 78.13           C
ATOM   1855  C   LEU   252      22.608 109.060  22.305  1.00 78.13           C
ATOM   1856  O   LEU   252      23.685 109.579  22.594  1.00 78.13           O
ATOM   1857  N   LYS   253      22.220 107.858  22.788  1.00132.43           N
ATOM   1858  CA  LYS   253      23.012 107.102  23.721  1.00132.43           C
ATOM   1859  CB  LYS   253      22.208 105.993  24.411  1.00132.43           C
ATOM   1860  CG  LYS   253      23.080 105.126  25.319  1.00132.43           C
ATOM   1861  CD  LYS   253      22.299 104.210  26.256  1.00132.43           C
ATOM   1862  CE  LYS   253      23.157 103.066  26.799  1.00132.43           C
ATOM   1863  NZ  LYS   253      24.411 103.596  27.380  1.00132.43           N
ATOM   1864  C   LYS   253      24.207 106.444  23.098  1.00132.43           C
ATOM   1865  O   LYS   253      25.341 106.618  23.543  1.00132.43           O
ATOM   1866  N   GLY   254      23.956 105.681  22.019  1.00 71.10           N
ATOM   1867  CA  GLY   254      24.919 104.858  21.343  1.00 71.10           C
ATOM   1868  C   GLY   254      25.994 105.690  20.737  1.00 71.10           C
ATOM   1869  O   GLY   254      27.134 105.246  20.622  1.00 71.10           O
ATOM   1870  N   GLU   255      25.665 106.917  20.302  1.00236.31           N
ATOM   1871  CA  GLU   255      26.667 107.691  19.643  1.00236.31           C
ATOM   1872  CB  GLU   255      27.936 107.865  20.505  1.00236.31           C
ATOM   1873  CG  GLU   255      29.060 108.691  19.874  1.00236.31           C
ATOM   1874  CD  GLU   255      30.240 108.668  20.838  1.00236.31           C
ATOM   1875  OE1 GLU   255      30.384 107.658  21.580  1.00236.31           O
ATOM   1876  OE2 GLU   255      31.014 109.661  20.848  1.00236.31           O
ATOM   1877  C   GLU   255      27.028 106.934  18.404  1.00236.31           C
ATOM   1878  O   GLU   255      28.174 106.944  17.956  1.00236.31           O
ATOM   1879  N   LYS   256      26.027 106.252  17.810  1.00 72.93           N
ATOM   1880  CA  LYS   256      26.252 105.526  16.595  1.00 72.93           C
ATOM   1881  CB  LYS   256      25.720 104.080  16.634  1.00 72.93           C
ATOM   1882  CG  LYS   256      26.488 103.194  17.621  1.00 72.93           C
ATOM   1883  CD  LYS   256      25.819 101.856  17.949  1.00 72.93           C
ATOM   1884  CE  LYS   256      26.575 101.061  19.020  1.00 72.93           C
ATOM   1885  NZ  LYS   256      25.808  99.855  19.410  1.00 72.93           N
ATOM   1886  C   LYS   256      25.528 106.255  15.507  1.00 72.93           C
ATOM   1887  O   LYS   256      24.586 107.000  15.769  1.00 72.93           O
ATOM   1888  N   VAL   257      25.971 106.106  14.244  1.00 50.32           N
ATOM   1889  CA  VAL   257      25.238 106.766  13.205  1.00 50.32           C
ATOM   1890  CB  VAL   257      26.071 107.416  12.141  1.00 50.32           C
ATOM   1891  CG1 VAL   257      25.110 107.983  11.084  1.00 50.32           C
ATOM   1892  CG2 VAL   257      26.956 108.495  12.788  1.00 50.32           C
ATOM   1893  C   VAL   257      24.393 105.722  12.554  1.00 50.32           C
ATOM   1894  O   VAL   257      24.757 104.548  12.535  1.00 50.32           O
ATOM   1895  N   GLN   258      23.209 106.107  12.041  1.00 68.72           N
ATOM   1896  CA  GLN   258      22.398 105.106  11.416  1.00 68.72           C
ATOM   1897  CB  GLN   258      21.232 104.572  12.268  1.00 68.72           C
ATOM   1898  CG  GLN   258      21.711 103.772  13.484  1.00 68.72           C
ATOM   1899  CD  GLN   258      20.564 102.886  13.943  1.00 68.72           C
ATOM   1900  OE1 GLN   258      20.206 101.925  13.262  1.00 68.72           O
ATOM   1901  NE2 GLN   258      19.971 103.203  15.127  1.00 68.72           N
ATOM   1902  C   GLN   258      21.866 105.614  10.117  1.00 68.72           C
ATOM   1903  O   GLN   258      22.050 106.776   9.757  1.00 68.72           O
ATOM   1904  N   ALA   259      21.205 104.709   9.370  1.00 41.27           N
ATOM   1905  CA  ALA   259      20.723 105.006   8.057  1.00 41.27           C
ATOM   1906  CB  ALA   259      20.112 103.786   7.343  1.00 41.27           C
ATOM   1907  C   ALA   259      19.672 106.057   8.132  1.00 41.27           C
ATOM   1908  O   ALA   259      18.808 106.059   9.007  1.00 41.27           O
ATOM   1909  N   LYS   260      19.769 107.013   7.196  1.00137.34           N
ATOM   1910  CA  LYS   260      18.840 108.087   7.064  1.00137.34           C
ATOM   1911  CB  LYS   260      19.356 109.117   6.038  1.00137.34           C
ATOM   1912  CG  LYS   260      18.527 110.393   5.844  1.00137.34           C
ATOM   1913  CD  LYS   260      17.097 110.143   5.357  1.00137.34           C
ATOM   1914  CE  LYS   260      16.488 111.276   4.537  1.00137.34           C
ATOM   1915  NZ  LYS   260      16.748 111.020   3.104  1.00137.34           N
ATOM   1916  C   LYS   260      17.531 107.527   6.590  1.00137.34           C
ATOM   1917  O   LYS   260      16.482 107.951   7.065  1.00137.34           O
ATOM   1918  N   TYR   261      17.534 106.571   5.633  1.00194.14           N
ATOM   1919  CA  TYR   261      16.248 106.199   5.098  1.00194.14           C
ATOM   1920  CB  TYR   261      16.093 106.702   3.650  1.00194.14           C
ATOM   1921  CG  TYR   261      14.822 106.182   3.077  1.00194.14           C
ATOM   1922  CD1 TYR   261      13.626 106.744   3.445  1.00194.14           C
ATOM   1923  CD2 TYR   261      14.834 105.153   2.162  1.00194.14           C
ATOM   1924  CE1 TYR   261      12.444 106.281   2.921  1.00194.14           C
ATOM   1925  CE2 TYR   261      13.655 104.686   1.632  1.00194.14           C
ATOM   1926  CZ  TYR   261      12.462 105.248   2.016  1.00194.14           C
ATOM   1927  OH  TYR   261      11.253 104.772   1.478  1.00194.14           O
ATOM   1928  C   TYR   261      15.985 104.712   5.076  1.00194.14           C
ATOM   1929  O   TYR   261      16.540 104.009   4.231  1.00194.14           O
ATOM   1930  N   PRO   262      15.198 104.185   5.986  1.00115.29           N
ATOM   1931  CA  PRO   262      14.733 102.824   5.790  1.00115.29           C
ATOM   1932  CD  PRO   262      15.601 104.375   7.374  1.00115.29           C
ATOM   1933  CB  PRO   262      14.731 102.144   7.159  1.00115.29           C
ATOM   1934  CG  PRO   262      14.847 103.297   8.164  1.00115.29           C
ATOM   1935  C   PRO   262      13.385 102.731   5.086  1.00115.29           C
ATOM   1936  O   PRO   262      12.596 103.661   5.250  1.00115.29           O
ATOM   1937  N   VAL   263      13.083 101.613   4.355  1.00147.45           N
ATOM   1938  CA  VAL   263      11.823 101.415   3.637  1.00147.45           C
ATOM   1939  CB  VAL   263      11.858 101.998   2.256  1.00147.45           C
ATOM   1940  CG1 VAL   263      12.927 101.248   1.440  1.00147.45           C
ATOM   1941  CG2 VAL   263      10.448 101.912   1.651  1.00147.45           C
ATOM   1942  C   VAL   263      11.521  99.917   3.450  1.00147.45           C
ATOM   1943  O   VAL   263      12.432  99.112   3.625  1.00147.45           O
ATOM   1944  N   ASP   264      10.237  99.500   3.132  1.00194.33           N
ATOM   1945  CA  ASP   264       9.838  98.124   2.804  1.00194.33           C
ATOM   1946  CB  ASP   264      10.031  97.109   3.958  1.00194.33           C
ATOM   1947  CG  ASP   264       9.222  97.475   5.200  1.00194.33           C
ATOM   1948  OD1 ASP   264       8.504  98.509   5.185  1.00194.33           O
ATOM   1949  OD2 ASP   264       9.333  96.715   6.199  1.00194.33           O
ATOM   1950  C   ASP   264       8.397  98.050   2.285  1.00194.33           C
ATOM   1951  O   ASP   264       7.483  98.627   2.870  1.00194.33           O
ATOM   1952  N   LEU   265       8.150  97.332   1.150  1.00 85.51           N
ATOM   1953  CA  LEU   265       6.821  97.219   0.567  1.00 85.51           C
ATOM   1954  CB  LEU   265       6.725  97.797  -0.858  1.00 85.51           C
ATOM   1955  CG  LEU   265       6.840  99.329  -0.953  1.00 85.51           C
ATOM   1956  CD1 LEU   265       6.761  99.794  -2.415  1.00 85.51           C
ATOM   1957  CD2 LEU   265       5.782 100.024  -0.080  1.00 85.51           C
ATOM   1958  C   LEU   265       6.451  95.770   0.436  1.00 85.51           C
ATOM   1959  O   LEU   265       7.144  95.009  -0.235  1.00 85.51           O
ATOM   1960  N   LYS   266       5.319  95.343   1.040  1.00 48.46           N
ATOM   1961  CA  LYS   266       4.955  93.955   0.926  1.00 48.46           C
ATOM   1962  CB  LYS   266       5.051  93.181   2.254  1.00 48.46           C
ATOM   1963  CG  LYS   266       6.509  92.910   2.644  1.00 48.46           C
ATOM   1964  CD  LYS   266       6.723  92.435   4.083  1.00 48.46           C
ATOM   1965  CE  LYS   266       8.159  91.972   4.343  1.00 48.46           C
ATOM   1966  NZ  LYS   266       8.320  91.551   5.753  1.00 48.46           N
ATOM   1967  C   LYS   266       3.569  93.825   0.363  1.00 48.46           C
ATOM   1968  O   LYS   266       2.722  94.700   0.537  1.00 48.46           O
ATOM   1969  N   LEU   267       3.328  92.705  -0.357  1.00 47.00           N
ATOM   1970  CA  LEU   267       2.077  92.415  -1.010  1.00 47.00           C
ATOM   1971  CB  LEU   267       2.287  91.913  -2.452  1.00 47.00           C
ATOM   1972  CG  LEU   267       0.998  91.547  -3.209  1.00 47.00           C
ATOM   1973  CD1 LEU   267       0.127  92.784  -3.473  1.00 47.00           C
ATOM   1974  CD2 LEU   267       1.315  90.755  -4.488  1.00 47.00           C
ATOM   1975  C   LEU   267       1.397  91.310  -0.262  1.00 47.00           C
ATOM   1976  O   LEU   267       2.030  90.323   0.110  1.00 47.00           O
ATOM   1977  N   VAL   268       0.076  91.447  -0.014  1.00 96.41           N
ATOM   1978  CA  VAL   268      -0.613  90.411   0.699  1.00 96.41           C
ATOM   1979  CB  VAL   268      -0.857  90.745   2.139  1.00 96.41           C
ATOM   1980  CG1 VAL   268       0.505  90.874   2.844  1.00 96.41           C
ATOM   1981  CG2 VAL   268      -1.691  92.031   2.203  1.00 96.41           C
ATOM   1982  C   VAL   268      -1.934  90.172   0.038  1.00 96.41           C
ATOM   1983  O   VAL   268      -2.490  91.055  -0.614  1.00 96.41           O
ATOM   1984  N   VAL   269      -2.459  88.937   0.177  1.00 50.13           N
ATOM   1985  CA  VAL   269      -3.705  88.582  -0.436  1.00 50.13           C
ATOM   1986  CB  VAL   269      -3.508  87.978  -1.807  1.00 50.13           C
ATOM   1987  CG1 VAL   269      -4.864  87.599  -2.430  1.00 50.13           C
ATOM   1988  CG2 VAL   269      -2.718  88.989  -2.659  1.00 50.13           C
ATOM   1989  C   VAL   269      -4.354  87.595   0.492  1.00 50.13           C
ATOM   1990  O   VAL   269      -3.728  87.135   1.445  1.00 50.13           O
ATOM   1991  N   LYS   270      -5.642  87.272   0.254  1.00 82.20           N
ATOM   1992  CA  LYS   270      -6.378  86.356   1.074  1.00 82.20           C
ATOM   1993  CB  LYS   270      -7.797  86.119   0.531  1.00 82.20           C
ATOM   1994  CG  LYS   270      -8.593  85.056   1.287  1.00 82.20           C
ATOM   1995  CD  LYS   270     -10.073  85.044   0.903  1.00 82.20           C
ATOM   1996  CE  LYS   270     -10.303  85.372  -0.574  1.00 82.20           C
ATOM   1997  NZ  LYS   270     -11.752  85.454  -0.860  1.00 82.20           N
ATOM   1998  C   LYS   270      -5.691  85.032   1.061  1.00 82.20           C
ATOM   1999  O   LYS   270      -5.531  84.409   2.109  1.00 82.20           O
ATOM   2000  N   GLN   271      -5.250  84.594  -0.136  1.00 52.07           N
ATOM   2001  CA  GLN   271      -4.628  83.312  -0.335  1.00 52.07           C
ATOM   2002  CB  GLN   271      -3.707  82.834   0.809  1.00 52.07           C
ATOM   2003  CG  GLN   271      -2.422  83.644   1.000  1.00 52.07           C
ATOM   2004  CD  GLN   271      -1.593  82.948   2.076  1.00 52.07           C
ATOM   2005  OE1 GLN   271      -0.546  83.439   2.496  1.00 52.07           O
ATOM   2006  NE2 GLN   271      -2.076  81.759   2.532  1.00 52.07           N
ATOM   2007  C   GLN   271      -5.765  82.305  -0.446  1.00 52.07           C
ATOM   2008  O   GLN   271      -5.508  81.143  -0.864  1.00 52.07           O
ATOM   2009  OXT GLN   271      -6.914  82.693  -0.108  1.00 52.07           O
TER    2010      GLN   271
END
