# Supplementary material for: Estimating local protein model quality: prospects for molecular replacement
Source: Acta Crystallogr D Struct Biol. 2020 Mar 3;76(Pt 3):285–90. doi: 10.1107/S2059798320000972 (PMC7057213; doi:10.1107/S2059798320000972)
Supplement: Supplementary file 1 [file d-76-00285-sup1.zip › models/1drj.3gbv_A.B99990001.pdb.proq3.sscore.local]

ProQ2 ProQRosCen ProQRosFA ProQ3
0.41802632 0.80557189 0.89741103 0.63331698
0.53401577 0.85694153 0.96804689 0.7128654
0.57022074 0.83115864 0.9687867 0.78419145
0.77058104 0.91539019 1.0735971 0.92900243
0.88564117 0.87513722 1.0557143 0.98574901
0.8988607 0.85771269 1.0755198 1.0025085
0.82003845 0.81183642 0.97814341 0.92894003
0.82008254 0.87190559 0.97175743 0.94033173
0.7690493 0.85815893 0.87142096 0.84300761
0.70976324 0.80800104 0.80348442 0.76645636
0.64596294 0.81908418 0.74429877 0.71819098
0.65437124 0.81136784 0.71168279 0.68647268
0.72538377 0.87546198 0.79614651 0.72960062
0.81640342 0.95065711 0.89016371 0.82870512
0.81106733 0.91062224 0.93567448 0.86647492
0.77989349 0.87165748 0.92251942 0.86114007
0.74273476 0.81451868 0.89830832 0.85593015
0.63638556 0.77836825 0.85839666 0.80613685
0.65423403 0.77890934 0.82649838 0.80518296
0.66240754 0.77339429 0.87366782 0.82118982
0.69589187 0.86308076 0.86292563 0.82242624
0.71528922 0.87944204 0.88577359 0.83912471
0.76908352 0.87886676 0.88113533 0.89373882
0.71984295 0.80375584 0.85112739 0.8248398
0.68091298 0.74428643 0.82210145 0.78668357
0.73758379 0.79998641 0.79224516 0.77498836
0.6750241 0.7830234 0.79948793 0.74886951
0.6096057 0.74361293 0.76822054 0.68552364
0.55210797 0.64545113 0.72217237 0.65150291
0.55128824 0.65699389 0.75880865 0.64588978
0.60089072 0.69260479 0.75852639 0.63300938
0.64586922 0.71051128 0.90480032 0.75911414
0.68819429 0.63621807 0.88469651 0.74582933
0.75322075 0.65766896 0.93918555 0.81409123
0.75169554 0.65717337 0.96289091 0.76365698
0.75231818 0.63030246 0.87758836 0.7551978
0.73856274 0.68525608 0.94891225 0.75888663
0.68440804 0.65949091 0.83968802 0.69413312
0.6516993 0.67939462 0.80931015 0.63681257
0.58619418 0.66245842 0.74587524 0.59467974
0.57185342 0.75618402 0.76050465 0.58547759
0.59455694 0.70108502 0.80879645 0.62903356
0.59100192 0.71057737 0.79566904 0.63748024
0.56475733 0.64403796 0.80429756 0.61439829
0.60739274 0.69008706 0.86160355 0.68119957
0.59359689 0.68550595 0.86471506 0.66931424
0.60049606 0.66024306 0.86713503 0.68433289
0.56723369 0.67579234 0.85408755 0.65538406
0.65008067 0.68827417 0.88941651 0.7305234
0.77368117 0.72389841 0.93042688 0.83435581
0.82653408 0.77559607 0.93323129 0.86976864
0.83302082 0.74445198 0.90837534 0.8702583
0.79956084 0.72149385 0.86845332 0.82171214
0.71978084 0.65827897 0.81138767 0.76185615
0.66962038 0.64221073 0.80266981 0.73458832
0.63953887 0.64429641 0.77893102 0.6917587
0.59222684 0.66008364 0.73875681 0.64202451
0.73579911 0.70636264 0.8344475 0.78201726
0.79351513 0.6542939 0.84220026 0.80121771
0.82142893 0.67867402 0.88638968 0.83511908
0.86326069 0.72123274 0.91989993 0.88081267
0.83941228 0.67156685 0.82611081 0.83590677
0.84036025 0.74011643 0.87231488 0.8431903
0.89375544 0.81618662 0.82136222 0.82039008
0.88731088 0.8648334 0.86478794 0.85380104
0.87701924 0.88591357 0.78098125 0.81206714
0.86604141 0.83843525 0.73717731 0.78861379
0.87564445 0.88373673 0.76634949 0.82563531
0.84538068 0.85991833 0.72405812 0.78796561
0.84473914 0.84606083 0.73480418 0.79172844
0.84407607 0.7946571 0.7430255 0.82489365
0.78084665 0.76601436 0.73220892 0.77922762
0.68805109 0.76121367 0.76613505 0.75320994
0.71882625 0.75504717 0.79455777 0.78927563
0.73959068 0.75596011 0.83651291 0.83492263
0.70777355 0.73860451 0.86340996 0.82990373
0.76586856 0.71346205 0.84053597 0.83341942
0.78088075 0.78142068 0.90892321 0.86697501
0.72088824 0.75573146 0.91082335 0.83971796
0.67030894 0.73105094 0.87236808 0.82113846
0.66085721 0.74626282 0.91044078 0.83584523
0.67275013 0.78991706 0.94258793 0.83693468
0.83190759 0.94265687 1.0942231 0.98286049
0.90701673 0.96586684 1.1017844 1.0117309
0.98561172 0.97438969 1.1378904 1.0666186
1.0045854 0.89665751 1.0301372 1.0544045
0.93642668 0.78494324 0.93520597 0.96027239
0.86424891 0.81730876 0.9033984 0.91613327
0.8228793 0.77868241 0.7777108 0.79315597
0.75938819 0.77202965 0.71478782 0.7600693
0.64913146 0.6640245 0.59590095 0.63561748
0.56794385 0.63131435 0.53346321 0.58883503
0.53881327 0.60370255 0.50146539 0.53868896
0.55306289 0.63742841 0.51773495 0.53357572
0.55266601 0.7057966 0.57571802 0.58302408
0.57831699 0.69299393 0.66711087 0.66502082
0.59217796 0.6495685 0.75950341 0.72858239
0.62237917 0.66175922 0.81249534 0.77422343
0.74760934 0.71493212 0.9355652 0.87271756
0.7497431 0.75150428 0.97331845 0.85972451
0.81754887 0.7543426 1.0341546 0.93255279
0.76437026 0.713228 1.0323796 0.9091834
0.78081959 0.72066806 1.0235583 0.90049106
0.77713561 0.73927549 1.0201967 0.91123129
0.77584058 0.71746176 1.0130413 0.92153062
0.72672387 0.64684629 0.98594582 0.89137162
0.71912409 0.63465662 0.9696583 0.84382185
0.76573309 0.70267557 1.0067442 0.88378578
0.76960005 0.72477684 0.9759666 0.87438695
0.69813653 0.70007209 0.90899332 0.80968968
0.69148542 0.65770656 0.87608039 0.79916694
0.67733539 0.68596758 0.8170546 0.76934787
0.59247164 0.5922272 0.73937444 0.67195991
0.47961508 0.51869894 0.63323286 0.55718903
0.52774099 0.47909306 0.61692517 0.57854779
0.59071461 0.48379516 0.58815849 0.58068572
0.59052373 0.52376388 0.56003448 0.57959941
0.63010922 0.43266978 0.48155946 0.53555408
0.52582963 0.45572606 0.43770108 0.48891016
0.53518849 0.46977329 0.39832581 0.45828802
0.54350497 0.55685308 0.40607063 0.48301824
0.60263399 0.51823458 0.47047544 0.51822331
0.65798098 0.48451482 0.47391515 0.53872655
0.67335955 0.52004467 0.58485868 0.64851217
0.76444072 0.59218475 0.70811922 0.72128737
0.83333676 0.64748804 0.77735139 0.75532135
0.81899785 0.69694535 0.81924956 0.77392801
0.7464229 0.66503228 0.80788034 0.7066992
0.71360095 0.72592619 0.80759044 0.696879
0.65739702 0.71078572 0.70259706 0.63181576
0.59448204 0.71325131 0.63283863 0.59685509
0.54031228 0.67502556 0.59873166 0.55865724
0.5483739 0.66840502 0.60162513 0.56343151
0.60291649 0.72256868 0.64804879 0.64044852
0.64360389 0.73744439 0.6901297 0.6627334
0.65119078 0.74463618 0.71972267 0.68547788
0.69145138 0.7303136 0.76455888 0.74800939
0.68250451 0.75996866 0.7617181 0.73518383
0.62306122 0.77863294 0.83300532 0.74067971
0.69417157 0.87423102 0.87962239 0.78608676
0.67399586 0.8934234 0.89693693 0.80160909
0.69864309 0.87751231 0.91403869 0.82664698
0.68551836 0.91348464 0.92913514 0.83997564
0.72464839 0.95015541 0.98519216 0.89735565
0.73033781 0.95530443 0.98669835 0.90565515
0.66891595 0.86746679 0.90930853 0.84295603
0.59395019 0.78520569 0.85663698 0.79465997
0.55109112 0.75981916 0.84332989 0.78023178
0.53254245 0.72984361 0.82756539 0.76270904
0.45639613 0.69472944 0.73625188 0.66104793
0.41547424 0.64189791 0.70815885 0.60613163
0.47057858 0.65455568 0.72181677 0.62492121
0.52410593 0.64755434 0.7194047 0.63933151
0.55591182 0.59812242 0.72790639 0.67003017
0.63110301 0.63326233 0.73871551 0.693389
0.73158299 0.61628346 0.69033406 0.70761682
0.69499522 0.62203197 0.70756892 0.65885478
0.61329929 0.56244001 0.60875227 0.589109
0.57938155 0.56258275 0.57636919 0.51660314
0.47274123 0.50138675 0.40650633 0.39552066
0.41517718 0.55594577 0.41360147 0.3591351
0.37304196 0.49126707 0.36157899 0.33443269
0.38608381 0.58393179 0.38288117 0.32591052
0.35435185 0.59108843 0.37534424 0.31668626
0.37594905 0.63468373 0.38799974 0.32763746
0.35262828 0.54323006 0.31782508 0.30561906
0.33738785 0.51057213 0.31867298 0.29910766
0.3207157 0.50827594 0.29443232 0.30133018
0.31140005 0.5669548 0.34537888 0.30959113
0.31965203 0.58926152 0.36174712 0.32134682
0.41570217 0.60217108 0.43750275 0.42638687
0.58377482 0.68625007 0.57205677 0.58710861
0.66434338 0.75034018 0.63769319 0.67503657
0.67457838 0.74767783 0.69088709 0.68938316
0.7537992 0.74251639 0.72585738 0.75554915
0.80645645 0.7519214 0.74847579 0.79393143
0.82541373 0.74811044 0.79223264 0.83896603
0.77056956 0.78658374 0.80189467 0.80837984
0.72903947 0.74986581 0.79349445 0.78647508
0.72703349 0.79883806 0.80135313 0.78312156
0.73104398 0.84134147 0.86343415 0.83867175
0.72063961 0.83178064 0.88454935 0.86493036
0.81784479 0.80972732 0.96370049 0.95290938
0.87939452 0.83529167 1.0129774 0.99153993
0.94878217 0.80917746 1.0834094 1.0207339
1.0790813 0.8429182 1.1413036 1.1051874
1.0933912 0.86895259 1.1503864 1.1182046
1.0414285 0.84421486 1.088203 1.0801098
0.96282893 0.81030543 1.0210882 1.0035842
0.98720872 0.82999084 0.97542929 0.98147872
0.95815615 0.85639651 0.98154312 0.96698924
1.002183 0.92035823 1.0117438 1.0123556
1.0050645 0.8883481 0.99910384 0.99523214
1.0046106 0.85333786 0.96220148 0.98714485
0.9489914 0.85292813 0.94817821 0.94799038
0.93806418 0.82918973 0.98074024 0.97210459
0.91153651 0.79994527 0.93913475 0.95460529
0.83286195 0.71906456 0.86850837 0.87984929
0.76710388 0.74390101 0.88932455 0.84931332
0.80110964 0.71136464 0.87841172 0.85700002
0.83044818 0.73587675 0.9035658 0.92159414
0.79216835 0.71641374 0.858506 0.87850858
0.78401731 0.66474165 0.81320895 0.84618416
0.7369241 0.70490576 0.8473276 0.84449022
0.75695435 0.68205013 0.79589104 0.83488403
0.7038075 0.73366884 0.83578317 0.83441175
0.69762155 0.71901598 0.82217717 0.83377577
0.79155984 0.73786332 0.91295451 0.90212604
0.83210036 0.74571228 0.97218504 0.98437891
0.91999001 0.74878439 1.0644815 1.0310941
0.98634425 0.75442978 1.1122221 1.0655541
1.0864769 0.79302384 1.1460008 1.1179008
1.0157718 0.80676575 1.133646 1.0684593
0.98219014 0.82920601 1.096944 1.0539087
0.89930978 0.76371481 1.0091267 0.93845537
0.77731937 0.7606312 0.8319211 0.83767788
0.67877882 0.66231805 0.78294269 0.73826073
0.7081589 0.70078159 0.76996287 0.76272201
0.73161782 0.73573804 0.8068692 0.77422657
0.75894788 0.71550449 0.75042584 0.76550694
0.63897645 0.69294461 0.72990534 0.67302364
0.65836226 0.69356645 0.73727202 0.69920435
0.66356335 0.70439322 0.74160395 0.65379543
0.60374592 0.69289519 0.73153014 0.63623708
0.5553802 0.64691368 0.65532625 0.58961308
0.49985031 0.65027784 0.66864507 0.58516317
0.60944692 0.65847877 0.76316401 0.67454968
0.66547478 0.73581981 0.87482455 0.77952334
0.71949261 0.66381186 0.89269182 0.86549673
0.76791337 0.68621855 0.9967002 0.90449632
0.84853437 0.74324544 1.0519241 0.96393972
0.86024925 0.73602621 1.1237547 0.97084431
0.7988805 0.71365173 1.1359515 0.966923
0.7748318 0.71133106 1.0824296 0.93270371
0.72609536 0.70551858 1.0518161 0.87438385
0.71543753 0.77803195 1.0452136 0.8823507
0.66789961 0.74166839 0.99366857 0.86497974
0.64989006 0.79351986 0.99895365 0.89269927
0.63209626 0.70997375 0.94399604 0.82789722
0.73838004 0.84336215 1.0277552 0.94637252
0.71205893 0.84701022 1.0390081 0.93584213
0.68989334 0.80827349 1.0425893 0.92696296
0.63342264 0.75433498 0.98642883 0.87993756
0.71283784 0.75640764 0.99283778 0.92225331
0.73121573 0.81493764 1.0222755 0.93790749
0.73726522 0.75668237 0.9769095 0.9109236
0.72200196 0.7643699 0.98968778 0.89659269
0.68681126 0.70866258 0.94110505 0.84966572
0.67712234 0.70802799 0.92595442 0.78897376
0.62871841 0.66948589 0.86059157 0.73587555
0.56461905 0.64627298 0.78571571 0.66308759
0.46907705 0.63740081 0.73948399 0.5911012
0.46918543 0.64609777 0.67647463 0.52712243
0.44391639 0.66984031 0.67479331 0.4829738
0.39758419 0.62573015 0.61773109 0.44420122
0.36964311 0.58418482 0.59900523 0.41030305
0.36041634 0.57423416 0.55695796 0.38742193
0.39200857 0.58673255 0.60776469 0.45078943
0.35494651 0.45489913 0.51244718 0.40292016
0.33108697 0.51467893 0.55747227 0.41867007
0.370531 0.5569675 0.62682584 0.46858336
0.39767188 0.59306534 0.63661035 0.47339106
0.37387872 0.60286691 0.68436748 0.48814777
0.43879265 0.5854129 0.7151553 0.52472555
0.45993149 0.55586151 0.7216874 0.56031808
0.51680452 0.55751256 0.75681697 0.56582304
0.44906592 0.57206438 0.80438772 0.55782551
0.41904496 0.6072134 0.81260054 0.50862108
0.29835981 0.5835857 0.74782531 0.43174061
0.27023364 0.62126332 0.74955404 0.40522392
0.17320176 0.55630205 0.62305992 0.32069636
