# Supplementary material for: Estimating local protein model quality: prospects for molecular replacement
Source: Acta Crystallogr D Struct Biol. 2020 Mar 3;76(Pt 3):285–90. doi: 10.1107/S2059798320000972 (PMC7057213; doi:10.1107/S2059798320000972)
Supplement: Supplementary file 1 [file d-76-00285-sup1.zip › models/1drj.3gbv_A.B99990001.pdb.proq3d.sscore.local]

ProQ2D ProQRosCenD ProQRosFAD ProQ3D
4.925001859664916992e-01 5.428614020347595215e-01 7.738416790962219238e-01 5.866700410842895508e-01
5.018320679664611816e-01 7.904556393623352051e-01 8.926301598548889160e-01 7.686597108840942383e-01
5.815687179565429688e-01 7.265884876251220703e-01 8.740942478179931641e-01 7.953746318817138672e-01
7.661949396133422852e-01 8.245566487312316895e-01 9.207990169525146484e-01 9.150463938713073730e-01
8.094277381896972656e-01 8.650444746017456055e-01 9.180567860603332520e-01 9.177271723747253418e-01
7.443419694900512695e-01 8.650898933410644531e-01 9.246883392333984375e-01 9.099118113517761230e-01
6.491240859031677246e-01 8.264172673225402832e-01 8.789703249931335449e-01 8.613213300704956055e-01
7.374064922332763672e-01 8.353024125099182129e-01 8.937576413154602051e-01 8.588719367980957031e-01
7.747023105621337891e-01 8.175307512283325195e-01 8.424648642539978027e-01 8.375167250633239746e-01
7.965776324272155762e-01 8.124998807907104492e-01 8.306134939193725586e-01 8.031136393547058105e-01
7.243956327438354492e-01 8.208763599395751953e-01 6.524407267570495605e-01 6.760219335556030273e-01
5.458915233612060547e-01 7.916996479034423828e-01 5.922087430953979492e-01 5.584248900413513184e-01
6.109176278114318848e-01 7.643945813179016113e-01 6.681786775588989258e-01 6.072431206703186035e-01
8.152604699134826660e-01 8.144200444221496582e-01 8.483633399009704590e-01 6.500727534294128418e-01
7.302339076995849609e-01 9.056966900825500488e-01 8.616629838943481445e-01 7.594398260116577148e-01
7.647764682769775391e-01 8.380432724952697754e-01 8.736404180526733398e-01 8.059291839599609375e-01
7.266066074371337891e-01 8.042035102844238281e-01 8.515355587005615234e-01 8.218593001365661621e-01
7.435510754585266113e-01 8.055872321128845215e-01 7.694690823554992676e-01 7.400065064430236816e-01
7.708849310874938965e-01 7.837117314338684082e-01 7.560238242149353027e-01 7.629005312919616699e-01
7.437257766723632812e-01 8.335316777229309082e-01 8.590153455734252930e-01 8.000448346138000488e-01
7.817278504371643066e-01 8.453506231307983398e-01 8.662110567092895508e-01 8.272287845611572266e-01
8.174028396606445312e-01 8.807963132858276367e-01 9.043474197387695312e-01 9.111294746398925781e-01
8.258519768714904785e-01 8.646159172058105469e-01 8.853569030761718750e-01 8.833126425743103027e-01
7.702661156654357910e-01 7.426977157592773438e-01 8.510720729827880859e-01 7.950066328048706055e-01
7.838315367698669434e-01 7.184879183769226074e-01 8.118928670883178711e-01 7.801589965820312500e-01
7.319031357765197754e-01 7.777317166328430176e-01 8.423124551773071289e-01 7.929066419601440430e-01
6.945663690567016602e-01 7.774445414543151855e-01 8.642278909683227539e-01 7.675707340240478516e-01
5.141143798828125000e-01 7.426998615264892578e-01 8.262832164764404297e-01 7.108197212219238281e-01
4.896495640277862549e-01 6.822056174278259277e-01 7.317788004875183105e-01 7.268881797790527344e-01
4.947600364685058594e-01 7.040044665336608887e-01 7.656103372573852539e-01 7.011161446571350098e-01
4.954259693622589111e-01 6.745588779449462891e-01 6.798631548881530762e-01 6.226261258125305176e-01
6.442281603813171387e-01 7.290242910385131836e-01 8.452484011650085449e-01 7.896688580513000488e-01
7.267682552337646484e-01 6.739413142204284668e-01 8.602740764617919922e-01 7.924613952636718750e-01
7.693651914596557617e-01 7.983132600784301758e-01 9.315854310989379883e-01 9.357379078865051270e-01
7.735453248023986816e-01 8.139715790748596191e-01 9.442909955978393555e-01 8.695524334907531738e-01
7.363190650939941406e-01 7.737172245979309082e-01 9.301021695137023926e-01 9.000635147094726562e-01
8.190104365348815918e-01 8.113108873367309570e-01 9.219727516174316406e-01 8.729774355888366699e-01
6.252489686012268066e-01 7.161972522735595703e-01 8.360050916671752930e-01 8.419004082679748535e-01
5.559087395668029785e-01 6.907595396041870117e-01 8.395960330963134766e-01 7.059375047683715820e-01
5.440509915351867676e-01 6.356984376907348633e-01 7.065475583076477051e-01 6.630510687828063965e-01
5.190529823303222656e-01 7.887026071548461914e-01 7.223904728889465332e-01 6.656804680824279785e-01
5.108051300048828125e-01 7.165254950523376465e-01 8.556646704673767090e-01 6.800198554992675781e-01
5.257558226585388184e-01 7.807314991950988770e-01 8.773282170295715332e-01 6.817191839218139648e-01
5.273370742797851562e-01 7.403517365455627441e-01 8.851238489151000977e-01 5.759747624397277832e-01
5.383393764495849609e-01 7.188728451728820801e-01 9.071788787841796875e-01 6.385253667831420898e-01
5.289872288703918457e-01 6.279086470603942871e-01 8.888835906982421875e-01 5.177462100982666016e-01
5.037785172462463379e-01 6.958511471748352051e-01 8.525359630584716797e-01 4.379261732101440430e-01
5.138885378837585449e-01 6.520065665245056152e-01 7.346096038818359375e-01 4.347121715545654297e-01
5.268769264221191406e-01 7.408563494682312012e-01 8.218872547149658203e-01 4.952712953090667725e-01
5.850676894187927246e-01 7.748658061027526855e-01 9.160177111625671387e-01 6.552351117134094238e-01
6.130723953247070312e-01 7.724941372871398926e-01 8.990652561187744141e-01 6.632383465766906738e-01
5.622167587280273438e-01 7.751059532165527344e-01 8.934915661811828613e-01 7.093116641044616699e-01
6.381067037582397461e-01 8.035550117492675781e-01 8.877617120742797852e-01 8.506199121475219727e-01
5.161558389663696289e-01 7.233082652091979980e-01 8.196698427200317383e-01 7.760854363441467285e-01
6.294903755187988281e-01 6.506016850471496582e-01 7.815599441528320312e-01 8.394263982772827148e-01
6.565876007080078125e-01 7.193664312362670898e-01 7.740319371223449707e-01 8.106550574302673340e-01
6.089208126068115234e-01 7.661375403404235840e-01 6.534843444824218750e-01 6.893381476402282715e-01
7.918142080307006836e-01 7.615270614624023438e-01 8.007228374481201172e-01 8.163667321205139160e-01
7.814503312110900879e-01 7.191556096076965332e-01 8.408617377281188965e-01 8.530455827713012695e-01
9.061160087585449219e-01 7.350392341613769531e-01 8.908599615097045898e-01 9.072340130805969238e-01
9.250000119209289551e-01 7.939997911453247070e-01 9.046277999877929688e-01 9.142277240753173828e-01
9.066150188446044922e-01 6.527265310287475586e-01 8.461083173751831055e-01 8.700392842292785645e-01
9.159743189811706543e-01 7.934931516647338867e-01 9.020926952362060547e-01 8.806952238082885742e-01
9.287117123603820801e-01 8.012898564338684082e-01 8.310818076133728027e-01 8.579110503196716309e-01
9.314968585968017578e-01 8.366922736167907715e-01 9.088898301124572754e-01 8.608882427215576172e-01
8.617106080055236816e-01 8.176205754280090332e-01 9.095593690872192383e-01 8.244597911834716797e-01
8.850551247596740723e-01 8.194184303283691406e-01 8.084812164306640625e-01 8.193863630294799805e-01
8.796112537384033203e-01 8.105858564376831055e-01 8.608931899070739746e-01 8.311600089073181152e-01
8.535460829734802246e-01 7.562814950942993164e-01 7.513480186462402344e-01 8.052788972854614258e-01
9.057176113128662109e-01 7.820125818252563477e-01 8.223905563354492188e-01 8.847995996475219727e-01
8.863641619682312012e-01 7.514447569847106934e-01 7.733463644981384277e-01 8.967524766921997070e-01
8.506119847297668457e-01 7.425232529640197754e-01 7.057179212570190430e-01 8.006036877632141113e-01
7.722366452217102051e-01 7.887809872627258301e-01 7.459812164306640625e-01 7.341796159744262695e-01
8.520667552947998047e-01 7.852907776832580566e-01 7.797118425369262695e-01 7.927260994911193848e-01
8.664046525955200195e-01 8.000144958496093750e-01 8.226224780082702637e-01 8.011492490768432617e-01
8.450552821159362793e-01 7.570325732231140137e-01 8.282162547111511230e-01 7.327424883842468262e-01
8.990785479545593262e-01 7.908021211624145508e-01 8.179325461387634277e-01 8.319902420043945312e-01
8.985063433647155762e-01 7.627094984054565430e-01 8.835743665695190430e-01 8.339571356773376465e-01
7.881188988685607910e-01 7.190918326377868652e-01 8.966910243034362793e-01 8.626629710197448730e-01
7.736033201217651367e-01 7.130550146102905273e-01 8.275252580642700195e-01 8.715100884437561035e-01
7.026281952857971191e-01 7.282944917678833008e-01 8.746355175971984863e-01 8.660560846328735352e-01
7.417809963226318359e-01 7.276800274848937988e-01 8.400985002517700195e-01 8.312195539474487305e-01
8.498224616050720215e-01 8.051997423171997070e-01 9.445260763168334961e-01 9.222866296768188477e-01
8.899152278900146484e-01 8.756192326545715332e-01 9.409860968589782715e-01 9.014399051666259766e-01
9.228475689888000488e-01 8.969040513038635254e-01 9.644966125488281250e-01 9.642955064773559570e-01
9.406519532203674316e-01 9.100912809371948242e-01 9.277934432029724121e-01 9.533798098564147949e-01
9.264435172080993652e-01 8.645479679107666016e-01 8.750408291816711426e-01 9.244019985198974609e-01
9.057369828224182129e-01 8.851699829101562500e-01 8.669667243957519531e-01 8.820556998252868652e-01
8.728983402252197266e-01 8.951653838157653809e-01 7.830688953399658203e-01 7.775591015815734863e-01
8.541848063468933105e-01 8.254079818725585938e-01 8.015086054801940918e-01 7.202363014221191406e-01
7.703539729118347168e-01 6.924484372138977051e-01 4.540395140647888184e-01 5.187362432479858398e-01
6.064730882644653320e-01 6.385324001312255859e-01 4.110445082187652588e-01 5.243505835533142090e-01
5.478619933128356934e-01 6.170789599418640137e-01 3.654908835887908936e-01 4.545111060142517090e-01
4.812649488449096680e-01 5.659635663032531738e-01 3.515213429927825928e-01 3.963139355182647705e-01
5.508526563644409180e-01 6.905007958412170410e-01 4.154528677463531494e-01 4.971551299095153809e-01
5.865186452865600586e-01 7.235713601112365723e-01 6.789619326591491699e-01 6.925997734069824219e-01
7.787330150604248047e-01 7.387074232101440430e-01 8.782624602317810059e-01 8.198571801185607910e-01
8.373843431472778320e-01 7.121833562850952148e-01 9.024866223335266113e-01 8.041700124740600586e-01
8.497090339660644531e-01 7.748420834541320801e-01 9.470293521881103516e-01 8.597167730331420898e-01
8.790200352668762207e-01 8.073050379753112793e-01 9.370192885398864746e-01 8.844115138053894043e-01
8.745217919349670410e-01 8.587559461593627930e-01 9.559288024902343750e-01 9.336071014404296875e-01
8.497229814529418945e-01 8.260527849197387695e-01 9.513484239578247070e-01 9.289438128471374512e-01
8.329851627349853516e-01 8.266248703002929688e-01 9.539504647254943848e-01 9.332277774810791016e-01
7.774764895439147949e-01 8.361001014709472656e-01 9.427582025527954102e-01 9.114597439765930176e-01
8.356830477714538574e-01 8.502769470214843750e-01 9.419456124305725098e-01 9.407574534416198730e-01
8.571934103965759277e-01 8.151041269302368164e-01 9.393083453178405762e-01 9.248031973838806152e-01
8.310951590538024902e-01 7.800245881080627441e-01 9.239121079444885254e-01 8.879583477973937988e-01
8.551327586174011230e-01 8.191007375717163086e-01 9.471614360809326172e-01 9.044951200485229492e-01
8.826667666435241699e-01 8.258016705513000488e-01 9.313698410987854004e-01 8.842241764068603516e-01
8.462470769882202148e-01 8.056645989418029785e-01 9.045029282569885254e-01 7.313637733459472656e-01
8.059284687042236328e-01 8.204189538955688477e-01 8.813959956169128418e-01 6.495758295059204102e-01
7.944183945655822754e-01 7.618554234504699707e-01 8.620417118072509766e-01 8.283084630966186523e-01
7.144933938980102539e-01 8.099571466445922852e-01 7.497957348823547363e-01 7.834907174110412598e-01
6.190555691719055176e-01 5.847405195236206055e-01 6.080689430236816406e-01 6.678598523139953613e-01
6.638512015342712402e-01 5.836994647979736328e-01 6.226418018341064453e-01 6.244767904281616211e-01
6.178892850875854492e-01 5.689041018486022949e-01 6.670151352882385254e-01 4.854607284069061279e-01
6.330963969230651855e-01 5.647335648536682129e-01 5.856388211250305176e-01 4.846253395080566406e-01
6.525282859802246094e-01 4.364067614078521729e-01 3.859360218048095703e-01 4.535474181175231934e-01
5.793569684028625488e-01 3.763172924518585205e-01 3.673313558101654053e-01 4.394963085651397705e-01
5.323562026023864746e-01 6.133421063423156738e-01 3.452094793319702148e-01 3.586140573024749756e-01
4.339577555656433105e-01 6.147935390472412109e-01 3.585597276687622070e-01 3.570276200771331787e-01
4.281154572963714600e-01 4.709599018096923828e-01 4.348326921463012695e-01 4.477085173130035400e-01
6.101489663124084473e-01 5.033041834831237793e-01 5.010370612144470215e-01 4.988464713096618652e-01
7.619865536689758301e-01 7.098489999771118164e-01 7.108458280563354492e-01 8.028024435043334961e-01
8.525590300559997559e-01 8.119366765022277832e-01 7.939254045486450195e-01 8.231585621833801270e-01
8.838036060333251953e-01 7.917479872703552246e-01 7.886925339698791504e-01 7.665644884109497070e-01
8.376457691192626953e-01 8.546908497810363770e-01 8.833343982696533203e-01 8.178426623344421387e-01
8.364497423171997070e-01 7.995489239692687988e-01 8.320454955101013184e-01 7.629998922348022461e-01
8.037845492362976074e-01 8.849616646766662598e-01 9.169908761978149414e-01 8.370439410209655762e-01
8.103674650192260742e-01 8.387648463249206543e-01 8.536294698715209961e-01 7.689731121063232422e-01
8.242802619934082031e-01 8.162646889686584473e-01 7.539488673210144043e-01 6.757105588912963867e-01
7.297802567481994629e-01 7.544238567352294922e-01 6.759686470031738281e-01 5.970017910003662109e-01
7.350599169731140137e-01 6.989330053329467773e-01 6.090502738952636719e-01 5.302233695983886719e-01
7.237506508827209473e-01 7.213228344917297363e-01 6.760011315345764160e-01 6.295384764671325684e-01
8.178632259368896484e-01 7.587973475456237793e-01 8.489059209823608398e-01 7.777135372161865234e-01
8.242347836494445801e-01 7.892422676086425781e-01 8.593685030937194824e-01 8.015393614768981934e-01
8.130363225936889648e-01 7.881131172180175781e-01 8.618191480636596680e-01 8.358692526817321777e-01
8.278120160102844238e-01 8.031541109085083008e-01 8.478100895881652832e-01 8.016839623451232910e-01
8.019500374794006348e-01 8.138169050216674805e-01 8.423833250999450684e-01 8.147875070571899414e-01
8.570883274078369141e-01 8.429651260375976562e-01 9.026705026626586914e-01 8.881554603576660156e-01
8.585860133171081543e-01 9.028443098068237305e-01 9.218900203704833984e-01 8.860498666763305664e-01
8.556499481201171875e-01 8.768725395202636719e-01 9.297025799751281738e-01 8.657754063606262207e-01
8.156411051750183105e-01 8.959738612174987793e-01 9.214932918548583984e-01 8.981286883354187012e-01
8.387246131896972656e-01 9.105575680732727051e-01 9.492623805999755859e-01 9.514883756637573242e-01
8.446591496467590332e-01 8.987807035446166992e-01 9.226839542388916016e-01 8.996903300285339355e-01
8.527111411094665527e-01 8.625044822692871094e-01 8.693043589591979980e-01 8.287369608879089355e-01
7.036762833595275879e-01 7.309408783912658691e-01 7.450696229934692383e-01 8.107391595840454102e-01
6.193214654922485352e-01 7.038895487785339355e-01 7.634387016296386719e-01 7.716729640960693359e-01
6.520042419433593750e-01 6.449807882308959961e-01 7.995960116386413574e-01 7.997594475746154785e-01
6.549171209335327148e-01 6.049633622169494629e-01 7.600504159927368164e-01 7.777842283248901367e-01
6.733595132827758789e-01 5.136238336563110352e-01 7.253642678260803223e-01 7.510240077972412109e-01
6.088674664497375488e-01 5.931622385978698730e-01 7.479381561279296875e-01 6.687896847724914551e-01
5.010671019554138184e-01 6.498519182205200195e-01 7.214829921722412109e-01 5.128545761108398438e-01
6.992209553718566895e-01 7.116839885711669922e-01 8.433117270469665527e-01 8.446382880210876465e-01
7.856333255767822266e-01 7.317737340927124023e-01 8.589853644371032715e-01 7.473514676094055176e-01
8.172670602798461914e-01 7.518371343612670898e-01 8.652091622352600098e-01 8.651666045188903809e-01
8.029774427413940430e-01 8.107445240020751953e-01 8.662932515144348145e-01 7.718690633773803711e-01
8.024391531944274902e-01 7.469960451126098633e-01 8.083174824714660645e-01 8.611477613449096680e-01
7.988293766975402832e-01 7.634911537170410156e-01 8.471733331680297852e-01 7.609475851058959961e-01
7.019966244697570801e-01 6.135537624359130859e-01 5.811151862144470215e-01 5.947907567024230957e-01
6.971562504768371582e-01 7.113492488861083984e-01 6.918939948081970215e-01 4.879109561443328857e-01
5.821664333343505859e-01 5.971369147300720215e-01 5.460950136184692383e-01 4.693873822689056396e-01
6.097944378852844238e-01 7.094247937202453613e-01 4.545279443264007568e-01 3.919108211994171143e-01
5.402557253837585449e-01 7.485437393188476562e-01 4.081303179264068604e-01 4.320630729198455811e-01
4.760140478610992432e-01 7.510399222373962402e-01 3.364455699920654297e-01 3.204526007175445557e-01
3.874948620796203613e-01 4.203749895095825195e-01 3.092491030693054199e-01 3.475624620914459229e-01
4.026309549808502197e-01 5.492095351219177246e-01 2.886220514774322510e-01 4.013041257858276367e-01
3.825895786285400391e-01 5.907554030418395996e-01 3.504073023796081543e-01 4.265216588973999023e-01
3.856869339942932129e-01 6.648285984992980957e-01 4.259318113327026367e-01 4.270372688770294189e-01
3.493914008140563965e-01 7.158979177474975586e-01 3.909274041652679443e-01 4.109009206295013428e-01
3.120738565921783447e-01 7.303638458251953125e-01 4.731538593769073486e-01 4.294839203357696533e-01
6.594319343566894531e-01 7.651802301406860352e-01 5.557141304016113281e-01 5.192525982856750488e-01
5.680934190750122070e-01 7.950739264488220215e-01 6.034284830093383789e-01 6.053278446197509766e-01
6.283704638481140137e-01 7.443713545799255371e-01 6.337362527847290039e-01 5.090057253837585449e-01
7.050276398658752441e-01 7.868432998657226562e-01 6.806327700614929199e-01 6.078321933746337891e-01
7.198298573493957520e-01 7.958583235740661621e-01 7.914441227912902832e-01 7.959530949592590332e-01
7.722519040107727051e-01 7.407186031341552734e-01 8.577165007591247559e-01 8.696326017379760742e-01
6.985408663749694824e-01 7.555631399154663086e-01 8.570728302001953125e-01 8.597744107246398926e-01
7.047286033630371094e-01 7.698990702629089355e-01 8.529623150825500488e-01 8.353692889213562012e-01
5.961418151855468750e-01 8.044706583023071289e-01 8.413926959037780762e-01 8.167606592178344727e-01
6.042854189872741699e-01 7.993179559707641602e-01 8.436619043350219727e-01 7.889445424079895020e-01
5.832172036170959473e-01 8.124923110008239746e-01 8.556643128395080566e-01 8.417114019393920898e-01
6.991742253303527832e-01 8.096264600753784180e-01 9.150395989418029785e-01 8.828736543655395508e-01
8.030589818954467773e-01 7.876048684120178223e-01 9.041435122489929199e-01 8.304226398468017578e-01
8.567201495170593262e-01 8.276345729827880859e-01 9.650492072105407715e-01 9.405477643013000488e-01
9.557106494903564453e-01 8.832788467407226562e-01 9.722574353218078613e-01 9.766387343406677246e-01
9.624577164649963379e-01 8.838723301887512207e-01 9.659616351127624512e-01 9.712197780609130859e-01
9.384515285491943359e-01 8.883321881294250488e-01 9.541151523590087891e-01 9.642422795295715332e-01
9.024199247360229492e-01 8.329039812088012695e-01 9.119618535041809082e-01 9.450774788856506348e-01
8.916569948196411133e-01 8.366620540618896484e-01 9.036079049110412598e-01 9.354026913642883301e-01
8.794443607330322266e-01 9.194155931472778320e-01 9.086792469024658203e-01 9.133896231651306152e-01
8.757739067077636719e-01 8.297790288925170898e-01 9.197600483894348145e-01 9.007005691528320312e-01
8.745989203453063965e-01 8.433771133422851562e-01 9.186525940895080566e-01 8.891161084175109863e-01
8.961925506591796875e-01 8.355869650840759277e-01 9.365810155868530273e-01 9.354036450386047363e-01
8.718451261520385742e-01 8.678634762763977051e-01 9.201750159263610840e-01 9.130098819732666016e-01
8.744221329689025879e-01 8.416321873664855957e-01 9.338775277137756348e-01 9.160267114639282227e-01
8.997787237167358398e-01 8.439567089080810547e-01 9.266451597213745117e-01 9.519199728965759277e-01
8.723912239074707031e-01 7.863662242889404297e-01 7.914655208587646484e-01 9.172161221504211426e-01
8.008372783660888672e-01 7.998396754264831543e-01 7.790705561637878418e-01 8.569734692573547363e-01
8.425669074058532715e-01 8.112592697143554688e-01 7.435951232910156250e-01 9.080510139465332031e-01
8.664169907569885254e-01 8.114380836486816406e-01 7.851955890655517578e-01 8.994205594062805176e-01
7.884365916252136230e-01 7.742341756820678711e-01 7.651768922805786133e-01 8.272857666015625000e-01
7.995522022247314453e-01 7.149139642715454102e-01 7.173047065734863281e-01 8.384699225425720215e-01
7.637268900871276855e-01 7.690207958221435547e-01 7.676236629486083984e-01 8.479552865028381348e-01
7.885411381721496582e-01 7.330641150474548340e-01 6.848654747009277344e-01 8.154214024543762207e-01
6.704798340797424316e-01 7.618838548660278320e-01 7.278521656990051270e-01 8.432208299636840820e-01
5.189990401268005371e-01 7.279296517372131348e-01 7.969275116920471191e-01 8.552137613296508789e-01
6.674957275390625000e-01 7.954657673835754395e-01 8.489364981651306152e-01 8.414061665534973145e-01
8.881531357765197754e-01 7.863358259201049805e-01 9.302989244461059570e-01 8.912465572357177734e-01
9.067651033401489258e-01 7.541793584823608398e-01 9.598054885864257812e-01 9.465764760971069336e-01
9.516041874885559082e-01 8.030587434768676758e-01 9.639542102813720703e-01 9.390907883644104004e-01
9.431297183036804199e-01 8.421972393989562988e-01 9.653200507164001465e-01 9.139502048492431641e-01
9.437872171401977539e-01 8.261361718177795410e-01 9.520572423934936523e-01 9.099930524826049805e-01
9.341181516647338867e-01 8.288276791572570801e-01 9.377636313438415527e-01 9.294803738594055176e-01
8.792490959167480469e-01 7.763168215751647949e-01 8.858917355537414551e-01 8.610045313835144043e-01
8.130477666854858398e-01 7.759625315666198730e-01 7.188957333564758301e-01 7.910695672035217285e-01
7.957653999328613281e-01 7.347206473350524902e-01 7.879153490066528320e-01 7.229183912277221680e-01
7.427573204040527344e-01 7.630406618118286133e-01 7.145351767539978027e-01 7.065824270248413086e-01
7.892943620681762695e-01 8.123969435691833496e-01 8.182253241539001465e-01 7.015252709388732910e-01
8.462620377540588379e-01 8.522842526435852051e-01 8.270681500434875488e-01 7.647617459297180176e-01
8.154743313789367676e-01 7.322348952293395996e-01 7.657435536384582520e-01 7.548024654388427734e-01
8.241933584213256836e-01 6.966624259948730469e-01 8.214300274848937988e-01 7.989388108253479004e-01
8.602031469345092773e-01 7.686236500740051270e-01 7.777628898620605469e-01 7.751707434654235840e-01
8.349853157997131348e-01 7.938183546066284180e-01 7.915353775024414062e-01 7.575139403343200684e-01
6.997662186622619629e-01 6.297275424003601074e-01 5.663135647773742676e-01 5.657481551170349121e-01
5.084217190742492676e-01 7.422154545783996582e-01 7.494481801986694336e-01 6.347684264183044434e-01
5.786021947860717773e-01 7.456299662590026855e-01 6.868901848793029785e-01 6.808086037635803223e-01
7.816729545593261719e-01 7.440504431724548340e-01 8.736681938171386719e-01 8.217703700065612793e-01
7.094576954841613770e-01 8.101314306259155273e-01 8.875931501388549805e-01 8.205254077911376953e-01
8.111061453819274902e-01 7.886183857917785645e-01 9.246683716773986816e-01 8.380931615829467773e-01
8.469056487083435059e-01 7.890148162841796875e-01 9.497445225715637207e-01 8.740118145942687988e-01
8.707675337791442871e-01 8.009340167045593262e-01 9.752939939498901367e-01 9.179565310478210449e-01
8.700951337814331055e-01 7.938004136085510254e-01 9.744086265563964844e-01 9.097662568092346191e-01
8.695248365402221680e-01 8.031347990036010742e-01 9.635263681411743164e-01 8.538523912429809570e-01
8.635694384574890137e-01 8.281224370002746582e-01 9.435991644859313965e-01 8.982852697372436523e-01
7.949723005294799805e-01 7.941542863845825195e-01 9.366664886474609375e-01 8.452803492546081543e-01
7.491338849067687988e-01 6.520262956619262695e-01 9.351031184196472168e-01 8.123995661735534668e-01
7.816576361656188965e-01 7.620813846588134766e-01 9.424037337303161621e-01 8.394339680671691895e-01
8.086624145507812500e-01 7.283120751380920410e-01 8.840950727462768555e-01 8.394070267677307129e-01
8.606619834899902344e-01 8.523191809654235840e-01 9.553530216217041016e-01 9.106007218360900879e-01
8.627430200576782227e-01 8.711858987808227539e-01 9.687956571578979492e-01 9.282063245773315430e-01
8.600853085517883301e-01 8.072595000267028809e-01 9.625093936920166016e-01 8.977315425872802734e-01
7.923725247383117676e-01 7.481964230537414551e-01 9.168317317962646484e-01 8.890134096145629883e-01
8.568687438964843750e-01 7.992575764656066895e-01 9.490282535552978516e-01 9.128152728080749512e-01
8.275651335716247559e-01 8.766164779663085938e-01 9.437018036842346191e-01 9.136200547218322754e-01
7.796047329902648926e-01 8.044455647468566895e-01 9.314497113227844238e-01 8.506615757942199707e-01
7.580649256706237793e-01 8.130580186843872070e-01 9.307953715324401855e-01 8.950150012969970703e-01
7.568231821060180664e-01 7.483467459678649902e-01 9.019027948379516602e-01 8.553038239479064941e-01
6.478927135467529297e-01 7.683755755424499512e-01 8.712056875228881836e-01 7.739813923835754395e-01
6.648381948471069336e-01 7.229698896408081055e-01 8.473404645919799805e-01 6.779121160507202148e-01
6.067732572555541992e-01 7.110828757286071777e-01 7.931332588195800781e-01 6.305104494094848633e-01
4.931072294712066650e-01 6.476138234138488770e-01 7.325147390365600586e-01 6.156892180442810059e-01
3.334085941314697266e-01 6.899570822715759277e-01 7.626087665557861328e-01 5.595210790634155273e-01
4.064940512180328369e-01 6.607941985130310059e-01 7.046651244163513184e-01 5.252560377120971680e-01
2.837346792221069336e-01 6.151540279388427734e-01 5.301827788352966309e-01 4.807975888252258301e-01
2.774769365787506104e-01 5.752417445182800293e-01 6.668446660041809082e-01 4.409513473510742188e-01
3.182975351810455322e-01 5.333315134048461914e-01 5.422818660736083984e-01 4.465677738189697266e-01
3.470574021339416504e-01 6.756255030632019043e-01 6.701672077178955078e-01 5.413375496864318848e-01
3.646214604377746582e-01 3.653446435928344727e-01 4.399680197238922119e-01 4.520570635795593262e-01
3.602799773216247559e-01 5.326102972030639648e-01 5.934991836547851562e-01 5.104040503501892090e-01
3.868026733398437500e-01 6.332201361656188965e-01 8.353801965713500977e-01 7.219406962394714355e-01
4.547505974769592285e-01 6.750669479370117188e-01 8.440850377082824707e-01 6.899966597557067871e-01
3.985574543476104736e-01 7.532444596290588379e-01 8.464582562446594238e-01 7.245010137557983398e-01
4.518747329711914062e-01 7.183300256729125977e-01 8.266754150390625000e-01 8.297217488288879395e-01
5.242269039154052734e-01 6.892336010932922363e-01 8.568055033683776855e-01 8.773377537727355957e-01
6.146921515464782715e-01 5.557877421379089355e-01 8.791788816452026367e-01 8.031682968139648438e-01
6.584711670875549316e-01 7.123844623565673828e-01 8.702797293663024902e-01 8.900464177131652832e-01
6.060295104980468750e-01 6.748011112213134766e-01 8.885317444801330566e-01 7.990878224372863770e-01
5.040310621261596680e-01 7.490971088409423828e-01 8.322939276695251465e-01 6.614637970924377441e-01
4.505436718463897705e-01 7.060217261314392090e-01 7.855896353721618652e-01 5.079717040061950684e-01
2.177624553442001343e-01 3.365249335765838623e-01 4.901013374328613281e-01 4.328980445861816406e-01
