# Supplementary material for: Estimating local protein model quality: prospects for molecular replacement
Source: Acta Crystallogr D Struct Biol. 2020 Mar 3;76(Pt 3):285–90. doi: 10.1107/S2059798320000972 (PMC7057213; doi:10.1107/S2059798320000972)
Supplement: Supplementary file 1 [file d-76-00285-sup1.zip › models/1duc.1q5h_A.B99990001.pdb]

EXPDTA    THEORETICAL MODEL, MODELLER 9.23 2019/11/15 00:00:17
REMARK   6 MODELLER OBJECTIVE FUNCTION:       617.6450
REMARK   6 MODELLER BEST TEMPLATE % SEQ ID:  27.119
REMARK   6 SEQUENCE: 1duc/1duc.1q5h_A
REMARK   6 ALIGNMENT: 1duc/1duc.1q5h_A.ali
REMARK   6 SCRIPT: ./make_models.py
REMARK   6 TEMPLATE: 1q5h 9:A - 126:A MODELS 3: - 119: AT 27.1%
ATOM      1  N   MET     1      -6.510  51.970  -0.448  1.00 84.93           N
ATOM      2  CA  MET     1      -6.713  50.723  -1.223  1.00 84.93           C
ATOM      3  CB  MET     1      -6.764  51.031  -2.727  1.00 84.93           C
ATOM      4  CG  MET     1      -5.439  51.573  -3.268  1.00 84.93           C
ATOM      5  SD  MET     1      -5.428  51.940  -5.048  1.00 84.93           S
ATOM      6  CE  MET     1      -6.520  53.385  -4.917  1.00 84.93           C
ATOM      7  C   MET     1      -5.589  49.776  -0.979  1.00 84.93           C
ATOM      8  O   MET     1      -4.420  50.150  -1.057  1.00 84.93           O
ATOM      9  N   LEU     2      -5.923  48.513  -0.654  1.00259.74           N
ATOM     10  CA  LEU     2      -4.899  47.541  -0.418  1.00259.74           C
ATOM     11  CB  LEU     2      -5.385  46.306   0.365  1.00259.74           C
ATOM     12  CG  LEU     2      -4.283  45.262   0.610  1.00259.74           C
ATOM     13  CD1 LEU     2      -3.162  45.824   1.500  1.00259.74           C
ATOM     14  CD2 LEU     2      -4.867  43.947   1.150  1.00259.74           C
ATOM     15  C   LEU     2      -4.426  47.066  -1.746  1.00259.74           C
ATOM     16  O   LEU     2      -5.220  46.894  -2.670  1.00259.74           O
ATOM     17  N   ALA     3      -3.104  46.859  -1.889  1.00 65.20           N
ATOM     18  CA  ALA     3      -2.609  46.383  -3.145  1.00 65.20           C
ATOM     19  CB  ALA     3      -1.095  46.582  -3.334  1.00 65.20           C
ATOM     20  C   ALA     3      -2.879  44.916  -3.197  1.00 65.20           C
ATOM     21  O   ALA     3      -2.982  44.254  -2.165  1.00 65.20           O
ATOM     22  N   TYR     4      -3.032  44.385  -4.422  1.00101.35           N
ATOM     23  CA  TYR     4      -3.242  42.985  -4.636  1.00101.35           C
ATOM     24  CB  TYR     4      -3.590  42.634  -6.096  1.00101.35           C
ATOM     25  CG  TYR     4      -2.522  43.139  -7.003  1.00101.35           C
ATOM     26  CD1 TYR     4      -1.388  42.397  -7.249  1.00101.35           C
ATOM     27  CD2 TYR     4      -2.665  44.361  -7.617  1.00101.35           C
ATOM     28  CE1 TYR     4      -0.413  42.876  -8.093  1.00101.35           C
ATOM     29  CE2 TYR     4      -1.695  44.845  -8.461  1.00101.35           C
ATOM     30  CZ  TYR     4      -0.567  44.099  -8.702  1.00101.35           C
ATOM     31  OH  TYR     4       0.431  44.592  -9.570  1.00101.35           O
ATOM     32  C   TYR     4      -1.990  42.274  -4.234  1.00101.35           C
ATOM     33  O   TYR     4      -2.029  41.159  -3.718  1.00101.35           O
ATOM     34  N   GLN     5      -0.842  42.935  -4.466  1.00 47.11           N
ATOM     35  CA  GLN     5       0.467  42.407  -4.222  1.00 47.11           C
ATOM     36  CB  GLN     5       1.567  43.411  -4.599  1.00 47.11           C
ATOM     37  CG  GLN     5       1.522  43.810  -6.074  1.00 47.11           C
ATOM     38  CD  GLN     5       2.615  44.839  -6.311  1.00 47.11           C
ATOM     39  OE1 GLN     5       3.530  44.981  -5.504  1.00 47.11           O
ATOM     40  NE2 GLN     5       2.519  45.578  -7.449  1.00 47.11           N
ATOM     41  C   GLN     5       0.621  42.092  -2.767  1.00 47.11           C
ATOM     42  O   GLN     5       1.323  41.148  -2.406  1.00 47.11           O
ATOM     43  N   GLY     6      -0.016  42.881  -1.885  1.00 25.78           N
ATOM     44  CA  GLY     6       0.150  42.676  -0.474  1.00 25.78           C
ATOM     45  C   GLY     6      -0.424  41.355  -0.069  1.00 25.78           C
ATOM     46  O   GLY     6      -1.359  40.845  -0.686  1.00 25.78           O
ATOM     47  N   THR     7       0.148  40.772   1.008  1.00 35.12           N
ATOM     48  CA  THR     7      -0.310  39.519   1.539  1.00 35.12           C
ATOM     49  CB  THR     7       0.750  38.457   1.594  1.00 35.12           C
ATOM     50  OG1 THR     7       1.260  38.200   0.294  1.00 35.12           O
ATOM     51  CG2 THR     7       0.131  37.178   2.187  1.00 35.12           C
ATOM     52  C   THR     7      -0.735  39.769   2.949  1.00 35.12           C
ATOM     53  O   THR     7      -0.124  40.562   3.664  1.00 35.12           O
ATOM     54  N   GLN     8      -1.804  39.084   3.395  1.00 95.46           N
ATOM     55  CA  GLN     8      -2.276  39.326   4.723  1.00 95.46           C
ATOM     56  CB  GLN     8      -3.685  38.778   5.005  1.00 95.46           C
ATOM     57  CG  GLN     8      -4.754  39.445   4.138  1.00 95.46           C
ATOM     58  CD  GLN     8      -4.663  40.955   4.336  1.00 95.46           C
ATOM     59  OE1 GLN     8      -3.658  41.582   4.003  1.00 95.46           O
ATOM     60  NE2 GLN     8      -5.747  41.561   4.891  1.00 95.46           N
ATOM     61  C   GLN     8      -1.314  38.720   5.688  1.00 95.46           C
ATOM     62  O   GLN     8      -0.694  37.691   5.424  1.00 95.46           O
ATOM     63  N   ILE     9      -1.178  39.387   6.845  1.00107.79           N
ATOM     64  CA  ILE     9      -0.277  39.029   7.896  1.00107.79           C
ATOM     65  CB  ILE     9      -0.184  40.153   8.887  1.00107.79           C
ATOM     66  CG1 ILE     9       1.065  40.049   9.754  1.00107.79           C
ATOM     67  CG2 ILE     9      -1.501  40.212   9.677  1.00107.79           C
ATOM     68  CD1 ILE     9       1.345  41.339  10.526  1.00107.79           C
ATOM     69  C   ILE     9      -0.812  37.792   8.558  1.00107.79           C
ATOM     70  O   ILE     9      -2.015  37.669   8.788  1.00107.79           O
ATOM     71  N   LYS    10       0.079  36.817   8.846  1.00104.69           N
ATOM     72  CA  LYS    10      -0.352  35.574   9.427  1.00104.69           C
ATOM     73  CB  LYS    10      -0.151  34.379   8.484  1.00104.69           C
ATOM     74  CG  LYS    10      -0.642  33.052   9.058  1.00104.69           C
ATOM     75  CD  LYS    10      -0.650  31.929   8.023  1.00104.69           C
ATOM     76  CE  LYS    10       0.750  31.404   7.699  1.00104.69           C
ATOM     77  NZ  LYS    10       0.670  30.324   6.694  1.00104.69           N
ATOM     78  C   LYS    10       0.459  35.288  10.656  1.00104.69           C
ATOM     79  O   LYS    10       1.496  35.907  10.890  1.00104.69           O
ATOM     80  N   GLU    11      -0.024  34.343  11.496  1.00 62.64           N
ATOM     81  CA  GLU    11       0.699  33.936  12.671  1.00 62.64           C
ATOM     82  CB  GLU    11      -0.135  33.975  13.964  1.00 62.64           C
ATOM     83  CG  GLU    11      -0.449  35.388  14.452  1.00 62.64           C
ATOM     84  CD  GLU    11      -1.262  35.269  15.734  1.00 62.64           C
ATOM     85  OE1 GLU    11      -2.440  34.831  15.649  1.00 62.64           O
ATOM     86  OE2 GLU    11      -0.712  35.614  16.815  1.00 62.64           O
ATOM     87  C   GLU    11       1.123  32.515  12.457  1.00 62.64           C
ATOM     88  O   GLU    11       0.304  31.651  12.145  1.00 62.64           O
ATOM     89  N   LYS    12       2.433  32.236  12.613  1.00110.14           N
ATOM     90  CA  LYS    12       2.922  30.908  12.368  1.00110.14           C
ATOM     91  CB  LYS    12       4.456  30.798  12.436  1.00110.14           C
ATOM     92  CG  LYS    12       5.189  31.526  11.303  1.00110.14           C
ATOM     93  CD  LYS    12       4.956  30.920   9.919  1.00110.14           C
ATOM     94  CE  LYS    12       5.665  29.577   9.733  1.00110.14           C
ATOM     95  NZ  LYS    12       5.402  29.046   8.378  1.00110.14           N
ATOM     96  C   LYS    12       2.346  29.950  13.367  1.00110.14           C
ATOM     97  O   LYS    12       1.890  28.870  12.994  1.00110.14           O
ATOM     98  N   ARG    13       2.340  30.318  14.665  1.00113.68           N
ATOM     99  CA  ARG    13       1.844  29.418  15.670  1.00113.68           C
ATOM    100  CB  ARG    13       2.942  28.798  16.555  1.00113.68           C
ATOM    101  CG  ARG    13       3.883  27.808  15.862  1.00113.68           C
ATOM    102  CD  ARG    13       4.836  28.441  14.846  1.00113.68           C
ATOM    103  NE  ARG    13       5.870  27.420  14.512  1.00113.68           N
ATOM    104  CZ  ARG    13       5.627  26.478  13.553  1.00113.68           C
ATOM    105  NH1 ARG    13       4.435  26.480  12.890  1.00113.68           N
ATOM    106  NH2 ARG    13       6.573  25.537  13.267  1.00113.68           N
ATOM    107  C   ARG    13       0.968  30.198  16.603  1.00113.68           C
ATOM    108  O   ARG    13       0.866  31.419  16.506  1.00113.68           O
ATOM    109  N   ASP    14       0.283  29.485  17.523  1.00 34.56           N
ATOM    110  CA  ASP    14      -0.572  30.108  18.495  1.00 34.56           C
ATOM    111  CB  ASP    14      -1.291  29.093  19.403  1.00 34.56           C
ATOM    112  CG  ASP    14      -2.339  28.336  18.600  1.00 34.56           C
ATOM    113  OD1 ASP    14      -2.888  28.922  17.629  1.00 34.56           O
ATOM    114  OD2 ASP    14      -2.605  27.157  18.954  1.00 34.56           O
ATOM    115  C   ASP    14       0.277  30.940  19.406  1.00 34.56           C
ATOM    116  O   ASP    14      -0.108  32.040  19.801  1.00 34.56           O
ATOM    117  N   GLU    15       1.457  30.401  19.770  1.00 47.92           N
ATOM    118  CA  GLU    15       2.400  30.995  20.679  1.00 47.92           C
ATOM    119  CB  GLU    15       3.534  30.035  21.081  1.00 47.92           C
ATOM    120  CG  GLU    15       3.079  28.846  21.930  1.00 47.92           C
ATOM    121  CD  GLU    15       4.304  27.993  22.237  1.00 47.92           C
ATOM    122  OE1 GLU    15       5.366  28.582  22.573  1.00 47.92           O
ATOM    123  OE2 GLU    15       4.197  26.742  22.128  1.00 47.92           O
ATOM    124  C   GLU    15       3.057  32.200  20.086  1.00 47.92           C
ATOM    125  O   GLU    15       3.431  33.112  20.821  1.00 47.92           O
ATOM    126  N   ASP    16       3.208  32.233  18.747  1.00 60.91           N
ATOM    127  CA  ASP    16       3.998  33.223  18.066  1.00 60.91           C
ATOM    128  CB  ASP    16       3.787  33.255  16.545  1.00 60.91           C
ATOM    129  CG  ASP    16       4.477  32.042  15.954  1.00 60.91           C
ATOM    130  OD1 ASP    16       4.585  31.007  16.664  1.00 60.91           O
ATOM    131  OD2 ASP    16       4.914  32.140  14.778  1.00 60.91           O
ATOM    132  C   ASP    16       3.773  34.615  18.558  1.00 60.91           C
ATOM    133  O   ASP    16       2.650  35.105  18.665  1.00 60.91           O
ATOM    134  N   ALA    17       4.905  35.271  18.884  1.00 38.61           N
ATOM    135  CA  ALA    17       4.981  36.622  19.356  1.00 38.61           C
ATOM    136  CB  ALA    17       6.404  37.022  19.782  1.00 38.61           C
ATOM    137  C   ALA    17       4.561  37.566  18.275  1.00 38.61           C
ATOM    138  O   ALA    17       3.917  38.579  18.549  1.00 38.61           O
ATOM    139  N   GLY    18       4.917  37.277  17.006  1.00 36.00           N
ATOM    140  CA  GLY    18       4.617  38.269  16.015  1.00 36.00           C
ATOM    141  C   GLY    18       3.925  37.684  14.829  1.00 36.00           C
ATOM    142  O   GLY    18       3.873  36.470  14.624  1.00 36.00           O
ATOM    143  N   PHE    19       3.354  38.596  14.019  1.00 52.00           N
ATOM    144  CA  PHE    19       2.670  38.244  12.814  1.00 52.00           C
ATOM    145  CB  PHE    19       1.489  39.179  12.524  1.00 52.00           C
ATOM    146  CG  PHE    19       0.416  38.974  13.538  1.00 52.00           C
ATOM    147  CD1 PHE    19       0.511  39.535  14.792  1.00 52.00           C
ATOM    148  CD2 PHE    19      -0.698  38.233  13.222  1.00 52.00           C
ATOM    149  CE1 PHE    19      -0.487  39.347  15.720  1.00 52.00           C
ATOM    150  CE2 PHE    19      -1.699  38.041  14.145  1.00 52.00           C
ATOM    151  CZ  PHE    19      -1.592  38.598  15.396  1.00 52.00           C
ATOM    152  C   PHE    19       3.664  38.384  11.698  1.00 52.00           C
ATOM    153  O   PHE    19       4.456  39.325  11.677  1.00 52.00           O
ATOM    154  N   ASP    20       3.652  37.439  10.737  1.00 52.11           N
ATOM    155  CA  ASP    20       4.601  37.467   9.654  1.00 52.11           C
ATOM    156  CB  ASP    20       4.659  36.160   8.838  1.00 52.11           C
ATOM    157  CG  ASP    20       5.302  35.064   9.679  1.00 52.11           C
ATOM    158  OD1 ASP    20       6.084  35.401  10.608  1.00 52.11           O
ATOM    159  OD2 ASP    20       5.019  33.870   9.394  1.00 52.11           O
ATOM    160  C   ASP    20       4.247  38.562   8.692  1.00 52.11           C
ATOM    161  O   ASP    20       3.077  38.789   8.389  1.00 52.11           O
ATOM    162  N   LEU    21       5.280  39.262   8.174  1.00 51.30           N
ATOM    163  CA  LEU    21       5.104  40.311   7.207  1.00 51.30           C
ATOM    164  CB  LEU    21       5.842  41.614   7.570  1.00 51.30           C
ATOM    165  CG  LEU    21       5.287  42.297   8.833  1.00 51.30           C
ATOM    166  CD1 LEU    21       6.049  43.592   9.160  1.00 51.30           C
ATOM    167  CD2 LEU    21       3.771  42.518   8.714  1.00 51.30           C
ATOM    168  C   LEU    21       5.681  39.813   5.915  1.00 51.30           C
ATOM    169  O   LEU    21       6.716  39.148   5.912  1.00 51.30           O
ATOM    170  N   CYS    22       5.018  40.122   4.778  1.00 40.52           N
ATOM    171  CA  CYS    22       5.477  39.605   3.518  1.00 40.52           C
ATOM    172  CB  CYS    22       4.443  38.708   2.813  1.00 40.52           C
ATOM    173  SG  CYS    22       4.055  37.201   3.754  1.00 40.52           S
ATOM    174  C   CYS    22       5.783  40.729   2.577  1.00 40.52           C
ATOM    175  O   CYS    22       5.205  41.813   2.653  1.00 40.52           O
ATOM    176  N   VAL    23       6.731  40.478   1.649  1.00 61.60           N
ATOM    177  CA  VAL    23       7.120  41.467   0.684  1.00 61.60           C
ATOM    178  CB  VAL    23       8.506  41.234   0.179  1.00 61.60           C
ATOM    179  CG1 VAL    23       8.822  42.262  -0.921  1.00 61.60           C
ATOM    180  CG2 VAL    23       9.459  41.245   1.385  1.00 61.60           C
ATOM    181  C   VAL    23       6.195  41.387  -0.497  1.00 61.60           C
ATOM    182  O   VAL    23       5.883  40.311  -1.001  1.00 61.60           O
ATOM    183  N   PRO    24       5.661  42.511  -0.877  1.00121.43           N
ATOM    184  CA  PRO    24       4.894  42.584  -2.097  1.00121.43           C
ATOM    185  CD  PRO    24       5.013  43.308   0.140  1.00121.43           C
ATOM    186  CB  PRO    24       3.867  43.693  -1.949  1.00121.43           C
ATOM    187  CG  PRO    24       4.289  44.395  -0.670  1.00121.43           C
ATOM    188  C   PRO    24       5.683  42.739  -3.357  1.00121.43           C
ATOM    189  O   PRO    24       5.064  42.712  -4.420  1.00121.43           O
ATOM    190  N   TYR    25       7.012  42.947  -3.288  1.00 63.14           N
ATOM    191  CA  TYR    25       7.739  43.203  -4.502  1.00 63.14           C
ATOM    192  CB  TYR    25       8.238  44.651  -4.625  1.00 63.14           C
ATOM    193  CG  TYR    25       7.059  45.560  -4.678  1.00 63.14           C
ATOM    194  CD1 TYR    25       6.436  45.965  -3.521  1.00 63.14           C
ATOM    195  CD2 TYR    25       6.585  46.018  -5.885  1.00 63.14           C
ATOM    196  CE1 TYR    25       5.348  46.804  -3.565  1.00 63.14           C
ATOM    197  CE2 TYR    25       5.497  46.858  -5.938  1.00 63.14           C
ATOM    198  CZ  TYR    25       4.880  47.256  -4.776  1.00 63.14           C
ATOM    199  OH  TYR    25       3.764  48.118  -4.821  1.00 63.14           O
ATOM    200  C   TYR    25       8.969  42.348  -4.537  1.00 63.14           C
ATOM    201  O   TYR    25       9.327  41.701  -3.555  1.00 63.14           O
ATOM    202  N   ASP    26       9.631  42.306  -5.712  1.00 36.39           N
ATOM    203  CA  ASP    26      10.838  41.546  -5.881  1.00 36.39           C
ATOM    204  CB  ASP    26      10.979  40.924  -7.282  1.00 36.39           C
ATOM    205  CG  ASP    26       9.933  39.828  -7.424  1.00 36.39           C
ATOM    206  OD1 ASP    26       9.419  39.356  -6.376  1.00 36.39           O
ATOM    207  OD2 ASP    26       9.636  39.443  -8.586  1.00 36.39           O
ATOM    208  C   ASP    26      11.986  42.490  -5.714  1.00 36.39           C
ATOM    209  O   ASP    26      12.007  43.563  -6.315  1.00 36.39           O
ATOM    210  N   ILE    27      12.969  42.124  -4.865  1.00 37.34           N
ATOM    211  CA  ILE    27      14.090  42.997  -4.675  1.00 37.34           C
ATOM    212  CB  ILE    27      14.042  43.747  -3.376  1.00 37.34           C
ATOM    213  CG1 ILE    27      12.817  44.675  -3.334  1.00 37.34           C
ATOM    214  CG2 ILE    27      15.383  44.474  -3.185  1.00 37.34           C
ATOM    215  CD1 ILE    27      12.521  45.211  -1.935  1.00 37.34           C
ATOM    216  C   ILE    27      15.345  42.186  -4.654  1.00 37.34           C
ATOM    217  O   ILE    27      15.361  41.049  -4.184  1.00 37.34           O
ATOM    218  N   MET    28      16.437  42.764  -5.192  1.00103.05           N
ATOM    219  CA  MET    28      17.712  42.115  -5.135  1.00103.05           C
ATOM    220  CB  MET    28      18.412  41.976  -6.497  1.00103.05           C
ATOM    221  CG  MET    28      17.694  41.041  -7.470  1.00103.05           C
ATOM    222  SD  MET    28      18.521  40.878  -9.080  1.00103.05           S
ATOM    223  CE  MET    28      18.204  42.601  -9.553  1.00103.05           C
ATOM    224  C   MET    28      18.574  42.995  -4.291  1.00103.05           C
ATOM    225  O   MET    28      18.730  44.180  -4.581  1.00103.05           O
ATOM    226  N   ILE    29      19.156  42.438  -3.212  1.00102.95           N
ATOM    227  CA  ILE    29      19.965  43.242  -2.344  1.00102.95           C
ATOM    228  CB  ILE    29      19.601  43.089  -0.893  1.00102.95           C
ATOM    229  CG1 ILE    29      18.122  43.438  -0.680  1.00102.95           C
ATOM    230  CG2 ILE    29      20.549  43.974  -0.069  1.00102.95           C
ATOM    231  CD1 ILE    29      17.780  44.854  -1.124  1.00102.95           C
ATOM    232  C   ILE    29      21.377  42.770  -2.481  1.00102.95           C
ATOM    233  O   ILE    29      21.703  41.620  -2.192  1.00102.95           O
ATOM    234  N   PRO    30      22.220  43.659  -2.920  1.00 66.27           N
ATOM    235  CA  PRO    30      23.607  43.322  -3.088  1.00 66.27           C
ATOM    236  CD  PRO    30      21.781  44.632  -3.908  1.00 66.27           C
ATOM    237  CB  PRO    30      24.194  44.397  -4.000  1.00 66.27           C
ATOM    238  CG  PRO    30      22.988  44.866  -4.831  1.00 66.27           C
ATOM    239  C   PRO    30      24.282  43.232  -1.759  1.00 66.27           C
ATOM    240  O   PRO    30      23.690  43.618  -0.753  1.00 66.27           O
ATOM    241  N   VAL    31      25.522  42.712  -1.742  1.00 64.95           N
ATOM    242  CA  VAL    31      26.291  42.528  -0.548  1.00 64.95           C
ATOM    243  CB  VAL    31      27.625  41.935  -0.857  1.00 64.95           C
ATOM    244  CG1 VAL    31      28.460  41.810   0.428  1.00 64.95           C
ATOM    245  CG2 VAL    31      27.365  40.631  -1.622  1.00 64.95           C
ATOM    246  C   VAL    31      26.539  43.862   0.074  1.00 64.95           C
ATOM    247  O   VAL    31      26.800  44.844  -0.618  1.00 64.95           O
ATOM    248  N   SER    32      26.458  43.914   1.420  1.00154.36           N
ATOM    249  CA  SER    32      26.716  45.107   2.175  1.00154.36           C
ATOM    250  CB  SER    32      28.168  45.597   2.039  1.00154.36           C
ATOM    251  OG  SER    32      29.063  44.630   2.569  1.00154.36           O
ATOM    252  C   SER    32      25.804  46.207   1.726  1.00154.36           C
ATOM    253  O   SER    32      26.206  47.370   1.692  1.00154.36           O
ATOM    254  N   ASP    33      24.547  45.871   1.370  1.00 68.69           N
ATOM    255  CA  ASP    33      23.612  46.875   0.947  1.00 68.69           C
ATOM    256  CB  ASP    33      23.137  46.716  -0.509  1.00 68.69           C
ATOM    257  CG  ASP    33      24.285  47.074  -1.440  1.00 68.69           C
ATOM    258  OD1 ASP    33      25.355  47.503  -0.930  1.00 68.69           O
ATOM    259  OD2 ASP    33      24.108  46.916  -2.678  1.00 68.69           O
ATOM    260  C   ASP    33      22.388  46.772   1.803  1.00 68.69           C
ATOM    261  O   ASP    33      22.210  45.814   2.554  1.00 68.69           O
ATOM    262  N   THR    34      21.517  47.799   1.724  1.00103.84           N
ATOM    263  CA  THR    34      20.288  47.789   2.460  1.00103.84           C
ATOM    264  CB  THR    34      20.264  48.765   3.601  1.00103.84           C
ATOM    265  OG1 THR    34      19.080  48.600   4.368  1.00103.84           O
ATOM    266  CG2 THR    34      20.336  50.191   3.030  1.00103.84           C
ATOM    267  C   THR    34      19.207  48.193   1.512  1.00103.84           C
ATOM    268  O   THR    34      19.477  48.790   0.472  1.00103.84           O
ATOM    269  N   LYS    35      17.945  47.833   1.819  1.00109.96           N
ATOM    270  CA  LYS    35      16.896  48.295   0.964  1.00109.96           C
ATOM    271  CB  LYS    35      16.647  47.432  -0.275  1.00109.96           C
ATOM    272  CG  LYS    35      15.737  48.122  -1.291  1.00109.96           C
ATOM    273  CD  LYS    35      15.889  47.585  -2.714  1.00109.96           C
ATOM    274  CE  LYS    35      17.086  48.188  -3.451  1.00109.96           C
ATOM    275  NZ  LYS    35      17.166  47.644  -4.824  1.00109.96           N
ATOM    276  C   LYS    35      15.637  48.383   1.753  1.00109.96           C
ATOM    277  O   LYS    35      15.524  47.817   2.839  1.00109.96           O
ATOM    278  N   ILE    36      14.652  49.130   1.224  1.00136.08           N
ATOM    279  CA  ILE    36      13.408  49.268   1.914  1.00136.08           C
ATOM    280  CB  ILE    36      12.921  50.699   1.951  1.00136.08           C
ATOM    281  CG1 ILE    36      11.666  50.868   2.831  1.00136.08           C
ATOM    282  CG2 ILE    36      12.756  51.199   0.506  1.00136.08           C
ATOM    283  CD1 ILE    36      10.398  50.227   2.265  1.00136.08           C
ATOM    284  C   ILE    36      12.430  48.402   1.189  1.00136.08           C
ATOM    285  O   ILE    36      12.182  48.570  -0.004  1.00136.08           O
ATOM    286  N   ILE    37      11.846  47.427   1.908  1.00153.44           N
ATOM    287  CA  ILE    37      10.920  46.541   1.269  1.00153.44           C
ATOM    288  CB  ILE    37      11.171  45.092   1.617  1.00153.44           C
ATOM    289  CG1 ILE    37      10.229  44.121   0.880  1.00153.44           C
ATOM    290  CG2 ILE    37      11.106  44.960   3.143  1.00153.44           C
ATOM    291  CD1 ILE    37       8.776  44.115   1.372  1.00153.44           C
ATOM    292  C   ILE    37       9.534  46.929   1.688  1.00153.44           C
ATOM    293  O   ILE    37       9.190  46.925   2.870  1.00153.44           O
ATOM    294  N   PRO    38       8.752  47.319   0.711  1.00172.92           N
ATOM    295  CA  PRO    38       7.384  47.684   0.982  1.00172.92           C
ATOM    296  CD  PRO    38       9.319  48.131  -0.354  1.00172.92           C
ATOM    297  CB  PRO    38       6.943  48.583  -0.168  1.00172.92           C
ATOM    298  CG  PRO    38       8.258  49.196  -0.672  1.00172.92           C
ATOM    299  C   PRO    38       6.500  46.493   1.148  1.00172.92           C
ATOM    300  O   PRO    38       6.642  45.564   0.359  1.00172.92           O
ATOM    301  N   THR    39       5.638  46.503   2.189  1.00158.78           N
ATOM    302  CA  THR    39       4.617  45.547   2.543  1.00158.78           C
ATOM    303  CB  THR    39       4.226  45.673   3.979  1.00158.78           C
ATOM    304  OG1 THR    39       5.369  45.619   4.812  1.00158.78           O
ATOM    305  CG2 THR    39       3.301  44.501   4.323  1.00158.78           C
ATOM    306  C   THR    39       3.349  45.819   1.787  1.00158.78           C
ATOM    307  O   THR    39       2.570  44.908   1.506  1.00158.78           O
ATOM    308  N   ASP    40       3.116  47.098   1.435  1.00 72.00           N
ATOM    309  CA  ASP    40       1.887  47.530   0.827  1.00 72.00           C
ATOM    310  CB  ASP    40       1.551  46.813  -0.495  1.00 72.00           C
ATOM    311  CG  ASP    40       2.465  47.357  -1.586  1.00 72.00           C
ATOM    312  OD1 ASP    40       3.242  48.302  -1.287  1.00 72.00           O
ATOM    313  OD2 ASP    40       2.393  46.842  -2.734  1.00 72.00           O
ATOM    314  C   ASP    40       0.749  47.309   1.781  1.00 72.00           C
ATOM    315  O   ASP    40      -0.367  47.010   1.360  1.00 72.00           O
ATOM    316  N   VAL    41       0.992  47.471   3.099  1.00103.68           N
ATOM    317  CA  VAL    41      -0.087  47.326   4.040  1.00103.68           C
ATOM    318  CB  VAL    41      -0.015  46.070   4.852  1.00103.68           C
ATOM    319  CG1 VAL    41       1.255  46.124   5.699  1.00103.68           C
ATOM    320  CG2 VAL    41      -1.299  45.944   5.685  1.00103.68           C
ATOM    321  C   VAL    41      -0.071  48.477   5.001  1.00103.68           C
ATOM    322  O   VAL    41       0.967  49.086   5.257  1.00103.68           O
ATOM    323  N   LYS    42      -1.267  48.806   5.536  1.00 83.30           N
ATOM    324  CA  LYS    42      -1.475  49.846   6.504  1.00 83.30           C
ATOM    325  CB  LYS    42      -2.608  50.803   6.102  1.00 83.30           C
ATOM    326  CG  LYS    42      -3.950  50.075   5.963  1.00 83.30           C
ATOM    327  CD  LYS    42      -5.169  50.998   5.915  1.00 83.30           C
ATOM    328  CE  LYS    42      -6.504  50.250   5.855  1.00 83.30           C
ATOM    329  NZ  LYS    42      -7.629  51.212   5.844  1.00 83.30           N
ATOM    330  C   LYS    42      -1.949  49.148   7.739  1.00 83.30           C
ATOM    331  O   LYS    42      -2.690  48.171   7.648  1.00 83.30           O
ATOM    332  N   ILE    43      -1.530  49.609   8.934  1.00 52.81           N
ATOM    333  CA  ILE    43      -1.981  48.926  10.111  1.00 52.81           C
ATOM    334  CB  ILE    43      -0.923  48.079  10.770  1.00 52.81           C
ATOM    335  CG1 ILE    43       0.254  48.947  11.252  1.00 52.81           C
ATOM    336  CG2 ILE    43      -0.520  46.960   9.796  1.00 52.81           C
ATOM    337  CD1 ILE    43       1.225  48.201  12.168  1.00 52.81           C
ATOM    338  C   ILE    43      -2.439  49.911  11.133  1.00 52.81           C
ATOM    339  O   ILE    43      -1.980  51.052  11.173  1.00 52.81           O
ATOM    340  N   GLN    44      -3.415  49.483  11.960  1.00 91.49           N
ATOM    341  CA  GLN    44      -3.846  50.275  13.072  1.00 91.49           C
ATOM    342  CB  GLN    44      -5.351  50.606  13.067  1.00 91.49           C
ATOM    343  CG  GLN    44      -5.797  51.463  11.881  1.00 91.49           C
ATOM    344  CD  GLN    44      -7.292  51.720  12.022  1.00 91.49           C
ATOM    345  OE1 GLN    44      -7.711  52.666  12.688  1.00 91.49           O
ATOM    346  NE2 GLN    44      -8.122  50.855  11.382  1.00 91.49           N
ATOM    347  C   GLN    44      -3.589  49.419  14.271  1.00 91.49           C
ATOM    348  O   GLN    44      -4.223  48.380  14.451  1.00 91.49           O
ATOM    349  N   VAL    45      -2.633  49.837  15.122  1.00 99.27           N
ATOM    350  CA  VAL    45      -2.276  49.081  16.286  1.00 99.27           C
ATOM    351  CB  VAL    45      -0.889  49.375  16.783  1.00 99.27           C
ATOM    352  CG1 VAL    45       0.119  48.936  15.707  1.00 99.27           C
ATOM    353  CG2 VAL    45      -0.803  50.868  17.146  1.00 99.27           C
ATOM    354  C   VAL    45      -3.239  49.415  17.377  1.00 99.27           C
ATOM    355  O   VAL    45      -3.872  50.470  17.369  1.00 99.27           O
ATOM    356  N   PRO    46      -3.395  48.503  18.297  1.00 68.40           N
ATOM    357  CA  PRO    46      -4.236  48.692  19.442  1.00 68.40           C
ATOM    358  CD  PRO    46      -2.934  47.133  18.153  1.00 68.40           C
ATOM    359  CB  PRO    46      -4.362  47.316  20.101  1.00 68.40           C
ATOM    360  CG  PRO    46      -3.170  46.515  19.541  1.00 68.40           C
ATOM    361  C   PRO    46      -3.567  49.705  20.311  1.00 68.40           C
ATOM    362  O   PRO    46      -2.344  49.828  20.253  1.00 68.40           O
ATOM    363  N   PRO    47      -4.322  50.421  21.088  1.00 95.18           N
ATOM    364  CA  PRO    47      -3.815  51.462  21.936  1.00 95.18           C
ATOM    365  CD  PRO    47      -5.702  50.076  21.380  1.00 95.18           C
ATOM    366  CB  PRO    47      -5.051  52.063  22.604  1.00 95.18           C
ATOM    367  CG  PRO    47      -6.046  50.888  22.639  1.00 95.18           C
ATOM    368  C   PRO    47      -2.865  50.907  22.953  1.00 95.18           C
ATOM    369  O   PRO    47      -2.994  49.742  23.327  1.00 95.18           O
ATOM    370  N   ASN    48      -1.928  51.755  23.428  1.00 70.23           N
ATOM    371  CA  ASN    48      -0.968  51.424  24.444  1.00 70.23           C
ATOM    372  CB  ASN    48      -1.638  50.871  25.712  1.00 70.23           C
ATOM    373  CG  ASN    48      -2.518  51.977  26.283  1.00 70.23           C
ATOM    374  OD1 ASN    48      -3.669  52.142  25.881  1.00 70.23           O
ATOM    375  ND2 ASN    48      -1.962  52.759  27.246  1.00 70.23           N
ATOM    376  C   ASN    48       0.042  50.420  23.969  1.00 70.23           C
ATOM    377  O   ASN    48       0.530  49.610  24.756  1.00 70.23           O
ATOM    378  N   SER    49       0.403  50.450  22.672  1.00 39.20           N
ATOM    379  CA  SER    49       1.424  49.556  22.208  1.00 39.20           C
ATOM    380  CB  SER    49       0.892  48.177  21.781  1.00 39.20           C
ATOM    381  OG  SER    49       0.023  48.317  20.667  1.00 39.20           O
ATOM    382  C   SER    49       2.041  50.173  20.998  1.00 39.20           C
ATOM    383  O   SER    49       1.508  51.131  20.441  1.00 39.20           O
ATOM    384  N   PHE    50       3.217  49.657  20.587  1.00 54.96           N
ATOM    385  CA  PHE    50       3.826  50.119  19.378  1.00 54.96           C
ATOM    386  CB  PHE    50       5.114  50.943  19.576  1.00 54.96           C
ATOM    387  CG  PHE    50       6.212  50.082  20.101  1.00 54.96           C
ATOM    388  CD1 PHE    50       6.316  49.789  21.441  1.00 54.96           C
ATOM    389  CD2 PHE    50       7.157  49.582  19.235  1.00 54.96           C
ATOM    390  CE1 PHE    50       7.342  48.999  21.905  1.00 54.96           C
ATOM    391  CE2 PHE    50       8.186  48.792  19.692  1.00 54.96           C
ATOM    392  CZ  PHE    50       8.278  48.498  21.030  1.00 54.96           C
ATOM    393  C   PHE    50       4.159  48.881  18.610  1.00 54.96           C
ATOM    394  O   PHE    50       4.186  47.789  19.174  1.00 54.96           O
ATOM    395  N   GLY    51       4.394  49.007  17.291  1.00 28.12           N
ATOM    396  CA  GLY    51       4.671  47.828  16.528  1.00 28.12           C
ATOM    397  C   GLY    51       6.141  47.767  16.297  1.00 28.12           C
ATOM    398  O   GLY    51       6.755  48.726  15.832  1.00 28.12           O
ATOM    399  N   TRP    52       6.741  46.603  16.601  1.00 80.31           N
ATOM    400  CA  TRP    52       8.151  46.478  16.411  1.00 80.31           C
ATOM    401  CB  TRP    52       8.876  45.886  17.632  1.00 80.31           C
ATOM    402  CG  TRP    52      10.379  45.812  17.507  1.00 80.31           C
ATOM    403  CD2 TRP    52      11.221  45.144  18.457  1.00 80.31           C
ATOM    404  CD1 TRP    52      11.206  46.331  16.554  1.00 80.31           C
ATOM    405  NE1 TRP    52      12.514  46.036  16.859  1.00 80.31           N
ATOM    406  CE2 TRP    52      12.537  45.304  18.027  1.00 80.31           C
ATOM    407  CE3 TRP    52      10.921  44.455  19.599  1.00 80.31           C
ATOM    408  CZ2 TRP    52      13.578  44.775  18.736  1.00 80.31           C
ATOM    409  CZ3 TRP    52      11.973  43.922  20.309  1.00 80.31           C
ATOM    410  CH2 TRP    52      13.277  44.079  19.886  1.00 80.31           C
ATOM    411  C   TRP    52       8.361  45.531  15.277  1.00 80.31           C
ATOM    412  O   TRP    52       7.813  44.430  15.263  1.00 80.31           O
ATOM    413  N   VAL    53       9.164  45.952  14.282  1.00 45.93           N
ATOM    414  CA  VAL    53       9.470  45.087  13.183  1.00 45.93           C
ATOM    415  CB  VAL    53       9.809  45.830  11.922  1.00 45.93           C
ATOM    416  CG1 VAL    53      10.197  44.817  10.832  1.00 45.93           C
ATOM    417  CG2 VAL    53       8.614  46.719  11.544  1.00 45.93           C
ATOM    418  C   VAL    53      10.687  44.341  13.617  1.00 45.93           C
ATOM    419  O   VAL    53      11.728  44.940  13.886  1.00 45.93           O
ATOM    420  N   THR    54      10.575  43.001  13.697  1.00110.60           N
ATOM    421  CA  THR    54      11.649  42.210  14.213  1.00110.60           C
ATOM    422  CB  THR    54      11.250  41.371  15.391  1.00110.60           C
ATOM    423  OG1 THR    54      12.394  40.744  15.950  1.00110.60           O
ATOM    424  CG2 THR    54      10.236  40.313  14.925  1.00110.60           C
ATOM    425  C   THR    54      12.110  41.270  13.151  1.00110.60           C
ATOM    426  O   THR    54      11.355  40.893  12.255  1.00110.60           O
ATOM    427  N   GLY    55      13.392  40.868  13.239  1.00 33.29           N
ATOM    428  CA  GLY    55      13.969  40.009  12.251  1.00 33.29           C
ATOM    429  C   GLY    55      13.505  38.610  12.466  1.00 33.29           C
ATOM    430  O   GLY    55      13.107  38.227  13.566  1.00 33.29           O
ATOM    431  N   LYS    56      13.548  37.813  11.381  1.00149.78           N
ATOM    432  CA  LYS    56      13.201  36.431  11.469  1.00149.78           C
ATOM    433  CB  LYS    56      12.638  35.852  10.165  1.00149.78           C
ATOM    434  CG  LYS    56      12.041  34.461  10.354  1.00149.78           C
ATOM    435  CD  LYS    56      11.047  34.088   9.258  1.00149.78           C
ATOM    436  CE  LYS    56       9.779  34.946   9.299  1.00149.78           C
ATOM    437  NZ  LYS    56       9.136  34.841  10.632  1.00149.78           N
ATOM    438  C   LYS    56      14.456  35.713  11.846  1.00149.78           C
ATOM    439  O   LYS    56      15.549  36.150  11.491  1.00149.78           O
ATOM    440  N   SER    57      14.327  34.607  12.605  1.00 39.30           N
ATOM    441  CA  SER    57      15.462  33.877  13.101  1.00 39.30           C
ATOM    442  CB  SER    57      15.071  32.765  14.092  1.00 39.30           C
ATOM    443  OG  SER    57      14.277  31.780  13.445  1.00 39.30           O
ATOM    444  C   SER    57      16.247  33.224  12.004  1.00 39.30           C
ATOM    445  O   SER    57      17.474  33.317  11.975  1.00 39.30           O
ATOM    446  N   SER    58      15.564  32.553  11.059  1.00 66.74           N
ATOM    447  CA  SER    58      16.270  31.810  10.054  1.00 66.74           C
ATOM    448  CB  SER    58      15.332  31.150   9.031  1.00 66.74           C
ATOM    449  OG  SER    58      16.091  30.438   8.065  1.00 66.74           O
ATOM    450  C   SER    58      17.175  32.723   9.292  1.00 66.74           C
ATOM    451  O   SER    58      18.364  32.445   9.144  1.00 66.74           O
ATOM    452  N   MET    59      16.639  33.854   8.802  1.00 76.48           N
ATOM    453  CA  MET    59      17.432  34.743   8.004  1.00 76.48           C
ATOM    454  CB  MET    59      16.631  35.914   7.410  1.00 76.48           C
ATOM    455  CG  MET    59      15.699  35.466   6.282  1.00 76.48           C
ATOM    456  SD  MET    59      14.261  34.495   6.821  1.00 76.48           S
ATOM    457  CE  MET    59      13.278  35.945   7.287  1.00 76.48           C
ATOM    458  C   MET    59      18.550  35.294   8.836  1.00 76.48           C
ATOM    459  O   MET    59      19.663  35.472   8.345  1.00 76.48           O
ATOM    460  N   ALA    60      18.269  35.589  10.119  1.00 44.69           N
ATOM    461  CA  ALA    60      19.227  36.130  11.046  1.00 44.69           C
ATOM    462  CB  ALA    60      18.617  36.431  12.428  1.00 44.69           C
ATOM    463  C   ALA    60      20.312  35.125  11.244  1.00 44.69           C
ATOM    464  O   ALA    60      21.474  35.486  11.433  1.00 44.69           O
ATOM    465  N   LYS    61      19.949  33.829  11.242  1.00148.37           N
ATOM    466  CA  LYS    61      20.943  32.807  11.356  1.00148.37           C
ATOM    467  CB  LYS    61      20.368  31.387  11.223  1.00148.37           C
ATOM    468  CG  LYS    61      21.440  30.296  11.272  1.00148.37           C
ATOM    469  CD  LYS    61      22.155  30.182  12.620  1.00148.37           C
ATOM    470  CE  LYS    61      23.285  29.150  12.624  1.00148.37           C
ATOM    471  NZ  LYS    61      24.407  29.629  11.784  1.00148.37           N
ATOM    472  C   LYS    61      21.830  33.042  10.190  1.00148.37           C
ATOM    473  O   LYS    61      23.047  32.880  10.267  1.00148.37           O
ATOM    474  N   GLN    62      21.211  33.448   9.069  1.00212.04           N
ATOM    475  CA  GLN    62      21.962  33.781   7.906  1.00212.04           C
ATOM    476  CB  GLN    62      21.192  33.650   6.575  1.00212.04           C
ATOM    477  CG  GLN    62      20.914  32.206   6.144  1.00212.04           C
ATOM    478  CD  GLN    62      19.489  31.827   6.527  1.00212.04           C
ATOM    479  OE1 GLN    62      18.613  32.683   6.629  1.00212.04           O
ATOM    480  NE2 GLN    62      19.244  30.505   6.732  1.00212.04           N
ATOM    481  C   GLN    62      22.375  35.224   8.053  1.00212.04           C
ATOM    482  O   GLN    62      22.504  35.739   9.157  1.00212.04           O
ATOM    483  N   GLY    63      22.660  35.899   6.930  1.00145.79           N
ATOM    484  CA  GLY    63      23.152  37.253   6.869  1.00145.79           C
ATOM    485  C   GLY    63      22.190  38.371   7.225  1.00145.79           C
ATOM    486  O   GLY    63      22.640  39.458   7.589  1.00145.79           O
ATOM    487  N   LEU    64      20.864  38.190   7.045  1.00114.43           N
ATOM    488  CA  LEU    64      19.934  39.298   7.129  1.00114.43           C
ATOM    489  CB  LEU    64      18.555  38.989   6.522  1.00114.43           C
ATOM    490  CG  LEU    64      18.586  38.785   4.996  1.00114.43           C
ATOM    491  CD1 LEU    64      19.018  40.070   4.273  1.00114.43           C
ATOM    492  CD2 LEU    64      19.436  37.567   4.600  1.00114.43           C
ATOM    493  C   LEU    64      19.700  39.857   8.507  1.00114.43           C
ATOM    494  O   LEU    64      19.651  39.139   9.504  1.00114.43           O
ATOM    495  N   LEU    65      19.519  41.203   8.550  1.00114.09           N
ATOM    496  CA  LEU    65      19.293  41.988   9.738  1.00114.09           C
ATOM    497  CB  LEU    65      20.598  42.707  10.162  1.00114.09           C
ATOM    498  CG  LEU    65      20.555  43.641  11.391  1.00114.09           C
ATOM    499  CD1 LEU    65      21.981  44.014  11.830  1.00114.09           C
ATOM    500  CD2 LEU    65      19.747  44.919  11.112  1.00114.09           C
ATOM    501  C   LEU    65      18.213  42.998   9.434  1.00114.09           C
ATOM    502  O   LEU    65      18.025  43.381   8.280  1.00114.09           O
ATOM    503  N   ILE    66      17.448  43.440  10.462  1.00124.92           N
ATOM    504  CA  ILE    66      16.401  44.410  10.260  1.00124.92           C
ATOM    505  CB  ILE    66      15.068  43.961  10.798  1.00124.92           C
ATOM    506  CG1 ILE    66      13.957  44.915  10.329  1.00124.92           C
ATOM    507  CG2 ILE    66      15.171  43.813  12.327  1.00124.92           C
ATOM    508  CD1 ILE    66      13.727  44.867   8.820  1.00124.92           C
ATOM    509  C   ILE    66      16.775  45.698  10.943  1.00124.92           C
ATOM    510  O   ILE    66      17.138  45.714  12.119  1.00124.92           O
ATOM    511  N   ASN    67      16.714  46.818  10.186  1.00 75.38           N
ATOM    512  CA  ASN    67      17.049  48.132  10.679  1.00 75.38           C
ATOM    513  CB  ASN    67      17.709  49.020   9.608  1.00 75.38           C
ATOM    514  CG  ASN    67      18.299  50.250  10.283  1.00 75.38           C
ATOM    515  OD1 ASN    67      18.518  50.263  11.493  1.00 75.38           O
ATOM    516  ND2 ASN    67      18.563  51.318   9.483  1.00 75.38           N
ATOM    517  C   ASN    67      15.790  48.829  11.113  1.00 75.38           C
ATOM    518  O   ASN    67      14.684  48.367  10.839  1.00 75.38           O
ATOM    519  N   GLY    68      15.939  49.961  11.837  1.00 24.23           N
ATOM    520  CA  GLY    68      14.813  50.755  12.256  1.00 24.23           C
ATOM    521  C   GLY    68      13.889  49.870  13.025  1.00 24.23           C
ATOM    522  O   GLY    68      14.284  49.250  14.012  1.00 24.23           O
ATOM    523  N   GLY    69      12.613  49.808  12.592  1.00 40.77           N
ATOM    524  CA  GLY    69      11.707  48.872  13.191  1.00 40.77           C
ATOM    525  C   GLY    69      10.745  49.467  14.180  1.00 40.77           C
ATOM    526  O   GLY    69       9.984  48.717  14.791  1.00 40.77           O
ATOM    527  N   ILE    70      10.707  50.799  14.376  1.00152.63           N
ATOM    528  CA  ILE    70       9.765  51.282  15.352  1.00152.63           C
ATOM    529  CB  ILE    70      10.309  52.351  16.267  1.00152.63           C
ATOM    530  CG1 ILE    70      10.707  53.619  15.492  1.00152.63           C
ATOM    531  CG2 ILE    70      11.458  51.734  17.079  1.00152.63           C
ATOM    532  CD1 ILE    70      11.812  53.399  14.460  1.00152.63           C
ATOM    533  C   ILE    70       8.575  51.845  14.638  1.00152.63           C
ATOM    534  O   ILE    70       8.680  52.782  13.848  1.00152.63           O
ATOM    535  N   ILE    71       7.386  51.266  14.899  1.00 52.20           N
ATOM    536  CA  ILE    71       6.207  51.755  14.244  1.00 52.20           C
ATOM    537  CB  ILE    71       5.433  50.669  13.562  1.00 52.20           C
ATOM    538  CG1 ILE    71       6.340  50.001  12.516  1.00 52.20           C
ATOM    539  CG2 ILE    71       4.147  51.274  12.969  1.00 52.20           C
ATOM    540  CD1 ILE    71       5.823  48.657  12.022  1.00 52.20           C
ATOM    541  C   ILE    71       5.340  52.381  15.285  1.00 52.20           C
ATOM    542  O   ILE    71       4.919  51.728  16.240  1.00 52.20           O
ATOM    543  N   ASP    72       5.053  53.687  15.111  1.00 36.93           N
ATOM    544  CA  ASP    72       4.265  54.414  16.062  1.00 36.93           C
ATOM    545  CB  ASP    72       4.307  55.937  15.857  1.00 36.93           C
ATOM    546  CG  ASP    72       5.715  56.409  16.189  1.00 36.93           C
ATOM    547  OD1 ASP    72       6.339  55.820  17.112  1.00 36.93           O
ATOM    548  OD2 ASP    72       6.187  57.361  15.514  1.00 36.93           O
ATOM    549  C   ASP    72       2.844  53.983  15.914  1.00 36.93           C
ATOM    550  O   ASP    72       2.431  53.482  14.869  1.00 36.93           O
ATOM    551  N   GLU    73       2.056  54.187  16.984  1.00 39.07           N
ATOM    552  CA  GLU    73       0.681  53.786  17.007  1.00 39.07           C
ATOM    553  CB  GLU    73      -0.001  54.088  18.351  1.00 39.07           C
ATOM    554  CG  GLU    73      -1.452  53.608  18.422  1.00 39.07           C
ATOM    555  CD  GLU    73      -2.002  53.989  19.789  1.00 39.07           C
ATOM    556  OE1 GLU    73      -1.205  54.036  20.764  1.00 39.07           O
ATOM    557  OE2 GLU    73      -3.233  54.243  19.873  1.00 39.07           O
ATOM    558  C   GLU    73      -0.065  54.551  15.960  1.00 39.07           C
ATOM    559  O   GLU    73      -0.953  54.014  15.299  1.00 39.07           O
ATOM    560  N   GLY    74       0.273  55.843  15.811  1.00 40.92           N
ATOM    561  CA  GLY    74      -0.371  56.766  14.918  1.00 40.92           C
ATOM    562  C   GLY    74      -0.148  56.438  13.469  1.00 40.92           C
ATOM    563  O   GLY    74      -1.014  56.710  12.638  1.00 40.92           O
ATOM    564  N   TYR    75       1.024  55.870  13.122  1.00 87.00           N
ATOM    565  CA  TYR    75       1.426  55.719  11.746  1.00 87.00           C
ATOM    566  CB  TYR    75       2.768  54.973  11.637  1.00 87.00           C
ATOM    567  CG  TYR    75       3.246  55.004  10.230  1.00 87.00           C
ATOM    568  CD1 TYR    75       3.799  56.152   9.713  1.00 87.00           C
ATOM    569  CD2 TYR    75       3.166  53.882   9.441  1.00 87.00           C
ATOM    570  CE1 TYR    75       4.252  56.188   8.417  1.00 87.00           C
ATOM    571  CE2 TYR    75       3.619  53.911   8.144  1.00 87.00           C
ATOM    572  CZ  TYR    75       4.163  55.065   7.633  1.00 87.00           C
ATOM    573  OH  TYR    75       4.629  55.095   6.303  1.00 87.00           O
ATOM    574  C   TYR    75       0.394  54.997  10.922  1.00 87.00           C
ATOM    575  O   TYR    75       0.076  53.830  11.147  1.00 87.00           O
ATOM    576  N   THR    76      -0.191  55.752   9.965  1.00146.56           N
ATOM    577  CA  THR    76      -1.164  55.368   8.972  1.00146.56           C
ATOM    578  CB  THR    76      -2.044  56.513   8.567  1.00146.56           C
ATOM    579  OG1 THR    76      -1.267  57.540   7.971  1.00146.56           O
ATOM    580  CG2 THR    76      -2.760  57.051   9.818  1.00146.56           C
ATOM    581  C   THR    76      -0.561  54.807   7.711  1.00146.56           C
ATOM    582  O   THR    76      -1.235  54.084   6.979  1.00146.56           O
ATOM    583  N   GLY    77       0.704  55.151   7.394  1.00 41.56           N
ATOM    584  CA  GLY    77       1.257  54.870   6.091  1.00 41.56           C
ATOM    585  C   GLY    77       1.617  53.432   5.884  1.00 41.56           C
ATOM    586  O   GLY    77       1.337  52.560   6.704  1.00 41.56           O
ATOM    587  N   GLU    78       2.249  53.172   4.718  1.00 42.63           N
ATOM    588  CA  GLU    78       2.660  51.862   4.304  1.00 42.63           C
ATOM    589  CB  GLU    78       3.208  51.842   2.864  1.00 42.63           C
ATOM    590  CG  GLU    78       3.566  50.453   2.336  1.00 42.63           C
ATOM    591  CD  GLU    78       3.967  50.611   0.873  1.00 42.63           C
ATOM    592  OE1 GLU    78       5.174  50.864   0.616  1.00 42.63           O
ATOM    593  OE2 GLU    78       3.070  50.491  -0.005  1.00 42.63           O
ATOM    594  C   GLU    78       3.740  51.412   5.232  1.00 42.63           C
ATOM    595  O   GLU    78       4.573  52.204   5.671  1.00 42.63           O
ATOM    596  N   ILE    79       3.763  50.104   5.549  1.00101.55           N
ATOM    597  CA  ILE    79       4.744  49.638   6.480  1.00101.55           C
ATOM    598  CB  ILE    79       4.263  48.505   7.344  1.00101.55           C
ATOM    599  CG1 ILE    79       3.892  47.282   6.488  1.00101.55           C
ATOM    600  CG2 ILE    79       3.118  49.036   8.227  1.00101.55           C
ATOM    601  CD1 ILE    79       3.714  46.006   7.309  1.00101.55           C
ATOM    602  C   ILE    79       5.929  49.178   5.704  1.00101.55           C
ATOM    603  O   ILE    79       5.833  48.310   4.838  1.00101.55           O
ATOM    604  N   GLN    80       7.094  49.785   6.003  1.00 84.51           N
ATOM    605  CA  GLN    80       8.289  49.481   5.282  1.00 84.51           C
ATOM    606  CB  GLN    80       9.052  50.736   4.831  1.00 84.51           C
ATOM    607  CG  GLN    80       9.594  51.583   5.982  1.00 84.51           C
ATOM    608  CD  GLN    80      10.315  52.774   5.370  1.00 84.51           C
ATOM    609  OE1 GLN    80      10.045  53.158   4.233  1.00 84.51           O
ATOM    610  NE2 GLN    80      11.265  53.371   6.139  1.00 84.51           N
ATOM    611  C   GLN    80       9.200  48.693   6.164  1.00 84.51           C
ATOM    612  O   GLN    80       9.253  48.895   7.377  1.00 84.51           O
ATOM    613  N   VAL    81       9.929  47.741   5.551  1.00 47.95           N
ATOM    614  CA  VAL    81      10.866  46.929   6.265  1.00 47.95           C
ATOM    615  CB  VAL    81      10.638  45.468   6.002  1.00 47.95           C
ATOM    616  CG1 VAL    81      11.775  44.654   6.627  1.00 47.95           C
ATOM    617  CG2 VAL    81       9.235  45.089   6.510  1.00 47.95           C
ATOM    618  C   VAL    81      12.221  47.292   5.748  1.00 47.95           C
ATOM    619  O   VAL    81      12.451  47.303   4.540  1.00 47.95           O
ATOM    620  N   ILE    82      13.163  47.601   6.660  1.00 41.78           N
ATOM    621  CA  ILE    82      14.476  47.966   6.218  1.00 41.78           C
ATOM    622  CB  ILE    82      15.090  49.098   6.987  1.00 41.78           C
ATOM    623  CG1 ILE    82      14.276  50.388   6.786  1.00 41.78           C
ATOM    624  CG2 ILE    82      16.562  49.215   6.552  1.00 41.78           C
ATOM    625  CD1 ILE    82      14.668  51.508   7.747  1.00 41.78           C
ATOM    626  C   ILE    82      15.340  46.770   6.423  1.00 41.78           C
ATOM    627  O   ILE    82      15.650  46.389   7.551  1.00 41.78           O
ATOM    628  N   CYS    83      15.756  46.154   5.303  1.00 81.72           N
ATOM    629  CA  CYS    83      16.542  44.961   5.342  1.00 81.72           C
ATOM    630  CB  CYS    83      16.142  43.962   4.245  1.00 81.72           C
ATOM    631  SG  CYS    83      16.105  44.723   2.597  1.00 81.72           S
ATOM    632  C   CYS    83      17.976  45.310   5.116  1.00 81.72           C
ATOM    633  O   CYS    83      18.305  46.130   4.260  1.00 81.72           O
ATOM    634  N   THR    84      18.873  44.687   5.904  1.00 38.72           N
ATOM    635  CA  THR    84      20.274  44.928   5.726  1.00 38.72           C
ATOM    636  CB  THR    84      20.968  45.410   6.965  1.00 38.72           C
ATOM    637  OG1 THR    84      20.897  44.421   7.981  1.00 38.72           O
ATOM    638  CG2 THR    84      20.292  46.708   7.436  1.00 38.72           C
ATOM    639  C   THR    84      20.897  43.621   5.347  1.00 38.72           C
ATOM    640  O   THR    84      20.623  42.595   5.967  1.00 38.72           O
ATOM    641  N   ASN    85      21.744  43.626   4.297  1.00 63.66           N
ATOM    642  CA  ASN    85      22.383  42.417   3.862  1.00 63.66           C
ATOM    643  CB  ASN    85      22.232  42.174   2.349  1.00 63.66           C
ATOM    644  CG  ASN    85      22.876  40.841   1.989  1.00 63.66           C
ATOM    645  OD1 ASN    85      24.077  40.646   2.164  1.00 63.66           O
ATOM    646  ND2 ASN    85      22.057  39.891   1.466  1.00 63.66           N
ATOM    647  C   ASN    85      23.851  42.511   4.158  1.00 63.66           C
ATOM    648  O   ASN    85      24.623  43.091   3.396  1.00 63.66           O
ATOM    649  N   ILE    86      24.253  41.934   5.305  1.00119.32           N
ATOM    650  CA  ILE    86      25.602  41.844   5.793  1.00119.32           C
ATOM    651  CB  ILE    86      25.667  41.388   7.219  1.00119.32           C
ATOM    652  CG1 ILE    86      24.922  42.379   8.129  1.00119.32           C
ATOM    653  CG2 ILE    86      27.150  41.212   7.590  1.00119.32           C
ATOM    654  CD1 ILE    86      25.513  43.788   8.098  1.00119.32           C
ATOM    655  C   ILE    86      26.398  40.862   4.980  1.00119.32           C
ATOM    656  O   ILE    86      27.613  41.002   4.841  1.00119.32           O
ATOM    657  N   GLY    87      25.725  39.816   4.460  1.00 55.19           N
ATOM    658  CA  GLY    87      26.360  38.681   3.843  1.00 55.19           C
ATOM    659  C   GLY    87      27.151  39.017   2.621  1.00 55.19           C
ATOM    660  O   GLY    87      27.060  40.096   2.043  1.00 55.19           O
ATOM    661  N   LYS    88      27.994  38.036   2.247  1.00107.49           N
ATOM    662  CA  LYS    88      28.918  38.009   1.149  1.00107.49           C
ATOM    663  CB  LYS    88      29.867  36.801   1.216  1.00107.49           C
ATOM    664  CG  LYS    88      30.735  36.771   2.476  1.00107.49           C
ATOM    665  CD  LYS    88      31.691  37.957   2.615  1.00107.49           C
ATOM    666  CE  LYS    88      32.541  37.894   3.885  1.00107.49           C
ATOM    667  NZ  LYS    88      33.477  39.039   3.925  1.00107.49           N
ATOM    668  C   LYS    88      28.207  37.915  -0.164  1.00107.49           C
ATOM    669  O   LYS    88      28.759  38.329  -1.183  1.00107.49           O
ATOM    670  N   SER    89      27.001  37.311  -0.198  1.00 81.66           N
ATOM    671  CA  SER    89      26.345  37.122  -1.463  1.00 81.66           C
ATOM    672  CB  SER    89      25.872  35.679  -1.699  1.00 81.66           C
ATOM    673  OG  SER    89      26.985  34.799  -1.732  1.00 81.66           O
ATOM    674  C   SER    89      25.125  37.985  -1.526  1.00 81.66           C
ATOM    675  O   SER    89      24.689  38.559  -0.530  1.00 81.66           O
ATOM    676  N   ASN    90      24.563  38.110  -2.746  1.00 70.99           N
ATOM    677  CA  ASN    90      23.382  38.885  -2.988  1.00 70.99           C
ATOM    678  CB  ASN    90      23.091  39.066  -4.492  1.00 70.99           C
ATOM    679  CG  ASN    90      21.838  39.912  -4.681  1.00 70.99           C
ATOM    680  OD1 ASN    90      20.723  39.475  -4.393  1.00 70.99           O
ATOM    681  ND2 ASN    90      22.021  41.158  -5.194  1.00 70.99           N
ATOM    682  C   ASN    90      22.238  38.141  -2.379  1.00 70.99           C
ATOM    683  O   ASN    90      22.252  36.912  -2.316  1.00 70.99           O
ATOM    684  N   ILE    91      21.223  38.884  -1.890  1.00135.78           N
ATOM    685  CA  ILE    91      20.075  38.261  -1.300  1.00135.78           C
ATOM    686  CB  ILE    91      19.800  38.746   0.102  1.00135.78           C
ATOM    687  CG1 ILE    91      18.763  37.866   0.826  1.00135.78           C
ATOM    688  CG2 ILE    91      19.419  40.234   0.024  1.00135.78           C
ATOM    689  CD1 ILE    91      17.352  37.925   0.243  1.00135.78           C
ATOM    690  C   ILE    91      18.902  38.586  -2.168  1.00135.78           C
ATOM    691  O   ILE    91      18.714  39.730  -2.579  1.00135.78           O
ATOM    692  N   LYS    92      18.081  37.565  -2.485  1.00 34.92           N
ATOM    693  CA  LYS    92      16.952  37.794  -3.339  1.00 34.92           C
ATOM    694  CB  LYS    92      16.778  36.730  -4.439  1.00 34.92           C
ATOM    695  CG  LYS    92      17.838  36.795  -5.539  1.00 34.92           C
ATOM    696  CD  LYS    92      17.846  35.570  -6.455  1.00 34.92           C
ATOM    697  CE  LYS    92      18.877  35.657  -7.583  1.00 34.92           C
ATOM    698  NZ  LYS    92      18.874  34.407  -8.374  1.00 34.92           N
ATOM    699  C   LYS    92      15.706  37.761  -2.516  1.00 34.92           C
ATOM    700  O   LYS    92      15.470  36.833  -1.743  1.00 34.92           O
ATOM    701  N   LEU    93      14.873  38.807  -2.669  1.00 98.82           N
ATOM    702  CA  LEU    93      13.612  38.877  -1.994  1.00 98.82           C
ATOM    703  CB  LEU    93      13.374  40.259  -1.349  1.00 98.82           C
ATOM    704  CG  LEU    93      12.138  40.398  -0.431  1.00 98.82           C
ATOM    705  CD1 LEU    93      12.054  41.832   0.118  1.00 98.82           C
ATOM    706  CD2 LEU    93      10.828  39.952  -1.100  1.00 98.82           C
ATOM    707  C   LEU    93      12.593  38.684  -3.069  1.00 98.82           C
ATOM    708  O   LEU    93      12.606  39.388  -4.078  1.00 98.82           O
ATOM    709  N   ILE    94      11.664  37.730  -2.877  1.00119.37           N
ATOM    710  CA  ILE    94      10.685  37.529  -3.900  1.00119.37           C
ATOM    711  CB  ILE    94      10.608  36.130  -4.441  1.00119.37           C
ATOM    712  CG1 ILE    94       9.820  36.130  -5.758  1.00119.37           C
ATOM    713  CG2 ILE    94      10.002  35.216  -3.367  1.00119.37           C
ATOM    714  CD1 ILE    94      10.548  36.855  -6.887  1.00119.37           C
ATOM    715  C   ILE    94       9.358  37.874  -3.324  1.00119.37           C
ATOM    716  O   ILE    94       9.146  37.804  -2.114  1.00119.37           O
ATOM    717  N   GLU    95       8.426  38.301  -4.191  1.00107.66           N
ATOM    718  CA  GLU    95       7.143  38.691  -3.702  1.00107.66           C
ATOM    719  CB  GLU    95       6.172  39.137  -4.810  1.00107.66           C
ATOM    720  CG  GLU    95       5.823  38.029  -5.805  1.00107.66           C
ATOM    721  CD  GLU    95       4.644  37.245  -5.249  1.00107.66           C
ATOM    722  OE1 GLU    95       4.084  37.671  -4.203  1.00107.66           O
ATOM    723  OE2 GLU    95       4.283  36.209  -5.868  1.00107.66           O
ATOM    724  C   GLU    95       6.551  37.512  -3.010  1.00107.66           C
ATOM    725  O   GLU    95       6.603  36.389  -3.511  1.00107.66           O
ATOM    726  N   GLY    96       5.976  37.752  -1.815  1.00 26.67           N
ATOM    727  CA  GLY    96       5.333  36.705  -1.078  1.00 26.67           C
ATOM    728  C   GLY    96       6.268  36.118  -0.063  1.00 26.67           C
ATOM    729  O   GLY    96       5.872  35.234   0.694  1.00 26.67           O
ATOM    730  N   GLN    97       7.531  36.585  -0.012  1.00 87.54           N
ATOM    731  CA  GLN    97       8.457  36.049   0.950  1.00 87.54           C
ATOM    732  CB  GLN    97       9.932  36.361   0.646  1.00 87.54           C
ATOM    733  CG  GLN    97      10.524  35.531  -0.488  1.00 87.54           C
ATOM    734  CD  GLN    97      10.696  34.109   0.026  1.00 87.54           C
ATOM    735  OE1 GLN    97       9.746  33.490   0.503  1.00 87.54           O
ATOM    736  NE2 GLN    97      11.945  33.578  -0.062  1.00 87.54           N
ATOM    737  C   GLN    97       8.173  36.647   2.291  1.00 87.54           C
ATOM    738  O   GLN    97       7.725  37.788   2.387  1.00 87.54           O
ATOM    739  N   LYS    98       8.419  35.871   3.373  1.00139.31           N
ATOM    740  CA  LYS    98       8.210  36.398   4.693  1.00139.31           C
ATOM    741  CB  LYS    98       7.625  35.383   5.697  1.00139.31           C
ATOM    742  CG  LYS    98       8.429  34.095   5.857  1.00139.31           C
ATOM    743  CD  LYS    98       7.953  33.233   7.029  1.00139.31           C
ATOM    744  CE  LYS    98       8.669  31.885   7.129  1.00139.31           C
ATOM    745  NZ  LYS    98       8.260  31.011   6.007  1.00139.31           N
ATOM    746  C   LYS    98       9.527  36.910   5.185  1.00139.31           C
ATOM    747  O   LYS    98      10.431  36.146   5.523  1.00139.31           O
ATOM    748  N   PHE    99       9.674  38.249   5.118  1.00164.84           N
ATOM    749  CA  PHE    99      10.850  38.997   5.465  1.00164.84           C
ATOM    750  CB  PHE    99      10.998  40.306   4.667  1.00164.84           C
ATOM    751  CG  PHE    99      12.356  40.815   5.007  1.00164.84           C
ATOM    752  CD1 PHE    99      13.458  40.289   4.372  1.00164.84           C
ATOM    753  CD2 PHE    99      12.534  41.778   5.974  1.00164.84           C
ATOM    754  CE1 PHE    99      14.722  40.730   4.681  1.00164.84           C
ATOM    755  CE2 PHE    99      13.796  42.224   6.287  1.00164.84           C
ATOM    756  CZ  PHE    99      14.889  41.700   5.638  1.00164.84           C
ATOM    757  C   PHE    99      11.016  39.330   6.921  1.00164.84           C
ATOM    758  O   PHE    99      12.147  39.460   7.383  1.00164.84           O
ATOM    759  N   ALA   100       9.917  39.561   7.671  1.00 56.71           N
ATOM    760  CA  ALA   100      10.061  40.019   9.030  1.00 56.71           C
ATOM    761  CB  ALA   100      10.261  41.540   9.137  1.00 56.71           C
ATOM    762  C   ALA   100       8.812  39.692   9.791  1.00 56.71           C
ATOM    763  O   ALA   100       7.905  39.046   9.271  1.00 56.71           O
ATOM    764  N   GLN   101       8.758  40.103  11.079  1.00123.17           N
ATOM    765  CA  GLN   101       7.610  39.832  11.901  1.00123.17           C
ATOM    766  CB  GLN   101       7.897  38.717  12.922  1.00123.17           C
ATOM    767  CG  GLN   101       6.709  38.331  13.797  1.00123.17           C
ATOM    768  CD  GLN   101       7.172  37.220  14.726  1.00123.17           C
ATOM    769  OE1 GLN   101       6.453  36.249  14.958  1.00123.17           O
ATOM    770  NE2 GLN   101       8.403  37.369  15.282  1.00123.17           N
ATOM    771  C   GLN   101       7.248  41.088  12.642  1.00123.17           C
ATOM    772  O   GLN   101       8.105  41.927  12.908  1.00123.17           O
ATOM    773  N   LEU   102       5.952  41.267  12.986  1.00 54.33           N
ATOM    774  CA  LEU   102       5.536  42.455  13.686  1.00 54.33           C
ATOM    775  CB  LEU   102       4.388  43.205  12.983  1.00 54.33           C
ATOM    776  CG  LEU   102       3.967  44.513  13.681  1.00 54.33           C
ATOM    777  CD1 LEU   102       5.073  45.576  13.593  1.00 54.33           C
ATOM    778  CD2 LEU   102       2.620  45.026  13.150  1.00 54.33           C
ATOM    779  C   LEU   102       5.044  42.054  15.045  1.00 54.33           C
ATOM    780  O   LEU   102       4.196  41.172  15.177  1.00 54.33           O
ATOM    781  N   ILE   103       5.564  42.712  16.101  1.00 43.04           N
ATOM    782  CA  ILE   103       5.168  42.367  17.436  1.00 43.04           C
ATOM    783  CB  ILE   103       6.318  41.918  18.291  1.00 43.04           C
ATOM    784  CG1 ILE   103       6.961  40.658  17.687  1.00 43.04           C
ATOM    785  CG2 ILE   103       5.805  41.713  19.725  1.00 43.04           C
ATOM    786  CD1 ILE   103       8.300  40.288  18.324  1.00 43.04           C
ATOM    787  C   ILE   103       4.570  43.582  18.070  1.00 43.04           C
ATOM    788  O   ILE   103       5.042  44.702  17.876  1.00 43.04           O
ATOM    789  N   ILE   104       3.484  43.392  18.844  1.00152.80           N
ATOM    790  CA  ILE   104       2.886  44.532  19.468  1.00152.80           C
ATOM    791  CB  ILE   104       1.377  44.524  19.419  1.00152.80           C
ATOM    792  CG1 ILE   104       0.771  43.302  20.133  1.00152.80           C
ATOM    793  CG2 ILE   104       0.972  44.634  17.940  1.00152.80           C
ATOM    794  CD1 ILE   104       1.142  41.957  19.505  1.00152.80           C
ATOM    795  C   ILE   104       3.366  44.585  20.882  1.00152.80           C
ATOM    796  O   ILE   104       2.904  43.852  21.754  1.00152.80           O
ATOM    797  N   LEU   105       4.330  45.487  21.147  1.00 45.66           N
ATOM    798  CA  LEU   105       4.871  45.558  22.471  1.00 45.66           C
ATOM    799  CB  LEU   105       6.364  45.933  22.514  1.00 45.66           C
ATOM    800  CG  LEU   105       7.288  44.853  21.916  1.00 45.66           C
ATOM    801  CD1 LEU   105       8.766  45.272  21.992  1.00 45.66           C
ATOM    802  CD2 LEU   105       7.042  43.482  22.572  1.00 45.66           C
ATOM    803  C   LEU   105       4.107  46.588  23.236  1.00 45.66           C
ATOM    804  O   LEU   105       3.949  47.726  22.796  1.00 45.66           O
ATOM    805  N   GLN   106       3.594  46.193  24.417  1.00 72.91           N
ATOM    806  CA  GLN   106       2.828  47.108  25.208  1.00 72.91           C
ATOM    807  CB  GLN   106       1.898  46.424  26.228  1.00 72.91           C
ATOM    808  CG  GLN   106       0.802  45.578  25.582  1.00 72.91           C
ATOM    809  CD  GLN   106       1.449  44.304  25.055  1.00 72.91           C
ATOM    810  OE1 GLN   106       2.507  43.894  25.528  1.00 72.91           O
ATOM    811  NE2 GLN   106       0.796  43.658  24.052  1.00 72.91           N
ATOM    812  C   GLN   106       3.776  47.968  25.968  1.00 72.91           C
ATOM    813  O   GLN   106       4.754  47.483  26.535  1.00 72.91           O
ATOM    814  N   HIS   107       3.515  49.288  25.982  1.00107.66           N
ATOM    815  CA  HIS   107       4.362  50.161  26.736  1.00107.66           C
ATOM    816  ND1 HIS   107       7.346  50.596  27.769  1.00107.66           N
ATOM    817  CG  HIS   107       6.605  51.316  26.860  1.00107.66           C
ATOM    818  CB  HIS   107       5.574  50.701  25.957  1.00107.66           C
ATOM    819  NE2 HIS   107       8.004  52.710  27.952  1.00107.66           N
ATOM    820  CD2 HIS   107       7.022  52.603  26.982  1.00107.66           C
ATOM    821  CE1 HIS   107       8.167  51.477  28.394  1.00107.66           C
ATOM    822  C   HIS   107       3.526  51.319  27.181  1.00107.66           C
ATOM    823  O   HIS   107       2.331  51.379  26.898  1.00107.66           O
ATOM    824  N   HIS   108       4.119  52.260  27.939  1.00113.12           N
ATOM    825  CA  HIS   108       3.333  53.383  28.355  1.00113.12           C
ATOM    826  ND1 HIS   108       4.485  54.602  31.233  1.00113.12           N
ATOM    827  CG  HIS   108       3.913  53.413  30.841  1.00113.12           C
ATOM    828  CB  HIS   108       2.830  53.297  29.810  1.00113.12           C
ATOM    829  NE2 HIS   108       5.458  53.004  32.434  1.00113.12           N
ATOM    830  CD2 HIS   108       4.518  52.448  31.585  1.00113.12           C
ATOM    831  CE1 HIS   108       5.402  54.300  32.186  1.00113.12           C
ATOM    832  C   HIS   108       4.181  54.606  28.243  1.00113.12           C
ATOM    833  O   HIS   108       5.403  54.518  28.162  1.00113.12           O
ATOM    834  N   SER   109       3.540  55.789  28.186  1.00 79.64           N
ATOM    835  CA  SER   109       4.284  57.012  28.140  1.00 79.64           C
ATOM    836  CB  SER   109       3.515  58.190  27.518  1.00 79.64           C
ATOM    837  OG  SER   109       2.416  58.544  28.344  1.00 79.64           O
ATOM    838  C   SER   109       4.575  57.370  29.561  1.00 79.64           C
ATOM    839  O   SER   109       3.775  57.092  30.453  1.00 79.64           O
ATOM    840  N   ASN   110       5.739  57.996  29.813  1.00100.44           N
ATOM    841  CA  ASN   110       6.115  58.323  31.158  1.00100.44           C
ATOM    842  CB  ASN   110       7.617  58.591  31.316  1.00100.44           C
ATOM    843  CG  ASN   110       7.940  59.817  30.473  1.00100.44           C
ATOM    844  OD1 ASN   110       7.556  59.900  29.307  1.00100.44           O
ATOM    845  ND2 ASN   110       8.650  60.806  31.079  1.00100.44           N
ATOM    846  C   ASN   110       5.416  59.568  31.584  1.00100.44           C
ATOM    847  O   ASN   110       5.275  60.521  30.822  1.00100.44           O
ATOM    848  N   SER   111       4.929  59.575  32.835  1.00124.55           N
ATOM    849  CA  SER   111       4.336  60.765  33.354  1.00124.55           C
ATOM    850  CB  SER   111       3.040  61.174  32.632  1.00124.55           C
ATOM    851  OG  SER   111       2.045  60.177  32.814  1.00124.55           O
ATOM    852  C   SER   111       3.985  60.472  34.768  1.00124.55           C
ATOM    853  O   SER   111       3.611  59.349  35.103  1.00124.55           O
ATOM    854  N   ARG   112       4.117  61.472  35.654  1.00168.25           N
ATOM    855  CA  ARG   112       3.715  61.215  37.001  1.00168.25           C
ATOM    856  CB  ARG   112       4.863  61.244  38.025  1.00168.25           C
ATOM    857  CG  ARG   112       5.910  60.154  37.796  1.00168.25           C
ATOM    858  CD  ARG   112       6.758  59.837  39.030  1.00168.25           C
ATOM    859  NE  ARG   112       7.473  61.078  39.441  1.00168.25           N
ATOM    860  CZ  ARG   112       8.606  60.979  40.199  1.00168.25           C
ATOM    861  NH1 ARG   112       9.109  59.751  40.512  1.00168.25           N
ATOM    862  NH2 ARG   112       9.234  62.107  40.641  1.00168.25           N
ATOM    863  C   ARG   112       2.768  62.302  37.370  1.00168.25           C
ATOM    864  O   ARG   112       3.104  63.482  37.288  1.00168.25           O
ATOM    865  N   GLN   113       1.539  61.935  37.775  1.00120.62           N
ATOM    866  CA  GLN   113       0.613  62.961  38.144  1.00120.62           C
ATOM    867  CB  GLN   113      -0.378  63.312  37.022  1.00120.62           C
ATOM    868  CG  GLN   113      -1.190  64.579  37.291  1.00120.62           C
ATOM    869  CD  GLN   113      -0.290  65.772  36.996  1.00120.62           C
ATOM    870  OE1 GLN   113       0.885  65.785  37.359  1.00120.62           O
ATOM    871  NE2 GLN   113      -0.852  66.801  36.306  1.00120.62           N
ATOM    872  C   GLN   113      -0.179  62.437  39.294  1.00120.62           C
ATOM    873  O   GLN   113      -0.621  61.289  39.292  1.00120.62           O
ATOM    874  N   PRO   114      -0.342  63.252  40.293  1.00 83.40           N
ATOM    875  CA  PRO   114      -1.127  62.846  41.424  1.00 83.40           C
ATOM    876  CD  PRO   114       0.694  64.199  40.664  1.00 83.40           C
ATOM    877  CB  PRO   114      -0.662  63.704  42.605  1.00 83.40           C
ATOM    878  CG  PRO   114       0.175  64.827  41.966  1.00 83.40           C
ATOM    879  C   PRO   114      -2.572  62.996  41.085  1.00 83.40           C
ATOM    880  O   PRO   114      -2.886  63.765  40.178  1.00 83.40           O
ATOM    881  N   TRP   115      -3.467  62.272  41.786  1.00153.63           N
ATOM    882  CA  TRP   115      -4.860  62.396  41.478  1.00153.63           C
ATOM    883  CB  TRP   115      -5.650  61.073  41.458  1.00153.63           C
ATOM    884  CG  TRP   115      -5.266  60.065  40.404  1.00153.63           C
ATOM    885  CD2 TRP   115      -4.464  58.905  40.671  1.00153.63           C
ATOM    886  CD1 TRP   115      -5.630  59.991  39.091  1.00153.63           C
ATOM    887  NE1 TRP   115      -5.100  58.858  38.521  1.00153.63           N
ATOM    888  CE2 TRP   115      -4.383  58.179  39.484  1.00153.63           C
ATOM    889  CE3 TRP   115      -3.856  58.476  41.816  1.00153.63           C
ATOM    890  CZ2 TRP   115      -3.687  57.006  39.425  1.00153.63           C
ATOM    891  CZ3 TRP   115      -3.146  57.297  41.750  1.00153.63           C
ATOM    892  CH2 TRP   115      -3.064  56.578  40.577  1.00153.63           C
ATOM    893  C   TRP   115      -5.500  63.168  42.579  1.00153.63           C
ATOM    894  O   TRP   115      -5.130  63.042  43.745  1.00153.63           O
ATOM    895  N   ASP   116      -6.462  64.031  42.212  1.00 87.93           N
ATOM    896  CA  ASP   116      -7.245  64.736  43.178  1.00 87.93           C
ATOM    897  CB  ASP   116      -8.156  65.796  42.524  1.00 87.93           C
ATOM    898  CG  ASP   116      -8.905  66.577  43.601  1.00 87.93           C
ATOM    899  OD1 ASP   116      -9.565  65.940  44.464  1.00 87.93           O
ATOM    900  OD2 ASP   116      -8.824  67.834  43.567  1.00 87.93           O
ATOM    901  C   ASP   116      -8.111  63.704  43.829  1.00 87.93           C
ATOM    902  O   ASP   116      -8.354  63.738  45.035  1.00 87.93           O
ATOM    903  N   GLU   117      -8.580  62.737  43.017  1.00168.42           N
ATOM    904  CA  GLU   117      -9.518  61.741  43.444  1.00168.42           C
ATOM    905  CB  GLU   117      -9.969  60.834  42.283  1.00168.42           C
ATOM    906  CG  GLU   117     -11.148  59.917  42.622  1.00168.42           C
ATOM    907  CD  GLU   117     -11.491  59.121  41.370  1.00168.42           C
ATOM    908  OE1 GLU   117     -10.846  58.062  41.142  1.00168.42           O
ATOM    909  OE2 GLU   117     -12.402  59.565  40.621  1.00168.42           O
ATOM    910  C   GLU   117      -8.964  60.855  44.516  1.00168.42           C
ATOM    911  O   GLU   117      -9.612  60.658  45.541  1.00168.42           O
ATOM    912  N   ASN   118      -7.742  60.314  44.360  1.00229.30           N
ATOM    913  CA  ASN   118      -7.361  59.367  45.370  1.00229.30           C
ATOM    914  CB  ASN   118      -7.274  57.921  44.850  1.00229.30           C
ATOM    915  CG  ASN   118      -8.683  57.452  44.511  1.00229.30           C
ATOM    916  OD1 ASN   118      -9.668  58.080  44.894  1.00229.30           O
ATOM    917  ND2 ASN   118      -8.782  56.310  43.779  1.00229.30           N
ATOM    918  C   ASN   118      -6.021  59.694  45.935  1.00229.30           C
ATOM    919  O   ASN   118      -5.207  60.374  45.315  1.00229.30           O
ATOM    920  N   LYS   119      -5.782  59.217  47.172  1.00263.96           N
ATOM    921  CA  LYS   119      -4.502  59.374  47.786  1.00263.96           C
ATOM    922  CB  LYS   119      -4.567  59.699  49.288  1.00263.96           C
ATOM    923  CG  LYS   119      -5.330  60.995  49.576  1.00263.96           C
ATOM    924  CD  LYS   119      -4.778  62.215  48.835  1.00263.96           C
ATOM    925  CE  LYS   119      -5.600  63.488  49.049  1.00263.96           C
ATOM    926  NZ  LYS   119      -5.049  64.595  48.236  1.00263.96           N
ATOM    927  C   LYS   119      -3.851  58.043  47.618  1.00263.96           C
ATOM    928  O   LYS   119      -4.535  57.021  47.572  1.00263.96           O
ATOM    929  N   ILE   120      -2.512  58.011  47.503  1.00128.70           N
ATOM    930  CA  ILE   120      -1.895  56.741  47.267  1.00128.70           C
ATOM    931  CB  ILE   120      -0.500  56.825  46.712  1.00128.70           C
ATOM    932  CG1 ILE   120      -0.022  55.432  46.267  1.00128.70           C
ATOM    933  CG2 ILE   120       0.404  57.501  47.755  1.00128.70           C
ATOM    934  CD1 ILE   120       1.251  55.460  45.424  1.00128.70           C
ATOM    935  C   ILE   120      -1.837  55.990  48.551  1.00128.70           C
ATOM    936  O   ILE   120      -1.393  56.506  49.575  1.00128.70           O
ATOM    937  N   SER   121      -2.324  54.738  48.523  1.00196.26           N
ATOM    938  CA  SER   121      -2.285  53.915  49.690  1.00196.26           C
ATOM    939  CB  SER   121      -3.644  53.766  50.394  1.00196.26           C
ATOM    940  OG  SER   121      -4.100  55.031  50.850  1.00196.26           O
ATOM    941  C   SER   121      -1.906  52.555  49.219  1.00196.26           C
ATOM    942  O   SER   121      -2.069  52.226  48.045  1.00196.26           O
ATOM    943  N   GLN   122      -1.370  51.728  50.133  1.00250.09           N
ATOM    944  CA  GLN   122      -1.029  50.390  49.758  1.00250.09           C
ATOM    945  CB  GLN   122      -0.246  49.627  50.840  1.00250.09           C
ATOM    946  CG  GLN   122       0.116  48.198  50.441  1.00250.09           C
ATOM    947  CD  GLN   122       0.871  47.569  51.603  1.00250.09           C
ATOM    948  OE1 GLN   122       0.407  47.591  52.742  1.00250.09           O
ATOM    949  NE2 GLN   122       2.070  46.998  51.311  1.00250.09           N
ATOM    950  C   GLN   122      -2.331  49.689  49.580  1.00250.09           C
ATOM    951  O   GLN   122      -3.316  50.030  50.234  1.00250.09           O
ATOM    952  N   ARG   123      -2.378  48.696  48.673  1.00198.86           N
ATOM    953  CA  ARG   123      -3.621  48.020  48.467  1.00198.86           C
ATOM    954  CB  ARG   123      -3.580  46.978  47.335  1.00198.86           C
ATOM    955  CG  ARG   123      -3.244  47.592  45.973  1.00198.86           C
ATOM    956  CD  ARG   123      -3.341  46.611  44.802  1.00198.86           C
ATOM    957  NE  ARG   123      -2.931  47.344  43.571  1.00198.86           N
ATOM    958  CZ  ARG   123      -3.654  47.218  42.420  1.00198.86           C
ATOM    959  NH1 ARG   123      -4.788  46.459  42.403  1.00198.86           N
ATOM    960  NH2 ARG   123      -3.243  47.856  41.285  1.00198.86           N
ATOM    961  C   ARG   123      -3.944  47.326  49.746  1.00198.86           C
ATOM    962  O   ARG   123      -3.050  46.927  50.491  1.00198.86           O
ATOM    963  N   GLY   124      -5.247  47.189  50.053  1.00 81.93           N
ATOM    964  CA  GLY   124      -5.587  46.558  51.291  1.00 81.93           C
ATOM    965  C   GLY   124      -7.070  46.566  51.439  1.00 81.93           C
ATOM    966  O   GLY   124      -7.812  46.794  50.484  1.00 81.93           O
ATOM    967  N   ASP   125      -7.530  46.319  52.678  1.00156.15           N
ATOM    968  CA  ASP   125      -8.929  46.254  52.970  1.00156.15           C
ATOM    969  CB  ASP   125      -9.231  45.738  54.387  1.00156.15           C
ATOM    970  CG  ASP   125      -8.805  44.281  54.463  1.00156.15           C
ATOM    971  OD1 ASP   125      -8.411  43.727  53.402  1.00156.15           O
ATOM    972  OD2 ASP   125      -8.859  43.703  55.581  1.00156.15           O
ATOM    973  C   ASP   125      -9.462  47.642  52.895  1.00156.15           C
ATOM    974  O   ASP   125      -8.709  48.612  52.834  1.00156.15           O
ATOM    975  N   LYS   126     -10.802  47.762  52.884  1.00282.05           N
ATOM    976  CA  LYS   126     -11.413  49.053  52.809  1.00282.05           C
ATOM    977  CB  LYS   126     -12.948  49.007  52.748  1.00282.05           C
ATOM    978  CG  LYS   126     -13.601  50.391  52.772  1.00282.05           C
ATOM    979  CD  LYS   126     -13.372  51.223  51.510  1.00282.05           C
ATOM    980  CE  LYS   126     -14.591  51.261  50.588  1.00282.05           C
ATOM    981  NZ  LYS   126     -14.397  52.275  49.528  1.00282.05           N
ATOM    982  C   LYS   126     -11.044  49.802  54.041  1.00282.05           C
ATOM    983  O   LYS   126     -11.048  49.259  55.145  1.00282.05           O
ATOM    984  N   GLY   127     -10.697  51.088  53.864  1.00119.53           N
ATOM    985  CA  GLY   127     -10.343  51.906  54.981  1.00119.53           C
ATOM    986  C   GLY   127      -9.028  52.532  54.672  1.00119.53           C
ATOM    987  O   GLY   127      -8.414  52.257  53.642  1.00119.53           O
ATOM    988  N   PHE   128      -8.566  53.409  55.578  1.00265.13           N
ATOM    989  CA  PHE   128      -7.303  54.051  55.397  1.00265.13           C
ATOM    990  CB  PHE   128      -7.435  55.569  55.186  1.00265.13           C
ATOM    991  CG  PHE   128      -6.102  56.123  54.818  1.00265.13           C
ATOM    992  CD1 PHE   128      -5.636  56.012  53.529  1.00265.13           C
ATOM    993  CD2 PHE   128      -5.324  56.764  55.754  1.00265.13           C
ATOM    994  CE1 PHE   128      -4.409  56.526  53.181  1.00265.13           C
ATOM    995  CE2 PHE   128      -4.096  57.281  55.410  1.00265.13           C
ATOM    996  CZ  PHE   128      -3.635  57.161  54.122  1.00265.13           C
ATOM    997  C   PHE   128      -6.552  53.813  56.665  1.00265.13           C
ATOM    998  O   PHE   128      -7.152  53.636  57.725  1.00265.13           O
ATOM    999  N   GLY   129      -5.209  53.780  56.589  1.00140.16           N
ATOM   1000  CA  GLY   129      -4.460  53.539  57.785  1.00140.16           C
ATOM   1001  C   GLY   129      -3.474  54.645  57.932  1.00140.16           C
ATOM   1002  O   GLY   129      -3.022  55.224  56.945  1.00140.16           O
ATOM   1003  N   SER   130      -3.106  54.964  59.186  1.00165.46           N
ATOM   1004  CA  SER   130      -2.168  56.024  59.388  1.00165.46           C
ATOM   1005  CB  SER   130      -1.975  56.403  60.866  1.00165.46           C
ATOM   1006  OG  SER   130      -1.031  57.457  60.986  1.00165.46           O
ATOM   1007  C   SER   130      -0.859  55.551  58.857  1.00165.46           C
ATOM   1008  O   SER   130      -0.454  54.412  59.088  1.00165.46           O
ATOM   1009  N   THR   131      -0.179  56.427  58.099  1.00259.11           N
ATOM   1010  CA  THR   131       1.093  56.098  57.539  1.00259.11           C
ATOM   1011  CB  THR   131       1.001  55.346  56.243  1.00259.11           C
ATOM   1012  OG1 THR   131       2.283  54.867  55.864  1.00259.11           O
ATOM   1013  CG2 THR   131       0.440  56.286  55.162  1.00259.11           C
ATOM   1014  C   THR   131       1.756  57.399  57.243  1.00259.11           C
ATOM   1015  O   THR   131       1.256  58.457  57.623  1.00259.11           O
ATOM   1016  N   GLY   132       2.921  57.354  56.572  1.00 74.12           N
ATOM   1017  CA  GLY   132       3.562  58.580  56.211  1.00 74.12           C
ATOM   1018  C   GLY   132       2.733  59.159  55.115  1.00 74.12           C
ATOM   1019  O   GLY   132       2.070  58.430  54.379  1.00 74.12           O
ATOM   1020  N   VAL   133       2.752  60.498  54.977  1.00 27.18           N
ATOM   1021  CA  VAL   133       1.963  61.117  53.955  1.00 27.18           C
ATOM   1022  CB  VAL   133       1.643  62.558  54.228  1.00 27.18           C
ATOM   1023  CG1 VAL   133       0.880  63.122  53.017  1.00 27.18           C
ATOM   1024  CG2 VAL   133       0.865  62.650  55.551  1.00 27.18           C
ATOM   1025  C   VAL   133       2.746  61.067  52.689  1.00 27.18           C
ATOM   1026  O   VAL   133       3.961  61.260  52.687  1.00 27.18           O
ATOM   1027  N   PHE   134       2.057  60.783  51.568  1.00 54.99           N
ATOM   1028  CA  PHE   134       2.737  60.721  50.313  1.00 54.99           C
ATOM   1029  CB  PHE   134       2.000  59.876  49.260  1.00 54.99           C
ATOM   1030  CG  PHE   134       2.902  59.789  48.079  1.00 54.99           C
ATOM   1031  CD1 PHE   134       3.920  58.865  48.055  1.00 54.99           C
ATOM   1032  CD2 PHE   134       2.732  60.626  47.001  1.00 54.99           C
ATOM   1033  CE1 PHE   134       4.760  58.776  46.970  1.00 54.99           C
ATOM   1034  CE2 PHE   134       3.569  60.541  45.913  1.00 54.99           C
ATOM   1035  CZ  PHE   134       4.586  59.617  45.898  1.00 54.99           C
ATOM   1036  C   PHE   134       2.811  62.149  49.786  1.00 54.99           C
ATOM   1037  O   PHE   134       1.728  62.761  49.582  1.00 54.99           O
ATOM   1038  OXT PHE   134       3.951  62.648  49.584  1.00 54.99           O
TER    1039      PHE   134
END
