# Supplementary material for: Estimating local protein model quality: prospects for molecular replacement
Source: Acta Crystallogr D Struct Biol. 2020 Mar 3;76(Pt 3):285–90. doi: 10.1107/S2059798320000972 (PMC7057213; doi:10.1107/S2059798320000972)
Supplement: Supplementary file 1 [file d-76-00285-sup1.zip › models/1duc.1q5h_A.B99990001.pdb.proq3.sscore.local]

ProQ2 ProQRosCen ProQRosFA ProQ3
0.22381156 0.51585188 0.37908897 0.25715942
0.24850877 0.53815601 0.42306657 0.30484624
0.27083922 0.57822438 0.40455918 0.32385107
0.27346368 0.5756452 0.35033476 0.31318777
0.35215926 0.65762917 0.38935106 0.37399227
0.3992616 0.64459407 0.35959392 0.4077409
0.3374875 0.65178492 0.37220782 0.38300931
0.41568483 0.66239919 0.42073031 0.41525227
0.41747924 0.67296032 0.4496137 0.43936893
0.45922733 0.68077019 0.46474036 0.50107285
0.41916825 0.64402872 0.43577634 0.46758219
0.41625808 0.64820198 0.46795207 0.46029192
0.31222029 0.63858337 0.41456114 0.4208218
0.28027183 0.62973823 0.40550839 0.4091525
0.31707309 0.63388177 0.43566024 0.46258035
0.4556581 0.71551259 0.53801541 0.59339818
0.57080696 0.79193045 0.71289515 0.70842062
0.68603441 0.80530309 0.82319932 0.81988886
0.76473409 0.85826671 0.94891272 0.90121138
0.82232694 0.82494606 0.97918766 0.93937882
0.86901378 0.83067226 1.0649933 0.9919895
0.77335368 0.75287069 0.95702563 0.90885452
0.66328497 0.69210968 0.92383796 0.83809761
0.58492617 0.6839612 0.88193272 0.79267717
0.57214496 0.67939499 0.94872564 0.80638848
0.57682249 0.63279229 0.91512942 0.81295145
0.60957445 0.62069209 1.0117372 0.83452364
0.56954976 0.63477432 1.0215776 0.83623547
0.59496301 0.69376923 1.0923711 0.85049743
0.58014384 0.68453136 1.0242145 0.81870611
0.56899241 0.63716436 1.0632098 0.78610273
0.562706 0.59133347 0.9482396 0.7812936
0.56306668 0.548942 0.97480091 0.78636892
0.62796862 0.58852647 0.96771231 0.83512979
0.71360798 0.63998975 1.0504696 0.88077572
0.77329171 0.70728455 1.0463012 0.93708548
0.74781983 0.73357362 1.0760718 0.95082147
0.69872012 0.81179241 1.0511626 0.93786054
0.6729466 0.83782745 1.0758532 0.9372551
0.62079304 0.82100876 1.0139813 0.90657415
0.47703267 0.73513582 0.97694316 0.82986008
0.46070843 0.67559882 0.89320217 0.8065177
0.46461124 0.65032647 0.93124199 0.8267182
0.43416105 0.66544337 0.85807311 0.75773992
0.50129282 0.72187615 0.92074373 0.79764447
0.49306475 0.69246283 0.87927408 0.75314289
0.56369658 0.6900863 0.85596406 0.76711658
0.57028888 0.60608708 0.83405558 0.76534634
0.63658734 0.62146176 0.94428907 0.81996003
0.73893553 0.6602264 1.0194634 0.8759838
0.8123192 0.69674418 1.0441776 0.90215942
0.8063429 0.66890876 1.0585749 0.88964357
0.80778903 0.66546301 0.96158349 0.89605229
0.76335885 0.70492027 0.93339161 0.86767228
0.67651808 0.69361639 0.81285831 0.78529949
0.66322562 0.74461626 0.75621652 0.74190853
0.55413106 0.68509301 0.61949063 0.6338139
0.49734191 0.66215234 0.57439368 0.58377146
0.52110445 0.62754178 0.55946221 0.57448129
0.49507356 0.50821819 0.47961344 0.5410044
0.47832758 0.54142642 0.50918545 0.55590645
0.46260081 0.51859828 0.48750074 0.56060117
0.59706269 0.6116019 0.58101044 0.63809916
0.63903382 0.55741115 0.61670799 0.71309487
0.62183811 0.56225056 0.65742275 0.70400811
0.56602134 0.57821546 0.67105269 0.71912736
0.51283074 0.57313472 0.67897797 0.65930158
0.63956288 0.69637871 0.67577161 0.73255731
0.67373225 0.71713645 0.81163299 0.77763857
0.63220223 0.69537367 0.78353373 0.77183764
0.64803995 0.78163348 0.83030013 0.78460336
0.62799395 0.71612584 0.74641466 0.77108378
0.59303921 0.7273237 0.74951341 0.73248503
0.54863028 0.74227898 0.72774834 0.72774855
0.6178491 0.80464113 0.8096859 0.79961429
0.61467585 0.85020814 0.82062206 0.79971226
0.58359865 0.76859597 0.79260797 0.77402606
0.64619667 0.74240054 0.79973654 0.82644778
0.69396736 0.73969493 0.8894332 0.90538801
0.78460254 0.7904993 0.9675926 0.97270265
0.85102003 0.82354506 1.0449303 1.0255699
0.94026321 0.80972467 1.0262125 1.0299965
0.91986102 0.80424065 1.092313 1.0343087
0.86959798 0.83921965 1.1118157 0.99647146
0.82806801 0.81110701 1.0379808 0.93892661
0.71833079 0.81389942 0.96782829 0.86535414
0.60571589 0.67081015 0.81432671 0.75400727
0.53282142 0.64507143 0.75045912 0.71686534
0.63434745 0.62575603 0.80282196 0.75669251
0.72330835 0.67604725 0.85024995 0.80771294
0.79602302 0.73532873 0.94347763 0.89075591
0.79493674 0.74188472 0.95314614 0.90523443
0.78368138 0.69900223 0.95891477 0.88817662
0.71676252 0.68831002 0.92796794 0.85653131
0.73206218 0.75177591 0.95768031 0.84582638
0.74623309 0.78954326 0.92432178 0.85519404
0.83718975 0.80057086 0.98488743 0.97052845
0.90145882 0.78520848 1.0222892 1.0141083
0.98275847 0.79300279 1.1022634 1.0949944
1.0068341 0.84052042 1.1541634 1.1189351
1.0108465 0.85642866 1.1989183 1.1138347
0.98090474 0.81181553 1.162414 1.0721456
0.89904313 0.70222756 1.0960861 0.9780717
0.85670158 0.66787904 0.99657845 0.94958329
0.67400155 0.56849897 0.83707146 0.77267793
0.56553727 0.52921322 0.69973582 0.67721455
0.45891222 0.43313536 0.5737955 0.55711687
0.36264822 0.3941124 0.39108217 0.44418538
0.26366398 0.38463578 0.30638186 0.33558305
0.26416223 0.41235406 0.25349916 0.30093207
0.22351796 0.40905759 0.17419493 0.22402442
0.14641756 0.35869052 0.13256826 0.16372511
0.17297171 0.37016507 0.1218305 0.18635866
0.10155872 0.37835756 0.12099716 0.13885664
0.11014084 0.41939662 0.14235056 0.16390389
0.016927811 0.4048204 0.086269089 0.068423619
-0.00034142492 0.40567156 0.087054551 0.077593682
-0.014631345 0.41657246 0.13579001 0.09510995
0.0020265108 0.40388555 0.16291431 0.088438859
-0.0099712561 0.37327211 0.18804492 0.087569391
0.01986635 0.37519508 0.15844827 0.11754127
0.032660688 0.40622703 0.17744638 0.1071833
0.062504381 0.43592214 0.17627387 0.10737246
0.099149929 0.43798567 0.19974839 0.12945419
0.058321606 0.34172839 0.16064215 0.086527068
0.074510756 0.38969017 0.18267645 0.092542922
0.13125692 0.47805774 0.25207733 0.13788392
0.15869915 0.51386442 0.30083365 0.17145472
0.15358455 0.45404904 0.32388078 0.15413991
0.081634396 0.43743335 0.31450839 0.1261808
0.049702732 0.42521899 0.32713829 0.10912389
0.052765858 0.35700511 0.34350991 0.094002084
0.058748018 0.28727967 0.32773255 0.086696702
0.0075780191 0.15110469 0.31734956 0.092635727
