# Supplementary material for: Estimating local protein model quality: prospects for molecular replacement
Source: Acta Crystallogr D Struct Biol. 2020 Mar 3;76(Pt 3):285–90. doi: 10.1107/S2059798320000972 (PMC7057213; doi:10.1107/S2059798320000972)
Supplement: Supplementary file 1 [file d-76-00285-sup1.zip › models/1duc.1q5h_A.B99990001.pdb.proq3d.sscore.local]

ProQ2D ProQRosCenD ProQRosFAD ProQ3D
1.927652955055236816e-01 3.808480799198150635e-01 2.860119342803955078e-01 2.407853156328201294e-01
1.487504094839096069e-01 5.487877130508422852e-01 3.976606428623199463e-01 2.194232791662216187e-01
1.028508767485618591e-01 6.140183210372924805e-01 3.955679833889007568e-01 1.420391947031021118e-01
1.221287846565246582e-01 4.653187394142150879e-01 2.872652709484100342e-01 1.396466642618179321e-01
1.817046105861663818e-01 5.781800746917724609e-01 4.369073808193206787e-01 1.748278439044952393e-01
2.192738354206085205e-01 6.324607729911804199e-01 3.207303881645202637e-01 1.520369350910186768e-01
2.223631292581558228e-01 6.301546692848205566e-01 3.627046644687652588e-01 1.354936212301254272e-01
4.173763096332550049e-01 6.695246696472167969e-01 6.390073299407958984e-01 6.056703925132751465e-01
4.987051784992218018e-01 7.296103835105895996e-01 6.469578146934509277e-01 6.748721599578857422e-01
4.005938470363616943e-01 6.906290650367736816e-01 5.703117847442626953e-01 6.933991312980651855e-01
2.277252376079559326e-01 6.177160143852233887e-01 5.517520308494567871e-01 3.803667426109313965e-01
2.502032518386840820e-01 6.889702677726745605e-01 5.648079514503479004e-01 4.716162383556365967e-01
1.653171777725219727e-01 5.708966255187988281e-01 4.179596006870269775e-01 3.231648206710815430e-01
1.802643835544586182e-01 5.553677082061767578e-01 4.336794614791870117e-01 3.035822212696075439e-01
2.894301414489746094e-01 4.720988869667053223e-01 5.040701627731323242e-01 3.184221684932708740e-01
3.853414654731750488e-01 6.948505043983459473e-01 6.177339553833007812e-01 5.680769085884094238e-01
6.110585331916809082e-01 7.355201840400695801e-01 8.372853398323059082e-01 7.921078205108642578e-01
6.583569049835205078e-01 8.085898756980895996e-01 8.771605491638183594e-01 8.564613461494445801e-01
7.238994240760803223e-01 8.072084784507751465e-01 9.036418199539184570e-01 9.230555295944213867e-01
7.786946296691894531e-01 8.362315893173217773e-01 9.223586916923522949e-01 9.375560879707336426e-01
7.493932843208312988e-01 8.817501664161682129e-01 9.476831555366516113e-01 9.495382308959960938e-01
7.610396146774291992e-01 8.361819386482238770e-01 9.384254813194274902e-01 9.052790403366088867e-01
6.107727289199829102e-01 7.973411083221435547e-01 9.353026747703552246e-01 9.348472952842712402e-01
4.364427328109741211e-01 8.140792250633239746e-01 9.364449977874755859e-01 9.165239334106445312e-01
2.383241057395935059e-01 8.069362044334411621e-01 9.450942873954772949e-01 8.984144330024719238e-01
2.750041782855987549e-01 7.995870113372802734e-01 9.351543784141540527e-01 9.177042841911315918e-01
3.593463897705078125e-01 7.558302283287048340e-01 9.539551138877868652e-01 9.379411339759826660e-01
3.922060728073120117e-01 6.836256980895996094e-01 9.636038541793823242e-01 9.533662796020507812e-01
6.854271292686462402e-01 7.955058813095092773e-01 9.668344855308532715e-01 9.347392320632934570e-01
6.730342507362365723e-01 7.409179806709289551e-01 9.396811723709106445e-01 9.139407873153686523e-01
6.979476809501647949e-01 8.109826445579528809e-01 9.454305768013000488e-01 9.144161939620971680e-01
5.598853826522827148e-01 6.122151613235473633e-01 9.326073527336120605e-01 8.959746956825256348e-01
5.227525830268859863e-01 6.451434493064880371e-01 9.534579515457153320e-01 9.128130078315734863e-01
6.885136365890502930e-01 6.995605230331420898e-01 9.503318667411804199e-01 9.384184479713439941e-01
7.678814530372619629e-01 7.865006327629089355e-01 9.663739204406738281e-01 9.283071756362915039e-01
8.330197334289550781e-01 7.309428453445434570e-01 9.669631123542785645e-01 9.560450315475463867e-01
8.322613835334777832e-01 8.770218491554260254e-01 9.626492261886596680e-01 9.609839916229248047e-01
8.278001546859741211e-01 8.819015622138977051e-01 9.330217242240905762e-01 9.402861595153808594e-01
8.497951030731201172e-01 8.573659062385559082e-01 9.471468925476074219e-01 9.590562582015991211e-01
7.681025862693786621e-01 8.588747978210449219e-01 9.154469966888427734e-01 9.419208765029907227e-01
7.619247436523437500e-01 8.498483896255493164e-01 9.366421103477478027e-01 9.508553147315979004e-01
6.915465593338012695e-01 7.422121763229370117e-01 9.149533510208129883e-01 9.088943004608154297e-01
5.942962765693664551e-01 7.740352153778076172e-01 9.561623334884643555e-01 9.038614630699157715e-01
6.152654290199279785e-01 7.149250507354736328e-01 8.960797786712646484e-01 8.509423732757568359e-01
6.594678759574890137e-01 8.115971684455871582e-01 9.217639565467834473e-01 9.302722215652465820e-01
6.151094436645507812e-01 7.870930433273315430e-01 8.864384293556213379e-01 8.633739948272705078e-01
6.627869606018066406e-01 7.853684425354003906e-01 8.942562341690063477e-01 8.140854835510253906e-01
7.581773400306701660e-01 7.772748470306396484e-01 9.219045042991638184e-01 8.407258391380310059e-01
6.995790004730224609e-01 8.029628396034240723e-01 9.426800608634948730e-01 9.019597172737121582e-01
8.182808160781860352e-01 8.098992109298706055e-01 9.544628858566284180e-01 9.328281283378601074e-01
8.570032119750976562e-01 8.833640813827514648e-01 9.612509012222290039e-01 9.470584392547607422e-01
8.795868158340454102e-01 7.947410941123962402e-01 9.502127170562744141e-01 9.664370417594909668e-01
8.539762496948242188e-01 8.744050264358520508e-01 9.519380927085876465e-01 9.638910889625549316e-01
8.588401675224304199e-01 8.412625789642333984e-01 9.312528967857360840e-01 9.570887088775634766e-01
7.727555036544799805e-01 8.480767011642456055e-01 9.204615354537963867e-01 8.691899776458740234e-01
8.621391654014587402e-01 7.859370708465576172e-01 9.035391807556152344e-01 7.326935529708862305e-01
7.852779626846313477e-01 8.134481906890869141e-01 8.512611389160156250e-01 4.161557555198669434e-01
6.183045506477355957e-01 8.274544477462768555e-01 8.139824867248535156e-01 4.191172420978546143e-01
5.842996239662170410e-01 7.846360206604003906e-01 8.280865550041198730e-01 3.329405188560485840e-01
5.365549325942993164e-01 7.560355663299560547e-01 7.736395001411437988e-01 4.140768349170684814e-01
5.153707861900329590e-01 6.020083427429199219e-01 8.492795825004577637e-01 5.661317110061645508e-01
4.925081729888916016e-01 7.287569046020507812e-01 7.244789600372314453e-01 5.031933188438415527e-01
5.776616334915161133e-01 8.488671779632568359e-01 8.488984107971191406e-01 7.606893181800842285e-01
5.092582702636718750e-01 8.625606894493103027e-01 8.821201324462890625e-01 8.449392914772033691e-01
6.048437952995300293e-01 8.777513504028320312e-01 8.991327285766601562e-01 9.021080732345581055e-01
4.507662355899810791e-01 8.584792613983154297e-01 8.900427818298339844e-01 9.024526476860046387e-01
5.692043900489807129e-01 8.489282131195068359e-01 8.870221972465515137e-01 8.831451535224914551e-01
3.366029262542724609e-01 8.570235371589660645e-01 8.781810998916625977e-01 8.015721440315246582e-01
5.735059380531311035e-01 8.699452280998229980e-01 9.215899109840393066e-01 9.123169183731079102e-01
6.115200519561767578e-01 8.305276036262512207e-01 9.028481841087341309e-01 9.404397606849670410e-01
6.521354913711547852e-01 8.472948670387268066e-01 8.844391107559204102e-01 8.939362168312072754e-01
4.825679361820220947e-01 8.450347781181335449e-01 8.678254485130310059e-01 7.962040305137634277e-01
5.278944969177246094e-01 8.621799349784851074e-01 8.473192453384399414e-01 8.733469843864440918e-01
4.785451292991638184e-01 8.476156592369079590e-01 8.212042450904846191e-01 6.577714085578918457e-01
4.229261279106140137e-01 8.579926490783691406e-01 7.527550458908081055e-01 7.679298520088195801e-01
3.487520515918731689e-01 8.184682726860046387e-01 7.707796692848205566e-01 7.433356046676635742e-01
4.377697706222534180e-01 8.854133486747741699e-01 8.967533111572265625e-01 8.211426734924316406e-01
5.393612384796142578e-01 8.911719918251037598e-01 9.077664613723754883e-01 8.293997645378112793e-01
6.240451335906982422e-01 8.776692152023315430e-01 9.338549375534057617e-01 9.023377299308776855e-01
6.334038376808166504e-01 9.171352982521057129e-01 9.277390241622924805e-01 9.559116959571838379e-01
7.153124809265136719e-01 9.521861076354980469e-01 9.522298574447631836e-01 9.650877118110656738e-01
8.075703382492065430e-01 9.370691180229187012e-01 9.570243954658508301e-01 9.708602428436279297e-01
7.726252675056457520e-01 9.114944338798522949e-01 9.543248414993286133e-01 9.452365636825561523e-01
7.770163416862487793e-01 9.121222496032714844e-01 9.567448496818542480e-01 9.521718025207519531e-01
7.508912086486816406e-01 9.014464020729064941e-01 9.359619617462158203e-01 9.465959072113037109e-01
6.981402635574340820e-01 8.755152821540832520e-01 8.925088047981262207e-01 9.298579096794128418e-01
5.900113582611083984e-01 8.318297863006591797e-01 8.548022508621215820e-01 8.446881175041198730e-01
5.080170631408691406e-01 6.665233373641967773e-01 7.458240985870361328e-01 8.488416671752929688e-01
6.089764237403869629e-01 7.407277822494506836e-01 8.886444568634033203e-01 8.766338825225830078e-01
7.501183748245239258e-01 6.252532601356506348e-01 9.152085185050964355e-01 8.842186331748962402e-01
8.519394397735595703e-01 8.203478455543518066e-01 9.217360019683837891e-01 9.373278617858886719e-01
7.918574810028076172e-01 7.892440557479858398e-01 9.317882061004638672e-01 9.434182643890380859e-01
8.715469241142272949e-01 7.856164574623107910e-01 9.472452402114868164e-01 9.413794875144958496e-01
8.150835037231445312e-01 7.931124567985534668e-01 9.308680891990661621e-01 9.264066815376281738e-01
7.400938272476196289e-01 8.220338225364685059e-01 9.138715863227844238e-01 8.269053101539611816e-01
7.325527667999267578e-01 8.336258530616760254e-01 9.178802967071533203e-01 8.567423820495605469e-01
7.988860011100769043e-01 8.458945155143737793e-01 9.258673191070556641e-01 9.057462811470031738e-01
8.259685635566711426e-01 8.865804672241210938e-01 9.264838695526123047e-01 9.374671578407287598e-01
8.567840456962585449e-01 8.790284395217895508e-01 9.564025998115539551e-01 9.759615063667297363e-01
8.766803741455078125e-01 9.163314104080200195e-01 9.669419527053833008e-01 9.782176017761230469e-01
8.793837428092956543e-01 9.177854657173156738e-01 9.579324722290039062e-01 9.706023931503295898e-01
8.673030734062194824e-01 9.212300181388854980e-01 9.604621529579162598e-01 9.615036845207214355e-01
8.825951814651489258e-01 8.831803798675537109e-01 9.572562575340270996e-01 9.365467429161071777e-01
8.759543895721435547e-01 8.502153158187866211e-01 9.535968303680419922e-01 9.541702866554260254e-01
7.340780496597290039e-01 7.894422411918640137e-01 9.111965894699096680e-01 8.361999988555908203e-01
6.422913670539855957e-01 6.733296513557434082e-01 8.582013845443725586e-01 8.640644550323486328e-01
3.426150083541870117e-01 3.947827219963073730e-01 8.354079723358154297e-01 7.372974753379821777e-01
2.658168971538543701e-01 4.066074788570404053e-01 5.384660959243774414e-01 4.938178360462188721e-01
9.017190337181091309e-02 2.625171840190887451e-01 3.364498317241668701e-01 2.371219098567962646e-01
1.384560316801071167e-01 2.995392382144927979e-01 2.545368373394012451e-01 2.340442389249801636e-01
1.183180809020996094e-01 2.361760288476943970e-01 1.568345725536346436e-01 1.676544100046157837e-01
8.590571582317352295e-02 2.177722007036209106e-01 1.085221990942955017e-01 1.311109066009521484e-01
9.510296583175659180e-02 2.388608902692794800e-01 3.988038375973701477e-02 1.617043465375900269e-01
7.242020964622497559e-02 2.007663100957870483e-01 1.781285554170608521e-02 1.015905961394309998e-01
6.204853951930999756e-02 2.042934596538543701e-01 1.500738691538572311e-02 7.856124639511108398e-02
2.208000794053077698e-02 2.108400762081146240e-01 7.013219874352216721e-03 3.503964841365814209e-02
9.639281779527664185e-03 1.464915722608566284e-01 5.421718582510948181e-03 2.066878788173198700e-02
4.817363806068897247e-03 2.142773866653442383e-01 5.518770776689052582e-03 1.002053171396255493e-02
3.783358028158545494e-03 2.980108857154846191e-01 3.083202522248029709e-03 1.896154507994651794e-02
8.623228408396244049e-03 2.959500253200531006e-01 1.540242927148938179e-03 1.633429713547229767e-02
8.009129203855991364e-03 1.576320379972457886e-01 2.998458454385399818e-03 2.183896861970424652e-02
9.419034235179424286e-03 1.048153266310691833e-01 6.095432676374912262e-03 2.599267475306987762e-02
5.544314160943031311e-03 8.849535882472991943e-02 5.465807858854532242e-03 2.454910241067409515e-02
7.030558772385120392e-03 4.680585116147994995e-02 9.447403252124786377e-03 2.237866818904876709e-02
5.577401723712682724e-03 7.020508497953414917e-02 1.074111368507146835e-02 2.420447207987308502e-02
6.726664956659078598e-03 7.593318074941635132e-02 6.529888603836297989e-03 1.574109867215156555e-02
1.022242475301027298e-02 1.035322546958923340e-01 1.051410380750894547e-02 1.715921610593795776e-02
8.357536979019641876e-03 6.424698233604431152e-02 1.847285777330398560e-02 1.519430708140134811e-02
5.944877862930297852e-03 5.394292995333671570e-02 5.229054763913154602e-02 1.292204763740301132e-02
4.374882206320762634e-03 5.329408124089241028e-02 5.435763671994209290e-02 1.200348790735006332e-02
4.707161337137222290e-03 5.922332033514976501e-02 4.063640534877777100e-02 9.107834659516811371e-03
6.557371001690626144e-03 1.803294941782951355e-02 1.644913293421268463e-02 7.205287460237741470e-03
1.530541945248842239e-02 2.009300515055656433e-02 1.871978305280208588e-02 1.244675181806087494e-02
1.187058631330728531e-02 1.542200241237878799e-02 1.006593927741050720e-02 9.590307250618934631e-03
