# Supplementary material for: Estimating local protein model quality: prospects for molecular replacement
Source: Acta Crystallogr D Struct Biol. 2020 Mar 3;76(Pt 3):285–90. doi: 10.1107/S2059798320000972 (PMC7057213; doi:10.1107/S2059798320000972)
Supplement: Supplementary file 1 [file d-76-00285-sup1.zip › models/1duc.2okb_A.B99990001.pdb]

EXPDTA    THEORETICAL MODEL, MODELLER 9.23 2019/11/15 00:01:49
REMARK   6 MODELLER OBJECTIVE FUNCTION:       707.0999
REMARK   6 MODELLER BEST TEMPLATE % SEQ ID:  31.481
REMARK   6 SEQUENCE: 1duc/1duc.2okb_A
REMARK   6 ALIGNMENT: 1duc/1duc.2okb_A.ali
REMARK   6 SCRIPT: ./make_models.py
REMARK   6 TEMPLATE: 2okb 15:A - 122:A MODELS 2: - 109: AT 31.5%
ATOM      1  N   MET     1      22.755  69.214   7.389  1.00 81.61           N
ATOM      2  CA  MET     1      23.306  67.840   7.381  1.00 81.61           C
ATOM      3  CB  MET     1      23.801  67.451   8.786  1.00 81.61           C
ATOM      4  CG  MET     1      25.043  68.228   9.225  1.00 81.61           C
ATOM      5  SD  MET     1      26.537  67.832   8.266  1.00 81.61           S
ATOM      6  CE  MET     1      27.605  68.999   9.157  1.00 81.61           C
ATOM      7  C   MET     1      22.267  66.859   6.963  1.00 81.61           C
ATOM      8  O   MET     1      22.229  66.424   5.812  1.00 81.61           O
ATOM      9  N   LEU     2      21.372  66.498   7.900  1.00 94.17           N
ATOM     10  CA  LEU     2      20.380  65.513   7.596  1.00 94.17           C
ATOM     11  CB  LEU     2      19.451  65.196   8.778  1.00 94.17           C
ATOM     12  CG  LEU     2      20.153  64.508   9.960  1.00 94.17           C
ATOM     13  CD1 LEU     2      19.160  64.213  11.096  1.00 94.17           C
ATOM     14  CD2 LEU     2      20.937  63.269   9.499  1.00 94.17           C
ATOM     15  C   LEU     2      19.508  66.011   6.487  1.00 94.17           C
ATOM     16  O   LEU     2      19.200  65.259   5.563  1.00 94.17           O
ATOM     17  N   ALA     3      19.094  67.292   6.519  1.00 51.16           N
ATOM     18  CA  ALA     3      18.179  67.719   5.497  1.00 51.16           C
ATOM     19  CB  ALA     3      16.706  67.678   5.938  1.00 51.16           C
ATOM     20  C   ALA     3      18.474  69.131   5.100  1.00 51.16           C
ATOM     21  O   ALA     3      19.380  69.769   5.632  1.00 51.16           O
ATOM     22  N   TYR     4      17.701  69.632   4.111  1.00109.79           N
ATOM     23  CA  TYR     4      17.805  70.972   3.595  1.00109.79           C
ATOM     24  CB  TYR     4      16.713  71.356   2.579  1.00109.79           C
ATOM     25  CG  TYR     4      16.729  70.490   1.372  1.00109.79           C
ATOM     26  CD1 TYR     4      16.147  69.243   1.406  1.00109.79           C
ATOM     27  CD2 TYR     4      17.292  70.935   0.200  1.00109.79           C
ATOM     28  CE1 TYR     4      16.146  68.440   0.290  1.00109.79           C
ATOM     29  CE2 TYR     4      17.295  70.137  -0.919  1.00109.79           C
ATOM     30  CZ  TYR     4      16.722  68.889  -0.873  1.00109.79           C
ATOM     31  OH  TYR     4      16.728  68.074  -2.026  1.00109.79           O
ATOM     32  C   TYR     4      17.482  71.881   4.726  1.00109.79           C
ATOM     33  O   TYR     4      18.048  72.964   4.865  1.00109.79           O
ATOM     34  N   GLN     5      16.520  71.429   5.545  1.00 56.41           N
ATOM     35  CA  GLN     5      15.928  72.155   6.624  1.00 56.41           C
ATOM     36  CB  GLN     5      14.872  71.299   7.346  1.00 56.41           C
ATOM     37  CG  GLN     5      13.738  70.874   6.407  1.00 56.41           C
ATOM     38  CD  GLN     5      12.870  69.832   7.097  1.00 56.41           C
ATOM     39  OE1 GLN     5      11.954  70.163   7.848  1.00 56.41           O
ATOM     40  NE2 GLN     5      13.157  68.531   6.822  1.00 56.41           N
ATOM     41  C   GLN     5      16.985  72.537   7.609  1.00 56.41           C
ATOM     42  O   GLN     5      16.903  73.596   8.230  1.00 56.41           O
ATOM     43  N   GLY     6      18.002  71.677   7.793  1.00 26.07           N
ATOM     44  CA  GLY     6      19.029  71.963   8.751  1.00 26.07           C
ATOM     45  C   GLY     6      19.814  73.161   8.318  1.00 26.07           C
ATOM     46  O   GLY     6      20.067  73.363   7.131  1.00 26.07           O
ATOM     47  N   THR     7      20.232  73.986   9.305  1.00 99.87           N
ATOM     48  CA  THR     7      21.032  75.144   9.030  1.00 99.87           C
ATOM     49  CB  THR     7      20.427  76.433   9.505  1.00 99.87           C
ATOM     50  OG1 THR     7      21.147  77.537   8.975  1.00 99.87           O
ATOM     51  CG2 THR     7      20.462  76.458  11.042  1.00 99.87           C
ATOM     52  C   THR     7      22.329  74.955   9.746  1.00 99.87           C
ATOM     53  O   THR     7      22.373  74.440  10.863  1.00 99.87           O
ATOM     54  N   GLN     8      23.431  75.399   9.115  1.00100.01           N
ATOM     55  CA  GLN     8      24.739  75.149   9.643  1.00100.01           C
ATOM     56  CB  GLN     8      25.857  75.686   8.730  1.00100.01           C
ATOM     57  CG  GLN     8      25.726  75.263   7.261  1.00100.01           C
ATOM     58  CD  GLN     8      25.711  73.744   7.164  1.00100.01           C
ATOM     59  OE1 GLN     8      24.963  73.067   7.868  1.00100.01           O
ATOM     60  NE2 GLN     8      26.563  73.187   6.261  1.00100.01           N
ATOM     61  C   GLN     8      24.870  75.850  10.960  1.00100.01           C
ATOM     62  O   GLN     8      24.419  76.982  11.127  1.00100.01           O
ATOM     63  N   ILE     9      25.513  75.174  11.934  1.00118.39           N
ATOM     64  CA  ILE     9      25.731  75.712  13.247  1.00118.39           C
ATOM     65  CB  ILE     9      26.167  74.623  14.199  1.00118.39           C
ATOM     66  CG1 ILE     9      25.993  75.053  15.655  1.00118.39           C
ATOM     67  CG2 ILE     9      27.588  74.156  13.838  1.00118.39           C
ATOM     68  CD1 ILE     9      26.275  73.928  16.654  1.00118.39           C
ATOM     69  C   ILE     9      26.794  76.763  13.081  1.00118.39           C
ATOM     70  O   ILE     9      27.842  76.517  12.487  1.00118.39           O
ATOM     71  N   LYS    10      26.540  77.992  13.572  1.00 72.76           N
ATOM     72  CA  LYS    10      27.488  79.039  13.314  1.00 72.76           C
ATOM     73  CB  LYS    10      26.912  80.136  12.402  1.00 72.76           C
ATOM     74  CG  LYS    10      26.599  79.603  11.002  1.00 72.76           C
ATOM     75  CD  LYS    10      25.622  80.464  10.203  1.00 72.76           C
ATOM     76  CE  LYS    10      24.158  80.228  10.580  1.00 72.76           C
ATOM     77  NZ  LYS    10      23.269  80.982   9.669  1.00 72.76           N
ATOM     78  C   LYS    10      27.896  79.686  14.594  1.00 72.76           C
ATOM     79  O   LYS    10      27.248  79.517  15.625  1.00 72.76           O
ATOM     80  N   GLU    11      29.027  80.423  14.557  1.00 34.33           N
ATOM     81  CA  GLU    11      29.477  81.149  15.712  1.00 34.33           C
ATOM     82  CB  GLU    11      30.982  81.005  16.008  1.00 34.33           C
ATOM     83  CG  GLU    11      31.378  79.607  16.489  1.00 34.33           C
ATOM     84  CD  GLU    11      32.851  79.627  16.866  1.00 34.33           C
ATOM     85  OE1 GLU    11      33.494  80.695  16.685  1.00 34.33           O
ATOM     86  OE2 GLU    11      33.352  78.575  17.345  1.00 34.33           O
ATOM     87  C   GLU    11      29.208  82.589  15.439  1.00 34.33           C
ATOM     88  O   GLU    11      29.642  83.131  14.424  1.00 34.33           O
ATOM     89  N   LYS    12      28.466  83.254  16.343  1.00119.12           N
ATOM     90  CA  LYS    12      28.131  84.612  16.057  1.00119.12           C
ATOM     91  CB  LYS    12      27.115  85.234  17.028  1.00119.12           C
ATOM     92  CG  LYS    12      26.567  86.544  16.464  1.00119.12           C
ATOM     93  CD  LYS    12      25.771  86.339  15.175  1.00119.12           C
ATOM     94  CE  LYS    12      25.627  87.613  14.341  1.00119.12           C
ATOM     95  NZ  LYS    12      25.127  88.718  15.186  1.00119.12           N
ATOM     96  C   LYS    12      29.366  85.469  16.042  1.00119.12           C
ATOM     97  O   LYS    12      29.560  86.261  15.121  1.00119.12           O
ATOM     98  N   ARG    13      30.255  85.321  17.047  1.00139.22           N
ATOM     99  CA  ARG    13      31.429  86.149  17.091  1.00139.22           C
ATOM    100  CB  ARG    13      31.316  87.358  18.036  1.00139.22           C
ATOM    101  CG  ARG    13      30.311  88.420  17.582  1.00139.22           C
ATOM    102  CD  ARG    13      28.858  87.959  17.663  1.00139.22           C
ATOM    103  NE  ARG    13      28.696  87.286  18.982  1.00139.22           N
ATOM    104  CZ  ARG    13      27.522  87.383  19.669  1.00139.22           C
ATOM    105  NH1 ARG    13      26.506  88.144  19.167  1.00139.22           N
ATOM    106  NH2 ARG    13      27.366  86.732  20.859  1.00139.22           N
ATOM    107  C   ARG    13      32.577  85.331  17.591  1.00139.22           C
ATOM    108  O   ARG    13      32.417  84.177  17.981  1.00139.22           O
ATOM    109  N   ASP    14      33.784  85.932  17.575  1.00 68.76           N
ATOM    110  CA  ASP    14      34.979  85.265  18.006  1.00 68.76           C
ATOM    111  CB  ASP    14      36.231  86.147  17.861  1.00 68.76           C
ATOM    112  CG  ASP    14      37.468  85.276  18.045  1.00 68.76           C
ATOM    113  OD1 ASP    14      37.422  84.081  17.648  1.00 68.76           O
ATOM    114  OD2 ASP    14      38.476  85.798  18.591  1.00 68.76           O
ATOM    115  C   ASP    14      34.828  84.944  19.462  1.00 68.76           C
ATOM    116  O   ASP    14      35.260  83.890  19.927  1.00 68.76           O
ATOM    117  N   GLU    15      34.208  85.866  20.219  1.00 47.86           N
ATOM    118  CA  GLU    15      34.019  85.741  21.637  1.00 47.86           C
ATOM    119  CB  GLU    15      33.540  87.040  22.308  1.00 47.86           C
ATOM    120  CG  GLU    15      34.640  88.103  22.356  1.00 47.86           C
ATOM    121  CD  GLU    15      34.134  89.277  23.178  1.00 47.86           C
ATOM    122  OE1 GLU    15      33.184  89.963  22.711  1.00 47.86           O
ATOM    123  OE2 GLU    15      34.685  89.502  24.287  1.00 47.86           O
ATOM    124  C   GLU    15      33.052  84.644  21.969  1.00 47.86           C
ATOM    125  O   GLU    15      33.132  84.070  23.053  1.00 47.86           O
ATOM    126  N   ASP    16      32.124  84.320  21.047  1.00 86.94           N
ATOM    127  CA  ASP    16      31.056  83.385  21.293  1.00 86.94           C
ATOM    128  CB  ASP    16      30.292  83.024  20.005  1.00 86.94           C
ATOM    129  CG  ASP    16      28.958  82.408  20.388  1.00 86.94           C
ATOM    130  OD1 ASP    16      28.966  81.440  21.189  1.00 86.94           O
ATOM    131  OD2 ASP    16      27.913  82.897  19.880  1.00 86.94           O
ATOM    132  C   ASP    16      31.571  82.122  21.925  1.00 86.94           C
ATOM    133  O   ASP    16      32.582  81.549  21.520  1.00 86.94           O
ATOM    134  N   ALA    17      30.860  81.686  22.987  1.00 38.68           N
ATOM    135  CA  ALA    17      31.167  80.529  23.782  1.00 38.68           C
ATOM    136  CB  ALA    17      30.232  80.379  24.994  1.00 38.68           C
ATOM    137  C   ALA    17      31.042  79.279  22.965  1.00 38.68           C
ATOM    138  O   ALA    17      31.819  78.339  23.139  1.00 38.68           O
ATOM    139  N   GLY    18      30.043  79.220  22.062  1.00 36.69           N
ATOM    140  CA  GLY    18      29.853  78.008  21.319  1.00 36.69           C
ATOM    141  C   GLY    18      29.185  78.306  20.013  1.00 36.69           C
ATOM    142  O   GLY    18      29.356  79.382  19.441  1.00 36.69           O
ATOM    143  N   PHE    19      28.403  77.324  19.508  1.00 55.20           N
ATOM    144  CA  PHE    19      27.808  77.430  18.208  1.00 55.20           C
ATOM    145  CB  PHE    19      28.083  76.187  17.352  1.00 55.20           C
ATOM    146  CG  PHE    19      29.548  76.037  17.115  1.00 55.20           C
ATOM    147  CD1 PHE    19      30.335  75.322  17.991  1.00 55.20           C
ATOM    148  CD2 PHE    19      30.135  76.607  16.010  1.00 55.20           C
ATOM    149  CE1 PHE    19      31.685  75.184  17.767  1.00 55.20           C
ATOM    150  CE2 PHE    19      31.484  76.472  15.780  1.00 55.20           C
ATOM    151  CZ  PHE    19      32.261  75.760  16.660  1.00 55.20           C
ATOM    152  C   PHE    19      26.313  77.577  18.321  1.00 55.20           C
ATOM    153  O   PHE    19      25.662  76.914  19.127  1.00 55.20           O
ATOM    154  N   ASP    20      25.733  78.466  17.484  1.00 45.24           N
ATOM    155  CA  ASP    20      24.316  78.725  17.474  1.00 45.24           C
ATOM    156  CB  ASP    20      23.918  79.946  16.621  1.00 45.24           C
ATOM    157  CG  ASP    20      24.420  81.231  17.267  1.00 45.24           C
ATOM    158  OD1 ASP    20      24.785  81.198  18.473  1.00 45.24           O
ATOM    159  OD2 ASP    20      24.436  82.271  16.553  1.00 45.24           O
ATOM    160  C   ASP    20      23.612  77.551  16.863  1.00 45.24           C
ATOM    161  O   ASP    20      24.065  76.991  15.867  1.00 45.24           O
ATOM    162  N   LEU    21      22.456  77.161  17.442  1.00 51.94           N
ATOM    163  CA  LEU    21      21.698  76.044  16.948  1.00 51.94           C
ATOM    164  CB  LEU    21      21.389  75.006  18.037  1.00 51.94           C
ATOM    165  CG  LEU    21      22.637  74.294  18.587  1.00 51.94           C
ATOM    166  CD1 LEU    21      22.261  73.272  19.671  1.00 51.94           C
ATOM    167  CD2 LEU    21      23.454  73.660  17.455  1.00 51.94           C
ATOM    168  C   LEU    21      20.380  76.552  16.436  1.00 51.94           C
ATOM    169  O   LEU    21      19.811  77.494  16.991  1.00 51.94           O
ATOM    170  N   CYS    22      19.857  75.937  15.349  1.00 40.07           N
ATOM    171  CA  CYS    22      18.608  76.388  14.791  1.00 40.07           C
ATOM    172  CB  CYS    22      18.744  77.040  13.403  1.00 40.07           C
ATOM    173  SG  CYS    22      19.664  78.606  13.465  1.00 40.07           S
ATOM    174  C   CYS    22      17.665  75.231  14.636  1.00 40.07           C
ATOM    175  O   CYS    22      18.081  74.086  14.466  1.00 40.07           O
ATOM    176  N   VAL    23      16.347  75.519  14.701  1.00123.99           N
ATOM    177  CA  VAL    23      15.338  74.504  14.571  1.00123.99           C
ATOM    178  CB  VAL    23      14.055  74.860  15.257  1.00123.99           C
ATOM    179  CG1 VAL    23      13.573  76.208  14.699  1.00123.99           C
ATOM    180  CG2 VAL    23      13.050  73.727  14.999  1.00123.99           C
ATOM    181  C   VAL    23      14.996  74.285  13.123  1.00123.99           C
ATOM    182  O   VAL    23      14.806  75.219  12.350  1.00123.99           O
ATOM    183  N   PRO    24      15.039  73.051  12.715  1.00177.79           N
ATOM    184  CA  PRO    24      14.525  72.730  11.407  1.00177.79           C
ATOM    185  CD  PRO    24      16.337  72.426  12.873  1.00177.79           C
ATOM    186  CB  PRO    24      15.268  71.528  10.887  1.00177.79           C
ATOM    187  CG  PRO    24      16.616  71.733  11.533  1.00177.79           C
ATOM    188  C   PRO    24      13.051  72.562  11.258  1.00177.79           C
ATOM    189  O   PRO    24      12.627  72.338  10.125  1.00177.79           O
ATOM    190  N   TYR    25      12.255  72.605  12.342  1.00 58.79           N
ATOM    191  CA  TYR    25      10.852  72.356  12.155  1.00 58.79           C
ATOM    192  CB  TYR    25      10.385  71.002  12.713  1.00 58.79           C
ATOM    193  CG  TYR    25      11.082  69.924  11.959  1.00 58.79           C
ATOM    194  CD1 TYR    25      10.624  69.517  10.725  1.00 58.79           C
ATOM    195  CD2 TYR    25      12.192  69.320  12.498  1.00 58.79           C
ATOM    196  CE1 TYR    25      11.276  68.520  10.037  1.00 58.79           C
ATOM    197  CE2 TYR    25      12.846  68.323  11.814  1.00 58.79           C
ATOM    198  CZ  TYR    25      12.387  67.925  10.581  1.00 58.79           C
ATOM    199  OH  TYR    25      13.056  66.904   9.877  1.00 58.79           O
ATOM    200  C   TYR    25      10.058  73.386  12.892  1.00 58.79           C
ATOM    201  O   TYR    25      10.596  74.159  13.683  1.00 58.79           O
ATOM    202  N   ASP    26       8.738  73.427  12.612  1.00 45.36           N
ATOM    203  CA  ASP    26       7.835  74.314  13.288  1.00 45.36           C
ATOM    204  CB  ASP    26       6.563  74.645  12.484  1.00 45.36           C
ATOM    205  CG  ASP    26       6.892  75.564  11.314  1.00 45.36           C
ATOM    206  OD1 ASP    26       7.768  76.455  11.478  1.00 45.36           O
ATOM    207  OD2 ASP    26       6.260  75.390  10.237  1.00 45.36           O
ATOM    208  C   ASP    26       7.344  73.587  14.500  1.00 45.36           C
ATOM    209  O   ASP    26       7.034  72.398  14.433  1.00 45.36           O
ATOM    210  N   ILE    27       7.287  74.276  15.657  1.00 93.97           N
ATOM    211  CA  ILE    27       6.777  73.630  16.830  1.00 93.97           C
ATOM    212  CB  ILE    27       7.854  73.135  17.744  1.00 93.97           C
ATOM    213  CG1 ILE    27       8.698  72.070  17.023  1.00 93.97           C
ATOM    214  CG2 ILE    27       7.185  72.633  19.034  1.00 93.97           C
ATOM    215  CD1 ILE    27       7.884  70.860  16.567  1.00 93.97           C
ATOM    216  C   ILE    27       5.952  74.620  17.590  1.00 93.97           C
ATOM    217  O   ILE    27       6.204  75.822  17.538  1.00 93.97           O
ATOM    218  N   MET    28       4.907  74.133  18.289  1.00103.09           N
ATOM    219  CA  MET    28       4.125  75.002  19.117  1.00103.09           C
ATOM    220  CB  MET    28       2.645  75.084  18.703  1.00103.09           C
ATOM    221  CG  MET    28       1.845  76.134  19.477  1.00103.09           C
ATOM    222  SD  MET    28       2.297  77.856  19.104  1.00103.09           S
ATOM    223  CE  MET    28       1.063  78.595  20.213  1.00103.09           C
ATOM    224  C   MET    28       4.187  74.416  20.489  1.00103.09           C
ATOM    225  O   MET    28       3.776  73.276  20.700  1.00103.09           O
ATOM    226  N   ILE    29       4.725  75.174  21.465  1.00 59.02           N
ATOM    227  CA  ILE    29       4.814  74.628  22.788  1.00 59.02           C
ATOM    228  CB  ILE    29       6.216  74.549  23.303  1.00 59.02           C
ATOM    229  CG1 ILE    29       7.000  73.588  22.400  1.00 59.02           C
ATOM    230  CG2 ILE    29       6.193  74.122  24.782  1.00 59.02           C
ATOM    231  CD1 ILE    29       8.495  73.617  22.647  1.00 59.02           C
ATOM    232  C   ILE    29       3.993  75.479  23.700  1.00 59.02           C
ATOM    233  O   ILE    29       4.180  76.688  23.827  1.00 59.02           O
ATOM    234  N   PRO    30       3.052  74.832  24.321  1.00137.39           N
ATOM    235  CA  PRO    30       2.178  75.516  25.229  1.00137.39           C
ATOM    236  CD  PRO    30       2.380  73.724  23.666  1.00137.39           C
ATOM    237  CB  PRO    30       0.907  74.672  25.331  1.00137.39           C
ATOM    238  CG  PRO    30       1.261  73.344  24.640  1.00137.39           C
ATOM    239  C   PRO    30       2.864  75.760  26.529  1.00137.39           C
ATOM    240  O   PRO    30       3.935  75.207  26.767  1.00137.39           O
ATOM    241  N   VAL    31       2.263  76.612  27.374  1.00 61.44           N
ATOM    242  CA  VAL    31       2.817  76.943  28.649  1.00 61.44           C
ATOM    243  CB  VAL    31       1.950  77.897  29.404  1.00 61.44           C
ATOM    244  CG1 VAL    31       2.466  78.019  30.846  1.00 61.44           C
ATOM    245  CG2 VAL    31       1.915  79.214  28.618  1.00 61.44           C
ATOM    246  C   VAL    31       2.895  75.692  29.458  1.00 61.44           C
ATOM    247  O   VAL    31       2.014  74.837  29.394  1.00 61.44           O
ATOM    248  N   SER    32       3.970  75.579  30.261  1.00196.60           N
ATOM    249  CA  SER    32       4.194  74.450  31.114  1.00196.60           C
ATOM    250  CB  SER    32       3.057  74.223  32.126  1.00196.60           C
ATOM    251  OG  SER    32       3.381  73.144  32.993  1.00196.60           O
ATOM    252  C   SER    32       4.350  73.217  30.278  1.00196.60           C
ATOM    253  O   SER    32       4.016  72.116  30.716  1.00196.60           O
ATOM    254  N   ASP    33       4.866  73.372  29.043  1.00 80.38           N
ATOM    255  CA  ASP    33       5.125  72.237  28.199  1.00 80.38           C
ATOM    256  CB  ASP    33       4.371  72.243  26.855  1.00 80.38           C
ATOM    257  CG  ASP    33       2.904  71.930  27.081  1.00 80.38           C
ATOM    258  OD1 ASP    33       2.348  72.381  28.117  1.00 80.38           O
ATOM    259  OD2 ASP    33       2.317  71.240  26.205  1.00 80.38           O
ATOM    260  C   ASP    33       6.570  72.292  27.822  1.00 80.38           C
ATOM    261  O   ASP    33       7.205  73.341  27.924  1.00 80.38           O
ATOM    262  N   THR    34       7.138  71.141  27.408  1.00 89.37           N
ATOM    263  CA  THR    34       8.501  71.113  26.960  1.00 89.37           C
ATOM    264  CB  THR    34       9.432  70.409  27.903  1.00 89.37           C
ATOM    265  OG1 THR    34      10.773  70.544  27.456  1.00 89.37           O
ATOM    266  CG2 THR    34       9.035  68.924  27.966  1.00 89.37           C
ATOM    267  C   THR    34       8.527  70.342  25.680  1.00 89.37           C
ATOM    268  O   THR    34       7.694  69.465  25.461  1.00 89.37           O
ATOM    269  N   LYS    35       9.466  70.675  24.771  1.00112.60           N
ATOM    270  CA  LYS    35       9.544  69.898  23.572  1.00112.60           C
ATOM    271  CB  LYS    35       8.716  70.434  22.388  1.00112.60           C
ATOM    272  CG  LYS    35       7.245  70.025  22.500  1.00112.60           C
ATOM    273  CD  LYS    35       6.317  70.674  21.474  1.00112.60           C
ATOM    274  CE  LYS    35       4.922  70.042  21.444  1.00112.60           C
ATOM    275  NZ  LYS    35       4.237  70.252  22.740  1.00112.60           N
ATOM    276  C   LYS    35      10.964  69.772  23.149  1.00112.60           C
ATOM    277  O   LYS    35      11.782  70.671  23.339  1.00112.60           O
ATOM    278  N   ILE    36      11.292  68.612  22.559  1.00146.65           N
ATOM    279  CA  ILE    36      12.619  68.423  22.079  1.00146.65           C
ATOM    280  CB  ILE    36      13.155  67.026  22.299  1.00146.65           C
ATOM    281  CG1 ILE    36      12.303  65.927  21.633  1.00146.65           C
ATOM    282  CG2 ILE    36      13.328  66.850  23.819  1.00146.65           C
ATOM    283  CD1 ILE    36      12.548  65.741  20.137  1.00146.65           C
ATOM    284  C   ILE    36      12.585  68.822  20.646  1.00146.65           C
ATOM    285  O   ILE    36      11.767  68.344  19.861  1.00146.65           O
ATOM    286  N   ILE    37      13.457  69.781  20.285  1.00 75.39           N
ATOM    287  CA  ILE    37      13.419  70.317  18.960  1.00 75.39           C
ATOM    288  CB  ILE    37      13.438  71.813  18.943  1.00 75.39           C
ATOM    289  CG1 ILE    37      12.154  72.341  19.605  1.00 75.39           C
ATOM    290  CG2 ILE    37      13.643  72.287  17.498  1.00 75.39           C
ATOM    291  CD1 ILE    37      12.160  73.846  19.839  1.00 75.39           C
ATOM    292  C   ILE    37      14.593  69.818  18.177  1.00 75.39           C
ATOM    293  O   ILE    37      15.737  69.860  18.630  1.00 75.39           O
ATOM    294  N   PRO    38      14.290  69.265  17.024  1.00178.75           N
ATOM    295  CA  PRO    38      15.339  68.782  16.159  1.00178.75           C
ATOM    296  CD  PRO    38      13.122  68.397  16.970  1.00178.75           C
ATOM    297  CB  PRO    38      14.715  67.694  15.287  1.00178.75           C
ATOM    298  CG  PRO    38      13.540  67.178  16.132  1.00178.75           C
ATOM    299  C   PRO    38      16.008  69.850  15.349  1.00178.75           C
ATOM    300  O   PRO    38      15.306  70.725  14.848  1.00178.75           O
ATOM    301  N   THR    39      17.359  69.816  15.283  1.00 96.88           N
ATOM    302  CA  THR    39      18.260  70.611  14.480  1.00 96.88           C
ATOM    303  CB  THR    39      19.595  70.803  15.136  1.00 96.88           C
ATOM    304  OG1 THR    39      20.248  69.551  15.287  1.00 96.88           O
ATOM    305  CG2 THR    39      19.381  71.461  16.510  1.00 96.88           C
ATOM    306  C   THR    39      18.521  69.975  13.139  1.00 96.88           C
ATOM    307  O   THR    39      19.035  70.620  12.224  1.00 96.88           O
ATOM    308  N   ASP    40      18.293  68.651  13.031  1.00 72.27           N
ATOM    309  CA  ASP    40      18.572  67.906  11.832  1.00 72.27           C
ATOM    310  CB  ASP    40      17.748  68.351  10.606  1.00 72.27           C
ATOM    311  CG  ASP    40      16.328  67.814  10.758  1.00 72.27           C
ATOM    312  OD1 ASP    40      16.044  67.184  11.811  1.00 72.27           O
ATOM    313  OD2 ASP    40      15.512  68.017   9.820  1.00 72.27           O
ATOM    314  C   ASP    40      20.033  68.014  11.508  1.00 72.27           C
ATOM    315  O   ASP    40      20.434  67.825  10.361  1.00 72.27           O
ATOM    316  N   VAL    41      20.884  68.287  12.518  1.00 94.93           N
ATOM    317  CA  VAL    41      22.297  68.337  12.255  1.00 94.93           C
ATOM    318  CB  VAL    41      22.969  69.609  12.698  1.00 94.93           C
ATOM    319  CG1 VAL    41      22.895  69.715  14.230  1.00 94.93           C
ATOM    320  CG2 VAL    41      24.399  69.629  12.126  1.00 94.93           C
ATOM    321  C   VAL    41      22.932  67.191  12.982  1.00 94.93           C
ATOM    322  O   VAL    41      22.665  66.954  14.159  1.00 94.93           O
ATOM    323  N   LYS    42      23.797  66.441  12.273  1.00108.34           N
ATOM    324  CA  LYS    42      24.471  65.303  12.830  1.00108.34           C
ATOM    325  CB  LYS    42      24.813  64.273  11.738  1.00108.34           C
ATOM    326  CG  LYS    42      25.437  62.969  12.229  1.00108.34           C
ATOM    327  CD  LYS    42      24.446  62.040  12.929  1.00108.34           C
ATOM    328  CE  LYS    42      25.009  60.645  13.206  1.00108.34           C
ATOM    329  NZ  LYS    42      25.422  60.003  11.935  1.00108.34           N
ATOM    330  C   LYS    42      25.773  65.802  13.382  1.00108.34           C
ATOM    331  O   LYS    42      26.488  66.539  12.705  1.00108.34           O
ATOM    332  N   ILE    43      26.127  65.421  14.627  1.00 93.46           N
ATOM    333  CA  ILE    43      27.355  65.944  15.156  1.00 93.46           C
ATOM    334  CB  ILE    43      27.150  66.991  16.220  1.00 93.46           C
ATOM    335  CG1 ILE    43      28.460  67.749  16.504  1.00 93.46           C
ATOM    336  CG2 ILE    43      26.536  66.314  17.456  1.00 93.46           C
ATOM    337  CD1 ILE    43      28.259  69.044  17.291  1.00 93.46           C
ATOM    338  C   ILE    43      28.191  64.844  15.731  1.00 93.46           C
ATOM    339  O   ILE    43      27.677  63.859  16.260  1.00 93.46           O
ATOM    340  N   GLN    44      29.527  64.977  15.600  1.00 49.44           N
ATOM    341  CA  GLN    44      30.397  64.007  16.195  1.00 49.44           C
ATOM    342  CB  GLN    44      31.340  63.310  15.204  1.00 49.44           C
ATOM    343  CG  GLN    44      30.576  62.411  14.232  1.00 49.44           C
ATOM    344  CD  GLN    44      31.578  61.593  13.434  1.00 49.44           C
ATOM    345  OE1 GLN    44      32.469  62.133  12.780  1.00 49.44           O
ATOM    346  NE2 GLN    44      31.423  60.243  13.489  1.00 49.44           N
ATOM    347  C   GLN    44      31.205  64.715  17.234  1.00 49.44           C
ATOM    348  O   GLN    44      31.826  65.744  16.970  1.00 49.44           O
ATOM    349  N   VAL    45      31.214  64.155  18.459  1.00102.37           N
ATOM    350  CA  VAL    45      31.855  64.803  19.566  1.00102.37           C
ATOM    351  CB  VAL    45      31.435  64.248  20.902  1.00102.37           C
ATOM    352  CG1 VAL    45      31.877  62.777  20.993  1.00102.37           C
ATOM    353  CG2 VAL    45      32.013  65.144  22.009  1.00102.37           C
ATOM    354  C   VAL    45      33.341  64.683  19.451  1.00102.37           C
ATOM    355  O   VAL    45      33.884  63.643  19.077  1.00102.37           O
ATOM    356  N   PRO    46      34.012  65.756  19.774  1.00 65.66           N
ATOM    357  CA  PRO    46      35.445  65.749  19.739  1.00 65.66           C
ATOM    358  CD  PRO    46      33.472  67.090  19.547  1.00 65.66           C
ATOM    359  CB  PRO    46      35.878  67.201  19.906  1.00 65.66           C
ATOM    360  CG  PRO    46      34.697  67.996  19.319  1.00 65.66           C
ATOM    361  C   PRO    46      35.918  64.838  20.820  1.00 65.66           C
ATOM    362  O   PRO    46      35.254  64.757  21.850  1.00 65.66           O
ATOM    363  N   PRO    47      37.021  64.172  20.640  1.00124.87           N
ATOM    364  CA  PRO    47      37.438  63.258  21.662  1.00124.87           C
ATOM    365  CD  PRO    47      37.407  63.707  19.316  1.00124.87           C
ATOM    366  CB  PRO    47      38.552  62.422  21.044  1.00124.87           C
ATOM    367  CG  PRO    47      38.170  62.390  19.551  1.00124.87           C
ATOM    368  C   PRO    47      37.789  63.936  22.948  1.00124.87           C
ATOM    369  O   PRO    47      38.306  65.052  22.930  1.00124.87           O
ATOM    370  N   ASN    48      37.492  63.254  24.072  1.00105.20           N
ATOM    371  CA  ASN    48      37.712  63.714  25.414  1.00105.20           C
ATOM    372  CB  ASN    48      39.175  63.643  25.901  1.00105.20           C
ATOM    373  CG  ASN    48      40.099  64.455  25.008  1.00105.20           C
ATOM    374  OD1 ASN    48      40.447  64.030  23.909  1.00105.20           O
ATOM    375  ND2 ASN    48      40.527  65.648  25.499  1.00105.20           N
ATOM    376  C   ASN    48      37.130  65.081  25.594  1.00105.20           C
ATOM    377  O   ASN    48      37.691  65.930  26.288  1.00105.20           O
ATOM    378  N   SER    49      35.951  65.305  24.977  1.00 38.97           N
ATOM    379  CA  SER    49      35.250  66.551  25.095  1.00 38.97           C
ATOM    380  CB  SER    49      35.314  67.415  23.824  1.00 38.97           C
ATOM    381  OG  SER    49      36.666  67.737  23.527  1.00 38.97           O
ATOM    382  C   SER    49      33.810  66.205  25.316  1.00 38.97           C
ATOM    383  O   SER    49      33.398  65.062  25.124  1.00 38.97           O
ATOM    384  N   PHE    50      33.012  67.192  25.771  1.00 50.02           N
ATOM    385  CA  PHE    50      31.610  66.997  26.009  1.00 50.02           C
ATOM    386  CB  PHE    50      31.283  66.775  27.492  1.00 50.02           C
ATOM    387  CG  PHE    50      31.758  67.974  28.241  1.00 50.02           C
ATOM    388  CD1 PHE    50      33.066  68.056  28.662  1.00 50.02           C
ATOM    389  CD2 PHE    50      30.900  69.012  28.520  1.00 50.02           C
ATOM    390  CE1 PHE    50      33.514  69.156  29.354  1.00 50.02           C
ATOM    391  CE2 PHE    50      31.343  70.115  29.211  1.00 50.02           C
ATOM    392  CZ  PHE    50      32.651  70.190  29.626  1.00 50.02           C
ATOM    393  C   PHE    50      30.929  68.258  25.585  1.00 50.02           C
ATOM    394  O   PHE    50      31.579  69.293  25.445  1.00 50.02           O
ATOM    395  N   GLY    51      29.597  68.212  25.367  1.00 30.28           N
ATOM    396  CA  GLY    51      28.921  69.398  24.921  1.00 30.28           C
ATOM    397  C   GLY    51      27.841  69.750  25.895  1.00 30.28           C
ATOM    398  O   GLY    51      27.313  68.895  26.604  1.00 30.28           O
ATOM    399  N   TRP    52      27.496  71.053  25.955  1.00 79.52           N
ATOM    400  CA  TRP    52      26.433  71.509  26.801  1.00 79.52           C
ATOM    401  CB  TRP    52      26.889  72.384  27.990  1.00 79.52           C
ATOM    402  CG  TRP    52      27.536  71.668  29.153  1.00 79.52           C
ATOM    403  CD2 TRP    52      27.744  72.284  30.436  1.00 79.52           C
ATOM    404  CD1 TRP    52      27.994  70.388  29.263  1.00 79.52           C
ATOM    405  NE1 TRP    52      28.474  70.167  30.534  1.00 79.52           N
ATOM    406  CE2 TRP    52      28.322  71.325  31.268  1.00 79.52           C
ATOM    407  CE3 TRP    52      27.470  73.544  30.882  1.00 79.52           C
ATOM    408  CZ2 TRP    52      28.635  71.617  32.565  1.00 79.52           C
ATOM    409  CZ3 TRP    52      27.783  73.834  32.191  1.00 79.52           C
ATOM    410  CH2 TRP    52      28.354  72.888  33.017  1.00 79.52           C
ATOM    411  C   TRP    52      25.538  72.381  25.979  1.00 79.52           C
ATOM    412  O   TRP    52      25.998  73.325  25.337  1.00 79.52           O
ATOM    413  N   VAL    53      24.222  72.080  25.972  1.00 48.22           N
ATOM    414  CA  VAL    53      23.313  72.955  25.290  1.00 48.22           C
ATOM    415  CB  VAL    53      21.997  72.315  24.959  1.00 48.22           C
ATOM    416  CG1 VAL    53      21.094  73.359  24.277  1.00 48.22           C
ATOM    417  CG2 VAL    53      22.276  71.071  24.099  1.00 48.22           C
ATOM    418  C   VAL    53      23.068  74.077  26.249  1.00 48.22           C
ATOM    419  O   VAL    53      22.789  73.850  27.426  1.00 48.22           O
ATOM    420  N   THR    54      23.161  75.330  25.767  1.00108.30           N
ATOM    421  CA  THR    54      23.021  76.449  26.656  1.00108.30           C
ATOM    422  CB  THR    54      24.278  77.262  26.800  1.00108.30           C
ATOM    423  OG1 THR    54      24.139  78.203  27.855  1.00108.30           O
ATOM    424  CG2 THR    54      24.555  77.982  25.471  1.00108.30           C
ATOM    425  C   THR    54      21.937  77.351  26.157  1.00108.30           C
ATOM    426  O   THR    54      21.700  77.483  24.957  1.00108.30           O
ATOM    427  N   GLY    55      21.242  78.005  27.105  1.00 41.75           N
ATOM    428  CA  GLY    55      20.124  78.830  26.757  1.00 41.75           C
ATOM    429  C   GLY    55      20.560  80.127  26.170  1.00 41.75           C
ATOM    430  O   GLY    55      21.613  80.675  26.493  1.00 41.75           O
ATOM    431  N   LYS    56      19.715  80.653  25.269  1.00122.89           N
ATOM    432  CA  LYS    56      19.935  81.946  24.711  1.00122.89           C
ATOM    433  CB  LYS    56      19.143  82.249  23.430  1.00122.89           C
ATOM    434  CG  LYS    56      19.510  81.457  22.180  1.00122.89           C
ATOM    435  CD  LYS    56      18.495  81.702  21.063  1.00122.89           C
ATOM    436  CE  LYS    56      18.008  83.155  21.034  1.00122.89           C
ATOM    437  NZ  LYS    56      16.965  83.335  20.002  1.00122.89           N
ATOM    438  C   LYS    56      19.357  82.904  25.681  1.00122.89           C
ATOM    439  O   LYS    56      18.443  82.579  26.438  1.00122.89           O
ATOM    440  N   SER    57      19.879  84.141  25.664  1.00142.92           N
ATOM    441  CA  SER    57      19.227  85.182  26.387  1.00142.92           C
ATOM    442  CB  SER    57      20.070  86.460  26.519  1.00142.92           C
ATOM    443  OG  SER    57      21.246  86.188  27.265  1.00142.92           O
ATOM    444  C   SER    57      18.071  85.487  25.494  1.00142.92           C
ATOM    445  O   SER    57      17.898  84.832  24.473  1.00142.92           O
ATOM    446  N   SER    58      17.210  86.445  25.850  1.00173.07           N
ATOM    447  CA  SER    58      16.082  86.727  25.005  1.00173.07           C
ATOM    448  CB  SER    58      16.363  86.832  23.488  1.00173.07           C
ATOM    449  OG  SER    58      17.230  87.927  23.225  1.00173.07           O
ATOM    450  C   SER    58      15.060  85.669  25.270  1.00173.07           C
ATOM    451  O   SER    58      13.994  85.953  25.808  1.00173.07           O
ATOM    452  N   MET    59      15.365  84.419  24.873  1.00102.04           N
ATOM    453  CA  MET    59      14.522  83.281  25.076  1.00102.04           C
ATOM    454  CB  MET    59      15.178  82.004  24.520  1.00102.04           C
ATOM    455  CG  MET    59      14.461  80.702  24.872  1.00102.04           C
ATOM    456  SD  MET    59      15.263  79.219  24.190  1.00102.04           S
ATOM    457  CE  MET    59      16.811  79.425  25.117  1.00102.04           C
ATOM    458  C   MET    59      14.334  83.092  26.550  1.00102.04           C
ATOM    459  O   MET    59      13.212  82.910  27.018  1.00102.04           O
ATOM    460  N   ALA    60      15.430  83.169  27.328  1.00 33.10           N
ATOM    461  CA  ALA    60      15.354  82.955  28.747  1.00 33.10           C
ATOM    462  CB  ALA    60      16.725  83.003  29.446  1.00 33.10           C
ATOM    463  C   ALA    60      14.492  84.016  29.357  1.00 33.10           C
ATOM    464  O   ALA    60      13.723  83.745  30.279  1.00 33.10           O
ATOM    465  N   LYS    61      14.597  85.263  28.857  1.00 40.02           N
ATOM    466  CA  LYS    61      13.805  86.336  29.398  1.00 40.02           C
ATOM    467  CB  LYS    61      14.019  87.679  28.676  1.00 40.02           C
ATOM    468  CG  LYS    61      15.398  88.305  28.892  1.00 40.02           C
ATOM    469  CD  LYS    61      15.678  89.499  27.977  1.00 40.02           C
ATOM    470  CE  LYS    61      17.017  90.178  28.267  1.00 40.02           C
ATOM    471  NZ  LYS    61      17.214  91.326  27.355  1.00 40.02           N
ATOM    472  C   LYS    61      12.367  85.973  29.197  1.00 40.02           C
ATOM    473  O   LYS    61      11.511  86.297  30.020  1.00 40.02           O
ATOM    474  N   GLN    62      12.093  85.292  28.068  1.00 64.45           N
ATOM    475  CA  GLN    62      10.798  84.854  27.616  1.00 64.45           C
ATOM    476  CB  GLN    62      10.863  84.205  26.223  1.00 64.45           C
ATOM    477  CG  GLN    62      11.394  85.135  25.131  1.00 64.45           C
ATOM    478  CD  GLN    62      11.507  84.338  23.836  1.00 64.45           C
ATOM    479  OE1 GLN    62      10.931  83.259  23.695  1.00 64.45           O
ATOM    480  NE2 GLN    62      12.277  84.884  22.858  1.00 64.45           N
ATOM    481  C   GLN    62      10.247  83.821  28.556  1.00 64.45           C
ATOM    482  O   GLN    62       9.032  83.677  28.685  1.00 64.45           O
ATOM    483  N   GLY    63      11.118  83.046  29.229  1.00 37.82           N
ATOM    484  CA  GLY    63      10.594  82.021  30.086  1.00 37.82           C
ATOM    485  C   GLY    63      10.910  80.697  29.474  1.00 37.82           C
ATOM    486  O   GLY    63      10.480  79.658  29.975  1.00 37.82           O
ATOM    487  N   LEU    64      11.670  80.699  28.361  1.00130.29           N
ATOM    488  CA  LEU    64      11.999  79.446  27.753  1.00130.29           C
ATOM    489  CB  LEU    64      12.099  79.524  26.217  1.00130.29           C
ATOM    490  CG  LEU    64      12.167  78.158  25.503  1.00130.29           C
ATOM    491  CD1 LEU    64      13.437  77.377  25.874  1.00130.29           C
ATOM    492  CD2 LEU    64      10.871  77.356  25.712  1.00130.29           C
ATOM    493  C   LEU    64      13.329  79.039  28.306  1.00130.29           C
ATOM    494  O   LEU    64      14.302  79.788  28.220  1.00130.29           O
ATOM    495  N   LEU    65      13.393  77.833  28.910  1.00 94.51           N
ATOM    496  CA  LEU    65      14.607  77.357  29.514  1.00 94.51           C
ATOM    497  CB  LEU    65      14.478  76.989  31.004  1.00 94.51           C
ATOM    498  CG  LEU    65      14.208  78.187  31.933  1.00 94.51           C
ATOM    499  CD1 LEU    65      15.397  79.162  31.951  1.00 94.51           C
ATOM    500  CD2 LEU    65      12.867  78.862  31.599  1.00 94.51           C
ATOM    501  C   LEU    65      15.037  76.121  28.794  1.00 94.51           C
ATOM    502  O   LEU    65      14.319  75.606  27.937  1.00 94.51           O
ATOM    503  N   ILE    66      16.249  75.619  29.109  1.00111.84           N
ATOM    504  CA  ILE    66      16.709  74.442  28.440  1.00111.84           C
ATOM    505  CB  ILE    66      18.088  74.545  27.856  1.00111.84           C
ATOM    506  CG1 ILE    66      18.164  75.722  26.869  1.00111.84           C
ATOM    507  CG2 ILE    66      18.411  73.192  27.195  1.00111.84           C
ATOM    508  CD1 ILE    66      17.210  75.592  25.686  1.00111.84           C
ATOM    509  C   ILE    66      16.742  73.336  29.437  1.00111.84           C
ATOM    510  O   ILE    66      17.061  73.543  30.608  1.00111.84           O
ATOM    511  N   ASN    67      16.341  72.131  28.995  1.00 61.05           N
ATOM    512  CA  ASN    67      16.441  70.988  29.845  1.00 61.05           C
ATOM    513  CB  ASN    67      15.149  70.155  29.981  1.00 61.05           C
ATOM    514  CG  ASN    67      14.142  70.962  30.793  1.00 61.05           C
ATOM    515  OD1 ASN    67      14.453  72.039  31.297  1.00 61.05           O
ATOM    516  ND2 ASN    67      12.900  70.425  30.935  1.00 61.05           N
ATOM    517  C   ASN    67      17.528  70.138  29.249  1.00 61.05           C
ATOM    518  O   ASN    67      17.908  70.340  28.097  1.00 61.05           O
ATOM    519  N   GLY    68      18.068  69.205  30.063  1.00110.58           N
ATOM    520  CA  GLY    68      19.150  68.276  29.819  1.00110.58           C
ATOM    521  C   GLY    68      19.872  68.501  28.519  1.00110.58           C
ATOM    522  O   GLY    68      19.581  67.892  27.501  1.00110.58           O
ATOM    523  N   GLY    69      20.827  69.433  28.520  1.00157.88           N
ATOM    524  CA  GLY    69      21.726  69.779  27.453  1.00157.88           C
ATOM    525  C   GLY    69      22.906  68.858  27.347  1.00157.88           C
ATOM    526  O   GLY    69      23.612  68.890  26.340  1.00157.88           O
ATOM    527  N   ILE    70      23.232  68.129  28.434  1.00138.94           N
ATOM    528  CA  ILE    70      24.433  67.337  28.540  1.00138.94           C
ATOM    529  CB  ILE    70      24.444  66.554  29.828  1.00138.94           C
ATOM    530  CG1 ILE    70      25.722  65.713  29.970  1.00138.94           C
ATOM    531  CG2 ILE    70      23.135  65.745  29.911  1.00138.94           C
ATOM    532  CD1 ILE    70      25.881  65.090  31.356  1.00138.94           C
ATOM    533  C   ILE    70      24.572  66.362  27.405  1.00138.94           C
ATOM    534  O   ILE    70      23.812  65.404  27.280  1.00138.94           O
ATOM    535  N   ILE    71      25.604  66.570  26.557  1.00120.10           N
ATOM    536  CA  ILE    71      25.861  65.652  25.483  1.00120.10           C
ATOM    537  CB  ILE    71      25.911  66.313  24.135  1.00120.10           C
ATOM    538  CG1 ILE    71      24.551  66.950  23.800  1.00120.10           C
ATOM    539  CG2 ILE    71      26.353  65.260  23.106  1.00120.10           C
ATOM    540  CD1 ILE    71      23.407  65.941  23.712  1.00120.10           C
ATOM    541  C   ILE    71      27.206  65.054  25.764  1.00120.10           C
ATOM    542  O   ILE    71      28.226  65.730  25.633  1.00120.10           O
ATOM    543  N   ASP    72      27.229  63.760  26.162  1.00150.32           N
ATOM    544  CA  ASP    72      28.444  63.087  26.542  1.00150.32           C
ATOM    545  CB  ASP    72      28.528  62.771  28.048  1.00150.32           C
ATOM    546  CG  ASP    72      28.704  64.047  28.851  1.00150.32           C
ATOM    547  OD1 ASP    72      29.461  64.938  28.385  1.00150.32           O
ATOM    548  OD2 ASP    72      28.081  64.153  29.940  1.00150.32           O
ATOM    549  C   ASP    72      28.485  61.738  25.892  1.00150.32           C
ATOM    550  O   ASP    72      27.699  61.419  25.002  1.00150.32           O
ATOM    551  N   GLU    73      29.448  60.922  26.372  1.00100.84           N
ATOM    552  CA  GLU    73      29.703  59.562  25.989  1.00100.84           C
ATOM    553  CB  GLU    73      28.606  58.567  26.406  1.00100.84           C
ATOM    554  CG  GLU    73      29.031  57.107  26.220  1.00100.84           C
ATOM    555  CD  GLU    73      27.862  56.208  26.592  1.00100.84           C
ATOM    556  OE1 GLU    73      26.807  56.751  27.014  1.00100.84           O
ATOM    557  OE2 GLU    73      28.007  54.963  26.456  1.00100.84           O
ATOM    558  C   GLU    73      29.907  59.434  24.513  1.00100.84           C
ATOM    559  O   GLU    73      29.409  58.497  23.889  1.00100.84           O
ATOM    560  N   GLY    74      30.644  60.382  23.908  1.00 27.62           N
ATOM    561  CA  GLY    74      30.983  60.253  22.520  1.00 27.62           C
ATOM    562  C   GLY    74      29.729  60.167  21.714  1.00 27.62           C
ATOM    563  O   GLY    74      29.633  59.363  20.788  1.00 27.62           O
ATOM    564  N   TYR    75      28.741  61.016  22.042  1.00 63.69           N
ATOM    565  CA  TYR    75      27.457  61.014  21.403  1.00 63.69           C
ATOM    566  CB  TYR    75      26.527  62.063  22.045  1.00 63.69           C
ATOM    567  CG  TYR    75      25.229  62.161  21.323  1.00 63.69           C
ATOM    568  CD1 TYR    75      24.221  61.250  21.546  1.00 63.69           C
ATOM    569  CD2 TYR    75      25.014  63.191  20.436  1.00 63.69           C
ATOM    570  CE1 TYR    75      23.021  61.362  20.882  1.00 63.69           C
ATOM    571  CE2 TYR    75      23.818  63.309  19.770  1.00 63.69           C
ATOM    572  CZ  TYR    75      22.820  62.391  19.995  1.00 63.69           C
ATOM    573  OH  TYR    75      21.585  62.498  19.319  1.00 63.69           O
ATOM    574  C   TYR    75      27.603  61.346  19.952  1.00 63.69           C
ATOM    575  O   TYR    75      28.239  62.331  19.581  1.00 63.69           O
ATOM    576  N   THR    76      27.021  60.493  19.083  1.00107.74           N
ATOM    577  CA  THR    76      27.012  60.756  17.673  1.00107.74           C
ATOM    578  CB  THR    76      27.762  59.740  16.865  1.00107.74           C
ATOM    579  OG1 THR    76      27.166  58.461  17.018  1.00107.74           O
ATOM    580  CG2 THR    76      29.224  59.709  17.345  1.00107.74           C
ATOM    581  C   THR    76      25.583  60.683  17.255  1.00107.74           C
ATOM    582  O   THR    76      24.896  59.710  17.562  1.00107.74           O
ATOM    583  N   GLY    77      25.090  61.719  16.547  1.00 24.23           N
ATOM    584  CA  GLY    77      23.717  61.690  16.140  1.00 24.23           C
ATOM    585  C   GLY    77      23.222  63.095  16.032  1.00 24.23           C
ATOM    586  O   GLY    77      23.989  64.055  16.087  1.00 24.23           O
ATOM    587  N   GLU    78      21.890  63.231  15.893  1.00 75.27           N
ATOM    588  CA  GLU    78      21.249  64.501  15.716  1.00 75.27           C
ATOM    589  CB  GLU    78      19.748  64.382  15.411  1.00 75.27           C
ATOM    590  CG  GLU    78      18.983  63.669  16.530  1.00 75.27           C
ATOM    591  CD  GLU    78      17.504  63.657  16.181  1.00 75.27           C
ATOM    592  OE1 GLU    78      16.935  64.763  15.977  1.00 75.27           O
ATOM    593  OE2 GLU    78      16.921  62.543  16.115  1.00 75.27           O
ATOM    594  C   GLU    78      21.356  65.295  16.978  1.00 75.27           C
ATOM    595  O   GLU    78      21.420  64.755  18.081  1.00 75.27           O
ATOM    596  N   ILE    79      21.371  66.631  16.834  1.00 57.85           N
ATOM    597  CA  ILE    79      21.430  67.453  18.004  1.00 57.85           C
ATOM    598  CB  ILE    79      22.205  68.728  17.823  1.00 57.85           C
ATOM    599  CG1 ILE    79      23.666  68.436  17.442  1.00 57.85           C
ATOM    600  CG2 ILE    79      22.062  69.556  19.112  1.00 57.85           C
ATOM    601  CD1 ILE    79      24.438  69.683  17.007  1.00 57.85           C
ATOM    602  C   ILE    79      20.020  67.848  18.300  1.00 57.85           C
ATOM    603  O   ILE    79      19.344  68.447  17.467  1.00 57.85           O
ATOM    604  N   GLN    80      19.537  67.488  19.503  1.00 99.07           N
ATOM    605  CA  GLN    80      18.195  67.770  19.922  1.00 99.07           C
ATOM    606  CB  GLN    80      17.496  66.491  20.417  1.00 99.07           C
ATOM    607  CG  GLN    80      16.032  66.633  20.824  1.00 99.07           C
ATOM    608  CD  GLN    80      15.539  65.224  21.128  1.00 99.07           C
ATOM    609  OE1 GLN    80      15.491  64.371  20.243  1.00 99.07           O
ATOM    610  NE2 GLN    80      15.182  64.965  22.414  1.00 99.07           N
ATOM    611  C   GLN    80      18.275  68.761  21.046  1.00 99.07           C
ATOM    612  O   GLN    80      19.183  68.697  21.876  1.00 99.07           O
ATOM    613  N   VAL    81      17.340  69.738  21.078  1.00 56.50           N
ATOM    614  CA  VAL    81      17.373  70.696  22.147  1.00 56.50           C
ATOM    615  CB  VAL    81      17.573  72.106  21.677  1.00 56.50           C
ATOM    616  CG1 VAL    81      17.437  73.041  22.891  1.00 56.50           C
ATOM    617  CG2 VAL    81      18.933  72.195  20.965  1.00 56.50           C
ATOM    618  C   VAL    81      16.051  70.660  22.836  1.00 56.50           C
ATOM    619  O   VAL    81      15.000  70.680  22.203  1.00 56.50           O
ATOM    620  N   ILE    82      16.055  70.632  24.179  1.00118.14           N
ATOM    621  CA  ILE    82      14.771  70.587  24.789  1.00118.14           C
ATOM    622  CB  ILE    82      14.598  69.532  25.838  1.00118.14           C
ATOM    623  CG1 ILE    82      13.107  69.329  26.131  1.00118.14           C
ATOM    624  CG2 ILE    82      15.416  69.919  27.064  1.00118.14           C
ATOM    625  CD1 ILE    82      12.824  68.099  26.988  1.00118.14           C
ATOM    626  C   ILE    82      14.473  71.942  25.329  1.00118.14           C
ATOM    627  O   ILE    82      15.169  72.495  26.180  1.00118.14           O
ATOM    628  N   CYS    83      13.413  72.531  24.764  1.00 93.53           N
ATOM    629  CA  CYS    83      12.955  73.824  25.138  1.00 93.53           C
ATOM    630  CB  CYS    83      12.404  74.590  23.939  1.00 93.53           C
ATOM    631  SG  CYS    83      11.539  73.472  22.819  1.00 93.53           S
ATOM    632  C   CYS    83      11.822  73.639  26.079  1.00 93.53           C
ATOM    633  O   CYS    83      10.865  72.926  25.781  1.00 93.53           O
ATOM    634  N   THR    84      11.913  74.285  27.256  1.00 40.23           N
ATOM    635  CA  THR    84      10.844  74.186  28.202  1.00 40.23           C
ATOM    636  CB  THR    84      11.292  73.864  29.598  1.00 40.23           C
ATOM    637  OG1 THR    84      11.995  72.631  29.604  1.00 40.23           O
ATOM    638  CG2 THR    84      10.059  73.768  30.514  1.00 40.23           C
ATOM    639  C   THR    84      10.194  75.526  28.241  1.00 40.23           C
ATOM    640  O   THR    84      10.852  76.552  28.408  1.00 40.23           O
ATOM    641  N   ASN    85       8.863  75.552  28.068  1.00 71.15           N
ATOM    642  CA  ASN    85       8.174  76.802  28.079  1.00 71.15           C
ATOM    643  CB  ASN    85       6.991  76.813  27.093  1.00 71.15           C
ATOM    644  CG  ASN    85       6.359  78.192  27.088  1.00 71.15           C
ATOM    645  OD1 ASN    85       5.809  78.636  28.093  1.00 71.15           O
ATOM    646  ND2 ASN    85       6.441  78.895  25.925  1.00 71.15           N
ATOM    647  C   ASN    85       7.642  77.006  29.460  1.00 71.15           C
ATOM    648  O   ASN    85       6.596  76.464  29.813  1.00 71.15           O
ATOM    649  N   ILE    86       8.366  77.777  30.301  1.00188.24           N
ATOM    650  CA  ILE    86       7.827  78.033  31.605  1.00188.24           C
ATOM    651  CB  ILE    86       8.836  77.811  32.703  1.00188.24           C
ATOM    652  CG1 ILE    86       9.423  76.395  32.569  1.00188.24           C
ATOM    653  CG2 ILE    86       8.146  78.006  34.068  1.00188.24           C
ATOM    654  CD1 ILE    86       8.377  75.288  32.699  1.00188.24           C
ATOM    655  C   ILE    86       7.394  79.469  31.598  1.00188.24           C
ATOM    656  O   ILE    86       7.538  80.207  32.572  1.00188.24           O
ATOM    657  N   GLY    87       6.795  79.892  30.470  1.00 51.64           N
ATOM    658  CA  GLY    87       6.304  81.229  30.348  1.00 51.64           C
ATOM    659  C   GLY    87       4.819  81.171  30.474  1.00 51.64           C
ATOM    660  O   GLY    87       4.231  80.097  30.574  1.00 51.64           O
ATOM    661  N   LYS    88       4.189  82.358  30.498  1.00100.51           N
ATOM    662  CA  LYS    88       2.770  82.526  30.597  1.00100.51           C
ATOM    663  CB  LYS    88       2.380  83.975  30.928  1.00100.51           C
ATOM    664  CG  LYS    88       2.844  84.401  32.319  1.00100.51           C
ATOM    665  CD  LYS    88       2.833  85.915  32.517  1.00100.51           C
ATOM    666  CE  LYS    88       4.081  86.616  31.978  1.00100.51           C
ATOM    667  NZ  LYS    88       5.207  86.461  32.930  1.00100.51           N
ATOM    668  C   LYS    88       2.072  82.162  29.324  1.00100.51           C
ATOM    669  O   LYS    88       0.950  81.658  29.364  1.00100.51           O
ATOM    670  N   SER    89       2.697  82.429  28.158  1.00 82.91           N
ATOM    671  CA  SER    89       1.996  82.249  26.916  1.00 82.91           C
ATOM    672  CB  SER    89       1.955  83.523  26.055  1.00 82.91           C
ATOM    673  OG  SER    89       3.265  83.876  25.634  1.00 82.91           O
ATOM    674  C   SER    89       2.648  81.191  26.085  1.00 82.91           C
ATOM    675  O   SER    89       3.755  80.735  26.365  1.00 82.91           O
ATOM    676  N   ASN    90       1.937  80.767  25.019  1.00 42.39           N
ATOM    677  CA  ASN    90       2.426  79.738  24.150  1.00 42.39           C
ATOM    678  CB  ASN    90       1.361  79.211  23.173  1.00 42.39           C
ATOM    679  CG  ASN    90       0.345  78.455  24.015  1.00 42.39           C
ATOM    680  OD1 ASN    90       0.693  77.871  25.041  1.00 42.39           O
ATOM    681  ND2 ASN    90      -0.945  78.467  23.581  1.00 42.39           N
ATOM    682  C   ASN    90       3.575  80.286  23.370  1.00 42.39           C
ATOM    683  O   ASN    90       3.595  81.464  23.016  1.00 42.39           O
ATOM    684  N   ILE    91       4.579  79.429  23.092  1.00 87.15           N
ATOM    685  CA  ILE    91       5.734  79.875  22.372  1.00 87.15           C
ATOM    686  CB  ILE    91       7.032  79.625  23.088  1.00 87.15           C
ATOM    687  CG1 ILE    91       8.188  80.331  22.358  1.00 87.15           C
ATOM    688  CG2 ILE    91       7.214  78.107  23.236  1.00 87.15           C
ATOM    689  CD1 ILE    91       9.474  80.410  23.179  1.00 87.15           C
ATOM    690  C   ILE    91       5.786  79.146  21.068  1.00 87.15           C
ATOM    691  O   ILE    91       5.637  77.926  21.005  1.00 87.15           O
ATOM    692  N   LYS    92       5.993  79.898  19.972  1.00 74.61           N
ATOM    693  CA  LYS    92       6.005  79.276  18.684  1.00 74.61           C
ATOM    694  CB  LYS    92       5.209  80.052  17.620  1.00 74.61           C
ATOM    695  CG  LYS    92       5.795  81.434  17.319  1.00 74.61           C
ATOM    696  CD  LYS    92       5.236  82.078  16.046  1.00 74.61           C
ATOM    697  CE  LYS    92       5.895  83.410  15.672  1.00 74.61           C
ATOM    698  NZ  LYS    92       5.433  83.850  14.335  1.00 74.61           N
ATOM    699  C   LYS    92       7.416  79.197  18.201  1.00 74.61           C
ATOM    700  O   LYS    92       8.192  80.141  18.341  1.00 74.61           O
ATOM    701  N   LEU    93       7.776  78.034  17.626  1.00153.76           N
ATOM    702  CA  LEU    93       9.081  77.829  17.069  1.00153.76           C
ATOM    703  CB  LEU    93       9.712  76.478  17.440  1.00153.76           C
ATOM    704  CG  LEU    93       9.923  76.267  18.948  1.00153.76           C
ATOM    705  CD1 LEU    93      10.926  77.279  19.525  1.00153.76           C
ATOM    706  CD2 LEU    93       8.581  76.234  19.693  1.00153.76           C
ATOM    707  C   LEU    93       8.894  77.766  15.593  1.00153.76           C
ATOM    708  O   LEU    93       8.052  77.023  15.091  1.00153.76           O
ATOM    709  N   ILE    94       9.690  78.547  14.846  1.00 35.61           N
ATOM    710  CA  ILE    94       9.563  78.512  13.423  1.00 35.61           C
ATOM    711  CB  ILE    94       9.343  79.858  12.798  1.00 35.61           C
ATOM    712  CG1 ILE    94       7.998  80.440  13.266  1.00 35.61           C
ATOM    713  CG2 ILE    94       9.447  79.709  11.272  1.00 35.61           C
ATOM    714  CD1 ILE    94       7.790  81.902  12.874  1.00 35.61           C
ATOM    715  C   ILE    94      10.843  77.960  12.901  1.00 35.61           C
ATOM    716  O   ILE    94      11.896  78.112  13.518  1.00 35.61           O
ATOM    717  N   GLU    95      10.775  77.262  11.755  1.00 38.53           N
ATOM    718  CA  GLU    95      11.962  76.676  11.212  1.00 38.53           C
ATOM    719  CB  GLU    95      11.719  75.931   9.888  1.00 38.53           C
ATOM    720  CG  GLU    95      10.780  74.732  10.031  1.00 38.53           C
ATOM    721  CD  GLU    95      10.569  74.125   8.651  1.00 38.53           C
ATOM    722  OE1 GLU    95      11.529  73.513   8.114  1.00 38.53           O
ATOM    723  OE2 GLU    95       9.436  74.267   8.114  1.00 38.53           O
ATOM    724  C   GLU    95      12.937  77.777  10.948  1.00 38.53           C
ATOM    725  O   GLU    95      12.576  78.826  10.415  1.00 38.53           O
ATOM    726  N   GLY    96      14.210  77.554  11.334  1.00 26.32           N
ATOM    727  CA  GLY    96      15.250  78.512  11.101  1.00 26.32           C
ATOM    728  C   GLY    96      15.449  79.379  12.306  1.00 26.32           C
ATOM    729  O   GLY    96      16.336  80.231  12.307  1.00 26.32           O
ATOM    730  N   GLN    97      14.645  79.192  13.371  1.00100.94           N
ATOM    731  CA  GLN    97      14.810  80.032  14.526  1.00100.94           C
ATOM    732  CB  GLN    97      13.653  79.957  15.533  1.00100.94           C
ATOM    733  CG  GLN    97      13.886  80.849  16.754  1.00100.94           C
ATOM    734  CD  GLN    97      12.836  80.513  17.805  1.00100.94           C
ATOM    735  OE1 GLN    97      12.894  80.999  18.933  1.00100.94           O
ATOM    736  NE2 GLN    97      11.851  79.652  17.435  1.00100.94           N
ATOM    737  C   GLN    97      16.032  79.601  15.272  1.00100.94           C
ATOM    738  O   GLN    97      16.397  78.428  15.251  1.00100.94           O
ATOM    739  N   LYS    98      16.696  80.562  15.950  1.00104.38           N
ATOM    740  CA  LYS    98      17.861  80.290  16.747  1.00104.38           C
ATOM    741  CB  LYS    98      18.742  81.533  16.960  1.00104.38           C
ATOM    742  CG  LYS    98      19.998  81.277  17.797  1.00104.38           C
ATOM    743  CD  LYS    98      20.892  82.510  17.959  1.00104.38           C
ATOM    744  CE  LYS    98      20.529  83.352  19.186  1.00104.38           C
ATOM    745  NZ  LYS    98      21.330  84.596  19.222  1.00104.38           N
ATOM    746  C   LYS    98      17.365  79.894  18.102  1.00104.38           C
ATOM    747  O   LYS    98      16.820  80.715  18.835  1.00104.38           O
ATOM    748  N   PHE    99      17.444  78.585  18.405  1.00185.70           N
ATOM    749  CA  PHE    99      16.989  78.022  19.642  1.00185.70           C
ATOM    750  CB  PHE    99      16.406  76.606  19.479  1.00185.70           C
ATOM    751  CG  PHE    99      15.818  76.427  20.820  1.00185.70           C
ATOM    752  CD1 PHE    99      14.645  77.073  21.129  1.00185.70           C
ATOM    753  CD2 PHE    99      16.471  75.693  21.779  1.00185.70           C
ATOM    754  CE1 PHE    99      14.099  76.955  22.378  1.00185.70           C
ATOM    755  CE2 PHE    99      15.931  75.570  23.030  1.00185.70           C
ATOM    756  CZ  PHE    99      14.755  76.209  23.324  1.00185.70           C
ATOM    757  C   PHE    99      17.970  78.019  20.787  1.00185.70           C
ATOM    758  O   PHE    99      17.567  78.201  21.937  1.00185.70           O
ATOM    759  N   ALA   100      19.274  77.766  20.535  1.00 64.44           N
ATOM    760  CA  ALA   100      20.175  77.608  21.649  1.00 64.44           C
ATOM    761  CB  ALA   100      20.025  76.253  22.362  1.00 64.44           C
ATOM    762  C   ALA   100      21.594  77.694  21.173  1.00 64.44           C
ATOM    763  O   ALA   100      21.861  78.035  20.021  1.00 64.44           O
ATOM    764  N   GLN   101      22.548  77.422  22.090  1.00 62.55           N
ATOM    765  CA  GLN   101      23.953  77.478  21.801  1.00 62.55           C
ATOM    766  CB  GLN   101      24.628  78.608  22.594  1.00 62.55           C
ATOM    767  CG  GLN   101      26.127  78.774  22.373  1.00 62.55           C
ATOM    768  CD  GLN   101      26.557  79.929  23.268  1.00 62.55           C
ATOM    769  OE1 GLN   101      27.657  80.465  23.131  1.00 62.55           O
ATOM    770  NE2 GLN   101      25.669  80.323  24.222  1.00 62.55           N
ATOM    771  C   GLN   101      24.566  76.180  22.246  1.00 62.55           C
ATOM    772  O   GLN   101      24.216  75.656  23.302  1.00 62.55           O
ATOM    773  N   LEU   102      25.501  75.621  21.445  1.00120.19           N
ATOM    774  CA  LEU   102      26.135  74.378  21.799  1.00120.19           C
ATOM    775  CB  LEU   102      26.227  73.417  20.592  1.00120.19           C
ATOM    776  CG  LEU   102      26.569  71.943  20.907  1.00120.19           C
ATOM    777  CD1 LEU   102      27.923  71.790  21.605  1.00120.19           C
ATOM    778  CD2 LEU   102      25.416  71.241  21.641  1.00120.19           C
ATOM    779  C   LEU   102      27.525  74.739  22.230  1.00120.19           C
ATOM    780  O   LEU   102      28.304  75.274  21.444  1.00120.19           O
ATOM    781  N   ILE   103      27.884  74.447  23.499  1.00104.79           N
ATOM    782  CA  ILE   103      29.172  74.844  24.007  1.00104.79           C
ATOM    783  CB  ILE   103      29.102  75.534  25.342  1.00104.79           C
ATOM    784  CG1 ILE   103      28.234  76.803  25.260  1.00104.79           C
ATOM    785  CG2 ILE   103      30.544  75.812  25.803  1.00104.79           C
ATOM    786  CD1 ILE   103      28.796  77.861  24.311  1.00104.79           C
ATOM    787  C   ILE   103      29.990  73.608  24.212  1.00104.79           C
ATOM    788  O   ILE   103      29.502  72.598  24.718  1.00104.79           O
ATOM    789  N   ILE   104      31.275  73.658  23.811  1.00140.62           N
ATOM    790  CA  ILE   104      32.120  72.504  23.922  1.00140.62           C
ATOM    791  CB  ILE   104      32.771  72.147  22.611  1.00140.62           C
ATOM    792  CG1 ILE   104      33.434  70.753  22.638  1.00140.62           C
ATOM    793  CG2 ILE   104      33.729  73.296  22.253  1.00140.62           C
ATOM    794  CD1 ILE   104      34.650  70.633  23.558  1.00140.62           C
ATOM    795  C   ILE   104      33.193  72.792  24.923  1.00140.62           C
ATOM    796  O   ILE   104      33.773  73.876  24.938  1.00140.62           O
ATOM    797  N   LEU   105      33.436  71.826  25.833  1.00 55.06           N
ATOM    798  CA  LEU   105      34.493  71.959  26.795  1.00 55.06           C
ATOM    799  CB  LEU   105      34.036  72.462  28.173  1.00 55.06           C
ATOM    800  CG  LEU   105      33.577  73.929  28.140  1.00 55.06           C
ATOM    801  CD1 LEU   105      33.187  74.430  29.537  1.00 55.06           C
ATOM    802  CD2 LEU   105      34.637  74.813  27.466  1.00 55.06           C
ATOM    803  C   LEU   105      35.128  70.616  26.973  1.00 55.06           C
ATOM    804  O   LEU   105      34.517  69.588  26.684  1.00 55.06           O
ATOM    805  N   GLN   106      36.394  70.593  27.437  1.00 41.67           N
ATOM    806  CA  GLN   106      37.092  69.352  27.627  1.00 41.67           C
ATOM    807  CB  GLN   106      38.620  69.510  27.746  1.00 41.67           C
ATOM    808  CG  GLN   106      39.291  70.060  26.486  1.00 41.67           C
ATOM    809  CD  GLN   106      40.788  70.166  26.743  1.00 41.67           C
ATOM    810  OE1 GLN   106      41.461  69.165  26.993  1.00 41.67           O
ATOM    811  NE2 GLN   106      41.332  71.412  26.677  1.00 41.67           N
ATOM    812  C   GLN   106      36.624  68.739  28.906  1.00 41.67           C
ATOM    813  O   GLN   106      36.280  69.447  29.852  1.00 41.67           O
ATOM    814  N   HIS   107      36.572  67.391  28.951  1.00118.30           N
ATOM    815  CA  HIS   107      36.196  66.746  30.172  1.00118.30           C
ATOM    816  ND1 HIS   107      34.091  64.951  32.002  1.00118.30           N
ATOM    817  CG  HIS   107      35.296  64.738  31.367  1.00118.30           C
ATOM    818  CB  HIS   107      35.659  65.313  30.030  1.00118.30           C
ATOM    819  NE2 HIS   107      35.306  63.676  33.358  1.00118.30           N
ATOM    820  CD2 HIS   107      36.026  63.957  32.211  1.00118.30           C
ATOM    821  CE1 HIS   107      34.151  64.295  33.188  1.00118.30           C
ATOM    822  C   HIS   107      37.416  66.658  31.031  1.00118.30           C
ATOM    823  O   HIS   107      38.530  66.482  30.538  1.00118.30           O
ATOM    824  N   HIS   108      37.228  66.790  32.358  1.00 84.90           N
ATOM    825  CA  HIS   108      38.329  66.686  33.271  1.00 84.90           C
ATOM    826  ND1 HIS   108      41.360  65.442  34.326  1.00 84.90           N
ATOM    827  CG  HIS   108      40.035  65.074  34.259  1.00 84.90           C
ATOM    828  CB  HIS   108      39.122  65.379  33.108  1.00 84.90           C
ATOM    829  NE2 HIS   108      40.920  64.314  36.192  1.00 84.90           N
ATOM    830  CD2 HIS   108      39.782  64.389  35.410  1.00 84.90           C
ATOM    831  CE1 HIS   108      41.841  64.961  35.502  1.00 84.90           C
ATOM    832  C   HIS   108      39.231  67.847  33.010  1.00 84.90           C
ATOM    833  O   HIS   108      38.982  68.642  32.109  1.00 84.90           O
ATOM    834  N   SER   109      40.298  68.015  33.812  1.00156.27           N
ATOM    835  CA  SER   109      41.118  69.147  33.506  1.00156.27           C
ATOM    836  CB  SER   109      41.396  70.052  34.722  1.00156.27           C
ATOM    837  OG  SER   109      42.219  71.147  34.347  1.00156.27           O
ATOM    838  C   SER   109      42.442  68.673  33.003  1.00156.27           C
ATOM    839  O   SER   109      43.349  68.393  33.784  1.00156.27           O
ATOM    840  N   ASN   110      42.584  68.608  31.663  1.00213.87           N
ATOM    841  CA  ASN   110      43.821  68.220  31.054  1.00213.87           C
ATOM    842  CB  ASN   110      43.868  66.775  30.517  1.00213.87           C
ATOM    843  CG  ASN   110      44.018  65.775  31.654  1.00213.87           C
ATOM    844  OD1 ASN   110      43.832  66.100  32.825  1.00213.87           O
ATOM    845  ND2 ASN   110      44.367  64.510  31.293  1.00213.87           N
ATOM    846  C   ASN   110      43.975  69.080  29.847  1.00213.87           C
ATOM    847  O   ASN   110      43.016  69.693  29.380  1.00213.87           O
ATOM    848  N   SER   111      45.210  69.163  29.320  1.00214.00           N
ATOM    849  CA  SER   111      45.449  69.912  28.122  1.00214.00           C
ATOM    850  CB  SER   111      46.320  71.160  28.341  1.00214.00           C
ATOM    851  OG  SER   111      45.619  72.111  29.130  1.00214.00           O
ATOM    852  C   SER   111      46.188  69.001  27.188  1.00214.00           C
ATOM    853  O   SER   111      46.897  68.096  27.622  1.00214.00           O
ATOM    854  N   ARG   112      46.029  69.217  25.868  1.00269.29           N
ATOM    855  CA  ARG   112      46.671  68.376  24.901  1.00269.29           C
ATOM    856  CB  ARG   112      46.188  68.593  23.456  1.00269.29           C
ATOM    857  CG  ARG   112      44.772  68.088  23.173  1.00269.29           C
ATOM    858  CD  ARG   112      44.747  66.713  22.499  1.00269.29           C
ATOM    859  NE  ARG   112      43.362  66.470  22.001  1.00269.29           N
ATOM    860  CZ  ARG   112      42.988  66.964  20.783  1.00269.29           C
ATOM    861  NH1 ARG   112      43.880  67.681  20.040  1.00269.29           N
ATOM    862  NH2 ARG   112      41.727  66.743  20.307  1.00269.29           N
ATOM    863  C   ARG   112      48.126  68.689  24.908  1.00269.29           C
ATOM    864  O   ARG   112      48.539  69.794  25.253  1.00269.29           O
ATOM    865  N   GLN   113      48.949  67.686  24.552  1.00246.60           N
ATOM    866  CA  GLN   113      50.361  67.895  24.495  1.00246.60           C
ATOM    867  CB  GLN   113      51.194  66.611  24.668  1.00246.60           C
ATOM    868  CG  GLN   113      51.185  66.050  26.094  1.00246.60           C
ATOM    869  CD  GLN   113      49.948  65.188  26.313  1.00246.60           C
ATOM    870  OE1 GLN   113      48.812  65.641  26.178  1.00246.60           O
ATOM    871  NE2 GLN   113      50.178  63.898  26.674  1.00246.60           N
ATOM    872  C   GLN   113      50.654  68.455  23.147  1.00246.60           C
ATOM    873  O   GLN   113      50.003  68.122  22.159  1.00246.60           O
ATOM    874  N   PRO   114      51.606  69.338  23.107  1.00102.04           N
ATOM    875  CA  PRO   114      51.991  69.957  21.869  1.00102.04           C
ATOM    876  CD  PRO   114      51.890  70.182  24.254  1.00102.04           C
ATOM    877  CB  PRO   114      52.664  71.279  22.247  1.00102.04           C
ATOM    878  CG  PRO   114      52.969  71.148  23.749  1.00102.04           C
ATOM    879  C   PRO   114      52.873  69.040  21.090  1.00102.04           C
ATOM    880  O   PRO   114      53.417  68.102  21.668  1.00102.04           O
ATOM    881  N   TRP   115      53.018  69.284  19.773  1.00235.85           N
ATOM    882  CA  TRP   115      53.861  68.448  18.973  1.00235.85           C
ATOM    883  CB  TRP   115      53.607  68.541  17.459  1.00235.85           C
ATOM    884  CG  TRP   115      54.508  67.633  16.657  1.00235.85           C
ATOM    885  CD2 TRP   115      55.153  67.993  15.426  1.00235.85           C
ATOM    886  CD1 TRP   115      54.877  66.349  16.924  1.00235.85           C
ATOM    887  NE1 TRP   115      55.717  65.885  15.941  1.00235.85           N
ATOM    888  CE2 TRP   115      55.894  66.887  15.012  1.00235.85           C
ATOM    889  CE3 TRP   115      55.133  69.150  14.698  1.00235.85           C
ATOM    890  CZ2 TRP   115      56.632  66.921  13.865  1.00235.85           C
ATOM    891  CZ3 TRP   115      55.873  69.176  13.537  1.00235.85           C
ATOM    892  CH2 TRP   115      56.609  68.083  13.128  1.00235.85           C
ATOM    893  C   TRP   115      55.271  68.875  19.212  1.00235.85           C
ATOM    894  O   TRP   115      55.534  70.010  19.597  1.00235.85           O
ATOM    895  N   ASP   116      56.211  67.935  18.998  1.00213.76           N
ATOM    896  CA  ASP   116      57.612  68.148  19.211  1.00213.76           C
ATOM    897  CB  ASP   116      58.372  66.812  19.327  1.00213.76           C
ATOM    898  CG  ASP   116      59.705  67.010  20.036  1.00213.76           C
ATOM    899  OD1 ASP   116      60.049  68.174  20.371  1.00213.76           O
ATOM    900  OD2 ASP   116      60.397  65.981  20.259  1.00213.76           O
ATOM    901  C   ASP   116      58.148  68.891  18.025  1.00213.76           C
ATOM    902  O   ASP   116      57.460  69.047  17.016  1.00213.76           O
ATOM    903  N   GLU   117      59.400  69.383  18.135  1.00229.81           N
ATOM    904  CA  GLU   117      60.032  70.090  17.058  1.00229.81           C
ATOM    905  CB  GLU   117      61.416  70.666  17.410  1.00229.81           C
ATOM    906  CG  GLU   117      61.379  71.938  18.257  1.00229.81           C
ATOM    907  CD  GLU   117      61.507  73.135  17.319  1.00229.81           C
ATOM    908  OE1 GLU   117      60.643  73.289  16.413  1.00229.81           O
ATOM    909  OE2 GLU   117      62.486  73.909  17.492  1.00229.81           O
ATOM    910  C   GLU   117      60.249  69.105  15.965  1.00229.81           C
ATOM    911  O   GLU   117      60.286  67.899  16.206  1.00229.81           O
ATOM    912  N   ASN   118      60.370  69.597  14.717  1.00203.39           N
ATOM    913  CA  ASN   118      60.573  68.673  13.645  1.00203.39           C
ATOM    914  CB  ASN   118      60.730  69.331  12.262  1.00203.39           C
ATOM    915  CG  ASN   118      59.352  69.769  11.788  1.00203.39           C
ATOM    916  OD1 ASN   118      58.478  70.093  12.590  1.00203.39           O
ATOM    917  ND2 ASN   118      59.145  69.763  10.445  1.00203.39           N
ATOM    918  C   ASN   118      61.830  67.932  13.936  1.00203.39           C
ATOM    919  O   ASN   118      62.914  68.510  14.000  1.00203.39           O
ATOM    920  N   LYS   119      61.695  66.614  14.149  1.00353.79           N
ATOM    921  CA  LYS   119      62.822  65.778  14.412  1.00353.79           C
ATOM    922  CB  LYS   119      63.676  66.267  15.598  1.00353.79           C
ATOM    923  CG  LYS   119      62.876  66.612  16.857  1.00353.79           C
ATOM    924  CD  LYS   119      62.282  65.405  17.585  1.00353.79           C
ATOM    925  CE  LYS   119      63.160  64.906  18.736  1.00353.79           C
ATOM    926  NZ  LYS   119      62.421  63.908  19.542  1.00353.79           N
ATOM    927  C   LYS   119      62.274  64.424  14.721  1.00353.79           C
ATOM    928  O   LYS   119      61.198  64.302  15.300  1.00353.79           O
ATOM    929  N   ILE   120      62.990  63.361  14.316  1.00124.46           N
ATOM    930  CA  ILE   120      62.510  62.049  14.623  1.00124.46           C
ATOM    931  CB  ILE   120      62.299  61.181  13.409  1.00124.46           C
ATOM    932  CG1 ILE   120      61.624  59.854  13.801  1.00124.46           C
ATOM    933  CG2 ILE   120      63.640  61.015  12.675  1.00124.46           C
ATOM    934  CD1 ILE   120      61.142  59.043  12.598  1.00124.46           C
ATOM    935  C   ILE   120      63.538  61.406  15.491  1.00124.46           C
ATOM    936  O   ILE   120      64.724  61.383  15.161  1.00124.46           O
ATOM    937  N   SER   121      63.111  60.898  16.661  1.00192.92           N
ATOM    938  CA  SER   121      64.052  60.242  17.516  1.00192.92           C
ATOM    939  CB  SER   121      64.462  61.063  18.749  1.00192.92           C
ATOM    940  OG  SER   121      65.375  60.312  19.537  1.00192.92           O
ATOM    941  C   SER   121      63.410  58.993  18.016  1.00192.92           C
ATOM    942  O   SER   121      62.194  58.932  18.200  1.00192.92           O
ATOM    943  N   GLN   122      64.232  57.953  18.244  1.00262.15           N
ATOM    944  CA  GLN   122      63.723  56.706  18.725  1.00262.15           C
ATOM    945  CB  GLN   122      64.441  55.477  18.140  1.00262.15           C
ATOM    946  CG  GLN   122      63.888  54.154  18.670  1.00262.15           C
ATOM    947  CD  GLN   122      64.736  53.030  18.097  1.00262.15           C
ATOM    948  OE1 GLN   122      65.897  53.229  17.741  1.00262.15           O
ATOM    949  NE2 GLN   122      64.145  51.809  18.009  1.00262.15           N
ATOM    950  C   GLN   122      63.976  56.672  20.192  1.00262.15           C
ATOM    951  O   GLN   122      64.871  57.349  20.697  1.00262.15           O
ATOM    952  N   ARG   123      63.165  55.890  20.927  1.00274.84           N
ATOM    953  CA  ARG   123      63.401  55.753  22.330  1.00274.84           C
ATOM    954  CB  ARG   123      62.241  56.201  23.238  1.00274.84           C
ATOM    955  CG  ARG   123      62.676  56.296  24.704  1.00274.84           C
ATOM    956  CD  ARG   123      61.568  56.649  25.699  1.00274.84           C
ATOM    957  NE  ARG   123      62.243  56.953  26.994  1.00274.84           N
ATOM    958  CZ  ARG   123      61.590  56.787  28.179  1.00274.84           C
ATOM    959  NH1 ARG   123      60.323  56.277  28.198  1.00274.84           N
ATOM    960  NH2 ARG   123      62.200  57.142  29.348  1.00274.84           N
ATOM    961  C   ARG   123      63.608  54.297  22.581  1.00274.84           C
ATOM    962  O   ARG   123      63.202  53.455  21.782  1.00274.84           O
ATOM    963  N   GLY   124      64.277  53.960  23.697  1.00132.02           N
ATOM    964  CA  GLY   124      64.496  52.579  23.987  1.00132.02           C
ATOM    965  C   GLY   124      65.217  52.514  25.288  1.00132.02           C
ATOM    966  O   GLY   124      65.619  53.538  25.840  1.00132.02           O
ATOM    967  N   ASP   125      65.398  51.293  25.818  1.00176.22           N
ATOM    968  CA  ASP   125      66.099  51.185  27.056  1.00176.22           C
ATOM    969  CB  ASP   125      65.958  49.820  27.751  1.00176.22           C
ATOM    970  CG  ASP   125      64.543  49.704  28.310  1.00176.22           C
ATOM    971  OD1 ASP   125      63.584  50.101  27.594  1.00176.22           O
ATOM    972  OD2 ASP   125      64.400  49.208  29.460  1.00176.22           O
ATOM    973  C   ASP   125      67.538  51.391  26.744  1.00176.22           C
ATOM    974  O   ASP   125      67.952  51.344  25.588  1.00176.22           O
ATOM    975  N   LYS   126      68.342  51.652  27.784  1.00199.43           N
ATOM    976  CA  LYS   126      69.731  51.872  27.542  1.00199.43           C
ATOM    977  CB  LYS   126      70.484  52.355  28.789  1.00199.43           C
ATOM    978  CG  LYS   126      70.028  53.725  29.293  1.00199.43           C
ATOM    979  CD  LYS   126      70.442  54.006  30.738  1.00199.43           C
ATOM    980  CE  LYS   126      71.910  53.697  31.032  1.00199.43           C
ATOM    981  NZ  LYS   126      72.190  53.904  32.470  1.00199.43           N
ATOM    982  C   LYS   126      70.313  50.560  27.140  1.00199.43           C
ATOM    983  O   LYS   126      69.912  49.508  27.634  1.00199.43           O
ATOM    984  N   GLY   127      71.269  50.588  26.195  1.00 97.25           N
ATOM    985  CA  GLY   127      71.895  49.370  25.789  1.00 97.25           C
ATOM    986  C   GLY   127      73.003  49.139  26.753  1.00 97.25           C
ATOM    987  O   GLY   127      73.144  49.861  27.739  1.00 97.25           O
ATOM    988  N   PHE   128      73.827  48.109  26.499  1.00236.36           N
ATOM    989  CA  PHE   128      74.902  47.901  27.412  1.00236.36           C
ATOM    990  CB  PHE   128      75.710  46.621  27.119  1.00236.36           C
ATOM    991  CG  PHE   128      76.629  46.359  28.265  1.00236.36           C
ATOM    992  CD1 PHE   128      76.167  45.703  29.383  1.00236.36           C
ATOM    993  CD2 PHE   128      77.944  46.758  28.223  1.00236.36           C
ATOM    994  CE1 PHE   128      77.003  45.451  30.446  1.00236.36           C
ATOM    995  CE2 PHE   128      78.785  46.508  29.283  1.00236.36           C
ATOM    996  CZ  PHE   128      78.315  45.858  30.398  1.00236.36           C
ATOM    997  C   PHE   128      75.791  49.085  27.232  1.00236.36           C
ATOM    998  O   PHE   128      76.018  49.534  26.109  1.00236.36           O
ATOM    999  N   GLY   129      76.297  49.648  28.344  1.00124.15           N
ATOM   1000  CA  GLY   129      77.138  50.800  28.223  1.00124.15           C
ATOM   1001  C   GLY   129      77.814  50.987  29.535  1.00124.15           C
ATOM   1002  O   GLY   129      77.354  50.494  30.563  1.00124.15           O
ATOM   1003  N   SER   130      78.934  51.729  29.528  1.00164.54           N
ATOM   1004  CA  SER   130      79.657  51.941  30.744  1.00164.54           C
ATOM   1005  CB  SER   130      81.055  52.536  30.522  1.00164.54           C
ATOM   1006  OG  SER   130      81.851  51.641  29.761  1.00164.54           O
ATOM   1007  C   SER   130      78.881  52.914  31.562  1.00164.54           C
ATOM   1008  O   SER   130      78.114  53.716  31.033  1.00164.54           O
ATOM   1009  N   THR   131      79.053  52.845  32.894  1.00171.11           N
ATOM   1010  CA  THR   131      78.372  53.765  33.753  1.00171.11           C
ATOM   1011  CB  THR   131      78.194  53.242  35.150  1.00171.11           C
ATOM   1012  OG1 THR   131      77.420  52.052  35.131  1.00171.11           O
ATOM   1013  CG2 THR   131      77.505  54.310  36.016  1.00171.11           C
ATOM   1014  C   THR   131      79.220  54.990  33.813  1.00171.11           C
ATOM   1015  O   THR   131      80.415  54.945  33.528  1.00171.11           O
ATOM   1016  N   GLY   132      78.610  56.133  34.168  1.00105.11           N
ATOM   1017  CA  GLY   132      79.375  57.338  34.249  1.00105.11           C
ATOM   1018  C   GLY   132      78.411  58.473  34.315  1.00105.11           C
ATOM   1019  O   GLY   132      77.198  58.273  34.339  1.00105.11           O
ATOM   1020  N   VAL   133      78.946  59.708  34.346  1.00 35.34           N
ATOM   1021  CA  VAL   133      78.109  60.866  34.408  1.00 35.34           C
ATOM   1022  CB  VAL   133      78.848  62.102  34.827  1.00 35.34           C
ATOM   1023  CG1 VAL   133      77.887  63.300  34.764  1.00 35.34           C
ATOM   1024  CG2 VAL   133      79.455  61.855  36.217  1.00 35.34           C
ATOM   1025  C   VAL   133      77.581  61.101  33.038  1.00 35.34           C
ATOM   1026  O   VAL   133      78.282  60.911  32.044  1.00 35.34           O
ATOM   1027  N   PHE   134      76.300  61.494  32.953  1.00 69.75           N
ATOM   1028  CA  PHE   134      75.698  61.753  31.681  1.00 69.75           C
ATOM   1029  CB  PHE   134      74.354  61.023  31.488  1.00 69.75           C
ATOM   1030  CG  PHE   134      73.806  61.377  30.145  1.00 69.75           C
ATOM   1031  CD1 PHE   134      74.404  60.904  29.000  1.00 69.75           C
ATOM   1032  CD2 PHE   134      72.672  62.148  30.024  1.00 69.75           C
ATOM   1033  CE1 PHE   134      73.901  61.228  27.764  1.00 69.75           C
ATOM   1034  CE2 PHE   134      72.161  62.478  28.792  1.00 69.75           C
ATOM   1035  CZ  PHE   134      72.781  62.016  27.658  1.00 69.75           C
ATOM   1036  C   PHE   134      75.443  63.254  31.602  1.00 69.75           C
ATOM   1037  O   PHE   134      76.436  64.020  31.498  1.00 69.75           O
ATOM   1038  OXT PHE   134      74.253  63.661  31.659  1.00 69.75           O
TER    1039      PHE   134
END
