# Supplementary material for: Estimating local protein model quality: prospects for molecular replacement
Source: Acta Crystallogr D Struct Biol. 2020 Mar 3;76(Pt 3):285–90. doi: 10.1107/S2059798320000972 (PMC7057213; doi:10.1107/S2059798320000972)
Supplement: Supplementary file 1 [file d-76-00285-sup1.zip › models/1duc.2okb_A.B99990001.pdb.proq3.sscore.local]

ProQ2 ProQRosCen ProQRosFA ProQ3
0.22770309 0.59251743 0.43468205 0.21596859
0.25481753 0.61308271 0.46256165 0.27572366
0.27245301 0.62261286 0.42747818 0.29000172
0.26474934 0.6149727 0.36430898 0.27907721
0.35411846 0.67751578 0.38127685 0.35203852
0.39643944 0.68623426 0.37420069 0.40351544
0.3503014 0.69513045 0.4010935 0.40042605
0.43653889 0.70831384 0.45530109 0.44699795
0.44292391 0.73799735 0.49385646 0.48432749
0.48234326 0.74808946 0.50647149 0.53439214
0.44551105 0.71682265 0.47867848 0.50162778
0.43872916 0.72660371 0.51320372 0.50346169
0.33458354 0.71037327 0.45994614 0.45923952
0.31082536 0.6997785 0.44124908 0.45585836
0.33325452 0.70262173 0.46850681 0.49599555
0.40754923 0.78497946 0.57852284 0.60487465
0.54331655 0.874216 0.77218671 0.72863565
0.66923874 0.9130312 0.86450394 0.8261244
0.73928244 0.93679679 0.98825305 0.89469986
0.79239034 0.90480716 1.0087941 0.93204243
0.89525297 0.90755695 1.0986097 1.0102913
0.8010307 0.81258996 0.97970985 0.91357581
0.71326621 0.73318363 0.93137468 0.8379398
0.63124679 0.71977704 0.87131272 0.78754852
0.62653902 0.71305246 0.94216667 0.80370486
0.63468585 0.66049671 0.92784455 0.82578076
0.67790327 0.65006565 1.0240094 0.85207475
0.62970402 0.6612952 1.018575 0.84347133
0.63818006 0.70816303 1.0986882 0.85683047
0.61353547 0.68674662 1.0539239 0.83866718
0.59288519 0.64263888 1.0806514 0.80582235
0.57215761 0.60468592 0.98672889 0.79336104
0.57773974 0.56588481 1.0192137 0.81867573
0.64412726 0.61507764 1.032304 0.87408828
0.71651668 0.67187794 1.1350661 0.93496006
0.77147768 0.75230412 1.1615935 0.99417632
0.82741996 0.78659178 1.1905015 1.058715
0.84801483 0.84130411 1.193067 1.0958394
0.86274516 0.84979839 1.2127405 1.1343243
0.88400771 0.85681575 1.1635465 1.150533
0.80655717 0.79971947 1.1766926 1.105432
0.81435496 0.78869017 1.1090072 1.0819848
0.74318627 0.76685611 1.0973382 1.0363954
0.64108052 0.75443807 1.0146852 0.93130696
0.62577476 0.76897156 1.019681 0.89943152
0.56116457 0.75185143 0.93100657 0.82816322
0.54567933 0.70750212 0.8869296 0.78830277
0.52841437 0.57759582 0.84366947 0.75366655
0.60203002 0.59567194 0.95273602 0.81703963
0.70591774 0.61999333 1.0320525 0.87428523
0.81415667 0.6889577 1.0409814 0.90595064
0.80234914 0.64287321 1.045721 0.88136995
0.77911615 0.64007627 0.95951607 0.88242118
0.72816553 0.66655539 0.92301435 0.84325926
0.63485898 0.65663486 0.82463933 0.78811468
0.5865629 0.68747271 0.75664151 0.72419735
0.49883635 0.65093963 0.64388329 0.63332487
0.44478407 0.60598115 0.60442393 0.59349883
0.47689921 0.59507395 0.6355728 0.60665035
0.46999558 0.53853462 0.60593747 0.60812535
0.42365326 0.56272942 0.60913374 0.59192715
0.4247809 0.53565401 0.59993904 0.62034226
0.53738049 0.5867386 0.66102604 0.67083884
0.58935085 0.55048857 0.69536417 0.74845349
0.56231357 0.52970742 0.67918657 0.69687096
0.54435654 0.52873702 0.6487218 0.70972526
0.47198275 0.48148403 0.61970736 0.60972838
0.57498816 0.56476657 0.59833586 0.65993152
0.62964326 0.61418853 0.75568833 0.73129481
0.61827065 0.58264396 0.7218434 0.72546204
0.63702004 0.63146573 0.77286589 0.75957982
0.64495884 0.54921046 0.6950307 0.73177655
0.60911861 0.53030074 0.71913058 0.71782677
0.62534073 0.58975427 0.747857 0.75445084
0.76159871 0.65859527 0.88049785 0.87147177
0.80652018 0.72198381 0.93027607 0.94460204
0.81319591 0.64256646 0.91018177 0.94707466
0.87734523 0.6821799 0.93873492 1.0240057
0.89524769 0.71330008 1.0457406 1.0881722
0.92392943 0.77691423 1.0713365 1.1136806
0.96924386 0.80299518 1.1440634 1.1265121
1.0065227 0.78340062 1.1204007 1.1065723
0.9901494 0.79762454 1.1861353 1.1271311
0.97824979 0.81038073 1.1805844 1.1094246
0.91017538 0.78589829 1.1303512 1.0496335
0.79966324 0.7648228 1.0590567 0.96964096
0.69029482 0.63282127 0.91058364 0.87939534
0.61690294 0.63748866 0.85983233 0.85431425
0.70823476 0.66140771 0.94135925 0.90213605
0.77894453 0.71621672 0.97076115 0.95176963
0.85641554 0.77501979 1.0688454 1.0278741
0.85467955 0.7932148 1.0940389 1.056281
0.81934376 0.74998688 1.0782337 1.0301214
0.748207 0.73801821 1.060209 0.99441798
0.74740786 0.7796124 1.0749247 0.96817388
0.75184892 0.82980368 1.0294225 0.96616881
0.83970105 0.85851913 1.1060603 1.0840618
0.91222971 0.8612432 1.1309441 1.1153977
0.99094016 0.84345636 1.1921425 1.1727083
1.0198995 0.89047685 1.2289864 1.1911043
1.01414 0.87949217 1.2499833 1.1577921
0.97167475 0.84145591 1.1882535 1.1159667
0.88083805 0.69364126 1.0921849 1.0005234
0.85308089 0.61775827 0.97627806 0.9505877
0.68434675 0.52328216 0.83514203 0.7781293
0.58784389 0.46834902 0.67901147 0.66857067
0.47008078 0.37266423 0.56370034 0.53911136
0.39259254 0.33148754 0.40980238 0.42441349
0.34077659 0.3221799 0.35941635 0.36288422
0.37525573 0.34180004 0.31817059 0.36922582
0.29240152 0.36971141 0.25979982 0.29323583
0.23346198 0.34240572 0.23547767 0.25599636
0.28682203 0.31530312 0.18714781 0.28488818
0.2315712 0.34993126 0.20005625 0.2544926
0.24398757 0.36567164 0.18383824 0.26931499
0.18769686 0.35419948 0.15863766 0.21448356
0.14721313 0.33133981 0.15390449 0.21413786
0.17912785 0.33677203 0.14133719 0.21157638
0.29078253 0.33666646 0.20591679 0.29929341
0.30215451 0.33630855 0.17580923 0.27980073
0.29406113 0.34438406 0.17683451 0.29383517
0.28716486 0.38054393 0.19349578 0.30040718
0.30867965 0.42013808 0.21723016 0.2976777
0.64635752 0.42940301 0.23355433 0.47312917
0.59376711 0.35590859 0.19376353 0.43271502
0.61562252 0.40569991 0.22772796 0.45507762
0.65896159 0.49272899 0.29105119 0.48122892
0.61964488 0.53312301 0.34588731 0.47466443
0.62258157 0.47637891 0.35604496 0.47404241
0.55666266 0.4433443 0.33937739 0.4331571
0.43612334 0.42054998 0.34606083 0.38456343
0.42687903 0.36689113 0.35110804 0.36021787
0.40864767 0.29529837 0.33740339 0.34859621
0.38753986 0.16407285 0.30210779 0.34033035
