# Supplementary material for: Estimating local protein model quality: prospects for molecular replacement
Source: Acta Crystallogr D Struct Biol. 2020 Mar 3;76(Pt 3):285–90. doi: 10.1107/S2059798320000972 (PMC7057213; doi:10.1107/S2059798320000972)
Supplement: Supplementary file 1 [file d-76-00285-sup1.zip › models/1duc.2okb_A.B99990001.pdb.proq3d.sscore.local]

ProQ2D ProQRosCenD ProQRosFAD ProQ3D
2.529856860637664795e-01 4.339620471000671387e-01 7.039590477943420410e-01 3.354209661483764648e-01
2.198002934455871582e-01 7.786418199539184570e-01 8.120037913322448730e-01 2.863460779190063477e-01
1.364953368902206421e-01 7.815740108489990234e-01 7.460463643074035645e-01 1.501695066690444946e-01
1.454530954360961914e-01 5.895628929138183594e-01 5.038372278213500977e-01 1.549772173166275024e-01
2.000619322061538696e-01 6.502856016159057617e-01 5.065974593162536621e-01 1.840656101703643799e-01
2.294276505708694458e-01 7.268657684326171875e-01 4.382431805133819580e-01 1.519098132848739624e-01
1.907328218221664429e-01 7.601161003112792969e-01 5.347646474838256836e-01 1.644715219736099243e-01
4.685013294219970703e-01 7.037382125854492188e-01 6.565685868263244629e-01 6.216931939125061035e-01
5.065022706985473633e-01 8.095420002937316895e-01 7.216789722442626953e-01 7.218626141548156738e-01
6.122614741325378418e-01 7.200346589088439941e-01 7.871285080909729004e-01 6.809784173965454102e-01
3.341446518898010254e-01 7.099276781082153320e-01 6.944733262062072754e-01 4.537541866302490234e-01
4.176740050315856934e-01 6.994729638099670410e-01 7.028927803039550781e-01 4.673337042331695557e-01
2.099877595901489258e-01 6.217088699340820312e-01 4.986164867877960205e-01 3.702424764633178711e-01
2.435705363750457764e-01 6.397833824157714844e-01 5.319989323616027832e-01 3.301374018192291260e-01
3.795702755451202393e-01 5.867559313774108887e-01 5.693340897560119629e-01 3.450149297714233398e-01
5.281422138214111328e-01 7.361101508140563965e-01 7.292969226837158203e-01 6.224889755249023438e-01
7.104795575141906738e-01 7.579556107521057129e-01 8.714447021484375000e-01 8.215605616569519043e-01
7.617716193199157715e-01 8.156966567039489746e-01 8.714364171028137207e-01 8.807540535926818848e-01
8.153521418571472168e-01 8.420265913009643555e-01 9.190483093261718750e-01 9.186979532241821289e-01
8.202374577522277832e-01 8.494783639907836914e-01 9.341396689414978027e-01 9.517303109169006348e-01
8.252950906753540039e-01 9.099094271659851074e-01 9.509487748146057129e-01 9.542651176452636719e-01
8.026390671730041504e-01 8.768627047538757324e-01 9.411398172378540039e-01 9.056194424629211426e-01
7.140917181968688965e-01 8.330748677253723145e-01 9.272549748420715332e-01 9.113507270812988281e-01
5.764955282211303711e-01 8.342950344085693359e-01 9.250683784484863281e-01 8.909867405891418457e-01
4.065611064434051514e-01 8.356313109397888184e-01 9.330970644950866699e-01 8.735771775245666504e-01
3.316872119903564453e-01 7.936404347419738770e-01 9.263288378715515137e-01 8.983600735664367676e-01
5.111570954322814941e-01 7.521165013313293457e-01 9.532944560050964355e-01 9.301846623420715332e-01
6.559159755706787109e-01 6.930824518203735352e-01 9.612649083137512207e-01 9.384960532188415527e-01
8.313547372817993164e-01 7.886999845504760742e-01 9.704060554504394531e-01 9.293761849403381348e-01
7.541783452033996582e-01 8.001561164855957031e-01 9.519210457801818848e-01 9.034411907196044922e-01
7.581217288970947266e-01 7.744942903518676758e-01 9.592118859291076660e-01 8.883609771728515625e-01
6.465849280357360840e-01 6.909976601600646973e-01 9.329913258552551270e-01 8.698221445083618164e-01
6.191789507865905762e-01 6.762916445732116699e-01 9.535653591156005859e-01 8.721537590026855469e-01
7.908512353897094727e-01 7.212330102920532227e-01 9.555130600929260254e-01 9.160836338996887207e-01
7.908632159233093262e-01 7.823038101196289062e-01 9.705971479415893555e-01 9.270364046096801758e-01
8.354252576828002930e-01 7.586933374404907227e-01 9.777396321296691895e-01 9.548029899597167969e-01
8.480249643325805664e-01 8.760349154472351074e-01 9.739491939544677734e-01 9.550604224205017090e-01
8.460745811462402344e-01 8.704634308815002441e-01 9.640432596206665039e-01 9.338521361351013184e-01
8.525911569595336914e-01 8.661872148513793945e-01 9.690895676612854004e-01 9.725043773651123047e-01
8.581332564353942871e-01 8.585289120674133301e-01 9.519286155700683594e-01 9.674367308616638184e-01
8.606092333793640137e-01 8.455968499183654785e-01 9.662415981292724609e-01 9.642601013183593750e-01
8.652229309082031250e-01 8.020626306533813477e-01 9.625597596168518066e-01 9.444705247879028320e-01
8.530366420745849609e-01 8.002833127975463867e-01 9.695907235145568848e-01 9.228252768516540527e-01
8.428213000297546387e-01 7.411924600601196289e-01 9.473922848701477051e-01 9.094645380973815918e-01
8.136727213859558105e-01 7.728350162506103516e-01 9.492781758308410645e-01 9.394721388816833496e-01
7.038210034370422363e-01 7.572966217994689941e-01 8.920028805732727051e-01 8.689723610877990723e-01
3.913984298706054688e-01 6.580402851104736328e-01 8.948045372962951660e-01 8.265206217765808105e-01
6.603446006774902344e-01 7.132089734077453613e-01 9.259975552558898926e-01 8.121845126152038574e-01
4.006623327732086182e-01 7.260752916336059570e-01 9.401111602783203125e-01 8.896856307983398438e-01
4.791744351387023926e-01 7.642230987548828125e-01 9.566523432731628418e-01 9.276633262634277344e-01
6.666930913925170898e-01 8.367577195167541504e-01 9.599565267562866211e-01 9.206279516220092773e-01
7.617023587226867676e-01 7.790371179580688477e-01 9.455366134643554688e-01 9.489968419075012207e-01
6.894417405128479004e-01 8.366625308990478516e-01 9.637111425399780273e-01 9.230818748474121094e-01
7.867025732994079590e-01 8.177300095558166504e-01 9.369990825653076172e-01 9.150064587593078613e-01
6.426516175270080566e-01 8.334092497825622559e-01 9.367317557334899902e-01 8.304503560066223145e-01
6.286540627479553223e-01 7.792276144027709961e-01 9.069584012031555176e-01 7.338481545448303223e-01
5.271224975585937500e-01 7.925672531127929688e-01 9.034951925277709961e-01 4.272628426551818848e-01
3.889216780662536621e-01 7.570796608924865723e-01 8.759589791297912598e-01 6.057996749877929688e-01
5.424810647964477539e-01 7.326046228408813477e-01 9.092204570770263672e-01 4.004983603954315186e-01
5.073955059051513672e-01 7.334847450256347656e-01 9.048323035240173340e-01 5.898573398590087891e-01
3.506491780281066895e-01 4.875251948833465576e-01 9.267942905426025391e-01 6.038328409194946289e-01
4.414890408515930176e-01 7.084232568740844727e-01 9.139350652694702148e-01 6.536186337471008301e-01
5.529116988182067871e-01 7.222191095352172852e-01 9.171912074089050293e-01 7.584171891212463379e-01
7.545234560966491699e-01 7.741463184356689453e-01 9.502846002578735352e-01 9.196257591247558594e-01
7.565370798110961914e-01 7.622960209846496582e-01 9.325829744338989258e-01 8.737756609916687012e-01
6.419308781623840332e-01 7.936363816261291504e-01 9.216523766517639160e-01 8.601355552673339844e-01
5.935944318771362305e-01 7.592705488204956055e-01 9.163423776626586914e-01 7.778134346008300781e-01
4.697878956794738770e-01 6.308765411376953125e-01 8.403108119964599609e-01 6.759791374206542969e-01
6.627848744392395020e-01 7.522865533828735352e-01 9.319666028022766113e-01 8.385739922523498535e-01
7.629951834678649902e-01 5.697828531265258789e-01 9.029513001441955566e-01 8.698095083236694336e-01
7.077448368072509766e-01 6.638787984848022461e-01 9.187040925025939941e-01 8.602945208549499512e-01
6.627377271652221680e-01 5.976278185844421387e-01 8.891612887382507324e-01 7.786841392517089844e-01
5.812739729881286621e-01 5.364131331443786621e-01 8.833747506141662598e-01 8.409454226493835449e-01
6.662188172340393066e-01 6.064307093620300293e-01 9.085282087326049805e-01 8.398175835609436035e-01
6.751909255981445312e-01 5.249679684638977051e-01 8.743650913238525391e-01 8.997168540954589844e-01
7.228218913078308105e-01 6.942182183265686035e-01 9.398459196090698242e-01 8.831353783607482910e-01
6.445659399032592773e-01 7.759470343589782715e-01 9.549572467803955078e-01 8.334313035011291504e-01
7.449017167091369629e-01 8.217385411262512207e-01 9.362570047378540039e-01 8.606977462768554688e-01
8.137915730476379395e-01 8.579764366149902344e-01 9.590970277786254883e-01 9.471136331558227539e-01
8.085979819297790527e-01 8.729628324508666992e-01 9.192362427711486816e-01 9.582512378692626953e-01
8.684438467025756836e-01 8.962951302528381348e-01 9.591539502143859863e-01 9.590420126914978027e-01
8.724809885025024414e-01 8.698201179504394531e-01 9.553681612014770508e-01 9.639490842819213867e-01
8.383215069770812988e-01 8.574380278587341309e-01 9.664753675460815430e-01 9.616395831108093262e-01
8.728406429290771484e-01 8.413494229316711426e-01 9.614042639732360840e-01 9.627745151519775391e-01
8.339238762855529785e-01 8.246091008186340332e-01 9.466122388839721680e-01 9.550037980079650879e-01
8.096361160278320312e-01 7.571153044700622559e-01 9.090069532394409180e-01 9.203525781631469727e-01
7.589387297630310059e-01 7.630774378776550293e-01 9.133650064468383789e-01 8.745079040527343750e-01
6.497205495834350586e-01 6.261117458343505859e-01 8.497619032859802246e-01 8.146616220474243164e-01
6.715242266654968262e-01 7.294090986251831055e-01 9.340437054634094238e-01 8.423073291778564453e-01
8.084253072738647461e-01 6.626616120338439941e-01 9.442189335823059082e-01 8.923083543777465820e-01
8.495612144470214844e-01 8.271992802619934082e-01 9.494590163230895996e-01 9.411652684211730957e-01
8.439119458198547363e-01 8.041851520538330078e-01 9.586110711097717285e-01 9.436699748039245605e-01
8.742344975471496582e-01 8.048635125160217285e-01 9.652414917945861816e-01 9.433000683784484863e-01
8.226018548011779785e-01 7.788924574851989746e-01 9.594956040382385254e-01 9.287311434745788574e-01
7.703567743301391602e-01 8.087756633758544922e-01 9.424008727073669434e-01 8.757066130638122559e-01
7.128391861915588379e-01 8.196275234222412109e-01 9.519608020782470703e-01 8.760739564895629883e-01
7.860109806060791016e-01 8.443229794502258301e-01 9.551085829734802246e-01 9.336633682250976562e-01
8.201973438262939453e-01 8.692520260810852051e-01 9.589537382125854492e-01 9.522795677185058594e-01
8.766435384750366211e-01 8.802345395088195801e-01 9.754452705383300781e-01 9.820058345794677734e-01
9.005119204521179199e-01 8.971077799797058105e-01 9.819252490997314453e-01 9.871451854705810547e-01
8.895969986915588379e-01 8.886007666587829590e-01 9.707158803939819336e-01 9.777985215187072754e-01
8.953113555908203125e-01 8.930060863494873047e-01 9.765563011169433594e-01 9.740923047065734863e-01
9.148038625717163086e-01 8.480562567710876465e-01 9.685463309288024902e-01 9.480795860290527344e-01
8.881675004959106445e-01 7.855969071388244629e-01 9.649685621261596680e-01 9.483752846717834473e-01
8.418089151382446289e-01 7.165988683700561523e-01 9.348124861717224121e-01 8.635727763175964355e-01
7.722530364990234375e-01 5.603269934654235840e-01 9.006478786468505859e-01 8.602914214134216309e-01
4.349147975444793701e-01 3.841734826564788818e-01 8.398916125297546387e-01 6.567013859748840332e-01
3.187296986579895020e-01 2.164862900972366333e-01 5.165563225746154785e-01 4.005937576293945312e-01
1.971788853406906128e-01 1.757143884897232056e-01 4.322021603584289551e-01 2.758824825286865234e-01
2.226695567369461060e-01 1.662362217903137207e-01 3.043252527713775635e-01 2.283795922994613647e-01
2.115445584058761597e-01 1.235945597290992737e-01 2.174701392650604248e-01 1.492618918418884277e-01
1.756903827190399170e-01 1.087642833590507507e-01 1.721154302358627319e-01 1.294064521789550781e-01
1.779892444610595703e-01 8.404608070850372314e-02 8.188323676586151123e-02 1.794048398733139038e-01
1.418559104204177856e-01 8.917239308357238770e-02 4.711515456438064575e-02 1.589553952217102051e-01
1.409507691860198975e-01 6.568014621734619141e-02 2.903106622397899628e-02 1.235953792929649353e-01
8.742533624172210693e-02 7.087353616952896118e-02 1.597917452454566956e-02 9.135514497756958008e-02
5.612872168421745300e-02 4.893671348690986633e-02 1.520535536110401154e-02 6.565525382757186890e-02
5.127056315541267395e-02 5.923336371779441833e-02 9.790248237550258636e-03 5.399002507328987122e-02
8.521359413862228394e-02 4.870351776480674744e-02 8.980945684015750885e-03 6.716051697731018066e-02
9.762429445981979370e-02 6.796851009130477905e-02 5.499266553670167923e-03 7.269839942455291748e-02
7.585346698760986328e-02 5.397062748670578003e-02 5.906203761696815491e-03 1.108407601714134216e-01
6.479871273040771484e-02 3.801247105002403259e-02 7.045958191156387329e-03 1.251880526542663574e-01
5.433290824294090271e-02 3.587220236659049988e-02 5.459927022457122803e-03 1.593565046787261963e-01
1.104577556252479553e-01 1.332797016948461533e-02 8.087171241641044617e-03 1.698822677135467529e-01
9.860520064830780029e-02 2.565722726285457611e-02 6.991171743720769882e-03 1.543917953968048096e-01
9.944941103458404541e-02 3.141730278730392456e-02 8.217185735702514648e-03 1.499030292034149170e-01
1.019399240612983704e-01 4.454185068607330322e-02 1.011994015425443649e-02 1.513087451457977295e-01
1.146222725510597229e-01 2.438872866332530975e-02 1.311473455280065536e-02 1.238883361220359802e-01
1.102161109447479248e-01 1.829084940254688263e-02 3.393513336777687073e-02 6.225216761231422424e-02
8.157414942979812622e-02 2.007160522043704987e-02 2.697792090475559235e-02 4.933689534664154053e-02
8.347316086292266846e-02 1.862349174916744232e-02 2.539316564798355103e-02 4.286740347743034363e-02
7.489360868930816650e-02 6.206745747476816177e-03 8.653057739138603210e-03 3.592756390571594238e-02
7.956619560718536377e-02 6.419246550649404526e-03 1.106759812682867050e-02 3.647060319781303406e-02
3.142069652676582336e-02 2.513597719371318817e-03 7.610729429870843887e-03 1.900647953152656555e-02
