# Supplementary material for: Estimating local protein model quality: prospects for molecular replacement
Source: Acta Crystallogr D Struct Biol. 2020 Mar 3;76(Pt 3):285–90. doi: 10.1107/S2059798320000972 (PMC7057213; doi:10.1107/S2059798320000972)
Supplement: Supplementary file 1 [file d-76-00285-sup1.zip › models/1e0s.2al7_A.B99990001.pdb]

EXPDTA    THEORETICAL MODEL, MODELLER 9.23 2019/11/15 15:33:29
REMARK   6 MODELLER OBJECTIVE FUNCTION:      2141.2622
REMARK   6 MODELLER BEST TEMPLATE % SEQ ID:  31.818
REMARK   6 SEQUENCE: 1e0s/1e0s.2al7_A
REMARK   6 ALIGNMENT: 1e0s/1e0s.2al7_A.ali
REMARK   6 SCRIPT: ./make_models.py
REMARK   6 TEMPLATE: 2al7 17:A - 181:A MODELS 10: - 173: AT 31.8%
ATOM      1  N   GLY     1     -39.138   9.634   5.114  1.00 25.87           N
ATOM      2  CA  GLY     1     -39.520   8.267   5.532  1.00 25.87           C
ATOM      3  C   GLY     1     -39.005   7.965   6.898  1.00 25.87           C
ATOM      4  O   GLY     1     -37.799   7.982   7.141  1.00 25.87           O
ATOM      5  N   LYS     2     -39.931   7.679   7.832  1.00214.11           N
ATOM      6  CA  LYS     2     -39.554   7.350   9.172  1.00214.11           C
ATOM      7  CB  LYS     2     -40.734   7.392  10.158  1.00214.11           C
ATOM      8  CG  LYS     2     -40.324   7.221  11.622  1.00214.11           C
ATOM      9  CD  LYS     2     -41.471   7.472  12.605  1.00214.11           C
ATOM     10  CE  LYS     2     -42.462   6.308  12.682  1.00214.11           C
ATOM     11  NZ  LYS     2     -43.592   6.657  13.571  1.00214.11           N
ATOM     12  C   LYS     2     -39.032   5.953   9.119  1.00214.11           C
ATOM     13  O   LYS     2     -39.503   5.136   8.329  1.00214.11           O
ATOM     14  N   VAL     3     -38.027   5.634   9.952  1.00124.27           N
ATOM     15  CA  VAL     3     -37.481   4.314   9.867  1.00124.27           C
ATOM     16  CB  VAL     3     -36.116   4.288   9.240  1.00124.27           C
ATOM     17  CG1 VAL     3     -35.115   4.921  10.218  1.00124.27           C
ATOM     18  CG2 VAL     3     -35.779   2.853   8.806  1.00124.27           C
ATOM     19  C   VAL     3     -37.386   3.760  11.250  1.00124.27           C
ATOM     20  O   VAL     3     -37.700   4.434  12.229  1.00124.27           O
ATOM     21  N   LEU     4     -36.955   2.489  11.353  1.00201.56           N
ATOM     22  CA  LEU     4     -36.855   1.824  12.619  1.00201.56           C
ATOM     23  CB  LEU     4     -36.417   0.356  12.497  1.00201.56           C
ATOM     24  CG  LEU     4     -37.427  -0.535  11.749  1.00201.56           C
ATOM     25  CD1 LEU     4     -37.612  -0.083  10.293  1.00201.56           C
ATOM     26  CD2 LEU     4     -37.054  -2.022  11.865  1.00201.56           C
ATOM     27  C   LEU     4     -35.828   2.534  13.434  1.00201.56           C
ATOM     28  O   LEU     4     -34.898   3.133  12.897  1.00201.56           O
ATOM     29  N   SER     5     -35.997   2.502  14.772  1.00116.00           N
ATOM     30  CA  SER     5     -35.079   3.181  15.635  1.00116.00           C
ATOM     31  CB  SER     5     -35.365   2.924  17.124  1.00116.00           C
ATOM     32  OG  SER     5     -36.596   3.512  17.510  1.00116.00           O
ATOM     33  C   SER     5     -33.718   2.642  15.360  1.00116.00           C
ATOM     34  O   SER     5     -32.831   3.366  14.909  1.00116.00           O
ATOM     35  N   LYS     6     -33.524   1.336  15.613  1.00272.41           N
ATOM     36  CA  LYS     6     -32.249   0.743  15.359  1.00272.41           C
ATOM     37  CB  LYS     6     -31.197   1.012  16.455  1.00272.41           C
ATOM     38  CG  LYS     6     -31.620   0.675  17.888  1.00272.41           C
ATOM     39  CD  LYS     6     -31.771  -0.817  18.181  1.00272.41           C
ATOM     40  CE  LYS     6     -33.230  -1.278  18.198  1.00272.41           C
ATOM     41  NZ  LYS     6     -33.302  -2.726  18.496  1.00272.41           N
ATOM     42  C   LYS     6     -32.454  -0.725  15.227  1.00272.41           C
ATOM     43  O   LYS     6     -33.556  -1.229  15.436  1.00272.41           O
ATOM     44  N   ILE     7     -31.392  -1.450  14.833  1.00158.57           N
ATOM     45  CA  ILE     7     -31.508  -2.870  14.708  1.00158.57           C
ATOM     46  CB  ILE     7     -31.139  -3.411  13.357  1.00158.57           C
ATOM     47  CG1 ILE     7     -31.488  -4.907  13.275  1.00158.57           C
ATOM     48  CG2 ILE     7     -29.657  -3.094  13.107  1.00158.57           C
ATOM     49  CD1 ILE     7     -32.988  -5.188  13.340  1.00158.57           C
ATOM     50  C   ILE     7     -30.580  -3.473  15.705  1.00158.57           C
ATOM     51  O   ILE     7     -29.494  -2.954  15.960  1.00158.57           O
ATOM     52  N   PHE     8     -31.015  -4.585  16.322  1.00197.30           N
ATOM     53  CA  PHE     8     -30.222  -5.232  17.319  1.00197.30           C
ATOM     54  CB  PHE     8     -31.069  -5.996  18.352  1.00197.30           C
ATOM     55  CG  PHE     8     -30.238  -6.168  19.576  1.00197.30           C
ATOM     56  CD1 PHE     8     -30.110  -5.114  20.450  1.00197.30           C
ATOM     57  CD2 PHE     8     -29.608  -7.357  19.860  1.00197.30           C
ATOM     58  CE1 PHE     8     -29.353  -5.229  21.591  1.00197.30           C
ATOM     59  CE2 PHE     8     -28.848  -7.481  21.000  1.00197.30           C
ATOM     60  CZ  PHE     8     -28.721  -6.418  21.863  1.00197.30           C
ATOM     61  C   PHE     8     -29.358  -6.218  16.599  1.00197.30           C
ATOM     62  O   PHE     8     -29.628  -6.577  15.454  1.00197.30           O
ATOM     63  N   GLY     9     -28.275  -6.675  17.257  1.00 54.40           N
ATOM     64  CA  GLY     9     -27.397  -7.612  16.623  1.00 54.40           C
ATOM     65  C   GLY     9     -26.221  -6.854  16.102  1.00 54.40           C
ATOM     66  O   GLY     9     -25.297  -7.436  15.538  1.00 54.40           O
ATOM     67  N   ASN    10     -26.230  -5.520  16.269  1.00200.58           N
ATOM     68  CA  ASN    10     -25.113  -4.729  15.843  1.00200.58           C
ATOM     69  CB  ASN    10     -25.413  -3.220  15.775  1.00200.58           C
ATOM     70  CG  ASN    10     -25.848  -2.762  17.157  1.00200.58           C
ATOM     71  OD1 ASN    10     -26.204  -3.569  18.014  1.00200.58           O
ATOM     72  ND2 ASN    10     -25.833  -1.422  17.378  1.00200.58           N
ATOM     73  C   ASN    10     -24.017  -4.955  16.831  1.00200.58           C
ATOM     74  O   ASN    10     -24.272  -5.213  18.006  1.00200.58           O
ATOM     75  N   LYS    11     -22.753  -4.892  16.369  1.00116.29           N
ATOM     76  CA  LYS    11     -21.669  -5.153  17.270  1.00116.29           C
ATOM     77  CB  LYS    11     -21.108  -6.575  17.113  1.00116.29           C
ATOM     78  CG  LYS    11     -22.151  -7.671  17.339  1.00116.29           C
ATOM     79  CD  LYS    11     -22.792  -7.626  18.725  1.00116.29           C
ATOM     80  CE  LYS    11     -23.928  -8.634  18.905  1.00116.29           C
ATOM     81  NZ  LYS    11     -24.519  -8.485  20.255  1.00116.29           N
ATOM     82  C   LYS    11     -20.559  -4.194  16.961  1.00116.29           C
ATOM     83  O   LYS    11     -20.484  -3.652  15.860  1.00116.29           O
ATOM     84  N   GLU    12     -19.673  -3.953  17.951  1.00 98.88           N
ATOM     85  CA  GLU    12     -18.561  -3.061  17.770  1.00 98.88           C
ATOM     86  CB  GLU    12     -18.735  -1.731  18.517  1.00 98.88           C
ATOM     87  CG  GLU    12     -17.473  -0.869  18.520  1.00 98.88           C
ATOM     88  CD  GLU    12     -17.633   0.189  19.601  1.00 98.88           C
ATOM     89  OE1 GLU    12     -18.785   0.398  20.065  1.00 98.88           O
ATOM     90  OE2 GLU    12     -16.599   0.801  19.982  1.00 98.88           O
ATOM     91  C   GLU    12     -17.348  -3.696  18.376  1.00 98.88           C
ATOM     92  O   GLU    12     -17.419  -4.273  19.458  1.00 98.88           O
ATOM     93  N   MET    13     -16.186  -3.610  17.695  1.00111.35           N
ATOM     94  CA  MET    13     -14.997  -4.170  18.281  1.00111.35           C
ATOM     95  CB  MET    13     -14.806  -5.670  18.006  1.00111.35           C
ATOM     96  CG  MET    13     -14.697  -6.051  16.532  1.00111.35           C
ATOM     97  SD  MET    13     -14.581  -7.845  16.268  1.00111.35           S
ATOM     98  CE  MET    13     -12.873  -7.959  16.878  1.00111.35           C
ATOM     99  C   MET    13     -13.817  -3.412  17.766  1.00111.35           C
ATOM    100  O   MET    13     -13.938  -2.641  16.816  1.00111.35           O
ATOM    101  N   ARG    14     -12.635  -3.586  18.400  1.00101.49           N
ATOM    102  CA  ARG    14     -11.503  -2.817  17.959  1.00101.49           C
ATOM    103  CB  ARG    14     -11.116  -1.723  18.972  1.00101.49           C
ATOM    104  CG  ARG    14     -10.047  -0.747  18.479  1.00101.49           C
ATOM    105  CD  ARG    14      -9.809   0.413  19.448  1.00101.49           C
ATOM    106  NE  ARG    14     -11.093   1.164  19.550  1.00101.49           N
ATOM    107  CZ  ARG    14     -11.357   2.187  18.686  1.00101.49           C
ATOM    108  NH1 ARG    14     -10.419   2.567  17.770  1.00101.49           N
ATOM    109  NH2 ARG    14     -12.560   2.827  18.737  1.00101.49           N
ATOM    110  C   ARG    14     -10.314  -3.718  17.769  1.00101.49           C
ATOM    111  O   ARG    14     -10.137  -4.688  18.504  1.00101.49           O
ATOM    112  N   ILE    15      -9.489  -3.443  16.730  1.00112.67           N
ATOM    113  CA  ILE    15      -8.273  -4.185  16.523  1.00112.67           C
ATOM    114  CB  ILE    15      -8.389  -5.445  15.697  1.00112.67           C
ATOM    115  CG1 ILE    15      -9.048  -6.534  16.559  1.00112.67           C
ATOM    116  CG2 ILE    15      -7.016  -5.874  15.157  1.00112.67           C
ATOM    117  CD1 ILE    15      -9.097  -7.903  15.882  1.00112.67           C
ATOM    118  C   ILE    15      -7.198  -3.296  15.994  1.00112.67           C
ATOM    119  O   ILE    15      -7.469  -2.332  15.279  1.00112.67           O
ATOM    120  N   LEU    16      -5.936  -3.592  16.381  1.00126.87           N
ATOM    121  CA  LEU    16      -4.828  -2.806  15.931  1.00126.87           C
ATOM    122  CB  LEU    16      -3.909  -2.404  17.102  1.00126.87           C
ATOM    123  CG  LEU    16      -2.910  -1.256  16.827  1.00126.87           C
ATOM    124  CD1 LEU    16      -1.876  -1.156  17.962  1.00126.87           C
ATOM    125  CD2 LEU    16      -2.261  -1.323  15.437  1.00126.87           C
ATOM    126  C   LEU    16      -4.026  -3.659  14.978  1.00126.87           C
ATOM    127  O   LEU    16      -3.720  -4.814  15.269  1.00126.87           O
ATOM    128  N   MET    17      -3.669  -3.119  13.792  1.00103.15           N
ATOM    129  CA  MET    17      -2.896  -3.884  12.848  1.00103.15           C
ATOM    130  CB  MET    17      -3.412  -3.830  11.396  1.00103.15           C
ATOM    131  CG  MET    17      -2.561  -4.670  10.435  1.00103.15           C
ATOM    132  SD  MET    17      -3.080  -4.667   8.691  1.00103.15           S
ATOM    133  CE  MET    17      -3.864  -6.304   8.725  1.00103.15           C
ATOM    134  C   MET    17      -1.497  -3.350  12.820  1.00103.15           C
ATOM    135  O   MET    17      -1.284  -2.153  12.643  1.00103.15           O
ATOM    136  N   LEU    18      -0.504  -4.250  12.974  1.00129.61           N
ATOM    137  CA  LEU    18       0.887  -3.876  13.018  1.00129.61           C
ATOM    138  CB  LEU    18       1.550  -4.132  14.382  1.00129.61           C
ATOM    139  CG  LEU    18       0.952  -3.381  15.581  1.00129.61           C
ATOM    140  CD1 LEU    18       1.237  -1.880  15.524  1.00129.61           C
ATOM    141  CD2 LEU    18      -0.538  -3.691  15.733  1.00129.61           C
ATOM    142  C   LEU    18       1.654  -4.790  12.101  1.00129.61           C
ATOM    143  O   LEU    18       1.103  -5.728  11.527  1.00129.61           O
ATOM    144  N   GLY    19       2.974  -4.523  11.960  1.00 61.11           N
ATOM    145  CA  GLY    19       3.868  -5.315  11.158  1.00 61.11           C
ATOM    146  C   GLY    19       4.786  -4.361  10.452  1.00 61.11           C
ATOM    147  O   GLY    19       4.533  -3.159  10.409  1.00 61.11           O
ATOM    148  N   LEU    20       5.859  -4.890   9.830  1.00 77.28           N
ATOM    149  CA  LEU    20       6.860  -4.086   9.177  1.00 77.28           C
ATOM    150  CB  LEU    20       8.089  -4.892   8.715  1.00 77.28           C
ATOM    151  CG  LEU    20       8.889  -5.559   9.852  1.00 77.28           C
ATOM    152  CD1 LEU    20      10.101  -6.329   9.298  1.00 77.28           C
ATOM    153  CD2 LEU    20       9.265  -4.547  10.948  1.00 77.28           C
ATOM    154  C   LEU    20       6.275  -3.459   7.951  1.00 77.28           C
ATOM    155  O   LEU    20       5.231  -3.874   7.453  1.00 77.28           O
ATOM    156  N   ASP    21       6.940  -2.403   7.442  1.00126.03           N
ATOM    157  CA  ASP    21       6.454  -1.744   6.264  1.00126.03           C
ATOM    158  CB  ASP    21       7.282  -0.512   5.865  1.00126.03           C
ATOM    159  CG  ASP    21       6.653   0.079   4.613  1.00126.03           C
ATOM    160  OD1 ASP    21       5.520   0.614   4.718  1.00126.03           O
ATOM    161  OD2 ASP    21       7.296  -0.004   3.531  1.00126.03           O
ATOM    162  C   ASP    21       6.518  -2.721   5.129  1.00126.03           C
ATOM    163  O   ASP    21       7.333  -3.640   5.130  1.00126.03           O
ATOM    164  N   ALA    22       5.631  -2.536   4.130  1.00 70.94           N
ATOM    165  CA  ALA    22       5.551  -3.339   2.935  1.00 70.94           C
ATOM    166  CB  ALA    22       6.905  -3.476   2.217  1.00 70.94           C
ATOM    167  C   ALA    22       5.021  -4.722   3.211  1.00 70.94           C
ATOM    168  O   ALA    22       4.982  -5.557   2.307  1.00 70.94           O
ATOM    169  N   ALA    23       4.582  -5.007   4.452  1.00 63.57           N
ATOM    170  CA  ALA    23       3.982  -6.273   4.789  1.00 63.57           C
ATOM    171  CB  ALA    23       3.729  -6.434   6.298  1.00 63.57           C
ATOM    172  C   ALA    23       2.666  -6.371   4.086  1.00 63.57           C
ATOM    173  O   ALA    23       2.246  -7.461   3.691  1.00 63.57           O
ATOM    174  N   GLY    24       1.987  -5.213   3.912  1.00 77.22           N
ATOM    175  CA  GLY    24       0.705  -5.186   3.269  1.00 77.22           C
ATOM    176  C   GLY    24      -0.388  -4.855   4.245  1.00 77.22           C
ATOM    177  O   GLY    24      -1.555  -5.118   3.970  1.00 77.22           O
ATOM    178  N   LYS    25      -0.058  -4.260   5.409  1.00200.52           N
ATOM    179  CA  LYS    25      -1.084  -3.957   6.365  1.00200.52           C
ATOM    180  CB  LYS    25      -0.568  -3.212   7.605  1.00200.52           C
ATOM    181  CG  LYS    25       0.296  -4.052   8.545  1.00200.52           C
ATOM    182  CD  LYS    25       1.055  -3.189   9.552  1.00200.52           C
ATOM    183  CE  LYS    25       2.297  -2.523   8.960  1.00200.52           C
ATOM    184  NZ  LYS    25       1.937  -1.710   7.777  1.00200.52           N
ATOM    185  C   LYS    25      -2.060  -3.043   5.707  1.00200.52           C
ATOM    186  O   LYS    25      -3.260  -3.294   5.768  1.00200.52           O
ATOM    187  N   THR    26      -1.552  -1.983   5.039  1.00141.52           N
ATOM    188  CA  THR    26      -2.321  -0.944   4.412  1.00141.52           C
ATOM    189  CB  THR    26      -1.486   0.221   3.978  1.00141.52           C
ATOM    190  OG1 THR    26      -0.774   0.745   5.088  1.00141.52           O
ATOM    191  CG2 THR    26      -2.426   1.296   3.403  1.00141.52           C
ATOM    192  C   THR    26      -3.043  -1.466   3.220  1.00141.52           C
ATOM    193  O   THR    26      -4.118  -0.974   2.898  1.00141.52           O
ATOM    194  N   THR    27      -2.451  -2.423   2.487  1.00 74.87           N
ATOM    195  CA  THR    27      -3.119  -3.010   1.356  1.00 74.87           C
ATOM    196  CB  THR    27      -2.242  -3.970   0.607  1.00 74.87           C
ATOM    197  OG1 THR    27      -1.076  -3.308   0.137  1.00 74.87           O
ATOM    198  CG2 THR    27      -3.038  -4.544  -0.576  1.00 74.87           C
ATOM    199  C   THR    27      -4.301  -3.773   1.880  1.00 74.87           C
ATOM    200  O   THR    27      -5.369  -3.773   1.269  1.00 74.87           O
ATOM    201  N   ILE    28      -4.127  -4.439   3.044  1.00151.05           N
ATOM    202  CA  ILE    28      -5.172  -5.200   3.681  1.00151.05           C
ATOM    203  CB  ILE    28      -4.727  -5.837   4.963  1.00151.05           C
ATOM    204  CG1 ILE    28      -3.654  -6.896   4.668  1.00151.05           C
ATOM    205  CG2 ILE    28      -5.973  -6.393   5.674  1.00151.05           C
ATOM    206  CD1 ILE    28      -4.154  -8.010   3.747  1.00151.05           C
ATOM    207  C   ILE    28      -6.283  -4.274   3.987  1.00151.05           C
ATOM    208  O   ILE    28      -7.445  -4.641   3.880  1.00151.05           O
ATOM    209  N   LEU    29      -5.932  -3.068   4.439  1.00313.51           N
ATOM    210  CA  LEU    29      -6.805  -1.956   4.700  1.00313.51           C
ATOM    211  CB  LEU    29      -5.981  -0.794   5.232  1.00313.51           C
ATOM    212  CG  LEU    29      -4.973  -1.226   6.296  1.00313.51           C
ATOM    213  CD1 LEU    29      -4.188  -0.017   6.779  1.00313.51           C
ATOM    214  CD2 LEU    29      -5.607  -2.043   7.426  1.00313.51           C
ATOM    215  C   LEU    29      -7.307  -1.449   3.337  1.00313.51           C
ATOM    216  O   LEU    29      -8.291  -0.728   3.169  1.00313.51           O
ATOM    217  N   TYR    30      -6.554  -1.658   2.260  1.00140.20           N
ATOM    218  CA  TYR    30      -7.159  -1.178   1.052  1.00140.20           C
ATOM    219  CB  TYR    30      -6.252  -1.324  -0.179  1.00140.20           C
ATOM    220  CG  TYR    30      -6.974  -0.746  -1.346  1.00140.20           C
ATOM    221  CD1 TYR    30      -6.907   0.603  -1.610  1.00140.20           C
ATOM    222  CD2 TYR    30      -7.717  -1.552  -2.177  1.00140.20           C
ATOM    223  CE1 TYR    30      -7.572   1.140  -2.688  1.00140.20           C
ATOM    224  CE2 TYR    30      -8.385  -1.022  -3.255  1.00140.20           C
ATOM    225  CZ  TYR    30      -8.310   0.325  -3.511  1.00140.20           C
ATOM    226  OH  TYR    30      -8.994   0.869  -4.616  1.00140.20           O
ATOM    227  C   TYR    30      -8.356  -2.048   0.853  1.00140.20           C
ATOM    228  O   TYR    30      -9.454  -1.562   0.585  1.00140.20           O
ATOM    229  N   LYS    31      -8.172  -3.360   1.070  1.00190.32           N
ATOM    230  CA  LYS    31      -9.321  -4.193   0.999  1.00190.32           C
ATOM    231  CB  LYS    31      -9.001  -5.676   1.265  1.00190.32           C
ATOM    232  CG  LYS    31     -10.072  -6.648   0.762  1.00190.32           C
ATOM    233  CD  LYS    31     -10.117  -6.776  -0.764  1.00190.32           C
ATOM    234  CE  LYS    31      -9.061  -7.726  -1.340  1.00190.32           C
ATOM    235  NZ  LYS    31      -9.220  -7.850  -2.809  1.00190.32           N
ATOM    236  C   LYS    31     -10.246  -3.711   2.090  1.00190.32           C
ATOM    237  O   LYS    31     -11.387  -3.385   1.789  1.00190.32           O
ATOM    238  N   LEU    32      -9.805  -3.736   3.378  1.00292.46           N
ATOM    239  CA  LEU    32     -10.476  -3.215   4.564  1.00292.46           C
ATOM    240  CB  LEU    32     -10.010  -3.926   5.849  1.00292.46           C
ATOM    241  CG  LEU    32     -10.451  -5.403   5.925  1.00292.46           C
ATOM    242  CD1 LEU    32     -11.982  -5.519   6.010  1.00292.46           C
ATOM    243  CD2 LEU    32      -9.857  -6.240   4.780  1.00292.46           C
ATOM    244  C   LEU    32     -10.433  -1.628   4.862  1.00292.46           C
ATOM    245  O   LEU    32     -11.509  -1.073   4.631  1.00292.46           O
ATOM    246  N   LYS    33      -9.298  -0.873   5.359  1.00470.20           N
ATOM    247  CA  LYS    33      -9.048   0.662   5.492  1.00470.20           C
ATOM    248  CB  LYS    33     -10.103   1.371   6.350  1.00470.20           C
ATOM    249  CG  LYS    33     -10.164   2.866   6.026  1.00470.20           C
ATOM    250  CD  LYS    33     -11.524   3.509   6.309  1.00470.20           C
ATOM    251  CE  LYS    33     -12.533   3.293   5.174  1.00470.20           C
ATOM    252  NZ  LYS    33     -13.768   4.068   5.428  1.00470.20           N
ATOM    253  C   LYS    33      -7.585   1.641   5.604  1.00470.20           C
ATOM    254  O   LYS    33      -7.653   2.501   4.727  1.00470.20           O
ATOM    255  N   LEU    34      -6.352   1.784   6.488  1.00347.21           N
ATOM    256  CA  LEU    34      -5.147   2.872   6.400  1.00347.21           C
ATOM    257  CB  LEU    34      -5.646   4.334   6.399  1.00347.21           C
ATOM    258  CG  LEU    34      -6.281   4.828   5.091  1.00347.21           C
ATOM    259  CD1 LEU    34      -6.736   6.291   5.213  1.00347.21           C
ATOM    260  CD2 LEU    34      -5.340   4.598   3.896  1.00347.21           C
ATOM    261  C   LEU    34      -3.738   2.983   7.273  1.00347.21           C
ATOM    262  O   LEU    34      -3.399   2.195   8.150  1.00347.21           O
ATOM    263  N   GLY    35      -2.796   4.022   7.041  1.00201.10           N
ATOM    264  CA  GLY    35      -1.432   4.314   7.642  1.00201.10           C
ATOM    265  C   GLY    35      -1.394   4.640   9.113  1.00201.10           C
ATOM    266  O   GLY    35      -0.540   4.178   9.873  1.00201.10           O
ATOM    267  N   GLN    36      -2.251   5.540   9.578  1.00128.00           N
ATOM    268  CA  GLN    36      -2.274   5.682  10.994  1.00128.00           C
ATOM    269  CB  GLN    36      -1.077   6.470  11.565  1.00128.00           C
ATOM    270  CG  GLN    36      -0.924   7.904  11.061  1.00128.00           C
ATOM    271  CD  GLN    36       0.364   8.447  11.660  1.00128.00           C
ATOM    272  OE1 GLN    36       0.817   9.536  11.311  1.00128.00           O
ATOM    273  NE2 GLN    36       0.983   7.657  12.578  1.00128.00           N
ATOM    274  C   GLN    36      -3.545   6.349  11.238  1.00128.00           C
ATOM    275  O   GLN    36      -3.601   7.544  11.518  1.00128.00           O
ATOM    276  N   SER    37      -4.629   5.572  11.128  1.00172.13           N
ATOM    277  CA  SER    37      -5.790   6.357  11.259  1.00172.13           C
ATOM    278  CB  SER    37      -6.210   7.058   9.960  1.00172.13           C
ATOM    279  OG  SER    37      -5.204   7.969   9.549  1.00172.13           O
ATOM    280  C   SER    37      -6.947   5.589  11.761  1.00172.13           C
ATOM    281  O   SER    37      -6.919   4.360  11.873  1.00172.13           O
ATOM    282  N   VAL    38      -7.945   6.426  12.125  1.00139.64           N
ATOM    283  CA  VAL    38      -9.292   6.207  12.553  1.00139.64           C
ATOM    284  CB  VAL    38      -9.452   5.690  13.945  1.00139.64           C
ATOM    285  CG1 VAL    38      -8.639   4.394  14.097  1.00139.64           C
ATOM    286  CG2 VAL    38      -9.101   6.824  14.915  1.00139.64           C
ATOM    287  C   VAL    38      -9.803   7.615  12.621  1.00139.64           C
ATOM    288  O   VAL    38      -9.035   8.555  12.425  1.00139.64           O
ATOM    289  N   THR    39     -11.102   7.831  12.880  1.00229.80           N
ATOM    290  CA  THR    39     -11.491   9.207  12.996  1.00229.80           C
ATOM    291  CB  THR    39     -12.904   9.491  12.575  1.00229.80           C
ATOM    292  OG1 THR    39     -13.818   8.765  13.383  1.00229.80           O
ATOM    293  CG2 THR    39     -13.067   9.106  11.094  1.00229.80           C
ATOM    294  C   THR    39     -11.346   9.586  14.435  1.00229.80           C
ATOM    295  O   THR    39     -11.507   8.751  15.324  1.00229.80           O
ATOM    296  N   THR    40     -11.025  10.868  14.699  1.00106.96           N
ATOM    297  CA  THR    40     -10.862  11.305  16.055  1.00106.96           C
ATOM    298  CB  THR    40     -10.479  12.753  16.172  1.00106.96           C
ATOM    299  OG1 THR    40     -11.470  13.574  15.572  1.00106.96           O
ATOM    300  CG2 THR    40      -9.118  12.964  15.489  1.00106.96           C
ATOM    301  C   THR    40     -12.173  11.130  16.735  1.00106.96           C
ATOM    302  O   THR    40     -12.248  10.616  17.849  1.00106.96           O
ATOM    303  N   ILE    41     -13.261  11.536  16.061  1.00130.90           N
ATOM    304  CA  ILE    41     -14.547  11.378  16.662  1.00130.90           C
ATOM    305  CB  ILE    41     -15.657  11.913  15.799  1.00130.90           C
ATOM    306  CG1 ILE    41     -17.008  11.894  16.535  1.00130.90           C
ATOM    307  CG2 ILE    41     -15.648  11.134  14.475  1.00130.90           C
ATOM    308  CD1 ILE    41     -17.100  12.911  17.673  1.00130.90           C
ATOM    309  C   ILE    41     -14.747   9.913  16.848  1.00130.90           C
ATOM    310  O   ILE    41     -14.509   9.116  15.942  1.00130.90           O
ATOM    311  N   PRO    42     -15.143   9.547  18.034  1.00 84.55           N
ATOM    312  CA  PRO    42     -15.377   8.168  18.347  1.00 84.55           C
ATOM    313  CD  PRO    42     -15.853  10.443  18.929  1.00 84.55           C
ATOM    314  CB  PRO    42     -15.981   8.168  19.748  1.00 84.55           C
ATOM    315  CG  PRO    42     -16.716   9.519  19.804  1.00 84.55           C
ATOM    316  C   PRO    42     -16.325   7.610  17.333  1.00 84.55           C
ATOM    317  O   PRO    42     -17.331   8.250  17.032  1.00 84.55           O
ATOM    318  N   THR    43     -16.007   6.423  16.784  1.00252.31           N
ATOM    319  CA  THR    43     -16.836   5.808  15.789  1.00252.31           C
ATOM    320  CB  THR    43     -16.493   6.257  14.396  1.00252.31           C
ATOM    321  OG1 THR    43     -17.363   5.662  13.443  1.00252.31           O
ATOM    322  CG2 THR    43     -15.029   5.886  14.108  1.00252.31           C
ATOM    323  C   THR    43     -16.600   4.334  15.876  1.00252.31           C
ATOM    324  O   THR    43     -15.801   3.870  16.687  1.00252.31           O
ATOM    325  N   VAL    44     -17.331   3.552  15.059  1.00121.62           N
ATOM    326  CA  VAL    44     -17.155   2.131  15.045  1.00121.62           C
ATOM    327  CB  VAL    44     -18.297   1.422  15.712  1.00121.62           C
ATOM    328  CG1 VAL    44     -18.272   1.772  17.204  1.00121.62           C
ATOM    329  CG2 VAL    44     -19.604   1.889  15.057  1.00121.62           C
ATOM    330  C   VAL    44     -17.102   1.705  13.608  1.00121.62           C
ATOM    331  O   VAL    44     -17.900   2.164  12.793  1.00121.62           O
ATOM    332  N   GLY    45     -16.145   0.819  13.251  1.00 99.73           N
ATOM    333  CA  GLY    45     -16.061   0.349  11.891  1.00 99.73           C
ATOM    334  C   GLY    45     -14.684  -0.200  11.656  1.00 99.73           C
ATOM    335  O   GLY    45     -13.712   0.414  12.087  1.00 99.73           O
ATOM    336  N   PHE    46     -14.600  -1.267  10.793  1.00216.11           N
ATOM    337  CA  PHE    46     -13.647  -2.259  10.376  1.00216.11           C
ATOM    338  CB  PHE    46     -14.083  -3.198   9.238  1.00216.11           C
ATOM    339  CG  PHE    46     -13.129  -4.340   9.329  1.00216.11           C
ATOM    340  CD1 PHE    46     -11.900  -4.302   8.713  1.00216.11           C
ATOM    341  CD2 PHE    46     -13.464  -5.445  10.076  1.00216.11           C
ATOM    342  CE1 PHE    46     -11.031  -5.363   8.821  1.00216.11           C
ATOM    343  CE2 PHE    46     -12.602  -6.508  10.188  1.00216.11           C
ATOM    344  CZ  PHE    46     -11.383  -6.468   9.557  1.00216.11           C
ATOM    345  C   PHE    46     -12.303  -1.689  10.067  1.00216.11           C
ATOM    346  O   PHE    46     -11.315  -2.283  10.493  1.00216.11           O
ATOM    347  N   ASN    47     -12.132  -0.567   9.355  1.00257.20           N
ATOM    348  CA  ASN    47     -10.724  -0.335   9.231  1.00257.20           C
ATOM    349  CB  ASN    47     -10.151  -1.047   8.013  1.00257.20           C
ATOM    350  CG  ASN    47      -8.649  -1.175   8.168  1.00257.20           C
ATOM    351  OD1 ASN    47      -7.895  -0.235   7.923  1.00257.20           O
ATOM    352  ND2 ASN    47      -8.200  -2.387   8.588  1.00257.20           N
ATOM    353  C   ASN    47     -10.365   1.125   9.273  1.00257.20           C
ATOM    354  O   ASN    47     -11.222   1.956   8.973  1.00257.20           O
ATOM    355  N   VAL    48      -9.061   1.411   9.600  1.00216.41           N
ATOM    356  CA  VAL    48      -8.383   2.663   9.894  1.00216.41           C
ATOM    357  CB  VAL    48      -7.224   2.878   8.985  1.00216.41           C
ATOM    358  CG1 VAL    48      -6.664   4.284   9.146  1.00216.41           C
ATOM    359  CG2 VAL    48      -6.207   1.785   9.305  1.00216.41           C
ATOM    360  C   VAL    48      -9.349   3.732   9.754  1.00216.41           C
ATOM    361  O   VAL    48      -9.376   4.526   8.811  1.00216.41           O
ATOM    362  N   GLU    49     -10.169   3.689  10.800  1.00132.66           N
ATOM    363  CA  GLU    49     -11.356   4.413  10.980  1.00132.66           C
ATOM    364  CB  GLU    49     -11.772   5.342   9.828  1.00132.66           C
ATOM    365  CG  GLU    49     -10.901   6.597   9.758  1.00132.66           C
ATOM    366  CD  GLU    49     -11.216   7.347   8.473  1.00132.66           C
ATOM    367  OE1 GLU    49     -12.173   6.938   7.764  1.00132.66           O
ATOM    368  OE2 GLU    49     -10.492   8.337   8.182  1.00132.66           O
ATOM    369  C   GLU    49     -12.328   3.310  11.085  1.00132.66           C
ATOM    370  O   GLU    49     -12.053   2.302  11.738  1.00132.66           O
ATOM    371  N   THR    50     -13.471   3.466  10.412  1.00159.19           N
ATOM    372  CA  THR    50     -14.494   2.483  10.461  1.00159.19           C
ATOM    373  CB  THR    50     -15.835   3.067  10.795  1.00159.19           C
ATOM    374  OG1 THR    50     -16.252   3.943   9.759  1.00159.19           O
ATOM    375  CG2 THR    50     -15.737   3.844  12.111  1.00159.19           C
ATOM    376  C   THR    50     -14.672   1.921   9.089  1.00159.19           C
ATOM    377  O   THR    50     -14.488   2.581   8.072  1.00159.19           O
ATOM    378  N   VAL    51     -15.033   0.639   9.077  1.00148.12           N
ATOM    379  CA  VAL    51     -15.385  -0.218   8.004  1.00148.12           C
ATOM    380  CB  VAL    51     -14.209  -0.938   7.394  1.00148.12           C
ATOM    381  CG1 VAL    51     -14.686  -1.891   6.286  1.00148.12           C
ATOM    382  CG2 VAL    51     -13.244   0.133   6.861  1.00148.12           C
ATOM    383  C   VAL    51     -16.479  -1.125   8.536  1.00148.12           C
ATOM    384  O   VAL    51     -16.868  -1.093   9.706  1.00148.12           O
ATOM    385  N   THR    52     -17.132  -1.912   7.683  1.00 88.61           N
ATOM    386  CA  THR    52     -18.135  -2.697   8.336  1.00 88.61           C
ATOM    387  CB  THR    52     -19.522  -2.125   8.226  1.00 88.61           C
ATOM    388  OG1 THR    52     -19.569  -0.823   8.790  1.00 88.61           O
ATOM    389  CG2 THR    52     -20.499  -3.052   8.969  1.00 88.61           C
ATOM    390  C   THR    52     -18.181  -4.032   7.693  1.00 88.61           C
ATOM    391  O   THR    52     -18.351  -4.137   6.481  1.00 88.61           O
ATOM    392  N   TYR    53     -17.998  -5.098   8.490  1.00109.58           N
ATOM    393  CA  TYR    53     -18.195  -6.391   7.905  1.00109.58           C
ATOM    394  CB  TYR    53     -16.908  -7.098   7.459  1.00109.58           C
ATOM    395  CG  TYR    53     -16.455  -6.313   6.280  1.00109.58           C
ATOM    396  CD1 TYR    53     -17.068  -6.485   5.059  1.00109.58           C
ATOM    397  CD2 TYR    53     -15.455  -5.377   6.399  1.00109.58           C
ATOM    398  CE1 TYR    53     -16.667  -5.760   3.962  1.00109.58           C
ATOM    399  CE2 TYR    53     -15.049  -4.651   5.304  1.00109.58           C
ATOM    400  CZ  TYR    53     -15.659  -4.836   4.085  1.00109.58           C
ATOM    401  OH  TYR    53     -15.248  -4.089   2.960  1.00109.58           O
ATOM    402  C   TYR    53     -18.952  -7.256   8.859  1.00109.58           C
ATOM    403  O   TYR    53     -18.716  -7.230  10.066  1.00109.58           O
ATOM    404  N   LYS    54     -19.911  -8.053   8.338  1.00196.70           N
ATOM    405  CA  LYS    54     -20.732  -8.828   9.226  1.00196.70           C
ATOM    406  CB  LYS    54     -19.922  -9.693  10.210  1.00196.70           C
ATOM    407  CG  LYS    54     -20.769 -10.575  11.130  1.00196.70           C
ATOM    408  CD  LYS    54     -19.937 -11.584  11.926  1.00196.70           C
ATOM    409  CE  LYS    54     -20.756 -12.382  12.940  1.00196.70           C
ATOM    410  NZ  LYS    54     -19.856 -13.151  13.828  1.00196.70           N
ATOM    411  C   LYS    54     -21.513  -7.813   9.994  1.00196.70           C
ATOM    412  O   LYS    54     -21.467  -6.629   9.681  1.00196.70           O
ATOM    413  N   ASN    55     -22.309  -8.207  10.995  1.00171.63           N
ATOM    414  CA  ASN    55     -22.930  -7.119  11.687  1.00171.63           C
ATOM    415  CB  ASN    55     -24.185  -7.540  12.474  1.00171.63           C
ATOM    416  CG  ASN    55     -24.954  -6.304  12.943  1.00171.63           C
ATOM    417  OD1 ASN    55     -26.122  -6.400  13.313  1.00171.63           O
ATOM    418  ND2 ASN    55     -24.305  -5.109  12.922  1.00171.63           N
ATOM    419  C   ASN    55     -21.913  -6.646  12.675  1.00171.63           C
ATOM    420  O   ASN    55     -22.145  -6.699  13.879  1.00171.63           O
ATOM    421  N   VAL    56     -20.761  -6.143  12.180  1.00 93.14           N
ATOM    422  CA  VAL    56     -19.756  -5.700  13.094  1.00 93.14           C
ATOM    423  CB  VAL    56     -18.684  -6.733  13.299  1.00 93.14           C
ATOM    424  CG1 VAL    56     -17.638  -6.202  14.291  1.00 93.14           C
ATOM    425  CG2 VAL    56     -19.356  -8.053  13.704  1.00 93.14           C
ATOM    426  C   VAL    56     -19.078  -4.498  12.516  1.00 93.14           C
ATOM    427  O   VAL    56     -18.679  -4.488  11.351  1.00 93.14           O
ATOM    428  N   LYS    57     -18.936  -3.435  13.333  1.00 93.37           N
ATOM    429  CA  LYS    57     -18.154  -2.322  12.888  1.00 93.37           C
ATOM    430  CB  LYS    57     -18.754  -0.941  13.193  1.00 93.37           C
ATOM    431  CG  LYS    57     -19.858  -0.564  12.202  1.00 93.37           C
ATOM    432  CD  LYS    57     -20.496   0.797  12.477  1.00 93.37           C
ATOM    433  CE  LYS    57     -21.426   1.285  11.364  1.00 93.37           C
ATOM    434  NZ  LYS    57     -21.790   2.696  11.613  1.00 93.37           N
ATOM    435  C   LYS    57     -16.868  -2.495  13.615  1.00 93.37           C
ATOM    436  O   LYS    57     -16.843  -2.628  14.837  1.00 93.37           O
ATOM    437  N   PHE    58     -15.749  -2.507  12.877  1.00271.59           N
ATOM    438  CA  PHE    58     -14.564  -2.973  13.546  1.00271.59           C
ATOM    439  CB  PHE    58     -13.966  -4.079  12.654  1.00271.59           C
ATOM    440  CG  PHE    58     -13.077  -5.066  13.315  1.00271.59           C
ATOM    441  CD1 PHE    58     -11.852  -4.722  13.832  1.00271.59           C
ATOM    442  CD2 PHE    58     -13.480  -6.380  13.337  1.00271.59           C
ATOM    443  CE1 PHE    58     -11.066  -5.687  14.409  1.00271.59           C
ATOM    444  CE2 PHE    58     -12.697  -7.347  13.907  1.00271.59           C
ATOM    445  CZ  PHE    58     -11.490  -6.993  14.447  1.00271.59           C
ATOM    446  C   PHE    58     -13.564  -1.872  13.652  1.00271.59           C
ATOM    447  O   PHE    58     -12.745  -1.773  12.762  1.00271.59           O
ATOM    448  N   ASN    59     -13.554  -0.996  14.677  1.00113.79           N
ATOM    449  CA  ASN    59     -12.649   0.131  14.597  1.00113.79           C
ATOM    450  CB  ASN    59     -12.706   1.052  15.827  1.00113.79           C
ATOM    451  CG  ASN    59     -14.061   1.741  15.872  1.00113.79           C
ATOM    452  OD1 ASN    59     -14.853   1.520  16.788  1.00113.79           O
ATOM    453  ND2 ASN    59     -14.332   2.606  14.859  1.00113.79           N
ATOM    454  C   ASN    59     -11.242  -0.363  14.513  1.00113.79           C
ATOM    455  O   ASN    59     -10.774  -1.070  15.404  1.00113.79           O
ATOM    456  N   VAL    60     -10.521  -0.032  13.418  1.00211.66           N
ATOM    457  CA  VAL    60      -9.204  -0.566  13.466  1.00211.66           C
ATOM    458  CB  VAL    60      -8.813  -1.660  12.514  1.00211.66           C
ATOM    459  CG1 VAL    60      -9.778  -2.844  12.683  1.00211.66           C
ATOM    460  CG2 VAL    60      -8.615  -1.083  11.114  1.00211.66           C
ATOM    461  C   VAL    60      -8.218   0.509  13.342  1.00211.66           C
ATOM    462  O   VAL    60      -8.435   1.560  12.739  1.00211.66           O
ATOM    463  N   TRP    61      -7.090   0.244  13.997  1.00168.49           N
ATOM    464  CA  TRP    61      -6.007   1.141  13.953  1.00168.49           C
ATOM    465  CB  TRP    61      -5.365   1.373  15.319  1.00168.49           C
ATOM    466  CG  TRP    61      -6.201   2.282  16.165  1.00168.49           C
ATOM    467  CD2 TRP    61      -6.153   3.701  15.999  1.00168.49           C
ATOM    468  CD1 TRP    61      -7.111   2.029  17.149  1.00168.49           C
ATOM    469  NE1 TRP    61      -7.630   3.215  17.615  1.00168.49           N
ATOM    470  CE2 TRP    61      -7.045   4.251  16.914  1.00168.49           C
ATOM    471  CE3 TRP    61      -5.425   4.476  15.144  1.00168.49           C
ATOM    472  CZ2 TRP    61      -7.220   5.603  16.990  1.00168.49           C
ATOM    473  CZ3 TRP    61      -5.593   5.837  15.228  1.00168.49           C
ATOM    474  CH2 TRP    61      -6.470   6.384  16.137  1.00168.49           C
ATOM    475  C   TRP    61      -4.988   0.490  13.111  1.00168.49           C
ATOM    476  O   TRP    61      -4.344  -0.478  13.511  1.00168.49           O
ATOM    477  N   ASP    62      -4.835   0.974  11.878  1.00199.03           N
ATOM    478  CA  ASP    62      -3.721   0.395  11.220  1.00199.03           C
ATOM    479  CB  ASP    62      -3.897   0.042   9.738  1.00199.03           C
ATOM    480  CG  ASP    62      -2.547  -0.406   9.188  1.00199.03           C
ATOM    481  OD1 ASP    62      -1.697   0.482   8.909  1.00199.03           O
ATOM    482  OD2 ASP    62      -2.348  -1.640   9.027  1.00199.03           O
ATOM    483  C   ASP    62      -2.669   1.390  11.397  1.00199.03           C
ATOM    484  O   ASP    62      -2.851   2.574  11.121  1.00199.03           O
ATOM    485  N   VAL    63      -1.558   0.925  11.966  1.00156.18           N
ATOM    486  CA  VAL    63      -0.522   1.857  12.205  1.00156.18           C
ATOM    487  CB  VAL    63       0.030   1.810  13.595  1.00156.18           C
ATOM    488  CG1 VAL    63      -1.104   2.138  14.579  1.00156.18           C
ATOM    489  CG2 VAL    63       0.690   0.447  13.819  1.00156.18           C
ATOM    490  C   VAL    63       0.568   1.527  11.256  1.00156.18           C
ATOM    491  O   VAL    63       0.778   0.369  10.899  1.00156.18           O
ATOM    492  N   GLY    64       1.274   2.573  10.810  1.00 88.04           N
ATOM    493  CA  GLY    64       2.350   2.427   9.890  1.00 88.04           C
ATOM    494  C   GLY    64       3.364   1.557  10.545  1.00 88.04           C
ATOM    495  O   GLY    64       3.496   1.561  11.767  1.00 88.04           O
ATOM    496  N   GLY    65       4.014   0.718   9.722  1.00110.18           N
ATOM    497  CA  GLY    65       5.112  -0.158  10.023  1.00110.18           C
ATOM    498  C   GLY    65       6.374   0.614  10.057  1.00110.18           C
ATOM    499  O   GLY    65       7.351   0.155  10.646  1.00110.18           O
ATOM    500  N   GLN    66       6.396   1.741   9.314  1.00184.34           N
ATOM    501  CA  GLN    66       7.539   2.598   9.208  1.00184.34           C
ATOM    502  CB  GLN    66       7.177   3.983   8.640  1.00184.34           C
ATOM    503  CG  GLN    66       8.311   5.008   8.674  1.00184.34           C
ATOM    504  CD  GLN    66       9.219   4.773   7.480  1.00184.34           C
ATOM    505  OE1 GLN    66      10.023   3.843   7.471  1.00184.34           O
ATOM    506  NE2 GLN    66       9.087   5.638   6.440  1.00184.34           N
ATOM    507  C   GLN    66       8.036   2.801  10.591  1.00184.34           C
ATOM    508  O   GLN    66       7.254   2.833  11.539  1.00184.34           O
ATOM    509  N   ASP    67       9.366   2.955  10.717  1.00124.31           N
ATOM    510  CA  ASP    67      10.041   3.026  11.977  1.00124.31           C
ATOM    511  CB  ASP    67      11.553   3.258  11.828  1.00124.31           C
ATOM    512  CG  ASP    67      11.748   4.628  11.189  1.00124.31           C
ATOM    513  OD1 ASP    67      11.011   4.939  10.216  1.00124.31           O
ATOM    514  OD2 ASP    67      12.639   5.381  11.663  1.00124.31           O
ATOM    515  C   ASP    67       9.501   4.178  12.766  1.00124.31           C
ATOM    516  O   ASP    67       9.424   4.101  13.991  1.00124.31           O
ATOM    517  N   LYS    68       9.113   5.282  12.098  1.00120.99           N
ATOM    518  CA  LYS    68       8.667   6.442  12.818  1.00120.99           C
ATOM    519  CB  LYS    68       8.280   7.609  11.890  1.00120.99           C
ATOM    520  CG  LYS    68       7.035   7.337  11.039  1.00120.99           C
ATOM    521  CD  LYS    68       6.494   8.561  10.295  1.00120.99           C
ATOM    522  CE  LYS    68       7.170   8.789   8.941  1.00120.99           C
ATOM    523  NZ  LYS    68       6.550   9.939   8.248  1.00120.99           N
ATOM    524  C   LYS    68       7.464   6.089  13.633  1.00120.99           C
ATOM    525  O   LYS    68       7.308   6.527  14.770  1.00120.99           O
ATOM    526  N   ILE    69       6.551   5.318  13.034  1.00200.56           N
ATOM    527  CA  ILE    69       5.324   4.905  13.643  1.00200.56           C
ATOM    528  CB  ILE    69       4.212   4.759  12.654  1.00200.56           C
ATOM    529  CG1 ILE    69       2.915   4.308  13.348  1.00200.56           C
ATOM    530  CG2 ILE    69       4.753   3.969  11.460  1.00200.56           C
ATOM    531  CD1 ILE    69       1.646   4.709  12.601  1.00200.56           C
ATOM    532  C   ILE    69       5.417   3.807  14.698  1.00200.56           C
ATOM    533  O   ILE    69       4.491   3.671  15.494  1.00200.56           O
ATOM    534  N   ARG    70       6.490   2.973  14.716  1.00146.91           N
ATOM    535  CA  ARG    70       6.655   1.780  15.545  1.00146.91           C
ATOM    536  CB  ARG    70       8.003   1.067  15.329  1.00146.91           C
ATOM    537  CG  ARG    70       8.160   0.378  13.969  1.00146.91           C
ATOM    538  CD  ARG    70       9.519  -0.315  13.816  1.00146.91           C
ATOM    539  NE  ARG    70       9.579  -0.961  12.471  1.00146.91           N
ATOM    540  CZ  ARG    70      10.780  -1.400  11.991  1.00146.91           C
ATOM    541  NH1 ARG    70      11.919  -1.189  12.711  1.00146.91           N
ATOM    542  NH2 ARG    70      10.852  -2.058  10.798  1.00146.91           N
ATOM    543  C   ARG    70       6.562   2.035  17.029  1.00146.91           C
ATOM    544  O   ARG    70       6.063   1.179  17.762  1.00146.91           O
ATOM    545  N   PRO    71       7.050   3.119  17.548  1.00 89.03           N
ATOM    546  CA  PRO    71       6.953   3.324  18.967  1.00 89.03           C
ATOM    547  CD  PRO    71       8.184   3.815  16.977  1.00 89.03           C
ATOM    548  CB  PRO    71       7.885   4.494  19.288  1.00 89.03           C
ATOM    549  CG  PRO    71       8.346   5.023  17.913  1.00 89.03           C
ATOM    550  C   PRO    71       5.533   3.510  19.395  1.00 89.03           C
ATOM    551  O   PRO    71       5.243   3.356  20.580  1.00 89.03           O
ATOM    552  N   LEU    72       4.658   3.882  18.447  1.00125.63           N
ATOM    553  CA  LEU    72       3.257   4.134  18.628  1.00125.63           C
ATOM    554  CB  LEU    72       2.621   4.799  17.393  1.00125.63           C
ATOM    555  CG  LEU    72       3.195   6.194  17.069  1.00125.63           C
ATOM    556  CD1 LEU    72       2.883   7.202  18.188  1.00125.63           C
ATOM    557  CD2 LEU    72       4.693   6.126  16.728  1.00125.63           C
ATOM    558  C   LEU    72       2.522   2.853  18.884  1.00125.63           C
ATOM    559  O   LEU    72       1.473   2.854  19.524  1.00125.63           O
ATOM    560  N   TRP    73       3.070   1.722  18.405  1.00 98.06           N
ATOM    561  CA  TRP    73       2.380   0.464  18.370  1.00 98.06           C
ATOM    562  CB  TRP    73       3.286  -0.704  17.934  1.00 98.06           C
ATOM    563  CG  TRP    73       3.746  -0.665  16.496  1.00 98.06           C
ATOM    564  CD2 TRP    73       4.502  -1.718  15.875  1.00 98.06           C
ATOM    565  CD1 TRP    73       3.556   0.291  15.543  1.00 98.06           C
ATOM    566  NE1 TRP    73       4.152  -0.095  14.367  1.00 98.06           N
ATOM    567  CE2 TRP    73       4.738  -1.328  14.557  1.00 98.06           C
ATOM    568  CE3 TRP    73       4.965  -2.908  16.361  1.00 98.06           C
ATOM    569  CZ2 TRP    73       5.440  -2.126  13.702  1.00 98.06           C
ATOM    570  CZ3 TRP    73       5.675  -3.713  15.495  1.00 98.06           C
ATOM    571  CH2 TRP    73       5.907  -3.326  14.190  1.00 98.06           C
ATOM    572  C   TRP    73       1.824   0.083  19.712  1.00 98.06           C
ATOM    573  O   TRP    73       0.651  -0.272  19.813  1.00 98.06           O
ATOM    574  N   ARG    74       2.617   0.156  20.791  1.00122.53           N
ATOM    575  CA  ARG    74       2.116  -0.343  22.042  1.00122.53           C
ATOM    576  CB  ARG    74       3.110  -0.215  23.204  1.00122.53           C
ATOM    577  CG  ARG    74       2.595  -0.896  24.473  1.00122.53           C
ATOM    578  CD  ARG    74       3.179  -0.333  25.768  1.00122.53           C
ATOM    579  NE  ARG    74       4.659  -0.478  25.715  1.00122.53           N
ATOM    580  CZ  ARG    74       5.424   0.116  26.678  1.00122.53           C
ATOM    581  NH1 ARG    74       4.822   0.804  27.691  1.00122.53           N
ATOM    582  NH2 ARG    74       6.785   0.022  26.626  1.00122.53           N
ATOM    583  C   ARG    74       0.891   0.411  22.460  1.00122.53           C
ATOM    584  O   ARG    74      -0.102  -0.185  22.877  1.00122.53           O
ATOM    585  N   HIS    75       0.918   1.748  22.329  1.00 45.51           N
ATOM    586  CA  HIS    75      -0.148   2.581  22.805  1.00 45.51           C
ATOM    587  ND1 HIS    75       1.351   4.976  24.575  1.00 45.51           N
ATOM    588  CG  HIS    75       1.331   4.588  23.253  1.00 45.51           C
ATOM    589  CB  HIS    75       0.111   4.075  22.547  1.00 45.51           C
ATOM    590  NE2 HIS    75       3.415   5.264  23.797  1.00 45.51           N
ATOM    591  CD2 HIS    75       2.600   4.771  22.794  1.00 45.51           C
ATOM    592  CE1 HIS    75       2.621   5.371  24.847  1.00 45.51           C
ATOM    593  C   HIS    75      -1.418   2.226  22.105  1.00 45.51           C
ATOM    594  O   HIS    75      -2.469   2.112  22.733  1.00 45.51           O
ATOM    595  N   TYR    76      -1.345   2.037  20.779  1.00 85.88           N
ATOM    596  CA  TYR    76      -2.490   1.743  19.974  1.00 85.88           C
ATOM    597  CB  TYR    76      -2.195   1.732  18.464  1.00 85.88           C
ATOM    598  CG  TYR    76      -2.049   3.145  18.020  1.00 85.88           C
ATOM    599  CD1 TYR    76      -3.155   3.862  17.626  1.00 85.88           C
ATOM    600  CD2 TYR    76      -0.819   3.758  18.007  1.00 85.88           C
ATOM    601  CE1 TYR    76      -3.031   5.168  17.212  1.00 85.88           C
ATOM    602  CE2 TYR    76      -0.691   5.063  17.595  1.00 85.88           C
ATOM    603  CZ  TYR    76      -1.797   5.771  17.196  1.00 85.88           C
ATOM    604  OH  TYR    76      -1.663   7.110  16.773  1.00 85.88           O
ATOM    605  C   TYR    76      -3.061   0.414  20.349  1.00 85.88           C
ATOM    606  O   TYR    76      -4.271   0.215  20.266  1.00 85.88           O
ATOM    607  N   TYR    77      -2.197  -0.554  20.708  1.00154.67           N
ATOM    608  CA  TYR    77      -2.632  -1.893  20.996  1.00154.67           C
ATOM    609  CB  TYR    77      -1.534  -2.974  20.927  1.00154.67           C
ATOM    610  CG  TYR    77      -2.342  -4.225  20.906  1.00154.67           C
ATOM    611  CD1 TYR    77      -3.146  -4.472  19.816  1.00154.67           C
ATOM    612  CD2 TYR    77      -2.333  -5.124  21.947  1.00154.67           C
ATOM    613  CE1 TYR    77      -3.923  -5.602  19.755  1.00154.67           C
ATOM    614  CE2 TYR    77      -3.111  -6.260  21.892  1.00154.67           C
ATOM    615  CZ  TYR    77      -3.914  -6.496  20.799  1.00154.67           C
ATOM    616  OH  TYR    77      -4.715  -7.656  20.738  1.00154.67           O
ATOM    617  C   TYR    77      -3.385  -2.051  22.296  1.00154.67           C
ATOM    618  O   TYR    77      -4.221  -2.947  22.406  1.00154.67           O
ATOM    619  N   THR    78      -3.133  -1.200  23.311  1.00217.42           N
ATOM    620  CA  THR    78      -3.558  -1.516  24.656  1.00217.42           C
ATOM    621  CB  THR    78      -3.340  -0.367  25.605  1.00217.42           C
ATOM    622  OG1 THR    78      -3.719  -0.736  26.922  1.00217.42           O
ATOM    623  CG2 THR    78      -4.158   0.846  25.136  1.00217.42           C
ATOM    624  C   THR    78      -4.987  -1.995  24.827  1.00217.42           C
ATOM    625  O   THR    78      -5.198  -3.164  25.092  1.00217.42           O
ATOM    626  N   GLY    79      -6.027  -1.201  24.599  1.00142.18           N
ATOM    627  CA  GLY    79      -7.382  -1.610  24.910  1.00142.18           C
ATOM    628  C   GLY    79      -7.944  -2.711  24.044  1.00142.18           C
ATOM    629  O   GLY    79      -8.880  -3.405  24.443  1.00142.18           O
ATOM    630  N   THR    80      -7.416  -2.856  22.821  1.00144.42           N
ATOM    631  CA  THR    80      -7.946  -3.619  21.720  1.00144.42           C
ATOM    632  CB  THR    80      -6.970  -3.631  20.577  1.00144.42           C
ATOM    633  OG1 THR    80      -6.686  -2.301  20.167  1.00144.42           O
ATOM    634  CG2 THR    80      -7.571  -4.418  19.412  1.00144.42           C
ATOM    635  C   THR    80      -8.369  -5.042  21.987  1.00144.42           C
ATOM    636  O   THR    80      -7.809  -5.760  22.813  1.00144.42           O
ATOM    637  N   GLN    81      -9.438  -5.460  21.261  1.00115.29           N
ATOM    638  CA  GLN    81      -9.985  -6.790  21.273  1.00115.29           C
ATOM    639  CB  GLN    81     -11.352  -6.926  20.571  1.00115.29           C
ATOM    640  CG  GLN    81     -12.516  -6.290  21.343  1.00115.29           C
ATOM    641  CD  GLN    81     -12.782  -7.092  22.615  1.00115.29           C
ATOM    642  OE1 GLN    81     -13.720  -6.801  23.356  1.00115.29           O
ATOM    643  NE2 GLN    81     -11.942  -8.129  22.879  1.00115.29           N
ATOM    644  C   GLN    81      -9.023  -7.751  20.629  1.00115.29           C
ATOM    645  O   GLN    81      -8.955  -8.905  21.043  1.00115.29           O
ATOM    646  N   GLY    82      -8.275  -7.334  19.579  1.00 39.51           N
ATOM    647  CA  GLY    82      -7.346  -8.256  18.974  1.00 39.51           C
ATOM    648  C   GLY    82      -6.258  -7.492  18.272  1.00 39.51           C
ATOM    649  O   GLY    82      -6.448  -6.357  17.841  1.00 39.51           O
ATOM    650  N   LEU    83      -5.076  -8.129  18.130  1.00148.68           N
ATOM    651  CA  LEU    83      -3.916  -7.561  17.490  1.00148.68           C
ATOM    652  CB  LEU    83      -2.641  -7.819  18.322  1.00148.68           C
ATOM    653  CG  LEU    83      -1.318  -7.252  17.775  1.00148.68           C
ATOM    654  CD1 LEU    83      -0.834  -7.947  16.492  1.00148.68           C
ATOM    655  CD2 LEU    83      -1.407  -5.731  17.654  1.00148.68           C
ATOM    656  C   LEU    83      -3.732  -8.324  16.215  1.00148.68           C
ATOM    657  O   LEU    83      -3.750  -9.552  16.221  1.00148.68           O
ATOM    658  N   ILE    84      -3.539  -7.620  15.083  1.00118.41           N
ATOM    659  CA  ILE    84      -3.299  -8.316  13.849  1.00118.41           C
ATOM    660  CB  ILE    84      -4.293  -7.973  12.774  1.00118.41           C
ATOM    661  CG1 ILE    84      -4.287  -6.477  12.431  1.00118.41           C
ATOM    662  CG2 ILE    84      -5.662  -8.491  13.238  1.00118.41           C
ATOM    663  CD1 ILE    84      -5.261  -6.135  11.306  1.00118.41           C
ATOM    664  C   ILE    84      -1.905  -7.989  13.411  1.00118.41           C
ATOM    665  O   ILE    84      -1.565  -6.822  13.227  1.00118.41           O
ATOM    666  N   PHE    85      -1.049  -9.026  13.254  1.00 87.65           N
ATOM    667  CA  PHE    85       0.330  -8.800  12.916  1.00 87.65           C
ATOM    668  CB  PHE    85       1.271  -9.627  13.819  1.00 87.65           C
ATOM    669  CG  PHE    85       2.673  -9.129  13.711  1.00 87.65           C
ATOM    670  CD1 PHE    85       3.083  -8.044  14.454  1.00 87.65           C
ATOM    671  CD2 PHE    85       3.584  -9.747  12.887  1.00 87.65           C
ATOM    672  CE1 PHE    85       4.375  -7.578  14.372  1.00 87.65           C
ATOM    673  CE2 PHE    85       4.877  -9.287  12.801  1.00 87.65           C
ATOM    674  CZ  PHE    85       5.275  -8.200  13.541  1.00 87.65           C
ATOM    675  C   PHE    85       0.526  -9.228  11.486  1.00 87.65           C
ATOM    676  O   PHE    85       0.371 -10.399  11.141  1.00 87.65           O
ATOM    677  N   VAL    86       0.920  -8.280  10.611  1.00 58.28           N
ATOM    678  CA  VAL    86       1.028  -8.582   9.208  1.00 58.28           C
ATOM    679  CB  VAL    86       0.524  -7.478   8.327  1.00 58.28           C
ATOM    680  CG1 VAL    86       0.788  -7.856   6.860  1.00 58.28           C
ATOM    681  CG2 VAL    86      -0.961  -7.242   8.650  1.00 58.28           C
ATOM    682  C   VAL    86       2.456  -8.850   8.827  1.00 58.28           C
ATOM    683  O   VAL    86       3.381  -8.188   9.296  1.00 58.28           O
ATOM    684  N   VAL    87       2.667  -9.867   7.960  1.00105.49           N
ATOM    685  CA  VAL    87       3.996 -10.196   7.522  1.00105.49           C
ATOM    686  CB  VAL    87       4.548 -11.431   8.174  1.00105.49           C
ATOM    687  CG1 VAL    87       3.675 -12.635   7.780  1.00105.49           C
ATOM    688  CG2 VAL    87       6.023 -11.580   7.765  1.00105.49           C
ATOM    689  C   VAL    87       4.006 -10.441   6.043  1.00105.49           C
ATOM    690  O   VAL    87       3.052 -10.969   5.474  1.00105.49           O
ATOM    691  N   ASP    88       5.106 -10.037   5.375  1.00 68.92           N
ATOM    692  CA  ASP    88       5.256 -10.342   3.981  1.00 68.92           C
ATOM    693  CB  ASP    88       6.165  -9.358   3.227  1.00 68.92           C
ATOM    694  CG  ASP    88       5.997  -9.601   1.735  1.00 68.92           C
ATOM    695  OD1 ASP    88       5.846 -10.786   1.333  1.00 68.92           O
ATOM    696  OD2 ASP    88       6.008  -8.596   0.976  1.00 68.92           O
ATOM    697  C   ASP    88       5.901 -11.691   3.964  1.00 68.92           C
ATOM    698  O   ASP    88       7.103 -11.821   4.190  1.00 68.92           O
ATOM    699  N   CYS    89       5.097 -12.741   3.703  1.00111.36           N
ATOM    700  CA  CYS    89       5.587 -14.088   3.786  1.00111.36           C
ATOM    701  CB  CYS    89       4.497 -15.174   3.764  1.00111.36           C
ATOM    702  SG  CYS    89       3.691 -15.368   2.158  1.00111.36           S
ATOM    703  C   CYS    89       6.602 -14.375   2.717  1.00111.36           C
ATOM    704  O   CYS    89       7.429 -15.271   2.878  1.00111.36           O
ATOM    705  N   ALA    90       6.512 -13.686   1.565  1.00 53.99           N
ATOM    706  CA  ALA    90       7.436 -13.845   0.471  1.00 53.99           C
ATOM    707  CB  ALA    90       6.980 -13.106  -0.800  1.00 53.99           C
ATOM    708  C   ALA    90       8.807 -13.333   0.819  1.00 53.99           C
ATOM    709  O   ALA    90       9.816 -13.900   0.399  1.00 53.99           O
ATOM    710  N   ASP    91       8.880 -12.223   1.581  1.00 74.15           N
ATOM    711  CA  ASP    91      10.136 -11.572   1.857  1.00 74.15           C
ATOM    712  CB  ASP    91       9.929 -10.084   2.204  1.00 74.15           C
ATOM    713  CG  ASP    91      11.225  -9.314   1.997  1.00 74.15           C
ATOM    714  OD1 ASP    91      12.323  -9.913   2.152  1.00 74.15           O
ATOM    715  OD2 ASP    91      11.126  -8.101   1.667  1.00 74.15           O
ATOM    716  C   ASP    91      10.800 -12.256   3.017  1.00 74.15           C
ATOM    717  O   ASP    91      10.689 -11.831   4.166  1.00 74.15           O
ATOM    718  N   ARG    92      11.566 -13.320   2.718  1.00 75.67           N
ATOM    719  CA  ARG    92      12.199 -14.134   3.716  1.00 75.67           C
ATOM    720  CB  ARG    92      12.914 -15.361   3.126  1.00 75.67           C
ATOM    721  CG  ARG    92      11.959 -16.419   2.567  1.00 75.67           C
ATOM    722  CD  ARG    92      12.653 -17.746   2.248  1.00 75.67           C
ATOM    723  NE  ARG    92      11.595 -18.734   1.888  1.00 75.67           N
ATOM    724  CZ  ARG    92      11.750 -20.051   2.214  1.00 75.67           C
ATOM    725  NH1 ARG    92      12.871 -20.464   2.874  1.00 75.67           N
ATOM    726  NH2 ARG    92      10.781 -20.956   1.891  1.00 75.67           N
ATOM    727  C   ARG    92      13.219 -13.355   4.491  1.00 75.67           C
ATOM    728  O   ARG    92      13.391 -13.576   5.688  1.00 75.67           O
ATOM    729  N   ASP    93      13.925 -12.417   3.838  1.00 83.34           N
ATOM    730  CA  ASP    93      15.011 -11.720   4.475  1.00 83.34           C
ATOM    731  CB  ASP    93      15.652 -10.685   3.530  1.00 83.34           C
ATOM    732  CG  ASP    93      16.985 -10.220   4.107  1.00 83.34           C
ATOM    733  OD1 ASP    93      17.218 -10.422   5.327  1.00 83.34           O
ATOM    734  OD2 ASP    93      17.797  -9.655   3.325  1.00 83.34           O
ATOM    735  C   ASP    93      14.521 -10.993   5.698  1.00 83.34           C
ATOM    736  O   ASP    93      15.184 -10.996   6.733  1.00 83.34           O
ATOM    737  N   ARG    94      13.336 -10.364   5.598  1.00129.25           N
ATOM    738  CA  ARG    94      12.715  -9.546   6.610  1.00129.25           C
ATOM    739  CB  ARG    94      11.557  -8.690   6.076  1.00129.25           C
ATOM    740  CG  ARG    94      12.019  -7.383   5.423  1.00129.25           C
ATOM    741  CD  ARG    94      12.888  -7.561   4.180  1.00129.25           C
ATOM    742  NE  ARG    94      13.236  -6.200   3.680  1.00129.25           N
ATOM    743  CZ  ARG    94      13.604  -6.027   2.378  1.00129.25           C
ATOM    744  NH1 ARG    94      13.611  -7.091   1.523  1.00129.25           N
ATOM    745  NH2 ARG    94      13.960  -4.788   1.929  1.00129.25           N
ATOM    746  C   ARG    94      12.219 -10.323   7.797  1.00129.25           C
ATOM    747  O   ARG    94      11.959  -9.738   8.847  1.00129.25           O
ATOM    748  N   ILE    95      12.057 -11.650   7.674  1.00143.77           N
ATOM    749  CA  ILE    95      11.401 -12.432   8.682  1.00143.77           C
ATOM    750  CB  ILE    95      11.397 -13.896   8.338  1.00143.77           C
ATOM    751  CG1 ILE    95      10.291 -14.613   9.115  1.00143.77           C
ATOM    752  CG2 ILE    95      12.801 -14.476   8.576  1.00143.77           C
ATOM    753  CD1 ILE    95       8.890 -14.216   8.651  1.00143.77           C
ATOM    754  C   ILE    95      12.050 -12.235  10.027  1.00143.77           C
ATOM    755  O   ILE    95      11.353 -12.122  11.035  1.00143.77           O
ATOM    756  N   ASP    96      13.393 -12.172  10.097  1.00 42.54           N
ATOM    757  CA  ASP    96      14.046 -12.037  11.371  1.00 42.54           C
ATOM    758  CB  ASP    96      15.577 -11.977  11.240  1.00 42.54           C
ATOM    759  CG  ASP    96      16.077 -13.334  10.766  1.00 42.54           C
ATOM    760  OD1 ASP    96      15.898 -14.329  11.518  1.00 42.54           O
ATOM    761  OD2 ASP    96      16.656 -13.392   9.648  1.00 42.54           O
ATOM    762  C   ASP    96      13.609 -10.755  12.025  1.00 42.54           C
ATOM    763  O   ASP    96      13.309 -10.740  13.218  1.00 42.54           O
ATOM    764  N   GLU    97      13.560  -9.647  11.258  1.00116.27           N
ATOM    765  CA  GLU    97      13.188  -8.353  11.769  1.00116.27           C
ATOM    766  CB  GLU    97      13.246  -7.263  10.685  1.00116.27           C
ATOM    767  CG  GLU    97      12.578  -5.950  11.101  1.00116.27           C
ATOM    768  CD  GLU    97      13.455  -5.268  12.135  1.00116.27           C
ATOM    769  OE1 GLU    97      14.626  -5.705  12.300  1.00116.27           O
ATOM    770  OE2 GLU    97      12.966  -4.297  12.772  1.00116.27           O
ATOM    771  C   GLU    97      11.774  -8.400  12.238  1.00116.27           C
ATOM    772  O   GLU    97      11.438  -7.871  13.296  1.00116.27           O
ATOM    773  N   ALA    98      10.907  -9.043  11.439  1.00 33.94           N
ATOM    774  CA  ALA    98       9.512  -9.116  11.747  1.00 33.94           C
ATOM    775  CB  ALA    98       8.702  -9.846  10.661  1.00 33.94           C
ATOM    776  C   ALA    98       9.339  -9.876  13.020  1.00 33.94           C
ATOM    777  O   ALA    98       8.530  -9.508  13.871  1.00 33.94           O
ATOM    778  N   ARG    99      10.108 -10.966  13.185  1.00 75.11           N
ATOM    779  CA  ARG    99       9.988 -11.782  14.355  1.00 75.11           C
ATOM    780  CB  ARG    99      10.944 -12.989  14.319  1.00 75.11           C
ATOM    781  CG  ARG    99      10.858 -13.893  15.550  1.00 75.11           C
ATOM    782  CD  ARG    99      11.799 -15.102  15.497  1.00 75.11           C
ATOM    783  NE  ARG    99      13.201 -14.593  15.494  1.00 75.11           N
ATOM    784  CZ  ARG    99      13.934 -14.588  14.343  1.00 75.11           C
ATOM    785  NH1 ARG    99      13.405 -15.097  13.193  1.00 75.11           N
ATOM    786  NH2 ARG    99      15.204 -14.085  14.346  1.00 75.11           N
ATOM    787  C   ARG    99      10.343 -10.949  15.548  1.00 75.11           C
ATOM    788  O   ARG    99       9.663 -10.996  16.570  1.00 75.11           O
ATOM    789  N   GLN   100      11.417 -10.145  15.435  1.00 45.33           N
ATOM    790  CA  GLN   100      11.909  -9.365  16.537  1.00 45.33           C
ATOM    791  CB  GLN   100      13.227  -8.651  16.194  1.00 45.33           C
ATOM    792  CG  GLN   100      14.374  -9.632  15.938  1.00 45.33           C
ATOM    793  CD  GLN   100      15.623  -8.840  15.580  1.00 45.33           C
ATOM    794  OE1 GLN   100      15.544  -7.743  15.030  1.00 45.33           O
ATOM    795  NE2 GLN   100      16.814  -9.415  15.896  1.00 45.33           N
ATOM    796  C   GLN   100      10.911  -8.329  16.964  1.00 45.33           C
ATOM    797  O   GLN   100      10.669  -8.160  18.157  1.00 45.33           O
ATOM    798  N   GLU   101      10.291  -7.615  16.005  1.00 94.88           N
ATOM    799  CA  GLU   101       9.362  -6.569  16.339  1.00 94.88           C
ATOM    800  CB  GLU   101       8.867  -5.797  15.104  1.00 94.88           C
ATOM    801  CG  GLU   101       9.942  -4.913  14.466  1.00 94.88           C
ATOM    802  CD  GLU   101      10.125  -3.685  15.347  1.00 94.88           C
ATOM    803  OE1 GLU   101       9.173  -2.863  15.415  1.00 94.88           O
ATOM    804  OE2 GLU   101      11.213  -3.554  15.968  1.00 94.88           O
ATOM    805  C   GLU   101       8.166  -7.164  17.022  1.00 94.88           C
ATOM    806  O   GLU   101       7.620  -6.563  17.946  1.00 94.88           O
ATOM    807  N   LEU   102       7.714  -8.353  16.568  1.00133.19           N
ATOM    808  CA  LEU   102       6.546  -8.993  17.122  1.00133.19           C
ATOM    809  CB  LEU   102       6.146 -10.254  16.315  1.00133.19           C
ATOM    810  CG  LEU   102       4.853 -10.983  16.751  1.00133.19           C
ATOM    811  CD1 LEU   102       4.974 -11.645  18.124  1.00133.19           C
ATOM    812  CD2 LEU   102       3.627 -10.067  16.660  1.00133.19           C
ATOM    813  C   LEU   102       6.818  -9.397  18.543  1.00133.19           C
ATOM    814  O   LEU   102       6.000  -9.175  19.434  1.00133.19           O
ATOM    815  N   HIS   103       7.983 -10.013  18.805  1.00 57.32           N
ATOM    816  CA  HIS   103       8.277 -10.428  20.146  1.00 57.32           C
ATOM    817  ND1 HIS   103       8.699 -13.676  20.589  1.00 57.32           N
ATOM    818  CG  HIS   103       9.244 -12.701  19.784  1.00 57.32           C
ATOM    819  CB  HIS   103       9.533 -11.308  20.251  1.00 57.32           C
ATOM    820  NE2 HIS   103       8.952 -14.585  18.576  1.00 57.32           N
ATOM    821  CD2 HIS   103       9.395 -13.274  18.558  1.00 57.32           C
ATOM    822  CE1 HIS   103       8.545 -14.781  19.817  1.00 57.32           C
ATOM    823  C   HIS   103       8.432  -9.219  21.011  1.00 57.32           C
ATOM    824  O   HIS   103       8.021  -9.227  22.170  1.00 57.32           O
ATOM    825  N   ARG   104       9.027  -8.140  20.467  1.00137.77           N
ATOM    826  CA  ARG   104       9.247  -6.951  21.243  1.00137.77           C
ATOM    827  CB  ARG   104       9.959  -5.841  20.449  1.00137.77           C
ATOM    828  CG  ARG   104      10.341  -4.636  21.310  1.00137.77           C
ATOM    829  CD  ARG   104      11.502  -4.924  22.265  1.00137.77           C
ATOM    830  NE  ARG   104      12.762  -4.568  21.553  1.00137.77           N
ATOM    831  CZ  ARG   104      13.237  -3.289  21.612  1.00137.77           C
ATOM    832  NH1 ARG   104      12.572  -2.346  22.340  1.00137.77           N
ATOM    833  NH2 ARG   104      14.377  -2.947  20.943  1.00137.77           N
ATOM    834  C   ARG   104       7.928  -6.394  21.689  1.00137.77           C
ATOM    835  O   ARG   104       7.769  -5.996  22.843  1.00137.77           O
ATOM    836  N   ILE   105       6.936  -6.338  20.781  1.00134.36           N
ATOM    837  CA  ILE   105       5.662  -5.779  21.140  1.00134.36           C
ATOM    838  CB  ILE   105       4.729  -5.580  19.976  1.00134.36           C
ATOM    839  CG1 ILE   105       3.469  -4.834  20.444  1.00134.36           C
ATOM    840  CG2 ILE   105       4.422  -6.940  19.335  1.00134.36           C
ATOM    841  CD1 ILE   105       3.738  -3.412  20.928  1.00134.36           C
ATOM    842  C   ILE   105       4.963  -6.634  22.162  1.00134.36           C
ATOM    843  O   ILE   105       4.389  -6.120  23.119  1.00134.36           O
ATOM    844  N   ILE   106       5.015  -7.967  21.992  1.00146.40           N
ATOM    845  CA  ILE   106       4.332  -8.932  22.816  1.00146.40           C
ATOM    846  CB  ILE   106       4.538 -10.350  22.344  1.00146.40           C
ATOM    847  CG1 ILE   106       3.391 -11.256  22.809  1.00146.40           C
ATOM    848  CG2 ILE   106       5.906 -10.835  22.848  1.00146.40           C
ATOM    849  CD1 ILE   106       2.101 -11.023  22.030  1.00146.40           C
ATOM    850  C   ILE   106       4.829  -8.851  24.226  1.00146.40           C
ATOM    851  O   ILE   106       4.100  -9.178  25.160  1.00146.40           O
ATOM    852  N   ASN   107       6.111  -8.482  24.402  1.00 48.72           N
ATOM    853  CA  ASN   107       6.756  -8.424  25.683  1.00 48.72           C
ATOM    854  CB  ASN   107       8.254  -8.086  25.583  1.00 48.72           C
ATOM    855  CG  ASN   107       8.952  -9.291  24.963  1.00 48.72           C
ATOM    856  OD1 ASN   107       8.400 -10.389  24.928  1.00 48.72           O
ATOM    857  ND2 ASN   107      10.203  -9.087  24.470  1.00 48.72           N
ATOM    858  C   ASN   107       6.097  -7.407  26.571  1.00 48.72           C
ATOM    859  O   ASN   107       6.057  -7.593  27.786  1.00 48.72           O
ATOM    860  N   ASP   108       5.570  -6.302  26.006  1.00 57.39           N
ATOM    861  CA  ASP   108       4.967  -5.268  26.810  1.00 57.39           C
ATOM    862  CB  ASP   108       4.308  -4.159  25.972  1.00 57.39           C
ATOM    863  CG  ASP   108       5.411  -3.410  25.242  1.00 57.39           C
ATOM    864  OD1 ASP   108       6.473  -3.163  25.873  1.00 57.39           O
ATOM    865  OD2 ASP   108       5.212  -3.087  24.041  1.00 57.39           O
ATOM    866  C   ASP   108       3.891  -5.878  27.669  1.00 57.39           C
ATOM    867  O   ASP   108       2.942  -6.480  27.172  1.00 57.39           O
ATOM    868  N   ARG   109       4.004  -5.675  28.999  1.00122.85           N
ATOM    869  CA  ARG   109       3.142  -6.258  29.994  1.00122.85           C
ATOM    870  CB  ARG   109       3.567  -5.890  31.425  1.00122.85           C
ATOM    871  CG  ARG   109       4.925  -6.468  31.829  1.00122.85           C
ATOM    872  CD  ARG   109       4.837  -7.880  32.408  1.00122.85           C
ATOM    873  NE  ARG   109       3.970  -7.803  33.617  1.00122.85           N
ATOM    874  CZ  ARG   109       3.721  -8.918  34.360  1.00122.85           C
ATOM    875  NH1 ARG   109       4.277 -10.116  34.007  1.00122.85           N
ATOM    876  NH2 ARG   109       2.912  -8.840  35.455  1.00122.85           N
ATOM    877  C   ARG   109       1.730  -5.792  29.814  1.00122.85           C
ATOM    878  O   ARG   109       0.781  -6.548  30.020  1.00122.85           O
ATOM    879  N   GLU   110       1.553  -4.526  29.414  1.00 92.83           N
ATOM    880  CA  GLU   110       0.246  -3.952  29.269  1.00 92.83           C
ATOM    881  CB  GLU   110       0.318  -2.491  28.792  1.00 92.83           C
ATOM    882  CG  GLU   110      -1.035  -1.795  28.649  1.00 92.83           C
ATOM    883  CD  GLU   110      -0.746  -0.347  28.293  1.00 92.83           C
ATOM    884  OE1 GLU   110       0.463   0.006  28.251  1.00 92.83           O
ATOM    885  OE2 GLU   110      -1.713   0.424  28.057  1.00 92.83           O
ATOM    886  C   GLU   110      -0.523  -4.744  28.253  1.00 92.83           C
ATOM    887  O   GLU   110      -1.750  -4.815  28.302  1.00 92.83           O
ATOM    888  N   MET   111       0.195  -5.318  27.273  1.00134.49           N
ATOM    889  CA  MET   111      -0.365  -6.068  26.179  1.00134.49           C
ATOM    890  CB  MET   111       0.574  -6.217  24.972  1.00134.49           C
ATOM    891  CG  MET   111      -0.198  -6.609  23.709  1.00134.49           C
ATOM    892  SD  MET   111       0.720  -6.439  22.151  1.00134.49           S
ATOM    893  CE  MET   111       1.574  -8.029  22.326  1.00134.49           C
ATOM    894  C   MET   111      -0.873  -7.434  26.556  1.00134.49           C
ATOM    895  O   MET   111      -1.579  -8.057  25.764  1.00134.49           O
ATOM    896  N   ARG   112      -0.479  -7.981  27.723  1.00107.69           N
ATOM    897  CA  ARG   112      -0.784  -9.347  28.058  1.00107.69           C
ATOM    898  CB  ARG   112      -0.420  -9.720  29.506  1.00107.69           C
ATOM    899  CG  ARG   112      -0.457 -11.227  29.770  1.00107.69           C
ATOM    900  CD  ARG   112      -0.068 -11.617  31.198  1.00107.69           C
ATOM    901  NE  ARG   112      -0.126 -13.105  31.293  1.00107.69           N
ATOM    902  CZ  ARG   112      -1.279 -13.727  31.678  1.00107.69           C
ATOM    903  NH1 ARG   112      -2.389 -12.986  31.965  1.00107.69           N
ATOM    904  NH2 ARG   112      -1.322 -15.088  31.787  1.00107.69           N
ATOM    905  C   ARG   112      -2.225  -9.724  27.823  1.00107.69           C
ATOM    906  O   ARG   112      -3.151  -8.938  28.019  1.00107.69           O
ATOM    907  N   ASP   113      -2.397 -10.980  27.347  1.00 81.24           N
ATOM    908  CA  ASP   113      -3.617 -11.703  27.079  1.00 81.24           C
ATOM    909  CB  ASP   113      -4.583 -11.741  28.277  1.00 81.24           C
ATOM    910  CG  ASP   113      -4.033 -12.711  29.310  1.00 81.24           C
ATOM    911  OD1 ASP   113      -2.852 -13.121  29.164  1.00 81.24           O
ATOM    912  OD2 ASP   113      -4.788 -13.058  30.257  1.00 81.24           O
ATOM    913  C   ASP   113      -4.413 -11.203  25.909  1.00 81.24           C
ATOM    914  O   ASP   113      -5.534 -11.665  25.705  1.00 81.24           O
ATOM    915  N   ALA   114      -3.885 -10.296  25.071  1.00 64.01           N
ATOM    916  CA  ALA   114      -4.699  -9.892  23.952  1.00 64.01           C
ATOM    917  CB  ALA   114      -4.317  -8.514  23.385  1.00 64.01           C
ATOM    918  C   ALA   114      -4.482 -10.906  22.870  1.00 64.01           C
ATOM    919  O   ALA   114      -3.339 -11.252  22.585  1.00 64.01           O
ATOM    920  N   ILE   115      -5.560 -11.394  22.212  1.00179.60           N
ATOM    921  CA  ILE   115      -5.366 -12.383  21.182  1.00179.60           C
ATOM    922  CB  ILE   115      -6.574 -13.191  20.786  1.00179.60           C
ATOM    923  CG1 ILE   115      -7.733 -12.309  20.308  1.00179.60           C
ATOM    924  CG2 ILE   115      -6.937 -14.088  21.981  1.00179.60           C
ATOM    925  CD1 ILE   115      -8.372 -11.542  21.456  1.00179.60           C
ATOM    926  C   ILE   115      -4.764 -11.744  19.973  1.00179.60           C
ATOM    927  O   ILE   115      -5.024 -10.580  19.673  1.00179.60           O
ATOM    928  N   ILE   116      -3.874 -12.496  19.287  1.00111.09           N
ATOM    929  CA  ILE   116      -3.182 -11.981  18.142  1.00111.09           C
ATOM    930  CB  ILE   116      -1.719 -11.796  18.401  1.00111.09           C
ATOM    931  CG1 ILE   116      -0.998 -11.247  17.164  1.00111.09           C
ATOM    932  CG2 ILE   116      -1.184 -13.114  18.956  1.00111.09           C
ATOM    933  CD1 ILE   116       0.433 -10.795  17.453  1.00111.09           C
ATOM    934  C   ILE   116      -3.358 -12.886  16.960  1.00111.09           C
ATOM    935  O   ILE   116      -3.308 -14.110  17.062  1.00111.09           O
ATOM    936  N   LEU   117      -3.595 -12.271  15.784  1.00133.42           N
ATOM    937  CA  LEU   117      -3.777 -13.008  14.565  1.00133.42           C
ATOM    938  CB  LEU   117      -5.045 -12.556  13.814  1.00133.42           C
ATOM    939  CG  LEU   117      -5.511 -13.489  12.682  1.00133.42           C
ATOM    940  CD1 LEU   117      -4.430 -13.697  11.624  1.00133.42           C
ATOM    941  CD2 LEU   117      -6.067 -14.804  13.239  1.00133.42           C
ATOM    942  C   LEU   117      -2.592 -12.666  13.701  1.00133.42           C
ATOM    943  O   LEU   117      -2.376 -11.505  13.357  1.00133.42           O
ATOM    944  N   ILE   118      -1.788 -13.675  13.310  1.00138.52           N
ATOM    945  CA  ILE   118      -0.624 -13.400  12.513  1.00138.52           C
ATOM    946  CB  ILE   118       0.576 -14.191  12.949  1.00138.52           C
ATOM    947  CG1 ILE   118       1.827 -13.815  12.142  1.00138.52           C
ATOM    948  CG2 ILE   118       0.201 -15.673  12.871  1.00138.52           C
ATOM    949  CD1 ILE   118       2.333 -12.406  12.435  1.00138.52           C
ATOM    950  C   ILE   118      -0.950 -13.761  11.093  1.00138.52           C
ATOM    951  O   ILE   118      -1.427 -14.860  10.811  1.00138.52           O
ATOM    952  N   PHE   119      -0.712 -12.819  10.154  1.00 73.37           N
ATOM    953  CA  PHE   119      -1.090 -13.040   8.783  1.00 73.37           C
ATOM    954  CB  PHE   119      -1.890 -11.869   8.189  1.00 73.37           C
ATOM    955  CG  PHE   119      -3.126 -11.639   8.984  1.00 73.37           C
ATOM    956  CD1 PHE   119      -3.067 -10.951  10.174  1.00 73.37           C
ATOM    957  CD2 PHE   119      -4.346 -12.084   8.531  1.00 73.37           C
ATOM    958  CE1 PHE   119      -4.204 -10.724  10.911  1.00 73.37           C
ATOM    959  CE2 PHE   119      -5.489 -11.861   9.263  1.00 73.37           C
ATOM    960  CZ  PHE   119      -5.419 -11.178  10.454  1.00 73.37           C
ATOM    961  C   PHE   119       0.131 -13.119   7.912  1.00 73.37           C
ATOM    962  O   PHE   119       0.912 -12.168   7.836  1.00 73.37           O
ATOM    963  N   ALA   120       0.298 -14.251   7.191  1.00 59.65           N
ATOM    964  CA  ALA   120       1.394 -14.366   6.267  1.00 59.65           C
ATOM    965  CB  ALA   120       1.922 -15.803   6.115  1.00 59.65           C
ATOM    966  C   ALA   120       0.843 -13.959   4.938  1.00 59.65           C
ATOM    967  O   ALA   120       0.283 -14.771   4.201  1.00 59.65           O
ATOM    968  N   ASN   121       1.048 -12.681   4.575  1.00 84.73           N
ATOM    969  CA  ASN   121       0.435 -12.144   3.395  1.00 84.73           C
ATOM    970  CB  ASN   121       0.127 -10.639   3.505  1.00 84.73           C
ATOM    971  CG  ASN   121      -0.951 -10.305   2.483  1.00 84.73           C
ATOM    972  OD1 ASN   121      -1.900 -11.064   2.296  1.00 84.73           O
ATOM    973  ND2 ASN   121      -0.801  -9.142   1.795  1.00 84.73           N
ATOM    974  C   ASN   121       1.305 -12.381   2.196  1.00 84.73           C
ATOM    975  O   ASN   121       2.452 -12.801   2.320  1.00 84.73           O
ATOM    976  N   LYS   122       0.764 -12.076   0.995  1.00150.54           N
ATOM    977  CA  LYS   122       1.427 -12.257  -0.271  1.00150.54           C
ATOM    978  CB  LYS   122       2.787 -11.543  -0.371  1.00150.54           C
ATOM    979  CG  LYS   122       2.702 -10.031  -0.592  1.00150.54           C
ATOM    980  CD  LYS   122       2.200  -9.226   0.607  1.00150.54           C
ATOM    981  CE  LYS   122       2.148  -7.720   0.337  1.00150.54           C
ATOM    982  NZ  LYS   122       3.514  -7.193   0.109  1.00150.54           N
ATOM    983  C   LYS   122       1.650 -13.702  -0.585  1.00150.54           C
ATOM    984  O   LYS   122       2.675 -14.078  -1.152  1.00150.54           O
ATOM    985  N   GLN   123       0.643 -14.541  -0.290  1.00 96.97           N
ATOM    986  CA  GLN   123       0.687 -15.945  -0.572  1.00 96.97           C
ATOM    987  CB  GLN   123      -0.575 -16.699  -0.111  1.00 96.97           C
ATOM    988  CG  GLN   123      -0.530 -18.201  -0.401  1.00 96.97           C
ATOM    989  CD  GLN   123      -1.827 -18.817   0.103  1.00 96.97           C
ATOM    990  OE1 GLN   123      -1.813 -19.776   0.871  1.00 96.97           O
ATOM    991  NE2 GLN   123      -2.983 -18.256  -0.345  1.00 96.97           N
ATOM    992  C   GLN   123       0.809 -16.095  -2.059  1.00 96.97           C
ATOM    993  O   GLN   123       1.307 -17.106  -2.549  1.00 96.97           O
ATOM    994  N   ASP   124       0.325 -15.093  -2.820  1.00 63.88           N
ATOM    995  CA  ASP   124       0.327 -15.122  -4.260  1.00 63.88           C
ATOM    996  CB  ASP   124      -0.318 -13.872  -4.891  1.00 63.88           C
ATOM    997  CG  ASP   124       0.456 -12.629  -4.465  1.00 63.88           C
ATOM    998  OD1 ASP   124       0.586 -12.402  -3.233  1.00 63.88           O
ATOM    999  OD2 ASP   124       0.935 -11.892  -5.367  1.00 63.88           O
ATOM   1000  C   ASP   124       1.723 -15.243  -4.811  1.00 63.88           C
ATOM   1001  O   ASP   124       1.907 -15.886  -5.844  1.00 63.88           O
ATOM   1002  N   LEU   125       2.739 -14.626  -4.164  1.00 81.31           N
ATOM   1003  CA  LEU   125       4.087 -14.674  -4.685  1.00 81.31           C
ATOM   1004  CB  LEU   125       5.058 -13.639  -4.092  1.00 81.31           C
ATOM   1005  CG  LEU   125       4.791 -12.208  -4.584  1.00 81.31           C
ATOM   1006  CD1 LEU   125       5.786 -11.211  -3.975  1.00 81.31           C
ATOM   1007  CD2 LEU   125       4.778 -12.149  -6.119  1.00 81.31           C
ATOM   1008  C   LEU   125       4.699 -16.025  -4.494  1.00 81.31           C
ATOM   1009  O   LEU   125       4.321 -16.812  -3.630  1.00 81.31           O
ATOM   1010  N   PRO   126       5.651 -16.292  -5.352  1.00248.19           N
ATOM   1011  CA  PRO   126       6.312 -17.563  -5.399  1.00248.19           C
ATOM   1012  CD  PRO   126       5.802 -15.542  -6.588  1.00248.19           C
ATOM   1013  CB  PRO   126       7.258 -17.491  -6.594  1.00248.19           C
ATOM   1014  CG  PRO   126       6.576 -16.477  -7.532  1.00248.19           C
ATOM   1015  C   PRO   126       6.949 -18.080  -4.147  1.00248.19           C
ATOM   1016  O   PRO   126       6.501 -19.101  -3.641  1.00248.19           O
ATOM   1017  N   ASP   127       7.939 -17.404  -3.549  1.00175.30           N
ATOM   1018  CA  ASP   127       8.540 -18.119  -2.457  1.00175.30           C
ATOM   1019  CB  ASP   127      10.048 -17.859  -2.331  1.00175.30           C
ATOM   1020  CG  ASP   127      10.643 -18.910  -1.408  1.00175.30           C
ATOM   1021  OD1 ASP   127       9.914 -19.880  -1.073  1.00175.30           O
ATOM   1022  OD2 ASP   127      11.837 -18.762  -1.034  1.00175.30           O
ATOM   1023  C   ASP   127       7.899 -17.703  -1.174  1.00175.30           C
ATOM   1024  O   ASP   127       8.585 -17.397  -0.200  1.00175.30           O
ATOM   1025  N   ALA   128       6.554 -17.720  -1.135  1.00 55.47           N
ATOM   1026  CA  ALA   128       5.820 -17.333   0.032  1.00 55.47           C
ATOM   1027  CB  ALA   128       4.339 -17.080  -0.287  1.00 55.47           C
ATOM   1028  C   ALA   128       5.888 -18.446   1.033  1.00 55.47           C
ATOM   1029  O   ALA   128       5.760 -19.616   0.681  1.00 55.47           O
ATOM   1030  N   MET   129       6.070 -18.100   2.324  1.00 43.75           N
ATOM   1031  CA  MET   129       6.140 -19.085   3.362  1.00 43.75           C
ATOM   1032  CB  MET   129       6.774 -18.537   4.646  1.00 43.75           C
ATOM   1033  CG  MET   129       8.217 -18.076   4.432  1.00 43.75           C
ATOM   1034  SD  MET   129       8.996 -17.328   5.890  1.00 43.75           S
ATOM   1035  CE  MET   129       7.913 -15.871   5.924  1.00 43.75           C
ATOM   1036  C   MET   129       4.738 -19.503   3.675  1.00 43.75           C
ATOM   1037  O   MET   129       3.801 -18.718   3.535  1.00 43.75           O
ATOM   1038  N   LYS   130       4.572 -20.772   4.096  1.00 79.01           N
ATOM   1039  CA  LYS   130       3.293 -21.330   4.429  1.00 79.01           C
ATOM   1040  CB  LYS   130       3.188 -22.836   4.115  1.00 79.01           C
ATOM   1041  CG  LYS   130       3.166 -23.141   2.613  1.00 79.01           C
ATOM   1042  CD  LYS   130       3.246 -24.631   2.265  1.00 79.01           C
ATOM   1043  CE  LYS   130       4.660 -25.213   2.290  1.00 79.01           C
ATOM   1044  NZ  LYS   130       4.610 -26.660   1.980  1.00 79.01           N
ATOM   1045  C   LYS   130       3.077 -21.137   5.900  1.00 79.01           C
ATOM   1046  O   LYS   130       3.929 -20.592   6.599  1.00 79.01           O
ATOM   1047  N   PRO   131       1.937 -21.548   6.386  1.00 68.61           N
ATOM   1048  CA  PRO   131       1.612 -21.382   7.776  1.00 68.61           C
ATOM   1049  CD  PRO   131       0.758 -21.743   5.561  1.00 68.61           C
ATOM   1050  CB  PRO   131       0.184 -21.901   7.933  1.00 68.61           C
ATOM   1051  CG  PRO   131      -0.430 -21.682   6.539  1.00 68.61           C
ATOM   1052  C   PRO   131       2.590 -22.070   8.676  1.00 68.61           C
ATOM   1053  O   PRO   131       2.900 -21.527   9.735  1.00 68.61           O
ATOM   1054  N   HIS   132       3.084 -23.258   8.281  1.00 38.86           N
ATOM   1055  CA  HIS   132       3.989 -24.000   9.113  1.00 38.86           C
ATOM   1056  ND1 HIS   132       2.895 -27.317   9.136  1.00 38.86           N
ATOM   1057  CG  HIS   132       3.230 -26.278   8.292  1.00 38.86           C
ATOM   1058  CB  HIS   132       4.389 -25.351   8.497  1.00 38.86           C
ATOM   1059  NE2 HIS   132       1.394 -27.319   7.494  1.00 38.86           N
ATOM   1060  CD2 HIS   132       2.304 -26.296   7.298  1.00 38.86           C
ATOM   1061  CE1 HIS   132       1.792 -27.904   8.610  1.00 38.86           C
ATOM   1062  C   HIS   132       5.255 -23.225   9.256  1.00 38.86           C
ATOM   1063  O   HIS   132       5.782 -23.060  10.355  1.00 38.86           O
ATOM   1064  N   GLU   133       5.766 -22.715   8.123  1.00 36.12           N
ATOM   1065  CA  GLU   133       7.030 -22.043   8.109  1.00 36.12           C
ATOM   1066  CB  GLU   133       7.480 -21.664   6.687  1.00 36.12           C
ATOM   1067  CG  GLU   133       7.809 -22.888   5.823  1.00 36.12           C
ATOM   1068  CD  GLU   133       8.116 -22.430   4.403  1.00 36.12           C
ATOM   1069  OE1 GLU   133       8.702 -21.327   4.242  1.00 36.12           O
ATOM   1070  OE2 GLU   133       7.768 -23.186   3.456  1.00 36.12           O
ATOM   1071  C   GLU   133       6.936 -20.796   8.923  1.00 36.12           C
ATOM   1072  O   GLU   133       7.862 -20.461   9.659  1.00 36.12           O
ATOM   1073  N   ILE   134       5.805 -20.079   8.812  1.00 88.36           N
ATOM   1074  CA  ILE   134       5.650 -18.848   9.529  1.00 88.36           C
ATOM   1075  CB  ILE   134       4.365 -18.145   9.199  1.00 88.36           C
ATOM   1076  CG1 ILE   134       4.406 -17.596   7.763  1.00 88.36           C
ATOM   1077  CG2 ILE   134       4.121 -17.066  10.264  1.00 88.36           C
ATOM   1078  CD1 ILE   134       5.493 -16.539   7.556  1.00 88.36           C
ATOM   1079  C   ILE   134       5.659 -19.112  10.999  1.00 88.36           C
ATOM   1080  O   ILE   134       6.327 -18.414  11.761  1.00 88.36           O
ATOM   1081  N   GLN   135       4.926 -20.145  11.445  1.00 86.76           N
ATOM   1082  CA  GLN   135       4.860 -20.383  12.855  1.00 86.76           C
ATOM   1083  CB  GLN   135       3.899 -21.533  13.219  1.00 86.76           C
ATOM   1084  CG  GLN   135       4.312 -22.898  12.668  1.00 86.76           C
ATOM   1085  CD  GLN   135       3.159 -23.866  12.889  1.00 86.76           C
ATOM   1086  OE1 GLN   135       3.361 -25.016  13.274  1.00 86.76           O
ATOM   1087  NE2 GLN   135       1.913 -23.394  12.620  1.00 86.76           N
ATOM   1088  C   GLN   135       6.229 -20.700  13.369  1.00 86.76           C
ATOM   1089  O   GLN   135       6.632 -20.212  14.423  1.00 86.76           O
ATOM   1090  N   GLU   136       6.987 -21.529  12.631  1.00 50.84           N
ATOM   1091  CA  GLU   136       8.287 -21.944  13.075  1.00 50.84           C
ATOM   1092  CB  GLU   136       8.840 -23.056  12.163  1.00 50.84           C
ATOM   1093  CG  GLU   136      10.065 -23.801  12.695  1.00 50.84           C
ATOM   1094  CD  GLU   136      10.259 -25.037  11.819  1.00 50.84           C
ATOM   1095  OE1 GLU   136       9.307 -25.860  11.741  1.00 50.84           O
ATOM   1096  OE2 GLU   136      11.357 -25.174  11.215  1.00 50.84           O
ATOM   1097  C   GLU   136       9.258 -20.794  13.086  1.00 50.84           C
ATOM   1098  O   GLU   136       9.933 -20.551  14.086  1.00 50.84           O
ATOM   1099  N   LYS   137       9.338 -20.037  11.973  1.00 73.09           N
ATOM   1100  CA  LYS   137      10.284 -18.959  11.824  1.00 73.09           C
ATOM   1101  CB  LYS   137      10.283 -18.382  10.402  1.00 73.09           C
ATOM   1102  CG  LYS   137      10.979 -19.280   9.381  1.00 73.09           C
ATOM   1103  CD  LYS   137      10.560 -18.984   7.943  1.00 73.09           C
ATOM   1104  CE  LYS   137      11.544 -19.478   6.884  1.00 73.09           C
ATOM   1105  NZ  LYS   137      12.579 -18.446   6.650  1.00 73.09           N
ATOM   1106  C   LYS   137       9.981 -17.835  12.767  1.00 73.09           C
ATOM   1107  O   LYS   137      10.885 -17.223  13.335  1.00 73.09           O
ATOM   1108  N   LEU   138       8.686 -17.514  12.922  1.00 66.74           N
ATOM   1109  CA  LEU   138       8.242 -16.456  13.785  1.00 66.74           C
ATOM   1110  CB  LEU   138       6.738 -16.148  13.669  1.00 66.74           C
ATOM   1111  CG  LEU   138       6.290 -15.598  12.302  1.00 66.74           C
ATOM   1112  CD1 LEU   138       4.831 -15.114  12.355  1.00 66.74           C
ATOM   1113  CD2 LEU   138       7.254 -14.517  11.791  1.00 66.74           C
ATOM   1114  C   LEU   138       8.489 -16.854  15.205  1.00 66.74           C
ATOM   1115  O   LEU   138       8.635 -16.005  16.082  1.00 66.74           O
ATOM   1116  N   GLY   139       8.476 -18.167  15.492  1.00 27.28           N
ATOM   1117  CA  GLY   139       8.681 -18.578  16.849  1.00 27.28           C
ATOM   1118  C   GLY   139       7.418 -18.276  17.590  1.00 27.28           C
ATOM   1119  O   GLY   139       7.444 -17.846  18.742  1.00 27.28           O
ATOM   1120  N   LEU   140       6.271 -18.487  16.920  1.00 67.46           N
ATOM   1121  CA  LEU   140       4.980 -18.210  17.481  1.00 67.46           C
ATOM   1122  CB  LEU   140       3.837 -18.345  16.467  1.00 67.46           C
ATOM   1123  CG  LEU   140       3.938 -17.309  15.335  1.00 67.46           C
ATOM   1124  CD1 LEU   140       2.718 -17.377  14.401  1.00 67.46           C
ATOM   1125  CD2 LEU   140       4.203 -15.899  15.894  1.00 67.46           C
ATOM   1126  C   LEU   140       4.698 -19.116  18.642  1.00 67.46           C
ATOM   1127  O   LEU   140       3.976 -18.734  19.560  1.00 67.46           O
ATOM   1128  N   THR   141       5.252 -20.342  18.634  1.00107.05           N
ATOM   1129  CA  THR   141       4.978 -21.304  19.667  1.00107.05           C
ATOM   1130  CB  THR   141       5.692 -22.610  19.463  1.00107.05           C
ATOM   1131  OG1 THR   141       5.219 -23.576  20.390  1.00107.05           O
ATOM   1132  CG2 THR   141       7.200 -22.381  19.654  1.00107.05           C
ATOM   1133  C   THR   141       5.417 -20.752  20.990  1.00107.05           C
ATOM   1134  O   THR   141       4.842 -21.078  22.027  1.00107.05           O
ATOM   1135  N   ARG   142       6.463 -19.909  20.983  1.00119.38           N
ATOM   1136  CA  ARG   142       7.045 -19.351  22.172  1.00119.38           C
ATOM   1137  CB  ARG   142       8.286 -18.493  21.881  1.00119.38           C
ATOM   1138  CG  ARG   142       8.999 -18.013  23.145  1.00119.38           C
ATOM   1139  CD  ARG   142      10.231 -17.155  22.853  1.00119.38           C
ATOM   1140  NE  ARG   142      10.955 -16.961  24.138  1.00119.38           N
ATOM   1141  CZ  ARG   142      12.310 -17.117  24.166  1.00119.38           C
ATOM   1142  NH1 ARG   142      12.974 -17.436  23.018  1.00119.38           N
ATOM   1143  NH2 ARG   142      12.996 -16.966  25.337  1.00119.38           N
ATOM   1144  C   ARG   142       6.068 -18.475  22.902  1.00119.38           C
ATOM   1145  O   ARG   142       6.141 -18.370  24.125  1.00119.38           O
ATOM   1146  N   ILE   143       5.130 -17.811  22.194  1.00 83.07           N
ATOM   1147  CA  ILE   143       4.283 -16.870  22.879  1.00 83.07           C
ATOM   1148  CB  ILE   143       3.716 -15.827  21.963  1.00 83.07           C
ATOM   1149  CG1 ILE   143       4.873 -14.958  21.425  1.00 83.07           C
ATOM   1150  CG2 ILE   143       2.642 -15.039  22.733  1.00 83.07           C
ATOM   1151  CD1 ILE   143       4.498 -14.056  20.250  1.00 83.07           C
ATOM   1152  C   ILE   143       3.176 -17.581  23.607  1.00 83.07           C
ATOM   1153  O   ILE   143       2.207 -18.059  23.019  1.00 83.07           O
ATOM   1154  N   ARG   144       3.394 -17.717  24.934  1.00140.28           N
ATOM   1155  CA  ARG   144       2.601 -18.381  25.938  1.00140.28           C
ATOM   1156  CB  ARG   144       3.456 -18.684  27.180  1.00140.28           C
ATOM   1157  CG  ARG   144       2.818 -19.628  28.202  1.00140.28           C
ATOM   1158  CD  ARG   144       2.836 -21.099  27.781  1.00140.28           C
ATOM   1159  NE  ARG   144       1.840 -21.270  26.688  1.00140.28           N
ATOM   1160  CZ  ARG   144       0.549 -21.583  26.999  1.00140.28           C
ATOM   1161  NH1 ARG   144       0.176 -21.710  28.305  1.00140.28           N
ATOM   1162  NH2 ARG   144      -0.367 -21.776  26.005  1.00140.28           N
ATOM   1163  C   ARG   144       1.376 -17.647  26.427  1.00140.28           C
ATOM   1164  O   ARG   144       0.332 -18.262  26.642  1.00140.28           O
ATOM   1165  N   ASP   145       1.470 -16.315  26.615  1.00 77.92           N
ATOM   1166  CA  ASP   145       0.474 -15.567  27.336  1.00 77.92           C
ATOM   1167  CB  ASP   145       0.924 -14.132  27.689  1.00 77.92           C
ATOM   1168  CG  ASP   145       1.199 -13.350  26.414  1.00 77.92           C
ATOM   1169  OD1 ASP   145       1.508 -13.996  25.377  1.00 77.92           O
ATOM   1170  OD2 ASP   145       1.109 -12.095  26.463  1.00 77.92           O
ATOM   1171  C   ASP   145      -0.870 -15.510  26.676  1.00 77.92           C
ATOM   1172  O   ASP   145      -1.881 -15.389  27.368  1.00 77.92           O
ATOM   1173  N   ARG   146      -0.946 -15.587  25.336  1.00135.21           N
ATOM   1174  CA  ARG   146      -2.227 -15.333  24.742  1.00135.21           C
ATOM   1175  CB  ARG   146      -2.249 -13.965  24.058  1.00135.21           C
ATOM   1176  CG  ARG   146      -1.180 -13.889  22.962  1.00135.21           C
ATOM   1177  CD  ARG   146      -0.887 -12.473  22.478  1.00135.21           C
ATOM   1178  NE  ARG   146      -0.288 -11.726  23.618  1.00135.21           N
ATOM   1179  CZ  ARG   146      -0.309 -10.362  23.609  1.00135.21           C
ATOM   1180  NH1 ARG   146      -0.877  -9.701  22.557  1.00135.21           N
ATOM   1181  NH2 ARG   146       0.275  -9.663  24.624  1.00135.21           N
ATOM   1182  C   ARG   146      -2.542 -16.312  23.659  1.00135.21           C
ATOM   1183  O   ARG   146      -1.743 -17.178  23.305  1.00135.21           O
ATOM   1184  N   ASN   147      -3.777 -16.192  23.126  1.00 63.46           N
ATOM   1185  CA  ASN   147      -4.192 -17.014  22.031  1.00 63.46           C
ATOM   1186  CB  ASN   147      -5.720 -17.058  21.849  1.00 63.46           C
ATOM   1187  CG  ASN   147      -6.332 -17.721  23.078  1.00 63.46           C
ATOM   1188  OD1 ASN   147      -7.539 -17.636  23.304  1.00 63.46           O
ATOM   1189  ND2 ASN   147      -5.480 -18.387  23.903  1.00 63.46           N
ATOM   1190  C   ASN   147      -3.580 -16.426  20.793  1.00 63.46           C
ATOM   1191  O   ASN   147      -3.610 -15.214  20.586  1.00 63.46           O
ATOM   1192  N   TRP   148      -2.985 -17.286  19.944  1.00191.88           N
ATOM   1193  CA  TRP   148      -2.372 -16.870  18.709  1.00191.88           C
ATOM   1194  CB  TRP   148      -0.850 -17.117  18.632  1.00191.88           C
ATOM   1195  CG  TRP   148       0.069 -16.032  19.134  1.00191.88           C
ATOM   1196  CD2 TRP   148       0.771 -15.167  18.227  1.00191.88           C
ATOM   1197  CD1 TRP   148       0.437 -15.657  20.392  1.00191.88           C
ATOM   1198  NE1 TRP   148       1.313 -14.597  20.325  1.00191.88           N
ATOM   1199  CE2 TRP   148       1.529 -14.288  18.998  1.00191.88           C
ATOM   1200  CE3 TRP   148       0.774 -15.106  16.864  1.00191.88           C
ATOM   1201  CZ2 TRP   148       2.305 -13.324  18.415  1.00191.88           C
ATOM   1202  CZ3 TRP   148       1.562 -14.138  16.282  1.00191.88           C
ATOM   1203  CH2 TRP   148       2.314 -13.262  17.040  1.00191.88           C
ATOM   1204  C   TRP   148      -2.912 -17.706  17.591  1.00191.88           C
ATOM   1205  O   TRP   148      -3.068 -18.917  17.739  1.00191.88           O
ATOM   1206  N   TYR   149      -3.193 -17.073  16.430  1.00 52.92           N
ATOM   1207  CA  TYR   149      -3.645 -17.802  15.275  1.00 52.92           C
ATOM   1208  CB  TYR   149      -5.134 -17.595  14.941  1.00 52.92           C
ATOM   1209  CG  TYR   149      -5.443 -18.443  13.755  1.00 52.92           C
ATOM   1210  CD1 TYR   149      -5.538 -19.809  13.889  1.00 52.92           C
ATOM   1211  CD2 TYR   149      -5.652 -17.880  12.517  1.00 52.92           C
ATOM   1212  CE1 TYR   149      -5.824 -20.606  12.807  1.00 52.92           C
ATOM   1213  CE2 TYR   149      -5.940 -18.672  11.430  1.00 52.92           C
ATOM   1214  CZ  TYR   149      -6.026 -20.037  11.574  1.00 52.92           C
ATOM   1215  OH  TYR   149      -6.321 -20.852  10.461  1.00 52.92           O
ATOM   1216  C   TYR   149      -2.837 -17.324  14.103  1.00 52.92           C
ATOM   1217  O   TYR   149      -2.371 -16.186  14.090  1.00 52.92           O
ATOM   1218  N   VAL   150      -2.620 -18.195  13.092  1.00107.18           N
ATOM   1219  CA  VAL   150      -1.839 -17.795  11.948  1.00107.18           C
ATOM   1220  CB  VAL   150      -0.461 -18.391  11.968  1.00107.18           C
ATOM   1221  CG1 VAL   150      -0.574 -19.924  11.976  1.00107.18           C
ATOM   1222  CG2 VAL   150       0.335 -17.828  10.780  1.00107.18           C
ATOM   1223  C   VAL   150      -2.502 -18.269  10.679  1.00107.18           C
ATOM   1224  O   VAL   150      -2.869 -19.437  10.562  1.00107.18           O
ATOM   1225  N   GLN   151      -2.645 -17.372   9.672  1.00104.40           N
ATOM   1226  CA  GLN   151      -3.253 -17.767   8.425  1.00104.40           C
ATOM   1227  CB  GLN   151      -4.720 -17.313   8.298  1.00104.40           C
ATOM   1228  CG  GLN   151      -5.393 -17.726   6.988  1.00104.40           C
ATOM   1229  CD  GLN   151      -6.855 -17.311   7.079  1.00104.40           C
ATOM   1230  OE1 GLN   151      -7.551 -17.212   6.069  1.00104.40           O
ATOM   1231  NE2 GLN   151      -7.336 -17.064   8.327  1.00104.40           N
ATOM   1232  C   GLN   151      -2.482 -17.174   7.273  1.00104.40           C
ATOM   1233  O   GLN   151      -1.943 -16.072   7.367  1.00104.40           O
ATOM   1234  N   PRO   152      -2.358 -17.931   6.204  1.00115.24           N
ATOM   1235  CA  PRO   152      -1.733 -17.476   4.986  1.00115.24           C
ATOM   1236  CD  PRO   152      -2.490 -19.374   6.257  1.00115.24           C
ATOM   1237  CB  PRO   152      -1.317 -18.734   4.232  1.00115.24           C
ATOM   1238  CG  PRO   152      -2.235 -19.828   4.809  1.00115.24           C
ATOM   1239  C   PRO   152      -2.785 -16.706   4.241  1.00115.24           C
ATOM   1240  O   PRO   152      -3.924 -17.168   4.203  1.00115.24           O
ATOM   1241  N   SER   153      -2.446 -15.575   3.590  1.00 91.74           N
ATOM   1242  CA  SER   153      -3.467 -14.825   2.906  1.00 91.74           C
ATOM   1243  CB  SER   153      -4.138 -13.760   3.794  1.00 91.74           C
ATOM   1244  OG  SER   153      -5.128 -13.060   3.060  1.00 91.74           O
ATOM   1245  C   SER   153      -2.855 -14.087   1.758  1.00 91.74           C
ATOM   1246  O   SER   153      -1.634 -13.992   1.650  1.00 91.74           O
ATOM   1247  N   CYS   154      -3.710 -13.574   0.844  1.00100.06           N
ATOM   1248  CA  CYS   154      -3.259 -12.776  -0.265  1.00100.06           C
ATOM   1249  CB  CYS   154      -3.208 -13.574  -1.578  1.00100.06           C
ATOM   1250  SG  CYS   154      -2.637 -12.585  -2.985  1.00100.06           S
ATOM   1251  C   CYS   154      -4.228 -11.635  -0.442  1.00100.06           C
ATOM   1252  O   CYS   154      -5.380 -11.836  -0.820  1.00100.06           O
ATOM   1253  N   ALA   155      -3.793 -10.395  -0.146  1.00 57.40           N
ATOM   1254  CA  ALA   155      -4.630  -9.233  -0.292  1.00 57.40           C
ATOM   1255  CB  ALA   155      -3.983  -7.951   0.262  1.00 57.40           C
ATOM   1256  C   ALA   155      -4.920  -9.002  -1.743  1.00 57.40           C
ATOM   1257  O   ALA   155      -6.033  -8.618  -2.106  1.00 57.40           O
ATOM   1258  N   THR   156      -3.912  -9.208  -2.617  1.00121.19           N
ATOM   1259  CA  THR   156      -4.118  -8.914  -4.006  1.00121.19           C
ATOM   1260  CB  THR   156      -2.882  -9.058  -4.850  1.00121.19           C
ATOM   1261  OG1 THR   156      -2.449 -10.408  -4.895  1.00121.19           O
ATOM   1262  CG2 THR   156      -1.779  -8.176  -4.245  1.00121.19           C
ATOM   1263  C   THR   156      -5.164  -9.822  -4.568  1.00121.19           C
ATOM   1264  O   THR   156      -6.074  -9.378  -5.266  1.00121.19           O
ATOM   1265  N   SER   157      -5.040 -11.131  -4.288  1.00 90.69           N
ATOM   1266  CA  SER   157      -5.965 -12.105  -4.789  1.00 90.69           C
ATOM   1267  CB  SER   157      -5.424 -13.543  -4.714  1.00 90.69           C
ATOM   1268  OG  SER   157      -5.314 -13.957  -3.361  1.00 90.69           O
ATOM   1269  C   SER   157      -7.229 -12.060  -3.992  1.00 90.69           C
ATOM   1270  O   SER   157      -8.256 -12.578  -4.425  1.00 90.69           O
ATOM   1271  N   GLY   158      -7.197 -11.454  -2.791  1.00 36.92           N
ATOM   1272  CA  GLY   158      -8.381 -11.456  -1.984  1.00 36.92           C
ATOM   1273  C   GLY   158      -8.563 -12.861  -1.505  1.00 36.92           C
ATOM   1274  O   GLY   158      -9.685 -13.349  -1.376  1.00 36.92           O
ATOM   1275  N   ASP   159      -7.436 -13.550  -1.241  1.00 52.64           N
ATOM   1276  CA  ASP   159      -7.463 -14.911  -0.797  1.00 52.64           C
ATOM   1277  CB  ASP   159      -6.302 -15.742  -1.380  1.00 52.64           C
ATOM   1278  CG  ASP   159      -6.452 -17.211  -1.004  1.00 52.64           C
ATOM   1279  OD1 ASP   159      -7.313 -17.541  -0.145  1.00 52.64           O
ATOM   1280  OD2 ASP   159      -5.682 -18.027  -1.578  1.00 52.64           O
ATOM   1281  C   ASP   159      -7.342 -14.933   0.693  1.00 52.64           C
ATOM   1282  O   ASP   159      -6.392 -14.402   1.264  1.00 52.64           O
ATOM   1283  N   GLY   160      -8.334 -15.548   1.363  1.00 42.08           N
ATOM   1284  CA  GLY   160      -8.279 -15.720   2.785  1.00 42.08           C
ATOM   1285  C   GLY   160      -8.664 -14.451   3.494  1.00 42.08           C
ATOM   1286  O   GLY   160      -8.446 -14.333   4.699  1.00 42.08           O
ATOM   1287  N   LEU   161      -9.212 -13.454   2.769  1.00108.16           N
ATOM   1288  CA  LEU   161      -9.658 -12.248   3.405  1.00108.16           C
ATOM   1289  CB  LEU   161     -10.140 -11.180   2.406  1.00108.16           C
ATOM   1290  CG  LEU   161      -9.011 -10.435   1.672  1.00108.16           C
ATOM   1291  CD1 LEU   161      -8.291  -9.457   2.612  1.00108.16           C
ATOM   1292  CD2 LEU   161      -8.035 -11.410   1.003  1.00108.16           C
ATOM   1293  C   LEU   161     -10.825 -12.569   4.280  1.00108.16           C
ATOM   1294  O   LEU   161     -10.916 -12.095   5.410  1.00108.16           O
ATOM   1295  N   TYR   162     -11.741 -13.413   3.768  1.00102.94           N
ATOM   1296  CA  TYR   162     -12.971 -13.736   4.434  1.00102.94           C
ATOM   1297  CB  TYR   162     -13.842 -14.708   3.620  1.00102.94           C
ATOM   1298  CG  TYR   162     -14.183 -14.037   2.338  1.00102.94           C
ATOM   1299  CD1 TYR   162     -13.269 -14.012   1.312  1.00102.94           C
ATOM   1300  CD2 TYR   162     -15.412 -13.446   2.157  1.00102.94           C
ATOM   1301  CE1 TYR   162     -13.577 -13.397   0.123  1.00102.94           C
ATOM   1302  CE2 TYR   162     -15.727 -12.828   0.970  1.00102.94           C
ATOM   1303  CZ  TYR   162     -14.805 -12.803  -0.048  1.00102.94           C
ATOM   1304  OH  TYR   162     -15.115 -12.173  -1.271  1.00102.94           O
ATOM   1305  C   TYR   162     -12.698 -14.412   5.742  1.00102.94           C
ATOM   1306  O   TYR   162     -13.281 -14.048   6.761  1.00102.94           O
ATOM   1307  N   GLU   163     -11.792 -15.408   5.752  1.00 76.25           N
ATOM   1308  CA  GLU   163     -11.493 -16.153   6.944  1.00 76.25           C
ATOM   1309  CB  GLU   163     -10.447 -17.258   6.709  1.00 76.25           C
ATOM   1310  CG  GLU   163     -10.958 -18.446   5.893  1.00 76.25           C
ATOM   1311  CD  GLU   163     -11.670 -19.403   6.842  1.00 76.25           C
ATOM   1312  OE1 GLU   163     -12.887 -19.192   7.090  1.00 76.25           O
ATOM   1313  OE2 GLU   163     -11.006 -20.353   7.337  1.00 76.25           O
ATOM   1314  C   GLU   163     -10.905 -15.217   7.951  1.00 76.25           C
ATOM   1315  O   GLU   163     -11.137 -15.351   9.151  1.00 76.25           O
ATOM   1316  N   GLY   164     -10.086 -14.258   7.492  1.00 45.43           N
ATOM   1317  CA  GLY   164      -9.481 -13.344   8.411  1.00 45.43           C
ATOM   1318  C   GLY   164     -10.544 -12.527   9.069  1.00 45.43           C
ATOM   1319  O   GLY   164     -10.538 -12.377  10.290  1.00 45.43           O
ATOM   1320  N   LEU   165     -11.501 -11.994   8.283  1.00121.18           N
ATOM   1321  CA  LEU   165     -12.533 -11.189   8.862  1.00121.18           C
ATOM   1322  CB  LEU   165     -13.508 -10.576   7.842  1.00121.18           C
ATOM   1323  CG  LEU   165     -12.959  -9.332   7.111  1.00121.18           C
ATOM   1324  CD1 LEU   165     -11.676  -9.631   6.324  1.00121.18           C
ATOM   1325  CD2 LEU   165     -14.046  -8.695   6.231  1.00121.18           C
ATOM   1326  C   LEU   165     -13.334 -12.008   9.835  1.00121.18           C
ATOM   1327  O   LEU   165     -13.680 -11.518  10.908  1.00121.18           O
ATOM   1328  N   THR   166     -13.643 -13.280   9.507  1.00106.83           N
ATOM   1329  CA  THR   166     -14.470 -14.089  10.369  1.00106.83           C
ATOM   1330  CB  THR   166     -14.834 -15.433   9.796  1.00106.83           C
ATOM   1331  OG1 THR   166     -15.864 -16.024  10.575  1.00106.83           O
ATOM   1332  CG2 THR   166     -13.600 -16.348   9.798  1.00106.83           C
ATOM   1333  C   THR   166     -13.799 -14.315  11.696  1.00106.83           C
ATOM   1334  O   THR   166     -14.456 -14.303  12.737  1.00106.83           O
ATOM   1335  N   TRP   167     -12.471 -14.533  11.698  1.00 70.81           N
ATOM   1336  CA  TRP   167     -11.735 -14.775  12.909  1.00 70.81           C
ATOM   1337  CB  TRP   167     -10.234 -14.976  12.622  1.00 70.81           C
ATOM   1338  CG  TRP   167      -9.357 -15.262  13.819  1.00 70.81           C
ATOM   1339  CD2 TRP   167      -8.794 -14.254  14.675  1.00 70.81           C
ATOM   1340  CD1 TRP   167      -8.922 -16.462  14.301  1.00 70.81           C
ATOM   1341  NE1 TRP   167      -8.119 -16.266  15.399  1.00 70.81           N
ATOM   1342  CE2 TRP   167      -8.032 -14.912  15.642  1.00 70.81           C
ATOM   1343  CE3 TRP   167      -8.896 -12.893  14.654  1.00 70.81           C
ATOM   1344  CZ2 TRP   167      -7.359 -14.215  16.604  1.00 70.81           C
ATOM   1345  CZ3 TRP   167      -8.220 -12.195  15.632  1.00 70.81           C
ATOM   1346  CH2 TRP   167      -7.466 -12.842  16.589  1.00 70.81           C
ATOM   1347  C   TRP   167     -11.872 -13.562  13.772  1.00 70.81           C
ATOM   1348  O   TRP   167     -12.099 -13.664  14.977  1.00 70.81           O
ATOM   1349  N   LEU   168     -11.728 -12.369  13.166  1.00118.61           N
ATOM   1350  CA  LEU   168     -11.817 -11.151  13.913  1.00118.61           C
ATOM   1351  CB  LEU   168     -11.392  -9.913  13.108  1.00118.61           C
ATOM   1352  CG  LEU   168      -9.859  -9.798  12.967  1.00118.61           C
ATOM   1353  CD1 LEU   168      -9.240 -11.024  12.282  1.00118.61           C
ATOM   1354  CD2 LEU   168      -9.470  -8.491  12.269  1.00118.61           C
ATOM   1355  C   LEU   168     -13.199 -10.953  14.460  1.00118.61           C
ATOM   1356  O   LEU   168     -13.356 -10.587  15.624  1.00118.61           O
ATOM   1357  N   THR   169     -14.242 -11.235  13.657  1.00117.15           N
ATOM   1358  CA  THR   169     -15.590 -11.014  14.100  1.00117.15           C
ATOM   1359  CB  THR   169     -16.624 -11.398  13.083  1.00117.15           C
ATOM   1360  OG1 THR   169     -16.542 -12.785  12.796  1.00117.15           O
ATOM   1361  CG2 THR   169     -16.390 -10.574  11.806  1.00117.15           C
ATOM   1362  C   THR   169     -15.819 -11.862  15.306  1.00117.15           C
ATOM   1363  O   THR   169     -16.525 -11.464  16.230  1.00117.15           O
ATOM   1364  N   SER   170     -15.213 -13.062  15.323  1.00 84.12           N
ATOM   1365  CA  SER   170     -15.380 -13.981  16.412  1.00 84.12           C
ATOM   1366  CB  SER   170     -14.559 -15.270  16.230  1.00 84.12           C
ATOM   1367  OG  SER   170     -14.771 -16.136  17.334  1.00 84.12           O
ATOM   1368  C   SER   170     -14.911 -13.345  17.686  1.00 84.12           C
ATOM   1369  O   SER   170     -15.528 -13.532  18.734  1.00 84.12           O
ATOM   1370  N   ASN   171     -13.811 -12.568  17.646  1.00122.38           N
ATOM   1371  CA  ASN   171     -13.329 -12.022  18.885  1.00122.38           C
ATOM   1372  CB  ASN   171     -11.803 -11.847  18.909  1.00122.38           C
ATOM   1373  CG  ASN   171     -11.178 -13.234  18.910  1.00122.38           C
ATOM   1374  OD1 ASN   171     -10.938 -13.818  17.854  1.00122.38           O
ATOM   1375  ND2 ASN   171     -10.898 -13.776  20.126  1.00122.38           N
ATOM   1376  C   ASN   171     -13.932 -10.670  19.065  1.00122.38           C
ATOM   1377  O   ASN   171     -13.270  -9.733  19.513  1.00122.38           O
ATOM   1378  N   TYR   172     -15.231 -10.562  18.742  1.00169.52           N
ATOM   1379  CA  TYR   172     -15.985  -9.352  18.864  1.00169.52           C
ATOM   1380  CB  TYR   172     -17.399  -9.520  18.284  1.00169.52           C
ATOM   1381  CG  TYR   172     -18.293  -8.557  18.979  1.00169.52           C
ATOM   1382  CD1 TYR   172     -18.329  -7.221  18.655  1.00169.52           C
ATOM   1383  CD2 TYR   172     -19.120  -9.028  19.973  1.00169.52           C
ATOM   1384  CE1 TYR   172     -19.174  -6.371  19.330  1.00169.52           C
ATOM   1385  CE2 TYR   172     -19.965  -8.182  20.647  1.00169.52           C
ATOM   1386  CZ  TYR   172     -19.991  -6.848  20.325  1.00169.52           C
ATOM   1387  OH  TYR   172     -20.855  -5.974  21.016  1.00169.52           O
ATOM   1388  C   TYR   172     -16.110  -8.936  20.291  1.00169.52           C
ATOM   1389  O   TYR   172     -15.861  -7.779  20.614  1.00169.52           O
ATOM   1390  N   LYS   173     -16.502  -9.850  21.194  1.00299.84           N
ATOM   1391  CA  LYS   173     -16.629  -9.448  22.568  1.00299.84           C
ATOM   1392  CB  LYS   173     -17.852  -8.561  22.884  1.00299.84           C
ATOM   1393  CG  LYS   173     -17.712  -7.088  22.493  1.00299.84           C
ATOM   1394  CD  LYS   173     -16.527  -6.389  23.163  1.00299.84           C
ATOM   1395  CE  LYS   173     -16.281  -4.967  22.652  1.00299.84           C
ATOM   1396  NZ  LYS   173     -15.187  -4.330  23.420  1.00299.84           N
ATOM   1397  C   LYS   173     -16.808 -10.667  23.391  1.00299.84           C
ATOM   1398  O   LYS   173     -17.097 -11.743  22.872  1.00299.84           O
ATOM   1399  N   SER   174     -16.646 -10.500  24.717  1.00 36.58           N
ATOM   1400  CA  SER   174     -16.820 -11.577  25.639  1.00 36.58           C
ATOM   1401  CB  SER   174     -16.750 -11.120  27.107  1.00 36.58           C
ATOM   1402  OG  SER   174     -17.813 -10.223  27.395  1.00 36.58           O
ATOM   1403  C   SER   174     -18.210 -12.150  25.398  1.00 36.58           C
ATOM   1404  O   SER   174     -18.453 -13.304  25.842  1.00 36.58           O
ATOM   1405  OXT SER   174     -19.047 -11.445  24.775  1.00 36.58           O
TER    1406      SER   174
END
