# Supplementary material for: Estimating local protein model quality: prospects for molecular replacement
Source: Acta Crystallogr D Struct Biol. 2020 Mar 3;76(Pt 3):285–90. doi: 10.1107/S2059798320000972 (PMC7057213; doi:10.1107/S2059798320000972)
Supplement: Supplementary file 1 [file d-76-00285-sup1.zip › models/1e0s.2al7_A.B99990001.pdb.proq3.sscore.local]

ProQ2 ProQRosCen ProQRosFA ProQ3
-0.063808718 0.24522173 0.22049012 -0.066760554
0.081263116 0.28034331 0.25993671 0.10244046
0.058521877 0.25708711 0.28706453 0.089280646
0.20031227 0.29310198 0.3223324 0.21180274
0.25851802 0.29333759 0.31829449 0.23295864
0.36010512 0.33215136 0.38211608 0.34644348
0.45982441 0.43515234 0.45131254 0.42064251
0.47618204 0.50397464 0.51046733 0.43863392
0.53489706 0.56715635 0.58481233 0.48288692
0.60732442 0.56800015 0.59639875 0.55411671
0.67506583 0.58857234 0.68147099 0.63230727
0.77913923 0.62786907 0.7615511 0.72543961
0.9074835 0.70674943 0.90393539 0.83198885
0.92305395 0.78014075 0.96190668 0.88749194
0.94520667 0.82848568 1.0558806 0.96346682
0.98286807 0.90089656 1.1507593 1.0478677
1.0267054 0.87224314 1.1128034 1.0600839
0.98913308 0.95160397 1.192343 1.1147853
0.90913547 0.94500679 1.0838996 1.0597538
0.87350948 0.98177069 1.057721 1.036556
0.78052705 0.94802741 0.95677771 0.94529992
0.71255668 0.95056074 0.90926088 0.88103632
0.73377112 0.93695576 0.93931735 0.89925563
0.76996428 0.95753893 0.89093329 0.87799905
0.7452986 0.95870473 0.89046288 0.84445591
0.74660445 0.95302153 0.85457801 0.80903966
0.73809317 0.93804948 0.84512063 0.79564528
0.706658 0.90016176 0.83113358 0.80088655
0.67998565 0.92369214 0.77678998 0.71909852
0.58836773 0.87448528 0.72690032 0.6293245
0.60005022 0.87657375 0.70636559 0.62379353
0.55909 0.76823518 0.66566658 0.57340899
0.48900426 0.75840386 0.63540804 0.52278367
0.5162221 0.70446663 0.59501206 0.49126441
0.54323861 0.69079763 0.55037858 0.50909234
0.45289844 0.63010462 0.57517679 0.49702343
0.49381517 0.63990773 0.5892667 0.54418727
0.45521956 0.57371472 0.61831253 0.5326853
0.44733529 0.63416633 0.63432425 0.52686824
0.32165111 0.57623607 0.5772726 0.43811874
0.36547029 0.67629375 0.65397472 0.48594978
0.43174807 0.66634497 0.65510416 0.51603009
0.46730446 0.6382246 0.64766601 0.53140359
0.42515216 0.59485563 0.57404019 0.4598141
0.46941108 0.62872752 0.54940507 0.46254589
0.52954938 0.67784859 0.61102948 0.51632196
0.61395893 0.66150032 0.55585105 0.5387158
0.61377834 0.66977655 0.56137828 0.55998452
0.65016553 0.68273723 0.52903207 0.5602043
0.68914417 0.69656884 0.53890165 0.59304884
0.64646796 0.67981709 0.59223842 0.62319047
0.65327156 0.74137391 0.61830664 0.64824036
0.63956304 0.76602802 0.70136015 0.70458818
0.67189732 0.79926419 0.70208635 0.71788415
0.63782349 0.76037654 0.7382809 0.75078043
0.67629575 0.76622753 0.79322832 0.82888372
0.75042517 0.80112441 0.80643304 0.85004191
0.852836 0.88807664 0.86962144 0.91747529
0.94598915 0.91650349 0.9668631 0.98888978
0.97412465 0.9890167 1.0238344 1.0480918
1.0243465 1.0497032 1.1216628 1.1127442
0.98072958 1.002404 1.0282965 1.0502046
0.86007605 0.89721549 0.97936155 0.98895282
0.79190048 0.88393481 0.90951249 0.93293567
0.75517053 0.93732543 0.93908136 0.92835605
0.67325577 0.88700849 0.8982358 0.87811673
0.62135695 0.8521469 0.83475353 0.79500775
0.61032337 0.83470295 0.85961327 0.80832762
0.63969113 0.83633511 0.90016877 0.81635352
0.63519609 0.84264158 0.92502925 0.80314259
0.62294259 0.81078548 0.90352426 0.78535066
0.70964957 0.92478218 0.98983429 0.86872149
0.76803112 0.92939678 1.0043495 0.90656903
0.87428797 0.96494563 1.0207236 0.97053493
0.83523863 0.94887032 0.96470032 0.92403058
0.89249945 0.98646725 0.98162013 0.96486199
0.85972344 0.92230687 0.92391682 0.92911676
0.79707969 0.91912026 0.90869287 0.88671358
0.7583914 0.89135921 0.9100008 0.85978344
0.85616163 0.90919233 1.0200785 0.97056296
0.92578338 0.92682022 1.1094792 1.0465644
1.0066819 0.96105546 1.2048103 1.1275004
1.09298 0.99238796 1.3102985 1.2252113
1.1901705 1.0534727 1.391153 1.335276
1.2135787 1.1036026 1.4961761 1.3998909
1.1988375 1.0964823 1.4428798 1.4070431
1.1418859 1.1038723 1.4234836 1.3678935
1.0524591 1.0981064 1.3426111 1.2921725
0.95210479 1.0505847 1.3122835 1.2237225
0.88948633 1.0575904 1.2398887 1.1676848
0.86033896 1.0384186 1.1604014 1.0962012
0.89746802 1.0870989 1.146121 1.1213451
0.90317861 1.0671098 1.0995475 1.0830683
0.95780395 1.0513865 1.1176237 1.1326057
0.91645344 0.99148974 1.0878135 1.0933441
0.8466022 0.95797416 1.0533584 1.0318947
0.83008666 0.96839342 1.0571603 1.034887
0.87342373 0.96980935 1.0890243 1.0901449
0.83328035 0.92301897 1.069948 1.0480964
0.86537595 0.95235455 1.0599912 1.071227
0.94890574 0.95560279 1.0879051 1.1154809
0.99522508 0.95153895 1.0916045 1.1608712
0.92746748 0.90252293 1.043623 1.0912382
0.88167963 0.88579204 1.0298563 1.0490389
0.89120292 0.86094398 0.97685261 1.0199715
0.85854362 0.83252604 0.94478453 0.99299592
0.81677601 0.80755259 0.89319666 0.9543419
0.83538806 0.80853575 0.84732317 0.90869008
0.86366766 0.88445064 0.86225554 0.92595674
0.8186482 0.89944582 0.84813254 0.88565187
0.79483717 0.87544143 0.90749647 0.9015132
0.72198989 0.83003309 0.90384853 0.87806815
0.69211581 0.81507951 0.91171019 0.86108634
0.73370276 0.84338004 1.0191145 0.9346094
0.79010558 0.79880873 1.09997 0.99140505
0.9060478 0.86812094 1.2497538 1.1060489
0.96804495 0.89305393 1.3173992 1.1530468
1.0509686 0.94650618 1.374843 1.2029821
1.0578842 0.9257855 1.3756587 1.2111938
1.0296098 0.91602682 1.3426018 1.1799692
0.94931994 0.89720864 1.2862677 1.1246204
0.8991247 0.92413437 1.1875559 1.0276696
0.86613361 0.97527153 1.1069714 0.9712417
0.76100872 0.90960034 1.0073094 0.87615199
0.74111358 0.88218647 0.96663376 0.84903293
0.69907919 0.87884561 0.86744849 0.78635591
0.7262526 0.87472171 0.86505385 0.79297558
0.72192277 0.911302 0.91814717 0.85067055
0.73172526 0.90653749 0.9349254 0.86744416
0.65389287 0.84340003 0.94017232 0.84695161
0.5871015 0.78309497 0.85578574 0.77261433
0.64052684 0.84855442 0.86667032 0.79682422
0.70152202 0.91642984 0.95441756 0.85538331
0.7773231 0.93617055 0.96601948 0.90293392
0.7076277 0.96026715 0.9796803 0.88807213
0.70403303 0.95968155 0.9660511 0.87237084
0.75176077 1.0003813 0.98521441 0.91330689
0.7724956 1.0095879 1.0737759 0.98507702
0.82217736 1.0015082 1.0098338 0.9688174
0.74983383 0.92036772 0.97202904 0.91659906
0.65268299 0.81932998 0.85762489 0.81683689
0.62453706 0.79671019 0.87961288 0.81818401
0.60077272 0.76580694 0.87095965 0.82588343
0.57063747 0.72704467 0.85008743 0.77707598
0.6042974 0.79342136 0.9611913 0.84694001
0.63751443 0.80058749 0.9955182 0.85840096
0.77711806 0.97868186 1.1954193 0.99050095
0.83697394 0.98345288 1.2525307 1.0711956
0.9351649 1.0291478 1.2822148 1.1268806
0.91429394 0.97139626 1.2135108 1.1383394
0.81852932 0.91035261 1.1626609 1.0349404
0.77569562 0.89085435 1.1221279 0.97038329
0.72707068 0.93718836 1.1289632 0.95771476
0.74812074 0.9818385 1.0836327 0.94493179
0.68294348 1.032539 1.0837494 0.93906123
0.62228812 0.94110934 0.94530255 0.84209264
0.65753439 0.96030029 0.90451501 0.86045455
0.65953035 0.96916683 0.89631511 0.86448511
0.69961844 0.99765443 0.9214728 0.88807314
0.66273542 0.99350671 0.9249612 0.85243714
0.68981761 0.99167172 0.94634814 0.85890385
0.59979713 0.91168813 0.88172581 0.78338058
0.67025164 0.97552429 0.94973684 0.85207395
0.69178582 0.90785902 0.95054592 0.84974495
0.70644903 0.93467521 0.95218006 0.88616781
0.76177585 0.9985905 1.0070833 0.9246458
0.76188328 1.015458 1.0142492 0.92593779
0.75888428 0.97741402 0.98913422 0.93369091
0.66347477 0.79484886 0.85180825 0.81603241
0.56997676 0.70676625 0.7743962 0.7070735
0.50145859 0.66016126 0.72531029 0.61906701
0.44042036 0.60077161 0.65381532 0.54686488
0.38440582 0.61249423 0.62431721 0.47176836
0.32480596 0.49148201 0.51190567 0.36563597
