# Supplementary material for: Estimating local protein model quality: prospects for molecular replacement
Source: Acta Crystallogr D Struct Biol. 2020 Mar 3;76(Pt 3):285–90. doi: 10.1107/S2059798320000972 (PMC7057213; doi:10.1107/S2059798320000972)
Supplement: Supplementary file 1 [file d-76-00285-sup1.zip › models/1e0s.2al7_A.B99990001.pdb.proq3d.sscore.local]

ProQ2D ProQRosCenD ProQRosFAD ProQ3D
2.534098550677299500e-02 1.633801311254501343e-02 1.102836579084396362e-01 2.397221326828002930e-02
1.123715713620185852e-01 1.909878477454185486e-02 1.710811257362365723e-01 4.190123453736305237e-02
1.417244672775268555e-01 2.756958641111850739e-02 2.124121189117431641e-01 3.927061334252357483e-02
1.930937618017196655e-01 4.475728794932365417e-02 2.563782334327697754e-01 8.195438235998153687e-02
2.850337624549865723e-01 8.920938521623611450e-02 2.606512010097503662e-01 1.314858049154281616e-01
2.978640794754028320e-01 8.814827352762222290e-02 2.886878848075866699e-01 2.015667855739593506e-01
3.678456544876098633e-01 1.769966185092926025e-01 3.606511056423187256e-01 1.928574740886688232e-01
4.234190881252288818e-01 2.363823503255844116e-01 4.411667883396148682e-01 2.204648405313491821e-01
5.309039950370788574e-01 4.672999978065490723e-01 7.154172658920288086e-01 2.959233522415161133e-01
7.813078165054321289e-01 6.718078255653381348e-01 6.423394083976745605e-01 3.004998564720153809e-01
7.696796655654907227e-01 7.457898259162902832e-01 8.109834790229797363e-01 2.489399760961532593e-01
8.989280462265014648e-01 7.864139080047607422e-01 8.106548786163330078e-01 3.657327294349670410e-01
9.350822567939758301e-01 7.792836427688598633e-01 8.890396356582641602e-01 5.595273971557617188e-01
9.561818242073059082e-01 7.822539806365966797e-01 9.172643423080444336e-01 6.915293335914611816e-01
9.419357776641845703e-01 8.774110674858093262e-01 9.476686120033264160e-01 8.240194916725158691e-01
8.995170593261718750e-01 8.837974667549133301e-01 9.604564309120178223e-01 8.704174160957336426e-01
9.264171123504638672e-01 8.633731603622436523e-01 9.648674726486206055e-01 8.728358745574951172e-01
9.377195835113525391e-01 8.876655101776123047e-01 9.783031344413757324e-01 8.817216157913208008e-01
9.197249412536621094e-01 8.164049983024597168e-01 9.494539499282836914e-01 8.584023118019104004e-01
8.159698843955993652e-01 8.909310102462768555e-01 9.341804385185241699e-01 8.172547221183776855e-01
7.733597159385681152e-01 8.502610921859741211e-01 8.880536556243896484e-01 7.772026658058166504e-01
6.560789346694946289e-01 8.421301841735839844e-01 8.507090210914611816e-01 7.494379878044128418e-01
7.386193275451660156e-01 8.297842741012573242e-01 9.304773807525634766e-01 7.800227403640747070e-01
7.274329662322998047e-01 8.544991612434387207e-01 9.010424613952636719e-01 7.099673151969909668e-01
7.596455812454223633e-01 8.767525553703308105e-01 9.090296030044555664e-01 8.394216895103454590e-01
7.650830745697021484e-01 8.394797444343566895e-01 9.240140318870544434e-01 8.511180281639099121e-01
7.383555769920349121e-01 8.366925716400146484e-01 9.245335459709167480e-01 7.984928488731384277e-01
7.557955980300903320e-01 8.700633645057678223e-01 9.309418201446533203e-01 8.671808242797851562e-01
6.801547408103942871e-01 8.621162772178649902e-01 9.008305668830871582e-01 7.800197005271911621e-01
6.393305063247680664e-01 8.260667324066162109e-01 8.921989798545837402e-01 7.008283138275146484e-01
6.593854427337646484e-01 7.996299266815185547e-01 8.823519945144653320e-01 7.577607631683349609e-01
6.139308214187622070e-01 8.053408265113830566e-01 8.369590640068054199e-01 7.062557339668273926e-01
4.681760966777801514e-01 7.766090631484985352e-01 7.239312529563903809e-01 5.924271941184997559e-01
5.739442110061645508e-01 6.272090673446655273e-01 6.218556165695190430e-01 5.105659365653991699e-01
7.405853271484375000e-01 6.226124167442321777e-01 5.073981285095214844e-01 4.691495597362518311e-01
6.495947837829589844e-01 5.856742858886718750e-01 5.934567451477050781e-01 5.810074210166931152e-01
6.049649119377136230e-01 6.247826814651489258e-01 6.310948133468627930e-01 8.153178691864013672e-01
5.925476551055908203e-01 7.118548154830932617e-01 7.639228105545043945e-01 7.987548112869262695e-01
4.803076684474945068e-01 6.402978897094726562e-01 7.842097878456115723e-01 6.312668323516845703e-01
3.454478979110717773e-01 5.428327918052673340e-01 7.106348276138305664e-01 3.679729700088500977e-01
3.494495749473571777e-01 5.354576110839843750e-01 7.639536261558532715e-01 5.796955823898315430e-01
3.747430145740509033e-01 4.051381647586822510e-01 6.942839622497558594e-01 5.617327690124511719e-01
3.900413811206817627e-01 5.730517506599426270e-01 7.518085837364196777e-01 6.130896806716918945e-01
5.560602545738220215e-01 6.263149380683898926e-01 7.442720532417297363e-01 7.090412974357604980e-01
5.090212821960449219e-01 5.262513160705566406e-01 7.267290949821472168e-01 6.230213046073913574e-01
5.957272648811340332e-01 6.851759552955627441e-01 7.106522917747497559e-01 6.780326962471008301e-01
6.663503050804138184e-01 7.533652186393737793e-01 6.512914896011352539e-01 6.765243411064147949e-01
6.175436973571777344e-01 7.954367995262145996e-01 6.625903248786926270e-01 8.063398003578186035e-01
6.225135326385498047e-01 6.925176382064819336e-01 6.129539608955383301e-01 7.572833299636840820e-01
6.098367571830749512e-01 7.899976372718811035e-01 6.813330650329589844e-01 7.933257818222045898e-01
6.552787423133850098e-01 7.560447454452514648e-01 7.021711468696594238e-01 7.791020274162292480e-01
6.800955533981323242e-01 7.290526032447814941e-01 6.541036963462829590e-01 7.590986490249633789e-01
7.291051745414733887e-01 7.720362544059753418e-01 8.183966279029846191e-01 7.967868447303771973e-01
6.730999350547790527e-01 8.062263131141662598e-01 8.032874464988708496e-01 7.341953516006469727e-01
5.789816379547119141e-01 7.794786095619201660e-01 8.586412072181701660e-01 7.590989470481872559e-01
6.934664249420166016e-01 7.545084357261657715e-01 9.202054738998413086e-01 8.434596657752990723e-01
7.296700477600097656e-01 7.812275886535644531e-01 8.895435333251953125e-01 8.206926584243774414e-01
8.138986229896545410e-01 8.060069680213928223e-01 8.785423636436462402e-01 8.767968416213989258e-01
8.659812808036804199e-01 8.179420828819274902e-01 9.428630471229553223e-01 8.828490972518920898e-01
8.697580695152282715e-01 7.869846820831298828e-01 9.514830708503723145e-01 7.750114798545837402e-01
8.990757465362548828e-01 8.158139586448669434e-01 9.575753211975097656e-01 9.095256924629211426e-01
9.052113294601440430e-01 8.229311704635620117e-01 9.711251258850097656e-01 8.223665356636047363e-01
8.867921829223632812e-01 7.847987413406372070e-01 9.655267000198364258e-01 8.722605109214782715e-01
7.821964621543884277e-01 7.888589501380920410e-01 9.519162774085998535e-01 8.803069591522216797e-01
7.512657046318054199e-01 7.988455295562744141e-01 9.608051180839538574e-01 8.544997572898864746e-01
6.253139376640319824e-01 7.870774269104003906e-01 9.392791390419006348e-01 8.229098320007324219e-01
5.995254516601562500e-01 7.631070017814636230e-01 8.833681344985961914e-01 7.082531452178955078e-01
5.593948364257812500e-01 6.772044301033020020e-01 8.912186622619628906e-01 7.278643250465393066e-01
6.103718280792236328e-01 7.800323963165283203e-01 9.157038331031799316e-01 7.925653457641601562e-01
7.522813677787780762e-01 7.955569624900817871e-01 9.139153957366943359e-01 6.379618048667907715e-01
6.730876564979553223e-01 8.057115674018859863e-01 9.036973714828491211e-01 5.744290351867675781e-01
7.666608691215515137e-01 8.174759745597839355e-01 9.262349605560302734e-01 6.197711825370788574e-01
8.407464027404785156e-01 8.164801001548767090e-01 9.211367368698120117e-01 7.908134460449218750e-01
8.138184547424316406e-01 8.802980184555053711e-01 9.250015616416931152e-01 7.360271811485290527e-01
8.100271821022033691e-01 8.251064419746398926e-01 9.060811400413513184e-01 7.390040755271911621e-01
8.264650106430053711e-01 8.044416308403015137e-01 9.117760658264160156e-01 7.562343478202819824e-01
8.570047616958618164e-01 8.071190714836120605e-01 8.739174008369445801e-01 8.148341774940490723e-01
7.837042212486267090e-01 7.823405861854553223e-01 8.135756254196166992e-01 7.839040756225585938e-01
7.790099382400512695e-01 7.919839024543762207e-01 7.310779690742492676e-01 7.173449397087097168e-01
8.641148805618286133e-01 8.108095526695251465e-01 8.597232699394226074e-01 8.122320175170898438e-01
9.041786789894104004e-01 8.237717151641845703e-01 8.491573333740234375e-01 8.035238981246948242e-01
9.170393347740173340e-01 8.348832726478576660e-01 9.266040921211242676e-01 8.465343713760375977e-01
9.614220261573791504e-01 8.944909572601318359e-01 9.627174735069274902e-01 8.774732351303100586e-01
9.747978448867797852e-01 9.298553466796875000e-01 9.804477691650390625e-01 9.086087942123413086e-01
9.700747728347778320e-01 9.474635124206542969e-01 9.862741827964782715e-01 9.140851497650146484e-01
9.653272628784179688e-01 9.687905311584472656e-01 9.895176291465759277e-01 9.612649083137512207e-01
9.488177895545959473e-01 9.054859876632690430e-01 9.874550104141235352e-01 8.957107663154602051e-01
9.176422953605651855e-01 8.951944112777709961e-01 9.614382386207580566e-01 8.817244172096252441e-01
8.805871605873107910e-01 8.866274356842041016e-01 9.792973399162292480e-01 8.670875430107116699e-01
9.105990529060363770e-01 8.959951996803283691e-01 9.708325862884521484e-01 8.798892498016357422e-01
8.920150995254516602e-01 8.512240648269653320e-01 9.565703272819519043e-01 8.793194293975830078e-01
8.816850185394287109e-01 8.585203886032104492e-01 9.626677632331848145e-01 9.115662574768066406e-01
8.519331216812133789e-01 8.595730662345886230e-01 9.571040272712707520e-01 8.834223151206970215e-01
8.845650553703308105e-01 8.735282421112060547e-01 9.780148863792419434e-01 9.284011721611022949e-01
8.816263675689697266e-01 8.591696023941040039e-01 9.820473194122314453e-01 9.612243771553039551e-01
8.839247822761535645e-01 8.433154225349426270e-01 9.822668433189392090e-01 9.432501196861267090e-01
8.957880139350891113e-01 8.563157916069030762e-01 9.830240011215209961e-01 9.596336483955383301e-01
8.791041374206542969e-01 8.576394915580749512e-01 9.911077618598937988e-01 9.807742238044738770e-01
8.568135499954223633e-01 8.601418137550354004e-01 9.857016801834106445e-01 9.729390144348144531e-01
8.618447184562683105e-01 8.370887637138366699e-01 9.810850620269775391e-01 9.523776173591613770e-01
8.627057075500488281e-01 8.568461537361145020e-01 9.802118539810180664e-01 9.645333290100097656e-01
8.084474205970764160e-01 8.452798724174499512e-01 9.802636504173278809e-01 9.606682658195495605e-01
6.851986050605773926e-01 8.013394474983215332e-01 9.759638309478759766e-01 9.472290873527526855e-01
6.178210377693176270e-01 7.386754751205444336e-01 9.687653779983520508e-01 9.236003160476684570e-01
6.050305962562561035e-01 7.051252126693725586e-01 9.687972664833068848e-01 9.060858488082885742e-01
5.744447708129882812e-01 6.690831184387207031e-01 9.609668254852294922e-01 8.221661448478698730e-01
5.399943590164184570e-01 6.549913883209228516e-01 9.313431978225708008e-01 7.863021492958068848e-01
6.208805441856384277e-01 6.732901334762573242e-01 8.910506367683410645e-01 6.877502202987670898e-01
6.768097877502441406e-01 6.884199976921081543e-01 8.803709149360656738e-01 6.654022932052612305e-01
7.125984430313110352e-01 6.585264205932617188e-01 8.307310342788696289e-01 6.874586343765258789e-01
7.404792308807373047e-01 6.980751752853393555e-01 8.784038424491882324e-01 6.935452818870544434e-01
6.566314697265625000e-01 7.113139629364013672e-01 8.649637699127197266e-01 7.476460337638854980e-01
6.595709323883056641e-01 7.171009182929992676e-01 8.509295582771301270e-01 6.360300779342651367e-01
7.212954163551330566e-01 7.343466877937316895e-01 9.245657324790954590e-01 6.585272550582885742e-01
7.263408899307250977e-01 7.612513899803161621e-01 9.644122123718261719e-01 6.960856318473815918e-01
7.835443019866943359e-01 8.168389201164245605e-01 9.829561710357666016e-01 7.808037400245666504e-01
8.931623101234436035e-01 8.297613859176635742e-01 9.881602525711059570e-01 8.935378193855285645e-01
9.036118984222412109e-01 8.669777512550354004e-01 9.843145608901977539e-01 8.738493919372558594e-01
8.708488941192626953e-01 8.529309034347534180e-01 9.822741150856018066e-01 8.389019966125488281e-01
8.923653364181518555e-01 8.723986148834228516e-01 9.750887751579284668e-01 8.556394577026367188e-01
8.748238682746887207e-01 8.712990283966064453e-01 9.697555899620056152e-01 8.438118100166320801e-01
7.671173810958862305e-01 8.332400321960449219e-01 9.381774663925170898e-01 7.731260061264038086e-01
7.702744007110595703e-01 8.507730960845947266e-01 9.332202076911926270e-01 7.255606651306152344e-01
6.082571148872375488e-01 8.036702275276184082e-01 8.824460506439208984e-01 6.536933779716491699e-01
6.098926663398742676e-01 8.058067560195922852e-01 8.956035375595092773e-01 6.634942293167114258e-01
6.663993597030639648e-01 7.970480322837829590e-01 7.258791327476501465e-01 5.233522653579711914e-01
6.607750058174133301e-01 8.421935439109802246e-01 8.323478698730468750e-01 5.831010341644287109e-01
7.615064382553100586e-01 8.138181567192077637e-01 9.303063750267028809e-01 6.599703431129455566e-01
7.042976021766662598e-01 8.134699463844299316e-01 9.432654976844787598e-01 7.054595947265625000e-01
6.275565028190612793e-01 7.625918388366699219e-01 9.296253323554992676e-01 8.201094269752502441e-01
6.502759456634521484e-01 7.245811223983764648e-01 9.363592863082885742e-01 8.115563988685607910e-01
6.537263393402099609e-01 7.725940942764282227e-01 9.207115173339843750e-01 8.302907347679138184e-01
7.343715429306030273e-01 8.097476363182067871e-01 9.214654564857482910e-01 8.519674539566040039e-01
6.761516928672790527e-01 7.962061166763305664e-01 9.329026341438293457e-01 8.594462275505065918e-01
6.019725799560546875e-01 7.700644135475158691e-01 9.234375953674316406e-01 8.853773474693298340e-01
6.906238794326782227e-01 7.442957162857055664e-01 8.991933465003967285e-01 8.875481486320495605e-01
7.708581686019897461e-01 7.725945711135864258e-01 9.137341976165771484e-01 8.746097683906555176e-01
8.330988287925720215e-01 8.064660429954528809e-01 9.606378674507141113e-01 9.098299741744995117e-01
7.237607836723327637e-01 7.787147164344787598e-01 9.207701086997985840e-01 8.604260087013244629e-01
7.763195037841796875e-01 7.534193396568298340e-01 9.283921718597412109e-01 8.738594055175781250e-01
7.342543601989746094e-01 7.010810971260070801e-01 8.777029514312744141e-01 8.073280453681945801e-01
7.193493843078613281e-01 6.930134892463684082e-01 8.940442800521850586e-01 7.473467588424682617e-01
7.111631035804748535e-01 6.958946585655212402e-01 9.060946702957153320e-01 7.603093385696411133e-01
6.610357165336608887e-01 6.612282395362854004e-01 8.614699244499206543e-01 7.483038306236267090e-01
7.585426568984985352e-01 6.996706724166870117e-01 9.126319289207458496e-01 7.596766352653503418e-01
7.657403945922851562e-01 7.377133369445800781e-01 9.288720488548278809e-01 8.236159682273864746e-01
7.688131332397460938e-01 7.571226954460144043e-01 9.667683243751525879e-01 8.361985087394714355e-01
8.823791146278381348e-01 8.005887269973754883e-01 9.440218210220336914e-01 9.587376117706298828e-01
8.086094856262207031e-01 8.147619366645812988e-01 9.704823493957519531e-01 9.074481129646301270e-01
8.208509087562561035e-01 8.293923735618591309e-01 9.662472605705261230e-01 9.102989435195922852e-01
8.150648474693298340e-01 8.243886828422546387e-01 9.717432856559753418e-01 9.413610696792602539e-01
7.590047121047973633e-01 7.957090139389038086e-01 9.706696867942810059e-01 9.054509997367858887e-01
7.882945537567138672e-01 8.286166787147521973e-01 9.729804992675781250e-01 9.287365078926086426e-01
8.144512176513671875e-01 8.544261455535888672e-01 9.586467742919921875e-01 9.049691557884216309e-01
7.614544630050659180e-01 8.649020791053771973e-01 9.590510725975036621e-01 9.016720056533813477e-01
7.236729860305786133e-01 7.819511890411376953e-01 9.134526252746582031e-01 6.849694848060607910e-01
7.960389852523803711e-01 7.874747514724731445e-01 9.010348916053771973e-01 7.010521888732910156e-01
8.250249624252319336e-01 8.154531121253967285e-01 8.918137550354003906e-01 7.769954800605773926e-01
8.267964124679565430e-01 7.374400496482849121e-01 8.865280151367187500e-01 7.970422506332397461e-01
8.716739416122436523e-01 7.976355552673339844e-01 9.255300164222717285e-01 8.589905500411987305e-01
8.792794346809387207e-01 8.076547384262084961e-01 9.442303776741027832e-01 8.538578152656555176e-01
7.669374346733093262e-01 8.237314820289611816e-01 9.347659349441528320e-01 8.672101497650146484e-01
8.271862268447875977e-01 8.295420408248901367e-01 9.421088695526123047e-01 8.586857914924621582e-01
8.783091902732849121e-01 8.180271387100219727e-01 9.495863914489746094e-01 8.637707233428955078e-01
8.614610433578491211e-01 8.029987215995788574e-01 9.474458694458007812e-01 8.689508438110351562e-01
7.532110810279846191e-01 8.271852731704711914e-01 9.142317175865173340e-01 8.436427116394042969e-01
7.535496354103088379e-01 8.319651484489440918e-01 9.052317738533020020e-01 8.393717408180236816e-01
8.159402012825012207e-01 7.174125909805297852e-01 9.350037574768066406e-01 8.638933300971984863e-01
8.190837502479553223e-01 7.592350840568542480e-01 9.170926809310913086e-01 8.083976507186889648e-01
5.785514116287231445e-01 6.349626183509826660e-01 8.721604943275451660e-01 6.556231975555419922e-01
5.365969538688659668e-01 7.177773714065551758e-01 8.103240132331848145e-01 5.133929848670959473e-01
4.461604952812194824e-01 6.260745525360107422e-01 6.735574007034301758e-01 4.346212446689605713e-01
3.592817187309265137e-01 4.749449193477630615e-01 6.002758741378784180e-01 3.257867991924285889e-01
1.799105554819107056e-01 2.234170734882354736e-01 3.054809272289276123e-01 2.924905717372894287e-01
