# Supplementary material for: Estimating local protein model quality: prospects for molecular replacement
Source: Acta Crystallogr D Struct Biol. 2020 Mar 3;76(Pt 3):285–90. doi: 10.1107/S2059798320000972 (PMC7057213; doi:10.1107/S2059798320000972)
Supplement: Supplementary file 1 [file d-76-00285-sup1.zip › models/1e5m.2vz8_A.B99990001.pdb]

EXPDTA    THEORETICAL MODEL, MODELLER 9.23 2019/11/15 00:47:07
REMARK   6 MODELLER OBJECTIVE FUNCTION:      2859.9993
REMARK   6 MODELLER BEST TEMPLATE % SEQ ID:  23.342
REMARK   6 SEQUENCE: 1e5m/1e5m.2vz8_A
REMARK   6 ALIGNMENT: 1e5m/1e5m.2vz8_A.ali
REMARK   6 SCRIPT: ./make_models.py
REMARK   6 TEMPLATE: 2vz8 1:A - 407:A MODELS 6: - 415: AT 23.3%
ATOM      1  N   MET     1      24.044  45.143  34.397  1.00106.96           N
ATOM      2  CA  MET     1      25.305  44.475  34.786  1.00106.96           C
ATOM      3  CB  MET     1      26.336  44.601  33.650  1.00106.96           C
ATOM      4  CG  MET     1      27.597  43.754  33.838  1.00106.96           C
ATOM      5  SD  MET     1      28.805  43.918  32.487  1.00106.96           S
ATOM      6  CE  MET     1      29.933  42.634  33.100  1.00106.96           C
ATOM      7  C   MET     1      25.847  45.124  36.014  1.00106.96           C
ATOM      8  O   MET     1      25.494  46.258  36.336  1.00106.96           O
ATOM      9  N   ALA     2      26.702  44.400  36.759  1.00198.41           N
ATOM     10  CA  ALA     2      27.258  44.982  37.941  1.00198.41           C
ATOM     11  CB  ALA     2      27.943  43.965  38.870  1.00198.41           C
ATOM     12  C   ALA     2      28.286  45.969  37.499  1.00198.41           C
ATOM     13  O   ALA     2      28.873  45.827  36.427  1.00198.41           O
ATOM     14  N   ASN     3      28.517  47.017  38.312  1.00230.24           N
ATOM     15  CA  ASN     3      29.496  47.998  37.954  1.00230.24           C
ATOM     16  CB  ASN     3      29.053  49.441  38.253  1.00230.24           C
ATOM     17  CG  ASN     3      30.130  50.377  37.726  1.00230.24           C
ATOM     18  OD1 ASN     3      30.205  50.638  36.527  1.00230.24           O
ATOM     19  ND2 ASN     3      30.983  50.904  38.645  1.00230.24           N
ATOM     20  C   ASN     3      30.705  47.719  38.779  1.00230.24           C
ATOM     21  O   ASN     3      30.613  47.524  39.990  1.00230.24           O
ATOM     22  N   LEU     4      31.884  47.667  38.132  1.00241.25           N
ATOM     23  CA  LEU     4      33.067  47.392  38.887  1.00241.25           C
ATOM     24  CB  LEU     4      34.002  46.387  38.185  1.00241.25           C
ATOM     25  CG  LEU     4      35.080  45.742  39.082  1.00241.25           C
ATOM     26  CD1 LEU     4      36.114  44.979  38.236  1.00241.25           C
ATOM     27  CD2 LEU     4      35.701  46.735  40.069  1.00241.25           C
ATOM     28  C   LEU     4      33.786  48.700  38.980  1.00241.25           C
ATOM     29  O   LEU     4      34.080  49.323  37.961  1.00241.25           O
ATOM     30  N   GLU     5      34.070  49.170  40.211  1.00247.94           N
ATOM     31  CA  GLU     5      34.759  50.421  40.349  1.00247.94           C
ATOM     32  CB  GLU     5      34.780  50.918  41.809  1.00247.94           C
ATOM     33  CG  GLU     5      35.394  49.909  42.783  1.00247.94           C
ATOM     34  CD  GLU     5      35.042  50.334  44.204  1.00247.94           C
ATOM     35  OE1 GLU     5      34.300  51.340  44.360  1.00247.94           O
ATOM     36  OE2 GLU     5      35.507  49.649  45.154  1.00247.94           O
ATOM     37  C   GLU     5      36.154  50.191  39.861  1.00247.94           C
ATOM     38  O   GLU     5      36.803  49.229  40.265  1.00247.94           O
ATOM     39  N   LYS     6      36.660  51.076  38.976  1.00168.06           N
ATOM     40  CA  LYS     6      37.949  50.816  38.407  1.00168.06           C
ATOM     41  CB  LYS     6      38.402  51.903  37.415  1.00168.06           C
ATOM     42  CG  LYS     6      39.539  51.461  36.488  1.00168.06           C
ATOM     43  CD  LYS     6      40.817  51.015  37.205  1.00168.06           C
ATOM     44  CE  LYS     6      41.778  52.161  37.527  1.00168.06           C
ATOM     45  NZ  LYS     6      43.044  51.619  38.068  1.00168.06           N
ATOM     46  C   LYS     6      38.925  50.799  39.529  1.00168.06           C
ATOM     47  O   LYS     6      39.735  49.880  39.651  1.00168.06           O
ATOM     48  N   LYS     7      38.845  51.816  40.403  1.00109.09           N
ATOM     49  CA  LYS     7      39.742  51.857  41.513  1.00109.09           C
ATOM     50  CB  LYS     7      40.931  52.808  41.296  1.00109.09           C
ATOM     51  CG  LYS     7      42.101  52.569  42.250  1.00109.09           C
ATOM     52  CD  LYS     7      42.877  51.289  41.934  1.00109.09           C
ATOM     53  CE  LYS     7      44.189  51.161  42.708  1.00109.09           C
ATOM     54  NZ  LYS     7      44.990  50.047  42.155  1.00109.09           N
ATOM     55  C   LYS     7      38.962  52.393  42.665  1.00109.09           C
ATOM     56  O   LYS     7      38.039  53.186  42.482  1.00109.09           O
ATOM     57  N   ARG     8      39.306  51.954  43.890  1.00 87.91           N
ATOM     58  CA  ARG     8      38.613  52.429  45.053  1.00 87.91           C
ATOM     59  CB  ARG     8      38.833  51.556  46.298  1.00 87.91           C
ATOM     60  CG  ARG     8      38.185  50.174  46.242  1.00 87.91           C
ATOM     61  CD  ARG     8      38.506  49.337  47.483  1.00 87.91           C
ATOM     62  NE  ARG     8      37.670  48.105  47.442  1.00 87.91           N
ATOM     63  CZ  ARG     8      36.457  48.099  48.068  1.00 87.91           C
ATOM     64  NH1 ARG     8      36.011  49.228  48.691  1.00 87.91           N
ATOM     65  NH2 ARG     8      35.694  46.968  48.076  1.00 87.91           N
ATOM     66  C   ARG     8      39.153  53.777  45.401  1.00 87.91           C
ATOM     67  O   ARG     8      40.357  54.010  45.313  1.00 87.91           O
ATOM     68  N   VAL     9      38.259  54.697  45.821  1.00126.30           N
ATOM     69  CA  VAL     9      38.681  56.016  46.205  1.00126.30           C
ATOM     70  CB  VAL     9      37.929  57.114  45.530  1.00126.30           C
ATOM     71  CG1 VAL     9      38.261  57.094  44.036  1.00126.30           C
ATOM     72  CG2 VAL     9      36.440  56.899  45.837  1.00126.30           C
ATOM     73  C   VAL     9      38.401  56.182  47.661  1.00126.30           C
ATOM     74  O   VAL     9      37.354  55.772  48.159  1.00126.30           O
ATOM     75  N   VAL    10      39.341  56.814  48.388  1.00120.30           N
ATOM     76  CA  VAL    10      39.155  56.946  49.800  1.00120.30           C
ATOM     77  CB  VAL    10      39.908  55.887  50.549  1.00120.30           C
ATOM     78  CG1 VAL    10      41.386  56.007  50.150  1.00120.30           C
ATOM     79  CG2 VAL    10      39.656  56.034  52.056  1.00120.30           C
ATOM     80  C   VAL    10      39.669  58.281  50.242  1.00120.30           C
ATOM     81  O   VAL    10      40.462  58.912  49.544  1.00120.30           O
ATOM     82  N   VAL    11      39.198  58.754  51.420  1.00126.77           N
ATOM     83  CA  VAL    11      39.660  60.006  51.951  1.00126.77           C
ATOM     84  CB  VAL    11      38.559  60.856  52.536  1.00126.77           C
ATOM     85  CG1 VAL    11      37.637  61.286  51.382  1.00126.77           C
ATOM     86  CG2 VAL    11      37.817  60.061  53.625  1.00126.77           C
ATOM     87  C   VAL    11      40.703  59.713  52.998  1.00126.77           C
ATOM     88  O   VAL    11      40.404  59.336  54.132  1.00126.77           O
ATOM     89  N   THR    12      41.983  59.832  52.587  1.00141.50           N
ATOM     90  CA  THR    12      43.137  59.566  53.400  1.00141.50           C
ATOM     91  CB  THR    12      44.366  59.284  52.586  1.00141.50           C
ATOM     92  OG1 THR    12      44.711  60.418  51.804  1.00141.50           O
ATOM     93  CG2 THR    12      44.089  58.077  51.675  1.00141.50           C
ATOM     94  C   THR    12      43.484  60.675  54.354  1.00141.50           C
ATOM     95  O   THR    12      43.965  60.409  55.456  1.00141.50           O
ATOM     96  N   GLY    13      43.292  61.954  53.966  1.00 44.96           N
ATOM     97  CA  GLY    13      43.775  62.984  54.852  1.00 44.96           C
ATOM     98  C   GLY    13      42.838  64.146  54.878  1.00 44.96           C
ATOM     99  O   GLY    13      42.129  64.406  53.910  1.00 44.96           O
ATOM    100  N   LEU    14      42.820  64.894  56.003  1.00 74.86           N
ATOM    101  CA  LEU    14      41.914  66.005  56.089  1.00 74.86           C
ATOM    102  CB  LEU    14      40.521  65.535  56.575  1.00 74.86           C
ATOM    103  CG  LEU    14      39.378  66.572  56.615  1.00 74.86           C
ATOM    104  CD1 LEU    14      38.045  65.885  56.957  1.00 74.86           C
ATOM    105  CD2 LEU    14      39.660  67.723  57.588  1.00 74.86           C
ATOM    106  C   LEU    14      42.486  67.024  57.040  1.00 74.86           C
ATOM    107  O   LEU    14      43.145  66.665  58.015  1.00 74.86           O
ATOM    108  N   GLY    15      42.279  68.334  56.757  1.00 37.57           N
ATOM    109  CA  GLY    15      42.719  69.377  57.653  1.00 37.57           C
ATOM    110  C   GLY    15      42.077  70.679  57.250  1.00 37.57           C
ATOM    111  O   GLY    15      41.649  70.840  56.108  1.00 37.57           O
ATOM    112  N   ALA    16      41.980  71.653  58.190  1.00 57.37           N
ATOM    113  CA  ALA    16      41.416  72.928  57.823  1.00 57.37           C
ATOM    114  CB  ALA    16      39.953  72.839  57.355  1.00 57.37           C
ATOM    115  C   ALA    16      41.456  73.902  58.972  1.00 57.37           C
ATOM    116  O   ALA    16      41.781  73.549  60.104  1.00 57.37           O
ATOM    117  N   ILE    17      41.147  75.185  58.666  1.00128.97           N
ATOM    118  CA  ILE    17      41.019  76.264  59.618  1.00128.97           C
ATOM    119  CB  ILE    17      41.653  77.560  59.181  1.00128.97           C
ATOM    120  CG1 ILE    17      43.178  77.497  59.066  1.00128.97           C
ATOM    121  CG2 ILE    17      41.167  78.645  60.155  1.00128.97           C
ATOM    122  CD1 ILE    17      43.907  77.405  60.400  1.00128.97           C
ATOM    123  C   ILE    17      39.569  76.622  59.580  1.00128.97           C
ATOM    124  O   ILE    17      39.035  76.934  58.517  1.00128.97           O
ATOM    125  N   THR    18      38.895  76.629  60.740  1.00135.87           N
ATOM    126  CA  THR    18      37.485  76.888  60.746  1.00135.87           C
ATOM    127  CB  THR    18      36.709  75.652  61.101  1.00135.87           C
ATOM    128  OG1 THR    18      35.322  75.813  60.848  1.00135.87           O
ATOM    129  CG2 THR    18      36.953  75.374  62.593  1.00135.87           C
ATOM    130  C   THR    18      37.208  77.903  61.808  1.00135.87           C
ATOM    131  O   THR    18      38.034  78.150  62.686  1.00135.87           O
ATOM    132  N   PRO    19      36.031  78.466  61.776  1.00153.33           N
ATOM    133  CA  PRO    19      35.701  79.489  62.723  1.00153.33           C
ATOM    134  CD  PRO    19      35.299  78.652  60.533  1.00153.33           C
ATOM    135  CB  PRO    19      34.306  79.965  62.343  1.00153.33           C
ATOM    136  CG  PRO    19      34.309  79.802  60.809  1.00153.33           C
ATOM    137  C   PRO    19      35.927  79.105  64.143  1.00153.33           C
ATOM    138  O   PRO    19      35.447  78.059  64.576  1.00153.33           O
ATOM    139  N   ILE    20      36.613  80.009  64.872  1.00260.41           N
ATOM    140  CA  ILE    20      37.164  79.801  66.174  1.00260.41           C
ATOM    141  CB  ILE    20      36.157  79.942  67.274  1.00260.41           C
ATOM    142  CG1 ILE    20      35.584  81.368  67.293  1.00260.41           C
ATOM    143  CG2 ILE    20      36.832  79.521  68.589  1.00260.41           C
ATOM    144  CD1 ILE    20      34.336  81.508  68.162  1.00260.41           C
ATOM    145  C   ILE    20      37.642  78.403  66.162  1.00260.41           C
ATOM    146  O   ILE    20      37.016  77.504  66.709  1.00260.41           O
ATOM    147  N   GLY    21      38.829  78.206  65.585  1.00 91.43           N
ATOM    148  CA  GLY    21      39.378  76.896  65.491  1.00 91.43           C
ATOM    149  C   GLY    21      40.502  77.007  64.527  1.00 91.43           C
ATOM    150  O   GLY    21      40.299  77.219  63.331  1.00 91.43           O
ATOM    151  N   ASN    22      41.729  76.933  65.063  1.00 91.82           N
ATOM    152  CA  ASN    22      42.909  76.976  64.261  1.00 91.82           C
ATOM    153  CB  ASN    22      44.174  77.213  65.107  1.00 91.82           C
ATOM    154  CG  ASN    22      45.316  77.664  64.204  1.00 91.82           C
ATOM    155  OD1 ASN    22      45.169  77.760  62.987  1.00 91.82           O
ATOM    156  ND2 ASN    22      46.493  77.957  64.820  1.00 91.82           N
ATOM    157  C   ASN    22      43.067  75.658  63.571  1.00 91.82           C
ATOM    158  O   ASN    22      43.382  75.605  62.385  1.00 91.82           O
ATOM    159  N   THR    23      42.830  74.548  64.300  1.00 47.07           N
ATOM    160  CA  THR    23      43.046  73.245  63.739  1.00 47.07           C
ATOM    161  CB  THR    23      44.161  72.493  64.402  1.00 47.07           C
ATOM    162  OG1 THR    23      43.853  72.270  65.770  1.00 47.07           O
ATOM    163  CG2 THR    23      45.450  73.323  64.278  1.00 47.07           C
ATOM    164  C   THR    23      41.802  72.430  63.908  1.00 47.07           C
ATOM    165  O   THR    23      40.830  72.861  64.525  1.00 47.07           O
ATOM    166  N   LEU    24      41.825  71.210  63.337  1.00 71.67           N
ATOM    167  CA  LEU    24      40.716  70.298  63.307  1.00 71.67           C
ATOM    168  CB  LEU    24      40.989  69.083  62.407  1.00 71.67           C
ATOM    169  CG  LEU    24      41.043  69.471  60.920  1.00 71.67           C
ATOM    170  CD1 LEU    24      41.245  68.242  60.022  1.00 71.67           C
ATOM    171  CD2 LEU    24      39.809  70.303  60.530  1.00 71.67           C
ATOM    172  C   LEU    24      40.353  69.822  64.676  1.00 71.67           C
ATOM    173  O   LEU    24      39.192  69.503  64.934  1.00 71.67           O
ATOM    174  N   GLN    25      41.341  69.696  65.576  1.00 42.73           N
ATOM    175  CA  GLN    25      41.055  69.229  66.900  1.00 42.73           C
ATOM    176  CB  GLN    25      42.332  69.042  67.732  1.00 42.73           C
ATOM    177  CG  GLN    25      42.083  68.399  69.094  1.00 42.73           C
ATOM    178  CD  GLN    25      43.428  68.264  69.786  1.00 42.73           C
ATOM    179  OE1 GLN    25      43.579  67.479  70.722  1.00 42.73           O
ATOM    180  NE2 GLN    25      44.436  69.045  69.316  1.00 42.73           N
ATOM    181  C   GLN    25      40.189  70.238  67.588  1.00 42.73           C
ATOM    182  O   GLN    25      39.253  69.877  68.299  1.00 42.73           O
ATOM    183  N   ASP    26      40.487  71.537  67.391  1.00 35.12           N
ATOM    184  CA  ASP    26      39.740  72.591  68.019  1.00 35.12           C
ATOM    185  CB  ASP    26      40.290  73.988  67.678  1.00 35.12           C
ATOM    186  CG  ASP    26      41.683  74.129  68.275  1.00 35.12           C
ATOM    187  OD1 ASP    26      42.016  73.335  69.193  1.00 35.12           O
ATOM    188  OD2 ASP    26      42.436  75.030  67.815  1.00 35.12           O
ATOM    189  C   ASP    26      38.341  72.554  67.492  1.00 35.12           C
ATOM    190  O   ASP    26      37.370  72.667  68.238  1.00 35.12           O
ATOM    191  N   TYR    27      38.221  72.337  66.172  1.00 74.79           N
ATOM    192  CA  TYR    27      36.970  72.374  65.477  1.00 74.79           C
ATOM    193  CB  TYR    27      37.172  72.048  63.983  1.00 74.79           C
ATOM    194  CG  TYR    27      35.855  71.980  63.292  1.00 74.79           C
ATOM    195  CD1 TYR    27      35.118  73.119  63.062  1.00 74.79           C
ATOM    196  CD2 TYR    27      35.368  70.774  62.847  1.00 74.79           C
ATOM    197  CE1 TYR    27      33.908  73.065  62.414  1.00 74.79           C
ATOM    198  CE2 TYR    27      34.159  70.711  62.198  1.00 74.79           C
ATOM    199  CZ  TYR    27      33.426  71.854  61.986  1.00 74.79           C
ATOM    200  OH  TYR    27      32.185  71.786  61.322  1.00 74.79           O
ATOM    201  C   TYR    27      36.039  71.364  66.077  1.00 74.79           C
ATOM    202  O   TYR    27      34.869  71.660  66.319  1.00 74.79           O
ATOM    203  N   TRP    28      36.538  70.144  66.346  1.00 72.47           N
ATOM    204  CA  TRP    28      35.698  69.102  66.866  1.00 72.47           C
ATOM    205  CB  TRP    28      36.357  67.714  66.928  1.00 72.47           C
ATOM    206  CG  TRP    28      35.454  66.672  67.555  1.00 72.47           C
ATOM    207  CD2 TRP    28      34.306  66.096  66.909  1.00 72.47           C
ATOM    208  CD1 TRP    28      35.494  66.137  68.810  1.00 72.47           C
ATOM    209  NE1 TRP    28      34.447  65.262  68.984  1.00 72.47           N
ATOM    210  CE2 TRP    28      33.708  65.228  67.822  1.00 72.47           C
ATOM    211  CE3 TRP    28      33.789  66.278  65.658  1.00 72.47           C
ATOM    212  CZ2 TRP    28      32.578  64.531  67.499  1.00 72.47           C
ATOM    213  CZ3 TRP    28      32.655  65.566  65.331  1.00 72.47           C
ATOM    214  CH2 TRP    28      32.062  64.709  66.235  1.00 72.47           C
ATOM    215  C   TRP    28      35.212  69.420  68.237  1.00 72.47           C
ATOM    216  O   TRP    28      34.043  69.188  68.541  1.00 72.47           O
ATOM    217  N   GLN    29      36.085  69.985  69.090  1.00 82.49           N
ATOM    218  CA  GLN    29      35.728  70.218  70.458  1.00 82.49           C
ATOM    219  CB  GLN    29      36.828  70.955  71.241  1.00 82.49           C
ATOM    220  CG  GLN    29      36.602  70.962  72.754  1.00 82.49           C
ATOM    221  CD  GLN    29      36.999  69.591  73.290  1.00 82.49           C
ATOM    222  OE1 GLN    29      37.930  69.467  74.083  1.00 82.49           O
ATOM    223  NE2 GLN    29      36.278  68.529  72.841  1.00 82.49           N
ATOM    224  C   GLN    29      34.512  71.082  70.443  1.00 82.49           C
ATOM    225  O   GLN    29      33.615  70.912  71.263  1.00 82.49           O
ATOM    226  N   GLY    30      34.467  72.034  69.496  1.00 37.25           N
ATOM    227  CA  GLY    30      33.360  72.930  69.334  1.00 37.25           C
ATOM    228  C   GLY    30      32.127  72.208  68.869  1.00 37.25           C
ATOM    229  O   GLY    30      31.022  72.545  69.290  1.00 37.25           O
ATOM    230  N   LEU    31      32.272  71.233  67.948  1.00 63.53           N
ATOM    231  CA  LEU    31      31.119  70.559  67.418  1.00 63.53           C
ATOM    232  CB  LEU    31      31.495  69.526  66.343  1.00 63.53           C
ATOM    233  CG  LEU    31      32.065  70.150  65.060  1.00 63.53           C
ATOM    234  CD1 LEU    31      32.464  69.067  64.045  1.00 63.53           C
ATOM    235  CD2 LEU    31      31.084  71.174  64.464  1.00 63.53           C
ATOM    236  C   LEU    31      30.441  69.809  68.517  1.00 63.53           C
ATOM    237  O   LEU    31      29.230  69.921  68.705  1.00 63.53           O
ATOM    238  N   MET    32      31.227  69.013  69.267  1.00147.67           N
ATOM    239  CA  MET    32      30.723  68.204  70.338  1.00147.67           C
ATOM    240  CB  MET    32      31.829  67.309  70.922  1.00147.67           C
ATOM    241  CG  MET    32      31.344  66.080  71.696  1.00147.67           C
ATOM    242  SD  MET    32      30.732  64.732  70.639  1.00147.67           S
ATOM    243  CE  MET    32      30.716  63.470  71.945  1.00147.67           C
ATOM    244  C   MET    32      30.238  69.097  71.437  1.00147.67           C
ATOM    245  O   MET    32      29.135  68.934  71.955  1.00147.67           O
ATOM    246  N   GLU    33      31.045  70.123  71.764  1.00116.61           N
ATOM    247  CA  GLU    33      30.784  71.032  72.842  1.00116.61           C
ATOM    248  CB  GLU    33      31.857  72.125  72.980  1.00116.61           C
ATOM    249  CG  GLU    33      31.595  73.108  74.122  1.00116.61           C
ATOM    250  CD  GLU    33      31.895  72.415  75.443  1.00116.61           C
ATOM    251  OE1 GLU    33      32.553  71.341  75.414  1.00116.61           O
ATOM    252  OE2 GLU    33      31.473  72.954  76.501  1.00116.61           O
ATOM    253  C   GLU    33      29.496  71.719  72.559  1.00116.61           C
ATOM    254  O   GLU    33      28.786  72.132  73.474  1.00116.61           O
ATOM    255  N   GLY    34      29.160  71.879  71.270  1.00 32.01           N
ATOM    256  CA  GLY    34      27.948  72.570  70.975  1.00 32.01           C
ATOM    257  C   GLY    34      28.213  74.021  71.201  1.00 32.01           C
ATOM    258  O   GLY    34      27.416  74.716  71.831  1.00 32.01           O
ATOM    259  N   ARG    35      29.379  74.503  70.724  1.00 94.19           N
ATOM    260  CA  ARG    35      29.689  75.896  70.868  1.00 94.19           C
ATOM    261  CB  ARG    35      31.135  76.197  71.300  1.00 94.19           C
ATOM    262  CG  ARG    35      31.424  75.753  72.738  1.00 94.19           C
ATOM    263  CD  ARG    35      32.638  76.432  73.379  1.00 94.19           C
ATOM    264  NE  ARG    35      32.189  77.759  73.893  1.00 94.19           N
ATOM    265  CZ  ARG    35      32.308  78.870  73.109  1.00 94.19           C
ATOM    266  NH1 ARG    35      32.880  78.772  71.874  1.00 94.19           N
ATOM    267  NH2 ARG    35      31.853  80.079  73.554  1.00 94.19           N
ATOM    268  C   ARG    35      29.414  76.576  69.560  1.00 94.19           C
ATOM    269  O   ARG    35      29.611  76.010  68.486  1.00 94.19           O
ATOM    270  N   ASN    36      28.975  77.846  69.645  1.00177.40           N
ATOM    271  CA  ASN    36      28.454  78.612  68.543  1.00177.40           C
ATOM    272  CB  ASN    36      27.941  80.000  68.977  1.00177.40           C
ATOM    273  CG  ASN    36      26.974  80.536  67.922  1.00177.40           C
ATOM    274  OD1 ASN    36      26.964  80.098  66.773  1.00177.40           O
ATOM    275  ND2 ASN    36      26.125  81.518  68.330  1.00177.40           N
ATOM    276  C   ASN    36      29.431  78.804  67.414  1.00177.40           C
ATOM    277  O   ASN    36      29.047  78.764  66.261  1.00177.40           O
ATOM    278  N   GLY    37      30.704  79.107  67.635  1.00228.90           N
ATOM    279  CA  GLY    37      31.615  79.188  66.524  1.00228.90           C
ATOM    280  C   GLY    37      31.509  80.525  65.860  1.00228.90           C
ATOM    281  O   GLY    37      32.492  81.059  65.352  1.00228.90           O
ATOM    282  N   ILE    38      30.311  81.127  65.853  1.00170.19           N
ATOM    283  CA  ILE    38      30.193  82.411  65.235  1.00170.19           C
ATOM    284  CB  ILE    38      29.034  82.531  64.288  1.00170.19           C
ATOM    285  CG1 ILE    38      27.696  82.325  65.014  1.00170.19           C
ATOM    286  CG2 ILE    38      29.273  81.549  63.131  1.00170.19           C
ATOM    287  CD1 ILE    38      26.486  82.697  64.160  1.00170.19           C
ATOM    288  C   ILE    38      30.035  83.383  66.354  1.00170.19           C
ATOM    289  O   ILE    38      29.341  83.111  67.332  1.00170.19           O
ATOM    290  N   GLY    39      30.728  84.532  66.277  1.00145.30           N
ATOM    291  CA  GLY    39      30.618  85.459  67.367  1.00145.30           C
ATOM    292  C   GLY    39      30.932  86.823  66.855  1.00145.30           C
ATOM    293  O   GLY    39      31.395  86.984  65.729  1.00145.30           O
ATOM    294  N   PRO    40      30.630  87.819  67.644  1.00105.22           N
ATOM    295  CA  PRO    40      30.975  89.162  67.273  1.00105.22           C
ATOM    296  CD  PRO    40      29.458  87.779  68.500  1.00105.22           C
ATOM    297  CB  PRO    40      30.022  90.085  68.037  1.00105.22           C
ATOM    298  CG  PRO    40      29.401  89.184  69.120  1.00105.22           C
ATOM    299  C   PRO    40      32.419  89.400  67.556  1.00105.22           C
ATOM    300  O   PRO    40      32.879  89.037  68.638  1.00105.22           O
ATOM    301  N   ILE    41      33.155  90.012  66.612  1.00174.80           N
ATOM    302  CA  ILE    41      34.535  90.298  66.870  1.00174.80           C
ATOM    303  CB  ILE    41      35.433  89.148  66.492  1.00174.80           C
ATOM    304  CG1 ILE    41      36.732  89.098  67.325  1.00174.80           C
ATOM    305  CG2 ILE    41      35.670  89.238  64.978  1.00174.80           C
ATOM    306  CD1 ILE    41      37.719  90.246  67.123  1.00174.80           C
ATOM    307  C   ILE    41      34.844  91.473  65.998  1.00174.80           C
ATOM    308  O   ILE    41      34.117  91.743  65.047  1.00174.80           O
ATOM    309  N   THR    42      35.906  92.234  66.307  1.00160.95           N
ATOM    310  CA  THR    42      36.218  93.321  65.432  1.00160.95           C
ATOM    311  CB  THR    42      36.805  94.494  66.167  1.00160.95           C
ATOM    312  OG1 THR    42      37.098  95.546  65.261  1.00160.95           O
ATOM    313  CG2 THR    42      38.075  94.053  66.917  1.00160.95           C
ATOM    314  C   THR    42      37.224  92.832  64.437  1.00160.95           C
ATOM    315  O   THR    42      38.286  93.425  64.258  1.00160.95           O
ATOM    316  N   ARG    43      36.909  91.722  63.738  1.00178.51           N
ATOM    317  CA  ARG    43      37.825  91.254  62.741  1.00178.51           C
ATOM    318  CB  ARG    43      37.359  89.950  62.080  1.00178.51           C
ATOM    319  CG  ARG    43      38.325  89.443  61.010  1.00178.51           C
ATOM    320  CD  ARG    43      37.795  88.237  60.236  1.00178.51           C
ATOM    321  NE  ARG    43      38.757  87.941  59.138  1.00178.51           N
ATOM    322  CZ  ARG    43      39.829  87.127  59.364  1.00178.51           C
ATOM    323  NH1 ARG    43      40.052  86.615  60.610  1.00178.51           N
ATOM    324  NH2 ARG    43      40.672  86.815  58.336  1.00178.51           N
ATOM    325  C   ARG    43      37.879  92.306  61.678  1.00178.51           C
ATOM    326  O   ARG    43      38.951  92.762  61.282  1.00178.51           O
ATOM    327  N   PHE    44      36.684  92.722  61.206  1.00141.43           N
ATOM    328  CA  PHE    44      36.544  93.847  60.341  1.00141.43           C
ATOM    329  CB  PHE    44      35.592  93.623  59.152  1.00141.43           C
ATOM    330  CG  PHE    44      35.719  94.813  58.261  1.00141.43           C
ATOM    331  CD1 PHE    44      36.854  94.989  57.502  1.00141.43           C
ATOM    332  CD2 PHE    44      34.705  95.738  58.165  1.00141.43           C
ATOM    333  CE1 PHE    44      36.985  96.079  56.676  1.00141.43           C
ATOM    334  CE2 PHE    44      34.830  96.831  57.342  1.00141.43           C
ATOM    335  CZ  PHE    44      35.970  97.002  56.594  1.00141.43           C
ATOM    336  C   PHE    44      35.931  94.834  61.275  1.00141.43           C
ATOM    337  O   PHE    44      35.736  94.523  62.449  1.00141.43           O
ATOM    338  N   ASP    45      35.621  96.054  60.813  1.00 88.02           N
ATOM    339  CA  ASP    45      35.074  97.021  61.717  1.00 88.02           C
ATOM    340  CB  ASP    45      35.009  98.436  61.119  1.00 88.02           C
ATOM    341  CG  ASP    45      34.852  99.433  62.262  1.00 88.02           C
ATOM    342  OD1 ASP    45      34.878  98.992  63.442  1.00 88.02           O
ATOM    343  OD2 ASP    45      34.710 100.650  61.972  1.00 88.02           O
ATOM    344  C   ASP    45      33.686  96.572  62.060  1.00 88.02           C
ATOM    345  O   ASP    45      33.309  95.435  61.779  1.00 88.02           O
ATOM    346  N   ALA    46      32.893  97.446  62.713  1.00 64.03           N
ATOM    347  CA  ALA    46      31.584  97.037  63.127  1.00 64.03           C
ATOM    348  CB  ALA    46      30.784  98.172  63.788  1.00 64.03           C
ATOM    349  C   ALA    46      30.850  96.616  61.896  1.00 64.03           C
ATOM    350  O   ALA    46      30.240  95.548  61.896  1.00 64.03           O
ATOM    351  N   SER    47      30.926  97.447  60.829  1.00185.99           N
ATOM    352  CA  SER    47      30.397  97.194  59.512  1.00185.99           C
ATOM    353  CB  SER    47      30.002  95.737  59.194  1.00185.99           C
ATOM    354  OG  SER    47      31.152  94.904  59.215  1.00185.99           O
ATOM    355  C   SER    47      29.216  98.064  59.254  1.00185.99           C
ATOM    356  O   SER    47      28.706  98.727  60.147  1.00185.99           O
ATOM    357  N   ASP    48      28.725  98.080  58.005  1.00 79.14           N
ATOM    358  CA  ASP    48      27.607  98.921  57.691  1.00 79.14           C
ATOM    359  CB  ASP    48      27.164  98.790  56.223  1.00 79.14           C
ATOM    360  CG  ASP    48      28.254  99.374  55.328  1.00 79.14           C
ATOM    361  OD1 ASP    48      28.931 100.347  55.758  1.00 79.14           O
ATOM    362  OD2 ASP    48      28.420  98.853  54.193  1.00 79.14           O
ATOM    363  C   ASP    48      26.478  98.475  58.560  1.00 79.14           C
ATOM    364  O   ASP    48      25.727  99.288  59.088  1.00 79.14           O
ATOM    365  N   GLN    49      26.307  97.152  58.707  1.00215.61           N
ATOM    366  CA  GLN    49      25.312  96.612  59.584  1.00215.61           C
ATOM    367  CB  GLN    49      23.878  96.863  59.086  1.00215.61           C
ATOM    368  CG  GLN    49      23.561  96.174  57.756  1.00215.61           C
ATOM    369  CD  GLN    49      22.127  96.519  57.385  1.00215.61           C
ATOM    370  OE1 GLN    49      21.857  97.015  56.290  1.00215.61           O
ATOM    371  NE2 GLN    49      21.178  96.251  58.319  1.00215.61           N
ATOM    372  C   GLN    49      25.554  95.142  59.547  1.00215.61           C
ATOM    373  O   GLN    49      24.665  94.335  59.812  1.00215.61           O
ATOM    374  N   ALA    50      26.810  94.782  59.236  1.00 90.31           N
ATOM    375  CA  ALA    50      27.250  93.432  59.049  1.00 90.31           C
ATOM    376  CB  ALA    50      28.516  93.334  58.179  1.00 90.31           C
ATOM    377  C   ALA    50      27.557  92.765  60.360  1.00 90.31           C
ATOM    378  O   ALA    50      27.546  93.399  61.414  1.00 90.31           O
ATOM    379  N   CYS    51      27.816  91.435  60.293  1.00182.83           N
ATOM    380  CA  CYS    51      28.109  90.556  61.407  1.00182.83           C
ATOM    381  CB  CYS    51      27.392  89.208  61.296  1.00182.83           C
ATOM    382  SG  CYS    51      27.988  88.227  59.883  1.00182.83           S
ATOM    383  C   CYS    51      29.599  90.225  61.426  1.00182.83           C
ATOM    384  O   CYS    51      30.396  91.005  60.910  1.00182.83           O
ATOM    385  N   ARG    52      30.014  89.062  62.028  1.00329.80           N
ATOM    386  CA  ARG    52      31.413  88.652  62.194  1.00329.80           C
ATOM    387  CB  ARG    52      31.879  88.710  63.654  1.00329.80           C
ATOM    388  CG  ARG    52      31.547  90.058  64.292  1.00329.80           C
ATOM    389  CD  ARG    52      30.057  90.186  64.618  1.00329.80           C
ATOM    390  NE  ARG    52      29.754  91.619  64.875  1.00329.80           N
ATOM    391  CZ  ARG    52      28.477  91.993  65.178  1.00329.80           C
ATOM    392  NH1 ARG    52      27.500  91.052  65.332  1.00329.80           N
ATOM    393  NH2 ARG    52      28.177  93.314  65.329  1.00329.80           N
ATOM    394  C   ARG    52      31.645  87.221  61.666  1.00329.80           C
ATOM    395  O   ARG    52      30.690  86.606  61.202  1.00329.80           O
ATOM    396  N   PHE    53      32.906  86.654  61.749  1.00252.44           N
ATOM    397  CA  PHE    53      33.408  85.415  61.102  1.00252.44           C
ATOM    398  CB  PHE    53      34.114  85.711  59.767  1.00252.44           C
ATOM    399  CG  PHE    53      33.141  86.304  58.810  1.00252.44           C
ATOM    400  CD1 PHE    53      32.890  87.658  58.807  1.00252.44           C
ATOM    401  CD2 PHE    53      32.486  85.501  57.906  1.00252.44           C
ATOM    402  CE1 PHE    53      31.992  88.200  57.918  1.00252.44           C
ATOM    403  CE2 PHE    53      31.587  86.038  57.017  1.00252.44           C
ATOM    404  CZ  PHE    53      31.340  87.388  57.022  1.00252.44           C
ATOM    405  C   PHE    53      34.512  84.592  61.931  1.00252.44           C
ATOM    406  O   PHE    53      34.200  84.352  63.094  1.00252.44           O
ATOM    407  N   GLY    54      35.744  84.103  61.342  1.00176.45           N
ATOM    408  CA  GLY    54      36.941  83.235  61.726  1.00176.45           C
ATOM    409  C   GLY    54      37.995  83.862  62.646  1.00176.45           C
ATOM    410  O   GLY    54      38.052  85.074  62.820  1.00176.45           O
ATOM    411  N   GLY    55      38.882  83.013  63.256  1.00 86.69           N
ATOM    412  CA  GLY    55      39.865  83.377  64.274  1.00 86.69           C
ATOM    413  C   GLY    55      41.035  84.261  63.888  1.00 86.69           C
ATOM    414  O   GLY    55      41.207  85.326  64.479  1.00 86.69           O
ATOM    415  N   GLU    56      41.877  83.880  62.900  1.00118.44           N
ATOM    416  CA  GLU    56      43.057  84.667  62.609  1.00118.44           C
ATOM    417  CB  GLU    56      44.270  84.319  63.489  1.00118.44           C
ATOM    418  CG  GLU    56      45.533  85.108  63.134  1.00118.44           C
ATOM    419  CD  GLU    56      46.605  84.788  64.167  1.00118.44           C
ATOM    420  OE1 GLU    56      46.232  84.323  65.278  1.00118.44           O
ATOM    421  OE2 GLU    56      47.807  85.005  63.862  1.00118.44           O
ATOM    422  C   GLU    56      43.444  84.371  61.200  1.00118.44           C
ATOM    423  O   GLU    56      43.155  83.288  60.698  1.00118.44           O
ATOM    424  N   VAL    57      44.106  85.322  60.507  1.00174.61           N
ATOM    425  CA  VAL    57      44.405  85.028  59.137  1.00174.61           C
ATOM    426  CB  VAL    57      43.446  85.699  58.195  1.00174.61           C
ATOM    427  CG1 VAL    57      43.632  87.221  58.314  1.00174.61           C
ATOM    428  CG2 VAL    57      43.677  85.154  56.775  1.00174.61           C
ATOM    429  C   VAL    57      45.776  85.504  58.771  1.00174.61           C
ATOM    430  O   VAL    57      46.265  85.206  57.682  1.00174.61           O
ATOM    431  N   LYS    58      46.427  86.268  59.665  1.00102.48           N
ATOM    432  CA  LYS    58      47.728  86.818  59.403  1.00102.48           C
ATOM    433  CB  LYS    58      48.167  87.874  60.435  1.00102.48           C
ATOM    434  CG  LYS    58      48.411  87.328  61.845  1.00102.48           C
ATOM    435  CD  LYS    58      49.194  88.300  62.731  1.00102.48           C
ATOM    436  CE  LYS    58      49.292  87.879  64.200  1.00102.48           C
ATOM    437  NZ  LYS    58      50.167  88.825  64.927  1.00102.48           N
ATOM    438  C   LYS    58      48.787  85.761  59.393  1.00102.48           C
ATOM    439  O   LYS    58      49.742  85.848  58.624  1.00102.48           O
ATOM    440  N   ASP    59      48.651  84.734  60.253  1.00 97.93           N
ATOM    441  CA  ASP    59      49.707  83.776  60.434  1.00 97.93           C
ATOM    442  CB  ASP    59      49.438  82.764  61.562  1.00 97.93           C
ATOM    443  CG  ASP    59      48.229  81.927  61.172  1.00 97.93           C
ATOM    444  OD1 ASP    59      47.313  82.478  60.504  1.00 97.93           O
ATOM    445  OD2 ASP    59      48.206  80.723  61.543  1.00 97.93           O
ATOM    446  C   ASP    59      49.980  83.003  59.184  1.00 97.93           C
ATOM    447  O   ASP    59      49.086  82.721  58.387  1.00 97.93           O
ATOM    448  N   PHE    60      51.279  82.676  58.991  1.00 88.92           N
ATOM    449  CA  PHE    60      51.750  81.909  57.876  1.00 88.92           C
ATOM    450  CB  PHE    60      51.634  82.707  56.561  1.00 88.92           C
ATOM    451  CG  PHE    60      52.171  81.929  55.411  1.00 88.92           C
ATOM    452  CD1 PHE    60      51.540  80.791  54.961  1.00 88.92           C
ATOM    453  CD2 PHE    60      53.293  82.372  54.752  1.00 88.92           C
ATOM    454  CE1 PHE    60      52.046  80.093  53.888  1.00 88.92           C
ATOM    455  CE2 PHE    60      53.802  81.680  53.680  1.00 88.92           C
ATOM    456  CZ  PHE    60      53.178  80.535  53.249  1.00 88.92           C
ATOM    457  C   PHE    60      53.195  81.588  58.157  1.00 88.92           C
ATOM    458  O   PHE    60      53.890  82.373  58.800  1.00 88.92           O
ATOM    459  N   ASP    61      53.682  80.413  57.695  1.00 66.34           N
ATOM    460  CA  ASP    61      55.057  80.024  57.898  1.00 66.34           C
ATOM    461  CB  ASP    61      55.201  78.534  58.259  1.00 66.34           C
ATOM    462  CG  ASP    61      56.640  78.230  58.659  1.00 66.34           C
ATOM    463  OD1 ASP    61      57.571  78.891  58.125  1.00 66.34           O
ATOM    464  OD2 ASP    61      56.822  77.322  59.514  1.00 66.34           O
ATOM    465  C   ASP    61      55.743  80.239  56.585  1.00 66.34           C
ATOM    466  O   ASP    61      56.002  79.297  55.841  1.00 66.34           O
ATOM    467  N   ALA    62      56.097  81.506  56.309  1.00 55.48           N
ATOM    468  CA  ALA    62      56.596  81.960  55.039  1.00 55.48           C
ATOM    469  CB  ALA    62      56.782  83.485  54.994  1.00 55.48           C
ATOM    470  C   ALA    62      57.900  81.355  54.624  1.00 55.48           C
ATOM    471  O   ALA    62      58.071  81.038  53.447  1.00 55.48           O
ATOM    472  N   THR    63      58.845  81.158  55.561  1.00107.40           N
ATOM    473  CA  THR    63      60.170  80.772  55.167  1.00107.40           C
ATOM    474  CB  THR    63      61.082  80.532  56.332  1.00107.40           C
ATOM    475  OG1 THR    63      60.583  79.468  57.129  1.00107.40           O
ATOM    476  CG2 THR    63      61.177  81.823  57.160  1.00107.40           C
ATOM    477  C   THR    63      60.141  79.513  54.367  1.00107.40           C
ATOM    478  O   THR    63      60.778  79.434  53.318  1.00107.40           O
ATOM    479  N   GLN    64      59.395  78.494  54.813  1.00 90.41           N
ATOM    480  CA  GLN    64      59.436  77.273  54.068  1.00 90.41           C
ATOM    481  CB  GLN    64      58.622  76.161  54.741  1.00 90.41           C
ATOM    482  CG  GLN    64      59.139  75.787  56.130  1.00 90.41           C
ATOM    483  CD  GLN    64      58.243  74.689  56.682  1.00 90.41           C
ATOM    484  OE1 GLN    64      57.332  74.211  56.008  1.00 90.41           O
ATOM    485  NE2 GLN    64      58.508  74.279  57.951  1.00 90.41           N
ATOM    486  C   GLN    64      58.851  77.480  52.701  1.00 90.41           C
ATOM    487  O   GLN    64      59.434  77.065  51.700  1.00 90.41           O
ATOM    488  N   PHE    65      57.670  78.122  52.623  1.00156.94           N
ATOM    489  CA  PHE    65      56.979  78.240  51.369  1.00156.94           C
ATOM    490  CB  PHE    65      55.511  78.666  51.549  1.00156.94           C
ATOM    491  CG  PHE    65      54.882  77.684  52.480  1.00156.94           C
ATOM    492  CD1 PHE    65      54.497  76.434  52.055  1.00156.94           C
ATOM    493  CD2 PHE    65      54.703  78.008  53.803  1.00156.94           C
ATOM    494  CE1 PHE    65      53.926  75.541  52.934  1.00156.94           C
ATOM    495  CE2 PHE    65      54.132  77.122  54.686  1.00156.94           C
ATOM    496  CZ  PHE    65      53.741  75.880  54.252  1.00156.94           C
ATOM    497  C   PHE    65      57.609  79.205  50.383  1.00156.94           C
ATOM    498  O   PHE    65      57.809  78.816  49.231  1.00156.94           O
ATOM    499  N   LEU    66      57.926  80.475  50.783  1.00170.07           N
ATOM    500  CA  LEU    66      58.414  81.447  49.821  1.00170.07           C
ATOM    501  CB  LEU    66      57.308  81.930  48.854  1.00170.07           C
ATOM    502  CG  LEU    66      57.827  82.778  47.674  1.00170.07           C
ATOM    503  CD1 LEU    66      58.777  81.959  46.787  1.00170.07           C
ATOM    504  CD2 LEU    66      56.682  83.432  46.885  1.00170.07           C
ATOM    505  C   LEU    66      59.007  82.645  50.524  1.00170.07           C
ATOM    506  O   LEU    66      58.987  82.739  51.750  1.00170.07           O
ATOM    507  N   ASP    67      59.547  83.605  49.736  1.00 88.93           N
ATOM    508  CA  ASP    67      60.234  84.778  50.209  1.00 88.93           C
ATOM    509  CB  ASP    67      60.902  85.572  49.074  1.00 88.93           C
ATOM    510  CG  ASP    67      62.071  84.735  48.574  1.00 88.93           C
ATOM    511  OD1 ASP    67      63.042  84.557  49.357  1.00 88.93           O
ATOM    512  OD2 ASP    67      62.010  84.266  47.406  1.00 88.93           O
ATOM    513  C   ASP    67      59.294  85.685  50.943  1.00 88.93           C
ATOM    514  O   ASP    67      58.086  85.694  50.710  1.00 88.93           O
ATOM    515  N   ARG    68      59.874  86.479  51.867  1.00158.15           N
ATOM    516  CA  ARG    68      59.176  87.362  52.757  1.00158.15           C
ATOM    517  CB  ARG    68      60.150  88.097  53.696  1.00158.15           C
ATOM    518  CG  ARG    68      59.533  89.218  54.535  1.00158.15           C
ATOM    519  CD  ARG    68      58.642  88.760  55.690  1.00158.15           C
ATOM    520  NE  ARG    68      58.278  89.993  56.442  1.00158.15           N
ATOM    521  CZ  ARG    68      57.817  89.929  57.725  1.00158.15           C
ATOM    522  NH1 ARG    68      57.643  88.722  58.338  1.00158.15           N
ATOM    523  NH2 ARG    68      57.533  91.083  58.397  1.00158.15           N
ATOM    524  C   ARG    68      58.410  88.407  52.009  1.00158.15           C
ATOM    525  O   ARG    68      57.231  88.618  52.285  1.00158.15           O
ATOM    526  N   LYS    69      59.042  89.101  51.046  1.00143.37           N
ATOM    527  CA  LYS    69      58.314  90.152  50.393  1.00143.37           C
ATOM    528  CB  LYS    69      59.183  91.041  49.492  1.00143.37           C
ATOM    529  CG  LYS    69      60.255  91.815  50.264  1.00143.37           C
ATOM    530  CD  LYS    69      59.708  92.648  51.428  1.00143.37           C
ATOM    531  CE  LYS    69      58.799  93.807  51.006  1.00143.37           C
ATOM    532  NZ  LYS    69      57.421  93.313  50.788  1.00143.37           N
ATOM    533  C   LYS    69      57.219  89.575  49.555  1.00143.37           C
ATOM    534  O   LYS    69      56.086  90.053  49.579  1.00143.37           O
ATOM    535  N   GLU    70      57.532  88.497  48.817  1.00 97.86           N
ATOM    536  CA  GLU    70      56.615  87.899  47.893  1.00 97.86           C
ATOM    537  CB  GLU    70      57.227  86.663  47.220  1.00 97.86           C
ATOM    538  CG  GLU    70      58.581  86.930  46.559  1.00 97.86           C
ATOM    539  CD  GLU    70      58.374  87.418  45.135  1.00 97.86           C
ATOM    540  OE1 GLU    70      57.689  88.458  44.951  1.00 97.86           O
ATOM    541  OE2 GLU    70      58.915  86.755  44.209  1.00 97.86           O
ATOM    542  C   GLU    70      55.437  87.423  48.681  1.00 97.86           C
ATOM    543  O   GLU    70      54.300  87.473  48.220  1.00 97.86           O
ATOM    544  N   ALA    71      55.704  86.915  49.894  1.00 52.35           N
ATOM    545  CA  ALA    71      54.711  86.391  50.790  1.00 52.35           C
ATOM    546  CB  ALA    71      55.317  85.753  52.052  1.00 52.35           C
ATOM    547  C   ALA    71      53.794  87.479  51.239  1.00 52.35           C
ATOM    548  O   ALA    71      52.599  87.264  51.444  1.00 52.35           O
ATOM    549  N   LYS    72      54.349  88.686  51.420  1.00134.27           N
ATOM    550  CA  LYS    72      53.585  89.788  51.913  1.00134.27           C
ATOM    551  CB  LYS    72      54.408  91.085  51.983  1.00134.27           C
ATOM    552  CG  LYS    72      55.470  91.078  53.085  1.00134.27           C
ATOM    553  CD  LYS    72      54.883  91.003  54.497  1.00134.27           C
ATOM    554  CE  LYS    72      54.352  89.620  54.879  1.00134.27           C
ATOM    555  NZ  LYS    72      53.830  89.649  56.266  1.00134.27           N
ATOM    556  C   LYS    72      52.448  90.012  50.979  1.00134.27           C
ATOM    557  O   LYS    72      51.341  90.313  51.421  1.00134.27           O
ATOM    558  N   ARG    73      52.673  89.886  49.659  1.00187.31           N
ATOM    559  CA  ARG    73      51.540  90.103  48.820  1.00187.31           C
ATOM    560  CB  ARG    73      51.849  90.955  47.582  1.00187.31           C
ATOM    561  CG  ARG    73      52.301  92.380  47.913  1.00187.31           C
ATOM    562  CD  ARG    73      51.252  93.202  48.665  1.00187.31           C
ATOM    563  NE  ARG    73      51.833  94.549  48.928  1.00187.31           N
ATOM    564  CZ  ARG    73      51.146  95.461  49.675  1.00187.31           C
ATOM    565  NH1 ARG    73      49.928  95.134  50.198  1.00187.31           N
ATOM    566  NH2 ARG    73      51.684  96.693  49.912  1.00187.31           N
ATOM    567  C   ARG    73      51.041  88.780  48.339  1.00187.31           C
ATOM    568  O   ARG    73      51.053  88.517  47.140  1.00187.31           O
ATOM    569  N   MET    74      50.562  87.922  49.262  1.00 80.26           N
ATOM    570  CA  MET    74      49.984  86.672  48.866  1.00 80.26           C
ATOM    571  CB  MET    74      50.732  85.413  49.334  1.00 80.26           C
ATOM    572  CG  MET    74      52.053  85.159  48.608  1.00 80.26           C
ATOM    573  SD  MET    74      52.692  83.468  48.811  1.00 80.26           S
ATOM    574  CE  MET    74      52.989  83.597  50.598  1.00 80.26           C
ATOM    575  C   MET    74      48.627  86.627  49.478  1.00 80.26           C
ATOM    576  O   MET    74      48.435  87.076  50.608  1.00 80.26           O
ATOM    577  N   ASP    75      47.628  86.096  48.744  1.00138.89           N
ATOM    578  CA  ASP    75      46.348  86.107  49.376  1.00138.89           C
ATOM    579  CB  ASP    75      45.118  85.916  48.452  1.00138.89           C
ATOM    580  CG  ASP    75      45.042  84.542  47.802  1.00138.89           C
ATOM    581  OD1 ASP    75      45.652  83.574  48.324  1.00138.89           O
ATOM    582  OD2 ASP    75      44.334  84.444  46.766  1.00138.89           O
ATOM    583  C   ASP    75      46.382  85.118  50.498  1.00138.89           C
ATOM    584  O   ASP    75      46.983  84.050  50.413  1.00138.89           O
ATOM    585  N   ARG    76      45.709  85.476  51.599  1.00 81.25           N
ATOM    586  CA  ARG    76      45.731  84.741  52.828  1.00 81.25           C
ATOM    587  CB  ARG    76      44.937  85.457  53.932  1.00 81.25           C
ATOM    588  CG  ARG    76      45.491  86.862  54.186  1.00 81.25           C
ATOM    589  CD  ARG    76      44.961  87.566  55.436  1.00 81.25           C
ATOM    590  NE  ARG    76      45.629  88.896  55.477  1.00 81.25           N
ATOM    591  CZ  ARG    76      46.888  89.010  55.989  1.00 81.25           C
ATOM    592  NH1 ARG    76      47.514  87.916  56.510  1.00 81.25           N
ATOM    593  NH2 ARG    76      47.525  90.216  55.971  1.00 81.25           N
ATOM    594  C   ARG    76      45.160  83.379  52.613  1.00 81.25           C
ATOM    595  O   ARG    76      45.535  82.438  53.312  1.00 81.25           O
ATOM    596  N   PHE    77      44.217  83.239  51.662  1.00 88.66           N
ATOM    597  CA  PHE    77      43.618  81.954  51.429  1.00 88.66           C
ATOM    598  CB  PHE    77      42.798  81.872  50.127  1.00 88.66           C
ATOM    599  CG  PHE    77      41.812  82.976  49.975  1.00 88.66           C
ATOM    600  CD1 PHE    77      42.211  84.174  49.428  1.00 88.66           C
ATOM    601  CD2 PHE    77      40.496  82.816  50.336  1.00 88.66           C
ATOM    602  CE1 PHE    77      41.319  85.206  49.260  1.00 88.66           C
ATOM    603  CE2 PHE    77      39.599  83.846  50.171  1.00 88.66           C
ATOM    604  CZ  PHE    77      40.007  85.045  49.634  1.00 88.66           C
ATOM    605  C   PHE    77      44.747  81.038  51.094  1.00 88.66           C
ATOM    606  O   PHE    77      44.964  80.012  51.737  1.00 88.66           O
ATOM    607  N   CYS    78      45.540  81.463  50.096  1.00 52.96           N
ATOM    608  CA  CYS    78      46.610  80.690  49.548  1.00 52.96           C
ATOM    609  CB  CYS    78      47.365  81.430  48.432  1.00 52.96           C
ATOM    610  SG  CYS    78      48.731  80.444  47.752  1.00 52.96           S
ATOM    611  C   CYS    78      47.595  80.407  50.627  1.00 52.96           C
ATOM    612  O   CYS    78      48.177  79.325  50.657  1.00 52.96           O
ATOM    613  N   HIS    79      47.825  81.378  51.531  1.00 95.71           N
ATOM    614  CA  HIS    79      48.786  81.154  52.569  1.00 95.71           C
ATOM    615  ND1 HIS    79      48.884  84.806  53.265  1.00 95.71           N
ATOM    616  CG  HIS    79      49.478  83.576  53.095  1.00 95.71           C
ATOM    617  CB  HIS    79      48.891  82.294  53.597  1.00 95.71           C
ATOM    618  NE2 HIS    79      50.809  85.170  52.215  1.00 95.71           N
ATOM    619  CD2 HIS    79      50.652  83.816  52.450  1.00 95.71           C
ATOM    620  CE1 HIS    79      49.723  85.723  52.723  1.00 95.71           C
ATOM    621  C   HIS    79      48.369  79.974  53.384  1.00 95.71           C
ATOM    622  O   HIS    79      49.124  79.015  53.529  1.00 95.71           O
ATOM    623  N   PHE    80      47.139  80.001  53.931  1.00104.60           N
ATOM    624  CA  PHE    80      46.744  78.927  54.795  1.00104.60           C
ATOM    625  CB  PHE    80      45.528  79.153  55.713  1.00104.60           C
ATOM    626  CG  PHE    80      45.698  78.046  56.707  1.00104.60           C
ATOM    627  CD1 PHE    80      46.662  78.170  57.681  1.00104.60           C
ATOM    628  CD2 PHE    80      44.939  76.894  56.674  1.00104.60           C
ATOM    629  CE1 PHE    80      46.869  77.179  58.610  1.00104.60           C
ATOM    630  CE2 PHE    80      45.144  75.895  57.599  1.00104.60           C
ATOM    631  CZ  PHE    80      46.113  76.032  58.563  1.00104.60           C
ATOM    632  C   PHE    80      46.489  77.690  53.996  1.00104.60           C
ATOM    633  O   PHE    80      46.573  76.583  54.519  1.00104.60           O
ATOM    634  N   ALA    81      46.090  77.826  52.721  1.00 43.38           N
ATOM    635  CA  ALA    81      45.823  76.632  51.973  1.00 43.38           C
ATOM    636  CB  ALA    81      45.345  76.918  50.539  1.00 43.38           C
ATOM    637  C   ALA    81      47.080  75.821  51.881  1.00 43.38           C
ATOM    638  O   ALA    81      47.076  74.614  52.125  1.00 43.38           O
ATOM    639  N   VAL    82      48.213  76.481  51.585  1.00 65.50           N
ATOM    640  CA  VAL    82      49.452  75.789  51.400  1.00 65.50           C
ATOM    641  CB  VAL    82      50.580  76.709  51.044  1.00 65.50           C
ATOM    642  CG1 VAL    82      51.852  75.866  50.872  1.00 65.50           C
ATOM    643  CG2 VAL    82      50.182  77.489  49.776  1.00 65.50           C
ATOM    644  C   VAL    82      49.781  75.063  52.666  1.00 65.50           C
ATOM    645  O   VAL    82      50.405  74.005  52.629  1.00 65.50           O
ATOM    646  N   CYS    83      49.444  75.654  53.828  1.00 57.85           N
ATOM    647  CA  CYS    83      49.674  75.033  55.107  1.00 57.85           C
ATOM    648  CB  CYS    83      49.451  76.012  56.270  1.00 57.85           C
ATOM    649  SG  CYS    83      50.614  77.407  56.232  1.00 57.85           S
ATOM    650  C   CYS    83      48.770  73.854  55.351  1.00 57.85           C
ATOM    651  O   CYS    83      49.233  72.775  55.716  1.00 57.85           O
ATOM    652  N   ALA    84      47.448  74.031  55.142  1.00 45.18           N
ATOM    653  CA  ALA    84      46.474  73.024  55.467  1.00 45.18           C
ATOM    654  CB  ALA    84      45.027  73.489  55.229  1.00 45.18           C
ATOM    655  C   ALA    84      46.685  71.806  54.633  1.00 45.18           C
ATOM    656  O   ALA    84      46.570  70.690  55.134  1.00 45.18           O
ATOM    657  N   SER    85      46.990  71.972  53.338  1.00 93.12           N
ATOM    658  CA  SER    85      47.156  70.853  52.455  1.00 93.12           C
ATOM    659  CB  SER    85      47.388  71.280  50.998  1.00 93.12           C
ATOM    660  OG  SER    85      46.245  71.961  50.507  1.00 93.12           O
ATOM    661  C   SER    85      48.352  70.066  52.878  1.00 93.12           C
ATOM    662  O   SER    85      48.411  68.859  52.652  1.00 93.12           O
ATOM    663  N   GLN    86      49.380  70.736  53.428  1.00147.01           N
ATOM    664  CA  GLN    86      50.506  69.998  53.922  1.00147.01           C
ATOM    665  CB  GLN    86      51.674  70.907  54.346  1.00147.01           C
ATOM    666  CG  GLN    86      52.315  71.683  53.191  1.00147.01           C
ATOM    667  CD  GLN    86      53.085  70.701  52.318  1.00147.01           C
ATOM    668  OE1 GLN    86      53.004  69.489  52.507  1.00147.01           O
ATOM    669  NE2 GLN    86      53.853  71.236  51.331  1.00147.01           N
ATOM    670  C   GLN    86      50.043  69.257  55.138  1.00147.01           C
ATOM    671  O   GLN    86      50.264  68.058  55.293  1.00147.01           O
ATOM    672  N   GLN    87      49.299  69.968  55.999  1.00109.12           N
ATOM    673  CA  GLN    87      48.828  69.468  57.253  1.00109.12           C
ATOM    674  CB  GLN    87      48.010  70.543  57.989  1.00109.12           C
ATOM    675  CG  GLN    87      47.442  70.124  59.342  1.00109.12           C
ATOM    676  CD  GLN    87      46.724  71.345  59.898  1.00109.12           C
ATOM    677  OE1 GLN    87      47.348  72.268  60.416  1.00109.12           O
ATOM    678  NE2 GLN    87      45.368  71.355  59.776  1.00109.12           N
ATOM    679  C   GLN    87      47.960  68.275  56.993  1.00109.12           C
ATOM    680  O   GLN    87      47.865  67.375  57.821  1.00109.12           O
ATOM    681  N   ALA    88      47.229  68.299  55.867  1.00 57.25           N
ATOM    682  CA  ALA    88      46.353  67.255  55.430  1.00 57.25           C
ATOM    683  CB  ALA    88      45.473  67.684  54.244  1.00 57.25           C
ATOM    684  C   ALA    88      47.108  66.041  54.984  1.00 57.25           C
ATOM    685  O   ALA    88      46.786  64.924  55.379  1.00 57.25           O
ATOM    686  N   ILE    89      48.158  66.231  54.163  1.00 53.04           N
ATOM    687  CA  ILE    89      48.849  65.107  53.595  1.00 53.04           C
ATOM    688  CB  ILE    89      49.999  65.504  52.706  1.00 53.04           C
ATOM    689  CG1 ILE    89      49.524  66.334  51.502  1.00 53.04           C
ATOM    690  CG2 ILE    89      50.756  64.222  52.315  1.00 53.04           C
ATOM    691  CD1 ILE    89      50.676  66.932  50.693  1.00 53.04           C
ATOM    692  C   ILE    89      49.439  64.303  54.705  1.00 53.04           C
ATOM    693  O   ILE    89      49.281  63.084  54.754  1.00 53.04           O
ATOM    694  N   ASN    90      50.103  64.997  55.644  1.00 53.97           N
ATOM    695  CA  ASN    90      50.783  64.421  56.767  1.00 53.97           C
ATOM    696  CB  ASN    90      51.453  65.476  57.664  1.00 53.97           C
ATOM    697  CG  ASN    90      52.566  66.143  56.874  1.00 53.97           C
ATOM    698  OD1 ASN    90      53.372  65.473  56.231  1.00 53.97           O
ATOM    699  ND2 ASN    90      52.613  67.502  56.916  1.00 53.97           N
ATOM    700  C   ASN    90      49.765  63.742  57.620  1.00 53.97           C
ATOM    701  O   ASN    90      50.075  62.782  58.323  1.00 53.97           O
ATOM    702  N   ASP    91      48.520  64.246  57.597  1.00 63.10           N
ATOM    703  CA  ASP    91      47.478  63.688  58.412  1.00 63.10           C
ATOM    704  CB  ASP    91      46.112  64.341  58.157  1.00 63.10           C
ATOM    705  CG  ASP    91      45.077  63.623  59.013  1.00 63.10           C
ATOM    706  OD1 ASP    91      45.448  63.103  60.099  1.00 63.10           O
ATOM    707  OD2 ASP    91      43.899  63.568  58.570  1.00 63.10           O
ATOM    708  C   ASP    91      47.326  62.246  58.046  1.00 63.10           C
ATOM    709  O   ASP    91      47.098  61.390  58.898  1.00 63.10           O
ATOM    710  N   ALA    92      47.462  61.975  56.742  1.00101.06           N
ATOM    711  CA  ALA    92      47.356  60.718  56.058  1.00101.06           C
ATOM    712  CB  ALA    92      47.449  60.865  54.528  1.00101.06           C
ATOM    713  C   ALA    92      48.445  59.793  56.483  1.00101.06           C
ATOM    714  O   ALA    92      48.338  58.603  56.214  1.00101.06           O
ATOM    715  N   LYS    93      49.536  60.323  57.077  1.00137.07           N
ATOM    716  CA  LYS    93      50.716  59.596  57.464  1.00137.07           C
ATOM    717  CB  LYS    93      50.476  58.312  58.274  1.00137.07           C
ATOM    718  CG  LYS    93      51.786  57.812  58.891  1.00137.07           C
ATOM    719  CD  LYS    93      51.627  56.769  59.999  1.00137.07           C
ATOM    720  CE  LYS    93      52.177  55.391  59.626  1.00137.07           C
ATOM    721  NZ  LYS    93      52.256  54.534  60.829  1.00137.07           N
ATOM    722  C   LYS    93      51.492  59.245  56.247  1.00137.07           C
ATOM    723  O   LYS    93      52.189  58.231  56.189  1.00137.07           O
ATOM    724  N   LEU    94      51.395  60.120  55.236  1.00134.14           N
ATOM    725  CA  LEU    94      52.115  59.953  54.014  1.00134.14           C
ATOM    726  CB  LEU    94      51.168  60.092  52.807  1.00134.14           C
ATOM    727  CG  LEU    94      51.721  59.670  51.434  1.00134.14           C
ATOM    728  CD1 LEU    94      50.705  59.964  50.317  1.00134.14           C
ATOM    729  CD2 LEU    94      53.110  60.239  51.152  1.00134.14           C
ATOM    730  C   LEU    94      53.063  61.106  53.996  1.00134.14           C
ATOM    731  O   LEU    94      52.665  62.228  54.305  1.00134.14           O
ATOM    732  N   VAL    95      54.348  60.883  53.660  1.00106.72           N
ATOM    733  CA  VAL    95      55.215  62.024  53.665  1.00106.72           C
ATOM    734  CB  VAL    95      56.660  61.712  53.922  1.00106.72           C
ATOM    735  CG1 VAL    95      57.219  60.927  52.732  1.00106.72           C
ATOM    736  CG2 VAL    95      57.393  63.030  54.223  1.00106.72           C
ATOM    737  C   VAL    95      55.064  62.679  52.331  1.00106.72           C
ATOM    738  O   VAL    95      55.152  62.040  51.285  1.00106.72           O
ATOM    739  N   ILE    96      54.887  64.008  52.346  1.00106.12           N
ATOM    740  CA  ILE    96      54.541  64.749  51.170  1.00106.12           C
ATOM    741  CB  ILE    96      54.464  66.228  51.413  1.00106.12           C
ATOM    742  CG1 ILE    96      55.839  66.765  51.841  1.00106.12           C
ATOM    743  CG2 ILE    96      53.334  66.497  52.423  1.00106.12           C
ATOM    744  CD1 ILE    96      55.924  68.290  51.823  1.00106.12           C
ATOM    745  C   ILE    96      55.558  64.514  50.100  1.00106.12           C
ATOM    746  O   ILE    96      55.206  64.366  48.931  1.00106.12           O
ATOM    747  N   ASN    97      56.846  64.431  50.465  1.00 93.29           N
ATOM    748  CA  ASN    97      57.882  64.322  49.477  1.00 93.29           C
ATOM    749  CB  ASN    97      59.306  64.272  50.062  1.00 93.29           C
ATOM    750  CG  ASN    97      59.466  62.991  50.862  1.00 93.29           C
ATOM    751  OD1 ASN    97      58.970  62.880  51.979  1.00 93.29           O
ATOM    752  ND2 ASN    97      60.169  61.988  50.271  1.00 93.29           N
ATOM    753  C   ASN    97      57.677  63.096  48.634  1.00 93.29           C
ATOM    754  O   ASN    97      58.068  63.081  47.468  1.00 93.29           O
ATOM    755  N   GLU    98      57.057  62.033  49.180  1.00 78.28           N
ATOM    756  CA  GLU    98      56.893  60.823  48.418  1.00 78.28           C
ATOM    757  CB  GLU    98      56.055  59.758  49.148  1.00 78.28           C
ATOM    758  CG  GLU    98      56.710  59.202  50.410  1.00 78.28           C
ATOM    759  CD  GLU    98      57.879  58.317  50.014  1.00 78.28           C
ATOM    760  OE1 GLU    98      57.966  57.954  48.811  1.00 78.28           O
ATOM    761  OE2 GLU    98      58.701  57.988  50.912  1.00 78.28           O
ATOM    762  C   GLU    98      56.147  61.146  47.157  1.00 78.28           C
ATOM    763  O   GLU    98      56.397  60.555  46.108  1.00 78.28           O
ATOM    764  N   LEU    99      55.196  62.094  47.248  1.00 77.75           N
ATOM    765  CA  LEU    99      54.320  62.519  46.194  1.00 77.75           C
ATOM    766  CB  LEU    99      53.195  63.450  46.671  1.00 77.75           C
ATOM    767  CG  LEU    99      52.175  62.763  47.596  1.00 77.75           C
ATOM    768  CD1 LEU    99      51.069  63.742  48.023  1.00 77.75           C
ATOM    769  CD2 LEU    99      51.612  61.486  46.956  1.00 77.75           C
ATOM    770  C   LEU    99      55.035  63.235  45.088  1.00 77.75           C
ATOM    771  O   LEU    99      54.516  63.289  43.970  1.00 77.75           O
ATOM    772  N   ASN   100      56.200  63.851  45.372  1.00101.76           N
ATOM    773  CA  ASN   100      56.899  64.661  44.407  1.00101.76           C
ATOM    774  CB  ASN   100      58.334  65.032  44.829  1.00101.76           C
ATOM    775  CG  ASN   100      58.270  66.029  45.974  1.00101.76           C
ATOM    776  OD1 ASN   100      58.649  65.720  47.102  1.00101.76           O
ATOM    777  ND2 ASN   100      57.786  67.265  45.677  1.00101.76           N
ATOM    778  C   ASN   100      57.004  63.954  43.088  1.00101.76           C
ATOM    779  O   ASN   100      57.302  62.763  43.016  1.00101.76           O
ATOM    780  N   ALA   101      56.745  64.724  42.007  1.00220.20           N
ATOM    781  CA  ALA   101      56.785  64.287  40.639  1.00220.20           C
ATOM    782  CB  ALA   101      58.130  63.654  40.244  1.00220.20           C
ATOM    783  C   ALA   101      55.706  63.290  40.351  1.00220.20           C
ATOM    784  O   ALA   101      55.789  62.554  39.370  1.00220.20           O
ATOM    785  N   ASP   102      54.637  63.247  41.165  1.00 87.10           N
ATOM    786  CA  ASP   102      53.605  62.295  40.877  1.00 87.10           C
ATOM    787  CB  ASP   102      52.790  61.843  42.102  1.00 87.10           C
ATOM    788  CG  ASP   102      53.608  60.796  42.842  1.00 87.10           C
ATOM    789  OD1 ASP   102      54.147  59.883  42.161  1.00 87.10           O
ATOM    790  OD2 ASP   102      53.693  60.879  44.094  1.00 87.10           O
ATOM    791  C   ASP   102      52.639  62.858  39.884  1.00 87.10           C
ATOM    792  O   ASP   102      52.735  64.001  39.445  1.00 87.10           O
ATOM    793  N   GLU   103      51.715  61.974  39.471  1.00145.69           N
ATOM    794  CA  GLU   103      50.585  62.155  38.608  1.00145.69           C
ATOM    795  CB  GLU   103      50.081  60.844  37.980  1.00145.69           C
ATOM    796  CG  GLU   103      49.734  59.742  38.978  1.00145.69           C
ATOM    797  CD  GLU   103      49.469  58.484  38.161  1.00145.69           C
ATOM    798  OE1 GLU   103      48.349  58.366  37.596  1.00145.69           O
ATOM    799  OE2 GLU   103      50.391  57.629  38.081  1.00145.69           O
ATOM    800  C   GLU   103      49.484  62.823  39.382  1.00145.69           C
ATOM    801  O   GLU   103      48.364  62.956  38.888  1.00145.69           O
ATOM    802  N   ILE   104      49.746  63.113  40.673  1.00129.75           N
ATOM    803  CA  ILE   104      48.799  63.684  41.602  1.00129.75           C
ATOM    804  CB  ILE   104      49.339  63.794  43.001  1.00129.75           C
ATOM    805  CG1 ILE   104      48.217  64.154  43.989  1.00129.75           C
ATOM    806  CG2 ILE   104      50.506  64.794  42.987  1.00129.75           C
ATOM    807  CD1 ILE   104      48.624  63.990  45.454  1.00129.75           C
ATOM    808  C   ILE   104      48.310  65.045  41.167  1.00129.75           C
ATOM    809  O   ILE   104      49.049  65.824  40.569  1.00129.75           O
ATOM    810  N   GLY   105      47.021  65.361  41.462  1.00 45.00           N
ATOM    811  CA  GLY   105      46.417  66.588  40.998  1.00 45.00           C
ATOM    812  C   GLY   105      45.821  67.398  42.121  1.00 45.00           C
ATOM    813  O   GLY   105      45.713  66.952  43.262  1.00 45.00           O
ATOM    814  N   VAL   106      45.409  68.646  41.794  1.00 64.06           N
ATOM    815  CA  VAL   106      44.885  69.549  42.786  1.00 64.06           C
ATOM    816  CB  VAL   106      45.830  70.688  43.053  1.00 64.06           C
ATOM    817  CG1 VAL   106      45.207  71.633  44.093  1.00 64.06           C
ATOM    818  CG2 VAL   106      47.208  70.114  43.431  1.00 64.06           C
ATOM    819  C   VAL   106      43.608  70.171  42.292  1.00 64.06           C
ATOM    820  O   VAL   106      43.563  70.730  41.197  1.00 64.06           O
ATOM    821  N   LEU   107      42.538  70.119  43.120  1.00103.71           N
ATOM    822  CA  LEU   107      41.264  70.685  42.751  1.00103.71           C
ATOM    823  CB  LEU   107      40.142  69.630  42.698  1.00103.71           C
ATOM    824  CG  LEU   107      40.458  68.387  41.834  1.00103.71           C
ATOM    825  CD1 LEU   107      40.718  68.758  40.369  1.00103.71           C
ATOM    826  CD2 LEU   107      41.595  67.544  42.437  1.00103.71           C
ATOM    827  C   LEU   107      40.863  71.635  43.844  1.00103.71           C
ATOM    828  O   LEU   107      40.771  71.236  45.005  1.00103.71           O
ATOM    829  N   ILE   108      40.581  72.914  43.510  1.00 94.92           N
ATOM    830  CA  ILE   108      40.242  73.832  44.563  1.00 94.92           C
ATOM    831  CB  ILE   108      41.243  74.933  44.756  1.00 94.92           C
ATOM    832  CG1 ILE   108      40.944  75.689  46.063  1.00 94.92           C
ATOM    833  CG2 ILE   108      41.241  75.816  43.496  1.00 94.92           C
ATOM    834  CD1 ILE   108      42.069  76.623  46.506  1.00 94.92           C
ATOM    835  C   ILE   108      38.914  74.481  44.312  1.00 94.92           C
ATOM    836  O   ILE   108      38.606  74.912  43.201  1.00 94.92           O
ATOM    837  N   GLY   109      38.083  74.572  45.371  1.00 40.18           N
ATOM    838  CA  GLY   109      36.816  75.230  45.232  1.00 40.18           C
ATOM    839  C   GLY   109      36.972  76.588  45.846  1.00 40.18           C
ATOM    840  O   GLY   109      37.042  76.720  47.069  1.00 40.18           O
ATOM    841  N   THR   110      37.035  77.645  45.006  1.00145.69           N
ATOM    842  CA  THR   110      37.201  78.955  45.578  1.00145.69           C
ATOM    843  CB  THR   110      38.600  79.483  45.469  1.00145.69           C
ATOM    844  OG1 THR   110      38.904  79.806  44.122  1.00145.69           O
ATOM    845  CG2 THR   110      39.565  78.393  45.968  1.00145.69           C
ATOM    846  C   THR   110      36.310  79.943  44.879  1.00145.69           C
ATOM    847  O   THR   110      36.384  80.109  43.662  1.00145.69           O
ATOM    848  N   GLY   111      35.357  80.544  45.624  1.00 71.35           N
ATOM    849  CA  GLY   111      34.484  81.572  45.115  1.00 71.35           C
ATOM    850  C   GLY   111      35.075  82.957  45.093  1.00 71.35           C
ATOM    851  O   GLY   111      34.960  83.668  44.096  1.00 71.35           O
ATOM    852  N   ILE   112      35.719  83.396  46.199  1.00117.49           N
ATOM    853  CA  ILE   112      36.081  84.789  46.229  1.00117.49           C
ATOM    854  CB  ILE   112      35.311  85.588  47.241  1.00117.49           C
ATOM    855  CG1 ILE   112      33.815  85.617  46.884  1.00117.49           C
ATOM    856  CG2 ILE   112      35.946  86.986  47.307  1.00117.49           C
ATOM    857  CD1 ILE   112      33.532  86.303  45.549  1.00117.49           C
ATOM    858  C   ILE   112      37.530  85.000  46.531  1.00117.49           C
ATOM    859  O   ILE   112      38.054  84.510  47.530  1.00117.49           O
ATOM    860  N   GLY   113      38.205  85.785  45.664  1.00 49.22           N
ATOM    861  CA  GLY   113      39.581  86.132  45.886  1.00 49.22           C
ATOM    862  C   GLY   113      39.624  87.619  46.075  1.00 49.22           C
ATOM    863  O   GLY   113      39.978  88.367  45.164  1.00 49.22           O
ATOM    864  N   GLY   114      39.259  88.072  47.291  1.00 40.86           N
ATOM    865  CA  GLY   114      39.194  89.468  47.629  1.00 40.86           C
ATOM    866  C   GLY   114      40.553  90.092  47.676  1.00 40.86           C
ATOM    867  O   GLY   114      40.758  91.204  47.191  1.00 40.86           O
ATOM    868  N   LEU   115      41.535  89.376  48.246  1.00100.06           N
ATOM    869  CA  LEU   115      42.840  89.943  48.441  1.00100.06           C
ATOM    870  CB  LEU   115      43.836  88.947  49.062  1.00100.06           C
ATOM    871  CG  LEU   115      43.488  88.551  50.510  1.00100.06           C
ATOM    872  CD1 LEU   115      43.612  89.747  51.468  1.00100.06           C
ATOM    873  CD2 LEU   115      42.111  87.873  50.590  1.00100.06           C
ATOM    874  C   LEU   115      43.360  90.324  47.099  1.00100.06           C
ATOM    875  O   LEU   115      44.094  91.297  46.940  1.00100.06           O
ATOM    876  N   LYS   116      42.948  89.542  46.100  1.00182.61           N
ATOM    877  CA  LYS   116      43.361  89.611  44.737  1.00182.61           C
ATOM    878  CB  LYS   116      42.571  88.534  43.972  1.00182.61           C
ATOM    879  CG  LYS   116      42.463  88.682  42.457  1.00182.61           C
ATOM    880  CD  LYS   116      42.054  87.374  41.778  1.00182.61           C
ATOM    881  CE  LYS   116      40.924  86.653  42.517  1.00182.61           C
ATOM    882  NZ  LYS   116      40.627  85.364  41.857  1.00182.61           N
ATOM    883  C   LYS   116      43.130  90.948  44.097  1.00182.61           C
ATOM    884  O   LYS   116      44.068  91.534  43.557  1.00182.61           O
ATOM    885  N   VAL   117      41.921  91.523  44.168  1.00292.62           N
ATOM    886  CA  VAL   117      41.805  92.679  43.330  1.00292.62           C
ATOM    887  CB  VAL   117      40.791  92.508  42.241  1.00292.62           C
ATOM    888  CG1 VAL   117      41.242  91.365  41.316  1.00292.62           C
ATOM    889  CG2 VAL   117      39.428  92.257  42.907  1.00292.62           C
ATOM    890  C   VAL   117      41.375  93.869  44.093  1.00292.62           C
ATOM    891  O   VAL   117      40.885  93.771  45.213  1.00292.62           O
ATOM    892  N   LEU   118      41.624  95.048  43.500  1.00238.43           N
ATOM    893  CA  LEU   118      41.083  96.252  44.038  1.00238.43           C
ATOM    894  CB  LEU   118      42.019  97.458  43.885  1.00238.43           C
ATOM    895  CG  LEU   118      41.399  98.772  44.388  1.00238.43           C
ATOM    896  CD1 LEU   118      41.158  98.741  45.906  1.00238.43           C
ATOM    897  CD2 LEU   118      42.227  99.982  43.929  1.00238.43           C
ATOM    898  C   LEU   118      39.906  96.501  43.161  1.00238.43           C
ATOM    899  O   LEU   118      39.957  97.329  42.252  1.00238.43           O
ATOM    900  N   GLU   119      38.805  95.772  43.418  1.00 90.41           N
ATOM    901  CA  GLU   119      37.661  95.873  42.564  1.00 90.41           C
ATOM    902  CB  GLU   119      36.495  94.977  43.010  1.00 90.41           C
ATOM    903  CG  GLU   119      36.743  93.477  42.872  1.00 90.41           C
ATOM    904  CD  GLU   119      35.606  92.777  43.603  1.00 90.41           C
ATOM    905  OE1 GLU   119      34.922  93.466  44.406  1.00 90.41           O
ATOM    906  OE2 GLU   119      35.406  91.553  43.378  1.00 90.41           O
ATOM    907  C   GLU   119      37.132  97.255  42.645  1.00 90.41           C
ATOM    908  O   GLU   119      36.894  97.907  41.629  1.00 90.41           O
ATOM    909  N   ASP   120      36.956  97.747  43.881  1.00159.99           N
ATOM    910  CA  ASP   120      36.334  99.022  44.021  1.00159.99           C
ATOM    911  CB  ASP   120      35.184  99.029  45.036  1.00159.99           C
ATOM    912  CG  ASP   120      34.044  98.236  44.415  1.00159.99           C
ATOM    913  OD1 ASP   120      33.591  98.621  43.305  1.00159.99           O
ATOM    914  OD2 ASP   120      33.605  97.238  45.047  1.00159.99           O
ATOM    915  C   ASP   120      37.316 100.055  44.438  1.00159.99           C
ATOM    916  O   ASP   120      38.484  99.786  44.713  1.00159.99           O
ATOM    917  N   GLN   121      36.798 101.294  44.464  1.00128.94           N
ATOM    918  CA  GLN   121      37.453 102.508  44.829  1.00128.94           C
ATOM    919  CB  GLN   121      36.499 103.686  44.595  1.00128.94           C
ATOM    920  CG  GLN   121      35.206 103.554  45.401  1.00128.94           C
ATOM    921  CD  GLN   121      34.126 104.329  44.659  1.00128.94           C
ATOM    922  OE1 GLN   121      33.759 105.439  45.040  1.00128.94           O
ATOM    923  NE2 GLN   121      33.602 103.720  43.560  1.00128.94           N
ATOM    924  C   GLN   121      37.833 102.421  46.271  1.00128.94           C
ATOM    925  O   GLN   121      38.900 102.890  46.661  1.00128.94           O
ATOM    926  N   GLN   122      36.972 101.809  47.108  1.00233.66           N
ATOM    927  CA  GLN   122      37.333 101.691  48.489  1.00233.66           C
ATOM    928  CB  GLN   122      36.274 101.002  49.368  1.00233.66           C
ATOM    929  CG  GLN   122      35.095 101.916  49.720  1.00233.66           C
ATOM    930  CD  GLN   122      34.410 102.349  48.432  1.00233.66           C
ATOM    931  OE1 GLN   122      33.896 101.524  47.679  1.00233.66           O
ATOM    932  NE2 GLN   122      34.394 103.684  48.174  1.00233.66           N
ATOM    933  C   GLN   122      38.600 100.907  48.535  1.00233.66           C
ATOM    934  O   GLN   122      38.895 100.126  47.632  1.00233.66           O
ATOM    935  N   THR   123      39.391 101.122  49.601  1.00248.75           N
ATOM    936  CA  THR   123      40.695 100.541  49.698  1.00248.75           C
ATOM    937  CB  THR   123      41.428 100.977  50.932  1.00248.75           C
ATOM    938  OG1 THR   123      40.719 100.570  52.093  1.00248.75           O
ATOM    939  CG2 THR   123      41.557 102.509  50.910  1.00248.75           C
ATOM    940  C   THR   123      40.616  99.050  49.715  1.00248.75           C
ATOM    941  O   THR   123      39.876  98.453  50.496  1.00248.75           O
ATOM    942  N   ILE   124      41.393  98.418  48.811  1.00114.96           N
ATOM    943  CA  ILE   124      41.519  96.992  48.766  1.00114.96           C
ATOM    944  CB  ILE   124      40.879  96.334  47.590  1.00114.96           C
ATOM    945  CG1 ILE   124      39.371  96.634  47.588  1.00114.96           C
ATOM    946  CG2 ILE   124      41.184  94.834  47.710  1.00114.96           C
ATOM    947  CD1 ILE   124      38.658  96.148  48.852  1.00114.96           C
ATOM    948  C   ILE   124      42.991  96.719  48.754  1.00114.96           C
ATOM    949  O   ILE   124      43.776  97.539  48.279  1.00114.96           O
ATOM    950  N   LEU   125      43.404  95.559  49.298  1.00147.00           N
ATOM    951  CA  LEU   125      44.799  95.390  49.568  1.00147.00           C
ATOM    952  CB  LEU   125      45.087  94.103  50.362  1.00147.00           C
ATOM    953  CG  LEU   125      44.425  94.062  51.753  1.00147.00           C
ATOM    954  CD1 LEU   125      44.975  95.169  52.665  1.00147.00           C
ATOM    955  CD2 LEU   125      42.890  94.075  51.648  1.00147.00           C
ATOM    956  C   LEU   125      45.711  95.363  48.373  1.00147.00           C
ATOM    957  O   LEU   125      46.544  96.254  48.216  1.00147.00           O
ATOM    958  N   LEU   126      45.540  94.370  47.477  1.00112.15           N
ATOM    959  CA  LEU   126      46.524  94.074  46.468  1.00112.15           C
ATOM    960  CB  LEU   126      46.409  92.651  45.908  1.00112.15           C
ATOM    961  CG  LEU   126      46.821  91.598  46.953  1.00112.15           C
ATOM    962  CD1 LEU   126      46.823  90.185  46.355  1.00112.15           C
ATOM    963  CD2 LEU   126      48.157  91.973  47.618  1.00112.15           C
ATOM    964  C   LEU   126      46.703  95.005  45.318  1.00112.15           C
ATOM    965  O   LEU   126      47.839  95.188  44.886  1.00112.15           O
ATOM    966  N   ASP   127      45.637  95.578  44.735  1.00125.78           N
ATOM    967  CA  ASP   127      45.949  96.360  43.572  1.00125.78           C
ATOM    968  CB  ASP   127      45.380  95.748  42.282  1.00125.78           C
ATOM    969  CG  ASP   127      46.158  94.475  41.988  1.00125.78           C
ATOM    970  OD1 ASP   127      47.417  94.531  42.030  1.00125.78           O
ATOM    971  OD2 ASP   127      45.506  93.429  41.732  1.00125.78           O
ATOM    972  C   ASP   127      45.354  97.721  43.711  1.00125.78           C
ATOM    973  O   ASP   127      44.773  98.243  42.761  1.00125.78           O
ATOM    974  N   LYS   128      45.474  98.334  44.902  1.00146.06           N
ATOM    975  CA  LYS   128      44.919  99.643  45.086  1.00146.06           C
ATOM    976  CB  LYS   128      44.920 100.077  46.555  1.00146.06           C
ATOM    977  CG  LYS   128      44.126 101.353  46.833  1.00146.06           C
ATOM    978  CD  LYS   128      43.845 101.498  48.323  1.00146.06           C
ATOM    979  CE  LYS   128      45.131 101.537  49.146  1.00146.06           C
ATOM    980  NZ  LYS   128      44.938 100.804  50.416  1.00146.06           N
ATOM    981  C   LYS   128      45.682 100.674  44.313  1.00146.06           C
ATOM    982  O   LYS   128      45.106 101.441  43.542  1.00146.06           O
ATOM    983  N   GLY   129      47.017 100.703  44.458  1.00 52.82           N
ATOM    984  CA  GLY   129      47.718 101.765  43.801  1.00 52.82           C
ATOM    985  C   GLY   129      48.705 101.170  42.867  1.00 52.82           C
ATOM    986  O   GLY   129      49.453 100.253  43.200  1.00 52.82           O
ATOM    987  N   PRO   130      48.703 101.702  41.685  1.00111.78           N
ATOM    988  CA  PRO   130      49.605 101.254  40.670  1.00111.78           C
ATOM    989  CD  PRO   130      47.527 102.343  41.131  1.00111.78           C
ATOM    990  CB  PRO   130      49.112 101.878  39.361  1.00111.78           C
ATOM    991  CG  PRO   130      48.028 102.890  39.787  1.00111.78           C
ATOM    992  C   PRO   130      51.019 101.567  41.026  1.00111.78           C
ATOM    993  O   PRO   130      51.915 100.860  40.569  1.00111.78           O
ATOM    994  N   SER   131      51.256 102.655  41.781  1.00 76.35           N
ATOM    995  CA  SER   131      52.595 102.971  42.180  1.00 76.35           C
ATOM    996  CB  SER   131      52.728 104.398  42.737  1.00 76.35           C
ATOM    997  OG  SER   131      54.072 104.659  43.116  1.00 76.35           O
ATOM    998  C   SER   131      53.035 102.036  43.266  1.00 76.35           C
ATOM    999  O   SER   131      54.073 101.385  43.162  1.00 76.35           O
ATOM   1000  N   ARG   132      52.224 101.958  44.340  1.00143.74           N
ATOM   1001  CA  ARG   132      52.557 101.254  45.546  1.00143.74           C
ATOM   1002  CB  ARG   132      51.592 101.609  46.692  1.00143.74           C
ATOM   1003  CG  ARG   132      52.061 101.160  48.076  1.00143.74           C
ATOM   1004  CD  ARG   132      51.405 101.957  49.208  1.00143.74           C
ATOM   1005  NE  ARG   132      49.961 102.106  48.872  1.00143.74           N
ATOM   1006  CZ  ARG   132      49.311 103.280  49.130  1.00143.74           C
ATOM   1007  NH1 ARG   132      49.991 104.335  49.667  1.00143.74           N
ATOM   1008  NH2 ARG   132      47.982 103.403  48.843  1.00143.74           N
ATOM   1009  C   ARG   132      52.618  99.760  45.399  1.00143.74           C
ATOM   1010  O   ARG   132      53.555  99.136  45.896  1.00143.74           O
ATOM   1011  N   CYS   133      51.649  99.135  44.700  1.00 50.29           N
ATOM   1012  CA  CYS   133      51.614  97.696  44.673  1.00 50.29           C
ATOM   1013  CB  CYS   133      50.196  97.137  44.476  1.00 50.29           C
ATOM   1014  SG  CYS   133      49.107  97.579  45.863  1.00 50.29           S
ATOM   1015  C   CYS   133      52.487  97.162  43.576  1.00 50.29           C
ATOM   1016  O   CYS   133      52.563  97.735  42.491  1.00 50.29           O
ATOM   1017  N   SER   134      53.182  96.034  43.856  1.00 97.44           N
ATOM   1018  CA  SER   134      54.094  95.438  42.914  1.00 97.44           C
ATOM   1019  CB  SER   134      55.334  94.800  43.564  1.00 97.44           C
ATOM   1020  OG  SER   134      56.159  95.802  44.143  1.00 97.44           O
ATOM   1021  C   SER   134      53.410  94.382  42.095  1.00 97.44           C
ATOM   1022  O   SER   134      52.308  93.920  42.388  1.00 97.44           O
ATOM   1023  N   PRO   135      54.090  94.049  41.025  1.00135.88           N
ATOM   1024  CA  PRO   135      53.622  93.060  40.084  1.00135.88           C
ATOM   1025  CD  PRO   135      54.900  95.068  40.374  1.00135.88           C
ATOM   1026  CB  PRO   135      54.445  93.271  38.813  1.00135.88           C
ATOM   1027  CG  PRO   135      54.840  94.756  38.871  1.00135.88           C
ATOM   1028  C   PRO   135      53.631  91.630  40.543  1.00135.88           C
ATOM   1029  O   PRO   135      52.921  90.827  39.941  1.00135.88           O
ATOM   1030  N   PHE   136      54.429  91.283  41.570  1.00115.67           N
ATOM   1031  CA  PHE   136      54.594  89.934  42.049  1.00115.67           C
ATOM   1032  CB  PHE   136      55.861  89.693  42.904  1.00115.67           C
ATOM   1033  CG  PHE   136      55.875  90.473  44.176  1.00115.67           C
ATOM   1034  CD1 PHE   136      55.216  90.012  45.294  1.00115.67           C
ATOM   1035  CD2 PHE   136      56.580  91.652  44.261  1.00115.67           C
ATOM   1036  CE1 PHE   136      55.241  90.725  46.470  1.00115.67           C
ATOM   1037  CE2 PHE   136      56.609  92.369  45.434  1.00115.67           C
ATOM   1038  CZ  PHE   136      55.937  91.907  46.540  1.00115.67           C
ATOM   1039  C   PHE   136      53.371  89.455  42.765  1.00115.67           C
ATOM   1040  O   PHE   136      53.224  88.260  43.018  1.00115.67           O
ATOM   1041  N   MET   137      52.496  90.387  43.172  1.00124.13           N
ATOM   1042  CA  MET   137      51.307  90.085  43.912  1.00124.13           C
ATOM   1043  CB  MET   137      50.505  91.358  44.228  1.00124.13           C
ATOM   1044  CG  MET   137      51.304  92.368  45.055  1.00124.13           C
ATOM   1045  SD  MET   137      50.462  93.943  45.381  1.00124.13           S
ATOM   1046  CE  MET   137      51.939  94.747  46.067  1.00124.13           C
ATOM   1047  C   MET   137      50.428  89.190  43.090  1.00124.13           C
ATOM   1048  O   MET   137      49.727  88.336  43.628  1.00124.13           O
ATOM   1049  N   ILE   138      50.443  89.370  41.757  1.00 56.66           N
ATOM   1050  CA  ILE   138      49.601  88.635  40.852  1.00 56.66           C
ATOM   1051  CB  ILE   138      49.822  89.041  39.425  1.00 56.66           C
ATOM   1052  CG1 ILE   138      49.467  90.525  39.229  1.00 56.66           C
ATOM   1053  CG2 ILE   138      49.026  88.079  38.530  1.00 56.66           C
ATOM   1054  CD1 ILE   138      49.953  91.092  37.898  1.00 56.66           C
ATOM   1055  C   ILE   138      49.875  87.167  40.952  1.00 56.66           C
ATOM   1056  O   ILE   138      48.940  86.366  40.912  1.00 56.66           O
ATOM   1057  N   PRO   139      51.100  86.754  41.052  1.00125.63           N
ATOM   1058  CA  PRO   139      51.344  85.346  41.153  1.00125.63           C
ATOM   1059  CD  PRO   139      52.206  87.458  40.425  1.00125.63           C
ATOM   1060  CB  PRO   139      52.852  85.179  40.994  1.00125.63           C
ATOM   1061  CG  PRO   139      53.245  86.371  40.101  1.00125.63           C
ATOM   1062  C   PRO   139      50.773  84.801  42.424  1.00125.63           C
ATOM   1063  O   PRO   139      50.559  83.596  42.511  1.00125.63           O
ATOM   1064  N   MET   140      50.673  85.639  43.465  1.00161.76           N
ATOM   1065  CA  MET   140      50.115  85.286  44.740  1.00161.76           C
ATOM   1066  CB  MET   140      50.714  86.129  45.862  1.00161.76           C
ATOM   1067  CG  MET   140      52.241  86.141  45.775  1.00161.76           C
ATOM   1068  SD  MET   140      53.013  84.495  45.765  1.00161.76           S
ATOM   1069  CE  MET   140      54.459  85.022  44.798  1.00161.76           C
ATOM   1070  C   MET   140      48.609  85.370  44.820  1.00161.76           C
ATOM   1071  O   MET   140      48.019  84.860  45.769  1.00161.76           O
ATOM   1072  N   MET   141      48.019  86.281  44.026  1.00189.21           N
ATOM   1073  CA  MET   141      46.623  86.611  43.842  1.00189.21           C
ATOM   1074  CB  MET   141      46.570  88.054  43.320  1.00189.21           C
ATOM   1075  CG  MET   141      45.381  88.387  42.430  1.00189.21           C
ATOM   1076  SD  MET   141      45.530  90.004  41.606  1.00189.21           S
ATOM   1077  CE  MET   141      44.236  89.737  40.358  1.00189.21           C
ATOM   1078  C   MET   141      45.788  85.782  42.905  1.00189.21           C
ATOM   1079  O   MET   141      44.660  85.409  43.232  1.00189.21           O
ATOM   1080  N   ILE   142      46.333  85.482  41.709  1.00103.29           N
ATOM   1081  CA  ILE   142      45.571  84.919  40.621  1.00103.29           C
ATOM   1082  CB  ILE   142      46.419  84.484  39.456  1.00103.29           C
ATOM   1083  CG1 ILE   142      47.183  85.673  38.852  1.00103.29           C
ATOM   1084  CG2 ILE   142      45.507  83.769  38.445  1.00103.29           C
ATOM   1085  CD1 ILE   142      48.275  85.256  37.866  1.00103.29           C
ATOM   1086  C   ILE   142      44.835  83.713  41.097  1.00103.29           C
ATOM   1087  O   ILE   142      45.412  82.835  41.733  1.00103.29           O
ATOM   1088  N   ALA   143      43.537  83.623  40.746  1.00 52.96           N
ATOM   1089  CA  ALA   143      42.692  82.570  41.226  1.00 52.96           C
ATOM   1090  CB  ALA   143      41.276  82.626  40.630  1.00 52.96           C
ATOM   1091  C   ALA   143      43.295  81.262  40.829  1.00 52.96           C
ATOM   1092  O   ALA   143      43.308  80.317  41.614  1.00 52.96           O
ATOM   1093  N   ASN   144      43.865  81.189  39.616  1.00 84.88           N
ATOM   1094  CA  ASN   144      44.412  79.962  39.115  1.00 84.88           C
ATOM   1095  CB  ASN   144      45.067  80.131  37.731  1.00 84.88           C
ATOM   1096  CG  ASN   144      45.253  78.754  37.103  1.00 84.88           C
ATOM   1097  OD1 ASN   144      45.690  77.808  37.756  1.00 84.88           O
ATOM   1098  ND2 ASN   144      44.904  78.634  35.794  1.00 84.88           N
ATOM   1099  C   ASN   144      45.459  79.490  40.084  1.00 84.88           C
ATOM   1100  O   ASN   144      45.681  78.293  40.246  1.00 84.88           O
ATOM   1101  N   MET   145      46.105  80.438  40.779  1.00 95.28           N
ATOM   1102  CA  MET   145      47.187  80.212  41.701  1.00 95.28           C
ATOM   1103  CB  MET   145      47.774  81.519  42.256  1.00 95.28           C
ATOM   1104  CG  MET   145      48.418  82.373  41.166  1.00 95.28           C
ATOM   1105  SD  MET   145      49.873  81.610  40.392  1.00 95.28           S
ATOM   1106  CE  MET   145      49.833  82.678  38.926  1.00 95.28           C
ATOM   1107  C   MET   145      46.733  79.391  42.869  1.00 95.28           C
ATOM   1108  O   MET   145      47.550  78.750  43.528  1.00 95.28           O
ATOM   1109  N   ALA   146      45.430  79.415  43.197  1.00 66.25           N
ATOM   1110  CA  ALA   146      44.975  78.697  44.351  1.00 66.25           C
ATOM   1111  CB  ALA   146      43.450  78.773  44.546  1.00 66.25           C
ATOM   1112  C   ALA   146      45.342  77.254  44.184  1.00 66.25           C
ATOM   1113  O   ALA   146      45.599  76.564  45.171  1.00 66.25           O
ATOM   1114  N   SER   147      45.223  76.717  42.953  1.00118.51           N
ATOM   1115  CA  SER   147      45.659  75.378  42.676  1.00118.51           C
ATOM   1116  CB  SER   147      44.785  74.707  41.600  1.00118.51           C
ATOM   1117  OG  SER   147      45.237  73.383  41.352  1.00118.51           O
ATOM   1118  C   SER   147      47.088  75.328  42.202  1.00118.51           C
ATOM   1119  O   SER   147      47.921  74.590  42.727  1.00118.51           O
ATOM   1120  N   GLY   148      47.412  76.180  41.212  1.00 44.50           N
ATOM   1121  CA  GLY   148      48.664  76.113  40.510  1.00 44.50           C
ATOM   1122  C   GLY   148      49.800  76.246  41.466  1.00 44.50           C
ATOM   1123  O   GLY   148      50.832  75.601  41.304  1.00 44.50           O
ATOM   1124  N   LEU   149      49.663  77.136  42.454  1.00 71.70           N
ATOM   1125  CA  LEU   149      50.681  77.357  43.438  1.00 71.70           C
ATOM   1126  CB  LEU   149      50.425  78.604  44.296  1.00 71.70           C
ATOM   1127  CG  LEU   149      50.511  79.912  43.491  1.00 71.70           C
ATOM   1128  CD1 LEU   149      50.301  81.142  44.390  1.00 71.70           C
ATOM   1129  CD2 LEU   149      51.819  79.971  42.687  1.00 71.70           C
ATOM   1130  C   LEU   149      50.776  76.185  44.361  1.00 71.70           C
ATOM   1131  O   LEU   149      51.831  75.923  44.931  1.00 71.70           O
ATOM   1132  N   THR   150      49.647  75.507  44.622  1.00 44.61           N
ATOM   1133  CA  THR   150      49.673  74.368  45.486  1.00 44.61           C
ATOM   1134  CB  THR   150      48.304  73.837  45.791  1.00 44.61           C
ATOM   1135  OG1 THR   150      47.497  74.856  46.362  1.00 44.61           O
ATOM   1136  CG2 THR   150      48.453  72.672  46.785  1.00 44.61           C
ATOM   1137  C   THR   150      50.412  73.288  44.773  1.00 44.61           C
ATOM   1138  O   THR   150      51.232  72.578  45.354  1.00 44.61           O
ATOM   1139  N   ALA   151      50.122  73.149  43.468  1.00 35.25           N
ATOM   1140  CA  ALA   151      50.736  72.156  42.647  1.00 35.25           C
ATOM   1141  CB  ALA   151      50.192  72.155  41.209  1.00 35.25           C
ATOM   1142  C   ALA   151      52.201  72.437  42.575  1.00 35.25           C
ATOM   1143  O   ALA   151      53.013  71.515  42.616  1.00 35.25           O
ATOM   1144  N   ILE   152      52.586  73.724  42.481  1.00 94.22           N
ATOM   1145  CA  ILE   152      53.972  74.026  42.272  1.00 94.22           C
ATOM   1146  CB  ILE   152      54.236  75.486  41.994  1.00 94.22           C
ATOM   1147  CG1 ILE   152      55.658  75.666  41.437  1.00 94.22           C
ATOM   1148  CG2 ILE   152      53.966  76.314  43.258  1.00 94.22           C
ATOM   1149  CD1 ILE   152      55.925  77.061  40.871  1.00 94.22           C
ATOM   1150  C   ILE   152      54.828  73.588  43.430  1.00 94.22           C
ATOM   1151  O   ILE   152      55.836  72.915  43.224  1.00 94.22           O
ATOM   1152  N   ASN   153      54.448  73.927  44.680  1.00 61.41           N
ATOM   1153  CA  ASN   153      55.282  73.617  45.811  1.00 61.41           C
ATOM   1154  CB  ASN   153      54.770  74.227  47.125  1.00 61.41           C
ATOM   1155  CG  ASN   153      55.789  73.884  48.201  1.00 61.41           C
ATOM   1156  OD1 ASN   153      55.440  73.399  49.276  1.00 61.41           O
ATOM   1157  ND2 ASN   153      57.091  74.140  47.901  1.00 61.41           N
ATOM   1158  C   ASN   153      55.390  72.136  46.023  1.00 61.41           C
ATOM   1159  O   ASN   153      56.484  71.620  46.244  1.00 61.41           O
ATOM   1160  N   LEU   154      54.248  71.425  45.976  1.00102.66           N
ATOM   1161  CA  LEU   154      54.157  70.001  46.183  1.00102.66           C
ATOM   1162  CB  LEU   154      52.713  69.479  46.283  1.00102.66           C
ATOM   1163  CG  LEU   154      52.008  69.833  47.604  1.00102.66           C
ATOM   1164  CD1 LEU   154      52.630  69.062  48.781  1.00102.66           C
ATOM   1165  CD2 LEU   154      51.975  71.352  47.829  1.00102.66           C
ATOM   1166  C   LEU   154      54.812  69.252  45.060  1.00102.66           C
ATOM   1167  O   LEU   154      55.306  68.142  45.251  1.00102.66           O
ATOM   1168  N   GLY   155      54.788  69.809  43.837  1.00 31.09           N
ATOM   1169  CA  GLY   155      55.408  69.134  42.732  1.00 31.09           C
ATOM   1170  C   GLY   155      54.434  68.181  42.110  1.00 31.09           C
ATOM   1171  O   GLY   155      54.836  67.213  41.464  1.00 31.09           O
ATOM   1172  N   ALA   156      53.120  68.428  42.281  1.00 49.55           N
ATOM   1173  CA  ALA   156      52.140  67.545  41.710  1.00 49.55           C
ATOM   1174  CB  ALA   156      50.761  67.670  42.378  1.00 49.55           C
ATOM   1175  C   ALA   156      51.979  67.875  40.254  1.00 49.55           C
ATOM   1176  O   ALA   156      51.444  68.919  39.885  1.00 49.55           O
ATOM   1177  N   LYS   157      52.429  66.941  39.395  1.00131.92           N
ATOM   1178  CA  LYS   157      52.424  67.028  37.961  1.00131.92           C
ATOM   1179  CB  LYS   157      53.210  65.886  37.300  1.00131.92           C
ATOM   1180  CG  LYS   157      54.725  66.030  37.444  1.00131.92           C
ATOM   1181  CD  LYS   157      55.261  67.292  36.763  1.00131.92           C
ATOM   1182  CE  LYS   157      56.786  67.380  36.713  1.00131.92           C
ATOM   1183  NZ  LYS   157      57.303  66.585  35.576  1.00131.92           N
ATOM   1184  C   LYS   157      51.030  66.977  37.417  1.00131.92           C
ATOM   1185  O   LYS   157      50.770  67.484  36.327  1.00131.92           O
ATOM   1186  N   GLY   158      50.102  66.336  38.148  1.00 44.54           N
ATOM   1187  CA  GLY   158      48.773  66.117  37.644  1.00 44.54           C
ATOM   1188  C   GLY   158      48.025  67.411  37.574  1.00 44.54           C
ATOM   1189  O   GLY   158      48.506  68.473  37.965  1.00 44.54           O
ATOM   1190  N   PRO   159      46.809  67.304  37.106  1.00 79.39           N
ATOM   1191  CA  PRO   159      45.987  68.445  36.832  1.00 79.39           C
ATOM   1192  CD  PRO   159      46.349  66.107  36.422  1.00 79.39           C
ATOM   1193  CB  PRO   159      44.694  67.885  36.242  1.00 79.39           C
ATOM   1194  CG  PRO   159      45.142  66.564  35.585  1.00 79.39           C
ATOM   1195  C   PRO   159      45.799  69.348  38.001  1.00 79.39           C
ATOM   1196  O   PRO   159      45.599  68.869  39.116  1.00 79.39           O
ATOM   1197  N   ASN   160      45.898  70.671  37.758  1.00 90.04           N
ATOM   1198  CA  ASN   160      45.689  71.626  38.800  1.00 90.04           C
ATOM   1199  CB  ASN   160      46.946  72.451  39.149  1.00 90.04           C
ATOM   1200  CG  ASN   160      47.424  73.191  37.906  1.00 90.04           C
ATOM   1201  OD1 ASN   160      47.769  72.579  36.897  1.00 90.04           O
ATOM   1202  ND2 ASN   160      47.442  74.549  37.976  1.00 90.04           N
ATOM   1203  C   ASN   160      44.604  72.548  38.344  1.00 90.04           C
ATOM   1204  O   ASN   160      44.745  73.240  37.336  1.00 90.04           O
ATOM   1205  N   ASN   161      43.462  72.576  39.060  1.00101.94           N
ATOM   1206  CA  ASN   161      42.438  73.460  38.583  1.00101.94           C
ATOM   1207  CB  ASN   161      41.497  72.853  37.519  1.00101.94           C
ATOM   1208  CG  ASN   161      40.774  71.659  38.121  1.00101.94           C
ATOM   1209  OD1 ASN   161      41.406  70.700  38.560  1.00101.94           O
ATOM   1210  ND2 ASN   161      39.415  71.717  38.152  1.00101.94           N
ATOM   1211  C   ASN   161      41.603  73.990  39.703  1.00101.94           C
ATOM   1212  O   ASN   161      41.490  73.398  40.778  1.00101.94           O
ATOM   1213  N   CYS   162      41.001  75.167  39.447  1.00 71.31           N
ATOM   1214  CA  CYS   162      40.151  75.813  40.397  1.00 71.31           C
ATOM   1215  CB  CYS   162      40.553  77.266  40.681  1.00 71.31           C
ATOM   1216  SG  CYS   162      39.451  78.038  41.891  1.00 71.31           S
ATOM   1217  C   CYS   162      38.784  75.845  39.793  1.00 71.31           C
ATOM   1218  O   CYS   162      38.630  76.043  38.587  1.00 71.31           O
ATOM   1219  N   THR   163      37.744  75.632  40.622  1.00107.40           N
ATOM   1220  CA  THR   163      36.413  75.650  40.090  1.00107.40           C
ATOM   1221  CB  THR   163      35.724  74.319  40.152  1.00107.40           C
ATOM   1222  OG1 THR   163      35.563  73.909  41.502  1.00107.40           O
ATOM   1223  CG2 THR   163      36.574  73.293  39.382  1.00107.40           C
ATOM   1224  C   THR   163      35.595  76.611  40.889  1.00107.40           C
ATOM   1225  O   THR   163      35.819  76.785  42.087  1.00107.40           O
ATOM   1226  N   VAL   164      34.647  77.302  40.223  1.00119.66           N
ATOM   1227  CA  VAL   164      33.787  78.195  40.942  1.00119.66           C
ATOM   1228  CB  VAL   164      34.099  79.652  40.719  1.00119.66           C
ATOM   1229  CG1 VAL   164      33.961  79.983  39.224  1.00119.66           C
ATOM   1230  CG2 VAL   164      33.190  80.492  41.634  1.00119.66           C
ATOM   1231  C   VAL   164      32.374  77.933  40.520  1.00119.66           C
ATOM   1232  O   VAL   164      32.027  78.048  39.346  1.00119.66           O
ATOM   1233  N   THR   165      31.527  77.512  41.479  1.00223.30           N
ATOM   1234  CA  THR   165      30.136  77.339  41.194  1.00223.30           C
ATOM   1235  CB  THR   165      29.744  75.908  40.962  1.00223.30           C
ATOM   1236  OG1 THR   165      30.059  75.131  42.105  1.00223.30           O
ATOM   1237  CG2 THR   165      30.487  75.368  39.729  1.00223.30           C
ATOM   1238  C   THR   165      29.393  77.815  42.396  1.00223.30           C
ATOM   1239  O   THR   165      28.410  77.199  42.806  1.00223.30           O
ATOM   1240  N   ALA   166      29.843  78.934  42.998  1.00224.57           N
ATOM   1241  CA  ALA   166      29.151  79.412  44.154  1.00224.57           C
ATOM   1242  CB  ALA   166      27.625  79.542  43.984  1.00224.57           C
ATOM   1243  C   ALA   166      29.432  78.467  45.272  1.00224.57           C
ATOM   1244  O   ALA   166      30.491  77.852  45.347  1.00224.57           O
ATOM   1245  N   CYS   167      28.435  78.307  46.154  1.00 98.69           N
ATOM   1246  CA  CYS   167      28.510  77.570  47.381  1.00 98.69           C
ATOM   1247  CB  CYS   167      27.143  77.524  48.078  1.00 98.69           C
ATOM   1248  SG  CYS   167      26.383  79.172  48.205  1.00 98.69           S
ATOM   1249  C   CYS   167      28.917  76.141  47.131  1.00 98.69           C
ATOM   1250  O   CYS   167      29.536  75.516  47.991  1.00 98.69           O
ATOM   1251  N   ALA   168      28.537  75.560  45.979  1.00 84.52           N
ATOM   1252  CA  ALA   168      28.779  74.163  45.724  1.00 84.52           C
ATOM   1253  CB  ALA   168      28.105  73.685  44.425  1.00 84.52           C
ATOM   1254  C   ALA   168      30.233  73.783  45.613  1.00 84.52           C
ATOM   1255  O   ALA   168      30.711  72.929  46.356  1.00 84.52           O
ATOM   1256  N   ALA   169      31.034  74.568  44.883  1.00116.15           N
ATOM   1257  CA  ALA   169      32.284  74.170  44.279  1.00116.15           C
ATOM   1258  CB  ALA   169      33.124  75.391  43.870  1.00116.15           C
ATOM   1259  C   ALA   169      33.189  73.283  45.091  1.00116.15           C
ATOM   1260  O   ALA   169      33.667  72.302  44.516  1.00116.15           O
ATOM   1261  N   GLY   170      33.457  73.506  46.387  1.00 45.36           N
ATOM   1262  CA  GLY   170      34.403  72.644  47.065  1.00 45.36           C
ATOM   1263  C   GLY   170      33.942  71.213  47.005  1.00 45.36           C
ATOM   1264  O   GLY   170      34.757  70.303  46.845  1.00 45.36           O
ATOM   1265  N   SER   171      32.625  70.968  47.163  1.00 93.48           N
ATOM   1266  CA  SER   171      32.122  69.625  47.057  1.00 93.48           C
ATOM   1267  CB  SER   171      30.612  69.476  47.324  1.00 93.48           C
ATOM   1268  OG  SER   171      30.342  69.444  48.714  1.00 93.48           O
ATOM   1269  C   SER   171      32.306  69.150  45.649  1.00 93.48           C
ATOM   1270  O   SER   171      32.695  68.009  45.420  1.00 93.48           O
ATOM   1271  N   ASN   172      32.029  70.011  44.652  1.00116.91           N
ATOM   1272  CA  ASN   172      32.142  69.551  43.299  1.00116.91           C
ATOM   1273  CB  ASN   172      31.546  70.484  42.214  1.00116.91           C
ATOM   1274  CG  ASN   172      32.311  71.790  42.034  1.00116.91           C
ATOM   1275  OD1 ASN   172      33.539  71.831  42.030  1.00116.91           O
ATOM   1276  ND2 ASN   172      31.551  72.897  41.825  1.00116.91           N
ATOM   1277  C   ASN   172      33.575  69.268  42.995  1.00116.91           C
ATOM   1278  O   ASN   172      33.878  68.433  42.150  1.00116.91           O
ATOM   1279  N   ALA   173      34.501  70.001  43.638  1.00 34.46           N
ATOM   1280  CA  ALA   173      35.892  69.750  43.427  1.00 34.46           C
ATOM   1281  CB  ALA   173      36.794  70.716  44.213  1.00 34.46           C
ATOM   1282  C   ALA   173      36.178  68.363  43.913  1.00 34.46           C
ATOM   1283  O   ALA   173      36.819  67.577  43.219  1.00 34.46           O
ATOM   1284  N   ILE   174      35.660  68.005  45.107  1.00123.25           N
ATOM   1285  CA  ILE   174      35.934  66.706  45.651  1.00123.25           C
ATOM   1286  CB  ILE   174      35.504  66.484  47.081  1.00123.25           C
ATOM   1287  CG1 ILE   174      33.986  66.481  47.276  1.00123.25           C
ATOM   1288  CG2 ILE   174      36.218  67.548  47.930  1.00123.25           C
ATOM   1289  CD1 ILE   174      33.579  66.064  48.688  1.00123.25           C
ATOM   1290  C   ILE   174      35.331  65.678  44.750  1.00123.25           C
ATOM   1291  O   ILE   174      35.831  64.560  44.647  1.00123.25           O
ATOM   1292  N   GLY   175      34.181  65.996  44.131  1.00 30.11           N
ATOM   1293  CA  GLY   175      33.590  65.080  43.198  1.00 30.11           C
ATOM   1294  C   GLY   175      34.483  64.942  42.000  1.00 30.11           C
ATOM   1295  O   GLY   175      34.701  63.842  41.495  1.00 30.11           O
ATOM   1296  N   ASP   176      35.039  66.069  41.520  1.00 47.48           N
ATOM   1297  CA  ASP   176      35.825  66.065  40.319  1.00 47.48           C
ATOM   1298  CB  ASP   176      36.379  67.459  39.970  1.00 47.48           C
ATOM   1299  CG  ASP   176      35.230  68.365  39.543  1.00 47.48           C
ATOM   1300  OD1 ASP   176      34.230  67.846  38.977  1.00 47.48           O
ATOM   1301  OD2 ASP   176      35.346  69.598  39.776  1.00 47.48           O
ATOM   1302  C   ASP   176      37.017  65.173  40.493  1.00 47.48           C
ATOM   1303  O   ASP   176      37.315  64.361  39.621  1.00 47.48           O
ATOM   1304  N   ALA   177      37.728  65.295  41.629  1.00 44.04           N
ATOM   1305  CA  ALA   177      38.947  64.560  41.858  1.00 44.04           C
ATOM   1306  CB  ALA   177      39.626  64.948  43.182  1.00 44.04           C
ATOM   1307  C   ALA   177      38.679  63.091  41.920  1.00 44.04           C
ATOM   1308  O   ALA   177      39.380  62.289  41.306  1.00 44.04           O
ATOM   1309  N   PHE   178      37.607  62.711  42.627  1.00 81.68           N
ATOM   1310  CA  PHE   178      37.229  61.346  42.824  1.00 81.68           C
ATOM   1311  CB  PHE   178      35.859  61.285  43.519  1.00 81.68           C
ATOM   1312  CG  PHE   178      35.184  60.004  43.187  1.00 81.68           C
ATOM   1313  CD1 PHE   178      35.398  58.859  43.908  1.00 81.68           C
ATOM   1314  CD2 PHE   178      34.308  59.963  42.128  1.00 81.68           C
ATOM   1315  CE1 PHE   178      34.746  57.695  43.567  1.00 81.68           C
ATOM   1316  CE2 PHE   178      33.656  58.803  41.784  1.00 81.68           C
ATOM   1317  CZ  PHE   178      33.876  57.658  42.507  1.00 81.68           C
ATOM   1318  C   PHE   178      37.094  60.700  41.486  1.00 81.68           C
ATOM   1319  O   PHE   178      37.551  59.576  41.289  1.00 81.68           O
ATOM   1320  N   ARG   179      36.460  61.394  40.529  1.00102.78           N
ATOM   1321  CA  ARG   179      36.254  60.822  39.233  1.00102.78           C
ATOM   1322  CB  ARG   179      35.450  61.738  38.298  1.00102.78           C
ATOM   1323  CG  ARG   179      35.096  61.071  36.968  1.00102.78           C
ATOM   1324  CD  ARG   179      34.397  61.998  35.971  1.00102.78           C
ATOM   1325  NE  ARG   179      33.920  61.149  34.842  1.00102.78           N
ATOM   1326  CZ  ARG   179      33.013  61.648  33.953  1.00102.78           C
ATOM   1327  NH1 ARG   179      32.598  62.944  34.063  1.00102.78           N
ATOM   1328  NH2 ARG   179      32.513  60.846  32.967  1.00102.78           N
ATOM   1329  C   ARG   179      37.569  60.567  38.565  1.00102.78           C
ATOM   1330  O   ARG   179      37.767  59.512  37.965  1.00102.78           O
ATOM   1331  N   LEU   180      38.508  61.529  38.657  1.00 93.31           N
ATOM   1332  CA  LEU   180      39.774  61.396  37.991  1.00 93.31           C
ATOM   1333  CB  LEU   180      40.661  62.652  38.068  1.00 93.31           C
ATOM   1334  CG  LEU   180      40.240  63.770  37.088  1.00 93.31           C
ATOM   1335  CD1 LEU   180      40.479  63.344  35.630  1.00 93.31           C
ATOM   1336  CD2 LEU   180      38.795  64.229  37.324  1.00 93.31           C
ATOM   1337  C   LEU   180      40.544  60.231  38.531  1.00 93.31           C
ATOM   1338  O   LEU   180      41.141  59.479  37.764  1.00 93.31           O
ATOM   1339  N   VAL   181      40.571  60.050  39.862  1.00102.55           N
ATOM   1340  CA  VAL   181      41.303  58.960  40.444  1.00102.55           C
ATOM   1341  CB  VAL   181      41.364  59.022  41.943  1.00102.55           C
ATOM   1342  CG1 VAL   181      39.935  58.970  42.495  1.00102.55           C
ATOM   1343  CG2 VAL   181      42.252  57.872  42.447  1.00102.55           C
ATOM   1344  C   VAL   181      40.673  57.653  40.056  1.00102.55           C
ATOM   1345  O   VAL   181      41.362  56.701  39.693  1.00102.55           O
ATOM   1346  N   GLN   182      39.330  57.587  40.074  1.00 92.48           N
ATOM   1347  CA  GLN   182      38.651  56.347  39.829  1.00 92.48           C
ATOM   1348  CB  GLN   182      37.118  56.492  39.875  1.00 92.48           C
ATOM   1349  CG  GLN   182      36.350  55.193  39.619  1.00 92.48           C
ATOM   1350  CD  GLN   182      34.863  55.513  39.702  1.00 92.48           C
ATOM   1351  OE1 GLN   182      34.115  54.850  40.424  1.00 92.48           O
ATOM   1352  NE2 GLN   182      34.414  56.551  38.948  1.00 92.48           N
ATOM   1353  C   GLN   182      39.030  55.837  38.471  1.00 92.48           C
ATOM   1354  O   GLN   182      39.253  54.640  38.293  1.00 92.48           O
ATOM   1355  N   ASN   183      39.116  56.756  37.494  1.00 76.90           N
ATOM   1356  CA  ASN   183      39.409  56.488  36.113  1.00 76.90           C
ATOM   1357  CB  ASN   183      39.162  57.712  35.213  1.00 76.90           C
ATOM   1358  CG  ASN   183      37.653  57.929  35.173  1.00 76.90           C
ATOM   1359  OD1 ASN   183      37.165  59.053  35.280  1.00 76.90           O
ATOM   1360  ND2 ASN   183      36.888  56.816  35.012  1.00 76.90           N
ATOM   1361  C   ASN   183      40.822  56.016  35.929  1.00 76.90           C
ATOM   1362  O   ASN   183      41.112  55.312  34.966  1.00 76.90           O
ATOM   1363  N   GLY   184      41.762  56.393  36.812  1.00 63.21           N
ATOM   1364  CA  GLY   184      43.100  55.904  36.625  1.00 63.21           C
ATOM   1365  C   GLY   184      44.047  57.047  36.454  1.00 63.21           C
ATOM   1366  O   GLY   184      45.217  56.930  36.807  1.00 63.21           O
ATOM   1367  N   TYR   185      43.552  58.214  36.009  1.00108.45           N
ATOM   1368  CA  TYR   185      44.417  59.315  35.689  1.00108.45           C
ATOM   1369  CB  TYR   185      43.638  60.581  35.298  1.00108.45           C
ATOM   1370  CG  TYR   185      42.829  60.268  34.086  1.00108.45           C
ATOM   1371  CD1 TYR   185      41.586  59.692  34.212  1.00108.45           C
ATOM   1372  CD2 TYR   185      43.305  60.545  32.826  1.00108.45           C
ATOM   1373  CE1 TYR   185      40.830  59.396  33.103  1.00108.45           C
ATOM   1374  CE2 TYR   185      42.554  60.252  31.711  1.00108.45           C
ATOM   1375  CZ  TYR   185      41.313  59.680  31.849  1.00108.45           C
ATOM   1376  OH  TYR   185      40.542  59.380  30.708  1.00108.45           O
ATOM   1377  C   TYR   185      45.268  59.664  36.876  1.00108.45           C
ATOM   1378  O   TYR   185      46.467  59.888  36.720  1.00108.45           O
ATOM   1379  N   ALA   186      44.702  59.705  38.098  1.00 55.22           N
ATOM   1380  CA  ALA   186      45.534  60.104  39.200  1.00 55.22           C
ATOM   1381  CB  ALA   186      45.092  61.425  39.847  1.00 55.22           C
ATOM   1382  C   ALA   186      45.528  59.074  40.292  1.00 55.22           C
ATOM   1383  O   ALA   186      44.579  58.309  40.461  1.00 55.22           O
ATOM   1384  N   LYS   187      46.677  58.983  40.994  1.00145.49           N
ATOM   1385  CA  LYS   187      46.887  58.164  42.155  1.00145.49           C
ATOM   1386  CB  LYS   187      48.379  57.963  42.463  1.00145.49           C
ATOM   1387  CG  LYS   187      49.127  57.208  41.361  1.00145.49           C
ATOM   1388  CD  LYS   187      48.600  55.795  41.109  1.00145.49           C
ATOM   1389  CE  LYS   187      49.040  54.791  42.174  1.00145.49           C
ATOM   1390  NZ  LYS   187      48.462  53.461  41.885  1.00145.49           N
ATOM   1391  C   LYS   187      46.256  58.801  43.362  1.00145.49           C
ATOM   1392  O   LYS   187      45.777  58.108  44.258  1.00145.49           O
ATOM   1393  N   ALA   188      46.287  60.150  43.445  1.00 58.06           N
ATOM   1394  CA  ALA   188      45.756  60.828  44.602  1.00 58.06           C
ATOM   1395  CB  ALA   188      46.735  60.873  45.789  1.00 58.06           C
ATOM   1396  C   ALA   188      45.457  62.253  44.236  1.00 58.06           C
ATOM   1397  O   ALA   188      45.803  62.700  43.145  1.00 58.06           O
ATOM   1398  N   MET   189      44.762  63.006  45.124  1.00120.28           N
ATOM   1399  CA  MET   189      44.522  64.388  44.802  1.00120.28           C
ATOM   1400  CB  MET   189      43.351  64.647  43.837  1.00120.28           C
ATOM   1401  CG  MET   189      43.721  64.337  42.385  1.00120.28           C
ATOM   1402  SD  MET   189      42.495  64.869  41.156  1.00120.28           S
ATOM   1403  CE  MET   189      43.619  64.674  39.743  1.00120.28           C
ATOM   1404  C   MET   189      44.314  65.228  46.022  1.00120.28           C
ATOM   1405  O   MET   189      44.045  64.739  47.119  1.00120.28           O
ATOM   1406  N   ILE   190      44.472  66.554  45.836  1.00153.06           N
ATOM   1407  CA  ILE   190      44.256  67.496  46.890  1.00153.06           C
ATOM   1408  CB  ILE   190      45.402  68.469  47.039  1.00153.06           C
ATOM   1409  CG1 ILE   190      45.247  69.401  48.254  1.00153.06           C
ATOM   1410  CG2 ILE   190      45.581  69.192  45.702  1.00153.06           C
ATOM   1411  CD1 ILE   190      44.121  70.427  48.129  1.00153.06           C
ATOM   1412  C   ILE   190      42.986  68.215  46.571  1.00153.06           C
ATOM   1413  O   ILE   190      42.859  68.888  45.548  1.00153.06           O
ATOM   1414  N   CYS   191      41.980  68.056  47.448  1.00 81.26           N
ATOM   1415  CA  CYS   191      40.751  68.759  47.247  1.00 81.26           C
ATOM   1416  CB  CYS   191      39.497  67.880  47.390  1.00 81.26           C
ATOM   1417  SG  CYS   191      39.352  67.112  49.028  1.00 81.26           S
ATOM   1418  C   CYS   191      40.714  69.830  48.281  1.00 81.26           C
ATOM   1419  O   CYS   191      40.921  69.566  49.465  1.00 81.26           O
ATOM   1420  N   GLY   192      40.459  71.081  47.854  1.00 32.17           N
ATOM   1421  CA  GLY   192      40.485  72.138  48.816  1.00 32.17           C
ATOM   1422  C   GLY   192      39.322  73.045  48.600  1.00 32.17           C
ATOM   1423  O   GLY   192      38.759  73.121  47.508  1.00 32.17           O
ATOM   1424  N   GLY   193      38.940  73.758  49.678  1.00 36.70           N
ATOM   1425  CA  GLY   193      37.881  74.722  49.623  1.00 36.70           C
ATOM   1426  C   GLY   193      38.350  75.919  50.393  1.00 36.70           C
ATOM   1427  O   GLY   193      38.901  75.787  51.487  1.00 36.70           O
ATOM   1428  N   THR   194      38.146  77.132  49.834  1.00125.71           N
ATOM   1429  CA  THR   194      38.597  78.297  50.542  1.00125.71           C
ATOM   1430  CB  THR   194      39.922  78.829  50.075  1.00125.71           C
ATOM   1431  OG1 THR   194      40.414  79.793  50.995  1.00125.71           O
ATOM   1432  CG2 THR   194      39.742  79.474  48.694  1.00125.71           C
ATOM   1433  C   THR   194      37.616  79.410  50.389  1.00125.71           C
ATOM   1434  O   THR   194      37.018  79.598  49.330  1.00125.71           O
ATOM   1435  N   GLU   195      37.409  80.172  51.481  1.00131.77           N
ATOM   1436  CA  GLU   195      36.581  81.336  51.379  1.00131.77           C
ATOM   1437  CB  GLU   195      35.079  81.041  51.527  1.00131.77           C
ATOM   1438  CG  GLU   195      34.196  82.103  50.871  1.00131.77           C
ATOM   1439  CD  GLU   195      34.178  81.793  49.381  1.00131.77           C
ATOM   1440  OE1 GLU   195      33.610  80.730  49.012  1.00131.77           O
ATOM   1441  OE2 GLU   195      34.738  82.602  48.595  1.00131.77           O
ATOM   1442  C   GLU   195      36.973  82.249  52.501  1.00131.77           C
ATOM   1443  O   GLU   195      36.883  81.877  53.671  1.00131.77           O
ATOM   1444  N   ALA   196      37.419  83.479  52.170  1.00 56.96           N
ATOM   1445  CA  ALA   196      37.797  84.412  53.194  1.00 56.96           C
ATOM   1446  CB  ALA   196      39.297  84.754  53.188  1.00 56.96           C
ATOM   1447  C   ALA   196      37.056  85.686  52.939  1.00 56.96           C
ATOM   1448  O   ALA   196      36.953  86.130  51.798  1.00 56.96           O
ATOM   1449  N   ALA   197      36.509  86.324  53.995  1.00105.28           N
ATOM   1450  CA  ALA   197      35.779  87.520  53.695  1.00105.28           C
ATOM   1451  CB  ALA   197      34.390  87.569  54.353  1.00105.28           C
ATOM   1452  C   ALA   197      36.541  88.719  54.183  1.00105.28           C
ATOM   1453  O   ALA   197      36.432  89.122  55.343  1.00105.28           O
ATOM   1454  N   ILE   198      37.382  89.294  53.301  1.00138.11           N
ATOM   1455  CA  ILE   198      38.124  90.489  53.596  1.00138.11           C
ATOM   1456  CB  ILE   198      39.359  90.627  52.756  1.00138.11           C
ATOM   1457  CG1 ILE   198      38.996  90.740  51.268  1.00138.11           C
ATOM   1458  CG2 ILE   198      40.283  89.443  53.082  1.00138.11           C
ATOM   1459  CD1 ILE   198      40.169  91.181  50.396  1.00138.11           C
ATOM   1460  C   ILE   198      37.320  91.744  53.445  1.00138.11           C
ATOM   1461  O   ILE   198      37.303  92.590  54.340  1.00138.11           O
ATOM   1462  N   THR   199      36.600  91.870  52.309  1.00132.95           N
ATOM   1463  CA  THR   199      35.973  93.114  51.953  1.00132.95           C
ATOM   1464  CB  THR   199      36.003  93.369  50.473  1.00132.95           C
ATOM   1465  OG1 THR   199      35.521  94.672  50.182  1.00132.95           O
ATOM   1466  CG2 THR   199      35.138  92.307  49.775  1.00132.95           C
ATOM   1467  C   THR   199      34.549  93.100  52.389  1.00132.95           C
ATOM   1468  O   THR   199      33.811  92.136  52.200  1.00132.95           O
ATOM   1469  N   PRO   200      34.190  94.168  53.036  1.00117.23           N
ATOM   1470  CA  PRO   200      32.872  94.383  53.550  1.00117.23           C
ATOM   1471  CD  PRO   200      35.111  95.245  53.351  1.00117.23           C
ATOM   1472  CB  PRO   200      32.979  95.633  54.424  1.00117.23           C
ATOM   1473  CG  PRO   200      34.210  96.374  53.869  1.00117.23           C
ATOM   1474  C   PRO   200      31.866  94.555  52.461  1.00117.23           C
ATOM   1475  O   PRO   200      30.703  94.212  52.659  1.00117.23           O
ATOM   1476  N   LEU   201      32.295  95.053  51.292  1.00 49.76           N
ATOM   1477  CA  LEU   201      31.380  95.372  50.238  1.00 49.76           C
ATOM   1478  CB  LEU   201      32.087  95.840  48.953  1.00 49.76           C
ATOM   1479  CG  LEU   201      32.897  97.141  49.112  1.00 49.76           C
ATOM   1480  CD1 LEU   201      33.557  97.548  47.785  1.00 49.76           C
ATOM   1481  CD2 LEU   201      32.042  98.262  49.725  1.00 49.76           C
ATOM   1482  C   LEU   201      30.633  94.133  49.879  1.00 49.76           C
ATOM   1483  O   LEU   201      29.429  94.171  49.630  1.00 49.76           O
ATOM   1484  N   SER   202      31.334  92.990  49.856  1.00 45.97           N
ATOM   1485  CA  SER   202      30.714  91.769  49.435  1.00 45.97           C
ATOM   1486  CB  SER   202      31.662  90.559  49.491  1.00 45.97           C
ATOM   1487  OG  SER   202      32.724  90.727  48.563  1.00 45.97           O
ATOM   1488  C   SER   202      29.551  91.471  50.330  1.00 45.97           C
ATOM   1489  O   SER   202      28.448  91.221  49.849  1.00 45.97           O
ATOM   1490  N   TYR   203      29.759  91.545  51.658  1.00160.07           N
ATOM   1491  CA  TYR   203      28.768  91.185  52.633  1.00160.07           C
ATOM   1492  CB  TYR   203      29.314  91.380  54.062  1.00160.07           C
ATOM   1493  CG  TYR   203      28.341  90.852  55.058  1.00160.07           C
ATOM   1494  CD1 TYR   203      28.360  89.520  55.400  1.00160.07           C
ATOM   1495  CD2 TYR   203      27.424  91.682  55.657  1.00160.07           C
ATOM   1496  CE1 TYR   203      27.473  89.017  56.319  1.00160.07           C
ATOM   1497  CE2 TYR   203      26.532  91.184  56.578  1.00160.07           C
ATOM   1498  CZ  TYR   203      26.558  89.851  56.909  1.00160.07           C
ATOM   1499  OH  TYR   203      25.645  89.338  57.854  1.00160.07           O
ATOM   1500  C   TYR   203      27.593  92.094  52.462  1.00160.07           C
ATOM   1501  O   TYR   203      26.448  91.642  52.466  1.00160.07           O
ATOM   1502  N   ALA   204      27.853  93.400  52.264  1.00 40.19           N
ATOM   1503  CA  ALA   204      26.798  94.361  52.156  1.00 40.19           C
ATOM   1504  CB  ALA   204      27.313  95.788  51.904  1.00 40.19           C
ATOM   1505  C   ALA   204      25.923  93.987  51.003  1.00 40.19           C
ATOM   1506  O   ALA   204      24.702  94.103  51.089  1.00 40.19           O
ATOM   1507  N   GLY   205      26.522  93.533  49.887  1.00 22.90           N
ATOM   1508  CA  GLY   205      25.743  93.182  48.732  1.00 22.90           C
ATOM   1509  C   GLY   205      24.840  92.034  49.066  1.00 22.90           C
ATOM   1510  O   GLY   205      23.678  92.013  48.664  1.00 22.90           O
ATOM   1511  N   PHE   206      25.359  91.041  49.813  1.00106.14           N
ATOM   1512  CA  PHE   206      24.582  89.880  50.141  1.00106.14           C
ATOM   1513  CB  PHE   206      25.372  88.781  50.879  1.00106.14           C
ATOM   1514  CG  PHE   206      26.369  88.232  49.915  1.00106.14           C
ATOM   1515  CD1 PHE   206      25.973  87.379  48.907  1.00106.14           C
ATOM   1516  CD2 PHE   206      27.695  88.590  49.996  1.00106.14           C
ATOM   1517  CE1 PHE   206      26.889  86.877  48.010  1.00106.14           C
ATOM   1518  CE2 PHE   206      28.615  88.090  49.104  1.00106.14           C
ATOM   1519  CZ  PHE   206      28.213  87.232  48.109  1.00106.14           C
ATOM   1520  C   PHE   206      23.433  90.304  50.998  1.00106.14           C
ATOM   1521  O   PHE   206      22.321  89.804  50.843  1.00106.14           O
ATOM   1522  N   ALA   207      23.664  91.253  51.926  1.00 41.37           N
ATOM   1523  CA  ALA   207      22.608  91.674  52.801  1.00 41.37           C
ATOM   1524  CB  ALA   207      23.036  92.768  53.795  1.00 41.37           C
ATOM   1525  C   ALA   207      21.499  92.238  51.967  1.00 41.37           C
ATOM   1526  O   ALA   207      20.327  92.000  52.255  1.00 41.37           O
ATOM   1527  N   SER   208      21.837  92.995  50.903  1.00 31.22           N
ATOM   1528  CA  SER   208      20.831  93.588  50.066  1.00 31.22           C
ATOM   1529  CB  SER   208      21.419  94.414  48.906  1.00 31.22           C
ATOM   1530  OG  SER   208      22.097  95.559  49.404  1.00 31.22           O
ATOM   1531  C   SER   208      20.014  92.485  49.466  1.00 31.22           C
ATOM   1532  O   SER   208      18.804  92.620  49.292  1.00 31.22           O
ATOM   1533  N   ALA   209      20.677  91.358  49.146  1.00 50.34           N
ATOM   1534  CA  ALA   209      20.080  90.180  48.583  1.00 50.34           C
ATOM   1535  CB  ALA   209      21.107  89.072  48.292  1.00 50.34           C
ATOM   1536  C   ALA   209      19.116  89.656  49.597  1.00 50.34           C
ATOM   1537  O   ALA   209      18.126  89.011  49.253  1.00 50.34           O
ATOM   1538  N   ARG   210      19.417  89.915  50.884  1.00208.93           N
ATOM   1539  CA  ARG   210      18.616  89.469  51.988  1.00208.93           C
ATOM   1540  CB  ARG   210      17.113  89.637  51.720  1.00208.93           C
ATOM   1541  CG  ARG   210      16.687  91.101  51.611  1.00208.93           C
ATOM   1542  CD  ARG   210      15.317  91.301  50.962  1.00208.93           C
ATOM   1543  NE  ARG   210      14.399  90.259  51.500  1.00208.93           N
ATOM   1544  CZ  ARG   210      13.050  90.456  51.444  1.00208.93           C
ATOM   1545  NH1 ARG   210      12.548  91.636  50.975  1.00208.93           N
ATOM   1546  NH2 ARG   210      12.201  89.471  51.856  1.00208.93           N
ATOM   1547  C   ARG   210      18.897  88.022  52.216  1.00208.93           C
ATOM   1548  O   ARG   210      18.297  87.389  53.082  1.00208.93           O
ATOM   1549  N   ALA   211      19.852  87.474  51.448  1.00 52.29           N
ATOM   1550  CA  ALA   211      20.299  86.128  51.639  1.00 52.29           C
ATOM   1551  CB  ALA   211      21.334  85.705  50.585  1.00 52.29           C
ATOM   1552  C   ALA   211      20.971  86.097  52.969  1.00 52.29           C
ATOM   1553  O   ALA   211      20.913  85.108  53.699  1.00 52.29           O
ATOM   1554  N   LEU   212      21.660  87.197  53.312  1.00 73.89           N
ATOM   1555  CA  LEU   212      22.329  87.233  54.573  1.00 73.89           C
ATOM   1556  CB  LEU   212      23.246  88.452  54.749  1.00 73.89           C
ATOM   1557  CG  LEU   212      24.410  88.489  53.739  1.00 73.89           C
ATOM   1558  CD1 LEU   212      25.374  89.652  54.030  1.00 73.89           C
ATOM   1559  CD2 LEU   212      25.119  87.128  53.656  1.00 73.89           C
ATOM   1560  C   LEU   212      21.275  87.288  55.617  1.00 73.89           C
ATOM   1561  O   LEU   212      20.195  87.828  55.374  1.00 73.89           O
ATOM   1562  N   SER   213      21.581  86.709  56.800  1.00167.49           N
ATOM   1563  CA  SER   213      20.631  86.669  57.866  1.00167.49           C
ATOM   1564  CB  SER   213      21.187  86.096  59.180  1.00167.49           C
ATOM   1565  OG  SER   213      22.228  86.925  59.676  1.00167.49           O
ATOM   1566  C   SER   213      20.245  88.063  58.087  1.00167.49           C
ATOM   1567  O   SER   213      21.114  88.923  58.170  1.00167.49           O
ATOM   1568  N   PHE   214      18.927  88.314  58.114  1.00279.97           N
ATOM   1569  CA  PHE   214      18.467  89.654  58.258  1.00279.97           C
ATOM   1570  CB  PHE   214      18.354  90.382  56.907  1.00279.97           C
ATOM   1571  CG  PHE   214      18.275  91.843  57.181  1.00279.97           C
ATOM   1572  CD1 PHE   214      19.406  92.536  57.545  1.00279.97           C
ATOM   1573  CD2 PHE   214      17.086  92.523  57.060  1.00279.97           C
ATOM   1574  CE1 PHE   214      19.353  93.885  57.800  1.00279.97           C
ATOM   1575  CE2 PHE   214      17.026  93.872  57.313  1.00279.97           C
ATOM   1576  CZ  PHE   214      18.160  94.556  57.682  1.00279.97           C
ATOM   1577  C   PHE   214      17.112  89.548  58.874  1.00279.97           C
ATOM   1578  O   PHE   214      16.520  88.469  58.921  1.00279.97           O
ATOM   1579  N   ARG   215      16.588  90.673  59.382  1.00292.84           N
ATOM   1580  CA  ARG   215      15.326  90.626  60.051  1.00292.84           C
ATOM   1581  CB  ARG   215      15.499  90.391  61.561  1.00292.84           C
ATOM   1582  CG  ARG   215      14.245  89.916  62.292  1.00292.84           C
ATOM   1583  CD  ARG   215      14.485  89.706  63.789  1.00292.84           C
ATOM   1584  NE  ARG   215      13.339  88.927  64.335  1.00292.84           N
ATOM   1585  CZ  ARG   215      13.367  87.560  64.305  1.00292.84           C
ATOM   1586  NH1 ARG   215      14.440  86.904  63.777  1.00292.84           N
ATOM   1587  NH2 ARG   215      12.316  86.846  64.805  1.00292.84           N
ATOM   1588  C   ARG   215      14.739  91.981  59.875  1.00292.84           C
ATOM   1589  O   ARG   215      15.210  92.756  59.046  1.00292.84           O
ATOM   1590  N   ASN   216      13.669  92.289  60.630  1.00118.97           N
ATOM   1591  CA  ASN   216      13.176  93.629  60.577  1.00118.97           C
ATOM   1592  CB  ASN   216      12.010  93.880  61.550  1.00118.97           C
ATOM   1593  CG  ASN   216      11.361  95.215  61.207  1.00118.97           C
ATOM   1594  OD1 ASN   216      10.149  95.301  61.016  1.00118.97           O
ATOM   1595  ND2 ASN   216      12.188  96.291  61.131  1.00118.97           N
ATOM   1596  C   ASN   216      14.354  94.400  61.058  1.00118.97           C
ATOM   1597  O   ASN   216      14.664  95.489  60.576  1.00118.97           O
ATOM   1598  N   ASP   217      15.057  93.787  62.026  1.00165.16           N
ATOM   1599  CA  ASP   217      16.262  94.322  62.567  1.00165.16           C
ATOM   1600  CB  ASP   217      16.552  93.840  64.000  1.00165.16           C
ATOM   1601  CG  ASP   217      17.546  94.810  64.626  1.00165.16           C
ATOM   1602  OD1 ASP   217      17.968  95.756  63.908  1.00165.16           O
ATOM   1603  OD2 ASP   217      17.891  94.625  65.823  1.00165.16           O
ATOM   1604  C   ASP   217      17.367  93.842  61.669  1.00165.16           C
ATOM   1605  O   ASP   217      17.142  93.533  60.501  1.00165.16           O
ATOM   1606  N   ASP   218      18.604  93.791  62.197  1.00163.45           N
ATOM   1607  CA  ASP   218      19.772  93.418  61.447  1.00163.45           C
ATOM   1608  CB  ASP   218      21.037  94.023  62.093  1.00163.45           C
ATOM   1609  CG  ASP   218      20.962  95.535  61.905  1.00163.45           C
ATOM   1610  OD1 ASP   218      20.033  95.990  61.186  1.00163.45           O
ATOM   1611  OD2 ASP   218      21.823  96.253  62.482  1.00163.45           O
ATOM   1612  C   ASP   218      19.872  91.908  61.384  1.00163.45           C
ATOM   1613  O   ASP   218      18.936  91.203  61.756  1.00163.45           O
ATOM   1614  N   PRO   219      20.979  91.394  60.883  1.00270.91           N
ATOM   1615  CA  PRO   219      21.231  89.995  60.839  1.00270.91           C
ATOM   1616  CD  PRO   219      21.778  92.109  59.897  1.00270.91           C
ATOM   1617  CB  PRO   219      22.653  89.877  60.288  1.00270.91           C
ATOM   1618  CG  PRO   219      22.752  91.069  59.319  1.00270.91           C
ATOM   1619  C   PRO   219      21.108  89.371  62.175  1.00270.91           C
ATOM   1620  O   PRO   219      21.628  89.901  63.155  1.00270.91           O
ATOM   1621  N   LEU   220      20.418  88.223  62.211  1.00167.70           N
ATOM   1622  CA  LEU   220      20.346  87.417  63.380  1.00167.70           C
ATOM   1623  CB  LEU   220      19.428  86.194  63.211  1.00167.70           C
ATOM   1624  CG  LEU   220      19.333  85.312  64.468  1.00167.70           C
ATOM   1625  CD1 LEU   220      18.692  86.072  65.643  1.00167.70           C
ATOM   1626  CD2 LEU   220      18.623  83.984  64.155  1.00167.70           C
ATOM   1627  C   LEU   220      21.754  86.948  63.524  1.00167.70           C
ATOM   1628  O   LEU   220      22.232  86.665  64.623  1.00167.70           O
ATOM   1629  N   HIS   221      22.463  86.909  62.375  1.00151.79           N
ATOM   1630  CA  HIS   221      23.818  86.457  62.348  1.00151.79           C
ATOM   1631  ND1 HIS   221      27.002  86.565  62.311  1.00151.79           N
ATOM   1632  CG  HIS   221      26.164  86.888  63.354  1.00151.79           C
ATOM   1633  CB  HIS   221      24.738  87.343  63.219  1.00151.79           C
ATOM   1634  NE2 HIS   221      28.170  86.268  64.179  1.00151.79           N
ATOM   1635  CD2 HIS   221      26.893  86.700  64.488  1.00151.79           C
ATOM   1636  CE1 HIS   221      28.188  86.203  62.860  1.00151.79           C
ATOM   1637  C   HIS   221      23.841  85.036  62.807  1.00151.79           C
ATOM   1638  O   HIS   221      24.564  84.662  63.728  1.00151.79           O
ATOM   1639  N   ALA   222      22.995  84.196  62.176  1.00 64.62           N
ATOM   1640  CA  ALA   222      23.006  82.809  62.539  1.00 64.62           C
ATOM   1641  CB  ALA   222      22.255  82.525  63.854  1.00 64.62           C
ATOM   1642  C   ALA   222      22.340  82.011  61.463  1.00 64.62           C
ATOM   1643  O   ALA   222      21.557  82.534  60.673  1.00 64.62           O
ATOM   1644  N   SER   223      22.661  80.702  61.390  1.00114.34           N
ATOM   1645  CA  SER   223      21.985  79.865  60.447  1.00114.34           C
ATOM   1646  CB  SER   223      22.921  79.028  59.561  1.00114.34           C
ATOM   1647  OG  SER   223      23.614  78.076  60.348  1.00114.34           O
ATOM   1648  C   SER   223      21.130  78.946  61.248  1.00114.34           C
ATOM   1649  O   SER   223      21.626  78.089  61.977  1.00114.34           O
ATOM   1650  N   ARG   224      19.799  79.110  61.136  1.00146.73           N
ATOM   1651  CA  ARG   224      18.939  78.268  61.908  1.00146.73           C
ATOM   1652  CB  ARG   224      17.644  78.967  62.349  1.00146.73           C
ATOM   1653  CG  ARG   224      17.911  80.110  63.329  1.00146.73           C
ATOM   1654  CD  ARG   224      18.235  79.630  64.746  1.00146.73           C
ATOM   1655  NE  ARG   224      18.737  80.809  65.506  1.00146.73           N
ATOM   1656  CZ  ARG   224      17.859  81.660  66.111  1.00146.73           C
ATOM   1657  NH1 ARG   224      16.518  81.418  66.037  1.00146.73           N
ATOM   1658  NH2 ARG   224      18.321  82.758  66.776  1.00146.73           N
ATOM   1659  C   ARG   224      18.578  77.114  61.044  1.00146.73           C
ATOM   1660  O   ARG   224      17.524  77.091  60.408  1.00146.73           O
ATOM   1661  N   PRO   225      19.454  76.147  61.054  1.00128.92           N
ATOM   1662  CA  PRO   225      19.286  75.002  60.213  1.00128.92           C
ATOM   1663  CD  PRO   225      20.097  75.762  62.302  1.00128.92           C
ATOM   1664  CB  PRO   225      20.361  74.017  60.646  1.00128.92           C
ATOM   1665  CG  PRO   225      20.407  74.262  62.162  1.00128.92           C
ATOM   1666  C   PRO   225      17.944  74.385  60.458  1.00128.92           C
ATOM   1667  O   PRO   225      17.717  73.790  61.511  1.00128.92           O
ATOM   1668  N   PHE   226      17.062  74.483  59.462  1.00183.05           N
ATOM   1669  CA  PHE   226      15.788  73.827  59.469  1.00183.05           C
ATOM   1670  CB  PHE   226      15.894  72.389  59.996  1.00183.05           C
ATOM   1671  CG  PHE   226      16.861  71.661  59.136  1.00183.05           C
ATOM   1672  CD1 PHE   226      16.490  71.249  57.883  1.00183.05           C
ATOM   1673  CD2 PHE   226      18.131  71.379  59.585  1.00183.05           C
ATOM   1674  CE1 PHE   226      17.379  70.573  57.084  1.00183.05           C
ATOM   1675  CE2 PHE   226      19.025  70.703  58.789  1.00183.05           C
ATOM   1676  CZ  PHE   226      18.648  70.299  57.534  1.00183.05           C
ATOM   1677  C   PHE   226      14.791  74.498  60.368  1.00183.05           C
ATOM   1678  O   PHE   226      13.595  74.338  60.146  1.00183.05           O
ATOM   1679  N   ASP   227      15.222  75.359  61.308  1.00 76.22           N
ATOM   1680  CA  ASP   227      14.307  75.937  62.257  1.00 76.22           C
ATOM   1681  CB  ASP   227      15.060  76.728  63.349  1.00 76.22           C
ATOM   1682  CG  ASP   227      14.216  76.900  64.607  1.00 76.22           C
ATOM   1683  OD1 ASP   227      13.072  77.418  64.522  1.00 76.22           O
ATOM   1684  OD2 ASP   227      14.723  76.499  65.688  1.00 76.22           O
ATOM   1685  C   ASP   227      13.424  76.876  61.492  1.00 76.22           C
ATOM   1686  O   ASP   227      13.755  77.306  60.390  1.00 76.22           O
ATOM   1687  N   LYS   228      12.241  77.169  62.057  1.00168.41           N
ATOM   1688  CA  LYS   228      11.233  78.016  61.490  1.00168.41           C
ATOM   1689  CB  LYS   228       9.935  77.959  62.321  1.00168.41           C
ATOM   1690  CG  LYS   228       8.669  78.436  61.606  1.00168.41           C
ATOM   1691  CD  LYS   228       8.703  79.892  61.145  1.00168.41           C
ATOM   1692  CE  LYS   228       7.335  80.400  60.680  1.00168.41           C
ATOM   1693  NZ  LYS   228       6.790  79.500  59.637  1.00168.41           N
ATOM   1694  C   LYS   228      11.711  79.438  61.456  1.00168.41           C
ATOM   1695  O   LYS   228      11.374  80.191  60.543  1.00168.41           O
ATOM   1696  N   ASP   229      12.508  79.851  62.460  1.00111.64           N
ATOM   1697  CA  ASP   229      12.904  81.228  62.546  1.00111.64           C
ATOM   1698  CB  ASP   229      13.379  81.607  63.958  1.00111.64           C
ATOM   1699  CG  ASP   229      12.172  81.541  64.886  1.00111.64           C
ATOM   1700  OD1 ASP   229      11.125  82.144  64.527  1.00111.64           O
ATOM   1701  OD2 ASP   229      12.282  80.897  65.964  1.00111.64           O
ATOM   1702  C   ASP   229      14.037  81.492  61.604  1.00111.64           C
ATOM   1703  O   ASP   229      14.983  82.205  61.939  1.00111.64           O
ATOM   1704  N   ARG   230      13.933  80.966  60.369  1.00227.82           N
ATOM   1705  CA  ARG   230      14.945  81.189  59.385  1.00227.82           C
ATOM   1706  CB  ARG   230      14.606  80.622  57.996  1.00227.82           C
ATOM   1707  CG  ARG   230      15.595  81.052  56.901  1.00227.82           C
ATOM   1708  CD  ARG   230      15.538  82.470  56.263  1.00227.82           C
ATOM   1709  NE  ARG   230      16.779  82.631  55.437  1.00227.82           N
ATOM   1710  CZ  ARG   230      16.995  83.518  54.407  1.00227.82           C
ATOM   1711  NH1 ARG   230      16.067  84.448  54.015  1.00227.82           N
ATOM   1712  NH2 ARG   230      18.192  83.485  53.758  1.00227.82           N
ATOM   1713  C   ARG   230      14.920  82.622  59.060  1.00227.82           C
ATOM   1714  O   ARG   230      13.954  83.074  58.450  1.00227.82           O
ATOM   1715  N   ASP   231      16.032  83.330  59.312  1.00121.52           N
ATOM   1716  CA  ASP   231      16.145  84.691  58.883  1.00121.52           C
ATOM   1717  CB  ASP   231      16.922  85.575  59.873  1.00121.52           C
ATOM   1718  CG  ASP   231      16.003  85.894  61.044  1.00121.52           C
ATOM   1719  OD1 ASP   231      14.821  86.245  60.782  1.00121.52           O
ATOM   1720  OD2 ASP   231      16.468  85.810  62.211  1.00121.52           O
ATOM   1721  C   ASP   231      16.909  84.666  57.600  1.00121.52           C
ATOM   1722  O   ASP   231      16.376  85.058  56.567  1.00121.52           O
ATOM   1723  N   GLY   232      18.149  84.133  57.621  1.00 74.12           N
ATOM   1724  CA  GLY   232      19.020  84.017  56.476  1.00 74.12           C
ATOM   1725  C   GLY   232      20.181  83.206  56.943  1.00 74.12           C
ATOM   1726  O   GLY   232      20.078  82.534  57.966  1.00 74.12           O
ATOM   1727  N   PHE   233      21.313  83.233  56.207  1.00 96.67           N
ATOM   1728  CA  PHE   233      22.457  82.488  56.653  1.00 96.67           C
ATOM   1729  CB  PHE   233      23.049  81.519  55.606  1.00 96.67           C
ATOM   1730  CG  PHE   233      23.552  82.281  54.433  1.00 96.67           C
ATOM   1731  CD1 PHE   233      24.796  82.863  54.468  1.00 96.67           C
ATOM   1732  CD2 PHE   233      22.787  82.398  53.295  1.00 96.67           C
ATOM   1733  CE1 PHE   233      25.270  83.564  53.386  1.00 96.67           C
ATOM   1734  CE2 PHE   233      23.256  83.100  52.210  1.00 96.67           C
ATOM   1735  CZ  PHE   233      24.501  83.684  52.255  1.00 96.67           C
ATOM   1736  C   PHE   233      23.508  83.462  57.117  1.00 96.67           C
ATOM   1737  O   PHE   233      23.409  84.669  56.890  1.00 96.67           O
ATOM   1738  N   VAL   234      24.514  82.955  57.859  1.00151.85           N
ATOM   1739  CA  VAL   234      25.588  83.757  58.368  1.00151.85           C
ATOM   1740  CB  VAL   234      25.754  83.642  59.862  1.00151.85           C
ATOM   1741  CG1 VAL   234      25.845  82.158  60.262  1.00151.85           C
ATOM   1742  CG2 VAL   234      26.986  84.464  60.282  1.00151.85           C
ATOM   1743  C   VAL   234      26.844  83.300  57.714  1.00151.85           C
ATOM   1744  O   VAL   234      27.334  82.203  57.972  1.00151.85           O
ATOM   1745  N   MET   235      27.432  84.174  56.879  1.00143.06           N
ATOM   1746  CA  MET   235      28.584  83.780  56.124  1.00143.06           C
ATOM   1747  CB  MET   235      29.046  84.856  55.130  1.00143.06           C
ATOM   1748  CG  MET   235      30.141  84.389  54.172  1.00143.06           C
ATOM   1749  SD  MET   235      30.548  85.603  52.884  1.00143.06           S
ATOM   1750  CE  MET   235      28.945  85.453  52.040  1.00143.06           C
ATOM   1751  C   MET   235      29.696  83.500  57.060  1.00143.06           C
ATOM   1752  O   MET   235      29.873  84.175  58.072  1.00143.06           O
ATOM   1753  N   GLY   236      30.470  82.455  56.732  1.00 71.76           N
ATOM   1754  CA  GLY   236      31.596  82.078  57.520  1.00 71.76           C
ATOM   1755  C   GLY   236      32.688  81.764  56.557  1.00 71.76           C
ATOM   1756  O   GLY   236      32.441  81.502  55.380  1.00 71.76           O
ATOM   1757  N   GLU   237      33.938  81.774  57.045  1.00 91.97           N
ATOM   1758  CA  GLU   237      35.042  81.533  56.172  1.00 91.97           C
ATOM   1759  CB  GLU   237      36.018  82.721  56.135  1.00 91.97           C
ATOM   1760  CG  GLU   237      36.503  83.157  57.518  1.00 91.97           C
ATOM   1761  CD  GLU   237      37.189  84.505  57.353  1.00 91.97           C
ATOM   1762  OE1 GLU   237      37.492  84.880  56.187  1.00 91.97           O
ATOM   1763  OE2 GLU   237      37.412  85.180  58.392  1.00 91.97           O
ATOM   1764  C   GLU   237      35.766  80.316  56.632  1.00 91.97           C
ATOM   1765  O   GLU   237      35.593  79.858  57.764  1.00 91.97           O
ATOM   1766  N   GLY   238      36.566  79.722  55.725  1.00121.02           N
ATOM   1767  CA  GLY   238      37.323  78.578  56.123  1.00121.02           C
ATOM   1768  C   GLY   238      38.184  78.139  54.994  1.00121.02           C
ATOM   1769  O   GLY   238      37.858  78.328  53.822  1.00121.02           O
ATOM   1770  N   SER   239      39.338  77.550  55.352  1.00 70.96           N
ATOM   1771  CA  SER   239      40.195  76.919  54.403  1.00 70.96           C
ATOM   1772  CB  SER   239      41.646  77.426  54.432  1.00 70.96           C
ATOM   1773  OG  SER   239      42.238  77.126  55.686  1.00 70.96           O
ATOM   1774  C   SER   239      40.202  75.496  54.850  1.00 70.96           C
ATOM   1775  O   SER   239      40.464  75.217  56.019  1.00 70.96           O
ATOM   1776  N   GLY   240      39.883  74.561  53.935  1.00 33.22           N
ATOM   1777  CA  GLY   240      39.840  73.179  54.315  1.00 33.22           C
ATOM   1778  C   GLY   240      40.369  72.383  53.167  1.00 33.22           C
ATOM   1779  O   GLY   240      40.229  72.781  52.011  1.00 33.22           O
ATOM   1780  N   ILE   241      41.006  71.231  53.467  1.00154.13           N
ATOM   1781  CA  ILE   241      41.579  70.422  52.429  1.00154.13           C
ATOM   1782  CB  ILE   241      43.016  70.805  52.199  1.00154.13           C
ATOM   1783  CG1 ILE   241      43.657  70.081  51.009  1.00154.13           C
ATOM   1784  CG2 ILE   241      43.766  70.573  53.516  1.00154.13           C
ATOM   1785  CD1 ILE   241      43.984  68.607  51.231  1.00154.13           C
ATOM   1786  C   ILE   241      41.506  68.975  52.826  1.00154.13           C
ATOM   1787  O   ILE   241      41.630  68.634  54.001  1.00154.13           O
ATOM   1788  N   LEU   242      41.288  68.081  51.837  1.00142.01           N
ATOM   1789  CA  LEU   242      41.211  66.667  52.092  1.00142.01           C
ATOM   1790  CB  LEU   242      39.766  66.154  51.914  1.00142.01           C
ATOM   1791  CG  LEU   242      39.479  64.680  52.261  1.00142.01           C
ATOM   1792  CD1 LEU   242      39.399  64.455  53.780  1.00142.01           C
ATOM   1793  CD2 LEU   242      38.219  64.183  51.535  1.00142.01           C
ATOM   1794  C   LEU   242      42.059  65.991  51.053  1.00142.01           C
ATOM   1795  O   LEU   242      42.209  66.503  49.943  1.00142.01           O
ATOM   1796  N   ILE   243      42.657  64.824  51.387  1.00 73.53           N
ATOM   1797  CA  ILE   243      43.420  64.117  50.398  1.00 73.53           C
ATOM   1798  CB  ILE   243      44.813  63.736  50.777  1.00 73.53           C
ATOM   1799  CG1 ILE   243      45.687  64.986  50.884  1.00 73.53           C
ATOM   1800  CG2 ILE   243      45.326  62.722  49.739  1.00 73.53           C
ATOM   1801  CD1 ILE   243      47.119  64.651  51.267  1.00 73.53           C
ATOM   1802  C   ILE   243      42.729  62.843  50.048  1.00 73.53           C
ATOM   1803  O   ILE   243      42.432  62.014  50.907  1.00 73.53           O
ATOM   1804  N   LEU   244      42.431  62.693  48.742  1.00116.37           N
ATOM   1805  CA  LEU   244      41.849  61.504  48.187  1.00116.37           C
ATOM   1806  CB  LEU   244      40.983  61.753  46.934  1.00116.37           C
ATOM   1807  CG  LEU   244      39.704  62.580  47.164  1.00116.37           C
ATOM   1808  CD1 LEU   244      38.676  61.823  48.019  1.00116.37           C
ATOM   1809  CD2 LEU   244      40.032  63.968  47.724  1.00116.37           C
ATOM   1810  C   LEU   244      42.985  60.651  47.719  1.00116.37           C
ATOM   1811  O   LEU   244      44.069  61.161  47.441  1.00116.37           O
ATOM   1812  N   GLU   245      42.772  59.323  47.634  1.00 66.60           N
ATOM   1813  CA  GLU   245      43.795  58.447  47.143  1.00 66.60           C
ATOM   1814  CB  GLU   245      44.936  58.168  48.139  1.00 66.60           C
ATOM   1815  CG  GLU   245      45.887  59.341  48.384  1.00 66.60           C
ATOM   1816  CD  GLU   245      46.934  58.880  49.387  1.00 66.60           C
ATOM   1817  OE1 GLU   245      47.002  57.648  49.642  1.00 66.60           O
ATOM   1818  OE2 GLU   245      47.677  59.753  49.911  1.00 66.60           O
ATOM   1819  C   GLU   245      43.171  57.117  46.879  1.00 66.60           C
ATOM   1820  O   GLU   245      42.014  56.876  47.223  1.00 66.60           O
ATOM   1821  N   GLU   246      43.937  56.222  46.223  1.00 50.71           N
ATOM   1822  CA  GLU   246      43.496  54.877  46.004  1.00 50.71           C
ATOM   1823  CB  GLU   246      44.344  54.130  44.962  1.00 50.71           C
ATOM   1824  CG  GLU   246      44.223  54.717  43.555  1.00 50.71           C
ATOM   1825  CD  GLU   246      45.157  53.948  42.632  1.00 50.71           C
ATOM   1826  OE1 GLU   246      46.059  53.238  43.153  1.00 50.71           O
ATOM   1827  OE2 GLU   246      44.977  54.061  41.391  1.00 50.71           O
ATOM   1828  C   GLU   246      43.673  54.189  47.322  1.00 50.71           C
ATOM   1829  O   GLU   246      44.596  54.501  48.072  1.00 50.71           O
ATOM   1830  N   LEU   247      42.804  53.212  47.628  1.00 94.01           N
ATOM   1831  CA  LEU   247      42.811  52.591  48.920  1.00 94.01           C
ATOM   1832  CB  LEU   247      41.659  51.575  49.080  1.00 94.01           C
ATOM   1833  CG  LEU   247      41.382  51.057  50.513  1.00 94.01           C
ATOM   1834  CD1 LEU   247      40.212  50.061  50.499  1.00 94.01           C
ATOM   1835  CD2 LEU   247      42.618  50.464  51.207  1.00 94.01           C
ATOM   1836  C   LEU   247      44.119  51.900  49.132  1.00 94.01           C
ATOM   1837  O   LEU   247      44.688  51.967  50.221  1.00 94.01           O
ATOM   1838  N   GLU   248      44.654  51.238  48.092  1.00 93.10           N
ATOM   1839  CA  GLU   248      45.858  50.489  48.306  1.00 93.10           C
ATOM   1840  CB  GLU   248      46.386  49.792  47.039  1.00 93.10           C
ATOM   1841  CG  GLU   248      46.780  50.765  45.924  1.00 93.10           C
ATOM   1842  CD  GLU   248      47.625  50.008  44.911  1.00 93.10           C
ATOM   1843  OE1 GLU   248      48.747  49.578  45.287  1.00 93.10           O
ATOM   1844  OE2 GLU   248      47.163  49.852  43.750  1.00 93.10           O
ATOM   1845  C   GLU   248      46.938  51.421  48.754  1.00 93.10           C
ATOM   1846  O   GLU   248      47.681  51.132  49.688  1.00 93.10           O
ATOM   1847  N   SER   249      47.048  52.578  48.092  1.00108.10           N
ATOM   1848  CA  SER   249      48.103  53.501  48.375  1.00108.10           C
ATOM   1849  CB  SER   249      48.293  54.525  47.246  1.00108.10           C
ATOM   1850  OG  SER   249      47.131  55.332  47.127  1.00108.10           O
ATOM   1851  C   SER   249      47.877  54.275  49.635  1.00108.10           C
ATOM   1852  O   SER   249      48.823  54.875  50.143  1.00108.10           O
ATOM   1853  N   ALA   250      46.637  54.320  50.169  1.00130.47           N
ATOM   1854  CA  ALA   250      46.452  55.243  51.251  1.00130.47           C
ATOM   1855  CB  ALA   250      45.003  55.275  51.762  1.00130.47           C
ATOM   1856  C   ALA   250      47.311  54.909  52.416  1.00130.47           C
ATOM   1857  O   ALA   250      48.331  55.549  52.628  1.00130.47           O
ATOM   1858  N   LEU   251      47.035  53.773  53.058  1.00149.27           N
ATOM   1859  CA  LEU   251      47.643  53.355  54.284  1.00149.27           C
ATOM   1860  CB  LEU   251      47.142  51.973  54.744  1.00149.27           C
ATOM   1861  CG  LEU   251      45.621  51.867  54.960  1.00149.27           C
ATOM   1862  CD1 LEU   251      44.848  52.084  53.650  1.00149.27           C
ATOM   1863  CD2 LEU   251      45.244  50.548  55.655  1.00149.27           C
ATOM   1864  C   LEU   251      49.100  53.159  54.081  1.00149.27           C
ATOM   1865  O   LEU   251      49.889  53.528  54.949  1.00149.27           O
ATOM   1866  N   ALA   252      49.484  52.586  52.921  1.00 36.55           N
ATOM   1867  CA  ALA   252      50.854  52.242  52.673  1.00 36.55           C
ATOM   1868  CB  ALA   252      51.091  51.729  51.243  1.00 36.55           C
ATOM   1869  C   ALA   252      51.624  53.499  52.839  1.00 36.55           C
ATOM   1870  O   ALA   252      52.680  53.517  53.470  1.00 36.55           O
ATOM   1871  N   ARG   253      51.097  54.599  52.284  1.00147.39           N
ATOM   1872  CA  ARG   253      51.737  55.835  52.580  1.00147.39           C
ATOM   1873  CB  ARG   253      51.898  56.740  51.354  1.00147.39           C
ATOM   1874  CG  ARG   253      53.008  56.302  50.399  1.00147.39           C
ATOM   1875  CD  ARG   253      53.198  57.259  49.221  1.00147.39           C
ATOM   1876  NE  ARG   253      54.421  56.834  48.485  1.00147.39           N
ATOM   1877  CZ  ARG   253      54.748  57.449  47.311  1.00147.39           C
ATOM   1878  NH1 ARG   253      53.927  58.417  46.809  1.00147.39           N
ATOM   1879  NH2 ARG   253      55.887  57.101  46.643  1.00147.39           N
ATOM   1880  C   ARG   253      50.841  56.514  53.566  1.00147.39           C
ATOM   1881  O   ARG   253      50.161  57.487  53.243  1.00147.39           O
ATOM   1882  N   GLY   254      50.829  55.988  54.808  1.00 68.49           N
ATOM   1883  CA  GLY   254      50.052  56.528  55.889  1.00 68.49           C
ATOM   1884  C   GLY   254      48.736  55.804  55.947  1.00 68.49           C
ATOM   1885  O   GLY   254      47.890  55.955  55.072  1.00 68.49           O
ATOM   1886  N   ALA   255      48.489  55.112  57.072  1.00 51.65           N
ATOM   1887  CA  ALA   255      47.427  54.160  57.284  1.00 51.65           C
ATOM   1888  CB  ALA   255      47.513  53.510  58.677  1.00 51.65           C
ATOM   1889  C   ALA   255      46.020  54.680  57.139  1.00 51.65           C
ATOM   1890  O   ALA   255      45.149  53.957  56.659  1.00 51.65           O
ATOM   1891  N   LYS   256      45.726  55.924  57.536  1.00193.39           N
ATOM   1892  CA  LYS   256      44.353  56.343  57.653  1.00193.39           C
ATOM   1893  CB  LYS   256      44.166  57.800  58.118  1.00193.39           C
ATOM   1894  CG  LYS   256      44.461  58.061  59.594  1.00193.39           C
ATOM   1895  CD  LYS   256      45.945  58.067  59.953  1.00193.39           C
ATOM   1896  CE  LYS   256      46.207  58.448  61.412  1.00193.39           C
ATOM   1897  NZ  LYS   256      45.723  59.822  61.679  1.00193.39           N
ATOM   1898  C   LYS   256      43.509  56.226  56.418  1.00193.39           C
ATOM   1899  O   LYS   256      43.904  56.597  55.313  1.00193.39           O
ATOM   1900  N   ILE   257      42.294  55.662  56.621  1.00125.74           N
ATOM   1901  CA  ILE   257      41.226  55.673  55.661  1.00125.74           C
ATOM   1902  CB  ILE   257      41.002  54.334  55.002  1.00125.74           C
ATOM   1903  CG1 ILE   257      40.670  53.231  56.023  1.00125.74           C
ATOM   1904  CG2 ILE   257      42.246  54.026  54.155  1.00125.74           C
ATOM   1905  CD1 ILE   257      40.156  51.943  55.380  1.00125.74           C
ATOM   1906  C   ILE   257      39.996  56.113  56.418  1.00125.74           C
ATOM   1907  O   ILE   257      39.427  55.359  57.205  1.00125.74           O
ATOM   1908  N   TYR   258      39.572  57.382  56.229  1.00 62.09           N
ATOM   1909  CA  TYR   258      38.433  57.924  56.924  1.00 62.09           C
ATOM   1910  CB  TYR   258      38.328  59.451  56.796  1.00 62.09           C
ATOM   1911  CG  TYR   258      39.491  60.002  57.544  1.00 62.09           C
ATOM   1912  CD1 TYR   258      40.719  60.136  56.937  1.00 62.09           C
ATOM   1913  CD2 TYR   258      39.356  60.377  58.861  1.00 62.09           C
ATOM   1914  CE1 TYR   258      41.794  60.639  57.632  1.00 62.09           C
ATOM   1915  CE2 TYR   258      40.426  60.880  59.562  1.00 62.09           C
ATOM   1916  CZ  TYR   258      41.647  61.013  58.946  1.00 62.09           C
ATOM   1917  OH  TYR   258      42.746  61.530  59.663  1.00 62.09           O
ATOM   1918  C   TYR   258      37.160  57.317  56.425  1.00 62.09           C
ATOM   1919  O   TYR   258      36.293  56.935  57.210  1.00 62.09           O
ATOM   1920  N   GLY   259      37.018  57.209  55.092  1.00 24.34           N
ATOM   1921  CA  GLY   259      35.807  56.682  54.537  1.00 24.34           C
ATOM   1922  C   GLY   259      36.045  56.484  53.078  1.00 24.34           C
ATOM   1923  O   GLY   259      37.075  56.896  52.548  1.00 24.34           O
ATOM   1924  N   GLU   260      35.080  55.848  52.387  1.00 80.72           N
ATOM   1925  CA  GLU   260      35.225  55.571  50.988  1.00 80.72           C
ATOM   1926  CB  GLU   260      35.110  54.070  50.678  1.00 80.72           C
ATOM   1927  CG  GLU   260      33.791  53.469  51.172  1.00 80.72           C
ATOM   1928  CD  GLU   260      33.828  51.961  50.961  1.00 80.72           C
ATOM   1929  OE1 GLU   260      34.948  51.417  50.765  1.00 80.72           O
ATOM   1930  OE2 GLU   260      32.738  51.332  51.000  1.00 80.72           O
ATOM   1931  C   GLU   260      34.128  56.282  50.257  1.00 80.72           C
ATOM   1932  O   GLU   260      33.038  56.478  50.794  1.00 80.72           O
ATOM   1933  N   MET   261      34.397  56.701  49.002  1.00 86.73           N
ATOM   1934  CA  MET   261      33.403  57.413  48.252  1.00 86.73           C
ATOM   1935  CB  MET   261      33.988  58.503  47.336  1.00 86.73           C
ATOM   1936  CG  MET   261      34.620  59.664  48.108  1.00 86.73           C
ATOM   1937  SD  MET   261      35.322  60.971  47.059  1.00 86.73           S
ATOM   1938  CE  MET   261      36.795  60.015  46.601  1.00 86.73           C
ATOM   1939  C   MET   261      32.668  56.438  47.381  1.00 86.73           C
ATOM   1940  O   MET   261      33.252  55.817  46.494  1.00 86.73           O
ATOM   1941  N   VAL   262      31.365  56.246  47.679  1.00 56.37           N
ATOM   1942  CA  VAL   262      30.459  55.386  46.963  1.00 56.37           C
ATOM   1943  CB  VAL   262      29.186  55.154  47.723  1.00 56.37           C
ATOM   1944  CG1 VAL   262      28.199  54.428  46.797  1.00 56.37           C
ATOM   1945  CG2 VAL   262      29.520  54.373  49.005  1.00 56.37           C
ATOM   1946  C   VAL   262      30.062  55.953  45.628  1.00 56.37           C
ATOM   1947  O   VAL   262      30.063  55.235  44.628  1.00 56.37           O
ATOM   1948  N   GLY   263      29.699  57.255  45.570  1.00 32.18           N
ATOM   1949  CA  GLY   263      29.256  57.816  44.321  1.00 32.18           C
ATOM   1950  C   GLY   263      29.153  59.304  44.476  1.00 32.18           C
ATOM   1951  O   GLY   263      29.192  59.824  45.589  1.00 32.18           O
ATOM   1952  N   TYR   264      29.066  60.029  43.340  1.00135.98           N
ATOM   1953  CA  TYR   264      28.973  61.467  43.339  1.00135.98           C
ATOM   1954  CB  TYR   264      30.352  62.112  43.574  1.00135.98           C
ATOM   1955  CG  TYR   264      30.327  63.540  43.149  1.00135.98           C
ATOM   1956  CD1 TYR   264      29.897  64.528  43.997  1.00135.98           C
ATOM   1957  CD2 TYR   264      30.744  63.895  41.888  1.00135.98           C
ATOM   1958  CE1 TYR   264      29.883  65.844  43.604  1.00135.98           C
ATOM   1959  CE2 TYR   264      30.734  65.209  41.481  1.00135.98           C
ATOM   1960  CZ  TYR   264      30.302  66.186  42.344  1.00135.98           C
ATOM   1961  OH  TYR   264      30.288  67.536  41.937  1.00135.98           O
ATOM   1962  C   TYR   264      28.519  61.913  41.983  1.00135.98           C
ATOM   1963  O   TYR   264      28.867  61.292  40.981  1.00135.98           O
ATOM   1964  N   ALA   265      27.753  63.025  41.914  1.00 41.99           N
ATOM   1965  CA  ALA   265      27.323  63.537  40.641  1.00 41.99           C
ATOM   1966  CB  ALA   265      26.207  62.704  39.987  1.00 41.99           C
ATOM   1967  C   ALA   265      26.773  64.913  40.861  1.00 41.99           C
ATOM   1968  O   ALA   265      26.531  65.323  41.995  1.00 41.99           O
ATOM   1969  N   MET   266      26.579  65.678  39.766  1.00114.00           N
ATOM   1970  CA  MET   266      26.063  67.012  39.894  1.00114.00           C
ATOM   1971  CB  MET   266      27.190  68.058  39.878  1.00114.00           C
ATOM   1972  CG  MET   266      28.129  67.889  38.679  1.00114.00           C
ATOM   1973  SD  MET   266      29.581  68.984  38.666  1.00114.00           S
ATOM   1974  CE  MET   266      30.377  68.163  37.254  1.00114.00           C
ATOM   1975  C   MET   266      25.150  67.293  38.738  1.00114.00           C
ATOM   1976  O   MET   266      25.325  66.756  37.645  1.00114.00           O
ATOM   1977  N   THR   267      24.131  68.146  38.977  1.00108.35           N
ATOM   1978  CA  THR   267      23.187  68.557  37.974  1.00108.35           C
ATOM   1979  CB  THR   267      21.838  67.913  38.114  1.00108.35           C
ATOM   1980  OG1 THR   267      21.040  68.180  36.969  1.00108.35           O
ATOM   1981  CG2 THR   267      21.158  68.475  39.372  1.00108.35           C
ATOM   1982  C   THR   267      22.991  70.029  38.168  1.00108.35           C
ATOM   1983  O   THR   267      23.663  70.640  38.999  1.00108.35           O
ATOM   1984  N   CYS   268      22.090  70.656  37.384  1.00 93.68           N
ATOM   1985  CA  CYS   268      21.888  72.064  37.565  1.00 93.68           C
ATOM   1986  CB  CYS   268      22.607  72.922  36.511  1.00 93.68           C
ATOM   1987  SG  CYS   268      24.415  72.771  36.631  1.00 93.68           S
ATOM   1988  C   CYS   268      20.429  72.369  37.473  1.00 93.68           C
ATOM   1989  O   CYS   268      19.725  71.875  36.593  1.00 93.68           O
ATOM   1990  N   ASP   269      19.952  73.234  38.388  1.00 67.19           N
ATOM   1991  CA  ASP   269      18.576  73.629  38.432  1.00 67.19           C
ATOM   1992  CB  ASP   269      18.330  74.810  39.392  1.00 67.19           C
ATOM   1993  CG  ASP   269      18.780  74.422  40.793  1.00 67.19           C
ATOM   1994  OD1 ASP   269      19.154  73.234  40.983  1.00 67.19           O
ATOM   1995  OD2 ASP   269      18.738  75.295  41.698  1.00 67.19           O
ATOM   1996  C   ASP   269      18.280  74.168  37.074  1.00 67.19           C
ATOM   1997  O   ASP   269      18.965  75.069  36.597  1.00 67.19           O
ATOM   1998  N   ALA   270      17.227  73.644  36.425  1.00 43.01           N
ATOM   1999  CA  ALA   270      16.876  74.087  35.110  1.00 43.01           C
ATOM   2000  CB  ALA   270      15.757  73.258  34.458  1.00 43.01           C
ATOM   2001  C   ALA   270      16.386  75.489  35.235  1.00 43.01           C
ATOM   2002  O   ALA   270      16.260  76.022  36.336  1.00 43.01           O
ATOM   2003  N   TYR   271      16.149  76.152  34.092  1.00114.06           N
ATOM   2004  CA  TYR   271      15.659  77.494  34.147  1.00114.06           C
ATOM   2005  CB  TYR   271      15.350  78.062  32.748  1.00114.06           C
ATOM   2006  CG  TYR   271      14.716  79.401  32.896  1.00114.06           C
ATOM   2007  CD1 TYR   271      15.486  80.537  32.991  1.00114.06           C
ATOM   2008  CD2 TYR   271      13.344  79.518  32.939  1.00114.06           C
ATOM   2009  CE1 TYR   271      14.896  81.771  33.126  1.00114.06           C
ATOM   2010  CE2 TYR   271      12.749  80.751  33.075  1.00114.06           C
ATOM   2011  CZ  TYR   271      13.528  81.879  33.169  1.00114.06           C
ATOM   2012  OH  TYR   271      12.928  83.148  33.309  1.00114.06           O
ATOM   2013  C   TYR   271      14.382  77.457  34.921  1.00114.06           C
ATOM   2014  O   TYR   271      13.479  76.681  34.613  1.00114.06           O
ATOM   2015  N   HIS   272      14.284  78.297  35.970  1.00 89.01           N
ATOM   2016  CA  HIS   272      13.086  78.342  36.755  1.00 89.01           C
ATOM   2017  ND1 HIS   272      14.040  75.364  37.649  1.00 89.01           N
ATOM   2018  CG  HIS   272      13.061  76.227  38.091  1.00 89.01           C
ATOM   2019  CB  HIS   272      13.210  77.718  38.155  1.00 89.01           C
ATOM   2020  NE2 HIS   272      12.266  74.116  38.142  1.00 89.01           N
ATOM   2021  CD2 HIS   272      11.986  75.447  38.389  1.00 89.01           C
ATOM   2022  CE1 HIS   272      13.510  74.116  37.699  1.00 89.01           C
ATOM   2023  C   HIS   272      12.655  79.768  36.864  1.00 89.01           C
ATOM   2024  O   HIS   272      13.184  80.643  36.180  1.00 89.01           O
ATOM   2025  N   ILE   273      11.661  80.038  37.731  1.00 85.59           N
ATOM   2026  CA  ILE   273      11.108  81.358  37.804  1.00 85.59           C
ATOM   2027  CB  ILE   273      10.048  81.479  38.860  1.00 85.59           C
ATOM   2028  CG1 ILE   273       8.880  80.520  38.572  1.00 85.59           C
ATOM   2029  CG2 ILE   273       9.623  82.954  38.934  1.00 85.59           C
ATOM   2030  CD1 ILE   273       8.180  80.791  37.242  1.00 85.59           C
ATOM   2031  C   ILE   273      12.195  82.312  38.173  1.00 85.59           C
ATOM   2032  O   ILE   273      12.377  83.333  37.513  1.00 85.59           O
ATOM   2033  N   THR   274      12.965  82.005  39.232  1.00 99.76           N
ATOM   2034  CA  THR   274      14.029  82.900  39.567  1.00 99.76           C
ATOM   2035  CB  THR   274      13.807  83.681  40.827  1.00 99.76           C
ATOM   2036  OG1 THR   274      13.712  82.808  41.939  1.00 99.76           O
ATOM   2037  CG2 THR   274      12.511  84.493  40.672  1.00 99.76           C
ATOM   2038  C   THR   274      15.260  82.081  39.740  1.00 99.76           C
ATOM   2039  O   THR   274      15.202  80.927  40.160  1.00 99.76           O
ATOM   2040  N   ALA   275      16.415  82.671  39.386  1.00 34.08           N
ATOM   2041  CA  ALA   275      17.671  81.986  39.463  1.00 34.08           C
ATOM   2042  CB  ALA   275      18.839  82.815  38.900  1.00 34.08           C
ATOM   2043  C   ALA   275      18.004  81.642  40.884  1.00 34.08           C
ATOM   2044  O   ALA   275      18.474  80.537  41.149  1.00 34.08           O
ATOM   2045  N   PRO   276      17.784  82.532  41.817  1.00152.37           N
ATOM   2046  CA  PRO   276      18.163  82.240  43.175  1.00152.37           C
ATOM   2047  CD  PRO   276      17.871  83.959  41.536  1.00152.37           C
ATOM   2048  CB  PRO   276      18.115  83.569  43.923  1.00152.37           C
ATOM   2049  CG  PRO   276      18.402  84.607  42.826  1.00152.37           C
ATOM   2050  C   PRO   276      17.383  81.156  43.851  1.00152.37           C
ATOM   2051  O   PRO   276      17.894  80.595  44.819  1.00152.37           O
ATOM   2052  N   VAL   277      16.162  80.837  43.386  1.00 57.32           N
ATOM   2053  CA  VAL   277      15.378  79.874  44.109  1.00 57.32           C
ATOM   2054  CB  VAL   277      13.913  79.906  43.774  1.00 57.32           C
ATOM   2055  CG1 VAL   277      13.224  78.713  44.460  1.00 57.32           C
ATOM   2056  CG2 VAL   277      13.341  81.262  44.218  1.00 57.32           C
ATOM   2057  C   VAL   277      15.879  78.488  43.856  1.00 57.32           C
ATOM   2058  O   VAL   277      16.064  78.047  42.722  1.00 57.32           O
ATOM   2059  N   PRO   278      16.110  77.798  44.944  1.00 79.35           N
ATOM   2060  CA  PRO   278      16.580  76.447  44.844  1.00 79.35           C
ATOM   2061  CD  PRO   278      16.602  78.453  46.146  1.00 79.35           C
ATOM   2062  CB  PRO   278      17.096  76.077  46.234  1.00 79.35           C
ATOM   2063  CG  PRO   278      17.524  77.430  46.831  1.00 79.35           C
ATOM   2064  C   PRO   278      15.487  75.564  44.339  1.00 79.35           C
ATOM   2065  O   PRO   278      14.387  75.611  44.888  1.00 79.35           O
ATOM   2066  N   ASP   279      15.756  74.718  43.328  1.00127.10           N
ATOM   2067  CA  ASP   279      14.673  73.896  42.878  1.00127.10           C
ATOM   2068  CB  ASP   279      14.501  73.795  41.338  1.00127.10           C
ATOM   2069  CG  ASP   279      15.687  73.192  40.590  1.00127.10           C
ATOM   2070  OD1 ASP   279      16.676  72.756  41.227  1.00127.10           O
ATOM   2071  OD2 ASP   279      15.611  73.169  39.333  1.00127.10           O
ATOM   2072  C   ASP   279      14.761  72.552  43.537  1.00127.10           C
ATOM   2073  O   ASP   279      15.593  71.704  43.216  1.00127.10           O
ATOM   2074  N   GLY   280      13.867  72.329  44.517  1.00 55.66           N
ATOM   2075  CA  GLY   280      13.861  71.096  45.243  1.00 55.66           C
ATOM   2076  C   GLY   280      13.580  70.020  44.268  1.00 55.66           C
ATOM   2077  O   GLY   280      14.119  68.919  44.362  1.00 55.66           O
ATOM   2078  N   ARG   281      12.679  70.301  43.317  1.00333.99           N
ATOM   2079  CA  ARG   281      12.532  69.344  42.278  1.00333.99           C
ATOM   2080  CB  ARG   281      11.297  69.598  41.390  1.00333.99           C
ATOM   2081  CG  ARG   281      10.876  68.389  40.550  1.00333.99           C
ATOM   2082  CD  ARG   281       9.503  68.538  39.883  1.00333.99           C
ATOM   2083  NE  ARG   281       9.722  69.071  38.510  1.00333.99           N
ATOM   2084  CZ  ARG   281       8.926  68.662  37.478  1.00333.99           C
ATOM   2085  NH1 ARG   281       7.883  67.811  37.706  1.00333.99           N
ATOM   2086  NH2 ARG   281       9.181  69.099  36.209  1.00333.99           N
ATOM   2087  C   ARG   281      13.776  69.621  41.513  1.00333.99           C
ATOM   2088  O   ARG   281      14.161  70.766  41.345  1.00333.99           O
ATOM   2089  N   GLY   282      14.512  68.604  41.083  1.00249.97           N
ATOM   2090  CA  GLY   282      15.751  68.895  40.428  1.00249.97           C
ATOM   2091  C   GLY   282      16.799  68.460  41.395  1.00249.97           C
ATOM   2092  O   GLY   282      17.645  67.626  41.079  1.00249.97           O
ATOM   2093  N   ALA   283      16.744  68.999  42.625  1.00 74.27           N
ATOM   2094  CA  ALA   283      17.632  68.552  43.648  1.00 74.27           C
ATOM   2095  CB  ALA   283      17.458  69.310  44.975  1.00 74.27           C
ATOM   2096  C   ALA   283      17.239  67.132  43.880  1.00 74.27           C
ATOM   2097  O   ALA   283      18.086  66.278  44.125  1.00 74.27           O
ATOM   2098  N   THR   284      15.920  66.851  43.791  1.00117.66           N
ATOM   2099  CA  THR   284      15.420  65.526  44.019  1.00117.66           C
ATOM   2100  CB  THR   284      13.935  65.369  43.771  1.00117.66           C
ATOM   2101  OG1 THR   284      13.617  65.634  42.413  1.00117.66           O
ATOM   2102  CG2 THR   284      13.137  66.318  44.667  1.00117.66           C
ATOM   2103  C   THR   284      16.066  64.610  43.028  1.00117.66           C
ATOM   2104  O   THR   284      16.554  63.536  43.378  1.00117.66           O
ATOM   2105  N   ARG   285      16.113  65.036  41.754  1.00142.16           N
ATOM   2106  CA  ARG   285      16.616  64.196  40.706  1.00142.16           C
ATOM   2107  CB  ARG   285      16.593  64.898  39.338  1.00142.16           C
ATOM   2108  CG  ARG   285      17.387  64.163  38.257  1.00142.16           C
ATOM   2109  CD  ARG   285      17.356  64.869  36.899  1.00142.16           C
ATOM   2110  NE  ARG   285      17.535  66.327  37.150  1.00142.16           N
ATOM   2111  CZ  ARG   285      17.378  67.223  36.132  1.00142.16           C
ATOM   2112  NH1 ARG   285      17.115  66.786  34.866  1.00142.16           N
ATOM   2113  NH2 ARG   285      17.474  68.561  36.385  1.00142.16           N
ATOM   2114  C   ARG   285      18.035  63.837  40.991  1.00142.16           C
ATOM   2115  O   ARG   285      18.428  62.676  40.876  1.00142.16           O
ATOM   2116  N   ALA   286      18.832  64.824  41.424  1.00 41.46           N
ATOM   2117  CA  ALA   286      20.233  64.593  41.621  1.00 41.46           C
ATOM   2118  CB  ALA   286      20.982  65.839  42.130  1.00 41.46           C
ATOM   2119  C   ALA   286      20.414  63.513  42.638  1.00 41.46           C
ATOM   2120  O   ALA   286      21.286  62.658  42.486  1.00 41.46           O
ATOM   2121  N   ILE   287      19.599  63.520  43.709  1.00114.27           N
ATOM   2122  CA  ILE   287      19.767  62.512  44.715  1.00114.27           C
ATOM   2123  CB  ILE   287      18.934  62.696  45.960  1.00114.27           C
ATOM   2124  CG1 ILE   287      19.486  63.817  46.859  1.00114.27           C
ATOM   2125  CG2 ILE   287      18.882  61.345  46.694  1.00114.27           C
ATOM   2126  CD1 ILE   287      19.296  65.240  46.349  1.00114.27           C
ATOM   2127  C   ILE   287      19.459  61.154  44.159  1.00114.27           C
ATOM   2128  O   ILE   287      20.100  60.174  44.534  1.00114.27           O
ATOM   2129  N   ALA   288      18.435  61.047  43.290  1.00 50.30           N
ATOM   2130  CA  ALA   288      18.013  59.778  42.752  1.00 50.30           C
ATOM   2131  CB  ALA   288      16.724  59.893  41.922  1.00 50.30           C
ATOM   2132  C   ALA   288      19.058  59.147  41.878  1.00 50.30           C
ATOM   2133  O   ALA   288      19.288  57.940  41.954  1.00 50.30           O
ATOM   2134  N   TRP   289      19.751  59.941  41.046  1.00154.38           N
ATOM   2135  CA  TRP   289      20.651  59.353  40.091  1.00154.38           C
ATOM   2136  CB  TRP   289      21.367  60.384  39.204  1.00154.38           C
ATOM   2137  CG  TRP   289      22.345  59.761  38.236  1.00154.38           C
ATOM   2138  CD2 TRP   289      21.970  59.064  37.036  1.00154.38           C
ATOM   2139  CD1 TRP   289      23.705  59.697  38.310  1.00154.38           C
ATOM   2140  NE1 TRP   289      24.203  59.011  37.228  1.00154.38           N
ATOM   2141  CE2 TRP   289      23.147  58.613  36.437  1.00154.38           C
ATOM   2142  CE3 TRP   289      20.748  58.815  36.481  1.00154.38           C
ATOM   2143  CZ2 TRP   289      23.117  57.904  35.270  1.00154.38           C
ATOM   2144  CZ3 TRP   289      20.725  58.103  35.301  1.00154.38           C
ATOM   2145  CH2 TRP   289      21.886  57.656  34.705  1.00154.38           C
ATOM   2146  C   TRP   289      21.698  58.543  40.792  1.00154.38           C
ATOM   2147  O   TRP   289      22.157  57.527  40.276  1.00154.38           O
ATOM   2148  N   ALA   290      22.132  59.014  41.965  1.00 80.97           N
ATOM   2149  CA  ALA   290      23.159  58.440  42.792  1.00 80.97           C
ATOM   2150  CB  ALA   290      23.594  59.386  43.924  1.00 80.97           C
ATOM   2151  C   ALA   290      22.789  57.133  43.436  1.00 80.97           C
ATOM   2152  O   ALA   290      23.680  56.336  43.733  1.00 80.97           O
ATOM   2153  N   LEU   291      21.495  56.903  43.746  1.00105.24           N
ATOM   2154  CA  LEU   291      21.116  55.761  44.538  1.00105.24           C
ATOM   2155  CB  LEU   291      20.278  56.156  45.767  1.00105.24           C
ATOM   2156  CG  LEU   291      21.001  57.118  46.724  1.00105.24           C
ATOM   2157  CD1 LEU   291      20.117  57.474  47.929  1.00105.24           C
ATOM   2158  CD2 LEU   291      22.377  56.570  47.132  1.00105.24           C
ATOM   2159  C   LEU   291      20.266  54.808  43.760  1.00105.24           C
ATOM   2160  O   LEU   291      20.388  54.664  42.545  1.00105.24           O
ATOM   2161  N   LYS   292      19.428  54.066  44.515  1.00168.20           N
ATOM   2162  CA  LYS   292      18.439  53.172  43.993  1.00168.20           C
ATOM   2163  CB  LYS   292      17.193  53.926  43.500  1.00168.20           C
ATOM   2164  CG  LYS   292      16.445  54.614  44.647  1.00168.20           C
ATOM   2165  CD  LYS   292      15.472  55.705  44.198  1.00168.20           C
ATOM   2166  CE  LYS   292      14.537  55.273  43.066  1.00168.20           C
ATOM   2167  NZ  LYS   292      13.581  54.256  43.557  1.00168.20           N
ATOM   2168  C   LYS   292      19.005  52.321  42.903  1.00168.20           C
ATOM   2169  O   LYS   292      19.984  51.600  43.093  1.00168.20           O
ATOM   2170  N   ASP   293      18.376  52.374  41.716  1.00 47.42           N
ATOM   2171  CA  ASP   293      18.766  51.515  40.642  1.00 47.42           C
ATOM   2172  CB  ASP   293      17.954  51.774  39.363  1.00 47.42           C
ATOM   2173  CG  ASP   293      16.519  51.355  39.651  1.00 47.42           C
ATOM   2174  OD1 ASP   293      16.294  50.711  40.711  1.00 47.42           O
ATOM   2175  OD2 ASP   293      15.628  51.670  38.817  1.00 47.42           O
ATOM   2176  C   ASP   293      20.210  51.748  40.337  1.00 47.42           C
ATOM   2177  O   ASP   293      20.955  50.793  40.115  1.00 47.42           O
ATOM   2178  N   SER   294      20.666  53.014  40.317  1.00126.47           N
ATOM   2179  CA  SER   294      22.057  53.196  40.020  1.00126.47           C
ATOM   2180  CB  SER   294      22.314  54.269  38.945  1.00126.47           C
ATOM   2181  OG  SER   294      21.709  53.889  37.718  1.00126.47           O
ATOM   2182  C   SER   294      22.755  53.650  41.262  1.00126.47           C
ATOM   2183  O   SER   294      22.996  54.842  41.443  1.00126.47           O
ATOM   2184  N   GLY   295      23.146  52.700  42.137  1.00 43.22           N
ATOM   2185  CA  GLY   295      23.863  53.108  43.310  1.00 43.22           C
ATOM   2186  C   GLY   295      23.329  52.386  44.510  1.00 43.22           C
ATOM   2187  O   GLY   295      22.431  51.554  44.411  1.00 43.22           O
ATOM   2188  N   LEU   296      23.851  52.765  45.695  1.00113.79           N
ATOM   2189  CA  LEU   296      23.585  52.143  46.963  1.00113.79           C
ATOM   2190  CB  LEU   296      24.445  52.690  48.124  1.00113.79           C
ATOM   2191  CG  LEU   296      24.422  54.222  48.326  1.00113.79           C
ATOM   2192  CD1 LEU   296      25.281  54.610  49.537  1.00113.79           C
ATOM   2193  CD2 LEU   296      24.875  54.992  47.072  1.00113.79           C
ATOM   2194  C   LEU   296      22.141  52.261  47.340  1.00113.79           C
ATOM   2195  O   LEU   296      21.395  53.071  46.792  1.00113.79           O
ATOM   2196  N   LYS   297      21.711  51.390  48.283  1.00102.82           N
ATOM   2197  CA  LYS   297      20.342  51.294  48.715  1.00102.82           C
ATOM   2198  CB  LYS   297      20.060  50.007  49.510  1.00102.82           C
ATOM   2199  CG  LYS   297      20.397  48.713  48.768  1.00102.82           C
ATOM   2200  CD  LYS   297      20.294  47.475  49.662  1.00102.82           C
ATOM   2201  CE  LYS   297      21.033  47.621  50.995  1.00102.82           C
ATOM   2202  NZ  LYS   297      20.647  46.522  51.909  1.00102.82           N
ATOM   2203  C   LYS   297      20.030  52.441  49.625  1.00102.82           C
ATOM   2204  O   LYS   297      20.756  52.705  50.577  1.00102.82           O
ATOM   2205  N   PRO   298      18.925  53.092  49.393  1.00 87.66           N
ATOM   2206  CA  PRO   298      18.551  54.246  50.171  1.00 87.66           C
ATOM   2207  CD  PRO   298      18.351  53.129  48.058  1.00 87.66           C
ATOM   2208  CB  PRO   298      17.336  54.838  49.462  1.00 87.66           C
ATOM   2209  CG  PRO   298      17.551  54.441  47.989  1.00 87.66           C
ATOM   2210  C   PRO   298      18.311  53.882  51.597  1.00 87.66           C
ATOM   2211  O   PRO   298      18.139  54.780  52.420  1.00 87.66           O
ATOM   2212  N   GLU   299      18.237  52.570  51.879  1.00133.63           N
ATOM   2213  CA  GLU   299      18.006  52.007  53.178  1.00133.63           C
ATOM   2214  CB  GLU   299      17.846  50.478  53.103  1.00133.63           C
ATOM   2215  CG  GLU   299      16.849  49.988  52.048  1.00133.63           C
ATOM   2216  CD  GLU   299      15.442  50.412  52.435  1.00133.63           C
ATOM   2217  OE1 GLU   299      15.262  51.602  52.803  1.00133.63           O
ATOM   2218  OE2 GLU   299      14.529  49.548  52.363  1.00133.63           O
ATOM   2219  C   GLU   299      19.218  52.232  54.040  1.00133.63           C
ATOM   2220  O   GLU   299      19.110  52.438  55.247  1.00133.63           O
ATOM   2221  N   MET   300      20.412  52.176  53.420  1.00142.99           N
ATOM   2222  CA  MET   300      21.682  52.194  54.093  1.00142.99           C
ATOM   2223  CB  MET   300      22.887  52.045  53.146  1.00142.99           C
ATOM   2224  CG  MET   300      23.568  53.382  52.799  1.00142.99           C
ATOM   2225  SD  MET   300      22.745  54.462  51.583  1.00142.99           S
ATOM   2226  CE  MET   300      23.682  55.984  51.889  1.00142.99           C
ATOM   2227  C   MET   300      21.938  53.491  54.794  1.00142.99           C
ATOM   2228  O   MET   300      22.593  53.515  55.835  1.00142.99           O
ATOM   2229  N   VAL   301      21.460  54.611  54.228  1.00130.17           N
ATOM   2230  CA  VAL   301      21.889  55.877  54.739  1.00130.17           C
ATOM   2231  CB  VAL   301      21.460  57.037  53.890  1.00130.17           C
ATOM   2232  CG1 VAL   301      19.948  57.268  54.051  1.00130.17           C
ATOM   2233  CG2 VAL   301      22.349  58.239  54.242  1.00130.17           C
ATOM   2234  C   VAL   301      21.457  56.090  56.154  1.00130.17           C
ATOM   2235  O   VAL   301      20.275  56.073  56.495  1.00130.17           O
ATOM   2236  N   SER   302      22.460  56.235  57.040  1.00101.36           N
ATOM   2237  CA  SER   302      22.223  56.512  58.425  1.00101.36           C
ATOM   2238  CB  SER   302      23.418  56.107  59.307  1.00101.36           C
ATOM   2239  OG  SER   302      23.152  56.391  60.673  1.00101.36           O
ATOM   2240  C   SER   302      21.962  57.978  58.627  1.00101.36           C
ATOM   2241  O   SER   302      21.025  58.367  59.325  1.00101.36           O
ATOM   2242  N   TYR   303      22.808  58.831  58.008  1.00168.23           N
ATOM   2243  CA  TYR   303      22.762  60.251  58.220  1.00168.23           C
ATOM   2244  CB  TYR   303      23.876  60.679  59.192  1.00168.23           C
ATOM   2245  CG  TYR   303      24.022  62.159  59.231  1.00168.23           C
ATOM   2246  CD1 TYR   303      24.851  62.773  58.324  1.00168.23           C
ATOM   2247  CD2 TYR   303      23.358  62.928  60.161  1.00168.23           C
ATOM   2248  CE1 TYR   303      25.019  64.133  58.332  1.00168.23           C
ATOM   2249  CE2 TYR   303      23.521  64.295  60.175  1.00168.23           C
ATOM   2250  CZ  TYR   303      24.354  64.896  59.258  1.00168.23           C
ATOM   2251  OH  TYR   303      24.536  66.294  59.254  1.00168.23           O
ATOM   2252  C   TYR   303      22.988  60.966  56.919  1.00168.23           C
ATOM   2253  O   TYR   303      23.773  60.523  56.082  1.00168.23           O
ATOM   2254  N   ILE   304      22.278  62.097  56.710  1.00 76.62           N
ATOM   2255  CA  ILE   304      22.515  62.908  55.549  1.00 76.62           C
ATOM   2256  CB  ILE   304      21.353  63.001  54.594  1.00 76.62           C
ATOM   2257  CG1 ILE   304      21.772  63.702  53.291  1.00 76.62           C
ATOM   2258  CG2 ILE   304      20.166  63.660  55.316  1.00 76.62           C
ATOM   2259  CD1 ILE   304      20.730  63.583  52.178  1.00 76.62           C
ATOM   2260  C   ILE   304      22.799  64.297  56.036  1.00 76.62           C
ATOM   2261  O   ILE   304      22.080  64.840  56.876  1.00 76.62           O
ATOM   2262  N   ASN   305      23.884  64.911  55.525  1.00119.17           N
ATOM   2263  CA  ASN   305      24.197  66.246  55.943  1.00119.17           C
ATOM   2264  CB  ASN   305      25.704  66.504  56.135  1.00119.17           C
ATOM   2265  CG  ASN   305      26.439  66.194  54.841  1.00119.17           C
ATOM   2266  OD1 ASN   305      26.455  66.990  53.905  1.00119.17           O
ATOM   2267  ND2 ASN   305      27.081  64.998  54.784  1.00119.17           N
ATOM   2268  C   ASN   305      23.634  67.166  54.908  1.00119.17           C
ATOM   2269  O   ASN   305      23.928  67.052  53.720  1.00119.17           O
ATOM   2270  N   ALA   306      22.756  68.085  55.351  1.00 51.40           N
ATOM   2271  CA  ALA   306      22.074  68.971  54.454  1.00 51.40           C
ATOM   2272  CB  ALA   306      20.690  69.409  54.968  1.00 51.40           C
ATOM   2273  C   ALA   306      22.868  70.211  54.216  1.00 51.40           C
ATOM   2274  O   ALA   306      23.801  70.534  54.950  1.00 51.40           O
ATOM   2275  N   HIS   307      22.511  70.934  53.138  1.00 74.24           N
ATOM   2276  CA  HIS   307      23.123  72.199  52.876  1.00 74.24           C
ATOM   2277  ND1 HIS   307      24.577  74.049  50.720  1.00 74.24           N
ATOM   2278  CG  HIS   307      23.274  74.079  51.163  1.00 74.24           C
ATOM   2279  CB  HIS   307      22.529  72.865  51.622  1.00 74.24           C
ATOM   2280  NE2 HIS   307      23.899  76.160  50.562  1.00 74.24           N
ATOM   2281  CD2 HIS   307      22.875  75.376  51.060  1.00 74.24           C
ATOM   2282  CE1 HIS   307      24.900  75.319  50.373  1.00 74.24           C
ATOM   2283  C   HIS   307      22.767  73.011  54.082  1.00 74.24           C
ATOM   2284  O   HIS   307      23.610  73.674  54.682  1.00 74.24           O
ATOM   2285  N   GLY   308      21.477  72.969  54.464  1.00 58.81           N
ATOM   2286  CA  GLY   308      21.001  73.513  55.707  1.00 58.81           C
ATOM   2287  C   GLY   308      21.317  74.965  55.864  1.00 58.81           C
ATOM   2288  O   GLY   308      21.581  75.422  56.974  1.00 58.81           O
ATOM   2289  N   THR   309      21.210  75.751  54.786  1.00174.86           N
ATOM   2290  CA  THR   309      21.592  77.130  54.826  1.00174.86           C
ATOM   2291  CB  THR   309      21.538  77.783  53.479  1.00174.86           C
ATOM   2292  OG1 THR   309      21.923  79.140  53.592  1.00174.86           O
ATOM   2293  CG2 THR   309      20.141  77.641  52.874  1.00174.86           C
ATOM   2294  C   THR   309      20.807  77.912  55.842  1.00174.86           C
ATOM   2295  O   THR   309      21.378  78.782  56.498  1.00174.86           O
ATOM   2296  N   SER   310      19.541  77.537  56.118  1.00149.91           N
ATOM   2297  CA  SER   310      18.651  78.318  56.936  1.00149.91           C
ATOM   2298  CB  SER   310      19.269  78.828  58.253  1.00149.91           C
ATOM   2299  OG  SER   310      18.310  79.583  58.980  1.00149.91           O
ATOM   2300  C   SER   310      18.136  79.500  56.180  1.00149.91           C
ATOM   2301  O   SER   310      18.242  80.637  56.629  1.00149.91           O
ATOM   2302  N   THR   311      17.570  79.217  54.983  1.00109.91           N
ATOM   2303  CA  THR   311      16.902  80.141  54.098  1.00109.91           C
ATOM   2304  CB  THR   311      17.369  79.929  52.680  1.00109.91           C
ATOM   2305  OG1 THR   311      18.780  80.067  52.635  1.00109.91           O
ATOM   2306  CG2 THR   311      16.760  80.932  51.692  1.00109.91           C
ATOM   2307  C   THR   311      15.427  79.822  54.245  1.00109.91           C
ATOM   2308  O   THR   311      15.082  78.645  54.358  1.00109.91           O
ATOM   2309  N   PRO   312      14.538  80.796  54.342  1.00152.45           N
ATOM   2310  CA  PRO   312      13.171  80.482  54.650  1.00152.45           C
ATOM   2311  CD  PRO   312      14.584  81.979  53.483  1.00152.45           C
ATOM   2312  CB  PRO   312      12.447  81.822  54.646  1.00152.45           C
ATOM   2313  CG  PRO   312      13.171  82.596  53.528  1.00152.45           C
ATOM   2314  C   PRO   312      12.638  79.601  53.569  1.00152.45           C
ATOM   2315  O   PRO   312      11.881  78.676  53.854  1.00152.45           O
ATOM   2316  N   ALA   313      12.923  79.976  52.312  1.00 72.70           N
ATOM   2317  CA  ALA   313      12.575  79.274  51.125  1.00 72.70           C
ATOM   2318  CB  ALA   313      12.688  80.142  49.862  1.00 72.70           C
ATOM   2319  C   ALA   313      13.441  78.077  50.921  1.00 72.70           C
ATOM   2320  O   ALA   313      12.952  77.008  50.561  1.00 72.70           O
ATOM   2321  N   ASN   314      14.762  78.235  51.147  1.00 74.61           N
ATOM   2322  CA  ASN   314      15.677  77.191  50.780  1.00 74.61           C
ATOM   2323  CB  ASN   314      17.154  77.552  50.978  1.00 74.61           C
ATOM   2324  CG  ASN   314      17.549  78.620  49.971  1.00 74.61           C
ATOM   2325  OD1 ASN   314      16.739  79.077  49.167  1.00 74.61           O
ATOM   2326  ND2 ASN   314      18.850  79.013  50.003  1.00 74.61           N
ATOM   2327  C   ASN   314      15.463  75.940  51.567  1.00 74.61           C
ATOM   2328  O   ASN   314      15.307  74.869  50.983  1.00 74.61           O
ATOM   2329  N   ASP   315      15.384  76.048  52.908  1.00 71.68           N
ATOM   2330  CA  ASP   315      15.410  74.853  53.705  1.00 71.68           C
ATOM   2331  CB  ASP   315      15.289  75.120  55.214  1.00 71.68           C
ATOM   2332  CG  ASP   315      16.621  75.660  55.725  1.00 71.68           C
ATOM   2333  OD1 ASP   315      17.572  75.793  54.908  1.00 71.68           O
ATOM   2334  OD2 ASP   315      16.703  75.936  56.951  1.00 71.68           O
ATOM   2335  C   ASP   315      14.310  73.904  53.332  1.00 71.68           C
ATOM   2336  O   ASP   315      14.567  72.723  53.097  1.00 71.68           O
ATOM   2337  N   VAL   316      13.067  74.397  53.205  1.00112.62           N
ATOM   2338  CA  VAL   316      11.961  73.512  52.951  1.00112.62           C
ATOM   2339  CB  VAL   316      10.642  74.232  52.928  1.00112.62           C
ATOM   2340  CG1 VAL   316      10.460  74.896  54.301  1.00112.62           C
ATOM   2341  CG2 VAL   316      10.587  75.216  51.745  1.00112.62           C
ATOM   2342  C   VAL   316      12.122  72.798  51.643  1.00112.62           C
ATOM   2343  O   VAL   316      11.932  71.584  51.565  1.00112.62           O
ATOM   2344  N   THR   317      12.521  73.522  50.583  1.00108.41           N
ATOM   2345  CA  THR   317      12.587  72.934  49.278  1.00108.41           C
ATOM   2346  CB  THR   317      12.992  73.914  48.212  1.00108.41           C
ATOM   2347  OG1 THR   317      12.856  73.326  46.928  1.00108.41           O
ATOM   2348  CG2 THR   317      14.451  74.326  48.439  1.00108.41           C
ATOM   2349  C   THR   317      13.568  71.806  49.286  1.00108.41           C
ATOM   2350  O   THR   317      13.343  70.782  48.644  1.00108.41           O
ATOM   2351  N   GLU   318      14.699  71.978  49.994  1.00 65.11           N
ATOM   2352  CA  GLU   318      15.727  70.976  50.022  1.00 65.11           C
ATOM   2353  CB  GLU   318      16.968  71.466  50.786  1.00 65.11           C
ATOM   2354  CG  GLU   318      18.092  70.434  50.872  1.00 65.11           C
ATOM   2355  CD  GLU   318      19.130  70.950  51.862  1.00 65.11           C
ATOM   2356  OE1 GLU   318      18.890  72.031  52.464  1.00 65.11           O
ATOM   2357  OE2 GLU   318      20.174  70.267  52.034  1.00 65.11           O
ATOM   2358  C   GLU   318      15.280  69.728  50.720  1.00 65.11           C
ATOM   2359  O   GLU   318      15.328  68.634  50.161  1.00 65.11           O
ATOM   2360  N   THR   319      14.776  69.877  51.956  1.00121.96           N
ATOM   2361  CA  THR   319      14.452  68.756  52.790  1.00121.96           C
ATOM   2362  CB  THR   319      14.000  69.166  54.161  1.00121.96           C
ATOM   2363  OG1 THR   319      13.857  68.024  54.993  1.00121.96           O
ATOM   2364  CG2 THR   319      12.654  69.893  54.034  1.00121.96           C
ATOM   2365  C   THR   319      13.355  67.938  52.187  1.00121.96           C
ATOM   2366  O   THR   319      13.360  66.716  52.326  1.00121.96           O
ATOM   2367  N   ARG   320      12.360  68.581  51.546  1.00106.57           N
ATOM   2368  CA  ARG   320      11.251  67.836  51.015  1.00106.57           C
ATOM   2369  CB  ARG   320      10.141  68.746  50.469  1.00106.57           C
ATOM   2370  CG  ARG   320       8.769  68.069  50.385  1.00106.57           C
ATOM   2371  CD  ARG   320       8.575  67.132  49.194  1.00106.57           C
ATOM   2372  NE  ARG   320       7.169  66.636  49.252  1.00106.57           N
ATOM   2373  CZ  ARG   320       6.866  65.507  49.957  1.00106.57           C
ATOM   2374  NH1 ARG   320       7.864  64.798  50.562  1.00106.57           N
ATOM   2375  NH2 ARG   320       5.569  65.092  50.063  1.00106.57           N
ATOM   2376  C   ARG   320      11.723  66.949  49.903  1.00106.57           C
ATOM   2377  O   ARG   320      11.438  65.753  49.877  1.00106.57           O
ATOM   2378  N   ALA   321      12.530  67.517  48.994  1.00 56.07           N
ATOM   2379  CA  ALA   321      13.040  66.858  47.831  1.00 56.07           C
ATOM   2380  CB  ALA   321      13.994  67.782  47.059  1.00 56.07           C
ATOM   2381  C   ALA   321      13.841  65.690  48.285  1.00 56.07           C
ATOM   2382  O   ALA   321      13.920  64.679  47.589  1.00 56.07           O
ATOM   2383  N   ILE   322      14.510  65.833  49.442  1.00 62.96           N
ATOM   2384  CA  ILE   322      15.344  64.779  49.937  1.00 62.96           C
ATOM   2385  CB  ILE   322      16.093  65.167  51.176  1.00 62.96           C
ATOM   2386  CG1 ILE   322      17.112  66.278  50.870  1.00 62.96           C
ATOM   2387  CG2 ILE   322      16.724  63.898  51.762  1.00 62.96           C
ATOM   2388  CD1 ILE   322      17.800  66.829  52.117  1.00 62.96           C
ATOM   2389  C   ILE   322      14.538  63.562  50.273  1.00 62.96           C
ATOM   2390  O   ILE   322      14.835  62.464  49.803  1.00 62.96           O
ATOM   2391  N   LYS   323      13.473  63.728  51.074  1.00158.59           N
ATOM   2392  CA  LYS   323      12.708  62.600  51.519  1.00158.59           C
ATOM   2393  CB  LYS   323      11.694  62.950  52.621  1.00158.59           C
ATOM   2394  CG  LYS   323      11.188  61.711  53.364  1.00158.59           C
ATOM   2395  CD  LYS   323      12.313  60.929  54.048  1.00158.59           C
ATOM   2396  CE  LYS   323      13.348  61.812  54.749  1.00158.59           C
ATOM   2397  NZ  LYS   323      14.479  60.983  55.227  1.00158.59           N
ATOM   2398  C   LYS   323      11.998  61.995  50.362  1.00158.59           C
ATOM   2399  O   LYS   323      11.843  60.777  50.299  1.00158.59           O
ATOM   2400  N   GLN   324      11.559  62.831  49.404  1.00 67.55           N
ATOM   2401  CA  GLN   324      10.830  62.282  48.303  1.00 67.55           C
ATOM   2402  CB  GLN   324      10.404  63.325  47.253  1.00 67.55           C
ATOM   2403  CG  GLN   324       9.346  64.317  47.744  1.00 67.55           C
ATOM   2404  CD  GLN   324       8.877  65.118  46.536  1.00 67.55           C
ATOM   2405  OE1 GLN   324       8.794  66.344  46.575  1.00 67.55           O
ATOM   2406  NE2 GLN   324       8.552  64.399  45.429  1.00 67.55           N
ATOM   2407  C   GLN   324      11.721  61.288  47.626  1.00 67.55           C
ATOM   2408  O   GLN   324      11.265  60.243  47.175  1.00 67.55           O
ATOM   2409  N   ALA   325      13.010  61.622  47.470  1.00 77.26           N
ATOM   2410  CA  ALA   325      13.974  60.736  46.877  1.00 77.26           C
ATOM   2411  CB  ALA   325      15.233  61.483  46.415  1.00 77.26           C
ATOM   2412  C   ALA   325      14.446  59.615  47.770  1.00 77.26           C
ATOM   2413  O   ALA   325      14.519  58.464  47.340  1.00 77.26           O
ATOM   2414  N   LEU   326      14.787  59.937  49.038  1.00103.82           N
ATOM   2415  CA  LEU   326      15.421  59.022  49.955  1.00103.82           C
ATOM   2416  CB  LEU   326      15.960  59.704  51.221  1.00103.82           C
ATOM   2417  CG  LEU   326      17.155  60.611  50.869  1.00103.82           C
ATOM   2418  CD1 LEU   326      17.841  61.181  52.119  1.00103.82           C
ATOM   2419  CD2 LEU   326      18.132  59.880  49.932  1.00103.82           C
ATOM   2420  C   LEU   326      14.528  57.890  50.299  1.00103.82           C
ATOM   2421  O   LEU   326      15.008  56.781  50.524  1.00103.82           O
ATOM   2422  N   GLY   327      13.218  58.131  50.460  1.00 84.39           N
ATOM   2423  CA  GLY   327      12.449  56.937  50.411  1.00 84.39           C
ATOM   2424  C   GLY   327      11.659  56.609  51.607  1.00 84.39           C
ATOM   2425  O   GLY   327      11.404  57.420  52.498  1.00 84.39           O
ATOM   2426  N   ASN   328      11.215  55.339  51.578  1.00107.70           N
ATOM   2427  CA  ASN   328      10.443  54.787  52.629  1.00107.70           C
ATOM   2428  CB  ASN   328       9.174  54.034  52.168  1.00107.70           C
ATOM   2429  CG  ASN   328       9.553  52.810  51.343  1.00107.70           C
ATOM   2430  OD1 ASN   328       9.999  52.924  50.202  1.00107.70           O
ATOM   2431  ND2 ASN   328       9.366  51.599  51.934  1.00107.70           N
ATOM   2432  C   ASN   328      11.326  53.838  53.356  1.00107.70           C
ATOM   2433  O   ASN   328      11.871  52.887  52.797  1.00107.70           O
ATOM   2434  N   HIS   329      11.519  54.140  54.645  1.00138.74           N
ATOM   2435  CA  HIS   329      12.292  53.331  55.527  1.00138.74           C
ATOM   2436  ND1 HIS   329      14.954  51.222  55.604  1.00138.74           N
ATOM   2437  CG  HIS   329      14.581  52.444  56.121  1.00138.74           C
ATOM   2438  CB  HIS   329      13.813  53.478  55.353  1.00138.74           C
ATOM   2439  NE2 HIS   329      15.676  51.267  57.706  1.00138.74           N
ATOM   2440  CD2 HIS   329      15.032  52.454  57.406  1.00138.74           C
ATOM   2441  CE1 HIS   329      15.605  50.560  56.593  1.00138.74           C
ATOM   2442  C   HIS   329      11.931  53.880  56.866  1.00138.74           C
ATOM   2443  O   HIS   329      11.294  54.929  56.940  1.00138.74           O
ATOM   2444  N   ALA   330      12.304  53.203  57.966  1.00 74.27           N
ATOM   2445  CA  ALA   330      11.902  53.745  59.232  1.00 74.27           C
ATOM   2446  CB  ALA   330      11.406  52.685  60.229  1.00 74.27           C
ATOM   2447  C   ALA   330      13.076  54.426  59.857  1.00 74.27           C
ATOM   2448  O   ALA   330      14.173  53.868  59.887  1.00 74.27           O
ATOM   2449  N   TYR   331      12.848  55.669  60.347  1.00181.15           N
ATOM   2450  CA  TYR   331      13.825  56.494  61.007  1.00181.15           C
ATOM   2451  CB  TYR   331      14.154  56.026  62.438  1.00181.15           C
ATOM   2452  CG  TYR   331      15.033  57.061  63.050  1.00181.15           C
ATOM   2453  CD1 TYR   331      14.520  58.298  63.362  1.00181.15           C
ATOM   2454  CD2 TYR   331      16.353  56.795  63.337  1.00181.15           C
ATOM   2455  CE1 TYR   331      15.317  59.264  63.929  1.00181.15           C
ATOM   2456  CE2 TYR   331      17.155  57.757  63.903  1.00181.15           C
ATOM   2457  CZ  TYR   331      16.636  58.993  64.202  1.00181.15           C
ATOM   2458  OH  TYR   331      17.460  59.980  64.785  1.00181.15           O
ATOM   2459  C   TYR   331      15.045  56.442  60.161  1.00181.15           C
ATOM   2460  O   TYR   331      16.171  56.332  60.646  1.00181.15           O
ATOM   2461  N   ASN   332      14.834  56.557  58.844  1.00112.55           N
ATOM   2462  CA  ASN   332      15.905  56.300  57.942  1.00112.55           C
ATOM   2463  CB  ASN   332      15.478  56.463  56.474  1.00112.55           C
ATOM   2464  CG  ASN   332      16.617  55.966  55.598  1.00112.55           C
ATOM   2465  OD1 ASN   332      17.702  56.543  55.582  1.00112.55           O
ATOM   2466  ND2 ASN   332      16.368  54.858  54.850  1.00112.55           N
ATOM   2467  C   ASN   332      17.073  57.196  58.182  1.00112.55           C
ATOM   2468  O   ASN   332      18.148  56.714  58.535  1.00112.55           O
ATOM   2469  N   ILE   333      16.912  58.527  58.078  1.00156.04           N
ATOM   2470  CA  ILE   333      18.141  59.255  58.150  1.00156.04           C
ATOM   2471  CB  ILE   333      18.536  59.785  56.804  1.00156.04           C
ATOM   2472  CG1 ILE   333      20.011  60.191  56.787  1.00156.04           C
ATOM   2473  CG2 ILE   333      17.551  60.892  56.397  1.00156.04           C
ATOM   2474  CD1 ILE   333      20.555  60.281  55.368  1.00156.04           C
ATOM   2475  C   ILE   333      18.060  60.370  59.141  1.00156.04           C
ATOM   2476  O   ILE   333      17.166  61.213  59.094  1.00156.04           O
ATOM   2477  N   ALA   334      19.004  60.377  60.102  1.00 50.60           N
ATOM   2478  CA  ALA   334      19.079  61.484  61.004  1.00 50.60           C
ATOM   2479  CB  ALA   334      19.971  61.230  62.230  1.00 50.60           C
ATOM   2480  C   ALA   334      19.711  62.567  60.196  1.00 50.60           C
ATOM   2481  O   ALA   334      20.618  62.291  59.412  1.00 50.60           O
ATOM   2482  N   VAL   335      19.266  63.829  60.356  1.00 60.92           N
ATOM   2483  CA  VAL   335      19.827  64.832  59.495  1.00 60.92           C
ATOM   2484  CB  VAL   335      18.852  65.340  58.473  1.00 60.92           C
ATOM   2485  CG1 VAL   335      19.528  66.454  57.656  1.00 60.92           C
ATOM   2486  CG2 VAL   335      18.369  64.149  57.628  1.00 60.92           C
ATOM   2487  C   VAL   335      20.264  66.021  60.293  1.00 60.92           C
ATOM   2488  O   VAL   335      19.650  66.371  61.298  1.00 60.92           O
ATOM   2489  N   SER   336      21.359  66.680  59.859  1.00 98.02           N
ATOM   2490  CA  SER   336      21.795  67.862  60.541  1.00 98.02           C
ATOM   2491  CB  SER   336      22.530  67.597  61.874  1.00 98.02           C
ATOM   2492  OG  SER   336      23.712  66.839  61.675  1.00 98.02           O
ATOM   2493  C   SER   336      22.672  68.656  59.620  1.00 98.02           C
ATOM   2494  O   SER   336      22.965  68.224  58.503  1.00 98.02           O
ATOM   2495  N   SER   337      23.075  69.871  60.055  1.00 53.07           N
ATOM   2496  CA  SER   337      23.894  70.707  59.224  1.00 53.07           C
ATOM   2497  CB  SER   337      23.112  71.869  58.578  1.00 53.07           C
ATOM   2498  OG  SER   337      23.978  72.660  57.777  1.00 53.07           O
ATOM   2499  C   SER   337      24.997  71.311  60.040  1.00 53.07           C
ATOM   2500  O   SER   337      24.797  71.759  61.169  1.00 53.07           O
ATOM   2501  N   THR   338      26.211  71.319  59.459  1.00 56.84           N
ATOM   2502  CA  THR   338      27.386  71.895  60.047  1.00 56.84           C
ATOM   2503  CB  THR   338      28.633  71.596  59.267  1.00 56.84           C
ATOM   2504  OG1 THR   338      28.856  70.196  59.201  1.00 56.84           O
ATOM   2505  CG2 THR   338      29.820  72.296  59.947  1.00 56.84           C
ATOM   2506  C   THR   338      27.225  73.376  60.039  1.00 56.84           C
ATOM   2507  O   THR   338      27.727  74.072  60.919  1.00 56.84           O
ATOM   2508  N   LYS   339      26.500  73.889  59.030  1.00109.42           N
ATOM   2509  CA  LYS   339      26.364  75.300  58.827  1.00109.42           C
ATOM   2510  CB  LYS   339      25.553  75.665  57.571  1.00109.42           C
ATOM   2511  CG  LYS   339      26.334  75.357  56.288  1.00109.42           C
ATOM   2512  CD  LYS   339      25.558  75.581  54.990  1.00109.42           C
ATOM   2513  CE  LYS   339      26.321  75.103  53.751  1.00109.42           C
ATOM   2514  NZ  LYS   339      26.508  73.634  53.802  1.00109.42           N
ATOM   2515  C   LYS   339      25.752  75.931  60.035  1.00109.42           C
ATOM   2516  O   LYS   339      25.987  77.111  60.290  1.00109.42           O
ATOM   2517  N   SER   340      24.909  75.189  60.779  1.00 62.79           N
ATOM   2518  CA  SER   340      24.337  75.723  61.990  1.00 62.79           C
ATOM   2519  CB  SER   340      23.328  74.776  62.636  1.00 62.79           C
ATOM   2520  OG  SER   340      23.971  73.600  63.106  1.00 62.79           O
ATOM   2521  C   SER   340      25.410  75.893  63.022  1.00 62.79           C
ATOM   2522  O   SER   340      25.387  76.823  63.828  1.00 62.79           O
ATOM   2523  N   MET   341      26.355  74.944  63.053  1.00181.00           N
ATOM   2524  CA  MET   341      27.427  74.983  64.005  1.00181.00           C
ATOM   2525  CB  MET   341      28.285  73.710  63.937  1.00181.00           C
ATOM   2526  CG  MET   341      29.623  73.833  64.662  1.00181.00           C
ATOM   2527  SD  MET   341      29.530  73.922  66.470  1.00181.00           S
ATOM   2528  CE  MET   341      31.306  74.274  66.609  1.00181.00           C
ATOM   2529  C   MET   341      28.349  76.148  63.766  1.00181.00           C
ATOM   2530  O   MET   341      28.824  76.756  64.733  1.00181.00           O
ATOM   2531  N   THR   342      28.649  76.486  62.487  1.00212.38           N
ATOM   2532  CA  THR   342      29.672  77.484  62.326  1.00212.38           C
ATOM   2533  CB  THR   342      30.992  76.869  61.963  1.00212.38           C
ATOM   2534  OG1 THR   342      30.902  76.201  60.713  1.00212.38           O
ATOM   2535  CG2 THR   342      31.372  75.866  63.067  1.00212.38           C
ATOM   2536  C   THR   342      29.363  78.530  61.289  1.00212.38           C
ATOM   2537  O   THR   342      29.966  79.602  61.326  1.00212.38           O
ATOM   2538  N   GLY   343      28.431  78.285  60.346  1.00 72.00           N
ATOM   2539  CA  GLY   343      28.144  79.304  59.373  1.00 72.00           C
ATOM   2540  C   GLY   343      28.414  78.765  58.004  1.00 72.00           C
ATOM   2541  O   GLY   343      29.187  77.828  57.827  1.00 72.00           O
ATOM   2542  N   HIS   344      27.770  79.390  56.995  1.00102.32           N
ATOM   2543  CA  HIS   344      27.823  78.994  55.614  1.00102.32           C
ATOM   2544  ND1 HIS   344      27.444  79.454  52.411  1.00102.32           N
ATOM   2545  CG  HIS   344      26.530  79.221  53.411  1.00102.32           C
ATOM   2546  CB  HIS   344      26.702  79.689  54.817  1.00102.32           C
ATOM   2547  NE2 HIS   344      25.769  78.315  51.495  1.00102.32           N
ATOM   2548  CD2 HIS   344      25.511  78.528  52.837  1.00102.32           C
ATOM   2549  CE1 HIS   344      26.941  78.889  51.288  1.00102.32           C
ATOM   2550  C   HIS   344      29.142  79.434  55.044  1.00102.32           C
ATOM   2551  O   HIS   344      29.347  80.604  54.747  1.00102.32           O
ATOM   2552  N   LEU   345      30.051  78.462  54.841  1.00171.02           N
ATOM   2553  CA  LEU   345      31.408  78.599  54.382  1.00171.02           C
ATOM   2554  CB  LEU   345      32.194  77.281  54.634  1.00171.02           C
ATOM   2555  CG  LEU   345      33.748  77.334  54.646  1.00171.02           C
ATOM   2556  CD1 LEU   345      34.311  76.003  55.161  1.00171.02           C
ATOM   2557  CD2 LEU   345      34.395  77.663  53.298  1.00171.02           C
ATOM   2558  C   LEU   345      31.394  78.997  52.925  1.00171.02           C
ATOM   2559  O   LEU   345      32.433  79.270  52.327  1.00171.02           O
ATOM   2560  N   LEU   346      30.227  78.906  52.261  1.00159.68           N
ATOM   2561  CA  LEU   346      30.158  79.331  50.888  1.00159.68           C
ATOM   2562  CB  LEU   346      30.904  80.639  50.535  1.00159.68           C
ATOM   2563  CG  LEU   346      30.410  81.910  51.250  1.00159.68           C
ATOM   2564  CD1 LEU   346      30.712  81.870  52.749  1.00159.68           C
ATOM   2565  CD2 LEU   346      30.982  83.172  50.588  1.00159.68           C
ATOM   2566  C   LEU   346      30.744  78.242  50.050  1.00159.68           C
ATOM   2567  O   LEU   346      30.416  77.071  50.217  1.00159.68           O
ATOM   2568  N   GLY   347      31.665  78.598  49.139  1.00 59.41           N
ATOM   2569  CA  GLY   347      32.198  77.642  48.208  1.00 59.41           C
ATOM   2570  C   GLY   347      32.816  76.506  48.965  1.00 59.41           C
ATOM   2571  O   GLY   347      32.894  75.382  48.474  1.00 59.41           O
ATOM   2572  N   GLY   348      33.356  76.801  50.153  1.00 57.66           N
ATOM   2573  CA  GLY   348      33.990  75.843  51.015  1.00 57.66           C
ATOM   2574  C   GLY   348      33.004  74.873  51.603  1.00 57.66           C
ATOM   2575  O   GLY   348      33.384  73.766  51.984  1.00 57.66           O
ATOM   2576  N   SER   349      31.718  75.270  51.698  1.00129.09           N
ATOM   2577  CA  SER   349      30.698  74.563  52.434  1.00129.09           C
ATOM   2578  CB  SER   349      29.280  74.953  52.004  1.00129.09           C
ATOM   2579  OG  SER   349      29.054  76.323  52.270  1.00129.09           O
ATOM   2580  C   SER   349      30.754  73.084  52.226  1.00129.09           C
ATOM   2581  O   SER   349      30.656  72.326  53.191  1.00129.09           O
ATOM   2582  N   GLY   350      30.924  72.618  50.980  1.00 50.85           N
ATOM   2583  CA  GLY   350      30.854  71.199  50.791  1.00 50.85           C
ATOM   2584  C   GLY   350      31.905  70.460  51.570  1.00 50.85           C
ATOM   2585  O   GLY   350      31.596  69.513  52.291  1.00 50.85           O
ATOM   2586  N   GLY   351      33.180  70.867  51.440  1.00 46.14           N
ATOM   2587  CA  GLY   351      34.283  70.202  52.086  1.00 46.14           C
ATOM   2588  C   GLY   351      34.261  70.422  53.559  1.00 46.14           C
ATOM   2589  O   GLY   351      34.688  69.565  54.331  1.00 46.14           O
ATOM   2590  N   ILE   352      33.823  71.616  53.988  1.00125.24           N
ATOM   2591  CA  ILE   352      33.825  71.881  55.391  1.00125.24           C
ATOM   2592  CB  ILE   352      33.396  73.274  55.746  1.00125.24           C
ATOM   2593  CG1 ILE   352      33.748  73.571  57.212  1.00125.24           C
ATOM   2594  CG2 ILE   352      31.909  73.466  55.399  1.00125.24           C
ATOM   2595  CD1 ILE   352      35.251  73.597  57.489  1.00125.24           C
ATOM   2596  C   ILE   352      32.891  70.913  56.029  1.00125.24           C
ATOM   2597  O   ILE   352      33.170  70.404  57.112  1.00125.24           O
ATOM   2598  N   GLU   353      31.748  70.648  55.373  1.00 82.35           N
ATOM   2599  CA  GLU   353      30.759  69.758  55.908  1.00 82.35           C
ATOM   2600  CB  GLU   353      29.470  69.740  55.069  1.00 82.35           C
ATOM   2601  CG  GLU   353      28.300  69.035  55.758  1.00 82.35           C
ATOM   2602  CD  GLU   353      27.028  69.418  55.015  1.00 82.35           C
ATOM   2603  OE1 GLU   353      27.150  69.930  53.870  1.00 82.35           O
ATOM   2604  OE2 GLU   353      25.921  69.177  55.567  1.00 82.35           O
ATOM   2605  C   GLU   353      31.301  68.364  55.973  1.00 82.35           C
ATOM   2606  O   GLU   353      31.143  67.676  56.980  1.00 82.35           O
ATOM   2607  N   ALA   354      32.013  67.928  54.919  1.00 39.37           N
ATOM   2608  CA  ALA   354      32.519  66.588  54.878  1.00 39.37           C
ATOM   2609  CB  ALA   354      33.372  66.313  53.626  1.00 39.37           C
ATOM   2610  C   ALA   354      33.396  66.392  56.077  1.00 39.37           C
ATOM   2611  O   ALA   354      33.383  65.336  56.703  1.00 39.37           O
ATOM   2612  N   VAL   355      34.179  67.418  56.445  1.00 34.51           N
ATOM   2613  CA  VAL   355      35.071  67.288  57.560  1.00 34.51           C
ATOM   2614  CB  VAL   355      35.872  68.531  57.806  1.00 34.51           C
ATOM   2615  CG1 VAL   355      36.727  68.318  59.066  1.00 34.51           C
ATOM   2616  CG2 VAL   355      36.685  68.843  56.538  1.00 34.51           C
ATOM   2617  C   VAL   355      34.283  67.011  58.801  1.00 34.51           C
ATOM   2618  O   VAL   355      34.646  66.151  59.601  1.00 34.51           O
ATOM   2619  N   ALA   356      33.163  67.724  58.998  1.00 34.15           N
ATOM   2620  CA  ALA   356      32.397  67.528  60.192  1.00 34.15           C
ATOM   2621  CB  ALA   356      31.136  68.406  60.236  1.00 34.15           C
ATOM   2622  C   ALA   356      31.955  66.100  60.221  1.00 34.15           C
ATOM   2623  O   ALA   356      31.981  65.457  61.270  1.00 34.15           O
ATOM   2624  N   THR   357      31.533  65.555  59.064  1.00120.63           N
ATOM   2625  CA  THR   357      31.054  64.206  59.082  1.00120.63           C
ATOM   2626  CB  THR   357      30.444  63.751  57.783  1.00120.63           C
ATOM   2627  OG1 THR   357      31.414  63.683  56.751  1.00120.63           O
ATOM   2628  CG2 THR   357      29.332  64.743  57.401  1.00120.63           C
ATOM   2629  C   THR   357      32.167  63.268  59.444  1.00120.63           C
ATOM   2630  O   THR   357      32.031  62.462  60.362  1.00120.63           O
ATOM   2631  N   VAL   358      33.329  63.395  58.777  1.00 94.34           N
ATOM   2632  CA  VAL   358      34.412  62.478  58.999  1.00 94.34           C
ATOM   2633  CB  VAL   358      35.606  62.765  58.132  1.00 94.34           C
ATOM   2634  CG1 VAL   358      36.160  64.151  58.491  1.00 94.34           C
ATOM   2635  CG2 VAL   358      36.629  61.632  58.304  1.00 94.34           C
ATOM   2636  C   VAL   358      34.836  62.567  60.431  1.00 94.34           C
ATOM   2637  O   VAL   358      35.165  61.561  61.056  1.00 94.34           O
ATOM   2638  N   MET   359      34.840  63.780  61.002  1.00104.49           N
ATOM   2639  CA  MET   359      35.292  63.919  62.356  1.00104.49           C
ATOM   2640  CB  MET   359      35.222  65.368  62.859  1.00104.49           C
ATOM   2641  CG  MET   359      36.223  66.301  62.183  1.00104.49           C
ATOM   2642  SD  MET   359      37.956  65.953  62.600  1.00104.49           S
ATOM   2643  CE  MET   359      38.557  67.506  61.878  1.00104.49           C
ATOM   2644  C   MET   359      34.415  63.111  63.260  1.00104.49           C
ATOM   2645  O   MET   359      34.903  62.380  64.120  1.00104.49           O
ATOM   2646  N   ALA   360      33.088  63.212  63.069  1.00 36.81           N
ATOM   2647  CA  ALA   360      32.140  62.548  63.916  1.00 36.81           C
ATOM   2648  CB  ALA   360      30.688  62.911  63.566  1.00 36.81           C
ATOM   2649  C   ALA   360      32.275  61.063  63.787  1.00 36.81           C
ATOM   2650  O   ALA   360      32.216  60.342  64.783  1.00 36.81           O
ATOM   2651  N   ILE   361      32.500  60.562  62.558  1.00 97.84           N
ATOM   2652  CA  ILE   361      32.505  59.141  62.353  1.00 97.84           C
ATOM   2653  CB  ILE   361      32.763  58.704  60.936  1.00 97.84           C
ATOM   2654  CG1 ILE   361      34.177  59.079  60.473  1.00 97.84           C
ATOM   2655  CG2 ILE   361      31.641  59.278  60.054  1.00 97.84           C
ATOM   2656  CD1 ILE   361      34.600  58.380  59.184  1.00 97.84           C
ATOM   2657  C   ILE   361      33.559  58.532  63.219  1.00 97.84           C
ATOM   2658  O   ILE   361      33.361  57.450  63.770  1.00 97.84           O
ATOM   2659  N   ALA   362      34.713  59.203  63.364  1.00 33.00           N
ATOM   2660  CA  ALA   362      35.771  58.652  64.162  1.00 33.00           C
ATOM   2661  CB  ALA   362      37.018  59.551  64.204  1.00 33.00           C
ATOM   2662  C   ALA   362      35.291  58.501  65.577  1.00 33.00           C
ATOM   2663  O   ALA   362      35.591  57.510  66.241  1.00 33.00           O
ATOM   2664  N   GLU   363      34.544  59.511  66.061  1.00 95.28           N
ATOM   2665  CA  GLU   363      34.006  59.618  67.392  1.00 95.28           C
ATOM   2666  CB  GLU   363      33.432  61.013  67.684  1.00 95.28           C
ATOM   2667  CG  GLU   363      34.493  62.111  67.766  1.00 95.28           C
ATOM   2668  CD  GLU   363      35.271  61.909  69.058  1.00 95.28           C
ATOM   2669  OE1 GLU   363      35.858  60.808  69.230  1.00 95.28           O
ATOM   2670  OE2 GLU   363      35.284  62.851  69.894  1.00 95.28           O
ATOM   2671  C   GLU   363      32.901  58.633  67.613  1.00 95.28           C
ATOM   2672  O   GLU   363      32.611  58.269  68.751  1.00 95.28           O
ATOM   2673  N   ASP   364      32.226  58.193  66.538  1.00 64.51           N
ATOM   2674  CA  ASP   364      31.112  57.304  66.689  1.00 64.51           C
ATOM   2675  CB  ASP   364      31.419  56.089  67.584  1.00 64.51           C
ATOM   2676  CG  ASP   364      32.371  55.176  66.827  1.00 64.51           C
ATOM   2677  OD1 ASP   364      33.574  55.539  66.711  1.00 64.51           O
ATOM   2678  OD2 ASP   364      31.910  54.108  66.349  1.00 64.51           O
ATOM   2679  C   ASP   364      29.983  58.061  67.308  1.00 64.51           C
ATOM   2680  O   ASP   364      29.098  57.480  67.934  1.00 64.51           O
ATOM   2681  N   LYS   365      29.988  59.397  67.135  1.00 79.10           N
ATOM   2682  CA  LYS   365      28.893  60.201  67.593  1.00 79.10           C
ATOM   2683  CB  LYS   365      29.095  60.841  68.976  1.00 79.10           C
ATOM   2684  CG  LYS   365      28.834  59.872  70.132  1.00 79.10           C
ATOM   2685  CD  LYS   365      29.081  60.487  71.510  1.00 79.10           C
ATOM   2686  CE  LYS   365      28.521  59.655  72.664  1.00 79.10           C
ATOM   2687  NZ  LYS   365      28.661  60.400  73.935  1.00 79.10           N
ATOM   2688  C   LYS   365      28.688  61.304  66.598  1.00 79.10           C
ATOM   2689  O   LYS   365      29.613  61.692  65.886  1.00 79.10           O
ATOM   2690  N   VAL   366      27.452  61.843  66.525  1.00114.94           N
ATOM   2691  CA  VAL   366      27.166  62.866  65.559  1.00114.94           C
ATOM   2692  CB  VAL   366      25.811  62.727  64.935  1.00114.94           C
ATOM   2693  CG1 VAL   366      25.748  61.362  64.233  1.00114.94           C
ATOM   2694  CG2 VAL   366      24.744  62.925  66.023  1.00114.94           C
ATOM   2695  C   VAL   366      27.196  64.193  66.247  1.00114.94           C
ATOM   2696  O   VAL   366      26.846  64.310  67.420  1.00114.94           O
ATOM   2697  N   PRO   367      27.658  65.192  65.539  1.00156.05           N
ATOM   2698  CA  PRO   367      27.713  66.513  66.105  1.00156.05           C
ATOM   2699  CD  PRO   367      28.698  64.983  64.546  1.00156.05           C
ATOM   2700  CB  PRO   367      28.613  67.330  65.181  1.00156.05           C
ATOM   2701  CG  PRO   367      29.543  66.269  64.563  1.00156.05           C
ATOM   2702  C   PRO   367      26.339  67.069  66.286  1.00156.05           C
ATOM   2703  O   PRO   367      25.637  67.243  65.290  1.00156.05           O
ATOM   2704  N   PRO   368      25.968  67.426  67.482  1.00 88.27           N
ATOM   2705  CA  PRO   368      24.646  67.927  67.691  1.00 88.27           C
ATOM   2706  CD  PRO   368      26.519  66.815  68.680  1.00 88.27           C
ATOM   2707  CB  PRO   368      24.456  68.004  69.203  1.00 88.27           C
ATOM   2708  CG  PRO   368      25.397  66.903  69.731  1.00 88.27           C
ATOM   2709  C   PRO   368      24.463  69.210  66.964  1.00 88.27           C
ATOM   2710  O   PRO   368      25.227  70.148  67.191  1.00 88.27           O
ATOM   2711  N   THR   369      23.417  69.280  66.125  1.00115.96           N
ATOM   2712  CA  THR   369      23.155  70.469  65.380  1.00115.96           C
ATOM   2713  CB  THR   369      22.059  70.301  64.363  1.00115.96           C
ATOM   2714  OG1 THR   369      21.967  71.450  63.533  1.00115.96           O
ATOM   2715  CG2 THR   369      20.730  70.055  65.100  1.00115.96           C
ATOM   2716  C   THR   369      22.733  71.499  66.374  1.00115.96           C
ATOM   2717  O   THR   369      22.377  71.169  67.505  1.00115.96           O
ATOM   2718  N   ILE   370      22.758  72.785  65.980  1.00159.65           N
ATOM   2719  CA  ILE   370      22.483  73.818  66.933  1.00159.65           C
ATOM   2720  CB  ILE   370      23.622  74.793  67.118  1.00159.65           C
ATOM   2721  CG1 ILE   370      23.985  75.538  65.814  1.00159.65           C
ATOM   2722  CG2 ILE   370      24.795  74.010  67.730  1.00159.65           C
ATOM   2723  CD1 ILE   370      23.019  76.648  65.393  1.00159.65           C
ATOM   2724  C   ILE   370      21.265  74.584  66.531  1.00159.65           C
ATOM   2725  O   ILE   370      20.744  74.441  65.427  1.00159.65           O
ATOM   2726  N   ASN   371      20.743  75.363  67.496  1.00 86.27           N
ATOM   2727  CA  ASN   371      19.624  76.244  67.340  1.00 86.27           C
ATOM   2728  CB  ASN   371      19.925  77.526  66.549  1.00 86.27           C
ATOM   2729  CG  ASN   371      20.471  78.524  67.561  1.00 86.27           C
ATOM   2730  OD1 ASN   371      20.008  78.576  68.700  1.00 86.27           O
ATOM   2731  ND2 ASN   371      21.473  79.344  67.147  1.00 86.27           N
ATOM   2732  C   ASN   371      18.435  75.551  66.768  1.00 86.27           C
ATOM   2733  O   ASN   371      17.664  76.155  66.026  1.00 86.27           O
ATOM   2734  N   LEU   372      18.217  74.275  67.131  1.00116.35           N
ATOM   2735  CA  LEU   372      17.040  73.637  66.609  1.00116.35           C
ATOM   2736  CB  LEU   372      17.247  72.145  66.296  1.00116.35           C
ATOM   2737  CG  LEU   372      15.991  71.452  65.740  1.00116.35           C
ATOM   2738  CD1 LEU   372      15.611  72.015  64.360  1.00116.35           C
ATOM   2739  CD2 LEU   372      16.155  69.926  65.745  1.00116.35           C
ATOM   2740  C   LEU   372      15.957  73.731  67.645  1.00116.35           C
ATOM   2741  O   LEU   372      15.733  72.790  68.410  1.00116.35           O
ATOM   2742  N   GLU   373      15.306  74.916  67.739  1.00105.17           N
ATOM   2743  CA  GLU   373      14.211  75.146  68.645  1.00105.17           C
ATOM   2744  CB  GLU   373      13.960  76.648  68.868  1.00105.17           C
ATOM   2745  CG  GLU   373      15.072  77.357  69.645  1.00105.17           C
ATOM   2746  CD  GLU   373      14.733  77.273  71.127  1.00105.17           C
ATOM   2747  OE1 GLU   373      13.692  77.861  71.526  1.00105.17           O
ATOM   2748  OE2 GLU   373      15.510  76.624  71.878  1.00105.17           O
ATOM   2749  C   GLU   373      12.906  74.570  68.162  1.00105.17           C
ATOM   2750  O   GLU   373      12.308  73.715  68.810  1.00105.17           O
ATOM   2751  N   ASN   374      12.445  74.994  66.967  1.00 98.39           N
ATOM   2752  CA  ASN   374      11.137  74.589  66.535  1.00 98.39           C
ATOM   2753  CB  ASN   374      10.130  75.753  66.531  1.00 98.39           C
ATOM   2754  CG  ASN   374       8.736  75.206  66.266  1.00 98.39           C
ATOM   2755  OD1 ASN   374       8.377  74.126  66.734  1.00 98.39           O
ATOM   2756  ND2 ASN   374       7.925  75.978  65.494  1.00 98.39           N
ATOM   2757  C   ASN   374      11.253  74.107  65.133  1.00 98.39           C
ATOM   2758  O   ASN   374      11.841  74.766  64.280  1.00 98.39           O
ATOM   2759  N   PRO   375      10.677  72.973  64.867  1.00 75.06           N
ATOM   2760  CA  PRO   375      10.783  72.461  63.536  1.00 75.06           C
ATOM   2761  CD  PRO   375      10.599  71.912  65.857  1.00 75.06           C
ATOM   2762  CB  PRO   375      10.343  71.001  63.613  1.00 75.06           C
ATOM   2763  CG  PRO   375      10.698  70.601  65.058  1.00 75.06           C
ATOM   2764  C   PRO   375       9.992  73.317  62.609  1.00 75.06           C
ATOM   2765  O   PRO   375       8.925  73.791  62.997  1.00 75.06           O
ATOM   2766  N   ASP   376      10.498  73.533  61.381  1.00 59.95           N
ATOM   2767  CA  ASP   376       9.796  74.357  60.447  1.00 59.95           C
ATOM   2768  CB  ASP   376      10.538  74.527  59.106  1.00 59.95           C
ATOM   2769  CG  ASP   376       9.870  75.626  58.284  1.00 59.95           C
ATOM   2770  OD1 ASP   376       8.886  76.234  58.783  1.00 59.95           O
ATOM   2771  OD2 ASP   376      10.342  75.868  57.139  1.00 59.95           O
ATOM   2772  C   ASP   376       8.501  73.664  60.177  1.00 59.95           C
ATOM   2773  O   ASP   376       8.459  72.463  59.915  1.00 59.95           O
ATOM   2774  N   PRO   377       7.442  74.412  60.277  1.00104.60           N
ATOM   2775  CA  PRO   377       6.124  73.890  60.029  1.00104.60           C
ATOM   2776  CD  PRO   377       7.412  75.547  61.180  1.00104.60           C
ATOM   2777  CB  PRO   377       5.145  74.916  60.612  1.00104.60           C
ATOM   2778  CG  PRO   377       6.013  76.139  60.965  1.00104.60           C
ATOM   2779  C   PRO   377       5.927  73.599  58.576  1.00104.60           C
ATOM   2780  O   PRO   377       4.945  72.948  58.226  1.00104.60           O
ATOM   2781  N   GLU   378       6.827  74.112  57.720  1.00110.09           N
ATOM   2782  CA  GLU   378       6.752  73.929  56.300  1.00110.09           C
ATOM   2783  CB  GLU   378       7.796  74.768  55.549  1.00110.09           C
ATOM   2784  CG  GLU   378       7.494  76.268  55.502  1.00110.09           C
ATOM   2785  CD  GLU   378       6.675  76.544  54.250  1.00110.09           C
ATOM   2786  OE1 GLU   378       6.189  75.560  53.632  1.00110.09           O
ATOM   2787  OE2 GLU   378       6.533  77.743  53.890  1.00110.09           O
ATOM   2788  C   GLU   378       7.000  72.496  55.932  1.00110.09           C
ATOM   2789  O   GLU   378       6.382  71.986  54.999  1.00110.09           O
ATOM   2790  N   CYS   379       7.932  71.807  56.623  1.00 65.30           N
ATOM   2791  CA  CYS   379       8.215  70.453  56.231  1.00 65.30           C
ATOM   2792  CB  CYS   379       9.640  70.273  55.681  1.00 65.30           C
ATOM   2793  SG  CYS   379       9.939  71.309  54.218  1.00 65.30           S
ATOM   2794  C   CYS   379       8.090  69.565  57.432  1.00 65.30           C
ATOM   2795  O   CYS   379       8.355  69.979  58.557  1.00 65.30           O
ATOM   2796  N   ASP   380       7.667  68.303  57.213  1.00151.55           N
ATOM   2797  CA  ASP   380       7.503  67.351  58.277  1.00151.55           C
ATOM   2798  CB  ASP   380       6.348  66.369  58.034  1.00151.55           C
ATOM   2799  CG  ASP   380       6.679  65.557  56.788  1.00151.55           C
ATOM   2800  OD1 ASP   380       7.184  66.153  55.798  1.00151.55           O
ATOM   2801  OD2 ASP   380       6.419  64.325  56.808  1.00151.55           O
ATOM   2802  C   ASP   380       8.756  66.533  58.401  1.00151.55           C
ATOM   2803  O   ASP   380       9.812  66.900  57.887  1.00151.55           O
ATOM   2804  N   LEU   381       8.642  65.391  59.115  1.00137.87           N
ATOM   2805  CA  LEU   381       9.707  64.440  59.290  1.00137.87           C
ATOM   2806  CB  LEU   381      10.011  63.655  58.004  1.00137.87           C
ATOM   2807  CG  LEU   381       8.804  62.841  57.504  1.00137.87           C
ATOM   2808  CD1 LEU   381       9.158  62.011  56.261  1.00137.87           C
ATOM   2809  CD2 LEU   381       8.205  61.997  58.640  1.00137.87           C
ATOM   2810  C   LEU   381      10.964  65.121  59.735  1.00137.87           C
ATOM   2811  O   LEU   381      11.966  65.095  59.026  1.00137.87           O
ATOM   2812  N   ASP   382      10.968  65.724  60.941  1.00151.42           N
ATOM   2813  CA  ASP   382      12.110  66.496  61.345  1.00151.42           C
ATOM   2814  CB  ASP   382      11.975  67.084  62.758  1.00151.42           C
ATOM   2815  CG  ASP   382      13.175  67.995  62.981  1.00151.42           C
ATOM   2816  OD1 ASP   382      13.831  68.367  61.972  1.00151.42           O
ATOM   2817  OD2 ASP   382      13.454  68.332  64.164  1.00151.42           O
ATOM   2818  C   ASP   382      13.415  65.716  61.316  1.00151.42           C
ATOM   2819  O   ASP   382      14.300  66.074  60.544  1.00151.42           O
ATOM   2820  N   TYR   383      13.567  64.640  62.130  1.00222.07           N
ATOM   2821  CA  TYR   383      14.712  63.762  62.238  1.00222.07           C
ATOM   2822  CB  TYR   383      14.798  62.764  61.068  1.00222.07           C
ATOM   2823  CG  TYR   383      13.531  61.970  61.079  1.00222.07           C
ATOM   2824  CD1 TYR   383      12.421  62.431  60.404  1.00222.07           C
ATOM   2825  CD2 TYR   383      13.437  60.777  61.762  1.00222.07           C
ATOM   2826  CE1 TYR   383      11.243  61.722  60.404  1.00222.07           C
ATOM   2827  CE2 TYR   383      12.259  60.063  61.766  1.00222.07           C
ATOM   2828  CZ  TYR   383      11.160  60.534  61.087  1.00222.07           C
ATOM   2829  OH  TYR   383       9.952  59.806  61.090  1.00222.07           O
ATOM   2830  C   TYR   383      16.013  64.522  62.354  1.00222.07           C
ATOM   2831  O   TYR   383      17.005  64.143  61.735  1.00222.07           O
ATOM   2832  N   VAL   384      16.091  65.587  63.181  1.00 76.10           N
ATOM   2833  CA  VAL   384      17.345  66.298  63.227  1.00 76.10           C
ATOM   2834  CB  VAL   384      17.203  67.787  63.081  1.00 76.10           C
ATOM   2835  CG1 VAL   384      18.589  68.430  63.263  1.00 76.10           C
ATOM   2836  CG2 VAL   384      16.552  68.087  61.716  1.00 76.10           C
ATOM   2837  C   VAL   384      18.047  66.028  64.531  1.00 76.10           C
ATOM   2838  O   VAL   384      17.425  66.049  65.591  1.00 76.10           O
ATOM   2839  N   PRO   385      19.323  65.703  64.476  1.00196.67           N
ATOM   2840  CA  PRO   385      20.035  65.524  65.713  1.00196.67           C
ATOM   2841  CD  PRO   385      19.728  64.680  63.522  1.00196.67           C
ATOM   2842  CB  PRO   385      21.265  64.679  65.399  1.00196.67           C
ATOM   2843  CG  PRO   385      20.789  63.817  64.221  1.00196.67           C
ATOM   2844  C   PRO   385      20.310  66.742  66.534  1.00196.67           C
ATOM   2845  O   PRO   385      21.264  67.469  66.252  1.00196.67           O
ATOM   2846  N   GLY   386      19.470  66.958  67.562  1.00 55.04           N
ATOM   2847  CA  GLY   386      19.620  67.979  68.554  1.00 55.04           C
ATOM   2848  C   GLY   386      20.654  67.560  69.548  1.00 55.04           C
ATOM   2849  O   GLY   386      21.379  68.390  70.092  1.00 55.04           O
ATOM   2850  N   GLN   387      20.701  66.249  69.859  1.00 73.77           N
ATOM   2851  CA  GLN   387      21.599  65.790  70.878  1.00 73.77           C
ATOM   2852  CB  GLN   387      20.928  64.982  72.008  1.00 73.77           C
ATOM   2853  CG  GLN   387      19.916  65.769  72.843  1.00 73.77           C
ATOM   2854  CD  GLN   387      18.539  65.592  72.219  1.00 73.77           C
ATOM   2855  OE1 GLN   387      18.060  64.471  72.053  1.00 73.77           O
ATOM   2856  NE2 GLN   387      17.880  66.728  71.867  1.00 73.77           N
ATOM   2857  C   GLN   387      22.595  64.876  70.257  1.00 73.77           C
ATOM   2858  O   GLN   387      22.416  64.393  69.140  1.00 73.77           O
ATOM   2859  N   SER   388      23.704  64.634  70.979  1.00 38.61           N
ATOM   2860  CA  SER   388      24.694  63.749  70.456  1.00 38.61           C
ATOM   2861  CB  SER   388      25.975  63.687  71.309  1.00 38.61           C
ATOM   2862  OG  SER   388      25.680  63.173  72.600  1.00 38.61           O
ATOM   2863  C   SER   388      24.090  62.388  70.420  1.00 38.61           C
ATOM   2864  O   SER   388      23.609  61.878  71.431  1.00 38.61           O
ATOM   2865  N   ARG   389      24.098  61.757  69.233  1.00145.83           N
ATOM   2866  CA  ARG   389      23.543  60.443  69.134  1.00145.83           C
ATOM   2867  CB  ARG   389      22.431  60.326  68.077  1.00145.83           C
ATOM   2868  CG  ARG   389      22.894  60.720  66.672  1.00145.83           C
ATOM   2869  CD  ARG   389      21.779  60.716  65.620  1.00145.83           C
ATOM   2870  NE  ARG   389      21.492  59.303  65.234  1.00145.83           N
ATOM   2871  CZ  ARG   389      20.589  58.554  65.933  1.00145.83           C
ATOM   2872  NH1 ARG   389      19.961  59.081  67.024  1.00145.83           N
ATOM   2873  NH2 ARG   389      20.311  57.277  65.533  1.00145.83           N
ATOM   2874  C   ARG   389      24.652  59.534  68.730  1.00145.83           C
ATOM   2875  O   ARG   389      25.439  59.857  67.841  1.00145.83           O
ATOM   2876  N   ALA   390      24.752  58.370  69.398  1.00 21.91           N
ATOM   2877  CA  ALA   390      25.788  57.446  69.055  1.00 21.91           C
ATOM   2878  CB  ALA   390      25.926  56.280  70.048  1.00 21.91           C
ATOM   2879  C   ALA   390      25.448  56.879  67.716  1.00 21.91           C
ATOM   2880  O   ALA   390      24.281  56.660  67.398  1.00 21.91           O
ATOM   2881  N   LEU   391      26.482  56.655  66.884  1.00111.30           N
ATOM   2882  CA  LEU   391      26.313  56.128  65.561  1.00111.30           C
ATOM   2883  CB  LEU   391      27.462  56.505  64.607  1.00111.30           C
ATOM   2884  CG  LEU   391      27.310  55.924  63.186  1.00111.30           C
ATOM   2885  CD1 LEU   391      26.072  56.486  62.467  1.00111.30           C
ATOM   2886  CD2 LEU   391      28.603  56.090  62.369  1.00111.30           C
ATOM   2887  C   LEU   391      26.264  54.639  65.628  1.00111.30           C
ATOM   2888  O   LEU   391      26.800  54.028  66.549  1.00111.30           O
ATOM   2889  N   ILE   392      25.621  54.022  64.616  1.00148.44           N
ATOM   2890  CA  ILE   392      25.490  52.598  64.524  1.00148.44           C
ATOM   2891  CB  ILE   392      24.086  52.096  64.733  1.00148.44           C
ATOM   2892  CG1 ILE   392      23.590  52.554  66.116  1.00148.44           C
ATOM   2893  CG2 ILE   392      24.088  50.560  64.611  1.00148.44           C
ATOM   2894  CD1 ILE   392      22.102  52.302  66.348  1.00148.44           C
ATOM   2895  C   ILE   392      25.977  52.237  63.149  1.00148.44           C
ATOM   2896  O   ILE   392      27.168  52.371  62.871  1.00148.44           O
ATOM   2897  N   VAL   393      25.101  51.732  62.255  1.00 65.89           N
ATOM   2898  CA  VAL   393      25.585  51.377  60.947  1.00 65.89           C
ATOM   2899  CB  VAL   393      24.766  50.326  60.260  1.00 65.89           C
ATOM   2900  CG1 VAL   393      25.345  50.106  58.851  1.00 65.89           C
ATOM   2901  CG2 VAL   393      24.773  49.061  61.134  1.00 65.89           C
ATOM   2902  C   VAL   393      25.567  52.601  60.090  1.00 65.89           C
ATOM   2903  O   VAL   393      24.515  53.083  59.670  1.00 65.89           O
ATOM   2904  N   ASP   394      26.771  53.129  59.797  1.00104.27           N
ATOM   2905  CA  ASP   394      26.876  54.348  59.059  1.00104.27           C
ATOM   2906  CB  ASP   394      28.108  55.182  59.459  1.00104.27           C
ATOM   2907  CG  ASP   394      27.890  56.628  59.030  1.00104.27           C
ATOM   2908  OD1 ASP   394      26.753  56.963  58.604  1.00104.27           O
ATOM   2909  OD2 ASP   394      28.862  57.421  59.134  1.00104.27           O
ATOM   2910  C   ASP   394      26.951  54.099  57.584  1.00104.27           C
ATOM   2911  O   ASP   394      27.399  53.051  57.125  1.00104.27           O
ATOM   2912  N   VAL   395      26.422  55.077  56.822  1.00 94.86           N
ATOM   2913  CA  VAL   395      26.551  55.271  55.406  1.00 94.86           C
ATOM   2914  CB  VAL   395      25.752  54.385  54.504  1.00 94.86           C
ATOM   2915  CG1 VAL   395      26.115  54.831  53.079  1.00 94.86           C
ATOM   2916  CG2 VAL   395      26.042  52.899  54.760  1.00 94.86           C
ATOM   2917  C   VAL   395      25.959  56.633  55.239  1.00 94.86           C
ATOM   2918  O   VAL   395      24.824  56.847  55.663  1.00 94.86           O
ATOM   2919  N   ALA   396      26.656  57.580  54.584  1.00 55.83           N
ATOM   2920  CA  ALA   396      26.111  58.910  54.644  1.00 55.83           C
ATOM   2921  CB  ALA   396      26.875  59.824  55.619  1.00 55.83           C
ATOM   2922  C   ALA   396      26.117  59.596  53.314  1.00 55.83           C
ATOM   2923  O   ALA   396      26.861  59.237  52.407  1.00 55.83           O
ATOM   2924  N   LEU   397      25.236  60.614  53.179  1.00139.76           N
ATOM   2925  CA  LEU   397      25.142  61.411  51.985  1.00139.76           C
ATOM   2926  CB  LEU   397      23.740  61.423  51.361  1.00139.76           C
ATOM   2927  CG  LEU   397      23.688  62.204  50.037  1.00139.76           C
ATOM   2928  CD1 LEU   397      24.577  61.529  48.981  1.00139.76           C
ATOM   2929  CD2 LEU   397      22.242  62.411  49.557  1.00139.76           C
ATOM   2930  C   LEU   397      25.484  62.828  52.360  1.00139.76           C
ATOM   2931  O   LEU   397      25.507  63.164  53.543  1.00139.76           O
ATOM   2932  N   SER   398      25.792  63.692  51.359  1.00 88.69           N
ATOM   2933  CA  SER   398      26.150  65.067  51.623  1.00 88.69           C
ATOM   2934  CB  SER   398      27.669  65.298  51.660  1.00 88.69           C
ATOM   2935  OG  SER   398      27.950  66.681  51.819  1.00 88.69           O
ATOM   2936  C   SER   398      25.616  65.945  50.523  1.00 88.69           C
ATOM   2937  O   SER   398      25.583  65.542  49.361  1.00 88.69           O
ATOM   2938  N   ASN   399      25.216  67.196  50.864  1.00 68.11           N
ATOM   2939  CA  ASN   399      24.629  68.090  49.893  1.00 68.11           C
ATOM   2940  CB  ASN   399      23.193  68.521  50.249  1.00 68.11           C
ATOM   2941  CG  ASN   399      22.232  67.348  50.120  1.00 68.11           C
ATOM   2942  OD1 ASN   399      22.225  66.638  49.116  1.00 68.11           O
ATOM   2943  ND2 ASN   399      21.386  67.144  51.166  1.00 68.11           N
ATOM   2944  C   ASN   399      25.390  69.384  49.799  1.00 68.11           C
ATOM   2945  O   ASN   399      25.954  69.874  50.777  1.00 68.11           O
ATOM   2946  N   SER   400      25.439  69.970  48.580  1.00 71.39           N
ATOM   2947  CA  SER   400      26.003  71.284  48.419  1.00 71.39           C
ATOM   2948  CB  SER   400      27.515  71.292  48.137  1.00 71.39           C
ATOM   2949  OG  SER   400      27.993  72.629  48.085  1.00 71.39           O
ATOM   2950  C   SER   400      25.316  71.913  47.245  1.00 71.39           C
ATOM   2951  O   SER   400      25.350  71.370  46.141  1.00 71.39           O
ATOM   2952  N   PHE   401      24.679  73.090  47.445  1.00101.41           N
ATOM   2953  CA  PHE   401      23.970  73.675  46.341  1.00101.41           C
ATOM   2954  CB  PHE   401      22.449  73.729  46.561  1.00101.41           C
ATOM   2955  CG  PHE   401      21.973  72.388  47.010  1.00101.41           C
ATOM   2956  CD1 PHE   401      22.127  71.269  46.226  1.00101.41           C
ATOM   2957  CD2 PHE   401      21.331  72.265  48.222  1.00101.41           C
ATOM   2958  CE1 PHE   401      21.673  70.044  46.656  1.00101.41           C
ATOM   2959  CE2 PHE   401      20.872  71.043  48.657  1.00101.41           C
ATOM   2960  CZ  PHE   401      21.044  69.927  47.874  1.00101.41           C
ATOM   2961  C   PHE   401      24.382  75.110  46.238  1.00101.41           C
ATOM   2962  O   PHE   401      24.111  75.898  47.143  1.00101.41           O
ATOM   2963  N   GLY   402      25.011  75.504  45.113  1.00 34.60           N
ATOM   2964  CA  GLY   402      25.397  76.876  44.953  1.00 34.60           C
ATOM   2965  C   GLY   402      24.147  77.652  44.669  1.00 34.60           C
ATOM   2966  O   GLY   402      23.172  77.111  44.153  1.00 34.60           O
ATOM   2967  N   PHE   403      24.180  78.970  44.942  1.00124.87           N
ATOM   2968  CA  PHE   403      23.038  79.832  44.797  1.00124.87           C
ATOM   2969  CB  PHE   403      23.289  81.272  45.289  1.00124.87           C
ATOM   2970  CG  PHE   403      24.365  81.918  44.483  1.00124.87           C
ATOM   2971  CD1 PHE   403      25.679  81.811  44.875  1.00124.87           C
ATOM   2972  CD2 PHE   403      24.066  82.634  43.344  1.00124.87           C
ATOM   2973  CE1 PHE   403      26.680  82.405  44.143  1.00124.87           C
ATOM   2974  CE2 PHE   403      25.065  83.231  42.609  1.00124.87           C
ATOM   2975  CZ  PHE   403      26.375  83.118  43.008  1.00124.87           C
ATOM   2976  C   PHE   403      22.638  79.856  43.354  1.00124.87           C
ATOM   2977  O   PHE   403      21.470  80.057  43.023  1.00124.87           O
ATOM   2978  N   GLY   404      23.624  79.664  42.465  1.00 57.98           N
ATOM   2979  CA  GLY   404      23.466  79.669  41.039  1.00 57.98           C
ATOM   2980  C   GLY   404      22.524  78.580  40.627  1.00 57.98           C
ATOM   2981  O   GLY   404      21.941  78.658  39.549  1.00 57.98           O
ATOM   2982  N   GLY   405      22.374  77.511  41.435  1.00 47.30           N
ATOM   2983  CA  GLY   405      21.498  76.452  41.021  1.00 47.30           C
ATOM   2984  C   GLY   405      22.318  75.266  40.613  1.00 47.30           C
ATOM   2985  O   GLY   405      21.856  74.413  39.857  1.00 47.30           O
ATOM   2986  N   HIS   406      23.574  75.192  41.098  1.00100.58           N
ATOM   2987  CA  HIS   406      24.435  74.091  40.764  1.00100.58           C
ATOM   2988  ND1 HIS   406      25.877  75.575  38.144  1.00100.58           N
ATOM   2989  CG  HIS   406      25.889  75.718  39.513  1.00100.58           C
ATOM   2990  CB  HIS   406      25.867  74.572  40.485  1.00100.58           C
ATOM   2991  NE2 HIS   406      25.894  77.761  38.551  1.00100.58           N
ATOM   2992  CD2 HIS   406      25.902  77.062  39.745  1.00100.58           C
ATOM   2993  CE1 HIS   406      25.880  76.826  37.618  1.00100.58           C
ATOM   2994  C   HIS   406      24.477  73.188  41.965  1.00100.58           C
ATOM   2995  O   HIS   406      24.985  73.558  43.022  1.00100.58           O
ATOM   2996  N   ASN   407      23.977  71.947  41.815  1.00 85.37           N
ATOM   2997  CA  ASN   407      23.819  71.078  42.948  1.00 85.37           C
ATOM   2998  CB  ASN   407      22.389  70.498  43.030  1.00 85.37           C
ATOM   2999  CG  ASN   407      21.347  71.618  43.174  1.00 85.37           C
ATOM   3000  OD1 ASN   407      20.484  71.568  44.046  1.00 85.37           O
ATOM   3001  ND2 ASN   407      21.392  72.650  42.291  1.00 85.37           N
ATOM   3002  C   ASN   407      24.758  69.916  42.793  1.00 85.37           C
ATOM   3003  O   ASN   407      25.125  69.556  41.676  1.00 85.37           O
ATOM   3004  N   VAL   408      25.217  69.327  43.923  1.00123.09           N
ATOM   3005  CA  VAL   408      26.052  68.158  43.836  1.00123.09           C
ATOM   3006  CB  VAL   408      27.531  68.449  43.831  1.00123.09           C
ATOM   3007  CG1 VAL   408      27.845  69.450  42.707  1.00123.09           C
ATOM   3008  CG2 VAL   408      27.970  68.894  45.234  1.00123.09           C
ATOM   3009  C   VAL   408      25.804  67.342  45.073  1.00123.09           C
ATOM   3010  O   VAL   408      25.588  67.894  46.152  1.00123.09           O
ATOM   3011  N   THR   409      25.838  65.996  44.945  1.00110.55           N
ATOM   3012  CA  THR   409      25.649  65.132  46.078  1.00110.55           C
ATOM   3013  CB  THR   409      24.376  64.337  46.024  1.00110.55           C
ATOM   3014  OG1 THR   409      24.155  63.676  47.261  1.00110.55           O
ATOM   3015  CG2 THR   409      24.485  63.309  44.887  1.00110.55           C
ATOM   3016  C   THR   409      26.784  64.154  46.090  1.00110.55           C
ATOM   3017  O   THR   409      27.441  63.958  45.068  1.00110.55           O
ATOM   3018  N   LEU   410      27.083  63.552  47.265  1.00132.95           N
ATOM   3019  CA  LEU   410      28.146  62.581  47.348  1.00132.95           C
ATOM   3020  CB  LEU   410      29.489  63.174  47.806  1.00132.95           C
ATOM   3021  CG  LEU   410      30.040  64.301  46.919  1.00132.95           C
ATOM   3022  CD1 LEU   410      29.189  65.578  47.022  1.00132.95           C
ATOM   3023  CD2 LEU   410      31.532  64.550  47.193  1.00132.95           C
ATOM   3024  C   LEU   410      27.796  61.587  48.420  1.00132.95           C
ATOM   3025  O   LEU   410      27.452  61.974  49.535  1.00132.95           O
ATOM   3026  N   ALA   411      27.919  60.273  48.126  1.00 51.93           N
ATOM   3027  CA  ALA   411      27.600  59.256  49.096  1.00 51.93           C
ATOM   3028  CB  ALA   411      26.827  58.063  48.508  1.00 51.93           C
ATOM   3029  C   ALA   411      28.880  58.725  49.668  1.00 51.93           C
ATOM   3030  O   ALA   411      29.887  58.614  48.970  1.00 51.93           O
ATOM   3031  N   PHE   412      28.878  58.388  50.976  1.00103.00           N
ATOM   3032  CA  PHE   412      30.087  57.908  51.583  1.00103.00           C
ATOM   3033  CB  PHE   412      30.708  58.887  52.596  1.00103.00           C
ATOM   3034  CG  PHE   412      31.115  60.116  51.862  1.00103.00           C
ATOM   3035  CD1 PHE   412      32.332  60.175  51.224  1.00103.00           C
ATOM   3036  CD2 PHE   412      30.277  61.207  51.801  1.00103.00           C
ATOM   3037  CE1 PHE   412      32.715  61.304  50.542  1.00103.00           C
ATOM   3038  CE2 PHE   412      30.655  62.340  51.119  1.00103.00           C
ATOM   3039  CZ  PHE   412      31.875  62.391  50.489  1.00103.00           C
ATOM   3040  C   PHE   412      29.806  56.655  52.349  1.00103.00           C
ATOM   3041  O   PHE   412      28.694  56.423  52.811  1.00103.00           O
ATOM   3042  N   LYS   413      30.838  55.792  52.469  1.00 97.14           N
ATOM   3043  CA  LYS   413      30.730  54.612  53.278  1.00 97.14           C
ATOM   3044  CB  LYS   413      30.792  53.292  52.490  1.00 97.14           C
ATOM   3045  CG  LYS   413      30.667  52.058  53.389  1.00 97.14           C
ATOM   3046  CD  LYS   413      30.475  50.744  52.629  1.00 97.14           C
ATOM   3047  CE  LYS   413      29.100  50.611  51.970  1.00 97.14           C
ATOM   3048  NZ  LYS   413      28.039  50.584  53.002  1.00 97.14           N
ATOM   3049  C   LYS   413      31.906  54.624  54.198  1.00 97.14           C
ATOM   3050  O   LYS   413      33.049  54.506  53.766  1.00 97.14           O
ATOM   3051  N   LYS   414      31.649  54.772  55.510  1.00122.75           N
ATOM   3052  CA  LYS   414      32.725  54.808  56.454  1.00122.75           C
ATOM   3053  CB  LYS   414      32.319  55.359  57.830  1.00122.75           C
ATOM   3054  CG  LYS   414      31.922  56.838  57.816  1.00122.75           C
ATOM   3055  CD  LYS   414      30.623  57.127  57.058  1.00122.75           C
ATOM   3056  CE  LYS   414      30.831  57.640  55.635  1.00122.75           C
ATOM   3057  NZ  LYS   414      31.404  59.004  55.667  1.00122.75           N
ATOM   3058  C   LYS   414      33.177  53.403  56.656  1.00122.75           C
ATOM   3059  O   LYS   414      32.439  52.460  56.378  1.00122.75           O
ATOM   3060  N   TYR   415      34.428  53.210  57.113  1.00153.58           N
ATOM   3061  CA  TYR   415      34.803  51.854  57.360  1.00153.58           C
ATOM   3062  CB  TYR   415      36.301  51.544  57.218  1.00153.58           C
ATOM   3063  CG  TYR   415      36.409  50.059  57.321  1.00153.58           C
ATOM   3064  CD1 TYR   415      36.235  49.282  56.198  1.00153.58           C
ATOM   3065  CD2 TYR   415      36.665  49.441  58.525  1.00153.58           C
ATOM   3066  CE1 TYR   415      36.325  47.913  56.267  1.00153.58           C
ATOM   3067  CE2 TYR   415      36.756  48.069  58.602  1.00153.58           C
ATOM   3068  CZ  TYR   415      36.585  47.305  57.472  1.00153.58           C
ATOM   3069  OH  TYR   415      36.678  45.899  57.548  1.00153.58           O
ATOM   3070  C   TYR   415      34.437  51.602  58.783  1.00153.58           C
ATOM   3071  O   TYR   415      34.831  52.349  59.677  1.00153.58           O
ATOM   3072  N   GLN   416      33.650  50.539  59.026  1.00 85.85           N
ATOM   3073  CA  GLN   416      33.221  50.269  60.364  1.00 85.85           C
ATOM   3074  CB  GLN   416      31.925  49.443  60.425  1.00 85.85           C
ATOM   3075  CG  GLN   416      31.318  49.363  61.826  1.00 85.85           C
ATOM   3076  CD  GLN   416      30.752  50.734  62.173  1.00 85.85           C
ATOM   3077  OE1 GLN   416      31.410  51.760  62.003  1.00 85.85           O
ATOM   3078  NE2 GLN   416      29.486  50.752  62.669  1.00 85.85           N
ATOM   3079  C   GLN   416      34.325  49.473  61.047  1.00 85.85           C
ATOM   3080  O   GLN   416      34.069  48.302  61.434  1.00 85.85           O
ATOM   3081  OXT GLN   416      35.445  50.034  61.193  1.00 85.85           O
TER    3082      GLN   416
END
