# Supplementary material for: Estimating local protein model quality: prospects for molecular replacement
Source: Acta Crystallogr D Struct Biol. 2020 Mar 3;76(Pt 3):285–90. doi: 10.1107/S2059798320000972 (PMC7057213; doi:10.1107/S2059798320000972)
Supplement: Supplementary file 1 [file d-76-00285-sup1.zip › models/1e5m.2vz8_A.B99990001.pdb.proq3.sscore.local]

ProQ2 ProQRosCen ProQRosFA ProQ3
0.43992056 0.70838219 0.40902452 0.38601447
0.43626828 0.71095457 0.4906759 0.42056326
0.47300919 0.70817654 0.48484558 0.46747812
0.46490906 0.70658284 0.5690802 0.50950093
0.53463001 0.71827268 0.5713835 0.58365849
0.58969441 0.75306749 0.6505854 0.66527144
0.69665342 0.88886045 0.83973366 0.78148375
0.79174479 0.95622041 0.99014528 0.88708779
0.9109116 1.0058995 1.1442385 1.0163888
0.94597563 0.93366324 1.1451394 1.0384963
1.0217586 0.89034019 1.1990149 1.0814299
1.0103695 0.81788385 1.227597 1.1247229
1.0109416 0.74585461 1.2202458 1.1288233
1.0139999 0.71999437 1.2111673 1.1424131
0.98172372 0.65408603 1.1277281 1.0494786
0.91619336 0.66802148 1.1007789 1.0274944
0.8490982 0.62296711 1.0512994 0.95026715
0.84211439 0.69474465 1.0485173 0.95332245
0.75286528 0.70027122 0.99032771 0.87715983
0.67958201 0.7055336 0.87395546 0.81509598
0.6087517 0.6668914 0.83735733 0.77681906
0.58180954 0.66386811 0.8689209 0.77076281
0.46581945 0.61381631 0.83287604 0.71521363
0.52692192 0.66246673 0.8769928 0.78832421
0.53580673 0.65061935 0.8595084 0.76929465
0.54308704 0.73075949 0.93157946 0.78998737
0.70415483 0.87959513 1.0644574 0.91898972
0.70389597 0.91090363 1.1085755 0.90953362
0.66394789 0.88943355 1.0452345 0.8626243
0.58069174 0.7334485 0.91612415 0.77152004
0.60298364 0.74646703 0.89427691 0.7955745
0.57638657 0.73127154 0.84449025 0.73275812
0.55742136 0.77893413 0.82232977 0.72524498
0.55917796 0.75926763 0.73513134 0.67154255
0.56193225 0.76321336 0.70200612 0.64741699
0.50523011 0.69926743 0.67751425 0.58045484
0.5359558 0.67423194 0.64361856 0.55996773
0.5062537 0.65267963 0.55272221 0.51407867
0.39723814 0.53048915 0.42531296 0.38438727
0.34300703 0.44693187 0.37856039 0.32285249
0.37566275 0.47334983 0.37405263 0.30810312
0.39693936 0.43463202 0.33013682 0.29353615
0.4159685 0.44638672 0.31678 0.28639697
0.43122525 0.45269256 0.28632235 0.28304982
0.42922093 0.45046321 0.27241565 0.25997507
0.41694953 0.35714534 0.19283129 0.2316771
0.43986277 0.2887579 0.1707287 0.24828101
0.48117068 0.35377222 0.20088382 0.29978905
0.51388358 0.36646506 0.25385311 0.36127081
0.54934343 0.42926759 0.32072184 0.40897208
0.50090037 0.39592608 0.35371876 0.42344338
0.50513139 0.44717388 0.39966345 0.46415783
0.52673935 0.47966699 0.39533953 0.49642259
0.57374869 0.51838285 0.40188011 0.52119695
0.59773851 0.50231807 0.46019998 0.56066121
0.5969834 0.52056108 0.52079787 0.60435113
0.58779022 0.52461098 0.55742466 0.60736756
0.5774687 0.52253804 0.62808021 0.6351671
0.57663606 0.58097041 0.6605424 0.62806598
0.64161112 0.61728637 0.75723848 0.69245957
0.6689171 0.66611381 0.75707486 0.70365335
0.63535361 0.60039275 0.74010047 0.69517803
0.64127933 0.59636155 0.6513348 0.65840999
0.60542526 0.61258239 0.71257979 0.67926376
0.57664364 0.60308336 0.76980345 0.70122808
0.64741882 0.70755711 0.82159642 0.7597008
0.62972264 0.68314547 0.82590011 0.74615574
0.63419166 0.76310964 0.81708501 0.74020952
0.68676739 0.80085007 0.9081833 0.81561599
0.76529923 0.80172087 0.93988611 0.8686096
0.77648305 0.767119 0.90950851 0.8771653
0.73998466 0.77279397 0.92370811 0.86581237
0.79139976 0.79823563 1.0027818 0.90246532
0.86023754 0.79664624 1.0685197 0.97718477
0.8848826 0.76024419 1.118333 1.0245494
0.94268439 0.83671052 1.1471604 1.0735849
0.93107533 0.75434461 1.1067708 1.0776203
0.98633718 0.81132384 1.1412116 1.1415532
0.9742279 0.81886992 1.2154184 1.1955818
0.98007572 0.89741187 1.2356814 1.2092253
0.92415656 0.80831064 1.1577797 1.1510013
0.9145322 0.81195757 1.1379444 1.1405207
0.89661933 0.80034611 1.1317262 1.121854
0.89745741 0.81071923 1.1546534 1.1286714
0.87015526 0.79621519 1.0986838 1.0795192
0.8127024 0.80615593 1.0509806 1.0170533
0.85758301 0.89447452 1.1033751 1.0400227
0.8675295 0.90684255 1.0639043 1.0329452
0.79423396 0.88924518 1.041831 0.99687355
0.72835863 0.87942711 0.98180235 0.92861985
0.7027601 0.88495158 0.92383179 0.88334396
0.66077006 0.88887805 0.904983 0.86649937
0.6065961 0.85750216 0.85588575 0.82697208
0.53851751 0.83453448 0.87535056 0.78972258
0.54755385 0.80259403 0.81918764 0.76078611
0.53098953 0.78546905 0.79985171 0.75173216
0.57473911 0.81219463 0.79637979 0.76651024
0.5665003 0.8021094 0.79682061 0.77115405
0.56050054 0.7875326 0.86634242 0.79287226
0.54565046 0.77910221 0.83429045 0.73837147
0.50976161 0.76090694 0.84277542 0.73155314
0.53347348 0.79425181 0.96621761 0.81672236
0.6156124 0.72693675 1.0120284 0.87115451
0.77065319 0.81760225 1.1488732 1.0067953
0.84210055 0.83170982 1.1775979 1.0368263
0.88626766 0.83426754 1.2362497 1.0727674
0.92651548 0.78147785 1.2284758 1.086785
0.94105481 0.7463585 1.1749593 1.0760755
0.85960572 0.67835979 1.0429559 0.98022831
0.81808404 0.73312307 0.96534291 0.9419088
0.76533136 0.71680866 0.82594647 0.84133765
0.71561535 0.77941232 0.80555161 0.82588327
0.65013646 0.78080713 0.72008652 0.72792589
0.62908961 0.71746702 0.66132594 0.67567822
0.52466039 0.59563268 0.55868681 0.57714109
0.39311605 0.51312302 0.50263712 0.4633643
0.35384403 0.48366826 0.45981357 0.43108731
0.32396139 0.49184501 0.41341394 0.35992246
0.24547128 0.4601454 0.33254286 0.29578644
0.22000754 0.49438309 0.34313788 0.27130861
0.17965456 0.45242652 0.31942383 0.25542123
0.18129245 0.49453809 0.34154573 0.29291677
0.14983712 0.40973918 0.30925177 0.27718915
0.16189615 0.43250303 0.32590651 0.29303935
0.16010069 0.4131898 0.32954065 0.30468522
0.18959084 0.44722833 0.3530982 0.33131239
0.15266146 0.47058904 0.32569887 0.26936667
0.22578113 0.60223914 0.44104292 0.36987647
0.33040907 0.68113264 0.41644464 0.38104703
0.29114857 0.67504462 0.41497973 0.3708607
0.26816462 0.66136842 0.43905359 0.33995889
0.25968336 0.6609732 0.47251475 0.36703641
0.34496509 0.70239649 0.61083641 0.46760156
0.42462725 0.79446144 0.66358565 0.53101578
0.51284789 0.84615299 0.79420844 0.62486638
0.55376954 0.83953911 0.81204042 0.63917721
0.58218273 0.79763355 0.8456639 0.67296859
0.56928038 0.85553904 0.94122625 0.70180033
0.69379468 0.90866935 0.92037157 0.75581701
0.71169073 0.93874208 0.99726299 0.81521963
0.71759849 0.93387472 0.986348 0.83909619
0.6623211 0.85583973 1.0101479 0.85808781
0.68909918 0.88575363 0.95852231 0.85128971
0.68563411 0.96095074 1.0219584 0.9067303
0.77358514 0.97559536 1.072051 0.96563721
0.76213884 0.91845819 1.0414145 0.95067807
0.76643438 0.93655147 1.0707246 0.98571167
0.73785892 0.9172032 1.0213983 0.94646245
0.75540186 0.94334471 1.0591194 0.96065402
0.72924259 0.88179065 1.0024664 0.92014914
0.77617169 0.89379944 1.0279845 0.9557218
0.72408652 0.84619619 0.98636557 0.90490563
0.68838682 0.83584036 0.93782784 0.86307146
0.66629519 0.83272377 0.98621137 0.89116897
0.65997697 0.83517828 0.94577662 0.82956328
0.69021953 0.84532016 0.99492346 0.85786527
0.67220351 0.87880863 0.95840483 0.82331181
0.75601241 0.92903543 0.95482849 0.8571389
0.82046022 0.95990356 0.98171194 0.8912901
0.7917164 0.8401782 0.89305083 0.83959103
0.82783101 0.80075602 0.90218768 0.85146662
0.76058897 0.74217121 0.79982805 0.80915737
0.76944641 0.74858673 0.84288584 0.82218132
0.69319315 0.76177656 0.80909798 0.80421098
0.69634996 0.78475326 0.86721575 0.80966374
0.78176729 0.92180555 0.92416791 0.8871792
0.86639331 0.92425384 0.95520285 0.94917614
0.85448659 0.88457393 1.0045679 0.97726013
0.79402721 0.7653221 0.95267249 0.94785319
0.77125205 0.67254902 0.90915114 0.91972405
0.79838318 0.75504478 0.9550093 0.93425585
0.80770754 0.80206298 1.0054193 0.99296235
0.85005676 0.86070103 1.0311464 1.0338764
0.86605665 0.90791176 1.0645291 1.0441638
0.90686441 0.99177566 1.1075325 1.0670149
0.87978041 1.001787 1.1011322 1.0397251
0.90872136 1.0260142 1.1340158 1.1030019
0.93790159 1.0440063 1.146691 1.1418011
0.90475704 0.99527433 1.1110579 1.1108782
0.9008263 0.99066547 1.0765313 1.0730596
0.87614921 1.019402 1.0875874 1.0918326
0.86796424 1.0679158 1.0880739 1.0872625
0.84913036 1.0626836 1.0538841 1.0605868
0.76648165 1.0139975 1.0256957 0.98769246
0.75175847 1.0005739 1.0685788 1.0166606
0.79953874 0.97003895 1.1115634 1.0436918
0.88596544 0.93688217 1.1890309 1.0866909
0.99726869 0.96505158 1.3061419 1.1632076
1.0260141 0.94907492 1.3493125 1.1949749
1.0726207 0.92035454 1.4203753 1.2347228
1.0771255 0.9039312 1.4356399 1.2273
1.0890467 0.89181284 1.3940878 1.230616
1.0765277 0.82442373 1.3769584 1.2199983
1.0572681 0.80254834 1.3163948 1.2013335
0.97224645 0.73940453 1.2346398 1.142287
0.89980848 0.75762844 1.1906646 1.0993111
0.81995986 0.70113767 1.1078222 1.038804
0.76193409 0.74212214 1.0598377 0.99172285
0.79756342 0.78930308 1.0457398 1.0167327
0.77817037 0.77817125 1.00885 0.96386398
0.73543033 0.7767931 0.96894313 0.92192871
0.63037158 0.74499063 0.94119566 0.83000937
0.59529039 0.80009936 0.95472571 0.80946432
0.64073091 0.88059482 1.0109792 0.82478144
0.66643348 0.9758959 1.0502598 0.83788588
0.6729831 0.98827736 1.0150299 0.8309916
0.68480648 0.9187678 0.93965132 0.84312059
0.58750529 0.84218804 0.86365548 0.79157833
0.53386689 0.80559648 0.84663774 0.74178011
0.54044752 0.8069678 0.84702751 0.73901141
0.57561819 0.8053494 0.90316344 0.7969509
0.58942007 0.7784572 0.85708314 0.7571866
0.57500642 0.79156506 0.84829452 0.74175644
0.58192432 0.77489425 0.72055409 0.68836901
0.55286011 0.77772518 0.68978385 0.63523915
0.50748829 0.75616927 0.62387792 0.54364582
0.51598036 0.77216731 0.63891694 0.54785099
0.52499221 0.8259414 0.65212874 0.56875942
0.5442543 0.77763989 0.6265563 0.56471469
0.53261013 0.77394214 0.67427769 0.60617283
0.49870082 0.66888813 0.66013717 0.60896812
0.58535836 0.74341506 0.77293647 0.71425265
0.66991745 0.79164787 0.84748202 0.78038844
0.72334885 0.84708435 0.94298999 0.84139273
0.82651878 0.88435497 1.0394993 0.93179045
0.80526916 0.93388699 1.0462106 0.91936883
0.71278143 0.79059952 0.99742849 0.86777478
0.65838221 0.75545551 1.0113721 0.87189182
0.6512497 0.76919196 0.97577095 0.84956926
0.68682761 0.83824806 1.0476911 0.91095597
0.84413789 0.91038638 1.1220594 1.0045381
0.8919564 0.94731182 1.2005073 1.0668712
1.0083656 0.9541115 1.2475273 1.1789409
0.90596853 0.92032989 1.2809325 1.1682264
0.92255252 0.87132656 1.3253667 1.1837002
0.93482328 0.88572571 1.2934426 1.1902583
1.0098642 0.87448742 1.3537152 1.2457285
0.9695163 0.83338568 1.3410435 1.2125744
1.0339825 0.83496502 1.3756205 1.2820196
1.0603227 0.77555669 1.3690287 1.248777
1.0566575 0.7863608 1.4079771 1.2573437
1.0461304 0.78071783 1.4398713 1.2647647
1.0541938 0.82653586 1.4111708 1.2729775
1.0923308 0.88766231 1.352678 1.2652653
1.0126432 0.84384147 1.2265101 1.1376021
0.95688859 0.82457491 1.1026325 1.0922791
0.87496729 0.80884475 0.98483314 0.98286935
0.86812326 0.86567714 0.88676907 0.91664799
0.87063869 0.88276483 0.84335754 0.86164362
0.89935789 0.82645516 0.76158836 0.84500814
0.81498484 0.77594631 0.72162633 0.78690772
0.8000723 0.77177504 0.68244539 0.74176133
0.78750934 0.83464082 0.70854372 0.76262675
0.77630953 0.86781541 0.72264534 0.74450612
0.64595995 0.77551477 0.68603727 0.67860683
0.56006221 0.78349737 0.76604696 0.67329101
0.71400864 0.80831098 0.8548528 0.81062756
0.82151097 0.82872881 0.95380221 0.8815737
0.92669945 0.85884437 1.0156177 0.94869161
0.93615462 0.82203709 1.0780632 1.0031934
1.0107557 0.74770747 1.0881508 1.0238047
1.0048369 0.7390201 1.0661724 1.0290158
1.0448577 0.75983666 1.0642465 1.0231239
1.0805882 0.79682728 1.0718136 1.0338267
0.99873217 0.71422755 1.005835 0.95438255
0.94189953 0.62148745 0.91194879 0.88897741
0.807737 0.58703603 0.84615959 0.77614339
0.77196154 0.64812889 0.81709594 0.74158521
0.68609799 0.69638471 0.77052425 0.66245773
0.58790725 0.72623646 0.66757107 0.57038929
0.50811333 0.74144645 0.62625103 0.48466509
0.50775998 0.73801459 0.54018152 0.46669235
0.45093549 0.72371886 0.50473519 0.40699125
0.38916772 0.69211905 0.456652 0.37028629
0.46548494 0.79791103 0.47761564 0.40681207
0.49414645 0.82412307 0.51179607 0.45609326
0.57398862 0.90369782 0.56328141 0.52887431
0.57608726 0.83607839 0.58918934 0.55124718
0.68506424 0.90859409 0.6148357 0.64602395
0.68734483 0.77646686 0.57796293 0.628693
0.75341405 0.85994046 0.62282588 0.69937499
0.79412432 0.87059579 0.68951559 0.74734659
0.82203808 0.86575335 0.71973714 0.82291133
0.77942055 0.85349514 0.71099283 0.7968937
0.80744766 0.89099566 0.75010272 0.84595582
0.86599416 0.98208627 0.84807954 0.92569941
0.83538931 0.90570995 0.83141305 0.92586574
0.78575599 0.8655508 0.8114369 0.91593485
0.78686819 0.77618709 0.71988998 0.84181597
0.80535028 0.7340135 0.6959014 0.84400103
0.78941607 0.74989884 0.7547299 0.87592526
0.77469449 0.72987089 0.7049479 0.82054538
0.79769139 0.73239742 0.67349293 0.76562873
0.81884633 0.82584444 0.73249174 0.78895367
0.78798055 0.846666 0.72273946 0.79777871
0.7843506 0.77994252 0.80126578 0.84930124
0.84112313 0.88022181 0.8238426 0.88223927
0.86276576 0.92517281 0.89814942 0.9227838
0.78851775 0.97793121 0.90247466 0.90778815
0.77132873 0.9243247 1.0237745 0.94985737
0.8485344 0.9459321 1.1060111 1.0464826
0.94877587 1.0237593 1.1765031 1.0895218
0.98471327 1.0590992 1.2513545 1.1351048
1.0283594 1.1073484 1.3034224 1.165302
0.99345797 1.0701144 1.2684887 1.1679963
0.9890748 1.1124307 1.2617882 1.1838033
0.93496971 1.0676309 1.1799836 1.1186457
0.83010783 1.0423099 1.1318209 1.0679593
0.78466615 0.94314024 1.0331656 0.97811474
0.82474032 0.93729859 1.0718965 1.002065
0.81402524 0.89137691 1.0272594 0.95909709
0.72337887 0.79997037 0.95258306 0.8771101
0.71101353 0.80419086 0.94905049 0.88483758
0.81376167 0.86801632 0.98790045 0.93777987
0.82880725 0.8693986 1.001627 0.98850159
0.77596822 0.84985245 1.0062205 0.93562291
0.75370552 0.84025905 1.0008887 0.95907737
0.80563 0.87217484 1.0242405 0.98067062
0.75699994 0.84643344 1.0013618 0.94234247
0.69368656 0.82239922 0.99366305 0.92879558
0.71230689 0.80310592 0.94170667 0.89517923
0.77745807 0.86498331 0.95920022 0.95477099
0.75270981 0.78740199 0.92381307 0.9137578
0.70943162 0.78540034 0.86956453 0.86734105
0.65896342 0.76732694 0.87521738 0.83281282
0.6767417 0.80251624 0.86087088 0.82378224
0.59764344 0.74980768 0.74150816 0.68854701
0.51116901 0.69937256 0.70051928 0.61194455
0.4779548 0.69833725 0.70878913 0.60495943
0.4942429 0.7035982 0.73798729 0.6373543
0.4875022 0.65305365 0.74227008 0.62341765
0.56146987 0.65139343 0.78281588 0.66511696
0.62931423 0.67731041 0.88017373 0.78038376
0.64582714 0.69559946 0.95112446 0.82318929
0.73304861 0.72962823 1.0466577 0.94242075
0.79905997 0.78252872 1.0673581 0.96521818
0.78832121 0.7993586 1.0414257 0.96191063
0.78250199 0.86451341 1.0848228 1.0163786
0.77514963 0.87741502 1.0803584 1.0302009
0.84139568 0.96161397 1.1075799 1.0468076
0.83840086 0.97401664 1.0921361 1.0296294
0.88768145 0.98840198 1.2165898 1.1008017
0.87774163 1.0339507 1.2542932 1.1502056
0.89357766 0.96318731 1.2477233 1.1424096
0.87853246 0.98036396 1.274724 1.1486791
0.87629616 0.95120751 1.2425354 1.1339094
0.85275528 0.95826045 1.2140852 1.1190263
0.87492494 0.93020945 1.2188001 1.1412246
0.8872713 0.93139487 1.1829243 1.1250796
0.90737525 0.97287286 1.1445745 1.1242605
0.93223033 0.98368019 1.1598891 1.1473306
0.93760378 1.0162912 1.1912081 1.1791117
0.92239712 1.0265762 1.167334 1.1854262
0.92811538 1.0495536 1.1893393 1.1906876
0.90825214 0.97244417 1.136276 1.1503209
0.85505185 0.98100114 1.1520608 1.1231968
0.83707165 0.94876592 1.1249653 1.0976344
0.80648403 0.96670786 1.1304625 1.0530238
0.78712249 0.93269576 1.1049152 1.0209589
0.79265695 0.92300536 1.1184007 1.0056358
0.76050825 0.88484773 1.0675692 0.9684462
0.7021627 0.7837171 1.0337925 0.88741959
0.71578612 0.82148476 0.99401499 0.88888553
0.76449881 0.82000225 1.0145399 0.89678993
0.71750627 0.81036408 0.9945641 0.877141
0.73994763 0.88358734 1.0163202 0.91156373
0.82950417 1.0370108 1.1014265 0.96718185
0.80044236 1.1054995 1.0902843 0.9528362
0.7181992 1.0306075 0.99443251 0.8956104
0.6800528 1.0440872 0.97168378 0.8641823
0.62444282 0.98740066 0.86298176 0.77430825
0.6028459 0.93465583 0.79810999 0.73221937
0.61270507 0.85411804 0.67643379 0.68795997
0.59617205 0.86477888 0.73976728 0.70006975
0.60650317 0.88412274 0.71124286 0.69610381
0.68826692 1.000382 0.78556956 0.7414774
0.66465363 0.91188593 0.6802956 0.65177427
0.61311508 0.90626804 0.66024623 0.61814645
0.64925477 0.86066808 0.73871968 0.68141775
0.62480149 0.81678671 0.7023239 0.64176067
0.56147268 0.69820645 0.70641444 0.61238288
0.58355071 0.71157263 0.72411352 0.62489516
0.55826939 0.67396122 0.778721 0.63875655
0.57257497 0.72664859 0.79798604 0.67869448
0.57967798 0.67716173 0.77777265 0.67274721
0.58190196 0.67885124 0.73261753 0.70035917
0.5622787 0.58053901 0.69085587 0.6350355
0.59618377 0.6053606 0.70776935 0.70142283
0.5762655 0.59040392 0.75384602 0.68178819
0.55497821 0.52861147 0.73291195 0.66695142
0.4935321 0.45609821 0.74621306 0.64675178
0.48670676 0.47117989 0.74286559 0.65129314
0.55376094 0.53296148 0.85556845 0.74200244
0.64692104 0.55070006 0.87756537 0.79585387
0.75604561 0.65266641 1.0265694 0.93523422
0.81068148 0.72159239 1.1057827 0.97519576
0.91086271 0.77337009 1.1915941 1.0796078
0.9347605 0.82892738 1.2242851 1.0995912
0.97448211 0.87947328 1.2172256 1.1423035
0.92693677 0.82480522 1.1785575 1.1354325
0.88385709 0.85253068 1.1219803 1.1169235
0.89926651 0.9954124 1.160253 1.1440046
0.85254864 1.054394 1.1440706 1.0790573
0.85840517 1.0856043 1.1165995 1.0573418
0.93422341 1.0756968 1.2250203 1.131952
1.015584 1.0483689 1.2647103 1.1794055
1.0392846 1.0146072 1.3012125 1.1869347
1.0409621 0.94149696 1.323939 1.192913
0.94848777 0.85793328 1.3146858 1.0964305
0.95461247 0.84907344 1.3380254 1.1242415
1.01378 0.88119631 1.3087932 1.1260866
0.99188867 0.87582231 1.2461541 1.0848045
0.85311066 0.92698519 1.1637338 0.9819829
0.79374613 0.89332107 1.0307104 0.8740254
0.6525762 0.87778319 0.98566642 0.78659728
0.51945173 0.78549351 0.80742556 0.62600273
