# Supplementary material for: Estimating local protein model quality: prospects for molecular replacement
Source: Acta Crystallogr D Struct Biol. 2020 Mar 3;76(Pt 3):285–90. doi: 10.1107/S2059798320000972 (PMC7057213; doi:10.1107/S2059798320000972)
Supplement: Supplementary file 1 [file d-76-00285-sup1.zip › models/1e5m.2vz8_A.B99990001.pdb.proq3d.sscore.local]

ProQ2D ProQRosCenD ProQRosFAD ProQ3D
1.479788273572921753e-01 3.665800988674163818e-01 2.063044458627700806e-01 2.674231231212615967e-01
1.707323491573333740e-01 5.068468451499938965e-01 2.565758824348449707e-01 1.680689603090286255e-01
1.779941171407699585e-01 5.735109448432922363e-01 2.811500728130340576e-01 2.364504337310791016e-01
2.633146643638610840e-01 4.289104044437408447e-01 3.879883289337158203e-01 2.997748553752899170e-01
3.624956607818603516e-01 6.572482585906982422e-01 4.589869081974029541e-01 3.966348469257354736e-01
5.867642760276794434e-01 6.401847004890441895e-01 6.122099757194519043e-01 4.932862520217895508e-01
7.589212059974670410e-01 7.962360382080078125e-01 8.299267888069152832e-01 7.418851256370544434e-01
9.106530547142028809e-01 8.327199816703796387e-01 9.177860617637634277e-01 8.299250006675720215e-01
9.687412977218627930e-01 9.134295582771301270e-01 9.755069017410278320e-01 9.341534972190856934e-01
9.716002345085144043e-01 8.505422472953796387e-01 9.786916375160217285e-01 9.600329995155334473e-01
9.728733301162719727e-01 8.658017516136169434e-01 9.853176474571228027e-01 9.727153778076171875e-01
9.549731016159057617e-01 7.744421362876892090e-01 9.801212549209594727e-01 9.644486904144287109e-01
9.454793930053710938e-01 8.102364540100097656e-01 9.864895343780517578e-01 9.776280522346496582e-01
9.314366579055786133e-01 7.213300466537475586e-01 9.797537922859191895e-01 9.668982625007629395e-01
8.774321675300598145e-01 6.621980667114257812e-01 9.741254448890686035e-01 9.522894024848937988e-01
9.079369306564331055e-01 6.871064305305480957e-01 9.639974236488342285e-01 9.378770589828491211e-01
9.214870333671569824e-01 6.652505993843078613e-01 9.546266794204711914e-01 9.241760969161987305e-01
9.096212387084960938e-01 7.024025321006774902e-01 9.519538879394531250e-01 8.882285356521606445e-01
8.691459298133850098e-01 6.483448147773742676e-01 9.091530442237854004e-01 8.175355195999145508e-01
8.148483037948608398e-01 6.186237335205078125e-01 8.820413351058959961e-01 5.742738246917724609e-01
7.002008557319641113e-01 4.704761207103729248e-01 9.036654233932495117e-01 6.932517290115356445e-01
8.198932409286499023e-01 5.681567192077636719e-01 8.950501680374145508e-01 7.092834711074829102e-01
4.556558728218078613e-01 4.743200540542602539e-01 9.127708673477172852e-01 6.249315738677978516e-01
5.279492139816284180e-01 5.272234678268432617e-01 9.198617339134216309e-01 6.627335548400878906e-01
5.787938833236694336e-01 5.387641787528991699e-01 8.837684988975524902e-01 7.428063154220581055e-01
6.489375233650207520e-01 6.772503256797790527e-01 9.134220480918884277e-01 8.651945590972900391e-01
5.131764411926269531e-01 7.473465800285339355e-01 9.413596391677856445e-01 7.830700278282165527e-01
5.671669840812683105e-01 7.825372219085693359e-01 9.274784922599792480e-01 8.126602172851562500e-01
5.697464942932128906e-01 7.594508528709411621e-01 9.318135976791381836e-01 8.165833950042724609e-01
7.187784910202026367e-01 6.973629593849182129e-01 9.148393273353576660e-01 7.373070120811462402e-01
7.025812268257141113e-01 7.111571431159973145e-01 8.972531557083129883e-01 8.054194450378417969e-01
7.308272719383239746e-01 6.596744060516357422e-01 8.630030751228332520e-01 7.799033522605895996e-01
6.409827470779418945e-01 6.881912946701049805e-01 8.678297400474548340e-01 7.940821647644042969e-01
6.897454857826232910e-01 7.554948329925537109e-01 8.512833118438720703e-01 7.563179135322570801e-01
6.885720491409301758e-01 7.079421281814575195e-01 8.766640424728393555e-01 6.241689324378967285e-01
6.783936023712158203e-01 7.001276016235351562e-01 8.669776916503906250e-01 6.091158986091613770e-01
6.909671425819396973e-01 5.322845578193664551e-01 8.993712067604064941e-01 5.581344366073608398e-01
5.731329917907714844e-01 5.381302833557128906e-01 8.828444480895996094e-01 6.137920022010803223e-01
4.450861513614654541e-01 3.125339746475219727e-01 8.521990180015563965e-01 3.712477982044219971e-01
4.143139421939849854e-01 3.157984614372253418e-01 6.867102980613708496e-01 3.126566410064697266e-01
4.157463014125823975e-01 3.073673546314239502e-01 4.878641963005065918e-01 2.936253845691680908e-01
3.685213625431060791e-01 2.634183764457702637e-01 5.152825117111206055e-01 2.666678130626678467e-01
3.830766677856445312e-01 3.107654452323913574e-01 4.072713851928710938e-01 2.722168266773223877e-01
4.533905386924743652e-01 4.079631268978118896e-01 3.142723143100738525e-01 2.177982628345489502e-01
3.501329421997070312e-01 2.281706482172012329e-01 2.960442602634429932e-01 1.815490275621414185e-01
2.420674711465835571e-01 1.664170473814010620e-01 2.265293598175048828e-01 2.243302315473556519e-01
2.931098341941833496e-01 1.474826931953430176e-01 1.745934188365936279e-01 2.404821515083312988e-01
3.913870453834533691e-01 2.503839731216430664e-01 2.422680258750915527e-01 2.469109594821929932e-01
4.035030305385589600e-01 2.233171612024307251e-01 2.691456973552703857e-01 2.960308194160461426e-01
4.248973727226257324e-01 3.026064932346343994e-01 3.316507935523986816e-01 3.619162738323211670e-01
5.078057646751403809e-01 3.305947482585906982e-01 4.214477837085723877e-01 4.004555642604827881e-01
5.205519795417785645e-01 3.679832518100738525e-01 4.275424480438232422e-01 4.606718122959136963e-01
6.366060972213745117e-01 4.240440130233764648e-01 4.982297122478485107e-01 4.993506669998168945e-01
5.832808613777160645e-01 4.734552800655364990e-01 5.413069128990173340e-01 4.323424696922302246e-01
5.832931399345397949e-01 4.897162318229675293e-01 6.724447011947631836e-01 4.678979218006134033e-01
5.876388549804687500e-01 6.012294292449951172e-01 7.030699849128723145e-01 5.203485488891601562e-01
5.731664896011352539e-01 6.356431245803833008e-01 8.066360950469970703e-01 5.386488437652587891e-01
5.129593014717102051e-01 3.612846732139587402e-01 8.839472532272338867e-01 4.564348459243774414e-01
5.229066610336303711e-01 5.450134277343750000e-01 8.593882918357849121e-01 4.898867011070251465e-01
5.652741789817810059e-01 6.104465723037719727e-01 9.296714067459106445e-01 6.641437411308288574e-01
5.590718984603881836e-01 5.986689329147338867e-01 9.011300802230834961e-01 5.975166559219360352e-01
4.783085584640502930e-01 5.335965752601623535e-01 9.131425619125366211e-01 6.106848716735839844e-01
5.260862112045288086e-01 4.462713897228240967e-01 8.833290934562683105e-01 5.926592350006103516e-01
5.752080678939819336e-01 4.299276769161224365e-01 8.816817998886108398e-01 5.603438615798950195e-01
4.119946658611297607e-01 5.938469767570495605e-01 9.314908385276794434e-01 5.710921287536621094e-01
5.528124570846557617e-01 6.039525866508483887e-01 9.223430156707763672e-01 6.230278015136718750e-01
4.851823151111602783e-01 6.369073987007141113e-01 9.072442650794982910e-01 5.614332556724548340e-01
4.719298183917999268e-01 6.719663143157958984e-01 9.210013151168823242e-01 6.235281825065612793e-01
4.580159485340118408e-01 6.618350148200988770e-01 9.437240958213806152e-01 6.221932172775268555e-01
4.597265422344207764e-01 7.437362670898437500e-01 9.519000649452209473e-01 6.818832755088806152e-01
4.958963096141815186e-01 7.132830619812011719e-01 9.511839151382446289e-01 7.302380204200744629e-01
5.090936422348022461e-01 6.918715238571166992e-01 9.431402087211608887e-01 7.426411509513854980e-01
5.948706269264221191e-01 7.512246370315551758e-01 9.491833448410034180e-01 7.909140586853027344e-01
7.191067934036254883e-01 7.938509583473205566e-01 9.669718146324157715e-01 8.421916961669921875e-01
7.463506460189819336e-01 8.206635713577270508e-01 9.618903398513793945e-01 8.970562219619750977e-01
8.283189535140991211e-01 8.402847647666931152e-01 9.668102264404296875e-01 9.404751658439636230e-01
8.459450006484985352e-01 7.953122258186340332e-01 9.594557285308837891e-01 9.339475631713867188e-01
9.016236066818237305e-01 8.088561892509460449e-01 9.724702239036560059e-01 9.562022089958190918e-01
8.803260326385498047e-01 8.399093151092529297e-01 9.697287082672119141e-01 9.670908451080322266e-01
9.460363984107971191e-01 8.469038605690002441e-01 9.821875095367431641e-01 9.733664393424987793e-01
9.420371055603027344e-01 8.201199173927307129e-01 9.803652763366699219e-01 9.723363518714904785e-01
9.215378761291503906e-01 8.173945546150207520e-01 9.824113249778747559e-01 9.670321941375732422e-01
9.192626476287841797e-01 8.308187127113342285e-01 9.855867624282836914e-01 9.684403538703918457e-01
9.239381551742553711e-01 8.680819869041442871e-01 9.854669570922851562e-01 9.744899272918701172e-01
9.186919927597045898e-01 8.826436996459960938e-01 9.707984328269958496e-01 9.719880819320678711e-01
8.819718360900878906e-01 9.002272486686706543e-01 9.648151993751525879e-01 9.514204859733581543e-01
8.906827569007873535e-01 9.013612866401672363e-01 9.748143553733825684e-01 9.443880319595336914e-01
9.001635313034057617e-01 9.125755429267883301e-01 9.811139702796936035e-01 9.726402759552001953e-01
8.758698105812072754e-01 8.970991969108581543e-01 9.623046517372131348e-01 9.468924999237060547e-01
8.258599638938903809e-01 9.043413400650024414e-01 9.469850063323974609e-01 9.309176802635192871e-01
8.422600030899047852e-01 8.785942792892456055e-01 9.377140402793884277e-01 8.722082972526550293e-01
7.868582010269165039e-01 8.440901637077331543e-01 9.203195571899414062e-01 8.767544031143188477e-01
7.242006659507751465e-01 7.974627614021301270e-01 9.002784490585327148e-01 8.041339516639709473e-01
6.801642179489135742e-01 7.770595550537109375e-01 9.143029451370239258e-01 8.996093273162841797e-01
6.373533606529235840e-01 6.960585713386535645e-01 8.907712697982788086e-01 7.287260890007019043e-01
4.412054717540740967e-01 7.103365063667297363e-01 8.791557550430297852e-01 6.182036399841308594e-01
4.088916182518005371e-01 6.850032806396484375e-01 8.240910172462463379e-01 6.409583687782287598e-01
4.616931378841400146e-01 6.788026690483093262e-01 7.938475608825683594e-01 5.730150341987609863e-01
5.746339559555053711e-01 6.940659880638122559e-01 8.595609068870544434e-01 6.692949533462524414e-01
4.417470097541809082e-01 6.917715072631835938e-01 8.735873103141784668e-01 5.988809466361999512e-01
4.201379120349884033e-01 7.006348371505737305e-01 8.687033057212829590e-01 7.193106412887573242e-01
6.181863546371459961e-01 6.979780197143554688e-01 8.899706602096557617e-01 7.782616019248962402e-01
6.662066578865051270e-01 7.046735882759094238e-01 9.144904613494873047e-01 7.846473455429077148e-01
7.789221405982971191e-01 7.994598150253295898e-01 9.665554165840148926e-01 9.172822833061218262e-01
7.789415121078491211e-01 8.312097787857055664e-01 9.768131971359252930e-01 9.319223761558532715e-01
8.522390723228454590e-01 8.626502156257629395e-01 9.859192371368408203e-01 9.251455068588256836e-01
8.398528099060058594e-01 8.364422917366027832e-01 9.839388728141784668e-01 9.118456840515136719e-01
8.704479932785034180e-01 8.253566622734069824e-01 9.772038459777832031e-01 9.075627326965332031e-01
9.271492362022399902e-01 7.766699194908142090e-01 9.522504210472106934e-01 9.285795092582702637e-01
8.653987646102905273e-01 8.233749866485595703e-01 9.450545907020568848e-01 9.201217889785766602e-01
8.383768796920776367e-01 6.518860459327697754e-01 8.038309216499328613e-01 7.921347022056579590e-01
8.700510263442993164e-01 7.398747205734252930e-01 8.955119848251342773e-01 8.607155680656433105e-01
8.563809990882873535e-01 7.422273159027099609e-01 7.370769381523132324e-01 7.745668888092041016e-01
8.755612373352050781e-01 7.132500410079956055e-01 7.839922904968261719e-01 7.068536281585693359e-01
8.310753107070922852e-01 5.287733078002929688e-01 7.375739812850952148e-01 6.747115254402160645e-01
8.064748048782348633e-01 3.818121254444122314e-01 5.015635490417480469e-01 5.041380524635314941e-01
7.006126642227172852e-01 3.419439196586608887e-01 5.482654571533203125e-01 4.809703528881072998e-01
5.836939811706542969e-01 3.672129511833190918e-01 4.814535081386566162e-01 3.315535783767700195e-01
4.294529855251312256e-01 3.648812770843505859e-01 3.769046366214752197e-01 2.392745912075042725e-01
3.916784822940826416e-01 3.956912457942962646e-01 3.682653903961181641e-01 2.287876158952713013e-01
2.899883389472961426e-01 3.065197765827178955e-01 3.347215354442596436e-01 2.226438820362091064e-01
3.030373156070709229e-01 3.685238957405090332e-01 3.420954346656799316e-01 2.337492555379867554e-01
2.529217302799224854e-01 2.769073247909545898e-01 3.258598148822784424e-01 2.309429496526718140e-01
2.483546137809753418e-01 3.054675459861755371e-01 3.216868042945861816e-01 2.864725887775421143e-01
2.028834968805313110e-01 2.708104550838470459e-01 3.203674554824829102e-01 2.545918524265289307e-01
2.170413732528686523e-01 4.110528230667114258e-01 3.808836638927459717e-01 3.148284852504730225e-01
1.751348823308944702e-01 5.008162260055541992e-01 3.748600780963897705e-01 1.953492611646652222e-01
2.272016555070877075e-01 6.909519433975219727e-01 6.595497131347656250e-01 2.069663703441619873e-01
2.905576825141906738e-01 6.268650889396667480e-01 5.330238342285156250e-01 2.759357094764709473e-01
2.517358064651489258e-01 6.582651138305664062e-01 4.474823474884033203e-01 2.661172747611999512e-01
2.502191662788391113e-01 5.998665094375610352e-01 5.628706216812133789e-01 2.662951350212097168e-01
2.127771973609924316e-01 6.537142395973205566e-01 5.308614373207092285e-01 2.219915539026260376e-01
2.681330144405364990e-01 7.277193665504455566e-01 8.260032534599304199e-01 2.975179851055145264e-01
3.406130671501159668e-01 7.637392282485961914e-01 8.051345348358154297e-01 3.493019044399261475e-01
3.982148766517639160e-01 8.427655100822448730e-01 8.313652873039245605e-01 4.617684781551361084e-01
4.130816757678985596e-01 8.547110557556152344e-01 8.810398578643798828e-01 5.289353132247924805e-01
4.217558801174163818e-01 8.348525762557983398e-01 8.750418424606323242e-01 5.078683495521545410e-01
4.180403351783752441e-01 8.626844286918640137e-01 9.020552635192871094e-01 4.723331332206726074e-01
5.642178058624267578e-01 8.604792952537536621e-01 8.868111968040466309e-01 5.970204472541809082e-01
5.863160490989685059e-01 8.822916150093078613e-01 9.229859113693237305e-01 7.376503944396972656e-01
6.069778203964233398e-01 8.654296398162841797e-01 8.980186581611633301e-01 6.781060695648193359e-01
5.551206469535827637e-01 8.165141344070434570e-01 9.084933400154113770e-01 8.824082612991333008e-01
5.499693751335144043e-01 7.898846268653869629e-01 9.036865830421447754e-01 8.871130347251892090e-01
6.621084213256835938e-01 8.058065176010131836e-01 9.017658233642578125e-01 8.977210521697998047e-01
7.798076272010803223e-01 8.418047428131103516e-01 9.434665441513061523e-01 9.404641389846801758e-01
8.202244639396667480e-01 8.434590697288513184e-01 9.622014760971069336e-01 9.637146592140197754e-01
8.654543161392211914e-01 9.005284309387207031e-01 9.640626311302185059e-01 9.630983471870422363e-01
8.792837858200073242e-01 8.668472170829772949e-01 9.599342346191406250e-01 9.477334022521972656e-01
9.297382235527038574e-01 8.621295690536499023e-01 9.712905287742614746e-01 9.392175078392028809e-01
9.110413193702697754e-01 8.521280288696289062e-01 9.641978144645690918e-01 9.294991493225097656e-01
9.368040561676025391e-01 8.288780450820922852e-01 9.607088565826416016e-01 9.125899672508239746e-01
9.196440577507019043e-01 7.796734571456909180e-01 9.530423283576965332e-01 8.118969798088073730e-01
8.167381286621093750e-01 7.858806848526000977e-01 9.468578100204467773e-01 7.292516231536865234e-01
8.009419441223144531e-01 7.400997877120971680e-01 9.501356482505798340e-01 9.041284918785095215e-01
8.745854496955871582e-01 7.664464116096496582e-01 9.313049316406250000e-01 8.757820129394531250e-01
8.818855285644531250e-01 8.005173206329345703e-01 9.559902548789978027e-01 9.169135093688964844e-01
8.684191703796386719e-01 7.972542047500610352e-01 9.393491744995117188e-01 9.013828039169311523e-01
9.140799641609191895e-01 8.019098639488220215e-01 9.430373907089233398e-01 8.981032967567443848e-01
8.377586603164672852e-01 8.112033009529113770e-01 9.497327804565429688e-01 8.778145313262939453e-01
7.885799407958984375e-01 8.058409094810485840e-01 8.896066546440124512e-01 7.830038070678710938e-01
8.015949130058288574e-01 8.223890066146850586e-01 9.439131617546081543e-01 8.469356298446655273e-01
8.092111945152282715e-01 8.137184977531433105e-01 9.533214569091796875e-01 8.989870548248291016e-01
8.160741329193115234e-01 7.607883810997009277e-01 9.444848299026489258e-01 9.097125530242919922e-01
7.762551307678222656e-01 7.586108446121215820e-01 9.097357392311096191e-01 8.925387263298034668e-01
7.789635658264160156e-01 8.061866760253906250e-01 9.339054822921752930e-01 8.941598534584045410e-01
9.055788516998291016e-01 8.082598447799682617e-01 9.272413849830627441e-01 8.700385689735412598e-01
9.176799654960632324e-01 8.292915821075439453e-01 9.615826010704040527e-01 9.392008781433105469e-01
8.854212760925292969e-01 7.942433953285217285e-01 9.661329984664916992e-01 9.465655684471130371e-01
8.543512225151062012e-01 7.742098569869995117e-01 9.521242380142211914e-01 9.586312174797058105e-01
8.521047830581665039e-01 8.146972060203552246e-01 9.418084621429443359e-01 9.567148685455322266e-01
8.277081251144409180e-01 7.955974936485290527e-01 9.575479030609130859e-01 9.586141109466552734e-01
9.290974140167236328e-01 7.836573719978332520e-01 9.647238850593566895e-01 9.633149504661560059e-01
9.554131627082824707e-01 8.313407301902770996e-01 9.787099361419677734e-01 9.667198657989501953e-01
9.515054225921630859e-01 8.054040074348449707e-01 9.867767691612243652e-01 9.800162911415100098e-01
9.614878296852111816e-01 8.757970333099365234e-01 9.891216158866882324e-01 9.740183353424072266e-01
9.224632978439331055e-01 8.730372190475463867e-01 9.841287136077880859e-01 9.505370259284973145e-01
9.246814846992492676e-01 8.900884985923767090e-01 9.865692853927612305e-01 9.730319976806640625e-01
9.096692800521850586e-01 8.819158673286437988e-01 9.792724251747131348e-01 9.723047614097595215e-01
8.895875811576843262e-01 8.579972982406616211e-01 9.715116024017333984e-01 9.506220221519470215e-01
8.782852888107299805e-01 8.470815420150756836e-01 9.643478393554687500e-01 9.486030936241149902e-01
8.763178586959838867e-01 8.601919412612915039e-01 9.653923511505126953e-01 9.507573246955871582e-01
8.154540657997131348e-01 8.474674224853515625e-01 9.483888149261474609e-01 9.189918041229248047e-01
7.723387479782104492e-01 8.464513421058654785e-01 9.392638802528381348e-01 9.027991890907287598e-01
7.497227191925048828e-01 8.167418241500854492e-01 9.302137494087219238e-01 8.816034793853759766e-01
7.767325043678283691e-01 8.143517374992370605e-01 9.331238269805908203e-01 9.013932347297668457e-01
8.020626306533813477e-01 7.887095808982849121e-01 9.510691761970520020e-01 9.046518802642822266e-01
8.405717015266418457e-01 8.114153146743774414e-01 9.432355761528015137e-01 8.829109668731689453e-01
9.162620306015014648e-01 8.463722467422485352e-01 9.739016294479370117e-01 9.610128402709960938e-01
9.317215681076049805e-01 8.460717201232910156e-01 9.804435372352600098e-01 9.593893885612487793e-01
9.583662152290344238e-01 8.704424500465393066e-01 9.854637980461120605e-01 9.766171574592590332e-01
9.463066458702087402e-01 8.521081805229187012e-01 9.853771328926086426e-01 9.787667989730834961e-01
9.342765212059020996e-01 8.384861350059509277e-01 9.847531914710998535e-01 9.766288399696350098e-01
9.421666264533996582e-01 8.119570612907409668e-01 9.866297245025634766e-01 9.630116820335388184e-01
9.434763789176940918e-01 7.283029556274414062e-01 9.788029789924621582e-01 9.505789279937744141e-01
9.295458197593688965e-01 7.745046615600585938e-01 9.762597084045410156e-01 9.570050835609436035e-01
8.974021077156066895e-01 6.725956797599792480e-01 9.660363793373107910e-01 9.286429286003112793e-01
8.705699443817138672e-01 6.272288560867309570e-01 9.548707008361816406e-01 9.038702249526977539e-01
8.730882406234741211e-01 6.731891632080078125e-01 9.572474360466003418e-01 8.903746604919433594e-01
8.564813733100891113e-01 7.525591254234313965e-01 9.315931797027587891e-01 8.907339572906494141e-01
8.737171292304992676e-01 7.398449778556823730e-01 9.403218030929565430e-01 9.036542773246765137e-01
8.564223647117614746e-01 7.729559540748596191e-01 9.399515390396118164e-01 9.195689558982849121e-01
8.756999373435974121e-01 7.051627635955810547e-01 9.307178854942321777e-01 8.870230317115783691e-01
8.496372699737548828e-01 7.190396785736083984e-01 9.165579676628112793e-01 8.553593158721923828e-01
8.296590447425842285e-01 7.964586019515991211e-01 9.275304675102233887e-01 7.579693198204040527e-01
7.959595322608947754e-01 8.026077151298522949e-01 9.426701664924621582e-01 6.592152118682861328e-01
7.989425659179687500e-01 8.183217644691467285e-01 9.418838620185852051e-01 7.593616247177124023e-01
9.041911363601684570e-01 7.679162025451660156e-01 9.348382353782653809e-01 8.536276817321777344e-01
8.633776307106018066e-01 7.139495611190795898e-01 8.883381485939025879e-01 8.061853647232055664e-01
8.440155982971191406e-01 7.136954665184020996e-01 9.123348593711853027e-01 7.496429681777954102e-01
8.481665253639221191e-01 7.399083971977233887e-01 9.049328565597534180e-01 7.921304702758789062e-01
8.666410446166992188e-01 7.537789344787597656e-01 9.506152272224426270e-01 8.606431484222412109e-01
8.880308270454406738e-01 7.283945083618164062e-01 9.570508599281311035e-01 8.986672163009643555e-01
8.790514469146728516e-01 7.877297401428222656e-01 9.356132149696350098e-01 9.231923818588256836e-01
8.619189262390136719e-01 7.608613967895507812e-01 8.743349313735961914e-01 8.078418374061584473e-01
7.493937611579895020e-01 6.825588941574096680e-01 8.161531090736389160e-01 6.792621612548828125e-01
6.807525157928466797e-01 6.343677639961242676e-01 6.356621980667114258e-01 5.936938524246215820e-01
6.687852144241333008e-01 6.928784847259521484e-01 7.044275403022766113e-01 5.940970778465270996e-01
6.536267995834350586e-01 7.892217636108398438e-01 7.090064883232116699e-01 5.321936607360839844e-01
6.726419925689697266e-01 7.482783198356628418e-01 7.455949187278747559e-01 5.564065575599670410e-01
7.357817292213439941e-01 7.100797295570373535e-01 8.470180630683898926e-01 6.942792534828186035e-01
6.121026277542114258e-01 6.630854606628417969e-01 8.112156987190246582e-01 7.276812791824340820e-01
8.555068969726562500e-01 6.767932176589965820e-01 9.356871247291564941e-01 8.697279691696166992e-01
9.033702015876770020e-01 7.648887634277343750e-01 9.176387786865234375e-01 8.468298912048339844e-01
9.040997028350830078e-01 7.728924155235290527e-01 9.451282620429992676e-01 9.059520959854125977e-01
9.710129499435424805e-01 8.424497246742248535e-01 9.351716041564941406e-01 9.517844915390014648e-01
9.759218096733093262e-01 8.892767429351806641e-01 9.423902630805969238e-01 9.517579674720764160e-01
9.854969382286071777e-01 8.554780483245849609e-01 9.591958522796630859e-01 9.636517763137817383e-01
9.271193146705627441e-01 7.074040770530700684e-01 9.643415212631225586e-01 9.453232884407043457e-01
8.560445904731750488e-01 7.918761968612670898e-01 9.357389807701110840e-01 9.003676176071166992e-01
9.405663013458251953e-01 8.624409437179565430e-01 9.501675963401794434e-01 9.495249986648559570e-01
9.636920690536499023e-01 8.270759582519531250e-01 9.614690542221069336e-01 9.227173328399658203e-01
9.487211108207702637e-01 8.637722730636596680e-01 9.701874256134033203e-01 9.576273560523986816e-01
9.585189223289489746e-01 8.759387731552124023e-01 9.721208810806274414e-01 9.759667515754699707e-01
9.713249206542968750e-01 9.094144701957702637e-01 9.529328942298889160e-01 9.748886823654174805e-01
9.567659497261047363e-01 8.523044586181640625e-01 9.692283272743225098e-01 9.755232334136962891e-01
9.381393790245056152e-01 8.137281537055969238e-01 9.483394026756286621e-01 9.782041311264038086e-01
8.870457410812377930e-01 8.249310851097106934e-01 9.317530393600463867e-01 9.597523808479309082e-01
9.426718950271606445e-01 7.738969922065734863e-01 9.601553082466125488e-01 9.896535277366638184e-01
9.486587643623352051e-01 8.453797698020935059e-01 9.577691555023193359e-01 9.833963513374328613e-01
9.355824589729309082e-01 7.782860398292541504e-01 9.630306959152221680e-01 9.804124832153320312e-01
9.499093890190124512e-01 8.289180994033813477e-01 9.717854857444763184e-01 9.852853417396545410e-01
9.709493517875671387e-01 8.228754401206970215e-01 9.743065834045410156e-01 9.799705743789672852e-01
9.642534852027893066e-01 8.384474515914916992e-01 9.687938690185546875e-01 9.790613055229187012e-01
9.711102843284606934e-01 8.677008152008056641e-01 9.725072383880615234e-01 9.858539700508117676e-01
9.813379049301147461e-01 8.617923259735107422e-01 9.520904421806335449e-01 9.506856799125671387e-01
9.403625130653381348e-01 7.918286919593811035e-01 9.236140251159667969e-01 9.323520064353942871e-01
8.788544535636901855e-01 7.553426623344421387e-01 8.982686996459960938e-01 8.251912593841552734e-01
8.506052494049072266e-01 7.272173762321472168e-01 8.679789900779724121e-01 8.112687468528747559e-01
8.032023310661315918e-01 7.676109671592712402e-01 8.860577940940856934e-01 7.849740386009216309e-01
8.829129338264465332e-01 7.443948388099670410e-01 8.496890068054199219e-01 7.530205249786376953e-01
7.226337194442749023e-01 6.724818348884582520e-01 8.385177850723266602e-01 7.203523516654968262e-01
7.524550557136535645e-01 6.485521197319030762e-01 7.704370617866516113e-01 6.966567635536193848e-01
7.591436505317687988e-01 7.883833050727844238e-01 8.161337375640869141e-01 7.276672720909118652e-01
7.303103804588317871e-01 8.371922969818115234e-01 7.625041007995605469e-01 5.992976427078247070e-01
4.782943725585937500e-01 7.104654908180236816e-01 6.896050572395324707e-01 4.773489534854888916e-01
3.915363252162933350e-01 7.826417684555053711e-01 8.702413439750671387e-01 7.799348235130310059e-01
4.652624726295471191e-01 8.215795159339904785e-01 9.087735414505004883e-01 7.371295094490051270e-01
6.374709010124206543e-01 7.975681424140930176e-01 9.491557478904724121e-01 7.628111839294433594e-01
8.482381701469421387e-01 8.473076224327087402e-01 9.443360567092895508e-01 8.426597714424133301e-01
8.968935608863830566e-01 8.455298542976379395e-01 9.650135636329650879e-01 8.847945332527160645e-01
9.147023558616638184e-01 7.766355872154235840e-01 9.702519178390502930e-01 8.965573310852050781e-01
8.966690301895141602e-01 7.905565500259399414e-01 9.655095934867858887e-01 9.145922660827636719e-01
9.203218817710876465e-01 8.438436985015869141e-01 9.567364454269409180e-01 9.071545004844665527e-01
9.302169680595397949e-01 8.828302621841430664e-01 9.585574865341186523e-01 9.224317073822021484e-01
8.849590420722961426e-01 8.467030525207519531e-01 9.594216346740722656e-01 9.192247390747070312e-01
8.423441648483276367e-01 8.462743163108825684e-01 9.133353233337402344e-01 8.960654139518737793e-01
8.200613856315612793e-01 7.534878849983215332e-01 9.441810846328735352e-01 8.771787881851196289e-01
8.611205816268920898e-01 7.613618373870849609e-01 9.020702838897705078e-01 8.441952466964721680e-01
8.791000247001647949e-01 7.470731735229492188e-01 9.023373723030090332e-01 7.815586328506469727e-01
7.080344557762145996e-01 7.392755150794982910e-01 8.088288903236389160e-01 5.090406537055969238e-01
3.943631649017333984e-01 6.149538159370422363e-01 7.761989831924438477e-01 3.517270386219024658e-01
3.881829082965850830e-01 6.562870144844055176e-01 5.314561724662780762e-01 3.239854276180267334e-01
4.415558874607086182e-01 6.172235012054443359e-01 5.423656105995178223e-01 2.443317323923110962e-01
3.285379707813262939e-01 6.977321505546569824e-01 5.469428300857543945e-01 3.207627534866333008e-01
4.512145817279815674e-01 7.444216609001159668e-01 4.446116387844085693e-01 3.694282770156860352e-01
4.544621706008911133e-01 8.105219602584838867e-01 5.000791549682617188e-01 4.586690664291381836e-01
7.081866264343261719e-01 8.440244793891906738e-01 8.049302697181701660e-01 6.355565190315246582e-01
7.429656982421875000e-01 8.351884484291076660e-01 8.271631598472595215e-01 5.778111815452575684e-01
7.853558659553527832e-01 8.226215839385986328e-01 8.819012045860290527e-01 6.838963627815246582e-01
6.790249943733215332e-01 7.300937771797180176e-01 6.714822649955749512e-01 5.651989579200744629e-01
8.017440438270568848e-01 8.008658289909362793e-01 7.779694199562072754e-01 6.972544789314270020e-01
8.241916894912719727e-01 7.464717626571655273e-01 8.271439075469970703e-01 7.458683848381042480e-01
8.487020134925842285e-01 7.939127683639526367e-01 8.276549577713012695e-01 7.797148227691650391e-01
8.489425182342529297e-01 8.147205710411071777e-01 7.562589645385742188e-01 7.326229810714721680e-01
8.679173588752746582e-01 8.189033269882202148e-01 8.720872402191162109e-01 8.148779869079589844e-01
9.032950997352600098e-01 8.595637083053588867e-01 9.517778158187866211e-01 9.062201380729675293e-01
8.804898262023925781e-01 8.378487825393676758e-01 9.634242057800292969e-01 9.026724100112915039e-01
7.391123771667480469e-01 7.566411495208740234e-01 9.205520749092102051e-01 8.838770985603332520e-01
8.680651783943176270e-01 7.219353914260864258e-01 8.716470003128051758e-01 9.150820970535278320e-01
8.536810278892517090e-01 7.373886108398437500e-01 6.584284901618957520e-01 8.777024745941162109e-01
7.460886240005493164e-01 7.069081664085388184e-01 7.778890132904052734e-01 8.939486742019653320e-01
7.437971234321594238e-01 6.818733215332031250e-01 8.312022089958190918e-01 7.332549691200256348e-01
6.360828876495361328e-01 5.687999129295349121e-01 7.007218003273010254e-01 5.531408786773681641e-01
7.271115779876708984e-01 6.461511254310607910e-01 8.228577971458435059e-01 6.653051972389221191e-01
8.140447139739990234e-01 7.119686603546142578e-01 7.347217798233032227e-01 7.511956095695495605e-01
8.125204443931579590e-01 6.657679080963134766e-01 8.670437932014465332e-01 8.042066693305969238e-01
8.396267890930175781e-01 7.035104036331176758e-01 8.582637310028076172e-01 8.463833928108215332e-01
9.030360579490661621e-01 7.779493927955627441e-01 8.974091410636901855e-01 8.897528648376464844e-01
8.083354830741882324e-01 7.785699963569641113e-01 8.662331700325012207e-01 8.522757887840270996e-01
8.085812330245971680e-01 7.802156805992126465e-01 9.205532670021057129e-01 8.814560174942016602e-01
8.686378002166748047e-01 8.298159837722778320e-01 9.600904583930969238e-01 9.430304765701293945e-01
8.795706033706665039e-01 8.386769890785217285e-01 9.480070471763610840e-01 9.308633208274841309e-01
9.135673046112060547e-01 8.622177839279174805e-01 9.758340120315551758e-01 9.406045675277709961e-01
9.395226836204528809e-01 9.144314527511596680e-01 9.844523668289184570e-01 9.661895036697387695e-01
9.439677596092224121e-01 9.126083850860595703e-01 9.803123474121093750e-01 9.620566964149475098e-01
9.270292520523071289e-01 9.080164432525634766e-01 9.845694899559020996e-01 9.526371359825134277e-01
9.538278579711914062e-01 8.850595951080322266e-01 9.678497314453125000e-01 9.479534626007080078e-01
9.641821980476379395e-01 8.893988728523254395e-01 9.735888242721557617e-01 9.573484659194946289e-01
9.566577076911926270e-01 8.512779474258422852e-01 9.653668999671936035e-01 9.460592269897460938e-01
9.266493320465087891e-01 8.506871461868286133e-01 9.715017676353454590e-01 9.457393884658813477e-01
9.130995273590087891e-01 8.078179955482482910e-01 9.763873815536499023e-01 9.351108074188232422e-01
9.174831509590148926e-01 7.769318819046020508e-01 9.617294073104858398e-01 9.158877730369567871e-01
8.829160332679748535e-01 8.330700397491455078e-01 9.472323060035705566e-01 9.368596076965332031e-01
9.418521523475646973e-01 8.476030826568603516e-01 9.574608802795410156e-01 9.514595866203308105e-01
9.520989656448364258e-01 8.729071617126464844e-01 9.576358795166015625e-01 9.588528871536254883e-01
9.446746706962585449e-01 7.654076218605041504e-01 9.653980135917663574e-01 9.794269800186157227e-01
9.191735982894897461e-01 7.631849050521850586e-01 9.626696705818176270e-01 9.736379981040954590e-01
9.300201535224914551e-01 8.469322919845581055e-01 9.514942169189453125e-01 9.846557378768920898e-01
9.296831488609313965e-01 7.949011921882629395e-01 9.662793278694152832e-01 9.799277782440185547e-01
8.677836060523986816e-01 7.662152647972106934e-01 9.708428978919982910e-01 9.697231054306030273e-01
8.677828907966613770e-01 7.583292126655578613e-01 9.596887826919555664e-01 9.728205204010009766e-01
9.094710350036621094e-01 8.322097063064575195e-01 9.612787961959838867e-01 9.589644670486450195e-01
9.095388650894165039e-01 7.214126586914062500e-01 9.386453628540039062e-01 9.370191693305969238e-01
8.829413652420043945e-01 7.749580144882202148e-01 9.072443246841430664e-01 8.881064057350158691e-01
8.257932066917419434e-01 7.734099030494689941e-01 9.244554042816162109e-01 9.048991799354553223e-01
8.740805387496948242e-01 8.202712535858154297e-01 8.991068005561828613e-01 8.878950476646423340e-01
8.401947617530822754e-01 7.766777873039245605e-01 7.793920636177062988e-01 8.518164753913879395e-01
7.644159197807312012e-01 7.508996129035949707e-01 7.152253985404968262e-01 6.922298073768615723e-01
5.561167001724243164e-01 7.577012181282043457e-01 7.369688153266906738e-01 6.205044388771057129e-01
6.640477180480957031e-01 7.118821144104003906e-01 7.319204211235046387e-01 5.790941119194030762e-01
6.750387549400329590e-01 6.894701123237609863e-01 8.228972554206848145e-01 6.067051887512207031e-01
8.462136983871459961e-01 6.734893918037414551e-01 7.798737883567810059e-01 7.229065895080566406e-01
8.987345099449157715e-01 6.981102228164672852e-01 9.394814968109130859e-01 8.825304508209228516e-01
9.173411726951599121e-01 8.241347670555114746e-01 9.637219905853271484e-01 9.286329746246337891e-01
9.133229255676269531e-01 8.248513340950012207e-01 9.754894971847534180e-01 9.630942940711975098e-01
9.108331799507141113e-01 8.208363056182861328e-01 9.748349785804748535e-01 9.633121490478515625e-01
9.091606736183166504e-01 8.375546932220458984e-01 9.680419564247131348e-01 9.510525465011596680e-01
8.944244384765625000e-01 8.306299448013305664e-01 9.668269157409667969e-01 9.540773630142211914e-01
8.915185332298278809e-01 8.761824965476989746e-01 9.685305953025817871e-01 9.730908870697021484e-01
9.271082282066345215e-01 8.386911153793334961e-01 9.636715650558471680e-01 9.613686800003051758e-01
9.453431367874145508e-01 8.534021973609924316e-01 9.653299450874328613e-01 9.665242433547973633e-01
9.411255717277526855e-01 8.411764502525329590e-01 9.784063100814819336e-01 9.706109762191772461e-01
9.700703024864196777e-01 9.277936220169067383e-01 9.810183048248291016e-01 9.748514890670776367e-01
9.273349642753601074e-01 9.000627398490905762e-01 9.760128855705261230e-01 9.744650125503540039e-01
9.528579711914062500e-01 8.810823559761047363e-01 9.814830422401428223e-01 9.635580182075500488e-01
9.488900303840637207e-01 8.188318610191345215e-01 9.807461500167846680e-01 9.587122201919555664e-01
9.615697860717773438e-01 8.269130587577819824e-01 9.814724922180175781e-01 9.753624796867370605e-01
9.658793210983276367e-01 8.160196542739868164e-01 9.812239408493041992e-01 9.701839089393615723e-01
9.672572612762451172e-01 8.380127549171447754e-01 9.779075384140014648e-01 9.720411300659179688e-01
9.647836685180664062e-01 8.392876386642456055e-01 9.726612567901611328e-01 9.646951556205749512e-01
9.720218777656555176e-01 8.620408177375793457e-01 9.845613241195678711e-01 9.601989388465881348e-01
9.662232398986816406e-01 9.100583195686340332e-01 9.897447228431701660e-01 9.738476872444152832e-01
9.548582434654235840e-01 9.300211071968078613e-01 9.814669489860534668e-01 9.608762264251708984e-01
9.535008668899536133e-01 8.883715271949768066e-01 9.858717322349548340e-01 9.470781087875366211e-01
9.574828743934631348e-01 9.051652550697326660e-01 9.742015600204467773e-01 9.645276665687561035e-01
9.619802236557006836e-01 8.586189150810241699e-01 9.761507511138916016e-01 9.483208060264587402e-01
9.565315842628479004e-01 8.258289694786071777e-01 9.600501656532287598e-01 9.133656620979309082e-01
9.478144645690917969e-01 8.364815711975097656e-01 9.584630131721496582e-01 8.764186501502990723e-01
9.686406254768371582e-01 8.480777740478515625e-01 9.381332993507385254e-01 8.402474522590637207e-01
9.647245407104492188e-01 8.082174062728881836e-01 9.499958753585815430e-01 7.988243103027343750e-01
8.737096786499023438e-01 8.143482804298400879e-01 9.283379316329956055e-01 7.909516692161560059e-01
9.086207747459411621e-01 7.258961796760559082e-01 8.961452841758728027e-01 7.706955075263977051e-01
7.897415757179260254e-01 7.263790965080261230e-01 9.138246774673461914e-01 7.146334648132324219e-01
8.078300356864929199e-01 7.504101395606994629e-01 9.036137461662292480e-01 8.138271570205688477e-01
7.110128402709960938e-01 7.623953223228454590e-01 9.344157576560974121e-01 7.368413805961608887e-01
7.622294425964355469e-01 7.391481399536132812e-01 9.303275346755981445e-01 8.909745216369628906e-01
8.114915490150451660e-01 8.619422316551208496e-01 9.430262446403503418e-01 8.503721356391906738e-01
8.068382740020751953e-01 8.915058374404907227e-01 9.517281651496887207e-01 8.634293079376220703e-01
7.948262095451354980e-01 8.984667062759399414e-01 9.295867085456848145e-01 8.478046059608459473e-01
7.731595635414123535e-01 8.825166225433349609e-01 9.277105331420898438e-01 8.042968511581420898e-01
7.722935676574707031e-01 8.560195565223693848e-01 9.071620106697082520e-01 7.967362403869628906e-01
7.643355131149291992e-01 8.376821875572204590e-01 9.038634300231933594e-01 7.873536944389343262e-01
7.588375806808471680e-01 6.704968810081481934e-01 8.250839710235595703e-01 7.035726308822631836e-01
8.206576108932495117e-01 7.618021965026855469e-01 8.533558845520019531e-01 7.081892490386962891e-01
7.835831642150878906e-01 7.618240714073181152e-01 8.143853545188903809e-01 6.799051165580749512e-01
8.129775524139404297e-01 8.055858612060546875e-01 8.826346397399902344e-01 6.850983500480651855e-01
8.108733296394348145e-01 7.734001874923706055e-01 8.340204954147338867e-01 6.297815442085266113e-01
8.352920413017272949e-01 7.666591405868530273e-01 7.927135825157165527e-01 6.300960183143615723e-01
8.033636808395385742e-01 7.923242449760437012e-01 7.726014852523803711e-01 6.500559449195861816e-01
7.045122385025024414e-01 7.864611148834228516e-01 8.525964617729187012e-01 6.257653236389160156e-01
7.137010693550109863e-01 4.976260662078857422e-01 8.843834400177001953e-01 6.477172970771789551e-01
7.145168185234069824e-01 5.808067917823791504e-01 8.667470216751098633e-01 5.557526946067810059e-01
6.978352665901184082e-01 4.322888255119323730e-01 9.045570492744445801e-01 5.524154305458068848e-01
7.341789603233337402e-01 6.372065544128417969e-01 8.965814709663391113e-01 7.165163755416870117e-01
7.601506114006042480e-01 5.505279302597045898e-01 8.892328143119812012e-01 8.166180253028869629e-01
7.924720048904418945e-01 6.109399199485778809e-01 8.122825026512145996e-01 7.931030392646789551e-01
7.869859933853149414e-01 4.797977805137634277e-01 8.033739924430847168e-01 7.617960572242736816e-01
8.224967122077941895e-01 4.974106550216674805e-01 8.543697595596313477e-01 8.301957845687866211e-01
8.660486936569213867e-01 4.965753555297851562e-01 8.779320120811462402e-01 7.917234897613525391e-01
8.192911148071289062e-01 3.142074644565582275e-01 8.291922807693481445e-01 8.220970034599304199e-01
7.817605137825012207e-01 3.286085128784179688e-01 7.829372882843017578e-01 6.749393343925476074e-01
7.533330321311950684e-01 4.063428938388824463e-01 7.817062139511108398e-01 7.373523116111755371e-01
8.332003951072692871e-01 4.292932450771331787e-01 8.655356764793395996e-01 6.704298257827758789e-01
8.609994053840637207e-01 5.252061486244201660e-01 8.901324272155761719e-01 7.182888984680175781e-01
8.582589030265808105e-01 6.512582302093505859e-01 9.293052554130554199e-01 8.654541969299316406e-01
9.120121002197265625e-01 7.470271587371826172e-01 9.694564938545227051e-01 9.349026083946228027e-01
9.199145436286926270e-01 8.256094455718994141e-01 9.847387075424194336e-01 9.669433832168579102e-01
9.111357331275939941e-01 8.348822593688964844e-01 9.745388031005859375e-01 9.704273343086242676e-01
9.342159628868103027e-01 8.752760291099548340e-01 9.607834219932556152e-01 9.556829929351806641e-01
9.181290268898010254e-01 8.173676133155822754e-01 9.430141448974609375e-01 9.554278850555419922e-01
8.598833084106445312e-01 8.183509707450866699e-01 9.095971584320068359e-01 9.355074167251586914e-01
8.850294947624206543e-01 8.527998328208923340e-01 9.347893595695495605e-01 9.154999852180480957e-01
7.888237833976745605e-01 8.559225201606750488e-01 8.894023299217224121e-01 8.643261790275573730e-01
7.661880254745483398e-01 8.762332797050476074e-01 8.615856170654296875e-01 8.935319185256958008e-01
8.246679306030273438e-01 8.788500428199768066e-01 9.366071820259094238e-01 9.188766479492187500e-01
8.835041522979736328e-01 8.880052566528320312e-01 9.370392560958862305e-01 9.070501327514648438e-01
9.384399652481079102e-01 8.666034340858459473e-01 9.464126229286193848e-01 9.510571956634521484e-01
9.483616948127746582e-01 8.585342764854431152e-01 9.568937420845031738e-01 9.591962695121765137e-01
9.323613643646240234e-01 8.142942786216735840e-01 9.702696800231933594e-01 9.715605378150939941e-01
9.179738163948059082e-01 7.991052269935607910e-01 9.772089719772338867e-01 9.660882353782653809e-01
9.207966923713684082e-01 8.361876010894775391e-01 9.765191674232482910e-01 9.647155404090881348e-01
8.915144205093383789e-01 8.342084884643554688e-01 9.596307277679443359e-01 9.194234609603881836e-01
7.956234216690063477e-01 8.558841943740844727e-01 9.212755560874938965e-01 8.862069249153137207e-01
8.013553619384765625e-01 8.759153485298156738e-01 8.684231638908386230e-01 8.159612417221069336e-01
6.293147206306457520e-01 8.301050066947937012e-01 8.435588479042053223e-01 5.889368653297424316e-01
4.817837178707122803e-01 5.648972392082214355e-01 5.262882709503173828e-01 4.271126985549926758e-01
