# Supplementary material for: Estimating local protein model quality: prospects for molecular replacement
Source: Acta Crystallogr D Struct Biol. 2020 Mar 3;76(Pt 3):285–90. doi: 10.1107/S2059798320000972 (PMC7057213; doi:10.1107/S2059798320000972)
Supplement: Supplementary file 1 [file d-76-00285-sup1.zip › models/1e6g.1ynz_A.B99990001.pdb]

EXPDTA    THEORETICAL MODEL, MODELLER 9.23 2019/11/15 00:40:03
REMARK   6 MODELLER OBJECTIVE FUNCTION:       304.3398
REMARK   6 MODELLER BEST TEMPLATE % SEQ ID:  40.909
REMARK   6 SEQUENCE: 1e6g/1e6g.1ynz_A
REMARK   6 ALIGNMENT: 1e6g/1e6g.1ynz_A.ali
REMARK   6 SCRIPT: ./make_models.py
REMARK   6 TEMPLATE: 1ynz 33:A - 54:A MODELS 38: - 59: AT 40.9%
ATOM      1  N   MET     1     -46.697 -31.790 -16.248  1.00 40.86           N
ATOM      2  CA  MET     1     -45.286 -31.637 -16.672  1.00 40.86           C
ATOM      3  CB  MET     1     -45.210 -31.481 -18.200  1.00 40.86           C
ATOM      4  CG  MET     1     -45.638 -32.726 -18.982  1.00 40.86           C
ATOM      5  SD  MET     1     -44.482 -34.128 -18.882  1.00 40.86           S
ATOM      6  CE  MET     1     -44.874 -34.545 -17.159  1.00 40.86           C
ATOM      7  C   MET     1     -44.719 -30.402 -16.057  1.00 40.86           C
ATOM      8  O   MET     1     -45.064 -30.037 -14.933  1.00 40.86           O
ATOM      9  N   ASP     2     -43.810 -29.732 -16.788  1.00 98.16           N
ATOM     10  CA  ASP     2     -43.279 -28.503 -16.292  1.00 98.16           C
ATOM     11  CB  ASP     2     -42.193 -27.892 -17.206  1.00 98.16           C
ATOM     12  CG  ASP     2     -42.708 -27.690 -18.626  1.00 98.16           C
ATOM     13  OD1 ASP     2     -43.569 -28.491 -19.078  1.00 98.16           O
ATOM     14  OD2 ASP     2     -42.224 -26.737 -19.293  1.00 98.16           O
ATOM     15  C   ASP     2     -44.454 -27.596 -16.166  1.00 98.16           C
ATOM     16  O   ASP     2     -44.555 -26.816 -15.221  1.00 98.16           O
ATOM     17  N   GLU     3     -45.390 -27.702 -17.125  1.00204.14           N
ATOM     18  CA  GLU     3     -46.614 -26.969 -17.033  1.00204.14           C
ATOM     19  CB  GLU     3     -47.469 -27.048 -18.308  1.00204.14           C
ATOM     20  CG  GLU     3     -46.827 -26.396 -19.536  1.00204.14           C
ATOM     21  CD  GLU     3     -47.719 -26.713 -20.725  1.00204.14           C
ATOM     22  OE1 GLU     3     -48.613 -27.585 -20.564  1.00204.14           O
ATOM     23  OE2 GLU     3     -47.523 -26.094 -21.805  1.00204.14           O
ATOM     24  C   GLU     3     -47.381 -27.663 -15.956  1.00204.14           C
ATOM     25  O   GLU     3     -47.172 -28.852 -15.719  1.00204.14           O
ATOM     26  N   THR     4     -48.264 -26.943 -15.240  1.00241.29           N
ATOM     27  CA  THR     4     -48.983 -27.616 -14.200  1.00241.29           C
ATOM     28  CB  THR     4     -49.240 -26.781 -12.975  1.00241.29           C
ATOM     29  OG1 THR     4     -49.691 -27.604 -11.908  1.00241.29           O
ATOM     30  CG2 THR     4     -50.300 -25.719 -13.307  1.00241.29           C
ATOM     31  C   THR     4     -50.307 -28.042 -14.734  1.00241.29           C
ATOM     32  O   THR     4     -50.673 -27.743 -15.870  1.00241.29           O
ATOM     33  N   GLY     5     -51.047 -28.789 -13.898  1.00132.09           N
ATOM     34  CA  GLY     5     -52.357 -29.264 -14.215  1.00132.09           C
ATOM     35  C   GLY     5     -52.839 -29.872 -12.944  1.00132.09           C
ATOM     36  O   GLY     5     -52.037 -30.239 -12.087  1.00132.09           O
ATOM     37  N   LYS     6     -54.168 -30.001 -12.780  1.00282.92           N
ATOM     38  CA  LYS     6     -54.619 -30.566 -11.547  1.00282.92           C
ATOM     39  CB  LYS     6     -56.144 -30.470 -11.324  1.00282.92           C
ATOM     40  CG  LYS     6     -56.979 -31.326 -12.282  1.00282.92           C
ATOM     41  CD  LYS     6     -58.432 -31.499 -11.826  1.00282.92           C
ATOM     42  CE  LYS     6     -59.337 -30.307 -12.146  1.00282.92           C
ATOM     43  NZ  LYS     6     -58.854 -29.097 -11.445  1.00282.92           N
ATOM     44  C   LYS     6     -54.233 -32.005 -11.563  1.00282.92           C
ATOM     45  O   LYS     6     -54.423 -32.697 -12.561  1.00282.92           O
ATOM     46  N   GLU     7     -53.639 -32.479 -10.451  1.00297.81           N
ATOM     47  CA  GLU     7     -53.246 -33.853 -10.364  1.00297.81           C
ATOM     48  CB  GLU     7     -51.743 -34.086 -10.605  1.00297.81           C
ATOM     49  CG  GLU     7     -51.364 -35.565 -10.720  1.00297.81           C
ATOM     50  CD  GLU     7     -49.846 -35.678 -10.757  1.00297.81           C
ATOM     51  OE1 GLU     7     -49.164 -34.656 -10.477  1.00297.81           O
ATOM     52  OE2 GLU     7     -49.347 -36.795 -11.059  1.00297.81           O
ATOM     53  C   GLU     7     -53.529 -34.282  -8.963  1.00297.81           C
ATOM     54  O   GLU     7     -53.579 -33.457  -8.050  1.00297.81           O
ATOM     55  N   LEU     8     -53.763 -35.591  -8.754  1.00244.20           N
ATOM     56  CA  LEU     8     -54.009 -36.062  -7.423  1.00244.20           C
ATOM     57  CB  LEU     8     -55.492 -36.437  -7.215  1.00244.20           C
ATOM     58  CG  LEU     8     -55.927 -36.649  -5.750  1.00244.20           C
ATOM     59  CD1 LEU     8     -57.416 -37.022  -5.666  1.00244.20           C
ATOM     60  CD2 LEU     8     -55.027 -37.654  -5.016  1.00244.20           C
ATOM     61  C   LEU     8     -53.134 -37.260  -7.246  1.00244.20           C
ATOM     62  O   LEU     8     -53.040 -38.091  -8.145  1.00244.20           O
ATOM     63  N   VAL     9     -52.439 -37.372  -6.096  1.00 78.66           N
ATOM     64  CA  VAL     9     -51.546 -38.484  -5.897  1.00 78.66           C
ATOM     65  CB  VAL     9     -50.111 -38.106  -6.133  1.00 78.66           C
ATOM     66  CG1 VAL     9     -49.208 -39.316  -5.831  1.00 78.66           C
ATOM     67  CG2 VAL     9     -49.982 -37.563  -7.566  1.00 78.66           C
ATOM     68  C   VAL     9     -51.635 -38.932  -4.468  1.00 78.66           C
ATOM     69  O   VAL     9     -51.993 -38.154  -3.586  1.00 78.66           O
ATOM     70  N   LEU    10     -51.336 -40.224  -4.210  1.00235.66           N
ATOM     71  CA  LEU    10     -51.321 -40.715  -2.861  1.00235.66           C
ATOM     72  CB  LEU    10     -52.164 -41.979  -2.609  1.00235.66           C
ATOM     73  CG  LEU    10     -53.665 -41.804  -2.881  1.00235.66           C
ATOM     74  CD1 LEU    10     -53.933 -41.642  -4.384  1.00235.66           C
ATOM     75  CD2 LEU    10     -54.489 -42.925  -2.230  1.00235.66           C
ATOM     76  C   LEU    10     -49.913 -41.103  -2.564  1.00235.66           C
ATOM     77  O   LEU    10     -49.203 -41.607  -3.432  1.00235.66           O
ATOM     78  N   VAL    11     -49.465 -40.868  -1.317  1.00 73.68           N
ATOM     79  CA  VAL    11     -48.117 -41.198  -0.968  1.00 73.68           C
ATOM     80  CB  VAL    11     -47.262 -39.980  -0.749  1.00 73.68           C
ATOM     81  CG1 VAL    11     -45.845 -40.398  -0.318  1.00 73.68           C
ATOM     82  CG2 VAL    11     -47.290 -39.152  -2.044  1.00 73.68           C
ATOM     83  C   VAL    11     -48.162 -41.987   0.300  1.00 73.68           C
ATOM     84  O   VAL    11     -49.139 -41.937   1.045  1.00 73.68           O
ATOM     85  N   LEU    12     -47.094 -42.765   0.561  1.00247.59           N
ATOM     86  CA  LEU    12     -47.026 -43.562   1.748  1.00247.59           C
ATOM     87  CB  LEU    12     -45.719 -44.389   1.809  1.00247.59           C
ATOM     88  CG  LEU    12     -45.504 -45.312   3.034  1.00247.59           C
ATOM     89  CD1 LEU    12     -44.222 -46.145   2.852  1.00247.59           C
ATOM     90  CD2 LEU    12     -45.466 -44.554   4.375  1.00247.59           C
ATOM     91  C   LEU    12     -47.067 -42.604   2.884  1.00247.59           C
ATOM     92  O   LEU    12     -46.420 -41.560   2.847  1.00247.59           O
ATOM     93  N   TYR    13     -47.858 -42.931   3.921  1.00265.17           N
ATOM     94  CA  TYR    13     -47.940 -42.047   5.041  1.00265.17           C
ATOM     95  CB  TYR    13     -49.387 -41.687   5.424  1.00265.17           C
ATOM     96  CG  TYR    13     -49.369 -41.034   6.763  1.00265.17           C
ATOM     97  CD1 TYR    13     -48.791 -39.800   6.946  1.00265.17           C
ATOM     98  CD2 TYR    13     -49.967 -41.653   7.836  1.00265.17           C
ATOM     99  CE1 TYR    13     -48.787 -39.209   8.191  1.00265.17           C
ATOM    100  CE2 TYR    13     -49.969 -41.069   9.082  1.00265.17           C
ATOM    101  CZ  TYR    13     -49.380 -39.840   9.259  1.00265.17           C
ATOM    102  OH  TYR    13     -49.376 -39.233  10.535  1.00265.17           O
ATOM    103  C   TYR    13     -47.294 -42.693   6.216  1.00265.17           C
ATOM    104  O   TYR    13     -47.831 -43.622   6.815  1.00265.17           O
ATOM    105  N   ASP    14     -46.090 -42.203   6.555  1.00204.19           N
ATOM    106  CA  ASP    14     -45.381 -42.658   7.709  1.00204.19           C
ATOM    107  CB  ASP    14     -44.154 -43.524   7.372  1.00204.19           C
ATOM    108  CG  ASP    14     -43.596 -44.076   8.676  1.00204.19           C
ATOM    109  OD1 ASP    14     -44.414 -44.505   9.532  1.00204.19           O
ATOM    110  OD2 ASP    14     -42.347 -44.064   8.842  1.00204.19           O
ATOM    111  C   ASP    14     -44.837 -41.417   8.328  1.00204.19           C
ATOM    112  O   ASP    14     -43.623 -41.269   8.465  1.00204.19           O
ATOM    113  N   TYR    15     -45.718 -40.485   8.730  1.00273.24           N
ATOM    114  CA  TYR    15     -45.184 -39.272   9.267  1.00273.24           C
ATOM    115  CB  TYR    15     -45.743 -38.007   8.592  1.00273.24           C
ATOM    116  CG  TYR    15     -45.091 -36.817   9.210  1.00273.24           C
ATOM    117  CD1 TYR    15     -43.837 -36.423   8.801  1.00273.24           C
ATOM    118  CD2 TYR    15     -45.726 -36.094  10.193  1.00273.24           C
ATOM    119  CE1 TYR    15     -43.227 -35.322   9.360  1.00273.24           C
ATOM    120  CE2 TYR    15     -45.121 -34.995  10.755  1.00273.24           C
ATOM    121  CZ  TYR    15     -43.870 -34.608  10.340  1.00273.24           C
ATOM    122  OH  TYR    15     -43.245 -33.482  10.914  1.00273.24           O
ATOM    123  C   TYR    15     -45.542 -39.227  10.711  1.00273.24           C
ATOM    124  O   TYR    15     -46.701 -39.391  11.088  1.00273.24           O
ATOM    125  N   GLN    16     -44.520 -39.018  11.558  1.00284.97           N
ATOM    126  CA  GLN    16     -44.715 -38.972  12.974  1.00284.97           C
ATOM    127  CB  GLN    16     -43.805 -39.954  13.725  1.00284.97           C
ATOM    128  CG  GLN    16     -42.317 -39.664  13.534  1.00284.97           C
ATOM    129  CD  GLN    16     -41.543 -40.796  14.183  1.00284.97           C
ATOM    130  OE1 GLN    16     -41.804 -41.166  15.326  1.00284.97           O
ATOM    131  NE2 GLN    16     -40.574 -41.379  13.428  1.00284.97           N
ATOM    132  C   GLN    16     -44.379 -37.585  13.407  1.00284.97           C
ATOM    133  O   GLN    16     -43.555 -36.914  12.786  1.00284.97           O
ATOM    134  N   GLU    17     -45.030 -37.097  14.479  1.00262.70           N
ATOM    135  CA  GLU    17     -44.751 -35.749  14.863  1.00262.70           C
ATOM    136  CB  GLU    17     -45.972 -34.977  15.384  1.00262.70           C
ATOM    137  CG  GLU    17     -45.658 -33.511  15.681  1.00262.70           C
ATOM    138  CD  GLU    17     -46.876 -32.887  16.350  1.00262.70           C
ATOM    139  OE1 GLU    17     -47.604 -33.629  17.061  1.00262.70           O
ATOM    140  OE2 GLU    17     -47.085 -31.655  16.166  1.00262.70           O
ATOM    141  C   GLU    17     -43.758 -35.762  15.970  1.00262.70           C
ATOM    142  O   GLU    17     -44.019 -36.275  17.058  1.00262.70           O
ATOM    143  N   LYS    18     -42.570 -35.199  15.693  1.00293.55           N
ATOM    144  CA  LYS    18     -41.544 -35.059  16.677  1.00293.55           C
ATOM    145  CB  LYS    18     -40.936 -36.391  17.165  1.00293.55           C
ATOM    146  CG  LYS    18     -40.306 -37.259  16.070  1.00293.55           C
ATOM    147  CD  LYS    18     -39.512 -38.455  16.605  1.00293.55           C
ATOM    148  CE  LYS    18     -38.008 -38.207  16.739  1.00293.55           C
ATOM    149  NZ  LYS    18     -37.324 -39.463  17.136  1.00293.55           N
ATOM    150  C   LYS    18     -40.485 -34.230  16.036  1.00293.55           C
ATOM    151  O   LYS    18     -40.455 -34.096  14.814  1.00293.55           O
ATOM    152  N   SER    19     -39.611 -33.614  16.852  1.00166.15           N
ATOM    153  CA  SER    19     -38.576 -32.794  16.299  1.00166.15           C
ATOM    154  CB  SER    19     -37.884 -31.891  17.333  1.00166.15           C
ATOM    155  OG  SER    19     -36.851 -31.139  16.713  1.00166.15           O
ATOM    156  C   SER    19     -37.528 -33.686  15.739  1.00166.15           C
ATOM    157  O   SER    19     -37.330 -34.815  16.197  1.00166.15           O
ATOM    158  N   PRO    20     -36.873 -33.219  14.723  1.00170.59           N
ATOM    159  CA  PRO    20     -35.807 -34.008  14.198  1.00170.59           C
ATOM    160  CD  PRO    20     -37.536 -32.437  13.690  1.00170.59           C
ATOM    161  CB  PRO    20     -35.510 -33.452  12.809  1.00170.59           C
ATOM    162  CG  PRO    20     -36.855 -32.845  12.371  1.00170.59           C
ATOM    163  C   PRO    20     -34.661 -33.913  15.144  1.00170.59           C
ATOM    164  O   PRO    20     -34.322 -32.802  15.551  1.00170.59           O
ATOM    165  N   ARG    21     -34.040 -35.050  15.501  1.00195.11           N
ATOM    166  CA  ARG    21     -32.876 -34.962  16.329  1.00195.11           C
ATOM    167  CB  ARG    21     -32.935 -35.802  17.615  1.00195.11           C
ATOM    168  CG  ARG    21     -33.900 -35.298  18.694  1.00195.11           C
ATOM    169  CD  ARG    21     -33.870 -36.214  19.920  1.00195.11           C
ATOM    170  NE  ARG    21     -34.649 -35.596  21.028  1.00195.11           N
ATOM    171  CZ  ARG    21     -34.588 -36.187  22.256  1.00195.11           C
ATOM    172  NH1 ARG    21     -33.816 -37.302  22.420  1.00195.11           N
ATOM    173  NH2 ARG    21     -35.286 -35.677  23.311  1.00195.11           N
ATOM    174  C   ARG    21     -31.780 -35.553  15.521  1.00195.11           C
ATOM    175  O   ARG    21     -31.774 -36.754  15.260  1.00195.11           O
ATOM    176  N   GLU    22     -30.821 -34.728  15.079  1.00229.72           N
ATOM    177  CA  GLU    22     -29.779 -35.347  14.330  1.00229.72           C
ATOM    178  CB  GLU    22     -29.942 -35.199  12.807  1.00229.72           C
ATOM    179  CG  GLU    22     -31.200 -35.920  12.317  1.00229.72           C
ATOM    180  CD  GLU    22     -31.206 -36.010  10.798  1.00229.72           C
ATOM    181  OE1 GLU    22     -30.128 -35.811  10.178  1.00229.72           O
ATOM    182  OE2 GLU    22     -32.299 -36.295  10.238  1.00229.72           O
ATOM    183  C   GLU    22     -28.490 -34.750  14.766  1.00229.72           C
ATOM    184  O   GLU    22     -28.369 -33.537  14.929  1.00229.72           O
ATOM    185  N   LEU    23     -27.484 -35.618  14.986  1.00263.38           N
ATOM    186  CA  LEU    23     -26.197 -35.155  15.407  1.00263.38           C
ATOM    187  CB  LEU    23     -25.271 -36.306  15.853  1.00263.38           C
ATOM    188  CG  LEU    23     -23.888 -35.919  16.425  1.00263.38           C
ATOM    189  CD1 LEU    23     -23.136 -37.179  16.880  1.00263.38           C
ATOM    190  CD2 LEU    23     -23.043 -35.075  15.453  1.00263.38           C
ATOM    191  C   LEU    23     -25.632 -34.468  14.215  1.00263.38           C
ATOM    192  O   LEU    23     -25.749 -34.955  13.094  1.00263.38           O
ATOM    193  N   THR    24     -25.003 -33.298  14.424  1.00236.57           N
ATOM    194  CA  THR    24     -24.540 -32.560  13.293  1.00236.57           C
ATOM    195  CB  THR    24     -25.037 -31.143  13.280  1.00236.57           C
ATOM    196  OG1 THR    24     -24.647 -30.494  12.080  1.00236.57           O
ATOM    197  CG2 THR    24     -24.475 -30.392  14.501  1.00236.57           C
ATOM    198  C   THR    24     -23.050 -32.512  13.298  1.00236.57           C
ATOM    199  O   THR    24     -22.418 -32.196  14.305  1.00236.57           O
ATOM    200  N   ILE    25     -22.456 -32.858  12.141  1.00114.73           N
ATOM    201  CA  ILE    25     -21.039 -32.777  11.956  1.00114.73           C
ATOM    202  CB  ILE    25     -20.334 -34.103  11.923  1.00114.73           C
ATOM    203  CG1 ILE    25     -18.808 -33.887  11.954  1.00114.73           C
ATOM    204  CG2 ILE    25     -20.837 -34.907  10.713  1.00114.73           C
ATOM    205  CD1 ILE    25     -18.015 -35.154  12.271  1.00114.73           C
ATOM    206  C   ILE    25     -20.845 -32.104  10.641  1.00114.73           C
ATOM    207  O   ILE    25     -21.695 -32.204   9.758  1.00114.73           O
ATOM    208  N   LYS    26     -19.727 -31.373  10.476  1.00230.87           N
ATOM    209  CA  LYS    26     -19.566 -30.677   9.237  1.00230.87           C
ATOM    210  CB  LYS    26     -18.479 -29.584   9.289  1.00230.87           C
ATOM    211  CG  LYS    26     -17.085 -30.098   9.656  1.00230.87           C
ATOM    212  CD  LYS    26     -16.003 -29.016   9.600  1.00230.87           C
ATOM    213  CE  LYS    26     -15.527 -28.669   8.191  1.00230.87           C
ATOM    214  NZ  LYS    26     -14.600 -29.713   7.696  1.00230.87           N
ATOM    215  C   LYS    26     -19.207 -31.664   8.181  1.00230.87           C
ATOM    216  O   LYS    26     -18.083 -32.160   8.122  1.00230.87           O
ATOM    217  N   LYS    27     -20.193 -31.989   7.323  1.00344.44           N
ATOM    218  CA  LYS    27     -19.951 -32.856   6.212  1.00344.44           C
ATOM    219  CB  LYS    27     -20.177 -34.357   6.513  1.00344.44           C
ATOM    220  CG  LYS    27     -21.622 -34.778   6.817  1.00344.44           C
ATOM    221  CD  LYS    27     -22.536 -34.826   5.588  1.00344.44           C
ATOM    222  CE  LYS    27     -23.904 -35.462   5.859  1.00344.44           C
ATOM    223  NZ  LYS    27     -24.782 -34.505   6.560  1.00344.44           N
ATOM    224  C   LYS    27     -20.893 -32.428   5.137  1.00344.44           C
ATOM    225  O   LYS    27     -22.040 -32.075   5.409  1.00344.44           O
ATOM    226  N   GLY    28     -20.421 -32.433   3.879  1.00 58.10           N
ATOM    227  CA  GLY    28     -21.256 -32.023   2.792  1.00 58.10           C
ATOM    228  C   GLY    28     -21.057 -30.557   2.626  1.00 58.10           C
ATOM    229  O   GLY    28     -21.531 -29.958   1.663  1.00 58.10           O
ATOM    230  N   ASP    29     -20.338 -29.937   3.579  1.00191.90           N
ATOM    231  CA  ASP    29     -20.090 -28.535   3.464  1.00191.90           C
ATOM    232  CB  ASP    29     -19.439 -27.928   4.714  1.00191.90           C
ATOM    233  CG  ASP    29     -19.443 -26.422   4.538  1.00191.90           C
ATOM    234  OD1 ASP    29     -20.434 -25.895   3.969  1.00191.90           O
ATOM    235  OD2 ASP    29     -18.455 -25.776   4.982  1.00191.90           O
ATOM    236  C   ASP    29     -19.131 -28.386   2.335  1.00191.90           C
ATOM    237  O   ASP    29     -18.280 -29.249   2.126  1.00191.90           O
ATOM    238  N   ILE    30     -19.246 -27.290   1.564  1.00121.61           N
ATOM    239  CA  ILE    30     -18.353 -27.169   0.454  1.00121.61           C
ATOM    240  CB  ILE    30     -19.038 -27.166  -0.879  1.00121.61           C
ATOM    241  CG1 ILE    30     -17.987 -27.236  -1.998  1.00121.61           C
ATOM    242  CG2 ILE    30     -19.965 -25.943  -0.959  1.00121.61           C
ATOM    243  CD1 ILE    30     -18.584 -27.464  -3.385  1.00121.61           C
ATOM    244  C   ILE    30     -17.562 -25.909   0.548  1.00121.61           C
ATOM    245  O   ILE    30     -18.099 -24.816   0.713  1.00121.61           O
ATOM    246  N   LEU    31     -16.229 -26.053   0.456  1.00229.28           N
ATOM    247  CA  LEU    31     -15.365 -24.916   0.426  1.00229.28           C
ATOM    248  CB  LEU    31     -14.381 -24.849   1.600  1.00229.28           C
ATOM    249  CG  LEU    31     -15.063 -24.598   2.960  1.00229.28           C
ATOM    250  CD1 LEU    31     -16.028 -25.742   3.325  1.00229.28           C
ATOM    251  CD2 LEU    31     -14.021 -24.317   4.057  1.00229.28           C
ATOM    252  C   LEU    31     -14.563 -25.071  -0.820  1.00229.28           C
ATOM    253  O   LEU    31     -14.109 -26.170  -1.136  1.00229.28           O
ATOM    254  N   THR    32     -14.385 -23.972  -1.576  1.00263.40           N
ATOM    255  CA  THR    32     -13.624 -24.040  -2.789  1.00263.40           C
ATOM    256  CB  THR    32     -13.724 -22.798  -3.629  1.00263.40           C
ATOM    257  OG1 THR    32     -13.192 -21.692  -2.916  1.00263.40           O
ATOM    258  CG2 THR    32     -15.201 -22.545  -3.976  1.00263.40           C
ATOM    259  C   THR    32     -12.198 -24.186  -2.386  1.00263.40           C
ATOM    260  O   THR    32     -11.762 -23.579  -1.410  1.00263.40           O
ATOM    261  N   LEU    33     -11.431 -25.017  -3.115  1.00259.52           N
ATOM    262  CA  LEU    33     -10.065 -25.176  -2.723  1.00259.52           C
ATOM    263  CB  LEU    33      -9.611 -26.650  -2.695  1.00259.52           C
ATOM    264  CG  LEU    33      -8.185 -26.932  -2.153  1.00259.52           C
ATOM    265  CD1 LEU    33      -7.065 -26.344  -3.027  1.00259.52           C
ATOM    266  CD2 LEU    33      -8.056 -26.542  -0.674  1.00259.52           C
ATOM    267  C   LEU    33      -9.229 -24.464  -3.732  1.00259.52           C
ATOM    268  O   LEU    33      -8.787 -25.043  -4.723  1.00259.52           O
ATOM    269  N   LEU    34      -9.027 -23.154  -3.520  1.00235.91           N
ATOM    270  CA  LEU    34      -8.106 -22.422  -4.332  1.00235.91           C
ATOM    271  CB  LEU    34      -8.745 -21.450  -5.342  1.00235.91           C
ATOM    272  CG  LEU    34      -9.547 -22.162  -6.446  1.00235.91           C
ATOM    273  CD1 LEU    34     -10.807 -22.823  -5.864  1.00235.91           C
ATOM    274  CD2 LEU    34      -9.835 -21.228  -7.631  1.00235.91           C
ATOM    275  C   LEU    34      -7.341 -21.608  -3.356  1.00235.91           C
ATOM    276  O   LEU    34      -7.919 -20.832  -2.598  1.00235.91           O
ATOM    277  N   ASN    35      -6.013 -21.790  -3.312  1.00191.75           N
ATOM    278  CA  ASN    35      -5.271 -21.022  -2.366  1.00191.75           C
ATOM    279  CB  ASN    35      -4.434 -21.899  -1.413  1.00191.75           C
ATOM    280  CG  ASN    35      -3.972 -21.058  -0.230  1.00191.75           C
ATOM    281  OD1 ASN    35      -4.302 -19.878  -0.122  1.00191.75           O
ATOM    282  ND2 ASN    35      -3.181 -21.683   0.685  1.00191.75           N
ATOM    283  C   ASN    35      -4.331 -20.169  -3.148  1.00191.75           C
ATOM    284  O   ASN    35      -3.356 -20.663  -3.713  1.00191.75           O
ATOM    285  N   SER    36      -4.617 -18.858  -3.221  1.00162.51           N
ATOM    286  CA  SER    36      -3.694 -17.990  -3.882  1.00162.51           C
ATOM    287  CB  SER    36      -4.277 -17.257  -5.108  1.00162.51           C
ATOM    288  OG  SER    36      -3.292 -16.414  -5.691  1.00162.51           O
ATOM    289  C   SER    36      -3.333 -16.955  -2.874  1.00162.51           C
ATOM    290  O   SER    36      -4.155 -16.121  -2.496  1.00162.51           O
ATOM    291  N   THR    37      -2.079 -17.013  -2.392  1.00275.41           N
ATOM    292  CA  THR    37      -1.598 -16.057  -1.443  1.00275.41           C
ATOM    293  CB  THR    37      -1.805 -16.457  -0.013  1.00275.41           C
ATOM    294  OG1 THR    37      -1.473 -15.383   0.856  1.00275.41           O
ATOM    295  CG2 THR    37      -0.910 -17.672   0.288  1.00275.41           C
ATOM    296  C   THR    37      -0.130 -16.007  -1.659  1.00275.41           C
ATOM    297  O   THR    37       0.407 -16.779  -2.452  1.00275.41           O
ATOM    298  N   ASN    38       0.572 -15.088  -0.975  1.00223.68           N
ATOM    299  CA  ASN    38       1.978 -15.103  -1.196  1.00223.68           C
ATOM    300  CB  ASN    38       2.623 -13.708  -1.202  1.00223.68           C
ATOM    301  CG  ASN    38       2.139 -12.983  -2.453  1.00223.68           C
ATOM    302  OD1 ASN    38       1.176 -13.400  -3.095  1.00223.68           O
ATOM    303  ND2 ASN    38       2.842 -11.878  -2.821  1.00223.68           N
ATOM    304  C   ASN    38       2.581 -15.890  -0.087  1.00223.68           C
ATOM    305  O   ASN    38       2.708 -15.414   1.040  1.00223.68           O
ATOM    306  N   LYS    39       2.954 -17.143  -0.393  1.00139.97           N
ATOM    307  CA  LYS    39       3.580 -17.978   0.580  1.00139.97           C
ATOM    308  CB  LYS    39       3.985 -19.315  -0.060  1.00139.97           C
ATOM    309  CG  LYS    39       5.137 -20.058   0.626  1.00139.97           C
ATOM    310  CD  LYS    39       4.817 -20.720   1.963  1.00139.97           C
ATOM    311  CE  LYS    39       5.923 -21.676   2.404  1.00139.97           C
ATOM    312  NZ  LYS    39       5.540 -22.367   3.653  1.00139.97           N
ATOM    313  C   LYS    39       4.834 -17.290   0.992  1.00139.97           C
ATOM    314  O   LYS    39       5.083 -17.056   2.174  1.00139.97           O
ATOM    315  N   ASP    40       5.654 -16.954  -0.016  1.00 61.34           N
ATOM    316  CA  ASP    40       6.919 -16.317   0.160  1.00 61.34           C
ATOM    317  CB  ASP    40       7.836 -16.440  -1.068  1.00 61.34           C
ATOM    318  CG  ASP    40       8.384 -17.859  -1.068  1.00 61.34           C
ATOM    319  OD1 ASP    40       7.820 -18.708  -0.326  1.00 61.34           O
ATOM    320  OD2 ASP    40       9.383 -18.113  -1.792  1.00 61.34           O
ATOM    321  C   ASP    40       6.792 -14.864   0.497  1.00 61.34           C
ATOM    322  O   ASP    40       7.670 -14.317   1.158  1.00 61.34           O
ATOM    323  N   TRP    41       5.717 -14.180   0.059  1.00 75.52           N
ATOM    324  CA  TRP    41       5.766 -12.751   0.187  1.00 75.52           C
ATOM    325  CB  TRP    41       5.491 -12.084  -1.167  1.00 75.52           C
ATOM    326  CG  TRP    41       6.446 -12.596  -2.217  1.00 75.52           C
ATOM    327  CD2 TRP    41       7.674 -11.963  -2.605  1.00 75.52           C
ATOM    328  CD1 TRP    41       6.355 -13.743  -2.956  1.00 75.52           C
ATOM    329  NE1 TRP    41       7.457 -13.869  -3.763  1.00 75.52           N
ATOM    330  CE2 TRP    41       8.279 -12.780  -3.561  1.00 75.52           C
ATOM    331  CE3 TRP    41       8.256 -10.798  -2.195  1.00 75.52           C
ATOM    332  CZ2 TRP    41       9.476 -12.445  -4.121  1.00 75.52           C
ATOM    333  CZ3 TRP    41       9.462 -10.461  -2.766  1.00 75.52           C
ATOM    334  CH2 TRP    41      10.062 -11.268  -3.709  1.00 75.52           C
ATOM    335  C   TRP    41       4.766 -12.252   1.187  1.00 75.52           C
ATOM    336  O   TRP    41       3.674 -12.800   1.332  1.00 75.52           O
ATOM    337  N   TRP    42       5.147 -11.176   1.913  1.00 56.78           N
ATOM    338  CA  TRP    42       4.307 -10.573   2.909  1.00 56.78           C
ATOM    339  CB  TRP    42       4.791 -10.759   4.358  1.00 56.78           C
ATOM    340  CG  TRP    42       4.521 -12.126   4.931  1.00 56.78           C
ATOM    341  CD2 TRP    42       3.283 -12.473   5.561  1.00 56.78           C
ATOM    342  CD1 TRP    42       5.310 -13.229   4.987  1.00 56.78           C
ATOM    343  NE1 TRP    42       4.639 -14.256   5.614  1.00 56.78           N
ATOM    344  CE2 TRP    42       3.387 -13.800   5.970  1.00 56.78           C
ATOM    345  CE3 TRP    42       2.149 -11.745   5.780  1.00 56.78           C
ATOM    346  CZ2 TRP    42       2.352 -14.426   6.607  1.00 56.78           C
ATOM    347  CZ3 TRP    42       1.107 -12.373   6.422  1.00 56.78           C
ATOM    348  CH2 TRP    42       1.207 -13.689   6.826  1.00 56.78           C
ATOM    349  C   TRP    42       4.242  -9.099   2.681  1.00 56.78           C
ATOM    350  O   TRP    42       5.053  -8.523   1.956  1.00 56.78           O
ATOM    351  N   LYS    43       3.233  -8.467   3.318  1.00 95.32           N
ATOM    352  CA  LYS    43       2.990  -7.057   3.227  1.00 95.32           C
ATOM    353  CB  LYS    43       1.579  -6.777   2.684  1.00 95.32           C
ATOM    354  CG  LYS    43       1.218  -5.313   2.476  1.00 95.32           C
ATOM    355  CD  LYS    43      -0.116  -5.144   1.747  1.00 95.32           C
ATOM    356  CE  LYS    43      -1.335  -5.528   2.594  1.00 95.32           C
ATOM    357  NZ  LYS    43      -1.325  -6.986   2.871  1.00 95.32           N
ATOM    358  C   LYS    43       3.036  -6.520   4.619  1.00 95.32           C
ATOM    359  O   LYS    43       2.373  -7.046   5.510  1.00 95.32           O
ATOM    360  N   VAL    44       3.832  -5.459   4.856  1.00 98.32           N
ATOM    361  CA  VAL    44       3.887  -4.929   6.186  1.00 98.32           C
ATOM    362  CB  VAL    44       4.765  -5.736   7.103  1.00 98.32           C
ATOM    363  CG1 VAL    44       6.224  -5.601   6.637  1.00 98.32           C
ATOM    364  CG2 VAL    44       4.506  -5.297   8.556  1.00 98.32           C
ATOM    365  C   VAL    44       4.406  -3.528   6.134  1.00 98.32           C
ATOM    366  O   VAL    44       4.918  -3.080   5.109  1.00 98.32           O
ATOM    367  N   GLU    45       4.260  -2.798   7.259  1.00 88.16           N
ATOM    368  CA  GLU    45       4.716  -1.443   7.347  1.00 88.16           C
ATOM    369  CB  GLU    45       3.671  -0.463   7.911  1.00 88.16           C
ATOM    370  CG  GLU    45       3.304  -0.734   9.373  1.00 88.16           C
ATOM    371  CD  GLU    45       2.555   0.485   9.891  1.00 88.16           C
ATOM    372  OE1 GLU    45       2.860   1.607   9.405  1.00 88.16           O
ATOM    373  OE2 GLU    45       1.678   0.319  10.783  1.00 88.16           O
ATOM    374  C   GLU    45       5.860  -1.412   8.310  1.00 88.16           C
ATOM    375  O   GLU    45       5.909  -2.169   9.279  1.00 88.16           O
ATOM    376  N   VAL    46       6.812  -0.498   8.056  1.00114.29           N
ATOM    377  CA  VAL    46       7.983  -0.359   8.862  1.00114.29           C
ATOM    378  CB  VAL    46       9.229  -0.791   8.137  1.00114.29           C
ATOM    379  CG1 VAL    46       9.508   0.189   6.986  1.00114.29           C
ATOM    380  CG2 VAL    46      10.370  -0.946   9.154  1.00114.29           C
ATOM    381  C   VAL    46       8.063   1.098   9.179  1.00114.29           C
ATOM    382  O   VAL    46       7.078   1.815   9.018  1.00114.29           O
ATOM    383  N   ASN    47       9.217   1.576   9.676  1.00112.92           N
ATOM    384  CA  ASN    47       9.310   2.957  10.041  1.00112.92           C
ATOM    385  CB  ASN    47      10.715   3.346  10.520  1.00112.92           C
ATOM    386  CG  ASN    47      11.003   2.546  11.781  1.00112.92           C
ATOM    387  OD1 ASN    47      10.321   2.689  12.795  1.00112.92           O
ATOM    388  ND2 ASN    47      12.040   1.669  11.714  1.00112.92           N
ATOM    389  C   ASN    47       9.018   3.781   8.829  1.00112.92           C
ATOM    390  O   ASN    47       9.862   3.950   7.950  1.00112.92           O
ATOM    391  N   ASP    48       7.790   4.325   8.775  1.00109.86           N
ATOM    392  CA  ASP    48       7.350   5.204   7.736  1.00109.86           C
ATOM    393  CB  ASP    48       8.178   6.501   7.706  1.00109.86           C
ATOM    394  CG  ASP    48       7.420   7.548   6.907  1.00109.86           C
ATOM    395  OD1 ASP    48       6.356   7.205   6.328  1.00109.86           O
ATOM    396  OD2 ASP    48       7.900   8.714   6.871  1.00109.86           O
ATOM    397  C   ASP    48       7.441   4.550   6.391  1.00109.86           C
ATOM    398  O   ASP    48       7.633   5.223   5.380  1.00109.86           O
ATOM    399  N   ARG    49       7.291   3.217   6.304  1.00 92.36           N
ATOM    400  CA  ARG    49       7.329   2.700   4.970  1.00 92.36           C
ATOM    401  CB  ARG    49       8.720   2.272   4.489  1.00 92.36           C
ATOM    402  CG  ARG    49       9.687   3.435   4.267  1.00 92.36           C
ATOM    403  CD  ARG    49      11.043   2.949   3.762  1.00 92.36           C
ATOM    404  NE  ARG    49      11.526   1.959   4.764  1.00 92.36           N
ATOM    405  CZ  ARG    49      12.662   2.210   5.475  1.00 92.36           C
ATOM    406  NH1 ARG    49      13.396   3.330   5.208  1.00 92.36           N
ATOM    407  NH2 ARG    49      13.061   1.340   6.451  1.00 92.36           N
ATOM    408  C   ARG    49       6.454   1.504   4.892  1.00 92.36           C
ATOM    409  O   ARG    49       6.128   0.868   5.893  1.00 92.36           O
ATOM    410  N   GLN    50       6.007   1.199   3.665  1.00 81.04           N
ATOM    411  CA  GLN    50       5.208   0.035   3.487  1.00 81.04           C
ATOM    412  CB  GLN    50       3.721   0.335   3.275  1.00 81.04           C
ATOM    413  CG  GLN    50       2.843  -0.899   3.448  1.00 81.04           C
ATOM    414  CD  GLN    50       1.410  -0.409   3.576  1.00 81.04           C
ATOM    415  OE1 GLN    50       1.080   0.696   3.148  1.00 81.04           O
ATOM    416  NE2 GLN    50       0.532  -1.251   4.186  1.00 81.04           N
ATOM    417  C   GLN    50       5.729  -0.645   2.271  1.00 81.04           C
ATOM    418  O   GLN    50       6.123   0.003   1.301  1.00 81.04           O
ATOM    419  N   GLY    51       5.753  -1.990   2.308  1.00 19.66           N
ATOM    420  CA  GLY    51       6.270  -2.696   1.178  1.00 19.66           C
ATOM    421  C   GLY    51       6.061  -4.158   1.385  1.00 19.66           C
ATOM    422  O   GLY    51       5.386  -4.588   2.321  1.00 19.66           O
ATOM    423  N   PHE    52       6.652  -4.956   0.476  1.00101.55           N
ATOM    424  CA  PHE    52       6.532  -6.381   0.498  1.00101.55           C
ATOM    425  CB  PHE    52       6.076  -6.955  -0.857  1.00101.55           C
ATOM    426  CG  PHE    52       4.732  -6.388  -1.186  1.00101.55           C
ATOM    427  CD1 PHE    52       4.632  -5.168  -1.813  1.00101.55           C
ATOM    428  CD2 PHE    52       3.575  -7.059  -0.866  1.00101.55           C
ATOM    429  CE1 PHE    52       3.403  -4.632  -2.116  1.00101.55           C
ATOM    430  CE2 PHE    52       2.343  -6.528  -1.167  1.00101.55           C
ATOM    431  CZ  PHE    52       2.253  -5.314  -1.800  1.00101.55           C
ATOM    432  C   PHE    52       7.905  -6.933   0.739  1.00101.55           C
ATOM    433  O   PHE    52       8.897  -6.391   0.253  1.00101.55           O
ATOM    434  N   ILE    53       7.990  -8.016   1.539  1.00127.19           N
ATOM    435  CA  ILE    53       9.239  -8.674   1.807  1.00127.19           C
ATOM    436  CB  ILE    53       9.899  -8.222   3.087  1.00127.19           C
ATOM    437  CG1 ILE    53      10.206  -6.717   2.994  1.00127.19           C
ATOM    438  CG2 ILE    53      11.160  -9.071   3.347  1.00127.19           C
ATOM    439  CD1 ILE    53      10.688  -6.100   4.308  1.00127.19           C
ATOM    440  C   ILE    53       8.939 -10.143   1.907  1.00127.19           C
ATOM    441  O   ILE    53       7.792 -10.536   2.100  1.00127.19           O
ATOM    442  N   PRO    54       9.938 -10.972   1.739  1.00106.59           N
ATOM    443  CA  PRO    54       9.711 -12.389   1.870  1.00106.59           C
ATOM    444  CD  PRO    54      10.973 -10.683   0.759  1.00106.59           C
ATOM    445  CB  PRO    54      10.903 -13.072   1.201  1.00106.59           C
ATOM    446  CG  PRO    54      11.366 -12.043   0.154  1.00106.59           C
ATOM    447  C   PRO    54       9.489 -12.772   3.302  1.00106.59           C
ATOM    448  O   PRO    54      10.043 -12.135   4.198  1.00106.59           O
ATOM    449  N   ALA    55       8.666 -13.815   3.524  1.00 40.33           N
ATOM    450  CA  ALA    55       8.270 -14.315   4.812  1.00 40.33           C
ATOM    451  CB  ALA    55       7.230 -15.445   4.714  1.00 40.33           C
ATOM    452  C   ALA    55       9.422 -14.899   5.566  1.00 40.33           C
ATOM    453  O   ALA    55       9.557 -14.677   6.767  1.00 40.33           O
ATOM    454  N   ALA    56      10.299 -15.648   4.872  1.00 29.54           N
ATOM    455  CA  ALA    56      11.352 -16.389   5.510  1.00 29.54           C
ATOM    456  CB  ALA    56      12.225 -17.167   4.508  1.00 29.54           C
ATOM    457  C   ALA    56      12.242 -15.457   6.259  1.00 29.54           C
ATOM    458  O   ALA    56      12.724 -15.781   7.344  1.00 29.54           O
ATOM    459  N   TYR    57      12.469 -14.261   5.697  1.00 54.67           N
ATOM    460  CA  TYR    57      13.365 -13.299   6.266  1.00 54.67           C
ATOM    461  CB  TYR    57      13.515 -12.056   5.368  1.00 54.67           C
ATOM    462  CG  TYR    57      14.328 -12.480   4.186  1.00 54.67           C
ATOM    463  CD1 TYR    57      13.799 -13.292   3.208  1.00 54.67           C
ATOM    464  CD2 TYR    57      15.630 -12.049   4.055  1.00 54.67           C
ATOM    465  CE1 TYR    57      14.562 -13.678   2.130  1.00 54.67           C
ATOM    466  CE2 TYR    57      16.396 -12.431   2.979  1.00 54.67           C
ATOM    467  CZ  TYR    57      15.862 -13.247   2.012  1.00 54.67           C
ATOM    468  OH  TYR    57      16.649 -13.642   0.908  1.00 54.67           O
ATOM    469  C   TYR    57      12.917 -12.883   7.639  1.00 54.67           C
ATOM    470  O   TYR    57      13.743 -12.762   8.541  1.00 54.67           O
ATOM    471  N   LEU    58      11.605 -12.665   7.858  1.00165.16           N
ATOM    472  CA  LEU    58      11.177 -12.176   9.140  1.00165.16           C
ATOM    473  CB  LEU    58      10.028 -11.149   9.067  1.00165.16           C
ATOM    474  CG  LEU    58       9.544 -10.646  10.445  1.00165.16           C
ATOM    475  CD1 LEU    58      10.651  -9.876  11.179  1.00165.16           C
ATOM    476  CD2 LEU    58       8.235  -9.846  10.326  1.00165.16           C
ATOM    477  C   LEU    58      10.675 -13.284  10.000  1.00165.16           C
ATOM    478  O   LEU    58      10.083 -14.257   9.539  1.00165.16           O
ATOM    479  N   LYS    59      10.956 -13.141  11.306  1.00276.65           N
ATOM    480  CA  LYS    59      10.477 -14.005  12.336  1.00276.65           C
ATOM    481  CB  LYS    59      11.323 -15.271  12.553  1.00276.65           C
ATOM    482  CG  LYS    59      10.671 -16.272  13.512  1.00276.65           C
ATOM    483  CD  LYS    59       9.328 -16.820  13.019  1.00276.65           C
ATOM    484  CE  LYS    59       9.452 -17.833  11.875  1.00276.65           C
ATOM    485  NZ  LYS    59       8.106 -18.331  11.492  1.00276.65           N
ATOM    486  C   LYS    59      10.559 -13.156  13.557  1.00276.65           C
ATOM    487  O   LYS    59      10.771 -11.948  13.458  1.00276.65           O
ATOM    488  N   LYS    60      10.395 -13.750  14.748  1.00265.21           N
ATOM    489  CA  LYS    60      10.510 -12.967  15.940  1.00265.21           C
ATOM    490  CB  LYS    60      10.208 -13.754  17.227  1.00265.21           C
ATOM    491  CG  LYS    60       8.719 -14.075  17.385  1.00265.21           C
ATOM    492  CD  LYS    60       8.173 -15.014  16.306  1.00265.21           C
ATOM    493  CE  LYS    60       8.154 -16.487  16.714  1.00265.21           C
ATOM    494  NZ  LYS    60       6.827 -16.835  17.272  1.00265.21           N
ATOM    495  C   LYS    60      11.912 -12.450  15.980  1.00265.21           C
ATOM    496  O   LYS    60      12.744 -12.840  15.162  1.00265.21           O
ATOM    497  N   LEU    61      12.201 -11.537  16.930  1.00242.27           N
ATOM    498  CA  LEU    61      13.479 -10.887  16.970  1.00242.27           C
ATOM    499  CB  LEU    61      13.734 -10.005  18.204  1.00242.27           C
ATOM    500  CG  LEU    61      12.914  -8.707  18.244  1.00242.27           C
ATOM    501  CD1 LEU    61      11.422  -8.980  18.489  1.00242.27           C
ATOM    502  CD2 LEU    61      13.527  -7.705  19.239  1.00242.27           C
ATOM    503  C   LEU    61      14.568 -11.896  16.952  1.00242.27           C
ATOM    504  O   LEU    61      14.502 -12.938  17.603  1.00242.27           O
ATOM    505  N   ASP    62      15.597 -11.592  16.140  1.00 39.65           N
ATOM    506  CA  ASP    62      16.729 -12.444  15.995  1.00 39.65           C
ATOM    507  CB  ASP    62      17.015 -12.790  14.525  1.00 39.65           C
ATOM    508  CG  ASP    62      15.853 -13.629  14.008  1.00 39.65           C
ATOM    509  OD1 ASP    62      15.089 -14.160  14.857  1.00 39.65           O
ATOM    510  OD2 ASP    62      15.707 -13.749  12.762  1.00 39.65           O
ATOM    511  C   ASP    62      17.911 -11.631  16.510  1.00 39.65           C
ATOM    512  O   ASP    62      18.340 -11.859  17.674  1.00 39.65           O
ATOM    513  OXT ASP    62      18.398 -10.762  15.739  1.00 39.65           O
TER     514      ASP    62
END
