# Supplementary material for: Estimating local protein model quality: prospects for molecular replacement
Source: Acta Crystallogr D Struct Biol. 2020 Mar 3;76(Pt 3):285–90. doi: 10.1107/S2059798320000972 (PMC7057213; doi:10.1107/S2059798320000972)
Supplement: Supplementary file 1 [file d-76-00285-sup1.zip › models/1e6g.1ynz_A.B99990001.pdb.proq3.sscore.local]

ProQ2 ProQRosCen ProQRosFA ProQ3
-0.094403961 0.20303212 -0.06783232 -0.12594032
-0.13169138 0.17289655 -0.090167221 -0.1559421
-0.1580866 0.105992 -0.077350854 -0.14445757
-0.1570304 0.098927501 -0.081139999 -0.14794409
-0.10569115 0.075245022 -0.073258356 -0.11565435
-0.050703134 0.092665233 -0.015496895 -0.038443607
-0.03823739 0.087770748 0.023021083 -0.0086623207
0.00012831817 0.11842454 0.10690656 0.045276514
0.0078390653 0.079032031 0.14725683 0.057623746
0.054666397 0.12330248 0.19695003 0.092834698
0.072029702 0.15044134 0.23600619 0.12698346
0.1317124 0.24056259 0.24171409 0.14267473
0.14979411 0.25586896 0.27670779 0.15937597
0.19458289 0.34303039 0.2526157 0.14705238
0.16670928 0.24817207 0.18479491 0.11465978
0.12485802 0.22463075 0.10766981 0.067140402
0.082199419 0.18617541 0.028714702 0.020690215
0.12825279 0.22647495 0.088286855 0.072429112
0.14390634 0.22805795 0.045560025 0.047952714
0.15589417 0.2345969 0.068586602 0.0514447
0.17116825 0.29626495 0.065372489 0.06765186
0.1598845 0.28061458 0.039474354 0.044853944
0.15329298 0.23245795 0.042856422 0.034095793
0.13480877 0.21655079 0.020058007 0.021201585
0.13401723 0.17911535 0.04238967 0.058535564
0.15837225 0.22161492 0.027134001 0.051361597
-0.17823433 0.27256657 0.062734321 -0.028239477
-0.071820894 0.29339793 0.077288489 -0.0099319367
0.046184205 0.2947031 0.094692467 0.031166502
0.073595334 0.2144605 0.092129576 0.096937253
0.047852997 0.13405763 0.054611828 0.072934404
0.033825003 0.079138023 0.074264456 0.070210175
0.034317133 0.06418301 0.043829507 0.039806676
0.05789935 0.083045083 0.033967517 0.04982617
0.061194363 0.08882555 0.025193257 0.057617585
0.0784469 0.11971826 0.041992914 0.072870951
0.12473061 0.1829841 0.089031098 0.15003264
0.14626635 0.2106896 0.11325347 0.17312214
0.23623578 0.3109814 0.21352092 0.26107781
0.41714878 0.50982956 0.4322852 0.40313471
0.58683589 0.70237855 0.6323958 0.57520254
0.63582605 0.69313199 0.72125634 0.61562491
0.59404261 0.55635264 0.61082859 0.58459931
0.50125014 0.41758047 0.57275749 0.52714871
0.42921207 0.39981507 0.48943227 0.47625988
0.36386674 0.3495047 0.50433965 0.42281854
0.32249032 0.33602216 0.36360562 0.35308349
0.32664942 0.33488856 0.35176155 0.35717602
0.32890435 0.32553727 0.41557509 0.40695168
0.43136573 0.39110732 0.42472648 0.45813773
0.50270127 0.40625634 0.50243152 0.48980687
0.53611373 0.5051248 0.53926355 0.52542482
0.51771097 0.56084019 0.5960024 0.51230005
0.45692494 0.5468394 0.51476834 0.4850782
0.38161005 0.50784328 0.42988759 0.38326911
0.2865872 0.43446902 0.30748044 0.30237981
0.25411143 0.46722763 0.29449985 0.26056584
0.18761891 0.4232446 0.22984959 0.1891075
0.06626026 0.2958216 0.11670877 0.081110394
-0.053310053 0.20180961 -0.0020613547 -0.052330521
-0.053574694 0.19636193 -0.019723185 -0.080192702
-0.060369785 0.21140727 -0.045088327 -0.083832935
