# Supplementary material for: Estimating local protein model quality: prospects for molecular replacement
Source: Acta Crystallogr D Struct Biol. 2020 Mar 3;76(Pt 3):285–90. doi: 10.1107/S2059798320000972 (PMC7057213; doi:10.1107/S2059798320000972)
Supplement: Supplementary file 1 [file d-76-00285-sup1.zip › models/1e6g.1ynz_A.B99990001.pdb.proq3d.sscore.local]

ProQ2D ProQRosCenD ProQRosFAD ProQ3D
3.323386481497436762e-04 4.384693875908851624e-02 6.398472189903259277e-02 1.813754905015230179e-03
2.045310975518077612e-04 9.438718669116497040e-03 6.480599939823150635e-02 2.613447839394211769e-03
1.194656724692322314e-04 5.703848786652088165e-03 5.862528085708618164e-02 4.701568745076656342e-03
2.100019264617003500e-05 8.626457303762435913e-03 4.200307652354240417e-02 1.846241997554898262e-03
2.070871960313525051e-05 6.013546139001846313e-03 5.067972093820571899e-02 1.232336275279521942e-03
2.558480446168687195e-05 1.073894090950489044e-02 6.349378824234008789e-02 9.531852556392550468e-04
2.083118852169718593e-05 2.108345739543437958e-02 5.534071847796440125e-02 1.294279820285737514e-03
5.266739390208385885e-05 3.111521713435649872e-02 9.682770073413848877e-02 2.337791258469223976e-03
4.156160866841673851e-05 1.870263554155826569e-02 9.542389959096908569e-02 1.964494120329618454e-03
7.111204467946663499e-05 2.144514024257659912e-02 1.114958375692367554e-01 3.153378376737236977e-03
5.261488331598229706e-05 2.109428122639656067e-02 1.023403629660606384e-01 3.313367255032062531e-03
7.301207369891926646e-05 3.142499923706054688e-02 1.014145165681838989e-01 6.532196421176195145e-03
8.109319605864584446e-05 2.539712376892566681e-02 1.289651393890380859e-01 6.099599879235029221e-03
1.020224081003107131e-04 3.079908341169357300e-02 1.612975299358367920e-01 7.927179336547851562e-03
8.179973519872874022e-05 2.287424728274345398e-02 1.252373009920120239e-01 6.699368357658386230e-03
7.551237649749964476e-05 3.786469995975494385e-02 9.723420441150665283e-02 5.812236573547124863e-03
4.360431557870469987e-05 1.432407647371292114e-01 6.113807857036590576e-02 4.102474544197320938e-03
5.776446414529345930e-05 1.051756590604782104e-01 7.359427213668823242e-02 6.091109942644834518e-03
5.643337135552428663e-05 3.746505826711654663e-02 5.046296492218971252e-02 4.977617412805557251e-03
5.462562330649234354e-05 3.942229226231575012e-02 6.169933453202247620e-02 3.971126861870288849e-03
6.996090814936906099e-05 5.987063795328140259e-02 7.335433363914489746e-02 6.573967635631561279e-03
5.871694156667217612e-05 5.570134893059730530e-02 6.755624711513519287e-02 5.723146721720695496e-03
2.942628452728968114e-05 4.816918447613716125e-02 6.007087230682373047e-02 2.901081228628754616e-03
2.106096326315309852e-05 6.538947671651840210e-02 4.770774766802787781e-02 2.131856745108962059e-03
2.202325413236394525e-05 3.962560743093490601e-02 4.961447790265083313e-02 2.208688296377658844e-03
3.036162161151878536e-05 5.547931790351867676e-02 5.163000524044036865e-02 2.863405272364616394e-03
6.409754860214889050e-04 5.374087393283843994e-02 6.919405609369277954e-02 2.439104020595550537e-03
3.838045522570610046e-03 7.309195399284362793e-02 1.178297102451324463e-01 8.704177103936672211e-03
5.025180056691169739e-03 5.061402544379234314e-02 9.450322389602661133e-02 1.285598799586296082e-02
1.553617138415575027e-02 5.851629748940467834e-02 7.691340893507003784e-02 5.248608440160751343e-02
1.694214716553688049e-02 5.042862519621849060e-02 7.647357881069183350e-02 4.544411599636077881e-02
2.872405573725700378e-02 3.754904121160507202e-02 1.156926080584526062e-01 6.812337785959243774e-02
4.318090155720710754e-02 4.786561802029609680e-02 1.322298645973205566e-01 8.131895959377288818e-02
5.730333551764488220e-02 5.592584982514381409e-02 1.763354390859603882e-01 1.207101121544837952e-01
8.077800273895263672e-02 6.736204028129577637e-02 1.715228706598281860e-01 1.815074533224105835e-01
7.693917304277420044e-02 5.696255341172218323e-02 1.646619141101837158e-01 2.069570273160934448e-01
1.394042670726776123e-01 6.159256771206855774e-02 1.907776892185211182e-01 3.497196137905120850e-01
1.248003169894218445e-01 1.971241682767868042e-01 2.489565461874008179e-01 3.529301583766937256e-01
2.645897865295410156e-01 1.655271947383880615e-01 3.215504586696624756e-01 4.827474653720855713e-01
3.816919922828674316e-01 1.612704694271087646e-01 4.945339858531951904e-01 5.901728272438049316e-01
3.855192363262176514e-01 1.819855719804763794e-01 7.525997161865234375e-01 6.773115396499633789e-01
4.275711774826049805e-01 8.607494831085205078e-02 7.489174008369445801e-01 7.631828188896179199e-01
5.029335618019104004e-01 4.924908876419067383e-01 6.893573403358459473e-01 8.018535971641540527e-01
5.934188365936279297e-01 5.061731338500976562e-01 6.093239784240722656e-01 8.429949879646301270e-01
5.645374059677124023e-01 4.790722131729125977e-01 5.750892162322998047e-01 8.332557678222656250e-01
4.279599785804748535e-01 2.723554968833923340e-01 5.234066843986511230e-01 6.563201546669006348e-01
3.745445311069488525e-01 3.454793095588684082e-01 4.421563446521759033e-01 6.284353137016296387e-01
3.901468515396118164e-01 3.220615386962890625e-01 4.389719367027282715e-01 5.830088853836059570e-01
4.920549988746643066e-01 2.449612468481063843e-01 4.846516251564025879e-01 7.346760630607604980e-01
5.681500434875488281e-01 3.265369534492492676e-01 5.245544910430908203e-01 8.455023169517517090e-01
5.021983385086059570e-01 3.241818249225616455e-01 6.245121359825134277e-01 7.901226282119750977e-01
5.753474235534667969e-01 4.074807167053222656e-01 6.413298845291137695e-01 8.260205388069152832e-01
6.054850816726684570e-01 5.264383554458618164e-01 7.047657966613769531e-01 8.402535319328308105e-01
6.685742735862731934e-01 4.209165871143341064e-01 6.328129768371582031e-01 8.443827033042907715e-01
6.316647529602050781e-01 4.181877970695495605e-01 5.239892601966857910e-01 8.307067751884460449e-01
3.870165944099426270e-01 3.531965017318725586e-01 4.070079028606414795e-01 5.839956998825073242e-01
3.335065245628356934e-01 3.919897377490997314e-01 3.645569384098052979e-01 6.064184308052062988e-01
2.563479244709014893e-01 3.443152010440826416e-01 3.194545507431030273e-01 5.186809897422790527e-01
1.725880503654479980e-01 2.312122285366058350e-01 2.227717638015747070e-01 3.240201771259307861e-01
1.146256029605865479e-01 1.660509258508682251e-01 1.554224044084548950e-01 1.886896938085556030e-01
8.792093396186828613e-02 9.393645077943801880e-02 1.300467252731323242e-01 1.461291909217834473e-01
6.493810564279556274e-02 3.007436357438564301e-02 8.472063392400741577e-02 1.123521998524665833e-01
