# Supplementary material for: Estimating local protein model quality: prospects for molecular replacement
Source: Acta Crystallogr D Struct Biol. 2020 Mar 3;76(Pt 3):285–90. doi: 10.1107/S2059798320000972 (PMC7057213; doi:10.1107/S2059798320000972)
Supplement: Supplementary file 1 [file d-76-00285-sup1.zip › models/1e6g.1z9z_A.B99990001.pdb]

EXPDTA    THEORETICAL MODEL, MODELLER 9.23 2019/11/15 00:44:59
REMARK   6 MODELLER OBJECTIVE FUNCTION:       287.9203
REMARK   6 MODELLER BEST TEMPLATE % SEQ ID:  30.435
REMARK   6 SEQUENCE: 1e6g/1e6g.1z9z_A
REMARK   6 ALIGNMENT: 1e6g/1e6g.1z9z_A.ali
REMARK   6 SCRIPT: ./make_models.py
REMARK   6 TEMPLATE: 1z9z 35:A - 57:A MODELS 38: - 58: AT 30.4%
ATOM      1  N   MET     1      59.883 -35.973 -23.530  1.00 70.25           N
ATOM      2  CA  MET     1      60.333 -36.885 -24.605  1.00 70.25           C
ATOM      3  CB  MET     1      60.245 -38.344 -24.129  1.00 70.25           C
ATOM      4  CG  MET     1      61.247 -38.657 -23.015  1.00 70.25           C
ATOM      5  SD  MET     1      61.065 -40.297 -22.254  1.00 70.25           S
ATOM      6  CE  MET     1      59.772 -39.792 -21.081  1.00 70.25           C
ATOM      7  C   MET     1      59.499 -36.705 -25.827  1.00 70.25           C
ATOM      8  O   MET     1      58.772 -35.720 -25.955  1.00 70.25           O
ATOM      9  N   ASP     2      59.598 -37.659 -26.770  1.00209.64           N
ATOM     10  CA  ASP     2      58.866 -37.526 -27.991  1.00209.64           C
ATOM     11  CB  ASP     2      59.384 -38.406 -29.144  1.00209.64           C
ATOM     12  CG  ASP     2      59.183 -39.869 -28.776  1.00209.64           C
ATOM     13  OD1 ASP     2      59.261 -40.193 -27.561  1.00209.64           O
ATOM     14  OD2 ASP     2      58.956 -40.684 -29.710  1.00209.64           O
ATOM     15  C   ASP     2      57.449 -37.903 -27.735  1.00209.64           C
ATOM     16  O   ASP     2      57.110 -38.475 -26.700  1.00209.64           O
ATOM     17  N   GLU     3      56.578 -37.558 -28.697  1.00256.64           N
ATOM     18  CA  GLU     3      55.182 -37.842 -28.594  1.00256.64           C
ATOM     19  CB  GLU     3      54.380 -37.149 -29.709  1.00256.64           C
ATOM     20  CG  GLU     3      52.881 -37.021 -29.452  1.00256.64           C
ATOM     21  CD  GLU     3      52.348 -36.062 -30.509  1.00256.64           C
ATOM     22  OE1 GLU     3      53.005 -35.939 -31.579  1.00256.64           O
ATOM     23  OE2 GLU     3      51.285 -35.434 -30.261  1.00256.64           O
ATOM     24  C   GLU     3      55.037 -39.319 -28.751  1.00256.64           C
ATOM     25  O   GLU     3      55.691 -39.927 -29.597  1.00256.64           O
ATOM     26  N   THR     4      54.184 -39.945 -27.921  1.00238.02           N
ATOM     27  CA  THR     4      54.017 -41.361 -28.034  1.00238.02           C
ATOM     28  CB  THR     4      53.608 -42.034 -26.757  1.00238.02           C
ATOM     29  OG1 THR     4      53.650 -43.445 -26.914  1.00238.02           O
ATOM     30  CG2 THR     4      52.184 -41.583 -26.389  1.00238.02           C
ATOM     31  C   THR     4      52.937 -41.593 -29.029  1.00238.02           C
ATOM     32  O   THR     4      52.266 -40.655 -29.456  1.00238.02           O
ATOM     33  N   GLY     5      52.750 -42.857 -29.447  1.00131.59           N
ATOM     34  CA  GLY     5      51.704 -43.096 -30.388  1.00131.59           C
ATOM     35  C   GLY     5      50.625 -43.818 -29.660  1.00131.59           C
ATOM     36  O   GLY     5      50.429 -45.019 -29.838  1.00131.59           O
ATOM     37  N   LYS     6      49.894 -43.080 -28.809  1.00218.36           N
ATOM     38  CA  LYS     6      48.787 -43.649 -28.109  1.00218.36           C
ATOM     39  CB  LYS     6      49.067 -43.921 -26.620  1.00218.36           C
ATOM     40  CG  LYS     6      47.927 -44.653 -25.906  1.00218.36           C
ATOM     41  CD  LYS     6      48.326 -45.228 -24.545  1.00218.36           C
ATOM     42  CE  LYS     6      49.275 -46.426 -24.636  1.00218.36           C
ATOM     43  NZ  LYS     6      49.684 -46.847 -23.277  1.00218.36           N
ATOM     44  C   LYS     6      47.719 -42.616 -28.187  1.00218.36           C
ATOM     45  O   LYS     6      47.955 -41.451 -27.871  1.00218.36           O
ATOM     46  N   GLU     7      46.508 -43.010 -28.622  1.00225.47           N
ATOM     47  CA  GLU     7      45.484 -42.021 -28.736  1.00225.47           C
ATOM     48  CB  GLU     7      44.220 -42.537 -29.440  1.00225.47           C
ATOM     49  CG  GLU     7      44.450 -42.795 -30.932  1.00225.47           C
ATOM     50  CD  GLU     7      43.188 -43.420 -31.506  1.00225.47           C
ATOM     51  OE1 GLU     7      42.509 -44.173 -30.755  1.00225.47           O
ATOM     52  OE2 GLU     7      42.894 -43.166 -32.703  1.00225.47           O
ATOM     53  C   GLU     7      45.139 -41.578 -27.357  1.00225.47           C
ATOM     54  O   GLU     7      44.854 -42.390 -26.477  1.00225.47           O
ATOM     55  N   LEU     8      45.184 -40.254 -27.133  1.00313.05           N
ATOM     56  CA  LEU     8      44.874 -39.718 -25.843  1.00313.05           C
ATOM     57  CB  LEU     8      46.117 -39.441 -24.981  1.00313.05           C
ATOM     58  CG  LEU     8      45.793 -38.861 -23.593  1.00313.05           C
ATOM     59  CD1 LEU     8      44.979 -39.851 -22.748  1.00313.05           C
ATOM     60  CD2 LEU     8      47.066 -38.368 -22.884  1.00313.05           C
ATOM     61  C   LEU     8      44.190 -38.410 -26.039  1.00313.05           C
ATOM     62  O   LEU     8      44.347 -37.762 -27.074  1.00313.05           O
ATOM     63  N   VAL     9      43.389 -37.995 -25.041  1.00 82.37           N
ATOM     64  CA  VAL     9      42.769 -36.710 -25.119  1.00 82.37           C
ATOM     65  CB  VAL     9      41.734 -36.470 -24.057  1.00 82.37           C
ATOM     66  CG1 VAL     9      41.188 -35.042 -24.224  1.00 82.37           C
ATOM     67  CG2 VAL     9      40.659 -37.569 -24.155  1.00 82.37           C
ATOM     68  C   VAL     9      43.884 -35.745 -24.899  1.00 82.37           C
ATOM     69  O   VAL     9      44.835 -36.047 -24.182  1.00 82.37           O
ATOM     70  N   LEU    10      43.818 -34.559 -25.528  1.00244.43           N
ATOM     71  CA  LEU    10      44.929 -33.667 -25.383  1.00244.43           C
ATOM     72  CB  LEU    10      45.189 -32.816 -26.647  1.00244.43           C
ATOM     73  CG  LEU    10      46.396 -31.849 -26.582  1.00244.43           C
ATOM     74  CD1 LEU    10      46.153 -30.649 -25.651  1.00244.43           C
ATOM     75  CD2 LEU    10      47.691 -32.607 -26.248  1.00244.43           C
ATOM     76  C   LEU    10      44.661 -32.750 -24.234  1.00244.43           C
ATOM     77  O   LEU    10      43.672 -32.020 -24.207  1.00244.43           O
ATOM     78  N   VAL    11      45.558 -32.803 -23.232  1.00 70.73           N
ATOM     79  CA  VAL    11      45.526 -31.931 -22.096  1.00 70.73           C
ATOM     80  CB  VAL    11      44.891 -32.530 -20.872  1.00 70.73           C
ATOM     81  CG1 VAL    11      45.004 -31.521 -19.714  1.00 70.73           C
ATOM     82  CG2 VAL    11      43.439 -32.916 -21.206  1.00 70.73           C
ATOM     83  C   VAL    11      46.967 -31.694 -21.789  1.00 70.73           C
ATOM     84  O   VAL    11      47.823 -32.478 -22.196  1.00 70.73           O
ATOM     85  N   LEU    12      47.298 -30.598 -21.083  1.00218.48           N
ATOM     86  CA  LEU    12      48.692 -30.379 -20.836  1.00218.48           C
ATOM     87  CB  LEU    12      49.130 -28.917 -21.022  1.00218.48           C
ATOM     88  CG  LEU    12      48.963 -28.416 -22.469  1.00218.48           C
ATOM     89  CD1 LEU    12      49.875 -29.194 -23.431  1.00218.48           C
ATOM     90  CD2 LEU    12      47.488 -28.425 -22.902  1.00218.48           C
ATOM     91  C   LEU    12      48.997 -30.769 -19.427  1.00218.48           C
ATOM     92  O   LEU    12      48.421 -30.234 -18.481  1.00218.48           O
ATOM     93  N   TYR    13      49.907 -31.750 -19.267  1.00275.44           N
ATOM     94  CA  TYR    13      50.323 -32.183 -17.965  1.00275.44           C
ATOM     95  CB  TYR    13      49.848 -33.607 -17.628  1.00275.44           C
ATOM     96  CG  TYR    13      50.540 -34.052 -16.387  1.00275.44           C
ATOM     97  CD1 TYR    13      50.091 -33.654 -15.149  1.00275.44           C
ATOM     98  CD2 TYR    13      51.638 -34.879 -16.468  1.00275.44           C
ATOM     99  CE1 TYR    13      50.738 -34.074 -14.010  1.00275.44           C
ATOM    100  CE2 TYR    13      52.286 -35.302 -15.333  1.00275.44           C
ATOM    101  CZ  TYR    13      51.835 -34.899 -14.101  1.00275.44           C
ATOM    102  OH  TYR    13      52.502 -35.334 -12.937  1.00275.44           O
ATOM    103  C   TYR    13      51.818 -32.203 -17.958  1.00275.44           C
ATOM    104  O   TYR    13      52.440 -32.846 -18.802  1.00275.44           O
ATOM    105  N   ASP    14      52.448 -31.480 -17.010  1.00231.02           N
ATOM    106  CA  ASP    14      53.880 -31.532 -16.971  1.00231.02           C
ATOM    107  CB  ASP    14      54.536 -30.806 -18.162  1.00231.02           C
ATOM    108  CG  ASP    14      54.111 -29.341 -18.154  1.00231.02           C
ATOM    109  OD1 ASP    14      53.189 -28.992 -17.371  1.00231.02           O
ATOM    110  OD2 ASP    14      54.713 -28.551 -18.932  1.00231.02           O
ATOM    111  C   ASP    14      54.369 -30.899 -15.705  1.00231.02           C
ATOM    112  O   ASP    14      55.208 -29.999 -15.734  1.00231.02           O
ATOM    113  N   TYR    15      53.880 -31.363 -14.541  1.00224.07           N
ATOM    114  CA  TYR    15      54.376 -30.769 -13.334  1.00224.07           C
ATOM    115  CB  TYR    15      53.292 -30.075 -12.493  1.00224.07           C
ATOM    116  CG  TYR    15      52.767 -28.940 -13.303  1.00224.07           C
ATOM    117  CD1 TYR    15      51.802 -29.165 -14.258  1.00224.07           C
ATOM    118  CD2 TYR    15      53.229 -27.657 -13.111  1.00224.07           C
ATOM    119  CE1 TYR    15      51.308 -28.129 -15.013  1.00224.07           C
ATOM    120  CE2 TYR    15      52.738 -26.616 -13.863  1.00224.07           C
ATOM    121  CZ  TYR    15      51.775 -26.854 -14.816  1.00224.07           C
ATOM    122  OH  TYR    15      51.266 -25.791 -15.591  1.00224.07           O
ATOM    123  C   TYR    15      54.954 -31.856 -12.490  1.00224.07           C
ATOM    124  O   TYR    15      54.283 -32.843 -12.190  1.00224.07           O
ATOM    125  N   GLN    16      56.238 -31.713 -12.106  1.00328.12           N
ATOM    126  CA  GLN    16      56.827 -32.694 -11.244  1.00328.12           C
ATOM    127  CB  GLN    16      57.095 -34.042 -11.931  1.00328.12           C
ATOM    128  CG  GLN    16      57.798 -35.055 -11.025  1.00328.12           C
ATOM    129  CD  GLN    16      56.848 -35.423  -9.896  1.00328.12           C
ATOM    130  OE1 GLN    16      56.313 -34.556  -9.207  1.00328.12           O
ATOM    131  NE2 GLN    16      56.625 -36.751  -9.704  1.00328.12           N
ATOM    132  C   GLN    16      58.150 -32.191 -10.772  1.00328.12           C
ATOM    133  O   GLN    16      58.933 -31.642 -11.545  1.00328.12           O
ATOM    134  N   GLU    17      58.422 -32.351  -9.463  1.00353.25           N
ATOM    135  CA  GLU    17      59.712 -32.001  -8.951  1.00353.25           C
ATOM    136  CB  GLU    17      60.204 -30.591  -9.324  1.00353.25           C
ATOM    137  CG  GLU    17      59.407 -29.452  -8.681  1.00353.25           C
ATOM    138  CD  GLU    17      60.238 -28.185  -8.833  1.00353.25           C
ATOM    139  OE1 GLU    17      61.379 -28.290  -9.358  1.00353.25           O
ATOM    140  OE2 GLU    17      59.747 -27.100  -8.423  1.00353.25           O
ATOM    141  C   GLU    17      59.620 -32.028  -7.466  1.00353.25           C
ATOM    142  O   GLU    17      58.530 -31.956  -6.900  1.00353.25           O
ATOM    143  N   LYS    18      60.777 -32.163  -6.794  1.00262.21           N
ATOM    144  CA  LYS    18      60.782 -32.064  -5.369  1.00262.21           C
ATOM    145  CB  LYS    18      62.114 -32.481  -4.723  1.00262.21           C
ATOM    146  CG  LYS    18      62.045 -32.638  -3.203  1.00262.21           C
ATOM    147  CD  LYS    18      61.259 -33.873  -2.755  1.00262.21           C
ATOM    148  CE  LYS    18      59.751 -33.779  -3.009  1.00262.21           C
ATOM    149  NZ  LYS    18      59.106 -35.081  -2.721  1.00262.21           N
ATOM    150  C   LYS    18      60.604 -30.603  -5.144  1.00262.21           C
ATOM    151  O   LYS    18      60.860 -29.812  -6.051  1.00262.21           O
ATOM    152  N   SER    19      60.123 -30.182  -3.962  1.00147.15           N
ATOM    153  CA  SER    19      59.955 -28.767  -3.841  1.00147.15           C
ATOM    154  CB  SER    19      58.566 -28.354  -3.322  1.00147.15           C
ATOM    155  OG  SER    19      57.560 -28.699  -4.263  1.00147.15           O
ATOM    156  C   SER    19      60.953 -28.224  -2.874  1.00147.15           C
ATOM    157  O   SER    19      60.795 -28.336  -1.659  1.00147.15           O
ATOM    158  N   PRO    20      61.997 -27.654  -3.406  1.00 93.39           N
ATOM    159  CA  PRO    20      62.917 -26.937  -2.573  1.00 93.39           C
ATOM    160  CD  PRO    20      62.668 -28.252  -4.547  1.00 93.39           C
ATOM    161  CB  PRO    20      64.286 -27.015  -3.252  1.00 93.39           C
ATOM    162  CG  PRO    20      63.973 -27.453  -4.691  1.00 93.39           C
ATOM    163  C   PRO    20      62.346 -25.563  -2.522  1.00 93.39           C
ATOM    164  O   PRO    20      61.433 -25.284  -3.298  1.00 93.39           O
ATOM    165  N   ARG    21      62.842 -24.684  -1.635  1.00268.26           N
ATOM    166  CA  ARG    21      62.264 -23.377  -1.645  1.00268.26           C
ATOM    167  CB  ARG    21      62.852 -22.426  -0.586  1.00268.26           C
ATOM    168  CG  ARG    21      64.361 -22.210  -0.728  1.00268.26           C
ATOM    169  CD  ARG    21      64.951 -21.260   0.315  1.00268.26           C
ATOM    170  NE  ARG    21      66.433 -21.333   0.202  1.00268.26           N
ATOM    171  CZ  ARG    21      67.115 -20.534  -0.670  1.00268.26           C
ATOM    172  NH1 ARG    21      66.445 -19.635  -1.448  1.00268.26           N
ATOM    173  NH2 ARG    21      68.472 -20.635  -0.761  1.00268.26           N
ATOM    174  C   ARG    21      62.550 -22.796  -2.988  1.00268.26           C
ATOM    175  O   ARG    21      63.698 -22.752  -3.427  1.00268.26           O
ATOM    176  N   GLU    22      61.488 -22.356  -3.688  1.00294.71           N
ATOM    177  CA  GLU    22      61.655 -21.784  -4.989  1.00294.71           C
ATOM    178  CB  GLU    22      61.207 -22.711  -6.130  1.00294.71           C
ATOM    179  CG  GLU    22      61.575 -22.199  -7.522  1.00294.71           C
ATOM    180  CD  GLU    22      61.049 -23.205  -8.533  1.00294.71           C
ATOM    181  OE1 GLU    22      60.354 -24.167  -8.110  1.00294.71           O
ATOM    182  OE2 GLU    22      61.334 -23.024  -9.746  1.00294.71           O
ATOM    183  C   GLU    22      60.771 -20.584  -5.033  1.00294.71           C
ATOM    184  O   GLU    22      59.740 -20.539  -4.364  1.00294.71           O
ATOM    185  N   LEU    23      61.164 -19.564  -5.816  1.00260.98           N
ATOM    186  CA  LEU    23      60.347 -18.393  -5.887  1.00260.98           C
ATOM    187  CB  LEU    23      61.018 -17.204  -6.595  1.00260.98           C
ATOM    188  CG  LEU    23      62.328 -16.751  -5.933  1.00260.98           C
ATOM    189  CD1 LEU    23      62.088 -16.248  -4.501  1.00260.98           C
ATOM    190  CD2 LEU    23      63.398 -17.850  -6.024  1.00260.98           C
ATOM    191  C   LEU    23      59.162 -18.744  -6.715  1.00260.98           C
ATOM    192  O   LEU    23      59.272 -19.477  -7.695  1.00260.98           O
ATOM    193  N   THR    24      57.978 -18.229  -6.339  1.00228.02           N
ATOM    194  CA  THR    24      56.853 -18.504  -7.172  1.00228.02           C
ATOM    195  CB  THR    24      55.530 -18.099  -6.585  1.00228.02           C
ATOM    196  OG1 THR    24      54.467 -18.625  -7.366  1.00228.02           O
ATOM    197  CG2 THR    24      55.449 -16.562  -6.549  1.00228.02           C
ATOM    198  C   THR    24      57.094 -17.683  -8.388  1.00228.02           C
ATOM    199  O   THR    24      57.982 -16.831  -8.393  1.00228.02           O
ATOM    200  N   ILE    25      56.334 -17.925  -9.467  1.00123.33           N
ATOM    201  CA  ILE    25      56.610 -17.154 -10.638  1.00123.33           C
ATOM    202  CB  ILE    25      56.117 -17.793 -11.903  1.00123.33           C
ATOM    203  CG1 ILE    25      56.650 -17.030 -13.125  1.00123.33           C
ATOM    204  CG2 ILE    25      54.585 -17.901 -11.841  1.00123.33           C
ATOM    205  CD1 ILE    25      56.492 -17.798 -14.435  1.00123.33           C
ATOM    206  C   ILE    25      55.955 -15.825 -10.485  1.00123.33           C
ATOM    207  O   ILE    25      54.770 -15.731 -10.170  1.00123.33           O
ATOM    208  N   LYS    26      56.739 -14.746 -10.676  1.00230.08           N
ATOM    209  CA  LYS    26      56.155 -13.448 -10.576  1.00230.08           C
ATOM    210  CB  LYS    26      57.179 -12.306 -10.703  1.00230.08           C
ATOM    211  CG  LYS    26      58.324 -12.367  -9.686  1.00230.08           C
ATOM    212  CD  LYS    26      57.913 -12.165  -8.226  1.00230.08           C
ATOM    213  CE  LYS    26      58.295 -10.791  -7.669  1.00230.08           C
ATOM    214  NZ  LYS    26      57.971 -10.720  -6.227  1.00230.08           N
ATOM    215  C   LYS    26      55.258 -13.354 -11.761  1.00230.08           C
ATOM    216  O   LYS    26      55.682 -13.607 -12.888  1.00230.08           O
ATOM    217  N   LYS    27      53.980 -13.002 -11.541  1.00206.29           N
ATOM    218  CA  LYS    27      53.086 -12.917 -12.654  1.00206.29           C
ATOM    219  CB  LYS    27      51.620 -13.216 -12.294  1.00206.29           C
ATOM    220  CG  LYS    27      50.722 -13.477 -13.507  1.00206.29           C
ATOM    221  CD  LYS    27      49.390 -14.137 -13.139  1.00206.29           C
ATOM    222  CE  LYS    27      49.524 -15.604 -12.720  1.00206.29           C
ATOM    223  NZ  LYS    27      48.206 -16.147 -12.322  1.00206.29           N
ATOM    224  C   LYS    27      53.182 -11.523 -13.166  1.00206.29           C
ATOM    225  O   LYS    27      53.708 -10.645 -12.483  1.00206.29           O
ATOM    226  N   GLY    28      52.714 -11.287 -14.406  1.00 84.59           N
ATOM    227  CA  GLY    28      52.780  -9.949 -14.909  1.00 84.59           C
ATOM    228  C   GLY    28      51.971  -9.131 -13.966  1.00 84.59           C
ATOM    229  O   GLY    28      50.836  -9.480 -13.644  1.00 84.59           O
ATOM    230  N   ASP    29      52.544  -8.009 -13.495  1.00176.22           N
ATOM    231  CA  ASP    29      51.843  -7.220 -12.530  1.00176.22           C
ATOM    232  CB  ASP    29      52.708  -6.783 -11.338  1.00176.22           C
ATOM    233  CG  ASP    29      51.789  -6.107 -10.329  1.00176.22           C
ATOM    234  OD1 ASP    29      50.545  -6.183 -10.521  1.00176.22           O
ATOM    235  OD2 ASP    29      52.316  -5.510  -9.353  1.00176.22           O
ATOM    236  C   ASP    29      51.357  -5.976 -13.187  1.00176.22           C
ATOM    237  O   ASP    29      52.144  -5.161 -13.668  1.00176.22           O
ATOM    238  N   ILE    30      50.022  -5.816 -13.225  1.00 61.14           N
ATOM    239  CA  ILE    30      49.428  -4.632 -13.760  1.00 61.14           C
ATOM    240  CB  ILE    30      48.516  -4.885 -14.922  1.00 61.14           C
ATOM    241  CG1 ILE    30      49.320  -5.460 -16.099  1.00 61.14           C
ATOM    242  CG2 ILE    30      47.779  -3.572 -15.243  1.00 61.14           C
ATOM    243  CD1 ILE    30      48.446  -6.023 -17.218  1.00 61.14           C
ATOM    244  C   ILE    30      48.603  -4.074 -12.655  1.00 61.14           C
ATOM    245  O   ILE    30      47.879  -4.808 -11.984  1.00 61.14           O
ATOM    246  N   LEU    31      48.704  -2.757 -12.410  1.00178.59           N
ATOM    247  CA  LEU    31      47.931  -2.236 -11.328  1.00178.59           C
ATOM    248  CB  LEU    31      48.707  -1.246 -10.446  1.00178.59           C
ATOM    249  CG  LEU    31      49.964  -1.861  -9.798  1.00178.59           C
ATOM    250  CD1 LEU    31      50.685  -0.839  -8.904  1.00178.59           C
ATOM    251  CD2 LEU    31      49.644  -3.181  -9.075  1.00178.59           C
ATOM    252  C   LEU    31      46.772  -1.499 -11.905  1.00178.59           C
ATOM    253  O   LEU    31      46.933  -0.450 -12.526  1.00178.59           O
ATOM    254  N   THR    32      45.561  -2.059 -11.734  1.00309.09           N
ATOM    255  CA  THR    32      44.386  -1.382 -12.185  1.00309.09           C
ATOM    256  CB  THR    32      43.890  -1.845 -13.524  1.00309.09           C
ATOM    257  OG1 THR    32      42.845  -0.998 -13.979  1.00309.09           O
ATOM    258  CG2 THR    32      43.386  -3.292 -13.396  1.00309.09           C
ATOM    259  C   THR    32      43.314  -1.664 -11.184  1.00309.09           C
ATOM    260  O   THR    32      43.191  -2.786 -10.695  1.00309.09           O
ATOM    261  N   LEU    33      42.514  -0.639 -10.840  1.00218.89           N
ATOM    262  CA  LEU    33      41.449  -0.871  -9.918  1.00218.89           C
ATOM    263  CB  LEU    33      41.501   0.044  -8.681  1.00218.89           C
ATOM    264  CG  LEU    33      42.759  -0.174  -7.814  1.00218.89           C
ATOM    265  CD1 LEU    33      42.740   0.720  -6.566  1.00218.89           C
ATOM    266  CD2 LEU    33      42.965  -1.660  -7.473  1.00218.89           C
ATOM    267  C   LEU    33      40.184  -0.597 -10.660  1.00218.89           C
ATOM    268  O   LEU    33      40.052   0.428 -11.328  1.00218.89           O
ATOM    269  N   LEU    34      39.221  -1.534 -10.576  1.00277.52           N
ATOM    270  CA  LEU    34      37.984  -1.368 -11.278  1.00277.52           C
ATOM    271  CB  LEU    34      37.599  -2.582 -12.143  1.00277.52           C
ATOM    272  CG  LEU    34      38.564  -2.845 -13.315  1.00277.52           C
ATOM    273  CD1 LEU    34      39.962  -3.247 -12.815  1.00277.52           C
ATOM    274  CD2 LEU    34      37.974  -3.854 -14.314  1.00277.52           C
ATOM    275  C   LEU    34      36.898  -1.192 -10.270  1.00277.52           C
ATOM    276  O   LEU    34      36.939  -1.771  -9.185  1.00277.52           O
ATOM    277  N   ASN    35      35.898  -0.359 -10.619  1.00234.63           N
ATOM    278  CA  ASN    35      34.759  -0.122  -9.779  1.00234.63           C
ATOM    279  CB  ASN    35      33.816  -1.333  -9.682  1.00234.63           C
ATOM    280  CG  ASN    35      33.208  -1.551 -11.061  1.00234.63           C
ATOM    281  OD1 ASN    35      32.642  -2.606 -11.342  1.00234.63           O
ATOM    282  ND2 ASN    35      33.331  -0.529 -11.950  1.00234.63           N
ATOM    283  C   ASN    35      35.215   0.217  -8.402  1.00234.63           C
ATOM    284  O   ASN    35      34.740  -0.365  -7.429  1.00234.63           O
ATOM    285  N   SER    36      36.152   1.174  -8.280  1.00168.45           N
ATOM    286  CA  SER    36      36.601   1.531  -6.969  1.00168.45           C
ATOM    287  CB  SER    36      38.092   1.254  -6.731  1.00168.45           C
ATOM    288  OG  SER    36      38.878   2.101  -7.556  1.00168.45           O
ATOM    289  C   SER    36      36.408   3.000  -6.812  1.00168.45           C
ATOM    290  O   SER    36      36.457   3.754  -7.783  1.00168.45           O
ATOM    291  N   THR    37      36.166   3.443  -5.566  1.00265.57           N
ATOM    292  CA  THR    37      36.023   4.842  -5.310  1.00265.57           C
ATOM    293  CB  THR    37      34.827   5.183  -4.465  1.00265.57           C
ATOM    294  OG1 THR    37      34.653   6.591  -4.399  1.00265.57           O
ATOM    295  CG2 THR    37      35.026   4.596  -3.058  1.00265.57           C
ATOM    296  C   THR    37      37.251   5.235  -4.563  1.00265.57           C
ATOM    297  O   THR    37      37.912   4.388  -3.966  1.00265.57           O
ATOM    298  N   ASN    38      37.617   6.530  -4.595  1.00213.62           N
ATOM    299  CA  ASN    38      38.836   6.892  -3.939  1.00213.62           C
ATOM    300  CB  ASN    38      39.635   7.973  -4.686  1.00213.62           C
ATOM    301  CG  ASN    38      40.153   7.327  -5.962  1.00213.62           C
ATOM    302  OD1 ASN    38      39.671   7.608  -7.058  1.00213.62           O
ATOM    303  ND2 ASN    38      41.154   6.419  -5.814  1.00213.62           N
ATOM    304  C   ASN    38      38.527   7.389  -2.568  1.00213.62           C
ATOM    305  O   ASN    38      37.818   8.377  -2.381  1.00213.62           O
ATOM    306  N   LYS    39      39.043   6.656  -1.565  1.00110.41           N
ATOM    307  CA  LYS    39      38.902   6.995  -0.183  1.00110.41           C
ATOM    308  CB  LYS    39      39.438   5.892   0.744  1.00110.41           C
ATOM    309  CG  LYS    39      38.852   4.508   0.452  1.00110.41           C
ATOM    310  CD  LYS    39      37.323   4.455   0.492  1.00110.41           C
ATOM    311  CE  LYS    39      36.762   3.082   0.114  1.00110.41           C
ATOM    312  NZ  LYS    39      35.285   3.141   0.040  1.00110.41           N
ATOM    313  C   LYS    39      39.726   8.219   0.063  1.00110.41           C
ATOM    314  O   LYS    39      39.347   9.099   0.834  1.00110.41           O
ATOM    315  N   ASP    40      40.886   8.296  -0.618  1.00 39.97           N
ATOM    316  CA  ASP    40      41.853   9.336  -0.415  1.00 39.97           C
ATOM    317  CB  ASP    40      43.107   9.151  -1.288  1.00 39.97           C
ATOM    318  CG  ASP    40      43.864   7.930  -0.782  1.00 39.97           C
ATOM    319  OD1 ASP    40      44.241   7.912   0.418  1.00 39.97           O
ATOM    320  OD2 ASP    40      44.077   6.996  -1.604  1.00 39.97           O
ATOM    321  C   ASP    40      41.268  10.668  -0.757  1.00 39.97           C
ATOM    322  O   ASP    40      41.506  11.648  -0.056  1.00 39.97           O
ATOM    323  N   TRP    41      40.478  10.751  -1.842  1.00 54.83           N
ATOM    324  CA  TRP    41      39.980  12.037  -2.236  1.00 54.83           C
ATOM    325  CB  TRP    41      40.150  12.313  -3.740  1.00 54.83           C
ATOM    326  CG  TRP    41      41.582  12.495  -4.190  1.00 54.83           C
ATOM    327  CD2 TRP    41      42.212  13.777  -4.335  1.00 54.83           C
ATOM    328  CD1 TRP    41      42.510  11.563  -4.553  1.00 54.83           C
ATOM    329  NE1 TRP    41      43.681  12.187  -4.918  1.00 54.83           N
ATOM    330  CE2 TRP    41      43.510  13.552  -4.790  1.00 54.83           C
ATOM    331  CE3 TRP    41      41.743  15.039  -4.112  1.00 54.83           C
ATOM    332  CZ2 TRP    41      44.364  14.593  -5.033  1.00 54.83           C
ATOM    333  CZ3 TRP    41      42.605  16.086  -4.351  1.00 54.83           C
ATOM    334  CH2 TRP    41      43.890  15.867  -4.803  1.00 54.83           C
ATOM    335  C   TRP    41      38.518  12.118  -1.939  1.00 54.83           C
ATOM    336  O   TRP    41      37.772  11.166  -2.161  1.00 54.83           O
ATOM    337  N   TRP    42      38.080  13.280  -1.410  1.00 50.61           N
ATOM    338  CA  TRP    42      36.697  13.507  -1.100  1.00 50.61           C
ATOM    339  CB  TRP    42      36.429  13.668   0.409  1.00 50.61           C
ATOM    340  CG  TRP    42      36.649  12.413   1.224  1.00 50.61           C
ATOM    341  CD2 TRP    42      36.788  12.398   2.654  1.00 50.61           C
ATOM    342  CD1 TRP    42      36.770  11.117   0.812  1.00 50.61           C
ATOM    343  NE1 TRP    42      36.980  10.297   1.895  1.00 50.61           N
ATOM    344  CE2 TRP    42      36.993  11.072   3.036  1.00 50.61           C
ATOM    345  CE3 TRP    42      36.750  13.408   3.570  1.00 50.61           C
ATOM    346  CZ2 TRP    42      37.164  10.737   4.350  1.00 50.61           C
ATOM    347  CZ3 TRP    42      36.923  13.065   4.894  1.00 50.61           C
ATOM    348  CH2 TRP    42      37.126  11.755   5.275  1.00 50.61           C
ATOM    349  C   TRP    42      36.325  14.800  -1.753  1.00 50.61           C
ATOM    350  O   TRP    42      37.124  15.734  -1.800  1.00 50.61           O
ATOM    351  N   LYS    43      35.099  14.885  -2.305  1.00116.59           N
ATOM    352  CA  LYS    43      34.713  16.113  -2.936  1.00116.59           C
ATOM    353  CB  LYS    43      33.645  15.949  -4.028  0.70116.59           C
ATOM    354  CG  LYS    43      32.315  15.402  -3.510  0.70116.59           C
ATOM    355  CD  LYS    43      31.159  15.610  -4.491  1.00116.59           C
ATOM    356  CE  LYS    43      31.278  14.788  -5.778  0.70116.59           C
ATOM    357  NZ  LYS    43      30.568  13.495  -5.633  1.00116.59           N
ATOM    358  C   LYS    43      34.156  17.018  -1.888  1.00116.59           C
ATOM    359  O   LYS    43      33.449  16.580  -0.982  1.00116.59           O
ATOM    360  N   VAL    44      34.479  18.323  -1.982  1.00 36.08           N
ATOM    361  CA  VAL    44      33.967  19.256  -1.024  1.00 36.08           C
ATOM    362  CB  VAL    44      34.968  19.630   0.031  1.00 36.08           C
ATOM    363  CG1 VAL    44      34.320  20.639   0.996  1.00 36.08           C
ATOM    364  CG2 VAL    44      35.457  18.337   0.709  1.00 36.08           C
ATOM    365  C   VAL    44      33.610  20.498  -1.771  1.00 36.08           C
ATOM    366  O   VAL    44      34.127  20.748  -2.859  1.00 36.08           O
ATOM    367  N   GLU    45      32.690  21.308  -1.209  1.00 64.23           N
ATOM    368  CA  GLU    45      32.301  22.514  -1.877  1.00 64.23           C
ATOM    369  CB  GLU    45      30.781  22.710  -2.019  1.00 64.23           C
ATOM    370  CG  GLU    45      30.121  21.751  -3.009  1.00 64.23           C
ATOM    371  CD  GLU    45      28.660  22.153  -3.144  1.00 64.23           C
ATOM    372  OE1 GLU    45      28.260  23.139  -2.471  1.00 64.23           O
ATOM    373  OE2 GLU    45      27.926  21.486  -3.921  1.00 64.23           O
ATOM    374  C   GLU    45      32.806  23.668  -1.081  1.00 64.23           C
ATOM    375  O   GLU    45      32.864  23.629   0.149  1.00 64.23           O
ATOM    376  N   VAL    46      33.210  24.735  -1.791  1.00 59.23           N
ATOM    377  CA  VAL    46      33.718  25.916  -1.166  1.00 59.23           C
ATOM    378  CB  VAL    46      35.197  26.090  -1.389  1.00 59.23           C
ATOM    379  CG1 VAL    46      35.691  27.384  -0.721  1.00 59.23           C
ATOM    380  CG2 VAL    46      35.908  24.820  -0.883  1.00 59.23           C
ATOM    381  C   VAL    46      32.991  27.046  -1.825  1.00 59.23           C
ATOM    382  O   VAL    46      32.323  26.849  -2.840  1.00 59.23           O
ATOM    383  N   ASN    47      33.072  28.264  -1.259  1.00162.13           N
ATOM    384  CA  ASN    47      32.390  29.344  -1.898  1.00162.13           C
ATOM    385  CB  ASN    47      32.562  30.682  -1.173  1.00162.13           C
ATOM    386  CG  ASN    47      31.775  30.615   0.126  1.00162.13           C
ATOM    387  OD1 ASN    47      30.782  31.321   0.294  1.00162.13           O
ATOM    388  ND2 ASN    47      32.223  29.745   1.071  1.00162.13           N
ATOM    389  C   ASN    47      32.996  29.479  -3.253  1.00162.13           C
ATOM    390  O   ASN    47      34.208  29.632  -3.396  1.00162.13           O
ATOM    391  N   ASP    48      32.145  29.406  -4.292  1.00 72.09           N
ATOM    392  CA  ASP    48      32.600  29.528  -5.643  1.00 72.09           C
ATOM    393  CB  ASP    48      33.256  30.890  -5.937  1.00 72.09           C
ATOM    394  CG  ASP    48      32.196  31.981  -5.870  1.00 72.09           C
ATOM    395  OD1 ASP    48      30.995  31.661  -6.069  1.00 72.09           O
ATOM    396  OD2 ASP    48      32.576  33.156  -5.620  1.00 72.09           O
ATOM    397  C   ASP    48      33.636  28.479  -5.873  1.00 72.09           C
ATOM    398  O   ASP    48      34.506  28.632  -6.729  1.00 72.09           O
ATOM    399  N   ARG    49      33.570  27.367  -5.123  1.00147.78           N
ATOM    400  CA  ARG    49      34.570  26.375  -5.358  1.00147.78           C
ATOM    401  CB  ARG    49      35.741  26.413  -4.358  1.00147.78           C
ATOM    402  CG  ARG    49      36.755  27.528  -4.625  1.00147.78           C
ATOM    403  CD  ARG    49      37.989  27.445  -3.725  1.00147.78           C
ATOM    404  NE  ARG    49      38.323  25.999  -3.601  1.00147.78           N
ATOM    405  CZ  ARG    49      39.583  25.591  -3.273  1.00147.78           C
ATOM    406  NH1 ARG    49      40.575  26.505  -3.080  1.00147.78           N
ATOM    407  NH2 ARG    49      39.849  24.254  -3.151  1.00147.78           N
ATOM    408  C   ARG    49      33.961  25.013  -5.291  1.00147.78           C
ATOM    409  O   ARG    49      33.061  24.742  -4.497  1.00147.78           O
ATOM    410  N   GLN    50      34.453  24.126  -6.174  1.00 82.33           N
ATOM    411  CA  GLN    50      34.067  22.748  -6.220  1.00 82.33           C
ATOM    412  CB  GLN    50      33.154  22.411  -7.414  1.00 82.33           C
ATOM    413  CG  GLN    50      31.787  23.099  -7.378  1.00 82.33           C
ATOM    414  CD  GLN    50      30.841  22.222  -6.571  1.00 82.33           C
ATOM    415  OE1 GLN    50      31.098  21.036  -6.376  1.00 82.33           O
ATOM    416  NE2 GLN    50      29.716  22.817  -6.092  1.00 82.33           N
ATOM    417  C   GLN    50      35.347  22.023  -6.466  1.00 82.33           C
ATOM    418  O   GLN    50      36.163  22.478  -7.266  1.00 82.33           O
ATOM    419  N   GLY    51      35.589  20.883  -5.793  1.00 24.66           N
ATOM    420  CA  GLY    51      36.832  20.249  -6.105  1.00 24.66           C
ATOM    421  C   GLY    51      37.055  19.104  -5.183  1.00 24.66           C
ATOM    422  O   GLY    51      36.248  18.814  -4.300  1.00 24.66           O
ATOM    423  N   PHE    52      38.200  18.427  -5.385  1.00 45.30           N
ATOM    424  CA  PHE    52      38.552  17.289  -4.598  1.00 45.30           C
ATOM    425  CB  PHE    52      39.279  16.201  -5.402  1.00 45.30           C
ATOM    426  CG  PHE    52      38.309  15.656  -6.390  1.00 45.30           C
ATOM    427  CD1 PHE    52      38.007  16.362  -7.532  1.00 45.30           C
ATOM    428  CD2 PHE    52      37.715  14.435  -6.180  1.00 45.30           C
ATOM    429  CE1 PHE    52      37.111  15.861  -8.447  1.00 45.30           C
ATOM    430  CE2 PHE    52      36.819  13.930  -7.092  1.00 45.30           C
ATOM    431  CZ  PHE    52      36.513  14.643  -8.226  1.00 45.30           C
ATOM    432  C   PHE    52      39.492  17.759  -3.541  1.00 45.30           C
ATOM    433  O   PHE    52      40.315  18.645  -3.766  1.00 45.30           O
ATOM    434  N   ILE    53      39.359  17.171  -2.339  1.00153.96           N
ATOM    435  CA  ILE    53      40.169  17.529  -1.214  1.00153.96           C
ATOM    436  CB  ILE    53      39.378  18.176  -0.110  1.00153.96           C
ATOM    437  CG1 ILE    53      40.304  18.682   1.008  1.00153.96           C
ATOM    438  CG2 ILE    53      38.315  17.170   0.364  1.00153.96           C
ATOM    439  CD1 ILE    53      41.192  19.849   0.580  1.00153.96           C
ATOM    440  C   ILE    53      40.736  16.263  -0.666  1.00153.96           C
ATOM    441  O   ILE    53      40.159  15.190  -0.833  1.00153.96           O
ATOM    442  N   PRO    54      41.875  16.348  -0.038  1.00 71.94           N
ATOM    443  CA  PRO    54      42.423  15.156   0.531  1.00 71.94           C
ATOM    444  CD  PRO    54      42.911  17.283  -0.443  1.00 71.94           C
ATOM    445  CB  PRO    54      43.861  15.498   0.915  1.00 71.94           C
ATOM    446  CG  PRO    54      44.244  16.596  -0.096  1.00 71.94           C
ATOM    447  C   PRO    54      41.541  14.766   1.663  1.00 71.94           C
ATOM    448  O   PRO    54      41.121  15.639   2.420  1.00 71.94           O
ATOM    449  N   ALA    55      41.247  13.467   1.804  1.00 28.76           N
ATOM    450  CA  ALA    55      40.365  13.054   2.848  1.00 28.76           C
ATOM    451  CB  ALA    55      40.076  11.543   2.828  1.00 28.76           C
ATOM    452  C   ALA    55      41.014  13.363   4.153  1.00 28.76           C
ATOM    453  O   ALA    55      40.374  13.878   5.068  1.00 28.76           O
ATOM    454  N   ALA    56      42.327  13.082   4.251  1.00 38.05           N
ATOM    455  CA  ALA    56      43.011  13.215   5.501  1.00 38.05           C
ATOM    456  CB  ALA    56      44.490  12.801   5.405  1.00 38.05           C
ATOM    457  C   ALA    56      42.984  14.630   5.988  1.00 38.05           C
ATOM    458  O   ALA    56      42.626  14.878   7.139  1.00 38.05           O
ATOM    459  N   TYR    57      43.335  15.614   5.138  1.00 68.53           N
ATOM    460  CA  TYR    57      43.376  16.935   5.697  1.00 68.53           C
ATOM    461  CB  TYR    57      43.959  17.985   4.735  1.00 68.53           C
ATOM    462  CG  TYR    57      45.414  17.689   4.572  1.00 68.53           C
ATOM    463  CD1 TYR    57      46.319  18.084   5.531  1.00 68.53           C
ATOM    464  CD2 TYR    57      45.875  17.018   3.462  1.00 68.53           C
ATOM    465  CE1 TYR    57      47.661  17.816   5.385  1.00 68.53           C
ATOM    466  CE2 TYR    57      47.216  16.747   3.309  1.00 68.53           C
ATOM    467  CZ  TYR    57      48.113  17.147   4.273  1.00 68.53           C
ATOM    468  OH  TYR    57      49.491  16.876   4.128  1.00 68.53           O
ATOM    469  C   TYR    57      41.994  17.355   6.078  1.00 68.53           C
ATOM    470  O   TYR    57      41.733  17.643   7.246  1.00 68.53           O
ATOM    471  N   LEU    58      41.079  17.345   5.085  1.00206.80           N
ATOM    472  CA  LEU    58      39.684  17.678   5.204  1.00206.80           C
ATOM    473  CB  LEU    58      38.765  16.497   5.572  1.00206.80           C
ATOM    474  CG  LEU    58      37.258  16.763   5.325  1.00206.80           C
ATOM    475  CD1 LEU    58      36.668  17.839   6.248  1.00206.80           C
ATOM    476  CD2 LEU    58      36.987  17.070   3.842  1.00206.80           C
ATOM    477  C   LEU    58      39.509  18.804   6.172  1.00206.80           C
ATOM    478  O   LEU    58      39.070  18.593   7.301  1.00206.80           O
ATOM    479  N   LYS    59      39.918  20.029   5.790  1.00277.89           N
ATOM    480  CA  LYS    59      39.735  21.126   6.696  1.00277.89           C
ATOM    481  CB  LYS    59      40.791  22.239   6.563  1.00277.89           C
ATOM    482  CG  LYS    59      42.210  21.800   6.933  1.00277.89           C
ATOM    483  CD  LYS    59      42.883  20.905   5.891  1.00277.89           C
ATOM    484  CE  LYS    59      43.733  21.684   4.883  1.00277.89           C
ATOM    485  NZ  LYS    59      42.871  22.585   4.086  1.00277.89           N
ATOM    486  C   LYS    59      38.402  21.739   6.400  1.00277.89           C
ATOM    487  O   LYS    59      37.970  21.779   5.248  1.00277.89           O
ATOM    488  N   LYS    60      37.698  22.220   7.446  1.00275.21           N
ATOM    489  CA  LYS    60      36.434  22.842   7.187  1.00275.21           C
ATOM    490  CB  LYS    60      35.503  23.008   8.402  1.00275.21           C
ATOM    491  CG  LYS    60      35.933  24.114   9.368  1.00275.21           C
ATOM    492  CD  LYS    60      34.789  24.608  10.260  1.00275.21           C
ATOM    493  CE  LYS    60      34.759  23.997  11.662  1.00275.21           C
ATOM    494  NZ  LYS    60      33.604  24.529  12.420  1.00275.21           N
ATOM    495  C   LYS    60      36.745  24.214   6.707  1.00275.21           C
ATOM    496  O   LYS    60      37.787  24.776   7.043  1.00275.21           O
ATOM    497  N   LEU    61      35.853  24.790   5.884  1.00279.48           N
ATOM    498  CA  LEU    61      36.141  26.100   5.388  1.00279.48           C
ATOM    499  CB  LEU    61      35.253  26.531   4.210  1.00279.48           C
ATOM    500  CG  LEU    61      35.577  27.947   3.699  1.00279.48           C
ATOM    501  CD1 LEU    61      36.995  28.024   3.111  1.00279.48           C
ATOM    502  CD2 LEU    61      34.501  28.446   2.724  1.00279.48           C
ATOM    503  C   LEU    61      35.922  27.073   6.493  1.00279.48           C
ATOM    504  O   LEU    61      35.012  26.919   7.307  1.00279.48           O
ATOM    505  N   ASP    62      36.792  28.102   6.555  1.00 34.00           N
ATOM    506  CA  ASP    62      36.667  29.124   7.549  1.00 34.00           C
ATOM    507  CB  ASP    62      38.001  29.500   8.212  1.00 34.00           C
ATOM    508  CG  ASP    62      38.389  28.367   9.150  1.00 34.00           C
ATOM    509  OD1 ASP    62      37.511  27.508   9.426  1.00 34.00           O
ATOM    510  OD2 ASP    62      39.566  28.346   9.599  1.00 34.00           O
ATOM    511  C   ASP    62      36.163  30.363   6.822  1.00 34.00           C
ATOM    512  O   ASP    62      36.933  31.359   6.752  1.00 34.00           O
ATOM    513  OXT ASP    62      35.004  30.333   6.327  1.00 34.00           O
TER     514      ASP    62
END
