# Supplementary material for: Estimating local protein model quality: prospects for molecular replacement
Source: Acta Crystallogr D Struct Biol. 2020 Mar 3;76(Pt 3):285–90. doi: 10.1107/S2059798320000972 (PMC7057213; doi:10.1107/S2059798320000972)
Supplement: Supplementary file 1 [file d-76-00285-sup1.zip › models/1e6g.1z9z_A.B99990001.pdb.proq3.sscore.local]

ProQ2 ProQRosCen ProQRosFA ProQ3
0.052265715 0.20346796 -0.080001628 -0.10978485
0.028415298 0.18961209 -0.061401182 -0.1026714
-0.006892335 0.10864452 -0.096225821 -0.13427347
0.0081201413 0.10904842 -0.061434734 -0.12910758
0.0079357939 0.080863385 -0.083811192 -0.13293552
0.055988029 0.095415809 0.0052131058 -0.058340194
0.016783556 0.054187838 -0.0058889207 -0.078127764
0.049134557 0.082748351 0.086695884 -0.029914726
0.031394601 0.04460046 0.086067869 -0.050390516
0.064681009 0.063909957 0.11859423 -0.03180009
0.097395611 0.10249391 0.14452904 0.0019739307
0.16875361 0.16617774 0.13955354 0.014258232
0.17021191 0.18273353 0.17236395 0.030948403
0.22078052 0.23308957 0.14050397 0.016908016
0.16297259 0.13682439 0.076160731 -0.030414251
0.084796164 0.14417987 -0.01228763 -0.078209301
0.0595374 0.085765077 -0.082347696 -0.11108638
0.037691074 0.14120606 -0.065912688 -0.11878563
0.049953558 0.16885707 -0.064350131 -0.11002238
0.062751747 0.20690602 -0.026501563 -0.084266509
0.068340616 0.25812528 0.0040873545 -0.054461362
0.059040545 0.26956405 0.009616968 -0.060832585
0.052523535 0.21816419 0.021976696 -0.070112745
0.017199132 0.18266391 0.015703836 -0.10265015
0.0097980749 0.16382483 0.027281344 -0.078615395
0.042687519 0.19011751 0.050007733 -0.051719622
0.053429618 0.20631032 0.05557966 -0.045439906
-0.10565155 0.22031735 0.10036902 -0.099445241
0.01509288 0.19370125 0.097075318 -0.046968537
0.091477898 0.121449 0.094186662 0.047455221
0.11083676 0.069250713 0.088193789 0.068770534
0.077626324 0.031468518 0.11985787 0.072807961
0.064922366 0.029723667 0.10715384 0.059332647
0.060276189 0.077897647 0.11541842 0.0742672
0.066491513 0.098694728 0.078424161 0.065819087
0.062716291 0.13449397 0.098297638 0.07711503
0.091003901 0.18020402 0.10032782 0.10503154
0.11086494 0.21443223 0.14167355 0.12859105
0.20982727 0.26430197 0.23014256 0.22675351
0.39285921 0.45936022 0.44740372 0.37008893
0.5990646 0.64390511 0.65969736 0.55260142
0.65867439 0.63135802 0.74650475 0.60182252
0.64406497 0.49694911 0.63934592 0.5795869
0.56237413 0.37320873 0.59109516 0.51448908
0.49459055 0.38697372 0.50852698 0.47462657
0.43503606 0.35225608 0.52649702 0.42612986
0.4042134 0.32559688 0.3895596 0.35860731
0.39255107 0.31118646 0.36879047 0.34493416
0.36873521 0.27424033 0.42018965 0.38360079
0.43482618 0.32804138 0.42711489 0.4173673
0.49796483 0.34982553 0.54291658 0.4677586
0.53132885 0.41344309 0.58616126 0.50011476
0.5114032 0.46110828 0.6672445 0.50662952
0.42827548 0.48088764 0.62913035 0.50481093
0.35819561 0.46103441 0.54896708 0.41465633
0.27127289 0.38629147 0.44469538 0.3417168
0.25036915 0.42465195 0.43495479 0.30526469
0.18416101 0.39308863 0.39550396 0.26994495
0.086676654 0.27559367 0.30047234 0.17150184
-0.023483111 0.19836821 0.2201884 0.063543321
-0.0037556346 0.20877228 0.25731506 0.07007943
-0.017906327 0.18675069 0.20766144 0.029684907
