# Supplementary material for: Estimating local protein model quality: prospects for molecular replacement
Source: Acta Crystallogr D Struct Biol. 2020 Mar 3;76(Pt 3):285–90. doi: 10.1107/S2059798320000972 (PMC7057213; doi:10.1107/S2059798320000972)
Supplement: Supplementary file 1 [file d-76-00285-sup1.zip › models/1e6g.1z9z_A.B99990001.pdb.proq3d.sscore.local]

ProQ2D ProQRosCenD ProQRosFAD ProQ3D
2.892896300181746483e-04 6.673204153776168823e-02 1.401002146303653717e-02 7.442090427502989769e-04
7.193760393420234323e-05 2.605358138680458069e-02 1.590248942375183105e-02 1.015482819639146328e-03
4.914713281323201954e-05 1.298171468079090118e-02 2.302947454154491425e-02 1.652344595640897751e-03
1.267371681024087593e-05 2.421141229569911957e-02 1.773300208151340485e-02 8.004347910173237324e-04
7.878518772486131638e-06 1.586880907416343689e-02 2.173989452421665192e-02 5.196086131036281586e-04
1.919803435157518834e-05 2.976812794804573059e-02 2.009591460227966309e-02 3.695695486385375261e-04
2.065863736788742244e-05 3.274049982428550720e-02 1.981929689645767212e-02 5.049490137025713921e-04
6.749653402948752046e-05 5.244233459234237671e-02 2.971445024013519287e-02 6.023615715093910694e-04
4.740625809063203633e-05 3.266044706106185913e-02 3.126341477036476135e-02 6.921253516338765621e-04
1.003355573629960418e-04 3.450903296470642090e-02 5.121342837810516357e-02 1.284883706830441952e-03
1.378436427330598235e-04 4.654138162732124329e-02 4.127223417162895203e-02 2.132037421688437462e-03
3.862681041937321424e-04 4.436359927058219910e-02 5.338232591748237610e-02 4.966982174664735794e-03
4.424368671607226133e-04 3.147431835532188416e-02 6.892277300357818604e-02 5.657453089952468872e-03
6.205411627888679504e-04 2.745806984603404999e-02 7.781628519296646118e-02 7.211754098534584045e-03
4.594668571371585131e-04 2.382875606417655945e-02 6.780391186475753784e-02 5.160506814718246460e-03
3.659113135654479265e-04 3.962653130292892456e-02 5.309295654296875000e-02 5.759782157838344574e-03
2.046053996309638023e-04 1.154598370194435120e-01 4.761782288551330566e-02 4.637512378394603729e-03
1.180560066131874919e-04 6.446848064661026001e-02 5.318141356110572815e-02 4.208703991025686264e-03
1.241962163476273417e-04 3.668596595525741577e-02 3.882235661149024963e-02 2.185243647545576096e-03
1.016942042042501271e-04 5.056117475032806396e-02 3.298391774296760559e-02 2.050127834081649780e-03
1.560859091114252806e-04 4.799367114901542664e-02 3.900929912924766541e-02 3.347706515341997147e-03
1.146495487773790956e-04 5.588362738490104675e-02 3.877347335219383240e-02 2.651992253959178925e-03
6.683554238406941295e-05 3.830224275588989258e-02 2.851925231516361237e-02 2.236469415947794914e-03
3.136979648843407631e-05 4.926974698901176453e-02 2.188500761985778809e-02 1.209225039929151535e-03
4.301302033127285540e-05 2.961610630154609680e-02 1.797231845557689667e-02 1.548183965496718884e-03
8.137982513289898634e-05 4.161710664629936218e-02 1.546005345880985260e-02 2.599735744297504425e-03
7.426380761899054050e-05 3.937312588095664978e-02 3.786139190196990967e-02 3.344826400279998779e-03
3.787092631682753563e-03 7.040627300739288330e-02 7.724887877702713013e-02 1.340680010616779327e-02
1.103577576577663422e-02 3.603792935609817505e-02 7.516055554151535034e-02 1.322193909436464310e-02
2.850722521543502808e-02 4.963768646121025085e-02 5.137681216001510620e-02 9.016516059637069702e-02
2.660130523145198822e-02 5.426356568932533264e-02 4.433277994394302368e-02 6.260880827903747559e-02
3.484923765063285828e-02 3.678054735064506531e-02 6.848216056823730469e-02 8.707243204116821289e-02
7.014813274145126343e-02 4.167666286230087280e-02 8.931094408035278320e-02 1.029920056462287903e-01
5.989557504653930664e-02 5.975768715143203735e-02 1.276258230209350586e-01 1.049125194549560547e-01
8.286194503307342529e-02 7.550553232431411743e-02 1.133373081684112549e-01 1.493993997573852539e-01
7.499010115861892700e-02 8.655934780836105347e-02 1.496532112360000610e-01 1.750816553831100464e-01
1.187038570642471313e-01 9.465420246124267578e-02 1.602865159511566162e-01 2.705053985118865967e-01
1.192951798439025879e-01 2.147828787565231323e-01 2.295080423355102539e-01 3.124076426029205322e-01
3.083262145519256592e-01 1.648397594690322876e-01 2.888226509094238281e-01 3.907464146614074707e-01
3.939111530780792236e-01 1.643623709678649902e-01 4.459481239318847656e-01 4.771213233470916748e-01
3.856955468654632568e-01 2.080611586570739746e-01 6.989974379539489746e-01 6.472080945968627930e-01
4.705302715301513672e-01 7.816910743713378906e-02 6.949772834777832031e-01 6.452029943466186523e-01
5.876921415328979492e-01 5.046069622039794922e-01 6.062635779380798340e-01 5.721747875213623047e-01
6.612293720245361328e-01 5.366283655166625977e-01 5.571040511131286621e-01 6.528398394584655762e-01
6.136008501052856445e-01 5.397596955299377441e-01 5.462989211082458496e-01 6.158751845359802246e-01
4.553274214267730713e-01 4.322883784770965576e-01 5.617377758026123047e-01 5.631826519966125488e-01
4.104979634284973145e-01 4.636342227458953857e-01 4.726418256759643555e-01 5.237348079681396484e-01
3.787271678447723389e-01 3.719027340412139893e-01 4.438057243824005127e-01 4.697631895542144775e-01
5.019057393074035645e-01 2.928853929042816162e-01 4.704588055610656738e-01 6.016451120376586914e-01
5.660135149955749512e-01 3.106798827648162842e-01 4.810752272605895996e-01 6.175307631492614746e-01
5.418689846992492676e-01 2.647741734981536865e-01 6.510995626449584961e-01 6.131185889244079590e-01
5.693069696426391602e-01 3.329408168792724609e-01 6.039409637451171875e-01 5.964890122413635254e-01
6.345285177230834961e-01 3.719360232353210449e-01 6.801182031631469727e-01 6.795966625213623047e-01
6.020659208297729492e-01 3.591887652873992920e-01 7.383725643157958984e-01 7.560598254203796387e-01
5.636788010597229004e-01 3.301022350788116455e-01 5.712246894836425781e-01 7.234103083610534668e-01
3.235532045364379883e-01 2.537499368190765381e-01 4.985182881355285645e-01 4.810315370559692383e-01
2.737393677234649658e-01 2.247677147388458252e-01 4.529541134834289551e-01 4.574416875839233398e-01
2.430329769849777222e-01 2.553443908691406250e-01 3.793598413467407227e-01 4.369068145751953125e-01
1.936427950859069824e-01 1.745304465293884277e-01 2.841773033142089844e-01 3.055115044116973877e-01
1.428757756948471069e-01 1.361130774021148682e-01 2.548651695251464844e-01 2.103444039821624756e-01
1.072598248720169067e-01 9.585370868444442749e-02 2.858948111534118652e-01 1.752127557992935181e-01
7.013934105634689331e-02 3.263212367892265320e-02 1.651991456747055054e-01 1.160215139389038086e-01
