# Supplementary material for: Estimating local protein model quality: prospects for molecular replacement
Source: Acta Crystallogr D Struct Biol. 2020 Mar 3;76(Pt 3):285–90. doi: 10.1107/S2059798320000972 (PMC7057213; doi:10.1107/S2059798320000972)
Supplement: Supplementary file 1 [file d-76-00285-sup1.zip › models/1e6g.2esw_A.B99990001.pdb]

EXPDTA    THEORETICAL MODEL, MODELLER 9.23 2019/11/15 00:41:53
REMARK   6 MODELLER OBJECTIVE FUNCTION:       325.7736
REMARK   6 MODELLER BEST TEMPLATE % SEQ ID:  27.660
REMARK   6 SEQUENCE: 1e6g/1e6g.2esw_A
REMARK   6 ALIGNMENT: 1e6g/1e6g.2esw_A.ali
REMARK   6 SCRIPT: ./make_models.py
REMARK   6 TEMPLATE: 2esw 12:A - 58:A MODELS 12: - 58: AT 27.7%
ATOM      1  N   MET     1      27.333  54.617   2.142  1.00103.71           N
ATOM      2  CA  MET     1      26.756  55.292   0.958  1.00103.71           C
ATOM      3  CB  MET     1      27.831  55.447  -0.132  1.00103.71           C
ATOM      4  CG  MET     1      27.505  56.512  -1.182  1.00103.71           C
ATOM      5  SD  MET     1      27.642  58.216  -0.558  1.00103.71           S
ATOM      6  CE  MET     1      27.400  59.022  -2.167  1.00103.71           C
ATOM      7  C   MET     1      25.656  54.429   0.440  1.00103.71           C
ATOM      8  O   MET     1      24.558  54.409   0.995  1.00103.71           O
ATOM      9  N   ASP     2      25.924  53.686  -0.650  1.00 43.09           N
ATOM     10  CA  ASP     2      24.918  52.793  -1.138  1.00 43.09           C
ATOM     11  CB  ASP     2      25.354  52.008  -2.390  1.00 43.09           C
ATOM     12  CG  ASP     2      25.331  52.933  -3.602  1.00 43.09           C
ATOM     13  OD1 ASP     2      24.716  54.029  -3.509  1.00 43.09           O
ATOM     14  OD2 ASP     2      25.923  52.546  -4.644  1.00 43.09           O
ATOM     15  C   ASP     2      24.693  51.805  -0.044  1.00 43.09           C
ATOM     16  O   ASP     2      23.554  51.479   0.291  1.00 43.09           O
ATOM     17  N   GLU     3      25.800  51.318   0.553  1.00249.66           N
ATOM     18  CA  GLU     3      25.717  50.375   1.628  1.00249.66           C
ATOM     19  CB  GLU     3      26.976  49.500   1.779  1.00249.66           C
ATOM     20  CG  GLU     3      27.266  48.632   0.553  1.00249.66           C
ATOM     21  CD  GLU     3      26.178  47.573   0.445  1.00249.66           C
ATOM     22  OE1 GLU     3      25.436  47.377   1.445  1.00249.66           O
ATOM     23  OE2 GLU     3      26.078  46.946  -0.643  1.00249.66           O
ATOM     24  C   GLU     3      25.572  51.164   2.887  1.00249.66           C
ATOM     25  O   GLU     3      26.135  52.250   3.019  1.00249.66           O
ATOM     26  N   THR     4      24.788  50.640   3.848  1.00287.50           N
ATOM     27  CA  THR     4      24.628  51.350   5.080  1.00287.50           C
ATOM     28  CB  THR     4      23.255  51.925   5.259  1.00287.50           C
ATOM     29  OG1 THR     4      22.280  50.892   5.266  1.00287.50           O
ATOM     30  CG2 THR     4      22.988  52.903   4.102  1.00287.50           C
ATOM     31  C   THR     4      24.876  50.399   6.204  1.00287.50           C
ATOM     32  O   THR     4      24.502  49.229   6.145  1.00287.50           O
ATOM     33  N   GLY     5      25.532  50.898   7.269  1.00 72.40           N
ATOM     34  CA  GLY     5      25.822  50.088   8.415  1.00 72.40           C
ATOM     35  C   GLY     5      27.221  49.596   8.252  1.00 72.40           C
ATOM     36  O   GLY     5      27.593  49.089   7.195  1.00 72.40           O
ATOM     37  N   LYS     6      28.040  49.733   9.310  1.00116.63           N
ATOM     38  CA  LYS     6      29.392  49.282   9.207  1.00116.63           C
ATOM     39  CB  LYS     6      30.245  49.632  10.439  1.00116.63           C
ATOM     40  CG  LYS     6      30.781  51.068  10.424  1.00116.63           C
ATOM     41  CD  LYS     6      29.708  52.149  10.557  1.00116.63           C
ATOM     42  CE  LYS     6      30.273  53.572  10.538  1.00116.63           C
ATOM     43  NZ  LYS     6      29.169  54.557  10.549  1.00116.63           N
ATOM     44  C   LYS     6      29.399  47.797   9.031  1.00116.63           C
ATOM     45  O   LYS     6      30.057  47.281   8.128  1.00116.63           O
ATOM     46  N   GLU     7      28.641  47.062   9.871  1.00307.26           N
ATOM     47  CA  GLU     7      28.675  45.635   9.731  1.00307.26           C
ATOM     48  CB  GLU     7      29.766  44.947  10.569  1.00307.26           C
ATOM     49  CG  GLU     7      29.591  45.116  12.079  1.00307.26           C
ATOM     50  CD  GLU     7      30.068  46.510  12.460  1.00307.26           C
ATOM     51  OE1 GLU     7      31.290  46.779  12.309  1.00307.26           O
ATOM     52  OE2 GLU     7      29.217  47.325  12.905  1.00307.26           O
ATOM     53  C   GLU     7      27.373  45.062  10.185  1.00307.26           C
ATOM     54  O   GLU     7      26.520  45.762  10.726  1.00307.26           O
ATOM     55  N   LEU     8      27.197  43.748   9.937  1.00212.33           N
ATOM     56  CA  LEU     8      26.027  43.022  10.337  1.00212.33           C
ATOM     57  CB  LEU     8      25.396  42.191   9.205  1.00212.33           C
ATOM     58  CG  LEU     8      24.802  43.024   8.054  1.00212.33           C
ATOM     59  CD1 LEU     8      24.193  42.117   6.970  1.00212.33           C
ATOM     60  CD2 LEU     8      23.806  44.072   8.580  1.00212.33           C
ATOM     61  C   LEU     8      26.465  42.042  11.377  1.00212.33           C
ATOM     62  O   LEU     8      27.640  41.686  11.452  1.00212.33           O
ATOM     63  N   VAL     9      25.521  41.594  12.227  1.00 66.60           N
ATOM     64  CA  VAL     9      25.858  40.633  13.234  1.00 66.60           C
ATOM     65  CB  VAL     9      25.489  41.062  14.622  1.00 66.60           C
ATOM     66  CG1 VAL     9      25.776  39.895  15.581  1.00 66.60           C
ATOM     67  CG2 VAL     9      26.258  42.351  14.963  1.00 66.60           C
ATOM     68  C   VAL     9      25.083  39.392  12.939  1.00 66.60           C
ATOM     69  O   VAL     9      23.943  39.453  12.480  1.00 66.60           O
ATOM     70  N   LEU    10      25.697  38.219  13.192  1.00165.57           N
ATOM     71  CA  LEU    10      25.051  36.968  12.921  1.00165.57           C
ATOM     72  CB  LEU    10      26.012  35.766  12.909  1.00165.57           C
ATOM     73  CG  LEU    10      27.043  35.820  11.766  1.00165.57           C
ATOM     74  CD1 LEU    10      27.983  34.602  11.791  1.00165.57           C
ATOM     75  CD2 LEU    10      26.349  36.001  10.403  1.00165.57           C
ATOM     76  C   LEU    10      24.045  36.720  13.993  1.00165.57           C
ATOM     77  O   LEU    10      24.162  37.217  15.112  1.00165.57           O
ATOM     78  N   VAL    11      23.006  35.943  13.643  1.00 58.40           N
ATOM     79  CA  VAL    11      21.960  35.608  14.559  1.00 58.40           C
ATOM     80  CB  VAL    11      20.632  36.166  14.137  1.00 58.40           C
ATOM     81  CG1 VAL    11      19.545  35.771  15.153  1.00 58.40           C
ATOM     82  CG2 VAL    11      20.788  37.688  13.957  1.00 58.40           C
ATOM     83  C   VAL    11      21.884  34.117  14.552  1.00 58.40           C
ATOM     84  O   VAL    11      22.442  33.472  13.667  1.00 58.40           O
ATOM     85  N   LEU    12      21.201  33.524  15.549  1.00162.57           N
ATOM     86  CA  LEU    12      21.155  32.093  15.632  1.00162.57           C
ATOM     87  CB  LEU    12      21.012  31.576  17.079  1.00162.57           C
ATOM     88  CG  LEU    12      21.172  30.057  17.320  1.00162.57           C
ATOM     89  CD1 LEU    12      19.918  29.247  16.962  1.00162.57           C
ATOM     90  CD2 LEU    12      22.440  29.523  16.632  1.00162.57           C
ATOM     91  C   LEU    12      19.979  31.630  14.850  1.00162.57           C
ATOM     92  O   LEU    12      20.072  31.404  13.645  1.00162.57           O
ATOM     93  N   TYR    13      18.846  31.432  15.546  1.00124.19           N
ATOM     94  CA  TYR    13      17.641  30.971  14.931  1.00124.19           C
ATOM     95  CB  TYR    13      17.423  29.450  15.043  1.00124.19           C
ATOM     96  CG  TYR    13      18.243  28.800  13.980  1.00124.19           C
ATOM     97  CD1 TYR    13      19.604  28.634  14.105  1.00124.19           C
ATOM     98  CD2 TYR    13      17.626  28.345  12.838  1.00124.19           C
ATOM     99  CE1 TYR    13      20.336  28.032  13.109  1.00124.19           C
ATOM    100  CE2 TYR    13      18.349  27.741  11.838  1.00124.19           C
ATOM    101  CZ  TYR    13      19.707  27.584  11.971  1.00124.19           C
ATOM    102  OH  TYR    13      20.444  26.965  10.940  1.00124.19           O
ATOM    103  C   TYR    13      16.491  31.670  15.573  1.00124.19           C
ATOM    104  O   TYR    13      16.674  32.577  16.384  1.00124.19           O
ATOM    105  N   ASP    14      15.263  31.285  15.170  1.00 33.16           N
ATOM    106  CA  ASP    14      14.087  31.877  15.731  1.00 33.16           C
ATOM    107  CB  ASP    14      12.779  31.437  15.044  1.00 33.16           C
ATOM    108  CG  ASP    14      12.763  31.989  13.627  1.00 33.16           C
ATOM    109  OD1 ASP    14      13.665  32.807  13.314  1.00 33.16           O
ATOM    110  OD2 ASP    14      11.856  31.606  12.839  1.00 33.16           O
ATOM    111  C   ASP    14      14.005  31.419  17.150  1.00 33.16           C
ATOM    112  O   ASP    14      14.375  30.291  17.473  1.00 33.16           O
ATOM    113  N   TYR    15      13.536  32.308  18.045  1.00 72.07           N
ATOM    114  CA  TYR    15      13.393  31.931  19.419  1.00 72.07           C
ATOM    115  CB  TYR    15      14.286  32.744  20.381  1.00 72.07           C
ATOM    116  CG  TYR    15      14.058  32.306  21.793  1.00 72.07           C
ATOM    117  CD1 TYR    15      14.503  31.083  22.241  1.00 72.07           C
ATOM    118  CD2 TYR    15      13.421  33.136  22.689  1.00 72.07           C
ATOM    119  CE1 TYR    15      14.300  30.695  23.546  1.00 72.07           C
ATOM    120  CE2 TYR    15      13.216  32.752  23.996  1.00 72.07           C
ATOM    121  CZ  TYR    15      13.655  31.526  24.431  1.00 72.07           C
ATOM    122  OH  TYR    15      13.451  31.124  25.768  1.00 72.07           O
ATOM    123  C   TYR    15      11.974  32.181  19.781  1.00 72.07           C
ATOM    124  O   TYR    15      11.437  33.260  19.528  1.00 72.07           O
ATOM    125  N   GLN    16      11.323  31.165  20.377  1.00101.74           N
ATOM    126  CA  GLN    16       9.954  31.320  20.756  1.00101.74           C
ATOM    127  CB  GLN    16       9.128  30.040  20.551  1.00101.74           C
ATOM    128  CG  GLN    16       9.261  29.441  19.147  1.00101.74           C
ATOM    129  CD  GLN    16       8.846  30.470  18.103  1.00101.74           C
ATOM    130  OE1 GLN    16       9.138  30.312  16.918  1.00101.74           O
ATOM    131  NE2 GLN    16       8.154  31.554  18.542  1.00101.74           N
ATOM    132  C   GLN    16       9.980  31.595  22.219  1.00101.74           C
ATOM    133  O   GLN    16      10.579  30.837  22.981  1.00101.74           O
ATOM    134  N   GLU    17       9.338  32.696  22.654  1.00 94.34           N
ATOM    135  CA  GLU    17       9.403  32.999  24.050  1.00 94.34           C
ATOM    136  CB  GLU    17       8.814  34.371  24.428  1.00 94.34           C
ATOM    137  CG  GLU    17       7.306  34.504  24.198  1.00 94.34           C
ATOM    138  CD  GLU    17       6.927  35.960  24.445  1.00 94.34           C
ATOM    139  OE1 GLU    17       7.588  36.853  23.850  1.00 94.34           O
ATOM    140  OE2 GLU    17       5.972  36.200  25.232  1.00 94.34           O
ATOM    141  C   GLU    17       8.658  31.946  24.794  1.00 94.34           C
ATOM    142  O   GLU    17       7.507  31.636  24.490  1.00 94.34           O
ATOM    143  N   LYS    18       9.350  31.337  25.775  1.00 94.14           N
ATOM    144  CA  LYS    18       8.784  30.336  26.623  1.00 94.14           C
ATOM    145  CB  LYS    18       9.859  29.612  27.456  1.00 94.14           C
ATOM    146  CG  LYS    18      10.926  28.916  26.595  1.00 94.14           C
ATOM    147  CD  LYS    18      10.369  27.844  25.651  1.00 94.14           C
ATOM    148  CE  LYS    18      11.381  27.270  24.652  1.00 94.14           C
ATOM    149  NZ  LYS    18      10.723  26.226  23.828  1.00 94.14           N
ATOM    150  C   LYS    18       7.816  31.012  27.548  1.00 94.14           C
ATOM    151  O   LYS    18       6.725  30.504  27.806  1.00 94.14           O
ATOM    152  N   SER    19       8.200  32.205  28.052  1.00 36.30           N
ATOM    153  CA  SER    19       7.392  32.924  28.995  1.00 36.30           C
ATOM    154  CB  SER    19       8.102  33.156  30.340  1.00 36.30           C
ATOM    155  OG  SER    19       8.390  31.915  30.966  1.00 36.30           O
ATOM    156  C   SER    19       7.109  34.275  28.416  1.00 36.30           C
ATOM    157  O   SER    19       7.730  34.692  27.441  1.00 36.30           O
ATOM    158  N   PRO    20       6.147  34.950  28.987  1.00 95.34           N
ATOM    159  CA  PRO    20       5.802  36.269  28.529  1.00 95.34           C
ATOM    160  CD  PRO    20       5.004  34.259  29.563  1.00 95.34           C
ATOM    161  CB  PRO    20       4.472  36.605  29.200  1.00 95.34           C
ATOM    162  CG  PRO    20       3.818  35.228  29.411  1.00 95.34           C
ATOM    163  C   PRO    20       6.896  37.249  28.817  1.00 95.34           C
ATOM    164  O   PRO    20       6.925  38.313  28.201  1.00 95.34           O
ATOM    165  N   ARG    21       7.778  36.917  29.774  1.00182.79           N
ATOM    166  CA  ARG    21       8.884  37.727  30.199  1.00182.79           C
ATOM    167  CB  ARG    21       9.587  37.139  31.436  1.00182.79           C
ATOM    168  CG  ARG    21      10.202  35.762  31.167  1.00182.79           C
ATOM    169  CD  ARG    21      10.482  34.919  32.417  1.00182.79           C
ATOM    170  NE  ARG    21      11.443  35.654  33.286  1.00182.79           N
ATOM    171  CZ  ARG    21      10.972  36.488  34.258  1.00182.79           C
ATOM    172  NH1 ARG    21       9.627  36.663  34.408  1.00182.79           N
ATOM    173  NH2 ARG    21      11.843  37.138  35.084  1.00182.79           N
ATOM    174  C   ARG    21       9.906  37.788  29.104  1.00182.79           C
ATOM    175  O   ARG    21      10.673  38.743  29.011  1.00182.79           O
ATOM    176  N   GLU    22       9.964  36.737  28.268  1.00 79.48           N
ATOM    177  CA  GLU    22      10.996  36.572  27.285  1.00 79.48           C
ATOM    178  CB  GLU    22      11.275  35.084  27.040  1.00 79.48           C
ATOM    179  CG  GLU    22      11.677  34.399  28.349  1.00 79.48           C
ATOM    180  CD  GLU    22      11.732  32.892  28.149  1.00 79.48           C
ATOM    181  OE1 GLU    22      11.584  32.436  26.986  1.00 79.48           O
ATOM    182  OE2 GLU    22      11.919  32.176  29.168  1.00 79.48           O
ATOM    183  C   GLU    22      10.663  37.242  25.984  1.00 79.48           C
ATOM    184  O   GLU    22       9.514  37.577  25.699  1.00 79.48           O
ATOM    185  N   LEU    23      11.709  37.457  25.157  1.00122.46           N
ATOM    186  CA  LEU    23      11.593  38.146  23.907  1.00122.46           C
ATOM    187  CB  LEU    23      12.807  39.080  23.713  1.00122.46           C
ATOM    188  CG  LEU    23      12.677  40.162  22.631  1.00122.46           C
ATOM    189  CD1 LEU    23      13.993  40.935  22.453  1.00122.46           C
ATOM    190  CD2 LEU    23      12.144  39.591  21.321  1.00122.46           C
ATOM    191  C   LEU    23      11.580  37.101  22.820  1.00122.46           C
ATOM    192  O   LEU    23      12.375  36.163  22.832  1.00122.46           O
ATOM    193  N   THR    24      10.652  37.222  21.847  1.00123.29           N
ATOM    194  CA  THR    24      10.599  36.269  20.774  1.00123.29           C
ATOM    195  CB  THR    24       9.209  35.872  20.390  1.00123.29           C
ATOM    196  OG1 THR    24       8.500  36.996  19.893  1.00123.29           O
ATOM    197  CG2 THR    24       8.508  35.316  21.636  1.00123.29           C
ATOM    198  C   THR    24      11.198  36.950  19.592  1.00123.29           C
ATOM    199  O   THR    24      10.932  38.126  19.351  1.00123.29           O
ATOM    200  N   ILE    25      12.060  36.239  18.837  1.00105.63           N
ATOM    201  CA  ILE    25      12.688  36.885  17.723  1.00105.63           C
ATOM    202  CB  ILE    25      14.032  37.478  18.050  1.00105.63           C
ATOM    203  CG1 ILE    25      15.040  36.385  18.452  1.00105.63           C
ATOM    204  CG2 ILE    25      13.830  38.546  19.135  1.00105.63           C
ATOM    205  CD1 ILE    25      14.664  35.618  19.720  1.00105.63           C
ATOM    206  C   ILE    25      12.900  35.893  16.624  1.00105.63           C
ATOM    207  O   ILE    25      12.757  34.685  16.808  1.00105.63           O
ATOM    208  N   LYS    26      13.229  36.414  15.425  1.00 92.57           N
ATOM    209  CA  LYS    26      13.508  35.590  14.289  1.00 92.57           C
ATOM    210  CB  LYS    26      12.801  36.055  13.004  1.00 92.57           C
ATOM    211  CG  LYS    26      13.097  35.175  11.789  1.00 92.57           C
ATOM    212  CD  LYS    26      12.181  35.446  10.594  1.00 92.57           C
ATOM    213  CE  LYS    26      12.513  34.599   9.364  1.00 92.57           C
ATOM    214  NZ  LYS    26      13.834  34.986   8.817  1.00 92.57           N
ATOM    215  C   LYS    26      14.982  35.665  14.046  1.00 92.57           C
ATOM    216  O   LYS    26      15.655  36.598  14.482  1.00 92.57           O
ATOM    217  N   LYS    27      15.524  34.652  13.347  1.00123.49           N
ATOM    218  CA  LYS    27      16.924  34.620  13.065  1.00123.49           C
ATOM    219  CB  LYS    27      17.352  33.354  12.298  1.00123.49           C
ATOM    220  CG  LYS    27      18.856  33.239  12.016  1.00123.49           C
ATOM    221  CD  LYS    27      19.430  34.262  11.032  1.00123.49           C
ATOM    222  CE  LYS    27      19.705  33.695   9.639  1.00123.49           C
ATOM    223  NZ  LYS    27      20.931  32.863   9.663  1.00123.49           N
ATOM    224  C   LYS    27      17.223  35.799  12.211  1.00123.49           C
ATOM    225  O   LYS    27      16.459  36.144  11.312  1.00123.49           O
ATOM    226  N   GLY    28      18.364  36.452  12.489  1.00 24.03           N
ATOM    227  CA  GLY    28      18.800  37.561  11.703  1.00 24.03           C
ATOM    228  C   GLY    28      18.363  38.826  12.361  1.00 24.03           C
ATOM    229  O   GLY    28      18.813  39.905  11.979  1.00 24.03           O
ATOM    230  N   ASP    29      17.491  38.742  13.382  1.00 36.14           N
ATOM    231  CA  ASP    29      17.056  39.969  13.978  1.00 36.14           C
ATOM    232  CB  ASP    29      15.845  39.827  14.919  1.00 36.14           C
ATOM    233  CG  ASP    29      14.600  39.597  14.072  1.00 36.14           C
ATOM    234  OD1 ASP    29      14.731  39.582  12.819  1.00 36.14           O
ATOM    235  OD2 ASP    29      13.499  39.445  14.666  1.00 36.14           O
ATOM    236  C   ASP    29      18.187  40.532  14.770  1.00 36.14           C
ATOM    237  O   ASP    29      19.099  39.817  15.186  1.00 36.14           O
ATOM    238  N   ILE    30      18.141  41.860  14.984  1.00 71.73           N
ATOM    239  CA  ILE    30      19.159  42.543  15.722  1.00 71.73           C
ATOM    240  CB  ILE    30      19.658  43.787  15.046  1.00 71.73           C
ATOM    241  CG1 ILE    30      20.328  43.440  13.708  1.00 71.73           C
ATOM    242  CG2 ILE    30      20.593  44.515  16.025  1.00 71.73           C
ATOM    243  CD1 ILE    30      19.357  42.907  12.656  1.00 71.73           C
ATOM    244  C   ILE    30      18.536  42.955  17.013  1.00 71.73           C
ATOM    245  O   ILE    30      17.452  43.535  17.043  1.00 71.73           O
ATOM    246  N   LEU    31      19.214  42.627  18.127  1.00 89.21           N
ATOM    247  CA  LEU    31      18.683  42.899  19.428  1.00 89.21           C
ATOM    248  CB  LEU    31      18.513  41.606  20.242  1.00 89.21           C
ATOM    249  CG  LEU    31      17.501  40.616  19.637  1.00 89.21           C
ATOM    250  CD1 LEU    31      17.970  40.091  18.272  1.00 89.21           C
ATOM    251  CD2 LEU    31      17.171  39.484  20.621  1.00 89.21           C
ATOM    252  C   LEU    31      19.644  43.790  20.158  1.00 89.21           C
ATOM    253  O   LEU    31      20.857  43.630  20.042  1.00 89.21           O
ATOM    254  N   THR    32      19.119  44.762  20.936  1.00 38.80           N
ATOM    255  CA  THR    32      19.971  45.653  21.675  1.00 38.80           C
ATOM    256  CB  THR    32      19.445  47.058  21.743  1.00 38.80           C
ATOM    257  OG1 THR    32      19.272  47.585  20.435  1.00 38.80           O
ATOM    258  CG2 THR    32      20.445  47.918  22.532  1.00 38.80           C
ATOM    259  C   THR    32      20.006  45.133  23.076  1.00 38.80           C
ATOM    260  O   THR    32      18.996  45.151  23.777  1.00 38.80           O
ATOM    261  N   LEU    33      21.191  44.674  23.520  1.00118.83           N
ATOM    262  CA  LEU    33      21.308  44.051  24.806  1.00118.83           C
ATOM    263  CB  LEU    33      22.613  43.235  24.935  1.00118.83           C
ATOM    264  CG  LEU    33      22.840  42.516  26.284  1.00118.83           C
ATOM    265  CD1 LEU    33      23.204  43.484  27.425  1.00118.83           C
ATOM    266  CD2 LEU    33      21.654  41.604  26.629  1.00118.83           C
ATOM    267  C   LEU    33      21.299  45.092  25.869  1.00118.83           C
ATOM    268  O   LEU    33      22.212  45.910  25.958  1.00118.83           O
ATOM    269  N   LEU    34      20.209  45.125  26.663  1.00100.93           N
ATOM    270  CA  LEU    34      20.133  46.001  27.792  1.00100.93           C
ATOM    271  CB  LEU    34      18.694  46.236  28.276  1.00100.93           C
ATOM    272  CG  LEU    34      17.856  47.050  27.270  1.00100.93           C
ATOM    273  CD1 LEU    34      17.640  46.279  25.959  1.00100.93           C
ATOM    274  CD2 LEU    34      16.547  47.544  27.905  1.00100.93           C
ATOM    275  C   LEU    34      20.965  45.481  28.926  1.00100.93           C
ATOM    276  O   LEU    34      21.734  46.228  29.529  1.00100.93           O
ATOM    277  N   ASN    35      20.857  44.172  29.248  1.00104.64           N
ATOM    278  CA  ASN    35      21.603  43.704  30.380  1.00104.64           C
ATOM    279  CB  ASN    35      20.830  43.779  31.709  1.00104.64           C
ATOM    280  CG  ASN    35      19.552  42.953  31.600  1.00104.64           C
ATOM    281  OD1 ASN    35      19.564  41.786  31.211  1.00104.64           O
ATOM    282  ND2 ASN    35      18.404  43.586  31.963  1.00104.64           N
ATOM    283  C   ASN    35      22.056  42.298  30.184  1.00104.64           C
ATOM    284  O   ASN    35      21.464  41.522  29.434  1.00104.64           O
ATOM    285  N   SER    36      23.164  41.952  30.868  1.00 75.39           N
ATOM    286  CA  SER    36      23.677  40.622  30.815  1.00 75.39           C
ATOM    287  CB  SER    36      25.049  40.518  30.125  1.00 75.39           C
ATOM    288  OG  SER    36      26.021  41.262  30.845  1.00 75.39           O
ATOM    289  C   SER    36      23.835  40.152  32.223  1.00 75.39           C
ATOM    290  O   SER    36      24.429  40.832  33.059  1.00 75.39           O
ATOM    291  N   THR    37      23.291  38.958  32.521  1.00100.52           N
ATOM    292  CA  THR    37      23.405  38.424  33.843  1.00100.52           C
ATOM    293  CB  THR    37      22.099  38.313  34.574  1.00100.52           C
ATOM    294  OG1 THR    37      21.226  37.423  33.895  1.00100.52           O
ATOM    295  CG2 THR    37      21.470  39.713  34.670  1.00100.52           C
ATOM    296  C   THR    37      23.958  37.047  33.720  1.00100.52           C
ATOM    297  O   THR    37      23.813  36.391  32.688  1.00100.52           O
ATOM    298  N   ASN    38      24.612  36.578  34.799  1.00 62.69           N
ATOM    299  CA  ASN    38      25.204  35.279  34.779  1.00 62.69           C
ATOM    300  CB  ASN    38      25.976  34.928  36.061  1.00 62.69           C
ATOM    301  CG  ASN    38      27.228  35.793  36.119  1.00 62.69           C
ATOM    302  OD1 ASN    38      28.014  35.838  35.174  1.00 62.69           O
ATOM    303  ND2 ASN    38      27.422  36.504  37.262  1.00 62.69           N
ATOM    304  C   ASN    38      24.107  34.294  34.622  1.00 62.69           C
ATOM    305  O   ASN    38      23.013  34.475  35.155  1.00 62.69           O
ATOM    306  N   LYS    39      24.420  33.242  33.842  1.00239.46           N
ATOM    307  CA  LYS    39      23.567  32.163  33.453  1.00239.46           C
ATOM    308  CB  LYS    39      22.115  32.204  33.965  1.00239.46           C
ATOM    309  CG  LYS    39      21.428  30.838  33.948  1.00239.46           C
ATOM    310  CD  LYS    39      20.179  30.780  34.830  1.00239.46           C
ATOM    311  CE  LYS    39      19.608  29.370  35.007  1.00239.46           C
ATOM    312  NZ  LYS    39      20.435  28.600  35.964  1.00239.46           N
ATOM    313  C   LYS    39      23.551  32.310  31.977  1.00239.46           C
ATOM    314  O   LYS    39      24.534  32.753  31.390  1.00239.46           O
ATOM    315  N   ASP    40      22.462  31.922  31.309  1.00247.62           N
ATOM    316  CA  ASP    40      22.505  32.145  29.900  1.00247.62           C
ATOM    317  CB  ASP    40      22.395  30.848  29.078  1.00247.62           C
ATOM    318  CG  ASP    40      21.051  30.192  29.375  1.00247.62           C
ATOM    319  OD1 ASP    40      20.777  29.922  30.574  1.00247.62           O
ATOM    320  OD2 ASP    40      20.285  29.947  28.406  1.00247.62           O
ATOM    321  C   ASP    40      21.329  32.994  29.546  1.00247.62           C
ATOM    322  O   ASP    40      20.772  32.864  28.458  1.00247.62           O
ATOM    323  N   TRP    41      20.944  33.926  30.442  1.00156.38           N
ATOM    324  CA  TRP    41      19.766  34.700  30.183  1.00156.38           C
ATOM    325  CB  TRP    41      18.680  34.409  31.250  1.00156.38           C
ATOM    326  CG  TRP    41      18.162  32.986  31.128  1.00156.38           C
ATOM    327  CD2 TRP    41      16.793  32.590  30.921  1.00156.38           C
ATOM    328  CD1 TRP    41      18.890  31.835  31.133  1.00156.38           C
ATOM    329  NE1 TRP    41      18.079  30.759  30.870  1.00156.38           N
ATOM    330  CE2 TRP    41      16.783  31.207  30.747  1.00156.38           C
ATOM    331  CE3 TRP    41      15.643  33.323  30.843  1.00156.38           C
ATOM    332  CZ2 TRP    41      15.625  30.536  30.481  1.00156.38           C
ATOM    333  CZ3 TRP    41      14.468  32.637  30.618  1.00156.38           C
ATOM    334  CH2 TRP    41      14.463  31.273  30.431  1.00156.38           C
ATOM    335  C   TRP    41      20.120  36.156  30.169  1.00156.38           C
ATOM    336  O   TRP    41      20.705  36.679  31.115  1.00156.38           O
ATOM    337  N   TRP    42      19.762  36.855  29.072  1.00 61.81           N
ATOM    338  CA  TRP    42      20.082  38.248  28.941  1.00 61.81           C
ATOM    339  CB  TRP    42      21.057  38.528  27.783  1.00 61.81           C
ATOM    340  CG  TRP    42      22.431  37.921  27.963  1.00 61.81           C
ATOM    341  CD2 TRP    42      23.482  38.009  26.988  1.00 61.81           C
ATOM    342  CD1 TRP    42      22.932  37.193  29.002  1.00 61.81           C
ATOM    343  NE1 TRP    42      24.227  36.817  28.733  1.00 61.81           N
ATOM    344  CE2 TRP    42      24.578  37.314  27.496  1.00 61.81           C
ATOM    345  CE3 TRP    42      23.529  38.621  25.768  1.00 61.81           C
ATOM    346  CZ2 TRP    42      25.742  37.219  26.788  1.00 61.81           C
ATOM    347  CZ3 TRP    42      24.703  38.523  25.055  1.00 61.81           C
ATOM    348  CH2 TRP    42      25.788  37.835  25.557  1.00 61.81           C
ATOM    349  C   TRP    42      18.798  38.946  28.620  1.00 61.81           C
ATOM    350  O   TRP    42      17.837  38.308  28.194  1.00 61.81           O
ATOM    351  N   LYS    43      18.735  40.275  28.849  1.00 51.51           N
ATOM    352  CA  LYS    43      17.537  41.009  28.544  1.00 51.51           C
ATOM    353  CB  LYS    43      17.028  41.877  29.712  1.00 51.51           C
ATOM    354  CG  LYS    43      15.569  42.322  29.559  1.00 51.51           C
ATOM    355  CD  LYS    43      14.921  42.787  30.867  1.00 51.51           C
ATOM    356  CE  LYS    43      13.417  43.050  30.746  1.00 51.51           C
ATOM    357  NZ  LYS    43      12.820  43.239  32.088  1.00 51.51           N
ATOM    358  C   LYS    43      17.873  41.893  27.383  1.00 51.51           C
ATOM    359  O   LYS    43      19.003  42.364  27.273  1.00 51.51           O
ATOM    360  N   VAL    44      16.913  42.124  26.460  1.00106.06           N
ATOM    361  CA  VAL    44      17.268  42.863  25.277  1.00106.06           C
ATOM    362  CB  VAL    44      17.755  41.921  24.198  1.00106.06           C
ATOM    363  CG1 VAL    44      18.137  42.694  22.935  1.00106.06           C
ATOM    364  CG2 VAL    44      18.899  41.061  24.756  1.00106.06           C
ATOM    365  C   VAL    44      16.032  43.573  24.779  1.00106.06           C
ATOM    366  O   VAL    44      14.931  43.341  25.276  1.00106.06           O
ATOM    367  N   GLU    45      16.187  44.501  23.801  1.00 86.50           N
ATOM    368  CA  GLU    45      15.066  45.204  23.241  1.00 86.50           C
ATOM    369  CB  GLU    45      15.116  46.723  23.476  1.00 86.50           C
ATOM    370  CG  GLU    45      13.921  47.467  22.876  1.00 86.50           C
ATOM    371  CD  GLU    45      14.164  48.964  23.020  1.00 86.50           C
ATOM    372  OE1 GLU    45      14.343  49.421  24.180  1.00 86.50           O
ATOM    373  OE2 GLU    45      14.183  49.670  21.977  1.00 86.50           O
ATOM    374  C   GLU    45      15.071  45.020  21.750  1.00 86.50           C
ATOM    375  O   GLU    45      16.124  45.007  21.114  1.00 86.50           O
ATOM    376  N   VAL    46      13.870  44.828  21.161  1.00 47.88           N
ATOM    377  CA  VAL    46      13.738  44.745  19.734  1.00 47.88           C
ATOM    378  CB  VAL    46      13.933  43.357  19.196  1.00 47.88           C
ATOM    379  CG1 VAL    46      13.635  43.368  17.688  1.00 47.88           C
ATOM    380  CG2 VAL    46      15.357  42.890  19.537  1.00 47.88           C
ATOM    381  C   VAL    46      12.332  45.142  19.392  1.00 47.88           C
ATOM    382  O   VAL    46      11.379  44.668  20.007  1.00 47.88           O
ATOM    383  N   ASN    47      12.167  46.014  18.379  1.00 56.53           N
ATOM    384  CA  ASN    47      10.862  46.427  17.939  1.00 56.53           C
ATOM    385  CB  ASN    47      10.079  45.309  17.225  1.00 56.53           C
ATOM    386  CG  ASN    47       8.844  45.926  16.583  1.00 56.53           C
ATOM    387  OD1 ASN    47       8.838  47.098  16.211  1.00 56.53           O
ATOM    388  ND2 ASN    47       7.759  45.115  16.467  1.00 56.53           N
ATOM    389  C   ASN    47      10.052  46.894  19.112  1.00 56.53           C
ATOM    390  O   ASN    47       8.883  46.540  19.255  1.00 56.53           O
ATOM    391  N   ASP    48      10.656  47.720  19.985  1.00 81.71           N
ATOM    392  CA  ASP    48       9.950  48.263  21.111  1.00 81.71           C
ATOM    393  CB  ASP    48       8.761  49.151  20.698  1.00 81.71           C
ATOM    394  CG  ASP    48       8.282  49.931  21.916  1.00 81.71           C
ATOM    395  OD1 ASP    48       8.943  49.825  22.985  1.00 81.71           O
ATOM    396  OD2 ASP    48       7.247  50.639  21.792  1.00 81.71           O
ATOM    397  C   ASP    48       9.434  47.152  21.976  1.00 81.71           C
ATOM    398  O   ASP    48       8.399  47.288  22.625  1.00 81.71           O
ATOM    399  N   ARG    49      10.151  46.015  22.025  1.00 83.36           N
ATOM    400  CA  ARG    49       9.752  44.937  22.886  1.00 83.36           C
ATOM    401  CB  ARG    49       9.387  43.646  22.131  1.00 83.36           C
ATOM    402  CG  ARG    49       8.116  43.781  21.287  1.00 83.36           C
ATOM    403  CD  ARG    49       7.824  42.581  20.384  1.00 83.36           C
ATOM    404  NE  ARG    49       7.280  41.484  21.234  1.00 83.36           N
ATOM    405  CZ  ARG    49       8.110  40.502  21.691  1.00 83.36           C
ATOM    406  NH1 ARG    49       9.432  40.525  21.359  1.00 83.36           N
ATOM    407  NH2 ARG    49       7.619  39.492  22.468  1.00 83.36           N
ATOM    408  C   ARG    49      10.944  44.632  23.736  1.00 83.36           C
ATOM    409  O   ARG    49      12.076  44.692  23.261  1.00 83.36           O
ATOM    410  N   GLN    50      10.731  44.316  25.029  1.00 73.70           N
ATOM    411  CA  GLN    50      11.853  44.035  25.882  1.00 73.70           C
ATOM    412  CB  GLN    50      12.031  45.075  27.000  1.00 73.70           C
ATOM    413  CG  GLN    50      13.215  44.811  27.933  1.00 73.70           C
ATOM    414  CD  GLN    50      13.231  45.931  28.965  1.00 73.70           C
ATOM    415  OE1 GLN    50      12.187  46.456  29.351  1.00 73.70           O
ATOM    416  NE2 GLN    50      14.451  46.313  29.426  1.00 73.70           N
ATOM    417  C   GLN    50      11.626  42.712  26.541  1.00 73.70           C
ATOM    418  O   GLN    50      10.492  42.350  26.853  1.00 73.70           O
ATOM    419  N   GLY    51      12.711  41.940  26.766  1.00 29.10           N
ATOM    420  CA  GLY    51      12.514  40.683  27.428  1.00 29.10           C
ATOM    421  C   GLY    51      13.778  39.880  27.396  1.00 29.10           C
ATOM    422  O   GLY    51      14.762  40.245  26.757  1.00 29.10           O
ATOM    423  N   PHE    52      13.749  38.741  28.114  1.00137.64           N
ATOM    424  CA  PHE    52      14.826  37.797  28.229  1.00137.64           C
ATOM    425  CB  PHE    52      14.565  36.750  29.342  1.00137.64           C
ATOM    426  CG  PHE    52      15.293  35.524  28.913  1.00137.64           C
ATOM    427  CD1 PHE    52      16.654  35.443  29.056  1.00137.64           C
ATOM    428  CD2 PHE    52      14.622  34.469  28.323  1.00137.64           C
ATOM    429  CE1 PHE    52      17.315  34.320  28.633  1.00137.64           C
ATOM    430  CE2 PHE    52      15.288  33.343  27.899  1.00137.64           C
ATOM    431  CZ  PHE    52      16.647  33.271  28.059  1.00137.64           C
ATOM    432  C   PHE    52      14.987  37.024  26.952  1.00137.64           C
ATOM    433  O   PHE    52      14.001  36.699  26.294  1.00137.64           O
ATOM    434  N   ILE    53      16.252  36.714  26.572  1.00152.58           N
ATOM    435  CA  ILE    53      16.510  35.839  25.463  1.00152.58           C
ATOM    436  CB  ILE    53      16.810  36.567  24.190  1.00152.58           C
ATOM    437  CG1 ILE    53      16.838  35.581  23.014  1.00152.58           C
ATOM    438  CG2 ILE    53      18.119  37.349  24.382  1.00152.58           C
ATOM    439  CD1 ILE    53      16.839  36.256  21.645  1.00152.58           C
ATOM    440  C   ILE    53      17.712  35.010  25.794  1.00152.58           C
ATOM    441  O   ILE    53      18.604  35.457  26.516  1.00152.58           O
ATOM    442  N   PRO    54      17.786  33.804  25.295  1.00136.49           N
ATOM    443  CA  PRO    54      18.934  33.011  25.623  1.00136.49           C
ATOM    444  CD  PRO    54      16.603  32.990  25.058  1.00136.49           C
ATOM    445  CB  PRO    54      18.576  31.576  25.249  1.00136.49           C
ATOM    446  CG  PRO    54      17.038  31.548  25.374  1.00136.49           C
ATOM    447  C   PRO    54      20.131  33.595  24.949  1.00136.49           C
ATOM    448  O   PRO    54      20.049  33.967  23.779  1.00136.49           O
ATOM    449  N   ALA    55      21.257  33.668  25.675  1.00 39.69           N
ATOM    450  CA  ALA    55      22.465  34.252  25.174  1.00 39.69           C
ATOM    451  CB  ALA    55      23.589  34.294  26.222  1.00 39.69           C
ATOM    452  C   ALA    55      22.956  33.442  24.018  1.00 39.69           C
ATOM    453  O   ALA    55      23.505  33.984  23.062  1.00 39.69           O
ATOM    454  N   ALA    56      22.748  32.114  24.064  1.00 34.53           N
ATOM    455  CA  ALA    56      23.284  31.238  23.062  1.00 34.53           C
ATOM    456  CB  ALA    56      22.862  29.772  23.262  1.00 34.53           C
ATOM    457  C   ALA    56      22.794  31.666  21.714  1.00 34.53           C
ATOM    458  O   ALA    56      23.546  31.633  20.741  1.00 34.53           O
ATOM    459  N   TYR    57      21.527  32.101  21.613  1.00 86.74           N
ATOM    460  CA  TYR    57      21.020  32.470  20.322  1.00 86.74           C
ATOM    461  CB  TYR    57      19.550  32.927  20.339  1.00 86.74           C
ATOM    462  CG  TYR    57      18.702  31.703  20.383  1.00 86.74           C
ATOM    463  CD1 TYR    57      18.526  30.989  21.545  1.00 86.74           C
ATOM    464  CD2 TYR    57      18.073  31.272  19.239  1.00 86.74           C
ATOM    465  CE1 TYR    57      17.737  29.861  21.560  1.00 86.74           C
ATOM    466  CE2 TYR    57      17.284  30.147  19.246  1.00 86.74           C
ATOM    467  CZ  TYR    57      17.115  29.437  20.409  1.00 86.74           C
ATOM    468  OH  TYR    57      16.305  28.281  20.420  1.00 86.74           O
ATOM    469  C   TYR    57      21.847  33.573  19.739  1.00 86.74           C
ATOM    470  O   TYR    57      22.162  33.558  18.552  1.00 86.74           O
ATOM    471  N   LEU    58      22.210  34.607  20.511  1.00160.32           N
ATOM    472  CA  LEU    58      23.079  35.544  19.865  1.00160.32           C
ATOM    473  CB  LEU    58      22.391  36.851  19.416  1.00160.32           C
ATOM    474  CG  LEU    58      21.719  37.686  20.524  1.00160.32           C
ATOM    475  CD1 LEU    58      21.080  38.957  19.940  1.00160.32           C
ATOM    476  CD2 LEU    58      20.724  36.856  21.351  1.00160.32           C
ATOM    477  C   LEU    58      24.178  35.876  20.826  1.00160.32           C
ATOM    478  O   LEU    58      24.144  36.890  21.520  1.00160.32           O
ATOM    479  N   LYS    59      25.207  35.016  20.888  1.00287.51           N
ATOM    480  CA  LYS    59      26.296  35.280  21.780  1.00287.51           C
ATOM    481  CB  LYS    59      26.185  34.562  23.137  1.00287.51           C
ATOM    482  CG  LYS    59      27.387  34.801  24.057  1.00287.51           C
ATOM    483  CD  LYS    59      27.256  34.135  25.430  1.00287.51           C
ATOM    484  CE  LYS    59      28.553  34.145  26.245  1.00287.51           C
ATOM    485  NZ  LYS    59      28.392  33.319  27.462  1.00287.51           N
ATOM    486  C   LYS    59      27.523  34.733  21.149  1.00287.51           C
ATOM    487  O   LYS    59      27.473  33.726  20.445  1.00287.51           O
ATOM    488  N   LYS    60      28.666  35.402  21.363  1.00260.73           N
ATOM    489  CA  LYS    60      29.857  34.782  20.892  1.00260.73           C
ATOM    490  CB  LYS    60      31.094  35.695  20.910  1.00260.73           C
ATOM    491  CG  LYS    60      31.023  36.825  19.883  1.00260.73           C
ATOM    492  CD  LYS    60      30.883  36.318  18.447  1.00260.73           C
ATOM    493  CE  LYS    60      32.058  35.453  17.989  1.00260.73           C
ATOM    494  NZ  LYS    60      31.801  34.927  16.630  1.00260.73           N
ATOM    495  C   LYS    60      30.071  33.687  21.872  1.00260.73           C
ATOM    496  O   LYS    60      29.974  33.906  23.079  1.00260.73           O
ATOM    497  N   LEU    61      30.345  32.465  21.390  1.00260.01           N
ATOM    498  CA  LEU    61      30.501  31.409  22.338  1.00260.01           C
ATOM    499  CB  LEU    61      30.045  30.036  21.822  1.00260.01           C
ATOM    500  CG  LEU    61      30.215  28.906  22.853  1.00260.01           C
ATOM    501  CD1 LEU    61      29.312  29.112  24.081  1.00260.01           C
ATOM    502  CD2 LEU    61      30.028  27.529  22.194  1.00260.01           C
ATOM    503  C   LEU    61      31.950  31.317  22.663  1.00260.01           C
ATOM    504  O   LEU    61      32.796  31.204  21.777  1.00260.01           O
ATOM    505  N   ASP    62      32.271  31.384  23.965  1.00 66.18           N
ATOM    506  CA  ASP    62      33.641  31.292  24.358  1.00 66.18           C
ATOM    507  CB  ASP    62      33.963  32.062  25.651  1.00 66.18           C
ATOM    508  CG  ASP    62      35.478  32.115  25.780  1.00 66.18           C
ATOM    509  OD1 ASP    62      36.160  31.522  24.903  1.00 66.18           O
ATOM    510  OD2 ASP    62      35.974  32.747  26.752  1.00 66.18           O
ATOM    511  C   ASP    62      33.906  29.817  24.620  1.00 66.18           C
ATOM    512  O   ASP    62      33.255  29.249  25.537  1.00 66.18           O
ATOM    513  OXT ASP    62      34.763  29.236  23.904  1.00 66.18           O
TER     514      ASP    62
END
