# Supplementary material for: Estimating local protein model quality: prospects for molecular replacement
Source: Acta Crystallogr D Struct Biol. 2020 Mar 3;76(Pt 3):285–90. doi: 10.1107/S2059798320000972 (PMC7057213; doi:10.1107/S2059798320000972)
Supplement: Supplementary file 1 [file d-76-00285-sup1.zip › models/1e6g.2esw_A.B99990001.pdb.proq3.sscore.local]

ProQ2 ProQRosCen ProQRosFA ProQ3
0.1435928 0.24538066 0.067385272 0.18703467
0.05815343 0.21527287 0.052894813 0.15531605
0.11489516 0.14342148 0.04035041 0.16468126
0.19824694 0.16152843 0.069486177 0.22084339
0.21762328 0.15338517 0.091862561 0.23835224
0.2592827 0.17940989 0.14983963 0.29760424
0.26760771 0.1722487 0.20721285 0.33078722
0.30720636 0.20637581 0.27632102 0.37223098
0.35647362 0.21371529 0.37260875 0.44428494
0.39331719 0.25899364 0.42634344 0.46162092
0.42301078 0.3016388 0.48087648 0.49761032
0.45406781 0.38261113 0.50459196 0.50477878
0.53121372 0.43128638 0.63160039 0.57181079
0.59921937 0.51168107 0.64826687 0.61914844
0.5397789 0.4377877 0.57592106 0.60168035
0.48135617 0.45968958 0.56046678 0.59929063
0.4288048 0.410834 0.48447855 0.53396799
0.38062112 0.44406801 0.46859318 0.52697656
0.41650697 0.48415721 0.55225105 0.58225323
0.506671 0.47648645 0.57931029 0.62611244
0.53092561 0.59191666 0.70920591 0.68860997
0.53615421 0.5722932 0.75053894 0.74012959
0.5769869 0.57953027 0.86278648 0.7832956
0.56769612 0.54207629 0.83196885 0.78937092
0.53916842 0.52330202 0.86940964 0.79407493
0.49272727 0.53461285 0.8384626 0.79699301
0.47430998 0.55762767 0.82632471 0.7370874
0.46326055 0.58461204 0.7808432 0.71422603
0.46942168 0.56870881 0.81961713 0.74026073
0.48277413 0.4786292 0.82637022 0.74263932
0.51611296 0.42456611 0.84097158 0.7754637
0.55371263 0.41715831 0.86690997 0.7540865
0.60618568 0.43533912 0.92675654 0.77732553
0.64021859 0.40313755 0.86690059 0.74656992
0.56607711 0.39749591 0.78307727 0.70208484
0.49819168 0.35930487 0.7028359 0.62825893
0.44191364 0.35854698 0.6280338 0.55107103
0.38117209 0.39071474 0.56276969 0.49168336
0.43123336 0.43737464 0.61477911 0.54386011
0.62256881 0.66423958 0.8361534 0.70719921
0.86028603 0.87689699 1.1089618 0.91815586
0.91995973 0.90953428 1.1967147 0.99610331
0.86208021 0.79002819 1.1529744 0.94046425
0.7936737 0.71755578 1.1052569 0.923911
0.74162475 0.70766846 1.0241101 0.90351173
0.72230287 0.68287363 0.95140655 0.89840007
0.73773119 0.65673839 0.87462626 0.87542589
0.71955107 0.6521418 0.79155393 0.85927539
0.72626362 0.60162645 0.8561017 0.8986074
0.80266445 0.66933051 0.91883017 0.93321949
0.88266921 0.6879853 1.0046139 0.97376095
0.90954413 0.75912812 1.0621211 1.0154851
0.8809776 0.78546271 1.1028561 1.0055768
0.82577635 0.80250792 1.0625959 0.97983665
0.77524859 0.76258322 0.98390684 0.92408673
0.70759358 0.68177171 0.86664737 0.83499936
0.71258765 0.67713282 0.8936778 0.84872905
0.58389707 0.5916409 0.78366275 0.74855478
0.44780709 0.4581733 0.70073072 0.61731887
0.30641901 0.34499541 0.57059107 0.48275379
0.29069472 0.35795829 0.57280016 0.46149589
0.27314609 0.30613054 0.50919704 0.42298826
