# Supplementary material for: Estimating local protein model quality: prospects for molecular replacement
Source: Acta Crystallogr D Struct Biol. 2020 Mar 3;76(Pt 3):285–90. doi: 10.1107/S2059798320000972 (PMC7057213; doi:10.1107/S2059798320000972)
Supplement: Supplementary file 1 [file d-76-00285-sup1.zip › models/1e6g.2esw_A.B99990001.pdb.proq3d.sscore.local]

ProQ2D ProQRosCenD ProQRosFAD ProQ3D
8.568602055311203003e-02 4.872033372521400452e-02 1.252896431833505630e-02 3.284098953008651733e-02
4.824694246053695679e-02 3.048210777342319489e-02 2.252800948917865753e-02 4.849336296319961548e-02
6.659590452909469604e-02 1.233924925327301025e-02 3.196328133344650269e-02 7.543276995420455933e-02
1.945277117192745209e-02 2.068359032273292542e-02 5.066980421543121338e-02 5.532154068350791931e-02
3.434322029352188110e-02 1.735670492053031921e-02 9.194446355104446411e-02 6.064852327108383179e-02
4.455613717436790466e-02 3.631038218736648560e-02 1.466262042522430420e-01 8.081983774900436401e-02
6.082999333739280701e-02 6.756206601858139038e-02 2.211924493312835693e-01 1.312979161739349365e-01
1.240671947598457336e-01 1.183649599552154541e-01 3.162133395671844482e-01 1.944691836833953857e-01
1.918743401765823364e-01 1.688036918640136719e-01 5.230797529220581055e-01 3.647492229938507080e-01
2.120748311281204224e-01 1.548446267843246460e-01 5.758622288703918457e-01 5.076832175254821777e-01
2.898286581039428711e-01 2.343353629112243652e-01 6.780745983123779297e-01 5.691899061203002930e-01
2.290295809507369995e-01 2.438011020421981812e-01 7.668870091438293457e-01 6.346544623374938965e-01
4.071048796176910400e-01 4.076857864856719971e-01 8.355896472930908203e-01 8.334852457046508789e-01
5.739095211029052734e-01 5.202183127403259277e-01 8.429160714149475098e-01 8.053475022315979004e-01
6.525337100028991699e-01 5.058488845825195312e-01 8.681895732879638672e-01 8.438950777053833008e-01
5.188434720039367676e-01 3.401404321193695068e-01 8.278323411941528320e-01 6.888867020606994629e-01
2.731812298297882080e-01 4.781630635261535645e-01 6.256403923034667969e-01 4.442836344242095947e-01
2.918749153614044189e-01 3.860762715339660645e-01 6.003238558769226074e-01 4.151352941989898682e-01
3.787444531917572021e-01 4.352684319019317627e-01 7.572138905525207520e-01 7.489195466041564941e-01
5.161473751068115234e-01 5.202894210815429688e-01 8.032654523849487305e-01 8.070783019065856934e-01
5.279722809791564941e-01 5.923233628273010254e-01 8.642628788948059082e-01 8.656817078590393066e-01
5.120755434036254883e-01 5.808693766593933105e-01 8.871415257453918457e-01 8.459327816963195801e-01
4.630106389522552490e-01 6.762031316757202148e-01 9.103656411170959473e-01 9.014481902122497559e-01
4.680340588092803955e-01 6.389063000679016113e-01 8.885871171951293945e-01 8.722248673439025879e-01
4.056196212768554688e-01 5.667970776557922363e-01 9.171453118324279785e-01 9.385980367660522461e-01
4.137609302997589111e-01 6.336278319358825684e-01 8.950973749160766602e-01 8.880158662796020508e-01
4.503466188907623291e-01 5.899279713630676270e-01 8.908169865608215332e-01 8.932242393493652344e-01
5.858761668205261230e-01 6.479950547218322754e-01 8.687543869018554688e-01 9.080345034599304199e-01
5.846266746520996094e-01 5.977278351783752441e-01 8.947137594223022461e-01 9.273175001144409180e-01
5.665759444236755371e-01 5.749042034149169922e-01 8.914089202880859375e-01 8.852636814117431641e-01
6.268041729927062988e-01 4.498631060123443604e-01 9.480522274971008301e-01 9.355147480964660645e-01
7.389142513275146484e-01 6.176281571388244629e-01 9.339305162429809570e-01 9.563490748405456543e-01
6.710027456283569336e-01 5.391823053359985352e-01 9.643490314483642578e-01 9.095003008842468262e-01
5.143331885337829590e-01 3.903484940528869629e-01 9.361340403556823730e-01 8.282424807548522949e-01
6.182140111923217773e-01 4.196256399154663086e-01 8.922927379608154297e-01 8.309643864631652832e-01
3.714044094085693359e-01 4.332033097743988037e-01 8.509916067123413086e-01 6.910943388938903809e-01
4.728831350803375244e-01 2.750812470912933350e-01 7.469907999038696289e-01 5.104775428771972656e-01
4.742128849029541016e-01 4.344988167285919189e-01 6.385586857795715332e-01 5.226516723632812500e-01
4.741052687168121338e-01 3.889728188514709473e-01 6.567984819412231445e-01 5.158567428588867188e-01
6.764147877693176270e-01 6.131473183631896973e-01 8.439137339591979980e-01 7.512329816818237305e-01
3.735998570919036865e-01 8.414973020553588867e-01 9.527940154075622559e-01 8.738178014755249023e-01
4.399929940700531006e-01 7.803385257720947266e-01 9.786359667778015137e-01 8.200001120567321777e-01
5.962825417518615723e-01 7.504055500030517578e-01 9.256566762924194336e-01 8.160164356231689453e-01
7.272275686264038086e-01 8.308790326118469238e-01 9.447191357612609863e-01 8.817720413208007812e-01
7.828839421272277832e-01 7.938818335533142090e-01 9.278924465179443359e-01 8.224777579307556152e-01
7.645274996757507324e-01 7.827914953231811523e-01 9.088731408119201660e-01 8.360779881477355957e-01
5.024726390838623047e-01 6.976033449172973633e-01 8.980138897895812988e-01 6.951888799667358398e-01
5.879507064819335938e-01 7.061920166015625000e-01 8.532717823982238770e-01 7.288017868995666504e-01
6.890500187873840332e-01 7.281734943389892578e-01 9.132640361785888672e-01 8.582326769828796387e-01
6.373522877693176270e-01 7.150897979736328125e-01 9.228260517120361328e-01 8.456897735595703125e-01
8.239519000053405762e-01 7.452217936515808105e-01 9.361915588378906250e-01 8.825531601905822754e-01
8.300897479057312012e-01 7.530381083488464355e-01 9.304271340370178223e-01 8.709858655929565430e-01
7.504957914352416992e-01 8.093510270118713379e-01 9.170789122581481934e-01 8.678697943687438965e-01
7.898092269897460938e-01 7.558520436286926270e-01 9.295288920402526855e-01 8.359090089797973633e-01
7.820977568626403809e-01 6.782383322715759277e-01 9.204931855201721191e-01 8.383683562278747559e-01
7.374724745750427246e-01 7.282303571701049805e-01 8.789303302764892578e-01 6.477269530296325684e-01
7.877873182296752930e-01 7.355330586433410645e-01 8.969693183898925781e-01 8.617914915084838867e-01
6.488609313964843750e-01 6.529085040092468262e-01 8.729943633079528809e-01 7.992934584617614746e-01
6.142393946647644043e-01 5.951466560363769531e-01 8.664938211441040039e-01 6.926522850990295410e-01
4.523344337940216064e-01 3.227080702781677246e-01 5.985825657844543457e-01 3.735496699810028076e-01
2.618096768856048584e-01 4.158176779747009277e-01 6.130511164665222168e-01 2.456001341342926025e-01
2.597648799419403076e-01 1.326607912778854370e-01 3.184989690780639648e-01 1.701320707798004150e-01
