# Supplementary material for: Estimating local protein model quality: prospects for molecular replacement
Source: Acta Crystallogr D Struct Biol. 2020 Mar 3;76(Pt 3):285–90. doi: 10.1107/S2059798320000972 (PMC7057213; doi:10.1107/S2059798320000972)
Supplement: Supplementary file 1 [file d-76-00285-sup1.zip › models/1e6g.2vvk_A.B99990001.pdb]

EXPDTA    THEORETICAL MODEL, MODELLER 9.23 2019/11/15 00:38:12
REMARK   6 MODELLER OBJECTIVE FUNCTION:       303.5405
REMARK   6 MODELLER BEST TEMPLATE % SEQ ID:  24.324
REMARK   6 SEQUENCE: 1e6g/1e6g.2vvk_A
REMARK   6 ALIGNMENT: 1e6g/1e6g.2vvk_A.ali
REMARK   6 SCRIPT: ./make_models.py
REMARK   6 TEMPLATE: 2vvk 17:A - 53:A MODELS 23: - 59: AT 24.3%
ATOM      1  N   MET     1      22.174  30.024  10.240  1.00 97.25           N
ATOM      2  CA  MET     1      22.176  31.195  11.146  1.00 97.25           C
ATOM      3  CB  MET     1      23.379  31.137  12.103  1.00 97.25           C
ATOM      4  CG  MET     1      23.282  30.015  13.137  1.00 97.25           C
ATOM      5  SD  MET     1      21.971  30.254  14.373  1.00 97.25           S
ATOM      6  CE  MET     1      22.878  31.517  15.312  1.00 97.25           C
ATOM      7  C   MET     1      22.255  32.475  10.386  1.00 97.25           C
ATOM      8  O   MET     1      21.753  32.586   9.268  1.00 97.25           O
ATOM      9  N   ASP     2      22.898  33.482  11.001  1.00148.75           N
ATOM     10  CA  ASP     2      23.033  34.768  10.390  1.00148.75           C
ATOM     11  CB  ASP     2      23.479  35.867  11.370  1.00148.75           C
ATOM     12  CG  ASP     2      22.375  36.096  12.392  1.00148.75           C
ATOM     13  OD1 ASP     2      21.193  35.808  12.064  1.00148.75           O
ATOM     14  OD2 ASP     2      22.703  36.564  13.515  1.00148.75           O
ATOM     15  C   ASP     2      24.117  34.646   9.375  1.00148.75           C
ATOM     16  O   ASP     2      24.729  33.589   9.227  1.00148.75           O
ATOM     17  N   GLU     3      24.362  35.733   8.622  1.00288.69           N
ATOM     18  CA  GLU     3      25.420  35.695   7.661  1.00288.69           C
ATOM     19  CB  GLU     3      25.522  36.960   6.792  1.00288.69           C
ATOM     20  CG  GLU     3      26.737  36.950   5.861  1.00288.69           C
ATOM     21  CD  GLU     3      26.468  35.992   4.711  1.00288.69           C
ATOM     22  OE1 GLU     3      25.279  35.851   4.321  1.00288.69           O
ATOM     23  OE2 GLU     3      27.454  35.400   4.197  1.00288.69           O
ATOM     24  C   GLU     3      26.688  35.572   8.432  1.00288.69           C
ATOM     25  O   GLU     3      26.831  36.149   9.509  1.00288.69           O
ATOM     26  N   THR     4      27.641  34.783   7.903  1.00240.96           N
ATOM     27  CA  THR     4      28.887  34.605   8.583  1.00240.96           C
ATOM     28  CB  THR     4      29.551  33.287   8.305  1.00240.96           C
ATOM     29  OG1 THR     4      29.847  33.165   6.921  1.00240.96           O
ATOM     30  CG2 THR     4      28.616  32.152   8.756  1.00240.96           C
ATOM     31  C   THR     4      29.812  35.684   8.132  1.00240.96           C
ATOM     32  O   THR     4      29.497  36.462   7.232  1.00240.96           O
ATOM     33  N   GLY     5      30.986  35.762   8.783  1.00141.93           N
ATOM     34  CA  GLY     5      31.962  36.751   8.446  1.00141.93           C
ATOM     35  C   GLY     5      33.239  36.315   9.077  1.00141.93           C
ATOM     36  O   GLY     5      33.285  35.281   9.742  1.00141.93           O
ATOM     37  N   LYS     6      34.316  37.097   8.871  1.00298.95           N
ATOM     38  CA  LYS     6      35.585  36.770   9.447  1.00298.95           C
ATOM     39  CB  LYS     6      35.498  36.373  10.932  1.00298.95           C
ATOM     40  CG  LYS     6      35.101  37.553  11.825  1.00298.95           C
ATOM     41  CD  LYS     6      33.709  38.113  11.517  1.00298.95           C
ATOM     42  CE  LYS     6      32.656  37.808  12.583  1.00298.95           C
ATOM     43  NZ  LYS     6      32.687  38.850  13.635  1.00298.95           N
ATOM     44  C   LYS     6      36.185  35.663   8.644  1.00298.95           C
ATOM     45  O   LYS     6      35.475  34.880   8.015  1.00298.95           O
ATOM     46  N   GLU     7      37.530  35.591   8.635  1.00269.56           N
ATOM     47  CA  GLU     7      38.208  34.617   7.832  1.00269.56           C
ATOM     48  CB  GLU     7      39.560  35.123   7.299  1.00269.56           C
ATOM     49  CG  GLU     7      40.325  34.106   6.450  1.00269.56           C
ATOM     50  CD  GLU     7      39.783  34.169   5.032  1.00269.56           C
ATOM     51  OE1 GLU     7      39.690  35.302   4.489  1.00269.56           O
ATOM     52  OE2 GLU     7      39.453  33.089   4.474  1.00269.56           O
ATOM     53  C   GLU     7      38.508  33.411   8.656  1.00269.56           C
ATOM     54  O   GLU     7      39.363  33.445   9.539  1.00269.56           O
ATOM     55  N   LEU     8      37.789  32.303   8.397  1.00219.54           N
ATOM     56  CA  LEU     8      38.124  31.087   9.071  1.00219.54           C
ATOM     57  CB  LEU     8      37.255  30.777  10.302  1.00219.54           C
ATOM     58  CG  LEU     8      37.480  31.738  11.486  1.00219.54           C
ATOM     59  CD1 LEU     8      38.938  31.688  11.967  1.00219.54           C
ATOM     60  CD2 LEU     8      36.993  33.159  11.172  1.00219.54           C
ATOM     61  C   LEU     8      37.926  29.971   8.101  1.00219.54           C
ATOM     62  O   LEU     8      36.795  29.639   7.749  1.00219.54           O
ATOM     63  N   VAL     9      39.034  29.373   7.623  1.00156.62           N
ATOM     64  CA  VAL     9      38.883  28.250   6.749  1.00156.62           C
ATOM     65  CB  VAL     9      39.503  28.481   5.396  1.00156.62           C
ATOM     66  CG1 VAL     9      38.670  29.554   4.676  1.00156.62           C
ATOM     67  CG2 VAL     9      40.971  28.915   5.569  1.00156.62           C
ATOM     68  C   VAL     9      39.540  27.079   7.411  1.00156.62           C
ATOM     69  O   VAL     9      40.600  26.612   6.999  1.00156.62           O
ATOM     70  N   LEU    10      38.893  26.557   8.468  1.00217.50           N
ATOM     71  CA  LEU    10      39.403  25.419   9.167  1.00217.50           C
ATOM     72  CB  LEU    10      40.483  25.758  10.209  1.00217.50           C
ATOM     73  CG  LEU    10      41.817  26.226   9.595  1.00217.50           C
ATOM     74  CD1 LEU    10      42.849  26.551  10.687  1.00217.50           C
ATOM     75  CD2 LEU    10      42.353  25.205   8.577  1.00217.50           C
ATOM     76  C   LEU    10      38.251  24.825   9.896  1.00217.50           C
ATOM     77  O   LEU    10      37.194  25.440  10.008  1.00217.50           O
ATOM     78  N   VAL    11      38.417  23.590  10.396  1.00138.38           N
ATOM     79  CA  VAL    11      37.340  23.020  11.140  1.00138.38           C
ATOM     80  CB  VAL    11      37.420  21.528  11.267  1.00138.38           C
ATOM     81  CG1 VAL    11      37.282  20.919   9.860  1.00138.38           C
ATOM     82  CG2 VAL    11      38.742  21.166  11.963  1.00138.38           C
ATOM     83  C   VAL    11      37.416  23.611  12.507  1.00138.38           C
ATOM     84  O   VAL    11      38.483  23.657  13.120  1.00138.38           O
ATOM     85  N   LEU    12      36.270  24.106  13.008  1.00202.73           N
ATOM     86  CA  LEU    12      36.249  24.722  14.299  1.00202.73           C
ATOM     87  CB  LEU    12      35.747  26.175  14.284  1.00202.73           C
ATOM     88  CG  LEU    12      36.661  27.120  13.480  1.00202.73           C
ATOM     89  CD1 LEU    12      36.141  28.566  13.510  1.00202.73           C
ATOM     90  CD2 LEU    12      38.124  27.002  13.936  1.00202.73           C
ATOM     91  C   LEU    12      35.312  23.944  15.154  1.00202.73           C
ATOM     92  O   LEU    12      34.600  23.061  14.678  1.00202.73           O
ATOM     93  N   TYR    13      35.316  24.243  16.464  1.00291.79           N
ATOM     94  CA  TYR    13      34.419  23.566  17.346  1.00291.79           C
ATOM     95  CB  TYR    13      34.509  24.080  18.795  1.00291.79           C
ATOM     96  CG  TYR    13      33.571  23.298  19.650  1.00291.79           C
ATOM     97  CD1 TYR    13      33.922  22.042  20.093  1.00291.79           C
ATOM     98  CD2 TYR    13      32.354  23.817  20.024  1.00291.79           C
ATOM     99  CE1 TYR    13      33.069  21.310  20.886  1.00291.79           C
ATOM    100  CE2 TYR    13      31.495  23.090  20.816  1.00291.79           C
ATOM    101  CZ  TYR    13      31.851  21.834  21.247  1.00291.79           C
ATOM    102  OH  TYR    13      30.971  21.087  22.060  1.00291.79           O
ATOM    103  C   TYR    13      33.065  23.874  16.805  1.00291.79           C
ATOM    104  O   TYR    13      32.773  25.022  16.470  1.00291.79           O
ATOM    105  N   ASP    14      32.205  22.846  16.681  1.00200.70           N
ATOM    106  CA  ASP    14      30.920  23.077  16.094  1.00200.70           C
ATOM    107  CB  ASP    14      30.024  21.826  16.045  1.00200.70           C
ATOM    108  CG  ASP    14      30.618  20.857  15.032  1.00200.70           C
ATOM    109  OD1 ASP    14      31.178  21.340  14.012  1.00200.70           O
ATOM    110  OD2 ASP    14      30.517  19.622  15.261  1.00200.70           O
ATOM    111  C   ASP    14      30.235  24.098  16.931  1.00200.70           C
ATOM    112  O   ASP    14      30.371  24.106  18.152  1.00200.70           O
ATOM    113  N   TYR    15      29.492  25.011  16.278  1.00236.57           N
ATOM    114  CA  TYR    15      28.838  26.015  17.054  1.00236.57           C
ATOM    115  CB  TYR    15      28.035  27.019  16.208  1.00236.57           C
ATOM    116  CG  TYR    15      29.011  27.807  15.400  1.00236.57           C
ATOM    117  CD1 TYR    15      29.486  27.329  14.199  1.00236.57           C
ATOM    118  CD2 TYR    15      29.451  29.031  15.849  1.00236.57           C
ATOM    119  CE1 TYR    15      30.387  28.060  13.460  1.00236.57           C
ATOM    120  CE2 TYR    15      30.352  29.766  15.115  1.00236.57           C
ATOM    121  CZ  TYR    15      30.817  29.284  13.916  1.00236.57           C
ATOM    122  OH  TYR    15      31.740  30.041  13.163  1.00236.57           O
ATOM    123  C   TYR    15      27.900  25.278  17.939  1.00236.57           C
ATOM    124  O   TYR    15      27.036  24.536  17.476  1.00236.57           O
ATOM    125  N   GLN    16      28.065  25.462  19.259  1.00317.68           N
ATOM    126  CA  GLN    16      27.244  24.726  20.163  1.00317.68           C
ATOM    127  CB  GLN    16      28.057  23.892  21.166  1.00317.68           C
ATOM    128  CG  GLN    16      27.241  22.802  21.862  1.00317.68           C
ATOM    129  CD  GLN    16      27.146  21.620  20.904  1.00317.68           C
ATOM    130  OE1 GLN    16      27.683  21.656  19.798  1.00317.68           O
ATOM    131  NE2 GLN    16      26.450  20.537  21.344  1.00317.68           N
ATOM    132  C   GLN    16      26.458  25.724  20.938  1.00317.68           C
ATOM    133  O   GLN    16      26.947  26.806  21.259  1.00317.68           O
ATOM    134  N   GLU    17      25.192  25.388  21.232  1.00255.61           N
ATOM    135  CA  GLU    17      24.372  26.288  21.980  1.00255.61           C
ATOM    136  CB  GLU    17      23.697  27.377  21.127  1.00255.61           C
ATOM    137  CG  GLU    17      23.123  28.528  21.958  1.00255.61           C
ATOM    138  CD  GLU    17      22.923  29.725  21.037  1.00255.61           C
ATOM    139  OE1 GLU    17      23.328  29.632  19.848  1.00255.61           O
ATOM    140  OE2 GLU    17      22.367  30.751  21.513  1.00255.61           O
ATOM    141  C   GLU    17      23.324  25.453  22.629  1.00255.61           C
ATOM    142  O   GLU    17      23.538  24.268  22.882  1.00255.61           O
ATOM    143  N   LYS    18      22.160  26.053  22.930  1.00130.25           N
ATOM    144  CA  LYS    18      21.129  25.305  23.582  1.00130.25           C
ATOM    145  CB  LYS    18      19.838  26.116  23.785  1.00130.25           C
ATOM    146  CG  LYS    18      19.203  26.614  22.483  1.00130.25           C
ATOM    147  CD  LYS    18      17.780  27.151  22.666  1.00130.25           C
ATOM    148  CE  LYS    18      17.192  27.806  21.413  1.00130.25           C
ATOM    149  NZ  LYS    18      17.821  29.128  21.198  1.00130.25           N
ATOM    150  C   LYS    18      20.805  24.140  22.710  1.00130.25           C
ATOM    151  O   LYS    18      20.678  23.015  23.191  1.00130.25           O
ATOM    152  N   SER    19      20.687  24.369  21.391  1.00119.07           N
ATOM    153  CA  SER    19      20.395  23.256  20.544  1.00119.07           C
ATOM    154  CB  SER    19      19.388  23.582  19.431  1.00119.07           C
ATOM    155  OG  SER    19      18.153  23.987  20.003  1.00119.07           O
ATOM    156  C   SER    19      21.678  22.869  19.893  1.00119.07           C
ATOM    157  O   SER    19      22.256  23.613  19.101  1.00119.07           O
ATOM    158  N   PRO    20      22.131  21.699  20.226  1.00 81.01           N
ATOM    159  CA  PRO    20      23.366  21.195  19.706  1.00 81.01           C
ATOM    160  CD  PRO    20      21.263  20.639  20.709  1.00 81.01           C
ATOM    161  CB  PRO    20      23.492  19.786  20.274  1.00 81.01           C
ATOM    162  CG  PRO    20      22.023  19.337  20.401  1.00 81.01           C
ATOM    163  C   PRO    20      23.257  21.155  18.220  1.00 81.01           C
ATOM    164  O   PRO    20      22.178  20.859  17.709  1.00 81.01           O
ATOM    165  N   ARG    21      24.354  21.462  17.504  1.00228.25           N
ATOM    166  CA  ARG    21      24.297  21.373  16.078  1.00228.25           C
ATOM    167  CB  ARG    21      24.777  22.643  15.355  1.00228.25           C
ATOM    168  CG  ARG    21      23.911  23.869  15.665  1.00228.25           C
ATOM    169  CD  ARG    21      22.527  23.856  15.009  1.00228.25           C
ATOM    170  NE  ARG    21      21.776  25.026  15.549  1.00228.25           N
ATOM    171  CZ  ARG    21      20.647  25.482  14.931  1.00228.25           C
ATOM    172  NH1 ARG    21      20.193  24.877  13.796  1.00228.25           N
ATOM    173  NH2 ARG    21      19.970  26.548  15.452  1.00228.25           N
ATOM    174  C   ARG    21      25.203  20.253  15.707  1.00228.25           C
ATOM    175  O   ARG    21      26.397  20.271  16.005  1.00228.25           O
ATOM    176  N   GLU    22      24.630  19.229  15.054  1.00271.61           N
ATOM    177  CA  GLU    22      25.369  18.063  14.688  1.00271.61           C
ATOM    178  CB  GLU    22      25.566  17.093  15.863  1.00271.61           C
ATOM    179  CG  GLU    22      26.414  17.666  16.998  1.00271.61           C
ATOM    180  CD  GLU    22      25.478  18.338  17.991  1.00271.61           C
ATOM    181  OE1 GLU    22      24.263  18.007  17.975  1.00271.61           O
ATOM    182  OE2 GLU    22      25.972  19.179  18.789  1.00271.61           O
ATOM    183  C   GLU    22      24.529  17.369  13.671  1.00271.61           C
ATOM    184  O   GLU    22      23.628  17.980  13.096  1.00271.61           O
ATOM    185  N   LEU    23      24.825  16.080  13.392  1.00259.07           N
ATOM    186  CA  LEU    23      23.982  15.369  12.478  1.00259.07           C
ATOM    187  CB  LEU    23      24.388  13.887  12.323  1.00259.07           C
ATOM    188  CG  LEU    23      23.521  13.050  11.359  1.00259.07           C
ATOM    189  CD1 LEU    23      22.110  12.800  11.907  1.00259.07           C
ATOM    190  CD2 LEU    23      23.509  13.666   9.951  1.00259.07           C
ATOM    191  C   LEU    23      22.628  15.436  13.101  1.00259.07           C
ATOM    192  O   LEU    23      22.381  14.821  14.137  1.00259.07           O
ATOM    193  N   THR    24      21.716  16.189  12.450  1.00 51.50           N
ATOM    194  CA  THR    24      20.411  16.436  12.987  1.00 51.50           C
ATOM    195  CB  THR    24      19.673  17.540  12.291  1.00 51.50           C
ATOM    196  OG1 THR    24      20.413  18.749  12.370  1.00 51.50           O
ATOM    197  CG2 THR    24      18.301  17.720  12.963  1.00 51.50           C
ATOM    198  C   THR    24      19.589  15.206  12.846  1.00 51.50           C
ATOM    199  O   THR    24      19.688  14.482  11.856  1.00 51.50           O
ATOM    200  N   ILE    25      18.761  14.938  13.872  1.00121.98           N
ATOM    201  CA  ILE    25      17.912  13.790  13.864  1.00121.98           C
ATOM    202  CB  ILE    25      18.494  12.651  14.643  1.00121.98           C
ATOM    203  CG1 ILE    25      17.551  11.444  14.589  1.00121.98           C
ATOM    204  CG2 ILE    25      18.822  13.148  16.065  1.00121.98           C
ATOM    205  CD1 ILE    25      18.171  10.156  15.129  1.00121.98           C
ATOM    206  C   ILE    25      16.633  14.143  14.542  1.00121.98           C
ATOM    207  O   ILE    25      16.595  15.012  15.410  1.00121.98           O
ATOM    208  N   LYS    26      15.533  13.484  14.135  1.00183.74           N
ATOM    209  CA  LYS    26      14.307  13.653  14.852  1.00183.74           C
ATOM    210  CB  LYS    26      13.051  13.927  13.999  1.00183.74           C
ATOM    211  CG  LYS    26      12.921  13.089  12.732  1.00183.74           C
ATOM    212  CD  LYS    26      13.985  13.426  11.688  1.00183.74           C
ATOM    213  CE  LYS    26      13.938  14.885  11.226  1.00183.74           C
ATOM    214  NZ  LYS    26      12.761  15.105  10.356  1.00183.74           N
ATOM    215  C   LYS    26      14.114  12.385  15.610  1.00183.74           C
ATOM    216  O   LYS    26      14.653  11.340  15.246  1.00183.74           O
ATOM    217  N   LYS    27      13.344  12.457  16.707  1.00 97.82           N
ATOM    218  CA  LYS    27      13.160  11.323  17.560  1.00 97.82           C
ATOM    219  CB  LYS    27      12.194  11.627  18.719  1.00 97.82           C
ATOM    220  CG  LYS    27      11.971  10.474  19.695  1.00 97.82           C
ATOM    221  CD  LYS    27      11.256  10.915  20.974  1.00 97.82           C
ATOM    222  CE  LYS    27      10.158  11.954  20.725  1.00 97.82           C
ATOM    223  NZ  LYS    27       9.158  11.419  19.775  1.00 97.82           N
ATOM    224  C   LYS    27      12.589  10.204  16.752  1.00 97.82           C
ATOM    225  O   LYS    27      11.708  10.403  15.915  1.00 97.82           O
ATOM    226  N   GLY    28      13.110   8.982  16.983  1.00 20.11           N
ATOM    227  CA  GLY    28      12.609   7.825  16.301  1.00 20.11           C
ATOM    228  C   GLY    28      13.331   7.649  15.001  1.00 20.11           C
ATOM    229  O   GLY    28      12.962   6.793  14.199  1.00 20.11           O
ATOM    230  N   ASP    29      14.385   8.444  14.742  1.00 48.80           N
ATOM    231  CA  ASP    29      15.066   8.278  13.488  1.00 48.80           C
ATOM    232  CB  ASP    29      16.027   9.410  13.104  1.00 48.80           C
ATOM    233  CG  ASP    29      15.267  10.630  12.630  1.00 48.80           C
ATOM    234  OD1 ASP    29      14.012  10.581  12.552  1.00 48.80           O
ATOM    235  OD2 ASP    29      15.958  11.636  12.328  1.00 48.80           O
ATOM    236  C   ASP    29      15.952   7.084  13.561  1.00 48.80           C
ATOM    237  O   ASP    29      16.296   6.599  14.637  1.00 48.80           O
ATOM    238  N   ILE    30      16.345   6.588  12.372  1.00136.44           N
ATOM    239  CA  ILE    30      17.265   5.500  12.275  1.00136.44           C
ATOM    240  CB  ILE    30      16.791   4.397  11.362  1.00136.44           C
ATOM    241  CG1 ILE    30      17.682   3.146  11.471  1.00136.44           C
ATOM    242  CG2 ILE    30      16.639   4.956   9.938  1.00136.44           C
ATOM    243  CD1 ILE    30      19.113   3.328  10.973  1.00136.44           C
ATOM    244  C   ILE    30      18.514   6.106  11.729  1.00136.44           C
ATOM    245  O   ILE    30      18.492   6.808  10.720  1.00136.44           O
ATOM    246  N   LEU    31      19.643   5.869  12.418  1.00 56.92           N
ATOM    247  CA  LEU    31      20.870   6.480  12.013  1.00 56.92           C
ATOM    248  CB  LEU    31      21.547   7.209  13.188  1.00 56.92           C
ATOM    249  CG  LEU    31      20.647   8.219  13.932  1.00 56.92           C
ATOM    250  CD1 LEU    31      21.415   8.915  15.069  1.00 56.92           C
ATOM    251  CD2 LEU    31      19.969   9.211  12.977  1.00 56.92           C
ATOM    252  C   LEU    31      21.798   5.378  11.611  1.00 56.92           C
ATOM    253  O   LEU    31      21.958   4.405  12.346  1.00 56.92           O
ATOM    254  N   THR    32      22.421   5.486  10.421  1.00110.19           N
ATOM    255  CA  THR    32      23.386   4.485  10.066  1.00110.19           C
ATOM    256  CB  THR    32      23.748   4.476   8.609  1.00110.19           C
ATOM    257  OG1 THR    32      24.358   5.705   8.245  1.00110.19           O
ATOM    258  CG2 THR    32      22.469   4.255   7.783  1.00110.19           C
ATOM    259  C   THR    32      24.617   4.843  10.830  1.00110.19           C
ATOM    260  O   THR    32      25.013   6.006  10.857  1.00110.19           O
ATOM    261  N   LEU    33      25.269   3.856  11.470  1.00128.48           N
ATOM    262  CA  LEU    33      26.400   4.199  12.282  1.00128.48           C
ATOM    263  CB  LEU    33      26.405   3.406  13.615  1.00128.48           C
ATOM    264  CG  LEU    33      27.478   3.773  14.672  1.00128.48           C
ATOM    265  CD1 LEU    33      27.314   2.907  15.931  1.00128.48           C
ATOM    266  CD2 LEU    33      28.913   3.677  14.139  1.00128.48           C
ATOM    267  C   LEU    33      27.642   3.896  11.507  1.00128.48           C
ATOM    268  O   LEU    33      27.916   2.741  11.183  1.00128.48           O
ATOM    269  N   LEU    34      28.385   4.957  11.126  1.00148.45           N
ATOM    270  CA  LEU    34      29.647   4.815  10.460  1.00148.45           C
ATOM    271  CB  LEU    34      30.109   6.114   9.785  1.00148.45           C
ATOM    272  CG  LEU    34      31.466   5.985   9.069  1.00148.45           C
ATOM    273  CD1 LEU    34      31.393   4.997   7.893  1.00148.45           C
ATOM    274  CD2 LEU    34      32.009   7.362   8.661  1.00148.45           C
ATOM    275  C   LEU    34      30.728   4.391  11.422  1.00148.45           C
ATOM    276  O   LEU    34      31.468   3.451  11.135  1.00148.45           O
ATOM    277  N   ASN    35      30.845   5.066  12.596  1.00 66.38           N
ATOM    278  CA  ASN    35      31.932   4.749  13.488  1.00 66.38           C
ATOM    279  CB  ASN    35      33.122   5.708  13.297  1.00 66.38           C
ATOM    280  CG  ASN    35      34.302   5.211  14.117  1.00 66.38           C
ATOM    281  OD1 ASN    35      34.172   4.299  14.931  1.00 66.38           O
ATOM    282  ND2 ASN    35      35.489   5.840  13.904  1.00 66.38           N
ATOM    283  C   ASN    35      31.482   4.884  14.919  1.00 66.38           C
ATOM    284  O   ASN    35      31.192   5.984  15.389  1.00 66.38           O
ATOM    285  N   SER    36      31.386   3.741  15.633  1.00102.23           N
ATOM    286  CA  SER    36      30.996   3.666  17.020  1.00102.23           C
ATOM    287  CB  SER    36      30.273   2.352  17.362  1.00102.23           C
ATOM    288  OG  SER    36      29.915   2.330  18.736  1.00102.23           O
ATOM    289  C   SER    36      32.165   3.781  17.964  1.00102.23           C
ATOM    290  O   SER    36      31.968   3.826  19.177  1.00102.23           O
ATOM    291  N   THR    37      33.410   3.831  17.455  1.00113.81           N
ATOM    292  CA  THR    37      34.562   3.724  18.312  1.00113.81           C
ATOM    293  CB  THR    37      35.850   3.771  17.547  1.00113.81           C
ATOM    294  OG1 THR    37      35.994   5.026  16.900  1.00113.81           O
ATOM    295  CG2 THR    37      35.832   2.641  16.506  1.00113.81           C
ATOM    296  C   THR    37      34.630   4.801  19.356  1.00113.81           C
ATOM    297  O   THR    37      34.830   4.499  20.532  1.00113.81           O
ATOM    298  N   ASN    38      34.450   6.079  18.972  1.00 46.38           N
ATOM    299  CA  ASN    38      34.603   7.157  19.914  1.00 46.38           C
ATOM    300  CB  ASN    38      34.488   8.540  19.251  1.00 46.38           C
ATOM    301  CG  ASN    38      34.974   9.594  20.234  1.00 46.38           C
ATOM    302  OD1 ASN    38      34.194  10.403  20.734  1.00 46.38           O
ATOM    303  ND2 ASN    38      36.303   9.589  20.522  1.00 46.38           N
ATOM    304  C   ASN    38      33.538   7.041  20.959  1.00 46.38           C
ATOM    305  O   ASN    38      32.385   6.737  20.662  1.00 46.38           O
ATOM    306  N   LYS    39      33.917   7.261  22.234  1.00146.65           N
ATOM    307  CA  LYS    39      32.978   7.107  23.304  1.00146.65           C
ATOM    308  CB  LYS    39      33.655   7.241  24.680  1.00146.65           C
ATOM    309  CG  LYS    39      32.758   6.846  25.855  1.00146.65           C
ATOM    310  CD  LYS    39      32.410   5.355  25.870  1.00146.65           C
ATOM    311  CE  LYS    39      31.520   4.932  27.041  1.00146.65           C
ATOM    312  NZ  LYS    39      32.324   4.833  28.281  1.00146.65           N
ATOM    313  C   LYS    39      31.893   8.142  23.224  1.00146.65           C
ATOM    314  O   LYS    39      30.711   7.809  23.281  1.00146.65           O
ATOM    315  N   ASP    40      32.279   9.430  23.125  1.00 72.76           N
ATOM    316  CA  ASP    40      31.359  10.539  23.144  1.00 72.76           C
ATOM    317  CB  ASP    40      32.074  11.860  23.462  1.00 72.76           C
ATOM    318  CG  ASP    40      32.599  11.758  24.887  1.00 72.76           C
ATOM    319  OD1 ASP    40      32.178  10.817  25.611  1.00 72.76           O
ATOM    320  OD2 ASP    40      33.433  12.619  25.269  1.00 72.76           O
ATOM    321  C   ASP    40      30.590  10.757  21.875  1.00 72.76           C
ATOM    322  O   ASP    40      29.367  10.893  21.902  1.00 72.76           O
ATOM    323  N   TRP    41      31.279  10.788  20.718  1.00 63.81           N
ATOM    324  CA  TRP    41      30.578  11.177  19.527  1.00 63.81           C
ATOM    325  CB  TRP    41      31.138  12.463  18.897  1.00 63.81           C
ATOM    326  CG  TRP    41      31.008  13.688  19.773  1.00 63.81           C
ATOM    327  CD2 TRP    41      30.020  14.717  19.600  1.00 63.81           C
ATOM    328  CD1 TRP    41      31.777  14.067  20.834  1.00 63.81           C
ATOM    329  NE1 TRP    41      31.330  15.266  21.337  1.00 63.81           N
ATOM    330  CE2 TRP    41      30.250  15.679  20.586  1.00 63.81           C
ATOM    331  CE3 TRP    41      29.009  14.853  18.692  1.00 63.81           C
ATOM    332  CZ2 TRP    41      29.468  16.795  20.676  1.00 63.81           C
ATOM    333  CZ3 TRP    41      28.221  15.978  18.792  1.00 63.81           C
ATOM    334  CH2 TRP    41      28.446  16.931  19.764  1.00 63.81           C
ATOM    335  C   TRP    41      30.733  10.101  18.510  1.00 63.81           C
ATOM    336  O   TRP    41      31.754   9.419  18.457  1.00 63.81           O
ATOM    337  N   TRP    42      29.703   9.924  17.662  1.00 54.15           N
ATOM    338  CA  TRP    42      29.780   8.888  16.677  1.00 54.15           C
ATOM    339  CB  TRP    42      28.767   7.750  16.894  1.00 54.15           C
ATOM    340  CG  TRP    42      29.024   6.918  18.129  1.00 54.15           C
ATOM    341  CD2 TRP    42      28.237   5.777  18.512  1.00 54.15           C
ATOM    342  CD1 TRP    42      29.993   7.055  19.081  1.00 54.15           C
ATOM    343  NE1 TRP    42      29.858   6.075  20.034  1.00 54.15           N
ATOM    344  CE2 TRP    42      28.781   5.281  19.695  1.00 54.15           C
ATOM    345  CE3 TRP    42      27.152   5.196  17.923  1.00 54.15           C
ATOM    346  CZ2 TRP    42      28.246   4.185  20.310  1.00 54.15           C
ATOM    347  CZ3 TRP    42      26.613   4.093  18.547  1.00 54.15           C
ATOM    348  CH2 TRP    42      27.150   3.599  19.717  1.00 54.15           C
ATOM    349  C   TRP    42      29.483   9.495  15.345  1.00 54.15           C
ATOM    350  O   TRP    42      28.830  10.534  15.254  1.00 54.15           O
ATOM    351  N   LYS    43      29.991   8.846  14.277  1.00123.75           N
ATOM    352  CA  LYS    43      29.768   9.287  12.932  1.00123.75           C
ATOM    353  CB  LYS    43      30.943   8.967  11.993  1.00123.75           C
ATOM    354  CG  LYS    43      30.915   9.727  10.666  1.00123.75           C
ATOM    355  CD  LYS    43      29.713   9.407   9.776  1.00123.75           C
ATOM    356  CE  LYS    43      29.684  10.230   8.487  1.00123.75           C
ATOM    357  NZ  LYS    43      30.850   9.889   7.645  1.00123.75           N
ATOM    358  C   LYS    43      28.568   8.536  12.453  1.00123.75           C
ATOM    359  O   LYS    43      28.436   7.338  12.702  1.00123.75           O
ATOM    360  N   VAL    44      27.652   9.231  11.751  1.00110.09           N
ATOM    361  CA  VAL    44      26.424   8.594  11.376  1.00110.09           C
ATOM    362  CB  VAL    44      25.398   8.812  12.455  1.00110.09           C
ATOM    363  CG1 VAL    44      24.025   8.277  12.032  1.00110.09           C
ATOM    364  CG2 VAL    44      25.938   8.181  13.748  1.00110.09           C
ATOM    365  C   VAL    44      25.921   9.229  10.114  1.00110.09           C
ATOM    366  O   VAL    44      26.365  10.312   9.734  1.00110.09           O
ATOM    367  N   GLU    45      24.993   8.540   9.413  1.00 55.73           N
ATOM    368  CA  GLU    45      24.417   9.068   8.211  1.00 55.73           C
ATOM    369  CB  GLU    45      24.838   8.280   6.958  1.00 55.73           C
ATOM    370  CG  GLU    45      26.341   8.300   6.675  1.00 55.73           C
ATOM    371  CD  GLU    45      26.625   7.245   5.612  1.00 55.73           C
ATOM    372  OE1 GLU    45      25.910   7.239   4.575  1.00 55.73           O
ATOM    373  OE2 GLU    45      27.556   6.424   5.831  1.00 55.73           O
ATOM    374  C   GLU    45      22.926   8.919   8.298  1.00 55.73           C
ATOM    375  O   GLU    45      22.426   7.839   8.607  1.00 55.73           O
ATOM    376  N   VAL    46      22.181  10.019   8.045  1.00106.06           N
ATOM    377  CA  VAL    46      20.745   9.970   7.969  0.50106.06           C
ATOM    378  CB  VAL    46      20.021  10.020   9.283  0.50106.06           C
ATOM    379  CG1 VAL    46      20.320   8.752  10.091  1.00106.06           C
ATOM    380  CG2 VAL    46      20.414  11.319   9.997  1.00106.06           C
ATOM    381  C   VAL    46      20.296  11.182   7.216  1.00106.06           C
ATOM    382  O   VAL    46      20.992  12.193   7.169  1.00106.06           O
ATOM    383  N   ASN    47      19.103  11.096   6.597  1.00 62.73           N
ATOM    384  CA  ASN    47      18.514  12.209   5.909  1.00 62.73           C
ATOM    385  CB  ASN    47      18.085  13.336   6.867  1.00 62.73           C
ATOM    386  CG  ASN    47      16.945  12.799   7.724  1.00 62.73           C
ATOM    387  OD1 ASN    47      17.113  12.542   8.915  1.00 62.73           O
ATOM    388  ND2 ASN    47      15.750  12.613   7.100  1.00 62.73           N
ATOM    389  C   ASN    47      19.469  12.770   4.898  1.00 62.73           C
ATOM    390  O   ASN    47      19.553  13.985   4.721  1.00 62.73           O
ATOM    391  N   ASP    48      20.199  11.889   4.188  1.00 42.12           N
ATOM    392  CA  ASP    48      21.106  12.308   3.154  1.00 42.12           C
ATOM    393  CB  ASP    48      20.413  13.047   1.994  1.00 42.12           C
ATOM    394  CG  ASP    48      19.599  12.049   1.186  1.00 42.12           C
ATOM    395  OD1 ASP    48      19.778  10.822   1.412  1.00 42.12           O
ATOM    396  OD2 ASP    48      18.793  12.499   0.329  1.00 42.12           O
ATOM    397  C   ASP    48      22.127  13.246   3.712  1.00 42.12           C
ATOM    398  O   ASP    48      22.635  14.108   2.995  1.00 42.12           O
ATOM    399  N   ARG    49      22.473  13.106   5.002  1.00160.40           N
ATOM    400  CA  ARG    49      23.484  13.963   5.546  1.00160.40           C
ATOM    401  CB  ARG    49      22.924  15.142   6.366  1.00160.40           C
ATOM    402  CG  ARG    49      22.087  14.726   7.576  1.00160.40           C
ATOM    403  CD  ARG    49      21.222  15.850   8.157  1.00160.40           C
ATOM    404  NE  ARG    49      22.107  16.999   8.506  1.00160.40           N
ATOM    405  CZ  ARG    49      22.314  18.004   7.606  1.00160.40           C
ATOM    406  NH1 ARG    49      21.715  17.963   6.381  1.00160.40           N
ATOM    407  NH2 ARG    49      23.114  19.062   7.936  1.00160.40           N
ATOM    408  C   ARG    49      24.323  13.114   6.438  1.00160.40           C
ATOM    409  O   ARG    49      23.871  12.076   6.917  1.00160.40           O
ATOM    410  N   GLN    50      25.590  13.513   6.650  1.00 32.73           N
ATOM    411  CA  GLN    50      26.445  12.747   7.506  1.00 32.73           C
ATOM    412  CB  GLN    50      27.611  12.083   6.756  1.00 32.73           C
ATOM    413  CG  GLN    50      27.144  11.006   5.775  1.00 32.73           C
ATOM    414  CD  GLN    50      28.362  10.474   5.034  1.00 32.73           C
ATOM    415  OE1 GLN    50      28.989  11.190   4.255  1.00 32.73           O
ATOM    416  NE2 GLN    50      28.709   9.183   5.282  1.00 32.73           N
ATOM    417  C   GLN    50      27.012  13.696   8.506  1.00 32.73           C
ATOM    418  O   GLN    50      27.106  14.897   8.249  1.00 32.73           O
ATOM    419  N   GLY    51      27.388  13.186   9.693  1.00 17.74           N
ATOM    420  CA  GLY    51      27.931  14.079  10.671  1.00 17.74           C
ATOM    421  C   GLY    51      28.095  13.331  11.949  1.00 17.74           C
ATOM    422  O   GLY    51      27.956  12.109  11.996  1.00 17.74           O
ATOM    423  N   PHE    52      28.398  14.068  13.033  1.00 44.58           N
ATOM    424  CA  PHE    52      28.603  13.438  14.300  1.00 44.58           C
ATOM    425  CB  PHE    52      29.881  13.905  15.012  1.00 44.58           C
ATOM    426  CG  PHE    52      31.009  13.372  14.201  1.00 44.58           C
ATOM    427  CD1 PHE    52      31.468  14.054  13.097  1.00 44.58           C
ATOM    428  CD2 PHE    52      31.598  12.177  14.540  1.00 44.58           C
ATOM    429  CE1 PHE    52      32.507  13.553  12.350  1.00 44.58           C
ATOM    430  CE2 PHE    52      32.637  11.672  13.796  1.00 44.58           C
ATOM    431  CZ  PHE    52      33.093  12.360  12.697  1.00 44.58           C
ATOM    432  C   PHE    52      27.438  13.750  15.174  1.00 44.58           C
ATOM    433  O   PHE    52      26.821  14.804  15.049  1.00 44.58           O
ATOM    434  N   ILE    53      27.081  12.793  16.053  1.00159.58           N
ATOM    435  CA  ILE    53      25.995  12.964  16.974  1.00159.58           C
ATOM    436  CB  ILE    53      24.743  12.247  16.557  1.00159.58           C
ATOM    437  CG1 ILE    53      23.573  12.603  17.490  1.00159.58           C
ATOM    438  CG2 ILE    53      25.058  10.742  16.505  1.00159.58           C
ATOM    439  CD1 ILE    53      23.109  14.053  17.374  1.00159.58           C
ATOM    440  C   ILE    53      26.431  12.370  18.273  1.00159.58           C
ATOM    441  O   ILE    53      27.350  11.551  18.316  1.00159.58           O
ATOM    442  N   PRO    54      25.819  12.795  19.346  1.00108.02           N
ATOM    443  CA  PRO    54      26.166  12.228  20.617  1.00108.02           C
ATOM    444  CD  PRO    54      25.406  14.184  19.468  1.00108.02           C
ATOM    445  CB  PRO    54      25.601  13.172  21.673  1.00108.02           C
ATOM    446  CG  PRO    54      25.576  14.536  20.957  1.00108.02           C
ATOM    447  C   PRO    54      25.651  10.829  20.710  1.00108.02           C
ATOM    448  O   PRO    54      24.515  10.576  20.312  1.00108.02           O
ATOM    449  N   ALA    55      26.466   9.918  21.264  1.00 35.96           N
ATOM    450  CA  ALA    55      26.131   8.530  21.397  1.00 35.96           C
ATOM    451  CB  ALA    55      27.285   7.693  21.972  1.00 35.96           C
ATOM    452  C   ALA    55      24.967   8.374  22.325  1.00 35.96           C
ATOM    453  O   ALA    55      24.094   7.535  22.110  1.00 35.96           O
ATOM    454  N   ALA    56      24.917   9.206  23.378  1.00 36.62           N
ATOM    455  CA  ALA    56      23.940   9.066  24.416  1.00 36.62           C
ATOM    456  CB  ALA    56      24.083  10.137  25.511  1.00 36.62           C
ATOM    457  C   ALA    56      22.554   9.160  23.855  1.00 36.62           C
ATOM    458  O   ALA    56      21.656   8.447  24.299  1.00 36.62           O
ATOM    459  N   TYR    57      22.342  10.027  22.850  1.00 54.55           N
ATOM    460  CA  TYR    57      21.022  10.254  22.333  1.00 54.55           C
ATOM    461  CB  TYR    57      20.989  11.318  21.219  1.00 54.55           C
ATOM    462  CG  TYR    57      21.290  12.629  21.861  1.00 54.55           C
ATOM    463  CD1 TYR    57      20.278  13.382  22.408  1.00 54.55           C
ATOM    464  CD2 TYR    57      22.579  13.103  21.923  1.00 54.55           C
ATOM    465  CE1 TYR    57      20.544  14.591  23.006  1.00 54.55           C
ATOM    466  CE2 TYR    57      22.852  14.311  22.521  1.00 54.55           C
ATOM    467  CZ  TYR    57      21.834  15.056  23.064  1.00 54.55           C
ATOM    468  OH  TYR    57      22.109  16.295  23.679  1.00 54.55           O
ATOM    469  C   TYR    57      20.424   8.989  21.789  1.00 54.55           C
ATOM    470  O   TYR    57      19.242   8.725  22.006  1.00 54.55           O
ATOM    471  N   LEU    58      21.203   8.163  21.065  1.00110.62           N
ATOM    472  CA  LEU    58      20.621   6.993  20.464  1.00110.62           C
ATOM    473  CB  LEU    58      21.213   6.657  19.085  1.00110.62           C
ATOM    474  CG  LEU    58      20.910   7.722  18.013  1.00110.62           C
ATOM    475  CD1 LEU    58      19.407   7.780  17.694  1.00110.62           C
ATOM    476  CD2 LEU    58      21.493   9.089  18.405  1.00110.62           C
ATOM    477  C   LEU    58      20.812   5.794  21.339  1.00110.62           C
ATOM    478  O   LEU    58      21.607   5.800  22.280  1.00110.62           O
ATOM    479  N   LYS    59      20.035   4.728  21.051  1.00248.53           N
ATOM    480  CA  LYS    59      20.125   3.510  21.803  1.00248.53           C
ATOM    481  CB  LYS    59      18.798   3.050  22.436  1.00248.53           C
ATOM    482  CG  LYS    59      18.346   3.920  23.608  1.00248.53           C
ATOM    483  CD  LYS    59      16.921   3.629  24.081  1.00248.53           C
ATOM    484  CE  LYS    59      15.841   4.254  23.197  1.00248.53           C
ATOM    485  NZ  LYS    59      15.918   5.730  23.278  1.00248.53           N
ATOM    486  C   LYS    59      20.577   2.421  20.883  1.00248.53           C
ATOM    487  O   LYS    59      20.558   2.568  19.661  1.00248.53           O
ATOM    488  N   LYS    60      21.017   1.293  21.478  1.00242.43           N
ATOM    489  CA  LYS    60      21.515   0.167  20.742  1.00242.43           C
ATOM    490  CB  LYS    60      22.495  -0.697  21.550  1.00242.43           C
ATOM    491  CG  LYS    60      21.863  -1.324  22.795  1.00242.43           C
ATOM    492  CD  LYS    60      22.727  -2.411  23.435  1.00242.43           C
ATOM    493  CE  LYS    60      22.957  -3.618  22.523  1.00242.43           C
ATOM    494  NZ  LYS    60      23.875  -4.578  23.176  1.00242.43           N
ATOM    495  C   LYS    60      20.373  -0.711  20.345  1.00242.43           C
ATOM    496  O   LYS    60      19.279  -0.633  20.903  1.00242.43           O
ATOM    497  N   LEU    61      20.620  -1.565  19.330  1.00208.16           N
ATOM    498  CA  LEU    61      19.639  -2.492  18.843  1.00208.16           C
ATOM    499  CB  LEU    61      19.657  -2.654  17.310  1.00208.16           C
ATOM    500  CG  LEU    61      19.283  -1.380  16.532  1.00208.16           C
ATOM    501  CD1 LEU    61      19.316  -1.623  15.014  1.00208.16           C
ATOM    502  CD2 LEU    61      17.933  -0.814  17.002  1.00208.16           C
ATOM    503  C   LEU    61      19.996  -3.833  19.399  1.00208.16           C
ATOM    504  O   LEU    61      21.173  -4.140  19.593  1.00208.16           O
ATOM    505  N   ASP    62      18.980  -4.664  19.696  1.00 74.91           N
ATOM    506  CA  ASP    62      19.265  -5.970  20.211  1.00 74.91           C
ATOM    507  CB  ASP    62      18.241  -6.472  21.242  1.00 74.91           C
ATOM    508  CG  ASP    62      18.780  -7.769  21.831  1.00 74.91           C
ATOM    509  OD1 ASP    62      19.972  -8.086  21.571  1.00 74.91           O
ATOM    510  OD2 ASP    62      18.006  -8.456  22.550  1.00 74.91           O
ATOM    511  C   ASP    62      19.206  -6.937  19.034  1.00 74.91           C
ATOM    512  O   ASP    62      18.402  -7.905  19.101  1.00 74.91           O
ATOM    513  OXT ASP    62      19.961  -6.719  18.050  1.00 74.91           O
TER     514      ASP    62
END
