# Supplementary material for: Estimating local protein model quality: prospects for molecular replacement
Source: Acta Crystallogr D Struct Biol. 2020 Mar 3;76(Pt 3):285–90. doi: 10.1107/S2059798320000972 (PMC7057213; doi:10.1107/S2059798320000972)
Supplement: Supplementary file 1 [file d-76-00285-sup1.zip › models/1e6g.2vvk_A.B99990001.pdb.proq3.sscore.local]

ProQ2 ProQRosCen ProQRosFA ProQ3
-0.14551968 0.17910414 0.13279939 -0.012849604
-0.070205611 0.1423244 0.10345142 0.033958641
-0.3918782 0.090794789 0.084673669 -0.19242406
-0.25202121 0.053838441 0.031485107 -0.14479765
-0.20485824 0.036149719 0.032965717 -0.12518915
-0.12080759 0.054914708 0.092657038 -0.03974599
-0.14848382 0.0090055378 0.10576784 -0.045566531
-0.10891861 0.030395741 0.22638577 0.022922343
-0.053445053 0.016395694 0.22153055 0.039492493
-0.048146505 0.069464595 0.34962265 0.081428894
-0.057001286 0.11355613 0.33354628 0.069698899
0.043517569 0.21506819 0.39789299 0.17127911
0.067204457 0.29949112 0.42263078 0.18846164
0.19851561 0.38288221 0.41704704 0.22984292
0.15648959 0.33735053 0.40556544 0.21240177
0.13853425 0.31941409 0.32920605 0.20028888
0.13772051 0.24919323 0.26923364 0.16218534
0.14043366 0.29635033 0.27605988 0.15018485
0.20234836 0.32477676 0.3152352 0.19635277
0.29055977 0.36675691 0.3733896 0.27351189
0.32664336 0.45083078 0.49666912 0.3407066
0.34728693 0.46618931 0.50840194 0.36862176
0.30501744 0.49251522 0.57720775 0.39148029
0.28598212 0.47525269 0.56354321 0.39453252
0.27575292 0.48271982 0.6351623 0.47072639
0.3224028 0.53040332 0.60315527 0.50828185
0.33815335 0.57287281 0.59293043 0.48706496
0.37571892 0.60414077 0.62684655 0.52459275
0.40737269 0.63916547 0.70909247 0.59967998
0.45879271 0.53735698 0.7525292 0.62375834
0.51014625 0.50415303 0.78697007 0.686144
0.58893458 0.50631948 0.81066186 0.6970494
0.66340484 0.53473774 0.90278793 0.75801676
0.66966753 0.54415284 0.83099989 0.7161078
0.61571613 0.50322586 0.73653098 0.66194457
0.53903287 0.48461056 0.70736566 0.6107822
0.48012935 0.48635973 0.63696965 0.55355033
0.43408588 0.47838408 0.65311973 0.56582425
0.50637045 0.52691492 0.70231889 0.62788531
0.62961263 0.69975706 0.9185837 0.74442608
0.84458429 0.9211523 1.1408589 0.92502951
0.91707133 0.90329535 1.2319388 0.99001631
0.86819692 0.80680236 1.1701828 0.95792573
0.79535798 0.68594972 1.1138422 0.90567569
0.70011957 0.66426182 1.0346514 0.85484158
0.66962759 0.63052309 0.96895283 0.83051838
0.67277954 0.57803386 0.86929584 0.77694526
0.66877715 0.59470526 0.83155675 0.78392797
0.63966253 0.55164343 0.85554866 0.77559825
0.69521437 0.58122866 0.89827021 0.80065811
0.77196156 0.59642417 0.97037027 0.82745027
0.799136 0.65506283 1.0027819 0.85726666
0.75485466 0.69528469 1.068025 0.86473184
0.69248988 0.69313899 0.98999741 0.82430524
0.62365943 0.62320318 0.91977 0.76018347
0.52900566 0.55753256 0.79849679 0.66927257
0.53667551 0.57064376 0.80306298 0.69151057
0.43373757 0.52992472 0.73983651 0.63036515
0.28002627 0.39392901 0.57673049 0.46343365
0.1484723 0.31309219 0.50532684 0.34875066
0.17084155 0.32167433 0.45534899 0.30421354
0.20779695 0.32696426 0.46087988 0.30666765
