# Supplementary material for: Estimating local protein model quality: prospects for molecular replacement
Source: Acta Crystallogr D Struct Biol. 2020 Mar 3;76(Pt 3):285–90. doi: 10.1107/S2059798320000972 (PMC7057213; doi:10.1107/S2059798320000972)
Supplement: Supplementary file 1 [file d-76-00285-sup1.zip › models/1e6g.2vvk_A.B99990001.pdb.proq3d.sscore.local]

ProQ2D ProQRosCenD ProQRosFAD ProQ3D
2.686497382819652557e-02 7.530443370342254639e-02 1.059907302260398865e-02 1.705671288073062897e-02
1.831053942441940308e-02 2.017409540712833405e-02 2.312881313264369965e-02 4.402085766196250916e-02
7.646767422556877136e-03 9.809562936425209045e-03 4.112842679023742676e-02 1.809904724359512329e-02
6.653461139649152756e-03 1.829630881547927856e-02 3.712033480405807495e-02 2.265707403421401978e-02
9.086801670491695404e-03 1.529630273580551147e-02 6.688731908798217773e-02 2.363844774663448334e-02
1.283373124897480011e-02 3.144462034106254578e-02 7.858832925558090210e-02 3.452397882938385010e-02
1.281839609146118164e-02 3.766728937625885010e-02 8.325313776731491089e-02 3.998687118291854858e-02
1.587576605379581451e-02 5.217872932553291321e-02 8.679382503032684326e-02 4.368060082197189331e-02
1.858272776007652283e-02 3.174856677651405334e-02 7.576654106378555298e-02 3.892365843057632446e-02
2.511054463684558868e-02 3.708776086568832397e-02 1.481611877679824829e-01 3.987422212958335876e-02
1.040707621723413467e-02 3.447419777512550354e-02 1.959962248802185059e-01 2.849971875548362732e-02
7.004579156637191772e-02 4.717052355408668518e-02 3.271128237247467041e-01 1.172045320272445679e-01
5.887501314282417297e-02 5.440717935562133789e-02 4.618245959281921387e-01 1.026525199413299561e-01
1.393997520208358765e-01 7.413594424724578857e-02 5.755615234375000000e-01 1.448199003934860229e-01
1.180838420987129211e-01 8.128193765878677368e-02 4.218096733093261719e-01 1.130360290408134460e-01
1.379194855690002441e-01 9.822586923837661743e-02 2.875972390174865723e-01 1.165272444486618042e-01
1.832484304904937744e-01 2.598609924316406250e-01 2.425023168325424194e-01 1.409620940685272217e-01
2.176853120326995850e-01 1.900925338268280029e-01 2.608889043331146240e-01 1.339887380599975586e-01
2.771499752998352051e-01 1.851845234632492065e-01 2.652534246444702148e-01 1.554698199033737183e-01
3.476254940032958984e-01 2.639569938182830811e-01 3.093878626823425293e-01 2.050330191850662231e-01
2.937552034854888916e-01 3.617899119853973389e-01 5.822587609291076660e-01 2.871603965759277344e-01
3.148345649242401123e-01 4.275587201118469238e-01 6.058726310729980469e-01 3.232175111770629883e-01
2.741883099079132080e-01 4.862604737281799316e-01 7.581932544708251953e-01 6.150811910629272461e-01
2.168684303760528564e-01 4.981382787227630615e-01 7.252689003944396973e-01 5.029861927032470703e-01
2.636913359165191650e-01 5.253695249557495117e-01 8.488956689834594727e-01 7.065642476081848145e-01
2.355784177780151367e-01 4.140392839908599854e-01 7.037138342857360840e-01 6.544751524925231934e-01
2.334465831518173218e-01 4.922937154769897461e-01 7.371309995651245117e-01 7.185003757476806641e-01
3.475185334682464600e-01 5.948709249496459961e-01 7.211260199546813965e-01 7.772033810615539551e-01
4.220431745052337646e-01 6.205060482025146484e-01 7.941372394561767578e-01 9.154092669486999512e-01
5.164504051208496094e-01 5.299512147903442383e-01 8.001373410224914551e-01 8.678377270698547363e-01
5.834612250328063965e-01 5.100101232528686523e-01 8.892932534217834473e-01 8.844450116157531738e-01
6.889640092849731445e-01 6.633538007736206055e-01 8.612255454063415527e-01 9.270449280738830566e-01
6.962717175483703613e-01 6.246052384376525879e-01 9.196049571037292480e-01 9.169248342514038086e-01
6.367928981781005859e-01 5.228228569030761719e-01 8.612836599349975586e-01 8.712597489356994629e-01
5.688475966453552246e-01 4.813785254955291748e-01 8.363517522811889648e-01 8.446151614189147949e-01
5.850351452827453613e-01 4.085350036621093750e-01 8.301330208778381348e-01 7.992265224456787109e-01
5.092186331748962402e-01 4.389192163944244385e-01 7.269544005393981934e-01 7.131904959678649902e-01
4.007287025451660156e-01 5.648063421249389648e-01 6.874225735664367676e-01 7.216491103172302246e-01
5.230016708374023438e-01 5.110334157943725586e-01 6.932070255279541016e-01 5.731162428855895996e-01
6.093857288360595703e-01 6.437150239944458008e-01 8.455504775047302246e-01 7.645094990730285645e-01
4.418476223945617676e-01 9.252905249595642090e-01 9.407088160514831543e-01 9.377217888832092285e-01
4.990480244159698486e-01 8.530402183532714844e-01 9.727398753166198730e-01 9.079077243804931641e-01
7.810932397842407227e-01 7.999089956283569336e-01 8.887299299240112305e-01 9.151725769042968750e-01
7.874940633773803711e-01 7.668334841728210449e-01 9.321089982986450195e-01 9.391613602638244629e-01
7.946547269821166992e-01 7.428930997848510742e-01 9.206502437591552734e-01 9.036847949028015137e-01
8.033361434936523438e-01 6.414139270782470703e-01 9.120008945465087891e-01 8.273375034332275391e-01
6.238085627555847168e-01 6.507882475852966309e-01 8.660773634910583496e-01 6.617461442947387695e-01
5.755315423011779785e-01 6.160730123519897461e-01 8.685504794120788574e-01 7.024780511856079102e-01
6.432685852050781250e-01 5.693343281745910645e-01 8.899708390235900879e-01 7.966592907905578613e-01
6.620168089866638184e-01 6.162461042404174805e-01 8.960562348365783691e-01 8.233186006546020508e-01
7.493436336517333984e-01 6.430634260177612305e-01 9.101232886314392090e-01 8.772502541542053223e-01
7.584758400917053223e-01 6.479963660240173340e-01 8.941318392753601074e-01 8.205132484436035156e-01
5.530599355697631836e-01 7.036707997322082520e-01 8.719285130500793457e-01 8.593823313713073730e-01
6.191693544387817383e-01 6.053271293640136719e-01 8.836814761161804199e-01 8.188180923461914062e-01
4.623365700244903564e-01 5.928856134414672852e-01 8.570520877838134766e-01 7.594781517982482910e-01
3.741131722927093506e-01 5.382492542266845703e-01 8.190221786499023438e-01 6.534995436668395996e-01
4.238915741443634033e-01 4.027821123600006104e-01 8.145538568496704102e-01 7.215159535408020020e-01
4.355311989784240723e-01 4.466961622238159180e-01 8.071843981742858887e-01 7.418237924575805664e-01
3.442240059375762939e-01 2.495893388986587524e-01 6.602129936218261719e-01 4.261940121650695801e-01
1.918925046920776367e-01 2.117567062377929688e-01 3.745385706424713135e-01 2.196761518716812134e-01
1.347372382879257202e-01 1.601418554782867432e-01 3.226361572742462158e-01 9.091906249523162842e-02
1.403029561042785645e-01 4.046981409192085266e-02 2.022329121828079224e-01 1.067773401737213135e-01
