# Supplementary material for: Estimating local protein model quality: prospects for molecular replacement
Source: Acta Crystallogr D Struct Biol. 2020 Mar 3;76(Pt 3):285–90. doi: 10.1107/S2059798320000972 (PMC7057213; doi:10.1107/S2059798320000972)
Supplement: Supplementary file 1 [file d-76-00285-sup1.zip › models/1e6g.3c0c_A.B99990001.pdb]

EXPDTA    THEORETICAL MODEL, MODELLER 9.23 2019/11/15 00:43:37
REMARK   6 MODELLER OBJECTIVE FUNCTION:       353.8269
REMARK   6 MODELLER BEST TEMPLATE % SEQ ID:  31.579
REMARK   6 SEQUENCE: 1e6g/1e6g.3c0c_A
REMARK   6 ALIGNMENT: 1e6g/1e6g.3c0c_A.ali
REMARK   6 SCRIPT: ./make_models.py
REMARK   6 TEMPLATE: 3c0c 324:A - 361:A MODELS 22: - 59: AT 31.6%
ATOM      1  N   MET     1      32.647  39.636  13.664  1.00 75.08           N
ATOM      2  CA  MET     1      33.260  40.628  14.575  1.00 75.08           C
ATOM      3  CB  MET     1      33.281  40.101  16.020  1.00 75.08           C
ATOM      4  CG  MET     1      31.896  40.086  16.675  1.00 75.08           C
ATOM      5  SD  MET     1      30.748  38.862  15.978  1.00 75.08           S
ATOM      6  CE  MET     1      29.278  39.475  16.852  1.00 75.08           C
ATOM      7  C   MET     1      34.652  40.924  14.141  1.00 75.08           C
ATOM      8  O   MET     1      34.869  41.724  13.234  1.00 75.08           O
ATOM      9  N   ASP     2      35.642  40.275  14.776  1.00 41.44           N
ATOM     10  CA  ASP     2      36.993  40.539  14.389  1.00 41.44           C
ATOM     11  CB  ASP     2      38.019  39.709  15.174  1.00 41.44           C
ATOM     12  CG  ASP     2      38.059  40.234  16.601  1.00 41.44           C
ATOM     13  OD1 ASP     2      38.208  41.473  16.774  1.00 41.44           O
ATOM     14  OD2 ASP     2      37.950  39.398  17.537  1.00 41.44           O
ATOM     15  C   ASP     2      37.108  40.137  12.961  1.00 41.44           C
ATOM     16  O   ASP     2      37.717  40.830  12.147  1.00 41.44           O
ATOM     17  N   GLU     3      36.499  38.996  12.612  1.00248.38           N
ATOM     18  CA  GLU     3      36.612  38.554  11.264  1.00248.38           C
ATOM     19  CB  GLU     3      37.014  37.077  11.166  1.00248.38           C
ATOM     20  CG  GLU     3      36.137  36.148  12.004  1.00248.38           C
ATOM     21  CD  GLU     3      36.865  34.816  12.104  1.00248.38           C
ATOM     22  OE1 GLU     3      37.971  34.698  11.511  1.00248.38           O
ATOM     23  OE2 GLU     3      36.325  33.900  12.779  1.00248.38           O
ATOM     24  C   GLU     3      35.313  38.803  10.575  1.00248.38           C
ATOM     25  O   GLU     3      34.237  38.624  11.144  1.00248.38           O
ATOM     26  N   THR     4      35.412  39.263   9.313  1.00232.46           N
ATOM     27  CA  THR     4      34.270  39.607   8.527  1.00232.46           C
ATOM     28  CB  THR     4      34.575  40.603   7.453  1.00232.46           C
ATOM     29  OG1 THR     4      33.375  41.029   6.823  1.00232.46           O
ATOM     30  CG2 THR     4      35.515  39.940   6.431  1.00232.46           C
ATOM     31  C   THR     4      33.749  38.378   7.857  1.00232.46           C
ATOM     32  O   THR     4      34.363  37.313   7.908  1.00232.46           O
ATOM     33  N   GLY     5      32.572  38.518   7.213  1.00 93.55           N
ATOM     34  CA  GLY     5      31.920  37.424   6.562  1.00 93.55           C
ATOM     35  C   GLY     5      32.479  37.252   5.189  1.00 93.55           C
ATOM     36  O   GLY     5      33.293  38.043   4.715  1.00 93.55           O
ATOM     37  N   LYS     6      32.016  36.186   4.507  1.00212.04           N
ATOM     38  CA  LYS     6      32.444  35.877   3.177  1.00212.04           C
ATOM     39  CB  LYS     6      31.901  34.538   2.651  1.00212.04           C
ATOM     40  CG  LYS     6      32.833  33.350   2.895  1.00212.04           C
ATOM     41  CD  LYS     6      34.064  33.405   1.989  1.00212.04           C
ATOM     42  CE  LYS     6      33.696  33.296   0.505  1.00212.04           C
ATOM     43  NZ  LYS     6      34.852  33.647  -0.349  1.00212.04           N
ATOM     44  C   LYS     6      32.005  36.967   2.259  1.00212.04           C
ATOM     45  O   LYS     6      31.072  37.718   2.544  1.00212.04           O
ATOM     46  N   GLU     7      32.709  37.069   1.115  1.00109.08           N
ATOM     47  CA  GLU     7      32.468  38.098   0.153  1.00109.08           C
ATOM     48  CB  GLU     7      33.354  37.947  -1.100  1.00109.08           C
ATOM     49  CG  GLU     7      34.845  38.192  -0.843  1.00109.08           C
ATOM     50  CD  GLU     7      35.106  39.693  -0.871  1.00109.08           C
ATOM     51  OE1 GLU     7      35.010  40.335   0.206  1.00109.08           O
ATOM     52  OE2 GLU     7      35.410  40.217  -1.979  1.00109.08           O
ATOM     53  C   GLU     7      31.050  37.983  -0.291  1.00109.08           C
ATOM     54  O   GLU     7      30.326  38.976  -0.329  1.00109.08           O
ATOM     55  N   LEU     8      30.592  36.760  -0.604  1.00173.67           N
ATOM     56  CA  LEU     8      29.244  36.638  -1.069  1.00173.67           C
ATOM     57  CB  LEU     8      28.902  35.243  -1.612  1.00173.67           C
ATOM     58  CG  LEU     8      29.774  34.783  -2.792  1.00173.67           C
ATOM     59  CD1 LEU     8      29.311  33.411  -3.307  1.00173.67           C
ATOM     60  CD2 LEU     8      29.844  35.849  -3.897  1.00173.67           C
ATOM     61  C   LEU     8      28.334  36.853   0.093  1.00173.67           C
ATOM     62  O   LEU     8      28.548  36.307   1.174  1.00173.67           O
ATOM     63  N   VAL     9      27.288  37.678  -0.093  1.00131.12           N
ATOM     64  CA  VAL     9      26.336  37.831   0.963  1.00131.12           C
ATOM     65  CB  VAL     9      26.483  39.114   1.724  1.00131.12           C
ATOM     66  CG1 VAL     9      27.853  39.102   2.430  1.00131.12           C
ATOM     67  CG2 VAL     9      26.283  40.287   0.749  1.00131.12           C
ATOM     68  C   VAL     9      24.990  37.802   0.318  1.00131.12           C
ATOM     69  O   VAL     9      24.765  38.448  -0.706  1.00131.12           O
ATOM     70  N   LEU    10      24.051  37.030   0.894  1.00209.36           N
ATOM     71  CA  LEU    10      22.747  36.961   0.308  1.00209.36           C
ATOM     72  CB  LEU    10      22.361  35.572  -0.239  1.00209.36           C
ATOM     73  CG  LEU    10      23.172  35.147  -1.485  1.00209.36           C
ATOM     74  CD1 LEU    10      22.894  36.074  -2.679  1.00209.36           C
ATOM     75  CD2 LEU    10      24.670  35.026  -1.169  1.00209.36           C
ATOM     76  C   LEU    10      21.748  37.364   1.341  1.00209.36           C
ATOM     77  O   LEU    10      22.100  37.801   2.436  1.00209.36           O
ATOM     78  N   VAL    11      20.454  37.238   0.987  1.00 71.90           N
ATOM     79  CA  VAL    11      19.383  37.625   1.855  1.00 71.90           C
ATOM     80  CB  VAL    11      18.040  37.262   1.294  1.00 71.90           C
ATOM     81  CG1 VAL    11      16.959  37.671   2.306  1.00 71.90           C
ATOM     82  CG2 VAL    11      17.894  37.917  -0.090  1.00 71.90           C
ATOM     83  C   VAL    11      19.565  36.899   3.145  1.00 71.90           C
ATOM     84  O   VAL    11      19.934  35.726   3.173  1.00 71.90           O
ATOM     85  N   LEU    12      19.336  37.597   4.270  1.00240.09           N
ATOM     86  CA  LEU    12      19.560  36.938   5.519  1.00240.09           C
ATOM     87  CB  LEU    12      20.420  37.786   6.467  1.00240.09           C
ATOM     88  CG  LEU    12      20.610  37.165   7.861  1.00240.09           C
ATOM     89  CD1 LEU    12      21.484  35.901   7.817  1.00240.09           C
ATOM     90  CD2 LEU    12      21.100  38.220   8.863  1.00240.09           C
ATOM     91  C   LEU    12      18.258  36.713   6.214  1.00240.09           C
ATOM     92  O   LEU    12      17.937  37.413   7.174  1.00240.09           O
ATOM     93  N   TYR    13      17.453  35.735   5.762  1.00268.75           N
ATOM     94  CA  TYR    13      16.290  35.478   6.555  1.00268.75           C
ATOM     95  CB  TYR    13      15.027  36.192   6.064  1.00268.75           C
ATOM     96  CG  TYR    13      13.955  35.885   7.053  1.00268.75           C
ATOM     97  CD1 TYR    13      13.901  36.567   8.246  1.00268.75           C
ATOM     98  CD2 TYR    13      13.012  34.924   6.781  1.00268.75           C
ATOM     99  CE1 TYR    13      12.911  36.290   9.158  1.00268.75           C
ATOM    100  CE2 TYR    13      12.020  34.642   7.687  1.00268.75           C
ATOM    101  CZ  TYR    13      11.973  35.323   8.879  1.00268.75           C
ATOM    102  OH  TYR    13      10.956  35.035   9.811  1.00268.75           O
ATOM    103  C   TYR    13      16.006  34.020   6.469  1.00268.75           C
ATOM    104  O   TYR    13      15.507  33.547   5.452  1.00268.75           O
ATOM    105  N   ASP    14      16.292  33.279   7.554  1.00264.35           N
ATOM    106  CA  ASP    14      16.023  31.876   7.556  1.00264.35           C
ATOM    107  CB  ASP    14      16.480  31.133   6.292  1.00264.35           C
ATOM    108  CG  ASP    14      15.983  29.703   6.406  1.00264.35           C
ATOM    109  OD1 ASP    14      14.819  29.515   6.852  1.00264.35           O
ATOM    110  OD2 ASP    14      16.757  28.780   6.035  1.00264.35           O
ATOM    111  C   ASP    14      16.809  31.296   8.671  1.00264.35           C
ATOM    112  O   ASP    14      17.989  31.611   8.831  1.00264.35           O
ATOM    113  N   TYR    15      16.183  30.425   9.476  1.00294.29           N
ATOM    114  CA  TYR    15      16.943  29.884  10.554  1.00294.29           C
ATOM    115  CB  TYR    15      16.107  29.192  11.651  1.00294.29           C
ATOM    116  CG  TYR    15      15.172  30.162  12.298  1.00294.29           C
ATOM    117  CD1 TYR    15      15.640  31.076  13.214  1.00294.29           C
ATOM    118  CD2 TYR    15      13.832  30.161  11.985  1.00294.29           C
ATOM    119  CE1 TYR    15      14.788  31.974  13.816  1.00294.29           C
ATOM    120  CE2 TYR    15      12.976  31.054  12.584  1.00294.29           C
ATOM    121  CZ  TYR    15      13.450  31.959  13.502  1.00294.29           C
ATOM    122  OH  TYR    15      12.567  32.871  14.116  1.00294.29           O
ATOM    123  C   TYR    15      17.830  28.824   9.987  1.00294.29           C
ATOM    124  O   TYR    15      17.364  27.917   9.298  1.00294.29           O
ATOM    125  N   GLN    16      19.147  28.942  10.241  1.00273.86           N
ATOM    126  CA  GLN    16      20.092  27.933   9.858  1.00273.86           C
ATOM    127  CB  GLN    16      20.435  27.866   8.363  1.00273.86           C
ATOM    128  CG  GLN    16      19.324  27.273   7.498  1.00273.86           C
ATOM    129  CD  GLN    16      19.856  27.142   6.083  1.00273.86           C
ATOM    130  OE1 GLN    16      19.960  28.124   5.350  1.00273.86           O
ATOM    131  NE2 GLN    16      20.202  25.889   5.684  1.00273.86           N
ATOM    132  C   GLN    16      21.359  28.247  10.572  1.00273.86           C
ATOM    133  O   GLN    16      21.475  29.288  11.215  1.00273.86           O
ATOM    134  N   GLU    17      22.348  27.336  10.492  1.00246.88           N
ATOM    135  CA  GLU    17      23.597  27.611  11.138  1.00246.88           C
ATOM    136  CB  GLU    17      24.163  26.443  11.960  1.00246.88           C
ATOM    137  CG  GLU    17      23.282  26.063  13.147  1.00246.88           C
ATOM    138  CD  GLU    17      23.973  24.919  13.869  1.00246.88           C
ATOM    139  OE1 GLU    17      25.196  24.742  13.631  1.00246.88           O
ATOM    140  OE2 GLU    17      23.298  24.213  14.665  1.00246.88           O
ATOM    141  C   GLU    17      24.599  27.916  10.077  1.00246.88           C
ATOM    142  O   GLU    17      24.490  27.457   8.941  1.00246.88           O
ATOM    143  N   LYS    18      25.601  28.740  10.428  1.00232.47           N
ATOM    144  CA  LYS    18      26.615  29.069   9.477  1.00232.47           C
ATOM    145  CB  LYS    18      27.497  30.257   9.884  1.00232.47           C
ATOM    146  CG  LYS    18      26.717  31.564   9.988  1.00232.47           C
ATOM    147  CD  LYS    18      27.534  32.720  10.557  1.00232.47           C
ATOM    148  CE  LYS    18      26.828  34.069  10.426  1.00232.47           C
ATOM    149  NZ  LYS    18      26.741  34.453   8.999  1.00232.47           N
ATOM    150  C   LYS    18      27.503  27.881   9.380  1.00232.47           C
ATOM    151  O   LYS    18      27.578  27.074  10.304  1.00232.47           O
ATOM    152  N   SER    19      28.180  27.730   8.230  1.00187.62           N
ATOM    153  CA  SER    19      29.063  26.619   8.063  1.00187.62           C
ATOM    154  CB  SER    19      28.809  25.810   6.783  1.00187.62           C
ATOM    155  OG  SER    19      29.730  24.734   6.699  1.00187.62           O
ATOM    156  C   SER    19      30.436  27.177   7.944  1.00187.62           C
ATOM    157  O   SER    19      30.633  28.323   7.539  1.00187.62           O
ATOM    158  N   PRO    20      31.393  26.382   8.319  1.00174.53           N
ATOM    159  CA  PRO    20      32.760  26.786   8.233  1.00174.53           C
ATOM    160  CD  PRO    20      31.192  25.321   9.290  1.00174.53           C
ATOM    161  CB  PRO    20      33.558  25.745   9.031  1.00174.53           C
ATOM    162  CG  PRO    20      32.552  24.611   9.325  1.00174.53           C
ATOM    163  C   PRO    20      33.150  26.948   6.798  1.00174.53           C
ATOM    164  O   PRO    20      34.117  27.656   6.527  1.00174.53           O
ATOM    165  N   ARG    21      32.425  26.292   5.866  1.00274.96           N
ATOM    166  CA  ARG    21      32.745  26.439   4.477  1.00274.96           C
ATOM    167  CB  ARG    21      33.857  25.507   3.967  1.00274.96           C
ATOM    168  CG  ARG    21      34.574  26.096   2.753  1.00274.96           C
ATOM    169  CD  ARG    21      35.358  27.352   3.142  1.00274.96           C
ATOM    170  NE  ARG    21      35.922  27.959   1.909  1.00274.96           N
ATOM    171  CZ  ARG    21      36.812  28.988   2.009  1.00274.96           C
ATOM    172  NH1 ARG    21      37.186  29.463   3.237  1.00274.96           N
ATOM    173  NH2 ARG    21      37.340  29.536   0.880  1.00274.96           N
ATOM    174  C   ARG    21      31.511  26.103   3.706  1.00274.96           C
ATOM    175  O   ARG    21      30.411  26.069   4.256  1.00274.96           O
ATOM    176  N   GLU    22      31.667  25.857   2.393  1.00105.71           N
ATOM    177  CA  GLU    22      30.546  25.575   1.547  1.00105.71           C
ATOM    178  CB  GLU    22      30.940  25.433   0.068  1.00105.71           C
ATOM    179  CG  GLU    22      31.430  26.751  -0.538  1.00105.71           C
ATOM    180  CD  GLU    22      30.220  27.646  -0.777  1.00105.71           C
ATOM    181  OE1 GLU    22      29.190  27.110  -1.267  1.00105.71           O
ATOM    182  OE2 GLU    22      30.304  28.868  -0.480  1.00105.71           O
ATOM    183  C   GLU    22      29.864  24.315   1.987  1.00105.71           C
ATOM    184  O   GLU    22      28.635  24.267   2.031  1.00105.71           O
ATOM    185  N   LEU    23      30.625  23.257   2.337  1.00 56.73           N
ATOM    186  CA  LEU    23      29.970  22.045   2.753  1.00 56.73           C
ATOM    187  CB  LEU    23      30.661  20.749   2.300  1.00 56.73           C
ATOM    188  CG  LEU    23      29.950  19.493   2.842  1.00 56.73           C
ATOM    189  CD1 LEU    23      28.540  19.350   2.248  1.00 56.73           C
ATOM    190  CD2 LEU    23      30.818  18.233   2.686  1.00 56.73           C
ATOM    191  C   LEU    23      29.949  21.992   4.245  1.00 56.73           C
ATOM    192  O   LEU    23      30.977  22.193   4.891  1.00 56.73           O
ATOM    193  N   THR    24      28.758  21.711   4.820  1.00110.39           N
ATOM    194  CA  THR    24      28.583  21.602   6.243  1.00110.39           C
ATOM    195  CB  THR    24      27.146  21.691   6.676  1.00110.39           C
ATOM    196  OG1 THR    24      27.042  21.588   8.088  1.00110.39           O
ATOM    197  CG2 THR    24      26.368  20.548   6.003  1.00110.39           C
ATOM    198  C   THR    24      29.070  20.253   6.657  1.00110.39           C
ATOM    199  O   THR    24      28.790  19.255   5.995  1.00110.39           O
ATOM    200  N   ILE    25      29.825  20.203   7.771  1.00136.85           N
ATOM    201  CA  ILE    25      30.390  18.967   8.229  1.00136.85           C
ATOM    202  CB  ILE    25      31.806  18.792   7.760  1.00136.85           C
ATOM    203  CG1 ILE    25      32.355  17.398   8.103  1.00136.85           C
ATOM    204  CG2 ILE    25      32.628  19.959   8.334  1.00136.85           C
ATOM    205  CD1 ILE    25      33.726  17.130   7.482  1.00136.85           C
ATOM    206  C   ILE    25      30.446  18.979   9.723  1.00136.85           C
ATOM    207  O   ILE    25      30.333  20.025  10.358  1.00136.85           O
ATOM    208  N   LYS    26      30.593  17.775  10.312  1.00108.43           N
ATOM    209  CA  LYS    26      30.787  17.594  11.723  1.00108.43           C
ATOM    210  CB  LYS    26      29.669  16.805  12.427  1.00108.43           C
ATOM    211  CG  LYS    26      28.300  17.482  12.467  1.00108.43           C
ATOM    212  CD  LYS    26      28.282  18.820  13.208  1.00108.43           C
ATOM    213  CE  LYS    26      26.868  19.322  13.511  1.00108.43           C
ATOM    214  NZ  LYS    26      26.924  20.700  14.047  1.00108.43           N
ATOM    215  C   LYS    26      31.985  16.704  11.808  1.00108.43           C
ATOM    216  O   LYS    26      32.350  16.075  10.816  1.00108.43           O
ATOM    217  N   LYS    27      32.659  16.627  12.973  1.00134.40           N
ATOM    218  CA  LYS    27      33.748  15.695  12.989  1.00134.40           C
ATOM    219  CB  LYS    27      34.746  15.784  14.163  1.00134.40           C
ATOM    220  CG  LYS    27      35.722  16.955  14.075  1.00134.40           C
ATOM    221  CD  LYS    27      35.063  18.277  14.434  1.00134.40           C
ATOM    222  CE  LYS    27      34.556  18.272  15.875  1.00134.40           C
ATOM    223  NZ  LYS    27      33.958  19.579  16.209  1.00134.40           N
ATOM    224  C   LYS    27      33.154  14.337  13.061  1.00134.40           C
ATOM    225  O   LYS    27      32.094  14.138  13.654  1.00134.40           O
ATOM    226  N   GLY    28      33.822  13.363  12.421  1.00 25.02           N
ATOM    227  CA  GLY    28      33.372  12.009  12.493  1.00 25.02           C
ATOM    228  C   GLY    28      32.524  11.689  11.306  1.00 25.02           C
ATOM    229  O   GLY    28      32.181  10.529  11.089  1.00 25.02           O
ATOM    230  N   ASP    29      32.143  12.697  10.499  1.00 52.25           N
ATOM    231  CA  ASP    29      31.338  12.353   9.363  1.00 52.25           C
ATOM    232  CB  ASP    29      30.481  13.507   8.832  1.00 52.25           C
ATOM    233  CG  ASP    29      29.488  13.797   9.940  1.00 52.25           C
ATOM    234  OD1 ASP    29      29.588  13.112  10.992  1.00 52.25           O
ATOM    235  OD2 ASP    29      28.625  14.696   9.759  1.00 52.25           O
ATOM    236  C   ASP    29      32.229  11.894   8.261  1.00 52.25           C
ATOM    237  O   ASP    29      33.383  12.301   8.153  1.00 52.25           O
ATOM    238  N   ILE    30      31.686  11.029   7.386  1.00 94.08           N
ATOM    239  CA  ILE    30      32.484  10.550   6.301  1.00 94.08           C
ATOM    240  CB  ILE    30      32.412   9.063   6.105  1.00 94.08           C
ATOM    241  CG1 ILE    30      33.335   8.676   4.941  1.00 94.08           C
ATOM    242  CG2 ILE    30      30.944   8.633   5.936  1.00 94.08           C
ATOM    243  CD1 ILE    30      33.529   7.173   4.775  1.00 94.08           C
ATOM    244  C   ILE    30      32.008  11.221   5.053  1.00 94.08           C
ATOM    245  O   ILE    30      30.855  11.075   4.647  1.00 94.08           O
ATOM    246  N   LEU    31      32.902  11.994   4.410  1.00 82.45           N
ATOM    247  CA  LEU    31      32.539  12.712   3.224  1.00 82.45           C
ATOM    248  CB  LEU    31      32.972  14.185   3.253  1.00 82.45           C
ATOM    249  CG  LEU    31      32.202  15.079   4.239  1.00 82.45           C
ATOM    250  CD1 LEU    31      32.724  16.521   4.176  1.00 82.45           C
ATOM    251  CD2 LEU    31      30.685  15.001   3.993  1.00 82.45           C
ATOM    252  C   LEU    31      33.258  12.101   2.071  1.00 82.45           C
ATOM    253  O   LEU    31      34.407  11.683   2.196  1.00 82.45           O
ATOM    254  N   THR    32      32.594  12.019   0.901  1.00 64.60           N
ATOM    255  CA  THR    32      33.304  11.447  -0.208  1.00 64.60           C
ATOM    256  CB  THR    32      32.438  10.647  -1.141  1.00 64.60           C
ATOM    257  OG1 THR    32      31.794   9.607  -0.423  1.00 64.60           O
ATOM    258  CG2 THR    32      33.314  10.039  -2.252  1.00 64.60           C
ATOM    259  C   THR    32      33.946  12.570  -0.963  1.00 64.60           C
ATOM    260  O   THR    32      33.381  13.655  -1.085  1.00 64.60           O
ATOM    261  N   LEU    33      35.166  12.329  -1.486  1.00 78.98           N
ATOM    262  CA  LEU    33      35.857  13.384  -2.175  1.00 78.98           C
ATOM    263  CB  LEU    33      37.395  13.352  -2.079  1.00 78.98           C
ATOM    264  CG  LEU    33      37.998  13.650  -0.694  1.00 78.98           C
ATOM    265  CD1 LEU    33      39.533  13.592  -0.747  1.00 78.98           C
ATOM    266  CD2 LEU    33      37.503  14.992  -0.135  1.00 78.98           C
ATOM    267  C   LEU    33      35.578  13.298  -3.636  1.00 78.98           C
ATOM    268  O   LEU    33      35.880  12.294  -4.283  1.00 78.98           O
ATOM    269  N   LEU    34      34.913  14.341  -4.168  1.00153.75           N
ATOM    270  CA  LEU    34      34.678  14.448  -5.576  1.00153.75           C
ATOM    271  CB  LEU    34      33.575  15.459  -5.924  1.00153.75           C
ATOM    272  CG  LEU    34      33.316  15.555  -7.435  1.00153.75           C
ATOM    273  CD1 LEU    34      32.891  14.193  -8.007  1.00153.75           C
ATOM    274  CD2 LEU    34      32.296  16.659  -7.749  1.00153.75           C
ATOM    275  C   LEU    34      35.920  14.887  -6.293  1.00153.75           C
ATOM    276  O   LEU    34      36.298  14.293  -7.301  1.00153.75           O
ATOM    277  N   ASN    35      36.602  15.937  -5.779  1.00 81.12           N
ATOM    278  CA  ASN    35      37.722  16.491  -6.493  1.00 81.12           C
ATOM    279  CB  ASN    35      37.262  17.539  -7.526  1.00 81.12           C
ATOM    280  CG  ASN    35      38.440  18.143  -8.276  1.00 81.12           C
ATOM    281  OD1 ASN    35      38.504  19.358  -8.466  1.00 81.12           O
ATOM    282  ND2 ASN    35      39.387  17.283  -8.733  1.00 81.12           N
ATOM    283  C   ASN    35      38.634  17.177  -5.524  1.00 81.12           C
ATOM    284  O   ASN    35      38.210  17.597  -4.449  1.00 81.12           O
ATOM    285  N   SER    36      39.931  17.297  -5.893  1.00 54.38           N
ATOM    286  CA  SER    36      40.895  17.980  -5.076  1.00 54.38           C
ATOM    287  CB  SER    36      42.178  17.153  -4.849  1.00 54.38           C
ATOM    288  OG  SER    36      43.114  17.882  -4.072  1.00 54.38           O
ATOM    289  C   SER    36      41.285  19.202  -5.841  1.00 54.38           C
ATOM    290  O   SER    36      41.918  19.108  -6.892  1.00 54.38           O
ATOM    291  N   THR    37      40.885  20.392  -5.351  1.00115.92           N
ATOM    292  CA  THR    37      41.241  21.586  -6.055  1.00115.92           C
ATOM    293  CB  THR    37      40.529  22.805  -5.530  1.00115.92           C
ATOM    294  OG1 THR    37      40.854  23.943  -6.315  1.00115.92           O
ATOM    295  CG2 THR    37      40.895  23.041  -4.057  1.00115.92           C
ATOM    296  C   THR    37      42.722  21.768  -5.957  1.00115.92           C
ATOM    297  O   THR    37      43.406  21.951  -6.964  1.00115.92           O
ATOM    298  N   ASN    38      43.264  21.678  -4.727  1.00 55.17           N
ATOM    299  CA  ASN    38      44.670  21.835  -4.529  1.00 55.17           C
ATOM    300  CB  ASN    38      45.162  23.292  -4.447  1.00 55.17           C
ATOM    301  CG  ASN    38      44.626  23.940  -3.182  1.00 55.17           C
ATOM    302  OD1 ASN    38      43.422  23.964  -2.935  1.00 55.17           O
ATOM    303  ND2 ASN    38      45.555  24.481  -2.348  1.00 55.17           N
ATOM    304  C   ASN    38      45.003  21.157  -3.244  1.00 55.17           C
ATOM    305  O   ASN    38      44.217  20.381  -2.702  1.00 55.17           O
ATOM    306  N   LYS    39      46.212  21.429  -2.731  1.00130.23           N
ATOM    307  CA  LYS    39      46.635  20.752  -1.549  1.00130.23           C
ATOM    308  CB  LYS    39      48.045  21.149  -1.086  1.00130.23           C
ATOM    309  CG  LYS    39      48.493  20.251   0.059  1.00130.23           C
ATOM    310  CD  LYS    39      48.641  18.809  -0.430  1.00130.23           C
ATOM    311  CE  LYS    39      48.540  17.739   0.653  1.00130.23           C
ATOM    312  NZ  LYS    39      48.418  16.408   0.012  1.00130.23           N
ATOM    313  C   LYS    39      45.720  21.099  -0.425  1.00130.23           C
ATOM    314  O   LYS    39      45.305  20.234   0.343  1.00130.23           O
ATOM    315  N   ASP    40      45.410  22.398  -0.307  1.00 62.95           N
ATOM    316  CA  ASP    40      44.659  22.946   0.780  1.00 62.95           C
ATOM    317  CB  ASP    40      44.795  24.468   0.826  1.00 62.95           C
ATOM    318  CG  ASP    40      46.271  24.727   1.082  1.00 62.95           C
ATOM    319  OD1 ASP    40      46.952  23.811   1.613  1.00 62.95           O
ATOM    320  OD2 ASP    40      46.738  25.845   0.734  1.00 62.95           O
ATOM    321  C   ASP    40      43.199  22.609   0.764  1.00 62.95           C
ATOM    322  O   ASP    40      42.622  22.358   1.824  1.00 62.95           O
ATOM    323  N   TRP    41      42.550  22.589  -0.418  1.00 79.36           N
ATOM    324  CA  TRP    41      41.119  22.469  -0.390  1.00 79.36           C
ATOM    325  CB  TRP    41      40.452  23.770  -0.855  1.00 79.36           C
ATOM    326  CG  TRP    41      40.739  24.908   0.095  1.00 79.36           C
ATOM    327  CD2 TRP    41      39.800  25.389   1.062  1.00 79.36           C
ATOM    328  CD1 TRP    41      41.872  25.654   0.242  1.00 79.36           C
ATOM    329  NE1 TRP    41      41.703  26.563   1.262  1.00 79.36           N
ATOM    330  CE2 TRP    41      40.432  26.414   1.773  1.00 79.36           C
ATOM    331  CE3 TRP    41      38.517  25.013   1.338  1.00 79.36           C
ATOM    332  CZ2 TRP    41      39.784  27.075   2.774  1.00 79.36           C
ATOM    333  CZ3 TRP    41      37.868  25.682   2.347  1.00 79.36           C
ATOM    334  CH2 TRP    41      38.489  26.691   3.053  1.00 79.36           C
ATOM    335  C   TRP    41      40.645  21.360  -1.276  1.00 79.36           C
ATOM    336  O   TRP    41      41.286  21.001  -2.263  1.00 79.36           O
ATOM    337  N   TRP    42      39.482  20.778  -0.907  1.00108.84           N
ATOM    338  CA  TRP    42      38.872  19.739  -1.682  1.00108.84           C
ATOM    339  CB  TRP    42      38.814  18.344  -1.030  1.00108.84           C
ATOM    340  CG  TRP    42      40.108  17.577  -0.964  1.00108.84           C
ATOM    341  CD2 TRP    42      40.826  17.263   0.239  1.00108.84           C
ATOM    342  CD1 TRP    42      40.766  16.953  -1.982  1.00108.84           C
ATOM    343  NE1 TRP    42      41.864  16.291  -1.496  1.00108.84           N
ATOM    344  CE2 TRP    42      41.910  16.465  -0.128  1.00108.84           C
ATOM    345  CE3 TRP    42      40.599  17.599   1.543  1.00108.84           C
ATOM    346  CZ2 TRP    42      42.787  15.990   0.804  1.00108.84           C
ATOM    347  CZ3 TRP    42      41.492  17.123   2.480  1.00108.84           C
ATOM    348  CH2 TRP    42      42.566  16.337   2.117  1.00108.84           C
ATOM    349  C   TRP    42      37.436  20.085  -1.871  1.00108.84           C
ATOM    350  O   TRP    42      36.907  20.996  -1.236  1.00108.84           O
ATOM    351  N   LYS    43      36.786  19.359  -2.801  0.50115.02           N
ATOM    352  CA  LYS    43      35.375  19.466  -2.998  0.50115.02           C
ATOM    353  CB  LYS    43      34.941  19.641  -4.457  0.50115.02           C
ATOM    354  CG  LYS    43      35.183  18.390  -5.294  0.50115.02           C
ATOM    355  CD  LYS    43      34.591  18.507  -6.692  0.50115.02           C
ATOM    356  CE  LYS    43      35.013  19.809  -7.370  1.00115.02           C
ATOM    357  NZ  LYS    43      34.809  19.705  -8.827  1.00115.02           N
ATOM    358  C   LYS    43      34.845  18.143  -2.568  0.50115.02           C
ATOM    359  O   LYS    43      35.535  17.129  -2.657  0.50115.02           O
ATOM    360  N   VAL    44      33.597  18.129  -2.077  1.00102.15           N
ATOM    361  CA  VAL    44      33.029  16.914  -1.589  1.00102.15           C
ATOM    362  CB  VAL    44      32.334  17.104  -0.274  1.00102.15           C
ATOM    363  CG1 VAL    44      31.281  18.214  -0.438  1.00102.15           C
ATOM    364  CG2 VAL    44      31.749  15.750   0.167  1.00102.15           C
ATOM    365  C   VAL    44      32.017  16.445  -2.569  1.00102.15           C
ATOM    366  O   VAL    44      31.117  17.185  -2.970  1.00102.15           O
ATOM    367  N   GLU    45      32.165  15.182  -2.996  1.00103.21           N
ATOM    368  CA  GLU    45      31.221  14.638  -3.914  1.00103.21           C
ATOM    369  CB  GLU    45      31.559  13.249  -4.475  1.00103.21           C
ATOM    370  CG  GLU    45      30.609  12.896  -5.625  1.00103.21           C
ATOM    371  CD  GLU    45      30.545  11.389  -5.822  1.00103.21           C
ATOM    372  OE1 GLU    45      31.514  10.682  -5.441  1.00103.21           O
ATOM    373  OE2 GLU    45      29.503  10.929  -6.362  1.00103.21           O
ATOM    374  C   GLU    45      29.926  14.451  -3.208  1.00103.21           C
ATOM    375  O   GLU    45      28.864  14.591  -3.815  1.00103.21           O
ATOM    376  N   VAL    46      29.954  14.125  -1.901  1.00167.84           N
ATOM    377  CA  VAL    46      28.668  13.754  -1.400  1.00167.84           C
ATOM    378  CB  VAL    46      28.404  12.281  -1.499  1.00167.84           C
ATOM    379  CG1 VAL    46      28.304  11.911  -2.991  1.00167.84           C
ATOM    380  CG2 VAL    46      29.524  11.528  -0.766  1.00167.84           C
ATOM    381  C   VAL    46      28.400  14.190  -0.002  1.00167.84           C
ATOM    382  O   VAL    46      29.119  15.032   0.548  1.00167.84           O
ATOM    383  N   ASN    47      27.414  13.499   0.628  1.00135.91           N
ATOM    384  CA  ASN    47      26.740  13.856   1.850  1.00135.91           C
ATOM    385  CB  ASN    47      27.625  14.671   2.810  1.00135.91           C
ATOM    386  CG  ASN    47      26.901  14.770   4.141  1.00135.91           C
ATOM    387  OD1 ASN    47      26.418  15.835   4.520  1.00135.91           O
ATOM    388  ND2 ASN    47      26.806  13.623   4.865  1.00135.91           N
ATOM    389  C   ASN    47      25.555  14.686   1.476  1.00135.91           C
ATOM    390  O   ASN    47      25.037  15.479   2.260  1.00135.91           O
ATOM    391  N   ASP    48      25.084  14.481   0.231  1.00 67.12           N
ATOM    392  CA  ASP    48      23.893  15.108  -0.255  1.00 67.12           C
ATOM    393  CB  ASP    48      22.642  14.685   0.537  1.00 67.12           C
ATOM    394  CG  ASP    48      22.331  13.237   0.169  1.00 67.12           C
ATOM    395  OD1 ASP    48      22.582  12.861  -1.006  1.00 67.12           O
ATOM    396  OD2 ASP    48      21.841  12.486   1.055  1.00 67.12           O
ATOM    397  C   ASP    48      24.061  16.587  -0.190  1.00 67.12           C
ATOM    398  O   ASP    48      23.095  17.340  -0.062  1.00 67.12           O
ATOM    399  N   ARG    49      25.319  17.037  -0.274  1.00165.90           N
ATOM    400  CA  ARG    49      25.629  18.429  -0.361  1.00165.90           C
ATOM    401  CB  ARG    49      25.716  19.165   0.984  1.00165.90           C
ATOM    402  CG  ARG    49      24.356  19.656   1.476  1.00165.90           C
ATOM    403  CD  ARG    49      24.175  21.176   1.357  1.00165.90           C
ATOM    404  NE  ARG    49      24.156  21.560  -0.086  1.00165.90           N
ATOM    405  CZ  ARG    49      24.302  22.877  -0.437  1.00165.90           C
ATOM    406  NH1 ARG    49      24.531  23.819   0.519  1.00165.90           N
ATOM    407  NH2 ARG    49      24.218  23.247  -1.750  1.00165.90           N
ATOM    408  C   ARG    49      26.982  18.479  -0.959  1.00165.90           C
ATOM    409  O   ARG    49      27.832  17.656  -0.625  1.00165.90           O
ATOM    410  N   GLN    50      27.220  19.440  -1.864  1.00 44.15           N
ATOM    411  CA  GLN    50      28.517  19.496  -2.458  1.00 44.15           C
ATOM    412  CB  GLN    50      28.500  19.299  -3.984  1.00 44.15           C
ATOM    413  CG  GLN    50      27.981  17.920  -4.397  1.00 44.15           C
ATOM    414  CD  GLN    50      27.747  17.923  -5.902  1.00 44.15           C
ATOM    415  OE1 GLN    50      28.385  18.668  -6.643  1.00 44.15           O
ATOM    416  NE2 GLN    50      26.795  17.069  -6.365  1.00 44.15           N
ATOM    417  C   GLN    50      29.068  20.848  -2.171  1.00 44.15           C
ATOM    418  O   GLN    50      28.330  21.828  -2.073  1.00 44.15           O
ATOM    419  N   GLY    51      30.399  20.922  -2.002  1.00 28.57           N
ATOM    420  CA  GLY    51      31.011  22.186  -1.727  1.00 28.57           C
ATOM    421  C   GLY    51      32.441  21.917  -1.407  1.00 28.57           C
ATOM    422  O   GLY    51      32.865  20.765  -1.308  1.00 28.57           O
ATOM    423  N   PHE    52      33.224  22.998  -1.252  1.00 61.42           N
ATOM    424  CA  PHE    52      34.607  22.842  -0.927  1.00 61.42           C
ATOM    425  CB  PHE    52      35.523  23.940  -1.490  1.00 61.42           C
ATOM    426  CG  PHE    52      35.501  23.847  -2.975  1.00 61.42           C
ATOM    427  CD1 PHE    52      36.225  22.887  -3.642  1.00 61.42           C
ATOM    428  CD2 PHE    52      34.756  24.741  -3.707  1.00 61.42           C
ATOM    429  CE1 PHE    52      36.192  22.823  -5.017  1.00 61.42           C
ATOM    430  CE2 PHE    52      34.721  24.682  -5.079  1.00 61.42           C
ATOM    431  CZ  PHE    52      35.442  23.719  -5.740  1.00 61.42           C
ATOM    432  C   PHE    52      34.729  22.913   0.556  1.00 61.42           C
ATOM    433  O   PHE    52      33.893  23.512   1.229  1.00 61.42           O
ATOM    434  N   ILE    53      35.764  22.251   1.102  1.00127.26           N
ATOM    435  CA  ILE    53      36.017  22.305   2.510  1.00127.26           C
ATOM    436  CB  ILE    53      35.511  21.122   3.292  1.00127.26           C
ATOM    437  CG1 ILE    53      36.325  19.865   2.945  1.00127.26           C
ATOM    438  CG2 ILE    53      33.999  20.973   3.046  1.00127.26           C
ATOM    439  CD1 ILE    53      36.337  19.515   1.459  1.00127.26           C
ATOM    440  C   ILE    53      37.505  22.271   2.658  1.00127.26           C
ATOM    441  O   ILE    53      38.219  21.904   1.726  1.00127.26           O
ATOM    442  N   PRO    54      37.997  22.655   3.806  1.00112.02           N
ATOM    443  CA  PRO    54      39.417  22.635   4.004  1.00112.02           C
ATOM    444  CD  PRO    54      37.362  23.705   4.586  1.00112.02           C
ATOM    445  CB  PRO    54      39.688  23.484   5.243  1.00112.02           C
ATOM    446  CG  PRO    54      38.508  24.471   5.266  1.00112.02           C
ATOM    447  C   PRO    54      39.915  21.240   4.158  1.00112.02           C
ATOM    448  O   PRO    54      39.190  20.396   4.679  1.00112.02           O
ATOM    449  N   ALA    55      41.150  20.984   3.704  1.00 37.42           N
ATOM    450  CA  ALA    55      41.764  19.709   3.878  1.00 37.42           C
ATOM    451  CB  ALA    55      43.130  19.597   3.181  1.00 37.42           C
ATOM    452  C   ALA    55      41.980  19.509   5.349  1.00 37.42           C
ATOM    453  O   ALA    55      41.841  18.400   5.861  1.00 37.42           O
ATOM    454  N   ALA    56      42.297  20.599   6.076  1.00 37.24           N
ATOM    455  CA  ALA    56      42.689  20.498   7.456  1.00 37.24           C
ATOM    456  CB  ALA    56      42.998  21.859   8.111  1.00 37.24           C
ATOM    457  C   ALA    56      41.629  19.856   8.300  1.00 37.24           C
ATOM    458  O   ALA    56      41.941  19.021   9.147  1.00 37.24           O
ATOM    459  N   TYR    57      40.346  20.208   8.103  1.00 61.53           N
ATOM    460  CA  TYR    57      39.346  19.673   8.986  1.00 61.53           C
ATOM    461  CB  TYR    57      37.970  20.341   8.834  1.00 61.53           C
ATOM    462  CG  TYR    57      38.194  21.728   9.328  1.00 61.53           C
ATOM    463  CD1 TYR    57      38.592  22.709   8.453  1.00 61.53           C
ATOM    464  CD2 TYR    57      38.042  22.039  10.662  1.00 61.53           C
ATOM    465  CE1 TYR    57      38.819  23.990   8.891  1.00 61.53           C
ATOM    466  CE2 TYR    57      38.268  23.321  11.108  1.00 61.53           C
ATOM    467  CZ  TYR    57      38.657  24.297  10.219  1.00 61.53           C
ATOM    468  OH  TYR    57      38.893  25.614  10.666  1.00 61.53           O
ATOM    469  C   TYR    57      39.216  18.187   8.851  1.00 61.53           C
ATOM    470  O   TYR    57      39.087  17.490   9.856  1.00 61.53           O
ATOM    471  N   LEU    58      39.245  17.640   7.624  1.00166.70           N
ATOM    472  CA  LEU    58      39.071  16.218   7.541  1.00166.70           C
ATOM    473  CB  LEU    58      38.714  15.684   6.140  1.00166.70           C
ATOM    474  CG  LEU    58      39.743  15.976   5.031  1.00166.70           C
ATOM    475  CD1 LEU    58      41.042  15.168   5.184  1.00166.70           C
ATOM    476  CD2 LEU    58      39.098  15.778   3.653  1.00166.70           C
ATOM    477  C   LEU    58      40.316  15.557   8.005  1.00166.70           C
ATOM    478  O   LEU    58      41.416  16.087   7.851  1.00166.70           O
ATOM    479  N   LYS    59      40.165  14.365   8.605  1.00241.24           N
ATOM    480  CA  LYS    59      41.319  13.692   9.101  1.00241.24           C
ATOM    481  CB  LYS    59      41.210  13.300  10.582  1.00241.24           C
ATOM    482  CG  LYS    59      40.098  12.298  10.892  1.00241.24           C
ATOM    483  CD  LYS    59      40.195  11.765  12.322  1.00241.24           C
ATOM    484  CE  LYS    59      38.999  10.935  12.786  1.00241.24           C
ATOM    485  NZ  LYS    59      39.149  10.652  14.230  1.00241.24           N
ATOM    486  C   LYS    59      41.528  12.442   8.319  1.00241.24           C
ATOM    487  O   LYS    59      40.674  12.013   7.542  1.00241.24           O
ATOM    488  N   LYS    60      42.725  11.856   8.506  1.00254.78           N
ATOM    489  CA  LYS    60      43.114  10.640   7.861  1.00254.78           C
ATOM    490  CB  LYS    60      44.314  10.808   6.918  1.00254.78           C
ATOM    491  CG  LYS    60      45.624  11.123   7.640  1.00254.78           C
ATOM    492  CD  LYS    60      46.838  10.829   6.765  1.00254.78           C
ATOM    493  CE  LYS    60      46.598   9.622   5.857  1.00254.78           C
ATOM    494  NZ  LYS    60      47.882   8.986   5.501  1.00254.78           N
ATOM    495  C   LYS    60      43.541   9.710   8.950  1.00254.78           C
ATOM    496  O   LYS    60      43.332   9.980  10.131  1.00254.78           O
ATOM    497  N   LEU    61      44.142   8.562   8.591  1.00231.49           N
ATOM    498  CA  LEU    61      44.556   7.676   9.638  1.00231.49           C
ATOM    499  CB  LEU    61      45.102   6.327   9.146  1.00231.49           C
ATOM    500  CG  LEU    61      44.021   5.467   8.473  1.00231.49           C
ATOM    501  CD1 LEU    61      43.432   6.181   7.248  1.00231.49           C
ATOM    502  CD2 LEU    61      44.548   4.059   8.147  1.00231.49           C
ATOM    503  C   LEU    61      45.638   8.378  10.379  1.00231.49           C
ATOM    504  O   LEU    61      46.397   9.156   9.803  1.00231.49           O
ATOM    505  N   ASP    62      45.726   8.135  11.697  1.00 82.00           N
ATOM    506  CA  ASP    62      46.704   8.835  12.468  1.00 82.00           C
ATOM    507  CB  ASP    62      48.151   8.614  11.984  1.00 82.00           C
ATOM    508  CG  ASP    62      49.066   9.270  13.007  1.00 82.00           C
ATOM    509  OD1 ASP    62      48.549   9.608  14.104  1.00 82.00           O
ATOM    510  OD2 ASP    62      50.280   9.440  12.715  1.00 82.00           O
ATOM    511  C   ASP    62      46.384  10.324  12.329  1.00 82.00           C
ATOM    512  O   ASP    62      45.229  10.718  12.644  1.00 82.00           O
ATOM    513  OXT ASP    62      47.291  11.085  11.901  1.00 82.00           O
TER     514      ASP    62
END
