# Supplementary material for: Estimating local protein model quality: prospects for molecular replacement
Source: Acta Crystallogr D Struct Biol. 2020 Mar 3;76(Pt 3):285–90. doi: 10.1107/S2059798320000972 (PMC7057213; doi:10.1107/S2059798320000972)
Supplement: Supplementary file 1 [file d-76-00285-sup1.zip › models/1e6g.3c0c_A.B99990001.pdb.proq3.sscore.local]

ProQ2 ProQRosCen ProQRosFA ProQ3
0.026252661 0.18847316 -0.051155536 -0.075699462
-0.009254186 0.16392999 -0.060472296 -0.090222954
-0.026533136 0.10508915 -0.05721597 -0.086351993
-0.0091449531 0.093153167 -0.048506877 -0.081904601
0.023626023 0.084853032 -0.05055246 -0.046422663
0.071732885 0.10212681 0.01027496 0.023212557
0.048795905 0.090548187 0.025407278 0.018239664
0.06120518 0.094583317 0.12115913 0.047363048
0.082751501 0.040802529 0.12622854 0.061320785
0.085600586 0.0465431 0.1721063 0.083931641
0.10810373 0.048063641 0.13825894 0.059812182
0.15329646 0.1347363 0.17921778 0.097819511
0.18470911 0.18205298 0.18854269 0.11674894
0.29301446 0.28335477 0.22229833 0.1834857
0.26313742 0.24058074 0.16084616 0.15125729
0.24311792 0.25573263 0.14648082 0.17092888
0.22498785 0.24209173 0.10438851 0.15898352
0.27101091 0.3199431 0.18822249 0.23808531
0.34693216 0.38253557 0.21272391 0.29219219
0.42104762 0.41714759 0.2892928 0.39948355
0.44509659 0.52915912 0.41099944 0.44131157
0.40139656 0.5510718 0.43410856 0.47345204
0.33811623 0.56315193 0.50362864 0.47195847
0.30520763 0.55446059 0.4953951 0.46383843
0.29897485 0.50756695 0.50964285 0.48159325
0.27193424 0.52655275 0.503524 0.47489572
0.27201945 0.56574562 0.48335252 0.453635
0.29367245 0.56144416 0.50812152 0.45885839
0.30194366 0.56168898 0.57155365 0.5031557
0.28938005 0.47448991 0.6140409 0.50120629
0.35584503 0.42376319 0.67191958 0.59044581
0.40347442 0.39944683 0.68767286 0.58657457
0.51301317 0.4041469 0.77809589 0.65698185
0.52256069 0.38232276 0.70338921 0.61936
0.47165846 0.34306066 0.63839254 0.60834927
0.35237262 0.27348542 0.52407675 0.4971407
0.31826847 0.3280172 0.50005973 0.47260093
0.2584574 0.31121905 0.5007158 0.46529694
0.27894272 0.38659381 0.50640574 0.4619834
0.42915086 0.53670202 0.74040683 0.60225037
0.65824807 0.77926278 0.98469555 0.78635941
0.73433588 0.75258277 1.0289698 0.83258776
0.61661856 0.63383562 0.9602969 0.75400149
0.47754768 0.48596028 0.87355406 0.64691463
0.3775086 0.42417582 0.75872009 0.55986806
0.36417512 0.37760783 0.6401367 0.49268746
0.36474461 0.38738922 0.59006653 0.47377608
0.35207962 0.40710397 0.55332453 0.4703856
0.37035375 0.35430879 0.53889307 0.49636615
0.45881784 0.39089722 0.62010117 0.58520417
0.56980919 0.46164263 0.71865732 0.66180459
0.65236276 0.56024451 0.78262504 0.75504184
0.63384263 0.58883983 0.82607358 0.7612827
0.55391894 0.5793567 0.77282796 0.7031509
0.45437427 0.50685788 0.69336994 0.62653808
0.34682447 0.48545148 0.56142305 0.52365462
0.3836893 0.54001623 0.58237844 0.53491501
0.32718804 0.50916078 0.49686952 0.46490295
0.22620315 0.36427127 0.37008731 0.34307952
0.11844005 0.2898722 0.26931998 0.22123506
0.14473048 0.30029018 0.23666948 0.17452207
0.12330758 0.27220188 0.12832096 0.12449352
