# Supplementary material for: Estimating local protein model quality: prospects for molecular replacement
Source: Acta Crystallogr D Struct Biol. 2020 Mar 3;76(Pt 3):285–90. doi: 10.1107/S2059798320000972 (PMC7057213; doi:10.1107/S2059798320000972)
Supplement: Supplementary file 1 [file d-76-00285-sup1.zip › models/1e6g.3c0c_A.B99990001.pdb.proq3d.sscore.local]

ProQ2D ProQRosCenD ProQRosFAD ProQ3D
1.558125717565417290e-03 2.943600900471210480e-02 1.848950050771236420e-02 4.083096981048583984e-03
1.388209289871156216e-03 1.169558335095643997e-02 1.572289131581783295e-02 4.988474305719137192e-03
2.400155877694487572e-03 5.419860128313302994e-03 1.684540323913097382e-02 8.462795056402683258e-03
1.020465861074626446e-03 7.589191664010286331e-03 1.581312902271747589e-02 5.182745866477489471e-03
6.857118569314479828e-04 5.580618511885404587e-03 1.647249981760978699e-02 5.716681480407714844e-03
1.352826948277652264e-03 1.874754764139652252e-02 2.068006433546543121e-02 7.280773948878049850e-03
9.311691974289715290e-04 8.517812006175518036e-03 1.626456156373023987e-02 5.226696375757455826e-03
1.972230616956949234e-03 1.785459183156490326e-02 2.240137383341789246e-02 6.271863356232643127e-03
2.498011803254485130e-03 1.534261275082826614e-02 2.511535771191120148e-02 6.643248721957206726e-03
4.925664979964494705e-03 2.106384374201297760e-02 3.827400133013725281e-02 1.099133770912885666e-02
5.626209080219268799e-03 2.301405556499958038e-02 4.582125321030616760e-02 1.077197398990392685e-02
4.306612908840179443e-02 2.539515309035778046e-02 7.637153565883636475e-02 5.112437158823013306e-02
5.347297713160514832e-02 2.716219983994960785e-02 1.252747327089309692e-01 6.142528727650642395e-02
1.037923991680145264e-01 4.161404445767402649e-02 1.996960490942001343e-01 1.258275359869003296e-01
8.109159767627716064e-02 5.987054109573364258e-02 1.171712949872016907e-01 1.038553565740585327e-01
1.157975271344184875e-01 8.959450572729110718e-02 1.375535428524017334e-01 1.163309514522552490e-01
1.009697169065475464e-01 2.214757800102233887e-01 1.471656113862991333e-01 1.303104609251022339e-01
1.531531959772109985e-01 2.368448823690414429e-01 1.873765587806701660e-01 1.612066626548767090e-01
2.449024468660354614e-01 2.280977815389633179e-01 2.242278307676315308e-01 1.911547034978866577e-01
3.488686680793762207e-01 3.295047283172607422e-01 3.042041361331939697e-01 3.401744663715362549e-01
3.332797288894653320e-01 4.990442693233489990e-01 5.035691261291503906e-01 5.283623933792114258e-01
3.561779558658599854e-01 5.503699183464050293e-01 6.292064189910888672e-01 5.835049152374267578e-01
3.078384995460510254e-01 6.343600153923034668e-01 6.167663931846618652e-01 5.275313258171081543e-01
2.166154682636260986e-01 6.228499412536621094e-01 6.532914042472839355e-01 5.323889851570129395e-01
2.451489269733428955e-01 5.388851761817932129e-01 7.936740517616271973e-01 6.661866903305053711e-01
2.147398740053176880e-01 5.344193577766418457e-01 7.080750465393066406e-01 5.784597396850585938e-01
1.665728688240051270e-01 5.836367011070251465e-01 7.040903568267822266e-01 6.495604515075683594e-01
3.117929100990295410e-01 5.977786183357238770e-01 6.623533368110656738e-01 5.956456065177917480e-01
3.434529602527618408e-01 6.253124475479125977e-01 7.638989090919494629e-01 7.851567268371582031e-01
3.357305526733398438e-01 4.347188472747802734e-01 7.669439911842346191e-01 7.497512102127075195e-01
4.324091672897338867e-01 4.652870297431945801e-01 8.555429577827453613e-01 8.139700293540954590e-01
4.832537174224853516e-01 4.034454822540283203e-01 8.007330894470214844e-01 7.698967456817626953e-01
4.507129490375518799e-01 5.606468319892883301e-01 8.966295719146728516e-01 8.519072532653808594e-01
3.803384304046630859e-01 4.161327183246612549e-01 8.185040950775146484e-01 8.209413886070251465e-01
4.591148197650909424e-01 3.046239316463470459e-01 8.169827461242675781e-01 8.292446136474609375e-01
3.606017529964447021e-01 3.115756809711456299e-01 6.288893818855285645e-01 7.212592959403991699e-01
3.629549145698547363e-01 2.867538034915924072e-01 5.373027324676513672e-01 6.650789976119995117e-01
3.523154258728027344e-01 3.670520782470703125e-01 5.586821436882019043e-01 5.912451744079589844e-01
3.610903322696685791e-01 2.677900791168212891e-01 5.408408641815185547e-01 6.730099916458129883e-01
6.421814560890197754e-01 3.728406131267547607e-01 8.146984577178955078e-01 7.731483578681945801e-01
4.444753527641296387e-01 7.411067485809326172e-01 8.965259790420532227e-01 8.680167198181152344e-01
2.955611050128936768e-01 6.160660982131958008e-01 9.606589078903198242e-01 8.272727131843566895e-01
3.929396271705627441e-01 5.407618880271911621e-01 8.028647303581237793e-01 8.690803647041320801e-01
5.665189027786254883e-01 6.013771891593933105e-01 9.096542596817016602e-01 9.069313406944274902e-01
5.375017523765563965e-01 4.227050244808197021e-01 8.444204926490783691e-01 8.683958053588867188e-01
4.745664894580841064e-01 3.874178230762481689e-01 7.428750991821289062e-01 7.113924026489257812e-01
3.901018500328063965e-01 3.896488845348358154e-01 6.272850036621093750e-01 5.778251886367797852e-01
4.112780392169952393e-01 3.502063453197479248e-01 6.073777079582214355e-01 6.060857176780700684e-01
4.484072923660278320e-01 3.849277198314666748e-01 6.895967125892639160e-01 6.680585741996765137e-01
5.391570329666137695e-01 3.775644004344940186e-01 7.881278991699218750e-01 8.407412171363830566e-01
6.805028915405273438e-01 4.815020859241485596e-01 8.715834617614746094e-01 9.065850377082824707e-01
6.789358854293823242e-01 5.645871162414550781e-01 8.332752585411071777e-01 8.823751211166381836e-01
7.132665514945983887e-01 6.613685488700866699e-01 8.538843989372253418e-01 9.266153573989868164e-01
6.511880159378051758e-01 5.785487890243530273e-01 8.701272606849670410e-01 8.954758048057556152e-01
5.829688310623168945e-01 4.427987635135650635e-01 8.251789808273315430e-01 8.436366319656372070e-01
3.673312067985534668e-01 4.485543966293334961e-01 7.340311408042907715e-01 5.464250445365905762e-01
3.829941153526306152e-01 4.847308099269866943e-01 7.839237451553344727e-01 7.782902717590332031e-01
3.769622147083282471e-01 4.429341256618499756e-01 6.857945919036865234e-01 6.054152250289916992e-01
2.434820383787155151e-01 2.243423610925674438e-01 3.620540797710418701e-01 3.055244982242584229e-01
1.763832569122314453e-01 2.215277254581451416e-01 3.242418766021728516e-01 2.097054272890090942e-01
1.232861727476119995e-01 1.582225710153579712e-01 2.264031916856765747e-01 1.521807909011840820e-01
1.090152934193611145e-01 6.119049713015556335e-02 1.265096366405487061e-01 1.142416596412658691e-01
