# Supplementary material for: Estimating local protein model quality: prospects for molecular replacement
Source: Acta Crystallogr D Struct Biol. 2020 Mar 3;76(Pt 3):285–90. doi: 10.1107/S2059798320000972 (PMC7057213; doi:10.1107/S2059798320000972)
Supplement: Supplementary file 1 [file d-76-00285-sup1.zip › models/1e6g.3sem_A.B99990001.pdb]

EXPDTA    THEORETICAL MODEL, MODELLER 9.23 2019/11/15 00:36:53
REMARK   6 MODELLER OBJECTIVE FUNCTION:       370.6137
REMARK   6 MODELLER BEST TEMPLATE % SEQ ID:  34.043
REMARK   6 SEQUENCE: 1e6g/1e6g.3sem_A
REMARK   6 ALIGNMENT: 1e6g/1e6g.3sem_A.ali
REMARK   6 SCRIPT: ./make_models.py
REMARK   6 TEMPLATE: 3sem 163:A - 209:A MODELS 13: - 59: AT 34.0%
ATOM      1  N   MET     1      11.221  35.649  49.147  1.00102.67           N
ATOM      2  CA  MET     1      10.616  34.597  48.300  1.00102.67           C
ATOM      3  CB  MET     1       9.099  34.533  48.564  1.00102.67           C
ATOM      4  CG  MET     1       8.405  33.272  48.047  1.00102.67           C
ATOM      5  SD  MET     1       6.681  33.109  48.610  1.00102.67           S
ATOM      6  CE  MET     1       6.398  31.470  47.881  1.00102.67           C
ATOM      7  C   MET     1      10.891  34.908  46.866  1.00102.67           C
ATOM      8  O   MET     1      11.571  35.885  46.558  1.00102.67           O
ATOM      9  N   ASP     2      10.372  34.079  45.942  1.00180.13           N
ATOM     10  CA  ASP     2      10.685  34.291  44.562  1.00180.13           C
ATOM     11  CB  ASP     2      10.149  33.198  43.625  1.00180.13           C
ATOM     12  CG  ASP     2      10.983  31.948  43.871  1.00180.13           C
ATOM     13  OD1 ASP     2      11.666  31.892  44.928  1.00180.13           O
ATOM     14  OD2 ASP     2      10.952  31.034  43.004  1.00180.13           O
ATOM     15  C   ASP     2      10.117  35.600  44.143  1.00180.13           C
ATOM     16  O   ASP     2       9.053  36.010  44.607  1.00180.13           O
ATOM     17  N   GLU     3      10.845  36.303  43.252  1.00330.38           N
ATOM     18  CA  GLU     3      10.395  37.595  42.838  1.00330.38           C
ATOM     19  CB  GLU     3      11.106  38.740  43.566  1.00330.38           C
ATOM     20  CG  GLU     3      10.423  40.077  43.307  1.00330.38           C
ATOM     21  CD  GLU     3       8.962  39.884  43.685  1.00330.38           C
ATOM     22  OE1 GLU     3       8.711  39.293  44.769  1.00330.38           O
ATOM     23  OE2 GLU     3       8.079  40.304  42.890  1.00330.38           O
ATOM     24  C   GLU     3      10.643  37.766  41.373  1.00330.38           C
ATOM     25  O   GLU     3      11.400  37.016  40.756  1.00330.38           O
ATOM     26  N   THR     4       9.960  38.762  40.771  1.00283.62           N
ATOM     27  CA  THR     4      10.135  39.032  39.375  1.00283.62           C
ATOM     28  CB  THR     4       9.076  38.420  38.502  1.00283.62           C
ATOM     29  OG1 THR     4       7.809  38.985  38.805  1.00283.62           O
ATOM     30  CG2 THR     4       9.041  36.897  38.727  1.00283.62           C
ATOM     31  C   THR     4      10.029  40.511  39.172  1.00283.62           C
ATOM     32  O   THR     4       9.560  41.248  40.039  1.00283.62           O
ATOM     33  N   GLY     5      10.485  40.979  37.995  1.00 81.05           N
ATOM     34  CA  GLY     5      10.338  42.359  37.630  1.00 81.05           C
ATOM     35  C   GLY     5      11.659  43.060  37.661  1.00 81.05           C
ATOM     36  O   GLY     5      11.947  43.867  36.779  1.00 81.05           O
ATOM     37  N   LYS     6      12.512  42.797  38.667  1.00293.58           N
ATOM     38  CA  LYS     6      13.765  43.494  38.630  1.00293.58           C
ATOM     39  CB  LYS     6      13.729  44.911  39.230  1.00293.58           C
ATOM     40  CG  LYS     6      13.122  45.003  40.632  1.00293.58           C
ATOM     41  CD  LYS     6      13.455  46.320  41.332  1.00293.58           C
ATOM     42  CE  LYS     6      13.618  47.490  40.361  1.00293.58           C
ATOM     43  NZ  LYS     6      14.274  48.626  41.044  1.00293.58           N
ATOM     44  C   LYS     6      14.789  42.703  39.364  1.00293.58           C
ATOM     45  O   LYS     6      14.480  41.986  40.313  1.00293.58           O
ATOM     46  N   GLU     7      16.056  42.828  38.921  1.00333.31           N
ATOM     47  CA  GLU     7      17.133  42.096  39.517  1.00333.31           C
ATOM     48  CB  GLU     7      17.656  40.967  38.603  1.00333.31           C
ATOM     49  CG  GLU     7      18.087  41.438  37.204  1.00333.31           C
ATOM     50  CD  GLU     7      19.491  42.030  37.278  1.00333.31           C
ATOM     51  OE1 GLU     7      20.415  41.292  37.706  1.00333.31           O
ATOM     52  OE2 GLU     7      19.653  43.229  36.922  1.00333.31           O
ATOM     53  C   GLU     7      18.283  43.023  39.753  1.00333.31           C
ATOM     54  O   GLU     7      18.351  44.115  39.187  1.00333.31           O
ATOM     55  N   LEU     8      19.215  42.612  40.633  1.00303.18           N
ATOM     56  CA  LEU     8      20.442  43.339  40.778  1.00303.18           C
ATOM     57  CB  LEU     8      20.871  43.623  42.229  1.00303.18           C
ATOM     58  CG  LEU     8      22.070  44.588  42.332  1.00303.18           C
ATOM     59  CD1 LEU     8      21.691  45.991  41.825  1.00303.18           C
ATOM     60  CD2 LEU     8      22.656  44.615  43.754  1.00303.18           C
ATOM     61  C   LEU     8      21.429  42.382  40.202  1.00303.18           C
ATOM     62  O   LEU     8      21.182  41.179  40.217  1.00303.18           O
ATOM     63  N   VAL     9      22.566  42.853  39.660  1.00151.07           N
ATOM     64  CA  VAL     9      23.397  41.854  39.056  1.00151.07           C
ATOM     65  CB  VAL     9      24.441  42.396  38.111  1.00151.07           C
ATOM     66  CG1 VAL     9      25.430  43.308  38.860  1.00151.07           C
ATOM     67  CG2 VAL     9      25.107  41.196  37.416  1.00151.07           C
ATOM     68  C   VAL     9      24.071  41.065  40.131  1.00151.07           C
ATOM     69  O   VAL     9      24.874  41.582  40.905  1.00151.07           O
ATOM     70  N   LEU    10      23.714  39.768  40.218  1.00216.75           N
ATOM     71  CA  LEU    10      24.312  38.864  41.156  1.00216.75           C
ATOM     72  CB  LEU    10      23.520  38.669  42.464  1.00216.75           C
ATOM     73  CG  LEU    10      23.503  39.894  43.396  1.00216.75           C
ATOM     74  CD1 LEU    10      22.701  39.601  44.673  1.00216.75           C
ATOM     75  CD2 LEU    10      24.926  40.389  43.699  1.00216.75           C
ATOM     76  C   LEU    10      24.352  37.527  40.497  1.00216.75           C
ATOM     77  O   LEU    10      23.607  37.269  39.552  1.00216.75           O
ATOM     78  N   VAL    11      25.262  36.650  40.954  1.00 85.97           N
ATOM     79  CA  VAL    11      25.300  35.322  40.428  1.00 85.97           C
ATOM     80  CB  VAL    11      26.411  35.107  39.448  1.00 85.97           C
ATOM     81  CG1 VAL    11      26.391  33.639  38.995  1.00 85.97           C
ATOM     82  CG2 VAL    11      26.238  36.126  38.308  1.00 85.97           C
ATOM     83  C   VAL    11      25.530  34.417  41.592  1.00 85.97           C
ATOM     84  O   VAL    11      26.311  34.746  42.486  1.00 85.97           O
ATOM     85  N   LEU    12      24.843  33.255  41.626  1.00291.07           N
ATOM     86  CA  LEU    12      24.981  32.382  42.759  1.00291.07           C
ATOM     87  CB  LEU    12      24.069  32.827  43.920  1.00291.07           C
ATOM     88  CG  LEU    12      24.188  32.001  45.210  1.00291.07           C
ATOM     89  CD1 LEU    12      25.598  32.112  45.815  1.00291.07           C
ATOM     90  CD2 LEU    12      23.082  32.381  46.206  1.00291.07           C
ATOM     91  C   LEU    12      24.593  30.995  42.328  1.00291.07           C
ATOM     92  O   LEU    12      24.320  30.756  41.154  1.00291.07           O
ATOM     93  N   TYR    13      24.644  30.019  43.260  1.00 93.01           N
ATOM     94  CA  TYR    13      24.171  28.691  42.986  1.00 93.01           C
ATOM     95  CB  TYR    13      25.264  27.617  42.835  1.00 93.01           C
ATOM     96  CG  TYR    13      25.707  27.663  41.415  1.00 93.01           C
ATOM     97  CD1 TYR    13      24.963  26.964  40.495  1.00 93.01           C
ATOM     98  CD2 TYR    13      26.800  28.386  40.986  1.00 93.01           C
ATOM     99  CE1 TYR    13      25.300  26.960  39.166  1.00 93.01           C
ATOM    100  CE2 TYR    13      27.143  28.384  39.652  1.00 93.01           C
ATOM    101  CZ  TYR    13      26.393  27.672  38.743  1.00 93.01           C
ATOM    102  OH  TYR    13      26.737  27.667  37.374  1.00 93.01           O
ATOM    103  C   TYR    13      23.238  28.275  44.078  1.00 93.01           C
ATOM    104  O   TYR    13      23.451  28.583  45.249  1.00 93.01           O
ATOM    105  N   ASP    14      22.138  27.589  43.702  1.00106.15           N
ATOM    106  CA  ASP    14      21.191  27.159  44.687  1.00106.15           C
ATOM    107  CB  ASP    14      19.753  27.016  44.153  1.00106.15           C
ATOM    108  CG  ASP    14      19.747  26.083  42.959  1.00106.15           C
ATOM    109  OD1 ASP    14      20.737  25.326  42.783  1.00106.15           O
ATOM    110  OD2 ASP    14      18.745  26.129  42.196  1.00106.15           O
ATOM    111  C   ASP    14      21.663  25.905  45.347  1.00106.15           C
ATOM    112  O   ASP    14      22.364  25.091  44.747  1.00106.15           O
ATOM    113  N   TYR    15      21.301  25.743  46.637  1.00 83.64           N
ATOM    114  CA  TYR    15      21.747  24.610  47.388  1.00 83.64           C
ATOM    115  CB  TYR    15      22.818  25.026  48.408  1.00 83.64           C
ATOM    116  CG  TYR    15      23.217  23.880  49.265  1.00 83.64           C
ATOM    117  CD1 TYR    15      23.891  22.804  48.743  1.00 83.64           C
ATOM    118  CD2 TYR    15      22.946  23.918  50.613  1.00 83.64           C
ATOM    119  CE1 TYR    15      24.265  21.762  49.557  1.00 83.64           C
ATOM    120  CE2 TYR    15      23.320  22.880  51.431  1.00 83.64           C
ATOM    121  CZ  TYR    15      23.979  21.798  50.901  1.00 83.64           C
ATOM    122  OH  TYR    15      24.368  20.724  51.729  1.00 83.64           O
ATOM    123  C   TYR    15      20.582  24.006  48.108  1.00 83.64           C
ATOM    124  O   TYR    15      19.897  24.671  48.885  1.00 83.64           O
ATOM    125  N   GLN    16      20.333  22.705  47.872  1.00 79.22           N
ATOM    126  CA  GLN    16      19.272  22.047  48.571  1.00 79.22           C
ATOM    127  CB  GLN    16      18.475  21.051  47.707  1.00 79.22           C
ATOM    128  CG  GLN    16      19.303  19.917  47.095  1.00 79.22           C
ATOM    129  CD  GLN    16      19.792  20.391  45.733  1.00 79.22           C
ATOM    130  OE1 GLN    16      20.679  21.238  45.639  1.00 79.22           O
ATOM    131  NE2 GLN    16      19.188  19.841  44.643  1.00 79.22           N
ATOM    132  C   GLN    16      19.912  21.307  49.697  1.00 79.22           C
ATOM    133  O   GLN    16      20.877  20.574  49.491  1.00 79.22           O
ATOM    134  N   GLU    17      19.393  21.502  50.927  1.00106.46           N
ATOM    135  CA  GLU    17      19.973  20.893  52.090  1.00106.46           C
ATOM    136  CB  GLU    17      19.376  21.425  53.404  1.00106.46           C
ATOM    137  CG  GLU    17      17.863  21.212  53.490  1.00106.46           C
ATOM    138  CD  GLU    17      17.434  21.351  54.941  1.00106.46           C
ATOM    139  OE1 GLU    17      18.319  21.652  55.785  1.00106.46           O
ATOM    140  OE2 GLU    17      16.223  21.152  55.228  1.00106.46           O
ATOM    141  C   GLU    17      19.724  19.422  52.075  1.00106.46           C
ATOM    142  O   GLU    17      18.579  18.964  52.090  1.00106.46           O
ATOM    143  N   LYS    18      20.821  18.644  51.988  1.00101.60           N
ATOM    144  CA  LYS    18      20.772  17.217  52.104  1.00101.60           C
ATOM    145  CB  LYS    18      22.055  16.530  51.605  1.00101.60           C
ATOM    146  CG  LYS    18      22.212  16.552  50.084  1.00101.60           C
ATOM    147  CD  LYS    18      23.600  16.121  49.607  1.00101.60           C
ATOM    148  CE  LYS    18      23.672  15.854  48.102  1.00101.60           C
ATOM    149  NZ  LYS    18      23.609  17.127  47.349  1.00101.60           N
ATOM    150  C   LYS    18      20.597  16.839  53.543  1.00101.60           C
ATOM    151  O   LYS    18      19.788  15.976  53.878  1.00101.60           O
ATOM    152  N   SER    19      21.347  17.516  54.438  1.00 78.26           N
ATOM    153  CA  SER    19      21.388  17.152  55.827  1.00 78.26           C
ATOM    154  CB  SER    19      22.840  16.978  56.329  1.00 78.26           C
ATOM    155  OG  SER    19      22.889  16.453  57.649  1.00 78.26           O
ATOM    156  C   SER    19      20.742  18.252  56.609  1.00 78.26           C
ATOM    157  O   SER    19      20.490  19.342  56.106  1.00 78.26           O
ATOM    158  N   PRO    20      20.438  17.935  57.840  1.00 80.25           N
ATOM    159  CA  PRO    20      19.807  18.876  58.724  1.00 80.25           C
ATOM    160  CD  PRO    20      20.087  16.568  58.186  1.00 80.25           C
ATOM    161  CB  PRO    20      19.206  18.050  59.866  1.00 80.25           C
ATOM    162  CG  PRO    20      19.790  16.637  59.687  1.00 80.25           C
ATOM    163  C   PRO    20      20.751  19.932  59.203  1.00 80.25           C
ATOM    164  O   PRO    20      21.963  19.729  59.141  1.00 80.25           O
ATOM    165  N   ARG    21      20.200  21.055  59.709  1.00114.43           N
ATOM    166  CA  ARG    21      20.965  22.162  60.208  1.00114.43           C
ATOM    167  CB  ARG    21      22.013  21.710  61.245  1.00114.43           C
ATOM    168  CG  ARG    21      21.361  21.025  62.451  1.00114.43           C
ATOM    169  CD  ARG    21      22.335  20.586  63.547  1.00114.43           C
ATOM    170  NE  ARG    21      22.419  21.700  64.529  1.00114.43           N
ATOM    171  CZ  ARG    21      22.598  21.438  65.855  1.00114.43           C
ATOM    172  NH1 ARG    21      22.680  20.147  66.292  1.00114.43           N
ATOM    173  NH2 ARG    21      22.660  22.463  66.754  1.00114.43           N
ATOM    174  C   ARG    21      21.639  22.855  59.063  1.00114.43           C
ATOM    175  O   ARG    21      22.571  23.635  59.251  1.00114.43           O
ATOM    176  N   GLU    22      21.141  22.622  57.831  1.00 50.46           N
ATOM    177  CA  GLU    22      21.704  23.278  56.685  1.00 50.46           C
ATOM    178  CB  GLU    22      22.065  22.335  55.522  1.00 50.46           C
ATOM    179  CG  GLU    22      23.270  21.439  55.814  1.00 50.46           C
ATOM    180  CD  GLU    22      23.488  20.560  54.593  1.00 50.46           C
ATOM    181  OE1 GLU    22      22.537  20.448  53.776  1.00 50.46           O
ATOM    182  OE2 GLU    22      24.604  19.990  54.459  1.00 50.46           O
ATOM    183  C   GLU    22      20.685  24.247  56.174  1.00 50.46           C
ATOM    184  O   GLU    22      19.486  23.969  56.172  1.00 50.46           O
ATOM    185  N   LEU    23      21.158  25.425  55.722  1.00130.52           N
ATOM    186  CA  LEU    23      20.288  26.468  55.265  1.00130.52           C
ATOM    187  CB  LEU    23      20.853  27.852  55.650  1.00130.52           C
ATOM    188  CG  LEU    23      20.067  29.087  55.183  1.00130.52           C
ATOM    189  CD1 LEU    23      20.295  29.342  53.693  1.00130.52           C
ATOM    190  CD2 LEU    23      18.578  29.010  55.549  1.00130.52           C
ATOM    191  C   LEU    23      20.083  26.326  53.783  1.00130.52           C
ATOM    192  O   LEU    23      21.022  26.084  53.024  1.00130.52           O
ATOM    193  N   THR    24      18.815  26.466  53.335  1.00122.65           N
ATOM    194  CA  THR    24      18.499  26.249  51.952  1.00122.65           C
ATOM    195  CB  THR    24      17.225  25.477  51.742  1.00122.65           C
ATOM    196  OG1 THR    24      16.109  26.217  52.216  1.00122.65           O
ATOM    197  CG2 THR    24      17.335  24.144  52.503  1.00122.65           C
ATOM    198  C   THR    24      18.351  27.581  51.297  1.00122.65           C
ATOM    199  O   THR    24      17.734  28.494  51.847  1.00122.65           O
ATOM    200  N   ILE    25      18.962  27.722  50.105  1.00 68.93           N
ATOM    201  CA  ILE    25      18.945  28.956  49.378  1.00 68.93           C
ATOM    202  CB  ILE    25      20.255  29.689  49.426  1.00 68.93           C
ATOM    203  CG1 ILE    25      21.349  28.816  48.782  1.00 68.93           C
ATOM    204  CG2 ILE    25      20.557  30.121  50.865  1.00 68.93           C
ATOM    205  CD1 ILE    25      22.659  29.561  48.528  1.00 68.93           C
ATOM    206  C   ILE    25      18.752  28.679  47.929  1.00 68.93           C
ATOM    207  O   ILE    25      19.055  27.597  47.423  1.00 68.93           O
ATOM    208  N   LYS    26      18.227  29.692  47.220  1.00129.01           N
ATOM    209  CA  LYS    26      18.132  29.604  45.799  1.00129.01           C
ATOM    210  CB  LYS    26      16.744  29.911  45.214  1.00129.01           C
ATOM    211  CG  LYS    26      15.825  28.699  45.328  1.00129.01           C
ATOM    212  CD  LYS    26      16.331  27.492  44.533  1.00129.01           C
ATOM    213  CE  LYS    26      15.982  26.158  45.191  1.00129.01           C
ATOM    214  NZ  LYS    26      15.435  25.216  44.192  1.00129.01           N
ATOM    215  C   LYS    26      19.114  30.585  45.275  1.00129.01           C
ATOM    216  O   LYS    26      19.564  31.483  45.986  1.00129.01           O
ATOM    217  N   LYS    27      19.494  30.408  44.007  1.00 98.45           N
ATOM    218  CA  LYS    27      20.466  31.246  43.395  1.00 98.45           C
ATOM    219  CB  LYS    27      20.704  30.799  41.944  1.00 98.45           C
ATOM    220  CG  LYS    27      21.729  31.610  41.169  1.00 98.45           C
ATOM    221  CD  LYS    27      21.327  33.040  40.853  1.00 98.45           C
ATOM    222  CE  LYS    27      22.406  33.832  40.131  1.00 98.45           C
ATOM    223  NZ  LYS    27      21.920  35.209  39.964  1.00 98.45           N
ATOM    224  C   LYS    27      19.955  32.652  43.415  1.00 98.45           C
ATOM    225  O   LYS    27      18.772  32.906  43.192  1.00 98.45           O
ATOM    226  N   GLY    28      20.862  33.609  43.703  1.00 23.38           N
ATOM    227  CA  GLY    28      20.510  34.999  43.677  1.00 23.38           C
ATOM    228  C   GLY    28      20.058  35.444  45.033  1.00 23.38           C
ATOM    229  O   GLY    28      19.782  36.626  45.233  1.00 23.38           O
ATOM    230  N   ASP    29      19.969  34.520  46.010  1.00 41.61           N
ATOM    231  CA  ASP    29      19.540  34.932  47.316  1.00 41.61           C
ATOM    232  CB  ASP    29      19.206  33.772  48.274  1.00 41.61           C
ATOM    233  CG  ASP    29      17.876  33.152  47.877  1.00 41.61           C
ATOM    234  OD1 ASP    29      17.291  33.589  46.851  1.00 41.61           O
ATOM    235  OD2 ASP    29      17.422  32.235  48.611  1.00 41.61           O
ATOM    236  C   ASP    29      20.664  35.680  47.949  1.00 41.61           C
ATOM    237  O   ASP    29      21.828  35.483  47.612  1.00 41.61           O
ATOM    238  N   ILE    30      20.329  36.579  48.893  1.00 92.56           N
ATOM    239  CA  ILE    30      21.349  37.303  49.588  1.00 92.56           C
ATOM    240  CB  ILE    30      21.123  38.798  49.607  1.00 92.56           C
ATOM    241  CG1 ILE    30      22.385  39.544  50.077  1.00 92.56           C
ATOM    242  CG2 ILE    30      19.865  39.099  50.434  1.00 92.56           C
ATOM    243  CD1 ILE    30      22.323  41.056  49.846  1.00 92.56           C
ATOM    244  C   ILE    30      21.320  36.759  50.977  1.00 92.56           C
ATOM    245  O   ILE    30      20.269  36.663  51.609  1.00 92.56           O
ATOM    246  N   LEU    31      22.485  36.326  51.481  1.00118.04           N
ATOM    247  CA  LEU    31      22.472  35.724  52.776  1.00118.04           C
ATOM    248  CB  LEU    31      23.014  34.289  52.740  1.00118.04           C
ATOM    249  CG  LEU    31      22.218  33.348  51.817  1.00118.04           C
ATOM    250  CD1 LEU    31      22.352  33.748  50.336  1.00118.04           C
ATOM    251  CD2 LEU    31      22.598  31.882  52.071  1.00118.04           C
ATOM    252  C   LEU    31      23.348  36.536  53.673  1.00118.04           C
ATOM    253  O   LEU    31      24.344  37.104  53.229  1.00118.04           O
ATOM    254  N   THR    32      23.001  36.610  54.974  1.00 54.51           N
ATOM    255  CA  THR    32      23.790  37.389  55.889  1.00 54.51           C
ATOM    256  CB  THR    32      22.988  38.104  56.935  1.00 54.51           C
ATOM    257  OG1 THR    32      22.046  38.977  56.329  1.00 54.51           O
ATOM    258  CG2 THR    32      23.957  38.900  57.824  1.00 54.51           C
ATOM    259  C   THR    32      24.694  36.441  56.606  1.00 54.51           C
ATOM    260  O   THR    32      24.260  35.387  57.067  1.00 54.51           O
ATOM    261  N   LEU    33      25.988  36.790  56.745  1.00165.44           N
ATOM    262  CA  LEU    33      26.861  35.811  57.314  1.00165.44           C
ATOM    263  CB  LEU    33      28.238  35.764  56.633  1.00165.44           C
ATOM    264  CG  LEU    33      29.210  34.718  57.215  1.00165.44           C
ATOM    265  CD1 LEU    33      28.706  33.279  57.019  1.00165.44           C
ATOM    266  CD2 LEU    33      30.621  34.942  56.657  1.00165.44           C
ATOM    267  C   LEU    33      27.056  36.031  58.779  1.00165.44           C
ATOM    268  O   LEU    33      27.572  37.062  59.209  1.00165.44           O
ATOM    269  N   LEU    34      26.542  35.074  59.583  1.00104.18           N
ATOM    270  CA  LEU    34      26.733  35.062  61.004  1.00104.18           C
ATOM    271  CB  LEU    34      25.771  34.106  61.738  1.00104.18           C
ATOM    272  CG  LEU    34      24.301  34.565  61.766  1.00104.18           C
ATOM    273  CD1 LEU    34      24.138  35.844  62.604  1.00104.18           C
ATOM    274  CD2 LEU    34      23.720  34.695  60.349  1.00104.18           C
ATOM    275  C   LEU    34      28.128  34.625  61.362  1.00104.18           C
ATOM    276  O   LEU    34      28.827  35.308  62.109  1.00104.18           O
ATOM    277  N   ASN    35      28.584  33.480  60.806  1.00 75.80           N
ATOM    278  CA  ASN    35      29.823  32.929  61.282  1.00 75.80           C
ATOM    279  CB  ASN    35      29.561  31.716  62.183  1.00 75.80           C
ATOM    280  CG  ASN    35      30.740  31.479  63.104  1.00 75.80           C
ATOM    281  OD1 ASN    35      31.889  31.789  62.788  1.00 75.80           O
ATOM    282  ND2 ASN    35      30.432  30.906  64.296  1.00 75.80           N
ATOM    283  C   ASN    35      30.622  32.441  60.115  1.00 75.80           C
ATOM    284  O   ASN    35      30.180  31.555  59.385  1.00 75.80           O
ATOM    285  N   SER    36      31.792  33.076  59.886  1.00122.24           N
ATOM    286  CA  SER    36      32.726  32.756  58.838  1.00122.24           C
ATOM    287  CB  SER    36      33.439  33.990  58.260  1.00122.24           C
ATOM    288  OG  SER    36      34.389  34.489  59.192  1.00122.24           O
ATOM    289  C   SER    36      33.837  31.852  59.300  1.00122.24           C
ATOM    290  O   SER    36      34.690  31.515  58.480  1.00122.24           O
ATOM    291  N   THR    37      33.880  31.427  60.584  1.00122.52           N
ATOM    292  CA  THR    37      35.080  30.816  61.110  1.00122.52           C
ATOM    293  CB  THR    37      34.955  30.381  62.550  1.00122.52           C
ATOM    294  OG1 THR    37      36.235  30.067  63.085  1.00122.52           O
ATOM    295  CG2 THR    37      34.015  29.168  62.649  1.00122.52           C
ATOM    296  C   THR    37      35.567  29.659  60.276  1.00122.52           C
ATOM    297  O   THR    37      36.724  29.674  59.864  1.00122.52           O
ATOM    298  N   ASN    38      34.736  28.640  59.974  1.00 81.33           N
ATOM    299  CA  ASN    38      35.247  27.588  59.135  1.00 81.33           C
ATOM    300  CB  ASN    38      34.530  26.231  59.257  1.00 81.33           C
ATOM    301  CG  ASN    38      35.260  25.429  60.317  1.00 81.33           C
ATOM    302  OD1 ASN    38      36.466  25.206  60.206  1.00 81.33           O
ATOM    303  ND2 ASN    38      34.528  24.977  61.369  1.00 81.33           N
ATOM    304  C   ASN    38      35.197  28.000  57.700  1.00 81.33           C
ATOM    305  O   ASN    38      34.208  28.553  57.221  1.00 81.33           O
ATOM    306  N   LYS    39      36.297  27.716  56.978  1.00 80.15           N
ATOM    307  CA  LYS    39      36.395  28.075  55.600  1.00 80.15           C
ATOM    308  CB  LYS    39      37.771  27.781  54.965  1.00 80.15           C
ATOM    309  CG  LYS    39      38.891  28.725  55.426  1.00 80.15           C
ATOM    310  CD  LYS    39      40.273  28.408  54.840  1.00 80.15           C
ATOM    311  CE  LYS    39      41.359  29.424  55.215  1.00 80.15           C
ATOM    312  NZ  LYS    39      42.087  28.971  56.422  1.00 80.15           N
ATOM    313  C   LYS    39      35.382  27.304  54.824  1.00 80.15           C
ATOM    314  O   LYS    39      34.805  27.822  53.870  1.00 80.15           O
ATOM    315  N   ASP    40      35.189  26.021  55.181  1.00112.23           N
ATOM    316  CA  ASP    40      34.311  25.176  54.426  1.00112.23           C
ATOM    317  CB  ASP    40      34.507  23.693  54.775  1.00112.23           C
ATOM    318  CG  ASP    40      34.215  22.925  53.500  1.00112.23           C
ATOM    319  OD1 ASP    40      34.210  23.588  52.430  1.00112.23           O
ATOM    320  OD2 ASP    40      34.011  21.684  53.565  1.00112.23           O
ATOM    321  C   ASP    40      32.863  25.515  54.639  1.00112.23           C
ATOM    322  O   ASP    40      32.122  25.741  53.684  1.00112.23           O
ATOM    323  N   TRP    41      32.423  25.597  55.911  1.00 77.21           N
ATOM    324  CA  TRP    41      31.018  25.778  56.129  1.00 77.21           C
ATOM    325  CB  TRP    41      30.397  24.669  56.992  1.00 77.21           C
ATOM    326  CG  TRP    41      30.512  23.302  56.362  1.00 77.21           C
ATOM    327  CD2 TRP    41      29.611  22.759  55.381  1.00 77.21           C
ATOM    328  CD1 TRP    41      31.468  22.353  56.575  1.00 77.21           C
ATOM    329  NE1 TRP    41      31.224  21.255  55.784  1.00 77.21           N
ATOM    330  CE2 TRP    41      30.084  21.491  55.047  1.00 77.21           C
ATOM    331  CE3 TRP    41      28.485  23.277  54.804  1.00 77.21           C
ATOM    332  CZ2 TRP    41      29.438  20.719  54.126  1.00 77.21           C
ATOM    333  CZ3 TRP    41      27.831  22.491  53.879  1.00 77.21           C
ATOM    334  CH2 TRP    41      28.300  21.237  53.547  1.00 77.21           C
ATOM    335  C   TRP    41      30.809  27.066  56.849  1.00 77.21           C
ATOM    336  O   TRP    41      31.495  27.381  57.818  1.00 77.21           O
ATOM    337  N   TRP    42      29.824  27.848  56.384  1.00 76.85           N
ATOM    338  CA  TRP    42      29.553  29.106  57.009  1.00 76.85           C
ATOM    339  CB  TRP    42      29.591  30.291  56.037  1.00 76.85           C
ATOM    340  CG  TRP    42      30.992  30.654  55.649  1.00 76.85           C
ATOM    341  CD2 TRP    42      31.353  31.609  54.639  1.00 76.85           C
ATOM    342  CD1 TRP    42      32.158  30.181  56.174  1.00 76.85           C
ATOM    343  NE1 TRP    42      33.225  30.793  55.566  1.00 76.85           N
ATOM    344  CE2 TRP    42      32.747  31.672  54.618  1.00 76.85           C
ATOM    345  CE3 TRP    42      30.590  32.373  53.804  1.00 76.85           C
ATOM    346  CZ2 TRP    42      33.401  32.503  53.756  1.00 76.85           C
ATOM    347  CZ3 TRP    42      31.260  33.207  52.932  1.00 76.85           C
ATOM    348  CH2 TRP    42      32.636  33.272  52.908  1.00 76.85           C
ATOM    349  C   TRP    42      28.162  29.062  57.545  1.00 76.85           C
ATOM    350  O   TRP    42      27.332  28.292  57.067  1.00 76.85           O
ATOM    351  N   LYS    43      27.900  29.890  58.579  1.00 70.08           N
ATOM    352  CA  LYS    43      26.599  29.992  59.174  1.00 70.08           C
ATOM    353  CB  LYS    43      26.640  29.966  60.714  1.00 70.08           C
ATOM    354  CG  LYS    43      25.268  29.809  61.373  1.00 70.08           C
ATOM    355  CD  LYS    43      25.352  29.459  62.861  1.00 70.08           C
ATOM    356  CE  LYS    43      24.002  29.502  63.577  1.00 70.08           C
ATOM    357  NZ  LYS    43      23.076  28.520  62.972  1.00 70.08           N
ATOM    358  C   LYS    43      26.034  31.311  58.736  1.00 70.08           C
ATOM    359  O   LYS    43      26.732  32.328  58.734  1.00 70.08           O
ATOM    360  N   VAL    44      24.739  31.315  58.356  1.00126.99           N
ATOM    361  CA  VAL    44      24.116  32.465  57.757  1.00126.99           C
ATOM    362  CB  VAL    44      24.268  32.355  56.257  1.00126.99           C
ATOM    363  CG1 VAL    44      23.375  33.337  55.498  1.00126.99           C
ATOM    364  CG2 VAL    44      25.766  32.537  55.951  1.00126.99           C
ATOM    365  C   VAL    44      22.652  32.478  58.100  1.00126.99           C
ATOM    366  O   VAL    44      22.095  31.482  58.560  1.00126.99           O
ATOM    367  N   GLU    45      21.994  33.642  57.917  1.00 80.78           N
ATOM    368  CA  GLU    45      20.595  33.692  58.175  1.00 80.78           C
ATOM    369  CB  GLU    45      20.230  34.633  59.332  1.00 80.78           C
ATOM    370  CG  GLU    45      18.815  34.427  59.874  1.00 80.78           C
ATOM    371  CD  GLU    45      18.693  35.252  61.142  1.00 80.78           C
ATOM    372  OE1 GLU    45      19.021  34.707  62.230  1.00 80.78           O
ATOM    373  OE2 GLU    45      18.282  36.438  61.041  1.00 80.78           O
ATOM    374  C   GLU    45      19.903  34.167  56.935  1.00 80.78           C
ATOM    375  O   GLU    45      20.339  35.095  56.257  1.00 80.78           O
ATOM    376  N   VAL    46      18.800  33.470  56.614  1.00106.10           N
ATOM    377  CA  VAL    46      17.856  33.770  55.582  1.00106.10           C
ATOM    378  CB  VAL    46      17.373  32.542  54.870  1.00106.10           C
ATOM    379  CG1 VAL    46      16.215  32.925  53.935  1.00106.10           C
ATOM    380  CG2 VAL    46      18.563  31.895  54.145  1.00106.10           C
ATOM    381  C   VAL    46      16.766  34.242  56.459  1.00106.10           C
ATOM    382  O   VAL    46      16.914  34.031  57.655  1.00106.10           O
ATOM    383  N   ASN    47      15.669  34.832  55.945  1.00 91.90           N
ATOM    384  CA  ASN    47      14.739  35.517  56.808  1.00 91.90           C
ATOM    385  CB  ASN    47      13.447  35.896  56.064  1.00 91.90           C
ATOM    386  CG  ASN    47      12.668  36.882  56.916  1.00 91.90           C
ATOM    387  OD1 ASN    47      11.566  36.593  57.382  1.00 91.90           O
ATOM    388  ND2 ASN    47      13.265  38.085  57.129  1.00 91.90           N
ATOM    389  C   ASN    47      14.344  34.683  57.994  1.00 91.90           C
ATOM    390  O   ASN    47      14.791  34.977  59.102  1.00 91.90           O
ATOM    391  N   ASP    48      13.568  33.603  57.808  1.00 77.15           N
ATOM    392  CA  ASP    48      13.234  32.794  58.946  1.00 77.15           C
ATOM    393  CB  ASP    48      11.961  31.960  58.731  1.00 77.15           C
ATOM    394  CG  ASP    48      10.780  32.912  58.864  1.00 77.15           C
ATOM    395  OD1 ASP    48      10.355  33.164  60.024  1.00 77.15           O
ATOM    396  OD2 ASP    48      10.282  33.393  57.812  1.00 77.15           O
ATOM    397  C   ASP    48      14.353  31.872  59.340  1.00 77.15           C
ATOM    398  O   ASP    48      14.682  31.746  60.518  1.00 77.15           O
ATOM    399  N   ARG    49      15.004  31.233  58.346  1.00103.10           N
ATOM    400  CA  ARG    49      15.948  30.173  58.609  1.00103.10           C
ATOM    401  CB  ARG    49      16.238  29.252  57.410  1.00103.10           C
ATOM    402  CG  ARG    49      15.112  28.297  57.019  1.00103.10           C
ATOM    403  CD  ARG    49      14.000  28.929  56.183  1.00103.10           C
ATOM    404  NE  ARG    49      13.022  27.848  55.868  1.00103.10           N
ATOM    405  CZ  ARG    49      12.643  27.610  54.578  1.00103.10           C
ATOM    406  NH1 ARG    49      13.172  28.351  53.563  1.00103.10           N
ATOM    407  NH2 ARG    49      11.733  26.628  54.307  1.00103.10           N
ATOM    408  C   ARG    49      17.296  30.652  59.042  1.00103.10           C
ATOM    409  O   ARG    49      17.656  31.822  58.902  1.00103.10           O
ATOM    410  N   GLN    50      18.058  29.699  59.627  1.00 96.85           N
ATOM    411  CA  GLN    50      19.428  29.853  60.031  1.00 96.85           C
ATOM    412  CB  GLN    50      19.596  30.125  61.532  1.00 96.85           C
ATOM    413  CG  GLN    50      19.129  28.932  62.369  1.00 96.85           C
ATOM    414  CD  GLN    50      19.333  29.246  63.840  1.00 96.85           C
ATOM    415  OE1 GLN    50      20.382  29.744  64.244  1.00 96.85           O
ATOM    416  NE2 GLN    50      18.297  28.943  64.668  1.00 96.85           N
ATOM    417  C   GLN    50      20.063  28.512  59.782  1.00 96.85           C
ATOM    418  O   GLN    50      19.401  27.484  59.926  1.00 96.85           O
ATOM    419  N   GLY    51      21.359  28.473  59.394  1.00 28.43           N
ATOM    420  CA  GLY    51      21.993  27.195  59.185  1.00 28.43           C
ATOM    421  C   GLY    51      23.283  27.387  58.442  1.00 28.43           C
ATOM    422  O   GLY    51      23.614  28.499  58.030  1.00 28.43           O
ATOM    423  N   PHE    52      24.056  26.289  58.252  1.00114.25           N
ATOM    424  CA  PHE    52      25.317  26.375  57.554  1.00114.25           C
ATOM    425  CB  PHE    52      26.482  25.587  58.197  1.00114.25           C
ATOM    426  CG  PHE    52      26.147  24.138  58.293  1.00114.25           C
ATOM    427  CD1 PHE    52      25.503  23.644  59.406  1.00114.25           C
ATOM    428  CD2 PHE    52      26.489  23.272  57.282  1.00114.25           C
ATOM    429  CE1 PHE    52      25.191  22.308  59.506  1.00114.25           C
ATOM    430  CE2 PHE    52      26.179  21.935  57.376  1.00114.25           C
ATOM    431  CZ  PHE    52      25.529  21.453  58.487  1.00114.25           C
ATOM    432  C   PHE    52      25.169  25.959  56.116  1.00114.25           C
ATOM    433  O   PHE    52      24.237  25.238  55.756  1.00114.25           O
ATOM    434  N   ILE    53      26.083  26.451  55.243  1.00157.38           N
ATOM    435  CA  ILE    53      26.012  26.145  53.837  1.00157.38           C
ATOM    436  CB  ILE    53      25.166  27.156  53.096  1.00157.38           C
ATOM    437  CG1 ILE    53      24.560  26.581  51.799  1.00157.38           C
ATOM    438  CG2 ILE    53      26.049  28.398  52.871  1.00157.38           C
ATOM    439  CD1 ILE    53      23.434  27.425  51.185  1.00157.38           C
ATOM    440  C   ILE    53      27.417  26.143  53.271  1.00157.38           C
ATOM    441  O   ILE    53      28.362  26.546  53.950  1.00157.38           O
ATOM    442  N   PRO    54      27.604  25.660  52.058  1.00 92.11           N
ATOM    443  CA  PRO    54      28.929  25.643  51.480  1.00 92.11           C
ATOM    444  CD  PRO    54      26.795  24.560  51.559  1.00 92.11           C
ATOM    445  CB  PRO    54      28.877  24.688  50.296  1.00 92.11           C
ATOM    446  CG  PRO    54      27.734  23.728  50.667  1.00 92.11           C
ATOM    447  C   PRO    54      29.401  27.007  51.093  1.00 92.11           C
ATOM    448  O   PRO    54      28.686  27.727  50.400  1.00 92.11           O
ATOM    449  N   ALA    55      30.641  27.347  51.472  1.00 44.11           N
ATOM    450  CA  ALA    55      31.184  28.639  51.184  1.00 44.11           C
ATOM    451  CB  ALA    55      32.561  28.871  51.827  1.00 44.11           C
ATOM    452  C   ALA    55      31.314  28.791  49.706  1.00 44.11           C
ATOM    453  O   ALA    55      31.129  29.879  49.164  1.00 44.11           O
ATOM    454  N   ALA    56      31.627  27.678  49.021  1.00 36.43           N
ATOM    455  CA  ALA    56      31.895  27.648  47.612  1.00 36.43           C
ATOM    456  CB  ALA    56      32.181  26.220  47.121  1.00 36.43           C
ATOM    457  C   ALA    56      30.709  28.148  46.845  1.00 36.43           C
ATOM    458  O   ALA    56      30.863  28.867  45.860  1.00 36.43           O
ATOM    459  N   TYR    57      29.491  27.785  47.277  1.00 73.53           N
ATOM    460  CA  TYR    57      28.309  28.166  46.561  1.00 73.53           C
ATOM    461  CB  TYR    57      27.031  27.529  47.119  1.00 73.53           C
ATOM    462  CG  TYR    57      27.104  26.082  46.761  1.00 73.53           C
ATOM    463  CD1 TYR    57      27.903  25.226  47.482  1.00 73.53           C
ATOM    464  CD2 TYR    57      26.380  25.578  45.705  1.00 73.53           C
ATOM    465  CE1 TYR    57      27.981  23.892  47.160  1.00 73.53           C
ATOM    466  CE2 TYR    57      26.453  24.244  45.375  1.00 73.53           C
ATOM    467  CZ  TYR    57      27.250  23.397  46.109  1.00 73.53           C
ATOM    468  OH  TYR    57      27.330  22.027  45.777  1.00 73.53           O
ATOM    469  C   TYR    57      28.182  29.654  46.559  1.00 73.53           C
ATOM    470  O   TYR    57      27.680  30.249  45.606  1.00 73.53           O
ATOM    471  N   LEU    58      28.589  30.296  47.664  1.00 81.46           N
ATOM    472  CA  LEU    58      28.532  31.721  47.740  1.00 81.46           C
ATOM    473  CB  LEU    58      28.564  32.253  49.181  1.00 81.46           C
ATOM    474  CG  LEU    58      27.300  31.956  50.002  1.00 81.46           C
ATOM    475  CD1 LEU    58      27.451  32.476  51.441  1.00 81.46           C
ATOM    476  CD2 LEU    58      26.058  32.535  49.316  1.00 81.46           C
ATOM    477  C   LEU    58      29.759  32.269  47.107  1.00 81.46           C
ATOM    478  O   LEU    58      30.810  31.630  47.065  1.00 81.46           O
ATOM    479  N   LYS    59      29.621  33.487  46.565  1.00239.39           N
ATOM    480  CA  LYS    59      30.760  34.158  46.046  1.00239.39           C
ATOM    481  CB  LYS    59      30.531  34.760  44.643  1.00239.39           C
ATOM    482  CG  LYS    59      31.815  35.140  43.897  1.00239.39           C
ATOM    483  CD  LYS    59      31.599  35.276  42.386  1.00239.39           C
ATOM    484  CE  LYS    59      32.867  35.527  41.569  1.00239.39           C
ATOM    485  NZ  LYS    59      32.518  35.560  40.131  1.00239.39           N
ATOM    486  C   LYS    59      30.992  35.257  47.019  1.00239.39           C
ATOM    487  O   LYS    59      30.041  35.882  47.490  1.00239.39           O
ATOM    488  N   LYS    60      32.264  35.484  47.386  1.00259.86           N
ATOM    489  CA  LYS    60      32.539  36.514  48.332  1.00259.86           C
ATOM    490  CB  LYS    60      33.925  36.440  48.990  1.00259.86           C
ATOM    491  CG  LYS    60      33.995  37.227  50.301  1.00259.86           C
ATOM    492  CD  LYS    60      33.196  36.540  51.411  1.00259.86           C
ATOM    493  CE  LYS    60      33.259  37.224  52.777  1.00259.86           C
ATOM    494  NZ  LYS    60      32.095  38.122  52.947  1.00259.86           N
ATOM    495  C   LYS    60      32.492  37.790  47.574  1.00259.86           C
ATOM    496  O   LYS    60      32.402  37.790  46.347  1.00259.86           O
ATOM    497  N   LEU    61      32.522  38.922  48.300  1.00127.65           N
ATOM    498  CA  LEU    61      32.499  40.187  47.636  1.00127.65           C
ATOM    499  CB  LEU    61      32.582  41.364  48.628  1.00127.65           C
ATOM    500  CG  LEU    61      32.705  42.764  47.988  1.00127.65           C
ATOM    501  CD1 LEU    61      34.132  43.049  47.484  1.00127.65           C
ATOM    502  CD2 LEU    61      31.642  42.965  46.898  1.00127.65           C
ATOM    503  C   LEU    61      33.703  40.227  46.767  1.00127.65           C
ATOM    504  O   LEU    61      33.624  40.576  45.590  1.00127.65           O
ATOM    505  N   ASP    62      34.861  39.844  47.329  1.00 50.30           N
ATOM    506  CA  ASP    62      36.038  39.858  46.524  1.00 50.30           C
ATOM    507  CB  ASP    62      36.732  41.228  46.509  1.00 50.30           C
ATOM    508  CG  ASP    62      37.660  41.263  45.307  1.00 50.30           C
ATOM    509  OD1 ASP    62      38.020  40.165  44.803  1.00 50.30           O
ATOM    510  OD2 ASP    62      38.010  42.390  44.867  1.00 50.30           O
ATOM    511  C   ASP    62      36.990  38.847  47.150  1.00 50.30           C
ATOM    512  O   ASP    62      36.515  37.723  47.462  1.00 50.30           O
ATOM    513  OXT ASP    62      38.193  39.178  47.328  1.00 50.30           O
TER     514      ASP    62
END
