# Supplementary material for: Estimating local protein model quality: prospects for molecular replacement
Source: Acta Crystallogr D Struct Biol. 2020 Mar 3;76(Pt 3):285–90. doi: 10.1107/S2059798320000972 (PMC7057213; doi:10.1107/S2059798320000972)
Supplement: Supplementary file 1 [file d-76-00285-sup1.zip › models/1e6g.3sem_A.B99990001.pdb.proq3.sscore.local]

ProQ2 ProQRosCen ProQRosFA ProQ3
0.034866033 0.21573318 0.098248519 0.14164873
0.075578369 0.22163043 0.14940052 0.18639609
0.023624226 0.1573689 0.12879008 0.16085926
0.15436651 0.1635415 0.14276761 0.22303664
0.16856408 0.16986068 0.15169583 0.23736386
0.22344358 0.16891646 0.2101736 0.29467014
0.24245227 0.17272446 0.24003105 0.32103514
0.27251747 0.2045607 0.34870117 0.3722554
0.29096001 0.19466708 0.35629123 0.38371722
0.33910379 0.26468186 0.49355246 0.46596302
0.372697 0.28226541 0.50016365 0.47335594
0.41461039 0.4202913 0.61022311 0.56404114
0.47820745 0.44355697 0.68423054 0.58744948
0.53997749 0.5434257 0.71373239 0.64401805
0.48478314 0.4576262 0.65443388 0.61242961
0.44190321 0.43335113 0.57485516 0.59274928
0.3871931 0.38832809 0.53474818 0.53874995
0.33555537 0.42270962 0.49270104 0.50978844
0.36000939 0.42572897 0.53842449 0.52550356
0.46583861 0.40898522 0.60090257 0.6000238
0.49178086 0.52807487 0.7266887 0.67601107
0.53647171 0.56387922 0.78771779 0.7493394
0.57335431 0.57233306 0.86746563 0.80594124
0.56829938 0.58853274 0.8562817 0.82670814
0.5305928 0.58694743 0.88007029 0.83358093
0.51020255 0.64322819 0.86115651 0.85769
0.48735982 0.66176598 0.83658011 0.79333825
0.47623409 0.68960332 0.79466002 0.77584063
0.47592874 0.66363326 0.82733529 0.795796
0.45576542 0.54509357 0.84228083 0.7669429
0.4938172 0.48185123 0.84320965 0.80753645
0.55561281 0.47579127 0.8568366 0.79322366
0.61161664 0.49475721 0.91634724 0.81567267
0.56663549 0.48812498 0.83635768 0.73648399
0.52047595 0.48418165 0.75256523 0.69205917
0.45140281 0.44722996 0.67996609 0.60758985
0.38141315 0.43928279 0.60691742 0.53109062
0.32087396 0.42749158 0.5785039 0.502105
0.40857684 0.46119768 0.62367385 0.56803381
0.59073225 0.65350552 0.83984258 0.71573578
0.80838824 0.87570387 1.079499 0.89327674
0.86535812 0.85971395 1.1544157 0.95930226
0.80235225 0.7652347 1.0899112 0.89906887
0.67099015 0.70114379 1.0194441 0.84340885
0.59850981 0.66241682 0.90091464 0.78591076
0.54880075 0.58940719 0.77748587 0.73163435
0.51554811 0.60377014 0.70569114 0.69178716
0.52415035 0.62617413 0.67263641 0.71147713
0.52880139 0.54818332 0.72151486 0.75593099
0.64641641 0.62534921 0.8292142 0.82074623
0.7106443 0.65271835 0.92879839 0.86943831
0.80361572 0.70138973 1.0024066 0.9521994
0.81061731 0.76504724 1.0856072 0.99716019
0.75208587 0.7599875 1.0222911 0.96367636
0.67123143 0.68281399 0.95029367 0.89306755
0.57275821 0.64280758 0.82617165 0.80057474
0.5950964 0.67577789 0.86718893 0.83148938
0.48383857 0.63784967 0.79195549 0.77642763
0.33728372 0.49933636 0.64954634 0.62358876
0.20506979 0.40878156 0.52811854 0.49127985
0.19969514 0.40734201 0.47182587 0.43461492
0.18699366 0.38241302 0.4311696 0.41312056
