# Supplementary material for: Estimating local protein model quality: prospects for molecular replacement
Source: Acta Crystallogr D Struct Biol. 2020 Mar 3;76(Pt 3):285–90. doi: 10.1107/S2059798320000972 (PMC7057213; doi:10.1107/S2059798320000972)
Supplement: Supplementary file 1 [file d-76-00285-sup1.zip › models/1e6g.3sem_A.B99990001.pdb.proq3d.sscore.local]

ProQ2D ProQRosCenD ProQRosFAD ProQ3D
2.106856927275657654e-02 4.529623314738273621e-02 1.142706163227558136e-02 1.931151375174522400e-02
3.006312623620033264e-02 6.719376146793365479e-02 2.042524702847003937e-02 4.533262178301811218e-02
2.502343244850635529e-02 2.429556474089622498e-02 5.470360442996025085e-02 7.217037677764892578e-02
1.996182277798652649e-02 2.772845700383186340e-02 4.915034770965576172e-02 8.707118034362792969e-02
2.703977562487125397e-02 3.477066382765769958e-02 1.083750724792480469e-01 9.440547972917556763e-02
3.514168411493301392e-02 4.126070812344551086e-02 1.515457928180694580e-01 1.143921166658401489e-01
5.753795802593231201e-02 8.757749944925308228e-02 1.744113862514495850e-01 1.382078081369400024e-01
1.009097173810005188e-01 1.643723696470260620e-01 3.248745203018188477e-01 1.948375105857849121e-01
1.302020251750946045e-01 1.001929342746734619e-01 2.966319620609283447e-01 1.989371478557586670e-01
1.810466647148132324e-01 1.541558504104614258e-01 5.233152508735656738e-01 3.298937976360321045e-01
1.511664688587188721e-01 2.004798501729965210e-01 6.055408120155334473e-01 3.233187198638916016e-01
2.243005037307739258e-01 4.206636548042297363e-01 7.792429924011230469e-01 5.855757594108581543e-01
2.646341323852539062e-01 4.882550239562988281e-01 8.449951410293579102e-01 7.898177504539489746e-01
5.376343727111816406e-01 5.771040320396423340e-01 8.565366268157958984e-01 8.008732795715332031e-01
5.283128619194030762e-01 6.166675090789794922e-01 8.608999848365783691e-01 8.231694102287292480e-01
4.357307851314544678e-01 3.003912866115570068e-01 7.398121953010559082e-01 6.584489345550537109e-01
3.177087008953094482e-01 4.516651034355163574e-01 6.443744897842407227e-01 4.727558791637420654e-01
3.131416440010070801e-01 3.237917423248291016e-01 5.504589676856994629e-01 4.022141396999359131e-01
3.387336432933807373e-01 3.914324939250946045e-01 6.582078337669372559e-01 5.883738994598388672e-01
4.890678524971008301e-01 4.121595025062561035e-01 7.187387943267822266e-01 6.060190796852111816e-01
5.139542818069458008e-01 5.861268639564514160e-01 8.412184119224548340e-01 8.490139245986938477e-01
7.179436683654785156e-01 6.999720335006713867e-01 8.761770725250244141e-01 8.710429668426513672e-01
5.710778832435607910e-01 7.186350226402282715e-01 8.922844529151916504e-01 8.903533220291137695e-01
6.361182332038879395e-01 6.446974873542785645e-01 8.799899220466613770e-01 9.139237403869628906e-01
5.967599153518676758e-01 7.046237587928771973e-01 9.143835902214050293e-01 9.135735630989074707e-01
5.510063171386718750e-01 7.008085250854492188e-01 8.858082890510559082e-01 8.628146648406982422e-01
5.676324963569641113e-01 7.102190852165222168e-01 8.691936731338500977e-01 8.665165305137634277e-01
5.284462571144104004e-01 7.797799706459045410e-01 8.446759581565856934e-01 8.574389219284057617e-01
5.189645290374755859e-01 7.657847404479980469e-01 8.731882572174072266e-01 9.258239269256591797e-01
5.013485550880432129e-01 6.115815639495849609e-01 8.700497150421142578e-01 8.672838807106018066e-01
6.073043346405029297e-01 5.118230581283569336e-01 9.285523891448974609e-01 9.213089346885681152e-01
6.861017346382141113e-01 6.450611948966979980e-01 9.049601554870605469e-01 9.372215270996093750e-01
6.504424810409545898e-01 5.964331626892089844e-01 9.403754472732543945e-01 9.153039455413818359e-01
5.914505124092102051e-01 5.058393478393554688e-01 8.879743218421936035e-01 8.387319445610046387e-01
5.966737866401672363e-01 4.889101684093475342e-01 8.646710515022277832e-01 8.510386347770690918e-01
4.535072147846221924e-01 3.926006257534027100e-01 8.184645175933837891e-01 6.663098931312561035e-01
4.067879915237426758e-01 3.572136461734771729e-01 7.330438494682312012e-01 6.556580066680908203e-01
3.564042150974273682e-01 5.102701187133789062e-01 6.223817467689514160e-01 6.418095827102661133e-01
4.055195450782775879e-01 3.433292508125305176e-01 7.211328148841857910e-01 6.523979306221008301e-01
6.264213919639587402e-01 5.846359729766845703e-01 8.562340736389160156e-01 7.837825417518615723e-01
4.014858305454254150e-01 8.099135756492614746e-01 9.494607448577880859e-01 9.259151816368103027e-01
4.202519059181213379e-01 6.819637417793273926e-01 9.759709835052490234e-01 8.979275226593017578e-01
6.249885559082031250e-01 6.742880344390869141e-01 8.865507841110229492e-01 8.565661311149597168e-01
7.143086194992065430e-01 7.820003628730773926e-01 8.964024782180786133e-01 9.136813282966613770e-01
6.491847038269042969e-01 7.677254080772399902e-01 8.935896754264831543e-01 8.631795644760131836e-01
6.561048030853271484e-01 6.771721243858337402e-01 7.881541848182678223e-01 7.192282676696777344e-01
4.393375813961029053e-01 6.453270912170410156e-01 7.068986892700195312e-01 6.236408352851867676e-01
4.132973849773406982e-01 6.992622017860412598e-01 6.340746879577636719e-01 6.026873588562011719e-01
5.826261639595031738e-01 6.636211276054382324e-01 7.627745270729064941e-01 8.253746032714843750e-01
6.817798614501953125e-01 6.986116766929626465e-01 8.571689128875732422e-01 8.393355011940002441e-01
7.712187170982360840e-01 7.592091560363769531e-01 8.980264663696289062e-01 8.891198039054870605e-01
7.740745544433593750e-01 7.275298833847045898e-01 8.838595747947692871e-01 8.964374661445617676e-01
7.025365233421325684e-01 8.059491515159606934e-01 8.708472847938537598e-01 9.001818299293518066e-01
7.504045367240905762e-01 7.670803666114807129e-01 8.898587822914123535e-01 8.231359124183654785e-01
6.264584660530090332e-01 7.161360979080200195e-01 8.840272426605224609e-01 8.668428063392639160e-01
5.583861470222473145e-01 7.249701619148254395e-01 8.258296251296997070e-01 7.436239719390869141e-01
6.284918785095214844e-01 7.487740516662597656e-01 8.524383306503295898e-01 8.217053413391113281e-01
5.572347044944763184e-01 7.377768754959106445e-01 8.672590851783752441e-01 8.295256495475769043e-01
4.484475553035736084e-01 5.211498737335205078e-01 8.032959103584289551e-01 6.122958660125732422e-01
2.716726660728454590e-01 4.066561758518218994e-01 5.715500712394714355e-01 3.148985505104064941e-01
1.780884265899658203e-01 3.203798830509185791e-01 3.467136323451995850e-01 2.251313328742980957e-01
1.489585191011428833e-01 8.862550556659698486e-02 2.634833753108978271e-01 2.539494633674621582e-01
