# Supplementary material for: Estimating local protein model quality: prospects for molecular replacement
Source: Acta Crystallogr D Struct Biol. 2020 Mar 3;76(Pt 3):285–90. doi: 10.1107/S2059798320000972 (PMC7057213; doi:10.1107/S2059798320000972)
Supplement: Supplementary file 1 [file d-76-00285-sup1.zip › models/1eid.1b1j_A.B99990001.pdb]

EXPDTA    THEORETICAL MODEL, MODELLER 9.23 2019/11/15 15:38:35
REMARK   6 MODELLER OBJECTIVE FUNCTION:       786.6754
REMARK   6 MODELLER BEST TEMPLATE % SEQ ID:  33.333
REMARK   6 SEQUENCE: 1eid/1eid.1b1j_A
REMARK   6 ALIGNMENT: 1eid/1eid.1b1j_A.ali
REMARK   6 SCRIPT: ./make_models.py
REMARK   6 TEMPLATE: 1b1j 3:A - 119:A MODELS 2: - 124: AT 33.3%
SSBOND   1 CYS     26    CYS     84                          1555   1555  2.03
SSBOND   2 CYS     40    CYS     95                          1555   1555  2.04
SSBOND   3 CYS     58    CYS    110                          1555   1555  2.03
ATOM      1  N   LYS     1      18.176  53.566  -8.812  1.00 76.67           N
ATOM      2  CA  LYS     1      17.377  54.808  -8.881  1.00 76.67           C
ATOM      3  CB  LYS     1      15.903  54.509  -8.554  1.00 76.67           C
ATOM      4  CG  LYS     1      15.215  53.621  -9.597  1.00 76.67           C
ATOM      5  CD  LYS     1      13.899  53.002  -9.118  1.00 76.67           C
ATOM      6  CE  LYS     1      12.694  53.936  -9.247  1.00 76.67           C
ATOM      7  NZ  LYS     1      12.170  53.902 -10.632  1.00 76.67           N
ATOM      8  C   LYS     1      17.909  55.810  -7.909  1.00 76.67           C
ATOM      9  O   LYS     1      19.099  55.813  -7.598  1.00 76.67           O
ATOM     10  N   GLU     2      17.030  56.697  -7.406  1.00257.48           N
ATOM     11  CA  GLU     2      17.470  57.715  -6.499  1.00257.48           C
ATOM     12  CB  GLU     2      17.062  59.147  -6.897  1.00257.48           C
ATOM     13  CG  GLU     2      17.744  59.706  -8.149  1.00257.48           C
ATOM     14  CD  GLU     2      17.021  59.156  -9.370  1.00257.48           C
ATOM     15  OE1 GLU     2      17.290  57.981  -9.732  1.00257.48           O
ATOM     16  OE2 GLU     2      16.192  59.901  -9.956  1.00257.48           O
ATOM     17  C   GLU     2      16.838  57.477  -5.176  1.00257.48           C
ATOM     18  O   GLU     2      15.796  56.834  -5.065  1.00257.48           O
ATOM     19  N   THR     3      17.538  57.936  -4.123  1.00179.50           N
ATOM     20  CA  THR     3      17.090  57.872  -2.767  1.00179.50           C
ATOM     21  CB  THR     3      15.972  58.825  -2.432  1.00179.50           C
ATOM     22  OG1 THR     3      15.806  58.900  -1.025  1.00179.50           O
ATOM     23  CG2 THR     3      14.665  58.334  -3.074  1.00179.50           C
ATOM     24  C   THR     3      16.651  56.480  -2.481  1.00179.50           C
ATOM     25  O   THR     3      15.812  56.261  -1.610  1.00179.50           O
ATOM     26  N   ALA     4      17.199  55.496  -3.216  1.00 37.83           N
ATOM     27  CA  ALA     4      16.844  54.142  -2.934  1.00 37.83           C
ATOM     28  CB  ALA     4      17.465  53.139  -3.919  1.00 37.83           C
ATOM     29  C   ALA     4      17.403  53.848  -1.590  1.00 37.83           C
ATOM     30  O   ALA     4      16.744  53.268  -0.728  1.00 37.83           O
ATOM     31  N   ALA     5      18.658  54.286  -1.383  1.00 42.66           N
ATOM     32  CA  ALA     5      19.339  54.037  -0.151  1.00 42.66           C
ATOM     33  CB  ALA     5      20.747  54.648  -0.144  1.00 42.66           C
ATOM     34  C   ALA     5      18.582  54.714   0.944  1.00 42.66           C
ATOM     35  O   ALA     5      18.332  54.128   1.995  1.00 42.66           O
ATOM     36  N   ALA     6      18.193  55.979   0.707  1.00 38.97           N
ATOM     37  CA  ALA     6      17.513  56.762   1.698  1.00 38.97           C
ATOM     38  CB  ALA     6      17.283  58.213   1.244  1.00 38.97           C
ATOM     39  C   ALA     6      16.174  56.167   1.988  1.00 38.97           C
ATOM     40  O   ALA     6      15.761  56.080   3.143  1.00 38.97           O
ATOM     41  N   LYS     7      15.466  55.742   0.927  1.00127.16           N
ATOM     42  CA  LYS     7      14.155  55.175   1.032  1.00127.16           C
ATOM     43  CB  LYS     7      13.599  54.788  -0.352  1.00127.16           C
ATOM     44  CG  LYS     7      12.190  54.189  -0.356  1.00127.16           C
ATOM     45  CD  LYS     7      11.077  55.196  -0.057  1.00127.16           C
ATOM     46  CE  LYS     7       9.676  54.642  -0.324  1.00127.16           C
ATOM     47  NZ  LYS     7       9.432  53.451   0.520  1.00127.16           N
ATOM     48  C   LYS     7      14.284  53.923   1.829  1.00127.16           C
ATOM     49  O   LYS     7      13.471  53.631   2.704  1.00127.16           O
ATOM     50  N   PHE     8      15.358  53.167   1.554  1.00 60.56           N
ATOM     51  CA  PHE     8      15.603  51.903   2.176  1.00 60.56           C
ATOM     52  CB  PHE     8      16.918  51.284   1.668  1.00 60.56           C
ATOM     53  CG  PHE     8      17.298  50.134   2.537  1.00 60.56           C
ATOM     54  CD1 PHE     8      16.732  48.893   2.367  1.00 60.56           C
ATOM     55  CD2 PHE     8      18.241  50.309   3.523  1.00 60.56           C
ATOM     56  CE1 PHE     8      17.100  47.845   3.178  1.00 60.56           C
ATOM     57  CE2 PHE     8      18.613  49.264   4.336  1.00 60.56           C
ATOM     58  CZ  PHE     8      18.039  48.029   4.164  1.00 60.56           C
ATOM     59  C   PHE     8      15.712  52.068   3.660  1.00 60.56           C
ATOM     60  O   PHE     8      15.070  51.338   4.416  1.00 60.56           O
ATOM     61  N   GLU     9      16.515  53.043   4.121  1.00 43.39           N
ATOM     62  CA  GLU     9      16.711  53.180   5.534  1.00 43.39           C
ATOM     63  CB  GLU     9      17.719  54.280   5.915  1.00 43.39           C
ATOM     64  CG  GLU     9      19.169  53.940   5.555  1.00 43.39           C
ATOM     65  CD  GLU     9      20.081  55.004   6.157  1.00 43.39           C
ATOM     66  OE1 GLU     9      19.551  56.052   6.613  1.00 43.39           O
ATOM     67  OE2 GLU     9      21.321  54.780   6.169  1.00 43.39           O
ATOM     68  C   GLU     9      15.412  53.518   6.179  1.00 43.39           C
ATOM     69  O   GLU     9      15.059  52.957   7.215  1.00 43.39           O
ATOM     70  N   ARG    10      14.646  54.428   5.559  1.00149.45           N
ATOM     71  CA  ARG    10      13.428  54.846   6.171  1.00149.45           C
ATOM     72  CB  ARG    10      12.669  55.883   5.323  1.00149.45           C
ATOM     73  CG  ARG    10      13.378  57.237   5.259  1.00149.45           C
ATOM     74  CD  ARG    10      12.852  58.240   6.286  1.00149.45           C
ATOM     75  NE  ARG    10      12.618  57.494   7.554  1.00149.45           N
ATOM     76  CZ  ARG    10      13.639  57.281   8.435  1.00149.45           C
ATOM     77  NH1 ARG    10      14.900  57.715   8.142  1.00149.45           N
ATOM     78  NH2 ARG    10      13.396  56.635   9.612  1.00149.45           N
ATOM     79  C   ARG    10      12.551  53.652   6.335  1.00149.45           C
ATOM     80  O   ARG    10      11.948  53.464   7.390  1.00149.45           O
ATOM     81  N   GLN    11      12.429  52.817   5.287  1.00 94.42           N
ATOM     82  CA  GLN    11      11.518  51.729   5.444  1.00 94.42           C
ATOM     83  CB  GLN    11      11.114  51.075   4.116  1.00 94.42           C
ATOM     84  CG  GLN    11       9.989  50.053   4.300  1.00 94.42           C
ATOM     85  CD  GLN    11       9.495  49.642   2.924  1.00 94.42           C
ATOM     86  OE1 GLN    11       9.137  50.485   2.102  1.00 94.42           O
ATOM     87  NE2 GLN    11       9.488  48.308   2.658  1.00 94.42           N
ATOM     88  C   GLN    11      11.994  50.632   6.362  1.00 94.42           C
ATOM     89  O   GLN    11      11.316  50.297   7.329  1.00 94.42           O
ATOM     90  N   HIS    12      13.166  50.033   6.069  1.00127.74           N
ATOM     91  CA  HIS    12      13.680  48.871   6.759  1.00127.74           C
ATOM     92  ND1 HIS    12      13.341  46.027   4.969  1.00127.74           N
ATOM     93  CG  HIS    12      13.883  47.281   4.794  1.00127.74           C
ATOM     94  CB  HIS    12      14.611  48.027   5.873  1.00127.74           C
ATOM     95  NE2 HIS    12      12.896  46.624   2.875  1.00127.74           N
ATOM     96  CD2 HIS    12      13.603  47.630   3.508  1.00127.74           C
ATOM     97  CE1 HIS    12      12.764  45.683   3.792  1.00127.74           C
ATOM     98  C   HIS    12      14.414  49.086   8.055  1.00127.74           C
ATOM     99  O   HIS    12      14.353  48.235   8.942  1.00127.74           O
ATOM    100  N   MET    13      15.175  50.187   8.201  1.00123.24           N
ATOM    101  CA  MET    13      16.082  50.230   9.318  1.00123.24           C
ATOM    102  CB  MET    13      17.373  51.025   9.040  1.00123.24           C
ATOM    103  CG  MET    13      18.309  50.308   8.058  1.00123.24           C
ATOM    104  SD  MET    13      19.869  51.172   7.694  1.00123.24           S
ATOM    105  CE  MET    13      20.522  49.862   6.617  1.00123.24           C
ATOM    106  C   MET    13      15.485  50.721  10.601  1.00123.24           C
ATOM    107  O   MET    13      14.709  51.674  10.642  1.00123.24           O
ATOM    108  N   ASP    14      15.877  50.029  11.697  1.00 72.66           N
ATOM    109  CA  ASP    14      15.522  50.346  13.052  1.00 72.66           C
ATOM    110  CB  ASP    14      14.254  49.615  13.534  1.00 72.66           C
ATOM    111  CG  ASP    14      13.822  50.224  14.860  1.00 72.66           C
ATOM    112  OD1 ASP    14      14.234  51.381  15.139  1.00 72.66           O
ATOM    113  OD2 ASP    14      13.080  49.537  15.613  1.00 72.66           O
ATOM    114  C   ASP    14      16.668  49.836  13.876  1.00 72.66           C
ATOM    115  O   ASP    14      16.738  48.647  14.182  1.00 72.66           O
ATOM    116  N   SER    15      17.597  50.732  14.265  1.00 41.93           N
ATOM    117  CA  SER    15      18.794  50.338  14.955  1.00 41.93           C
ATOM    118  CB  SER    15      19.701  51.535  15.278  1.00 41.93           C
ATOM    119  OG  SER    15      19.029  52.432  16.151  1.00 41.93           O
ATOM    120  C   SER    15      18.467  49.656  16.243  1.00 41.93           C
ATOM    121  O   SER    15      18.867  48.513  16.463  1.00 41.93           O
ATOM    122  N   SER    16      17.732  50.333  17.143  1.00 80.34           N
ATOM    123  CA  SER    16      17.431  49.685  18.381  1.00 80.34           C
ATOM    124  CB  SER    16      17.879  50.475  19.623  1.00 80.34           C
ATOM    125  OG  SER    16      17.199  51.721  19.692  1.00 80.34           O
ATOM    126  C   SER    16      15.954  49.541  18.452  1.00 80.34           C
ATOM    127  O   SER    16      15.219  50.527  18.432  1.00 80.34           O
ATOM    128  N   THR    17      15.482  48.286  18.555  1.00114.62           N
ATOM    129  CA  THR    17      14.074  48.082  18.620  1.00114.62           C
ATOM    130  CB  THR    17      13.654  46.648  18.460  1.00114.62           C
ATOM    131  OG1 THR    17      12.241  46.551  18.369  1.00114.62           O
ATOM    132  CG2 THR    17      14.168  45.842  19.665  1.00114.62           C
ATOM    133  C   THR    17      13.678  48.527  19.970  1.00114.62           C
ATOM    134  O   THR    17      14.532  48.720  20.831  1.00114.62           O
ATOM    135  N   SER    18      12.364  48.681  20.187  1.00122.40           N
ATOM    136  CA  SER    18      11.857  49.163  21.431  1.00122.40           C
ATOM    137  CB  SER    18      10.341  49.423  21.402  1.00122.40           C
ATOM    138  OG  SER    18      10.033  50.420  20.438  1.00122.40           O
ATOM    139  C   SER    18      12.115  48.117  22.455  1.00122.40           C
ATOM    140  O   SER    18      12.993  47.269  22.301  1.00122.40           O
ATOM    141  N   ALA    19      11.354  48.172  23.558  1.00 28.71           N
ATOM    142  CA  ALA    19      11.575  47.240  24.614  1.00 28.71           C
ATOM    143  CB  ALA    19      10.566  47.391  25.765  1.00 28.71           C
ATOM    144  C   ALA    19      11.400  45.878  24.039  1.00 28.71           C
ATOM    145  O   ALA    19      12.157  44.962  24.360  1.00 28.71           O
ATOM    146  N   ALA    20      10.410  45.700  23.144  1.00 63.10           N
ATOM    147  CA  ALA    20      10.241  44.364  22.666  1.00 63.10           C
ATOM    148  CB  ALA    20       9.019  43.648  23.270  1.00 63.10           C
ATOM    149  C   ALA    20      10.071  44.342  21.188  1.00 63.10           C
ATOM    150  O   ALA    20       9.713  45.329  20.547  1.00 63.10           O
ATOM    151  N   SER    21      10.395  43.180  20.601  1.00 89.25           N
ATOM    152  CA  SER    21      10.115  42.993  19.216  1.00 89.25           C
ATOM    153  CB  SER    21      11.213  42.214  18.476  1.00 89.25           C
ATOM    154  OG  SER    21      12.424  42.955  18.479  1.00 89.25           O
ATOM    155  C   SER    21       8.903  42.131  19.238  1.00 89.25           C
ATOM    156  O   SER    21       8.964  40.939  18.939  1.00 89.25           O
ATOM    157  N   SER    22       7.751  42.746  19.561  1.00 93.32           N
ATOM    158  CA  SER    22       6.555  41.986  19.750  1.00 93.32           C
ATOM    159  CB  SER    22       6.108  41.957  21.226  1.00 93.32           C
ATOM    160  OG  SER    22       5.002  41.086  21.413  1.00 93.32           O
ATOM    161  C   SER    22       5.479  42.627  18.937  1.00 93.32           C
ATOM    162  O   SER    22       5.734  43.537  18.150  1.00 93.32           O
ATOM    163  N   SER    23       4.239  42.129  19.093  1.00 67.16           N
ATOM    164  CA  SER    23       3.123  42.616  18.339  1.00 67.16           C
ATOM    165  CB  SER    23       1.813  41.886  18.677  1.00 67.16           C
ATOM    166  OG  SER    23       0.749  42.416  17.899  1.00 67.16           O
ATOM    167  C   SER    23       2.922  44.068  18.640  1.00 67.16           C
ATOM    168  O   SER    23       2.662  44.860  17.736  1.00 67.16           O
ATOM    169  N   ASN    24       3.060  44.463  19.919  1.00 59.87           N
ATOM    170  CA  ASN    24       2.848  45.831  20.295  1.00 59.87           C
ATOM    171  CB  ASN    24       3.031  46.063  21.806  1.00 59.87           C
ATOM    172  CG  ASN    24       2.699  47.515  22.125  1.00 59.87           C
ATOM    173  OD1 ASN    24       3.324  48.441  21.610  1.00 59.87           O
ATOM    174  ND2 ASN    24       1.682  47.719  23.005  1.00 59.87           N
ATOM    175  C   ASN    24       3.850  46.677  19.577  1.00 59.87           C
ATOM    176  O   ASN    24       3.524  47.747  19.065  1.00 59.87           O
ATOM    177  N   TYR    25       5.102  46.196  19.513  1.00 55.86           N
ATOM    178  CA  TYR    25       6.176  46.889  18.862  1.00 55.86           C
ATOM    179  CB  TYR    25       7.494  46.095  18.980  1.00 55.86           C
ATOM    180  CG  TYR    25       8.493  46.561  17.974  1.00 55.86           C
ATOM    181  CD1 TYR    25       9.230  47.711  18.149  1.00 55.86           C
ATOM    182  CD2 TYR    25       8.703  45.803  16.843  1.00 55.86           C
ATOM    183  CE1 TYR    25      10.148  48.098  17.198  1.00 55.86           C
ATOM    184  CE2 TYR    25       9.617  46.183  15.891  1.00 55.86           C
ATOM    185  CZ  TYR    25      10.341  47.336  16.069  1.00 55.86           C
ATOM    186  OH  TYR    25      11.283  47.735  15.097  1.00 55.86           O
ATOM    187  C   TYR    25       5.844  47.041  17.412  1.00 55.86           C
ATOM    188  O   TYR    25       5.990  48.123  16.842  1.00 55.86           O
ATOM    189  N   CYS    26       5.355  45.957  16.784  1.00 50.67           N
ATOM    190  CA  CYS    26       5.054  45.970  15.379  1.00 50.67           C
ATOM    191  CB  CYS    26       4.552  44.617  14.841  1.00 50.67           C
ATOM    192  SG  CYS    26       5.910  43.508  14.386  1.00 50.67           S
ATOM    193  C   CYS    26       3.994  46.971  15.063  1.00 50.67           C
ATOM    194  O   CYS    26       4.117  47.706  14.086  1.00 50.67           O
ATOM    195  N   ASN    27       2.917  47.021  15.865  1.00 45.72           N
ATOM    196  CA  ASN    27       1.832  47.917  15.580  1.00 45.72           C
ATOM    197  CB  ASN    27       0.633  47.721  16.523  1.00 45.72           C
ATOM    198  CG  ASN    27       0.040  46.346  16.263  1.00 45.72           C
ATOM    199  OD1 ASN    27       0.452  45.642  15.342  1.00 45.72           O
ATOM    200  ND2 ASN    27      -0.962  45.953  17.094  1.00 45.72           N
ATOM    201  C   ASN    27       2.280  49.336  15.744  1.00 45.72           C
ATOM    202  O   ASN    27       1.918  50.208  14.955  1.00 45.72           O
ATOM    203  N   GLN    28       3.068  49.605  16.799  1.00132.32           N
ATOM    204  CA  GLN    28       3.459  50.949  17.114  1.00132.32           C
ATOM    205  CB  GLN    28       4.175  51.031  18.471  1.00132.32           C
ATOM    206  CG  GLN    28       3.341  50.449  19.615  1.00132.32           C
ATOM    207  CD  GLN    28       2.072  51.275  19.779  1.00132.32           C
ATOM    208  OE1 GLN    28       1.412  51.634  18.805  1.00132.32           O
ATOM    209  NE2 GLN    28       1.718  51.587  21.054  1.00132.32           N
ATOM    210  C   GLN    28       4.376  51.522  16.070  1.00132.32           C
ATOM    211  O   GLN    28       4.193  52.659  15.640  1.00132.32           O
ATOM    212  N   MET    29       5.399  50.755  15.643  1.00116.70           N
ATOM    213  CA  MET    29       6.361  51.237  14.689  1.00116.70           C
ATOM    214  CB  MET    29       7.527  50.257  14.479  1.00116.70           C
ATOM    215  CG  MET    29       8.439  50.100  15.697  1.00116.70           C
ATOM    216  SD  MET    29       9.485  51.545  16.045  1.00116.70           S
ATOM    217  CE  MET    29      10.530  51.310  14.579  1.00116.70           C
ATOM    218  C   MET    29       5.707  51.431  13.360  1.00116.70           C
ATOM    219  O   MET    29       5.974  52.408  12.661  1.00116.70           O
ATOM    220  N   MET    30       4.825  50.489  12.979  1.00 61.55           N
ATOM    221  CA  MET    30       4.198  50.531  11.693  1.00 61.55           C
ATOM    222  CB  MET    30       3.250  49.343  11.460  1.00 61.55           C
ATOM    223  CG  MET    30       3.961  47.992  11.357  1.00 61.55           C
ATOM    224  SD  MET    30       5.060  47.849   9.921  1.00 61.55           S
ATOM    225  CE  MET    30       3.712  47.935   8.707  1.00 61.55           C
ATOM    226  C   MET    30       3.379  51.777  11.581  1.00 61.55           C
ATOM    227  O   MET    30       3.452  52.482  10.577  1.00 61.55           O
ATOM    228  N   LYS    31       2.588  52.099  12.620  1.00 63.35           N
ATOM    229  CA  LYS    31       1.745  53.258  12.531  1.00 63.35           C
ATOM    230  CB  LYS    31       0.782  53.418  13.723  1.00 63.35           C
ATOM    231  CG  LYS    31      -0.208  54.574  13.534  1.00 63.35           C
ATOM    232  CD  LYS    31      -1.405  54.543  14.489  1.00 63.35           C
ATOM    233  CE  LYS    31      -2.393  55.692  14.269  1.00 63.35           C
ATOM    234  NZ  LYS    31      -2.968  55.609  12.906  1.00 63.35           N
ATOM    235  C   LYS    31       2.595  54.488  12.446  1.00 63.35           C
ATOM    236  O   LYS    31       2.300  55.404  11.679  1.00 63.35           O
ATOM    237  N   SER    32       3.691  54.527  13.228  1.00 30.41           N
ATOM    238  CA  SER    32       4.544  55.682  13.287  1.00 30.41           C
ATOM    239  CB  SER    32       5.686  55.514  14.304  1.00 30.41           C
ATOM    240  OG  SER    32       5.155  55.388  15.615  1.00 30.41           O
ATOM    241  C   SER    32       5.160  55.927  11.942  1.00 30.41           C
ATOM    242  O   SER    32       5.291  57.069  11.503  1.00 30.41           O
ATOM    243  N   ARG    33       5.534  54.838  11.253  1.00149.81           N
ATOM    244  CA  ARG    33       6.171  54.857   9.967  1.00149.81           C
ATOM    245  CB  ARG    33       6.650  53.470   9.523  1.00149.81           C
ATOM    246  CG  ARG    33       7.842  52.992  10.349  1.00149.81           C
ATOM    247  CD  ARG    33       8.987  54.006  10.352  1.00149.81           C
ATOM    248  NE  ARG    33      10.145  53.397  11.058  1.00149.81           N
ATOM    249  CZ  ARG    33      10.924  52.500  10.388  1.00149.81           C
ATOM    250  NH1 ARG    33      10.537  52.061   9.156  1.00149.81           N
ATOM    251  NH2 ARG    33      12.080  52.040  10.951  1.00149.81           N
ATOM    252  C   ARG    33       5.210  55.369   8.947  1.00149.81           C
ATOM    253  O   ARG    33       5.629  55.816   7.882  1.00149.81           O
ATOM    254  N   ASN    34       3.902  55.294   9.262  1.00141.07           N
ATOM    255  CA  ASN    34       2.769  55.632   8.437  1.00141.07           C
ATOM    256  CB  ASN    34       2.681  57.083   7.876  1.00141.07           C
ATOM    257  CG  ASN    34       3.708  57.414   6.795  1.00141.07           C
ATOM    258  OD1 ASN    34       4.729  58.046   7.065  1.00141.07           O
ATOM    259  ND2 ASN    34       3.431  56.987   5.533  1.00141.07           N
ATOM    260  C   ASN    34       2.625  54.614   7.352  1.00141.07           C
ATOM    261  O   ASN    34       2.039  54.854   6.299  1.00141.07           O
ATOM    262  N   LEU    35       3.155  53.417   7.653  1.00108.03           N
ATOM    263  CA  LEU    35       3.058  52.197   6.909  1.00108.03           C
ATOM    264  CB  LEU    35       3.918  51.081   7.523  1.00108.03           C
ATOM    265  CG  LEU    35       5.431  51.326   7.407  1.00108.03           C
ATOM    266  CD1 LEU    35       6.229  50.195   8.068  1.00108.03           C
ATOM    267  CD2 LEU    35       5.842  51.525   5.942  1.00108.03           C
ATOM    268  C   LEU    35       1.642  51.758   7.051  1.00108.03           C
ATOM    269  O   LEU    35       1.166  50.835   6.390  1.00108.03           O
ATOM    270  N   THR    36       0.958  52.358   8.030  1.00125.32           N
ATOM    271  CA  THR    36      -0.363  51.911   8.325  1.00125.32           C
ATOM    272  CB  THR    36      -0.544  51.515   9.758  1.00125.32           C
ATOM    273  OG1 THR    36      -0.371  52.640  10.608  1.00125.32           O
ATOM    274  CG2 THR    36       0.497  50.434  10.092  1.00125.32           C
ATOM    275  C   THR    36      -1.343  52.976   8.069  1.00125.32           C
ATOM    276  O   THR    36      -1.195  53.802   7.166  1.00125.32           O
ATOM    277  N   LYS    37      -2.397  52.953   8.902  1.00258.05           N
ATOM    278  CA  LYS    37      -3.496  53.795   8.612  1.00258.05           C
ATOM    279  CB  LYS    37      -3.137  55.280   8.423  1.00258.05           C
ATOM    280  CG  LYS    37      -4.366  56.180   8.277  1.00258.05           C
ATOM    281  CD  LYS    37      -4.075  57.666   8.516  1.00258.05           C
ATOM    282  CE  LYS    37      -3.252  58.318   7.406  1.00258.05           C
ATOM    283  NZ  LYS    37      -1.887  57.746   7.384  1.00258.05           N
ATOM    284  C   LYS    37      -3.951  53.205   7.331  1.00258.05           C
ATOM    285  O   LYS    37      -3.716  52.025   7.077  1.00258.05           O
ATOM    286  N   ASP    38      -4.630  53.978   6.487  1.00280.18           N
ATOM    287  CA  ASP    38      -5.002  53.357   5.261  1.00280.18           C
ATOM    288  CB  ASP    38      -6.296  53.918   4.649  1.00280.18           C
ATOM    289  CG  ASP    38      -7.463  53.421   5.493  1.00280.18           C
ATOM    290  OD1 ASP    38      -7.445  52.216   5.861  1.00280.18           O
ATOM    291  OD2 ASP    38      -8.384  54.231   5.783  1.00280.18           O
ATOM    292  C   ASP    38      -3.893  53.595   4.299  1.00280.18           C
ATOM    293  O   ASP    38      -3.504  54.735   4.053  1.00280.18           O
ATOM    294  N   ARG    39      -3.323  52.511   3.741  1.00258.48           N
ATOM    295  CA  ARG    39      -3.749  51.183   4.063  1.00258.48           C
ATOM    296  CB  ARG    39      -4.135  50.360   2.821  1.00258.48           C
ATOM    297  CG  ARG    39      -5.329  50.951   2.063  1.00258.48           C
ATOM    298  CD  ARG    39      -5.061  52.359   1.526  1.00258.48           C
ATOM    299  NE  ARG    39      -4.012  52.253   0.473  1.00258.48           N
ATOM    300  CZ  ARG    39      -4.366  52.256  -0.844  1.00258.48           C
ATOM    301  NH1 ARG    39      -5.670  52.458  -1.191  1.00258.48           N
ATOM    302  NH2 ARG    39      -3.420  52.070  -1.810  1.00258.48           N
ATOM    303  C   ARG    39      -2.566  50.533   4.699  1.00258.48           C
ATOM    304  O   ARG    39      -1.427  50.875   4.392  1.00258.48           O
ATOM    305  N   CYS    40      -2.807  49.589   5.624  1.00 65.82           N
ATOM    306  CA  CYS    40      -1.730  48.970   6.341  1.00 65.82           C
ATOM    307  CB  CYS    40      -2.218  48.036   7.482  1.00 65.82           C
ATOM    308  SG  CYS    40      -3.661  48.676   8.403  1.00 65.82           S
ATOM    309  C   CYS    40      -1.004  48.103   5.361  1.00 65.82           C
ATOM    310  O   CYS    40      -1.634  47.408   4.566  1.00 65.82           O
ATOM    311  N   LYS    41       0.346  48.125   5.378  1.00120.51           N
ATOM    312  CA  LYS    41       1.059  47.281   4.469  1.00120.51           C
ATOM    313  CB  LYS    41       2.550  47.610   4.320  1.00120.51           C
ATOM    314  CG  LYS    41       3.195  46.778   3.216  1.00120.51           C
ATOM    315  CD  LYS    41       4.569  47.290   2.802  1.00120.51           C
ATOM    316  CE  LYS    41       5.501  47.515   3.986  1.00120.51           C
ATOM    317  NZ  LYS    41       6.807  47.984   3.495  1.00120.51           N
ATOM    318  C   LYS    41       0.936  45.887   4.987  1.00120.51           C
ATOM    319  O   LYS    41       0.934  45.649   6.195  1.00120.51           O
ATOM    320  N   PRO    42       0.791  44.958   4.087  1.00128.50           N
ATOM    321  CA  PRO    42       0.639  43.594   4.497  1.00128.50           C
ATOM    322  CD  PRO    42       0.090  45.227   2.840  1.00128.50           C
ATOM    323  CB  PRO    42       0.206  42.831   3.247  1.00128.50           C
ATOM    324  CG  PRO    42      -0.560  43.894   2.434  1.00128.50           C
ATOM    325  C   PRO    42       1.842  43.036   5.183  1.00128.50           C
ATOM    326  O   PRO    42       1.670  42.185   6.053  1.00128.50           O
ATOM    327  N   VAL    43       3.068  43.456   4.814  1.00116.57           N
ATOM    328  CA  VAL    43       4.169  42.888   5.534  1.00116.57           C
ATOM    329  CB  VAL    43       4.526  41.501   5.081  1.00116.57           C
ATOM    330  CG1 VAL    43       5.000  41.575   3.619  1.00116.57           C
ATOM    331  CG2 VAL    43       5.582  40.924   6.040  1.00116.57           C
ATOM    332  C   VAL    43       5.389  43.733   5.361  1.00116.57           C
ATOM    333  O   VAL    43       5.574  44.373   4.328  1.00116.57           O
ATOM    334  N   ASN    44       6.238  43.786   6.412  1.00146.18           N
ATOM    335  CA  ASN    44       7.520  44.405   6.263  1.00146.18           C
ATOM    336  CB  ASN    44       7.559  45.935   6.041  1.00146.18           C
ATOM    337  CG  ASN    44       7.065  46.696   7.247  1.00146.18           C
ATOM    338  OD1 ASN    44       5.911  47.111   7.287  1.00146.18           O
ATOM    339  ND2 ASN    44       7.962  46.920   8.243  1.00146.18           N
ATOM    340  C   ASN    44       8.420  44.008   7.392  1.00146.18           C
ATOM    341  O   ASN    44       7.974  43.657   8.487  1.00146.18           O
ATOM    342  N   THR    45       9.742  44.050   7.121  1.00 49.99           N
ATOM    343  CA  THR    45      10.728  43.617   8.069  1.00 49.99           C
ATOM    344  CB  THR    45      11.537  42.461   7.558  1.00 49.99           C
ATOM    345  OG1 THR    45      10.680  41.378   7.228  1.00 49.99           O
ATOM    346  CG2 THR    45      12.539  42.027   8.642  1.00 49.99           C
ATOM    347  C   THR    45      11.675  44.748   8.317  1.00 49.99           C
ATOM    348  O   THR    45      11.938  45.558   7.429  1.00 49.99           O
ATOM    349  N   PHE    46      12.198  44.828   9.559  1.00 67.82           N
ATOM    350  CA  PHE    46      13.125  45.857   9.934  1.00 67.82           C
ATOM    351  CB  PHE    46      12.690  46.616  11.199  1.00 67.82           C
ATOM    352  CG  PHE    46      11.367  47.250  10.952  1.00 67.82           C
ATOM    353  CD1 PHE    46      11.275  48.509  10.407  1.00 67.82           C
ATOM    354  CD2 PHE    46      10.212  46.578  11.278  1.00 67.82           C
ATOM    355  CE1 PHE    46      10.045  49.082  10.188  1.00 67.82           C
ATOM    356  CE2 PHE    46       8.979  47.146  11.061  1.00 67.82           C
ATOM    357  CZ  PHE    46       8.894  48.403  10.512  1.00 67.82           C
ATOM    358  C   PHE    46      14.398  45.169  10.316  1.00 67.82           C
ATOM    359  O   PHE    46      14.385  44.197  11.072  1.00 67.82           O
ATOM    360  N   VAL    47      15.542  45.652   9.792  1.00 95.58           N
ATOM    361  CA  VAL    47      16.797  45.066  10.170  1.00 95.58           C
ATOM    362  CB  VAL    47      17.835  45.107   9.087  1.00 95.58           C
ATOM    363  CG1 VAL    47      18.170  46.578   8.782  1.00 95.58           C
ATOM    364  CG2 VAL    47      19.049  44.281   9.547  1.00 95.58           C
ATOM    365  C   VAL    47      17.331  45.858  11.320  1.00 95.58           C
ATOM    366  O   VAL    47      17.254  47.086  11.330  1.00 95.58           O
ATOM    367  N   HIS    48      17.888  45.165  12.331  1.00105.84           N
ATOM    368  CA  HIS    48      18.424  45.860  13.466  1.00105.84           C
ATOM    369  ND1 HIS    48      15.541  46.322  14.832  1.00105.84           N
ATOM    370  CG  HIS    48      16.387  45.236  14.836  1.00105.84           C
ATOM    371  CB  HIS    48      17.882  45.329  14.805  1.00105.84           C
ATOM    372  NE2 HIS    48      14.251  44.513  14.887  1.00105.84           N
ATOM    373  CD2 HIS    48      15.581  44.139  14.870  1.00105.84           C
ATOM    374  CE1 HIS    48      14.277  45.833  14.863  1.00105.84           C
ATOM    375  C   HIS    48      19.891  45.583  13.473  1.00105.84           C
ATOM    376  O   HIS    48      20.282  44.477  13.118  1.00105.84           O
ATOM    377  N   GLU    49      20.732  46.593  13.814  1.00288.48           N
ATOM    378  CA  GLU    49      22.162  46.421  13.967  1.00288.48           C
ATOM    379  CB  GLU    49      22.848  45.289  13.159  1.00288.48           C
ATOM    380  CG  GLU    49      24.157  44.770  13.767  1.00288.48           C
ATOM    381  CD  GLU    49      24.715  43.686  12.855  1.00288.48           C
ATOM    382  OE1 GLU    49      23.936  42.773  12.468  1.00288.48           O
ATOM    383  OE2 GLU    49      25.930  43.759  12.527  1.00288.48           O
ATOM    384  C   GLU    49      22.844  47.664  13.499  1.00288.48           C
ATOM    385  O   GLU    49      22.236  48.725  13.366  1.00288.48           O
ATOM    386  N   SER    50      24.168  47.539  13.273  1.00113.47           N
ATOM    387  CA  SER    50      24.988  48.608  12.795  1.00113.47           C
ATOM    388  CB  SER    50      26.490  48.405  13.061  1.00113.47           C
ATOM    389  OG  SER    50      26.966  47.274  12.347  1.00113.47           O
ATOM    390  C   SER    50      24.795  48.737  11.320  1.00113.47           C
ATOM    391  O   SER    50      24.613  47.754  10.602  1.00113.47           O
ATOM    392  N   LEU    51      24.833  49.997  10.850  1.00 51.36           N
ATOM    393  CA  LEU    51      24.644  50.355   9.479  1.00 51.36           C
ATOM    394  CB  LEU    51      24.630  51.879   9.276  1.00 51.36           C
ATOM    395  CG  LEU    51      23.504  52.591  10.046  1.00 51.36           C
ATOM    396  CD1 LEU    51      23.535  54.108   9.800  1.00 51.36           C
ATOM    397  CD2 LEU    51      22.136  51.964   9.730  1.00 51.36           C
ATOM    398  C   LEU    51      25.773  49.828   8.648  1.00 51.36           C
ATOM    399  O   LEU    51      25.557  49.272   7.574  1.00 51.36           O
ATOM    400  N   ALA    52      27.013  49.945   9.153  1.00 40.15           N
ATOM    401  CA  ALA    52      28.177  49.631   8.376  1.00 40.15           C
ATOM    402  CB  ALA    52      29.483  49.831   9.161  1.00 40.15           C
ATOM    403  C   ALA    52      28.143  48.205   7.923  1.00 40.15           C
ATOM    404  O   ALA    52      28.514  47.908   6.790  1.00 40.15           O
ATOM    405  N   ASP    53      27.708  47.277   8.789  1.00 78.16           N
ATOM    406  CA  ASP    53      27.705  45.886   8.437  1.00 78.16           C
ATOM    407  CB  ASP    53      27.274  44.981   9.604  1.00 78.16           C
ATOM    408  CG  ASP    53      27.661  43.561   9.232  1.00 78.16           C
ATOM    409  OD1 ASP    53      28.412  43.411   8.232  1.00 78.16           O
ATOM    410  OD2 ASP    53      27.219  42.612   9.933  1.00 78.16           O
ATOM    411  C   ASP    53      26.739  45.664   7.313  1.00 78.16           C
ATOM    412  O   ASP    53      26.962  44.824   6.441  1.00 78.16           O
ATOM    413  N   VAL    54      25.616  46.405   7.333  1.00 46.42           N
ATOM    414  CA  VAL    54      24.571  46.284   6.357  1.00 46.42           C
ATOM    415  CB  VAL    54      23.399  47.171   6.659  1.00 46.42           C
ATOM    416  CG1 VAL    54      22.386  47.049   5.509  1.00 46.42           C
ATOM    417  CG2 VAL    54      22.824  46.776   8.029  1.00 46.42           C
ATOM    418  C   VAL    54      25.083  46.680   5.004  1.00 46.42           C
ATOM    419  O   VAL    54      24.788  46.027   4.006  1.00 46.42           O
ATOM    420  N   GLN    55      25.868  47.770   4.948  1.00120.37           N
ATOM    421  CA  GLN    55      26.375  48.349   3.734  1.00120.37           C
ATOM    422  CB  GLN    55      27.079  49.681   4.015  1.00120.37           C
ATOM    423  CG  GLN    55      26.212  50.633   4.849  1.00120.37           C
ATOM    424  CD  GLN    55      24.805  50.720   4.268  1.00120.37           C
ATOM    425  OE1 GLN    55      24.067  49.735   4.241  1.00120.37           O
ATOM    426  NE2 GLN    55      24.409  51.940   3.814  1.00120.37           N
ATOM    427  C   GLN    55      27.345  47.407   3.085  1.00120.37           C
ATOM    428  O   GLN    55      27.437  47.342   1.860  1.00120.37           O
ATOM    429  N   ALA    56      28.086  46.652   3.918  1.00 64.94           N
ATOM    430  CA  ALA    56      29.121  45.727   3.551  1.00 64.94           C
ATOM    431  CB  ALA    56      29.819  45.088   4.767  1.00 64.94           C
ATOM    432  C   ALA    56      28.560  44.623   2.716  1.00 64.94           C
ATOM    433  O   ALA    56      29.298  43.989   1.963  1.00 64.94           O
ATOM    434  N   VAL    57      27.261  44.310   2.881  1.00125.05           N
ATOM    435  CA  VAL    57      26.667  43.240   2.133  1.00125.05           C
ATOM    436  CB  VAL    57      25.180  43.142   2.333  1.00125.05           C
ATOM    437  CG1 VAL    57      24.898  42.850   3.818  1.00125.05           C
ATOM    438  CG2 VAL    57      24.512  44.420   1.802  1.00125.05           C
ATOM    439  C   VAL    57      26.919  43.548   0.692  1.00125.05           C
ATOM    440  O   VAL    57      27.200  42.668  -0.104  1.00125.05           O
ATOM    441  N   CYS    58      26.873  44.822   0.302  1.00 85.95           N
ATOM    442  CA  CYS    58      27.072  45.181  -1.073  1.00 85.95           C
ATOM    443  CB  CYS    58      26.731  46.652  -1.370  1.00 85.95           C
ATOM    444  SG  CYS    58      24.951  46.956  -1.159  1.00 85.95           S
ATOM    445  C   CYS    58      28.470  44.889  -1.542  1.00 85.95           C
ATOM    446  O   CYS    58      28.711  44.838  -2.748  1.00 85.95           O
ATOM    447  N   SER    59      29.450  44.783  -0.622  1.00106.32           N
ATOM    448  CA  SER    59      30.810  44.493  -1.000  1.00106.32           C
ATOM    449  CB  SER    59      31.848  45.155  -0.075  1.00106.32           C
ATOM    450  OG  SER    59      33.169  44.838  -0.492  1.00106.32           O
ATOM    451  C   SER    59      31.030  43.011  -0.944  1.00106.32           C
ATOM    452  O   SER    59      30.203  42.255  -0.443  1.00106.32           O
ATOM    453  N   GLN    60      32.191  42.564  -1.462  1.00147.11           N
ATOM    454  CA  GLN    60      32.585  41.187  -1.526  1.00147.11           C
ATOM    455  CB  GLN    60      33.883  40.972  -2.321  1.00147.11           C
ATOM    456  CG  GLN    60      33.753  41.453  -3.767  1.00147.11           C
ATOM    457  CD  GLN    60      32.483  40.845  -4.348  1.00147.11           C
ATOM    458  OE1 GLN    60      32.262  39.639  -4.265  1.00147.11           O
ATOM    459  NE2 GLN    60      31.612  41.703  -4.944  1.00147.11           N
ATOM    460  C   GLN    60      32.785  40.674  -0.138  1.00147.11           C
ATOM    461  O   GLN    60      32.722  39.469   0.098  1.00147.11           O
ATOM    462  N   LYS    61      33.130  41.574   0.800  1.00142.13           N
ATOM    463  CA  LYS    61      33.386  41.190   2.158  1.00142.13           C
ATOM    464  CB  LYS    61      33.814  42.397   3.009  1.00142.13           C
ATOM    465  CG  LYS    61      34.093  42.055   4.471  1.00142.13           C
ATOM    466  CD  LYS    61      35.321  41.169   4.664  1.00142.13           C
ATOM    467  CE  LYS    61      36.624  41.839   4.227  1.00142.13           C
ATOM    468  NZ  LYS    61      37.771  40.954   4.523  1.00142.13           N
ATOM    469  C   LYS    61      32.173  40.606   2.826  1.00142.13           C
ATOM    470  O   LYS    61      32.220  39.491   3.339  1.00142.13           O
ATOM    471  N   ASN    62      31.064  41.367   2.876  1.00116.58           N
ATOM    472  CA  ASN    62      29.858  40.966   3.548  1.00116.58           C
ATOM    473  CB  ASN    62      29.070  42.127   4.164  1.00116.58           C
ATOM    474  CG  ASN    62      28.117  41.546   5.198  1.00116.58           C
ATOM    475  OD1 ASN    62      26.980  41.191   4.897  1.00116.58           O
ATOM    476  ND2 ASN    62      28.601  41.429   6.462  1.00116.58           N
ATOM    477  C   ASN    62      28.915  40.125   2.736  1.00116.58           C
ATOM    478  O   ASN    62      28.045  39.499   3.331  1.00116.58           O
ATOM    479  N   VAL    63      28.943  40.122   1.384  1.00155.58           N
ATOM    480  CA  VAL    63      27.994  39.216   0.778  1.00155.58           C
ATOM    481  CB  VAL    63      26.753  39.743   0.116  1.00155.58           C
ATOM    482  CG1 VAL    63      25.938  40.581   1.104  1.00155.58           C
ATOM    483  CG2 VAL    63      27.098  40.264  -1.294  1.00155.58           C
ATOM    484  C   VAL    63      28.594  38.481  -0.365  1.00155.58           C
ATOM    485  O   VAL    63      29.748  38.685  -0.739  1.00155.58           O
ATOM    486  N   ALA    64      27.765  37.567  -0.920  1.00 51.64           N
ATOM    487  CA  ALA    64      28.062  36.828  -2.106  1.00 51.64           C
ATOM    488  CB  ALA    64      28.273  35.325  -1.864  1.00 51.64           C
ATOM    489  C   ALA    64      26.862  36.973  -2.994  1.00 51.64           C
ATOM    490  O   ALA    64      25.753  37.219  -2.521  1.00 51.64           O
ATOM    491  N   CYS    65      27.050  36.846  -4.322  1.00 77.85           N
ATOM    492  CA  CYS    65      25.920  36.992  -5.189  1.00 77.85           C
ATOM    493  CB  CYS    65      26.285  36.985  -6.686  1.00 77.85           C
ATOM    494  SG  CYS    65      24.845  37.280  -7.755  1.00 77.85           S
ATOM    495  C   CYS    65      25.014  35.840  -4.905  1.00 77.85           C
ATOM    496  O   CYS    65      25.460  34.700  -4.790  1.00 77.85           O
ATOM    497  N   LYS    66      23.701  36.107  -4.766  1.00124.83           N
ATOM    498  CA  LYS    66      22.835  35.009  -4.470  1.00124.83           C
ATOM    499  CB  LYS    66      21.783  35.274  -3.379  1.00124.83           C
ATOM    500  CG  LYS    66      20.925  34.036  -3.090  1.00124.83           C
ATOM    501  CD  LYS    66      20.101  34.123  -1.804  1.00124.83           C
ATOM    502  CE  LYS    66      19.355  32.829  -1.468  1.00124.83           C
ATOM    503  NZ  LYS    66      18.302  32.573  -2.476  1.00124.83           N
ATOM    504  C   LYS    66      22.092  34.666  -5.708  1.00124.83           C
ATOM    505  O   LYS    66      21.605  35.543  -6.421  1.00124.83           O
ATOM    506  N   ASN    67      21.998  33.350  -5.976  1.00138.80           N
ATOM    507  CA  ASN    67      21.317  32.873  -7.134  1.00138.80           C
ATOM    508  CB  ASN    67      21.584  31.388  -7.437  1.00138.80           C
ATOM    509  CG  ASN    67      23.039  31.241  -7.863  1.00138.80           C
ATOM    510  OD1 ASN    67      23.510  31.944  -8.756  1.00138.80           O
ATOM    511  ND2 ASN    67      23.776  30.306  -7.205  1.00138.80           N
ATOM    512  C   ASN    67      19.859  33.024  -6.877  1.00138.80           C
ATOM    513  O   ASN    67      19.416  33.107  -5.732  1.00138.80           O
ATOM    514  N   GLY    68      19.072  33.078  -7.964  1.00 35.17           N
ATOM    515  CA  GLY    68      17.654  33.217  -7.842  1.00 35.17           C
ATOM    516  C   GLY    68      17.307  34.607  -8.251  1.00 35.17           C
ATOM    517  O   GLY    68      16.264  34.837  -8.860  1.00 35.17           O
ATOM    518  N   GLN    69      18.182  35.581  -7.941  1.00100.91           N
ATOM    519  CA  GLN    69      17.874  36.906  -8.375  1.00100.91           C
ATOM    520  CB  GLN    69      17.999  38.000  -7.302  1.00100.91           C
ATOM    521  CG  GLN    69      16.829  38.033  -6.312  1.00100.91           C
ATOM    522  CD  GLN    69      17.044  36.979  -5.241  1.00100.91           C
ATOM    523  OE1 GLN    69      16.195  36.783  -4.372  1.00100.91           O
ATOM    524  NE2 GLN    69      18.214  36.288  -5.290  1.00100.91           N
ATOM    525  C   GLN    69      18.819  37.218  -9.474  1.00100.91           C
ATOM    526  O   GLN    69      19.921  36.674  -9.524  1.00100.91           O
ATOM    527  N   THR    70      18.396  38.091 -10.406  1.00126.36           N
ATOM    528  CA  THR    70      19.261  38.400 -11.500  1.00126.36           C
ATOM    529  CB  THR    70      18.647  39.379 -12.467  1.00126.36           C
ATOM    530  OG1 THR    70      19.545  39.647 -13.532  1.00126.36           O
ATOM    531  CG2 THR    70      18.255  40.679 -11.744  1.00126.36           C
ATOM    532  C   THR    70      20.503  38.968 -10.909  1.00126.36           C
ATOM    533  O   THR    70      21.611  38.538 -11.229  1.00126.36           O
ATOM    534  N   ASN    71      20.347  39.948 -10.005  1.00210.38           N
ATOM    535  CA  ASN    71      21.496  40.440  -9.328  1.00210.38           C
ATOM    536  CB  ASN    71      22.118  41.686  -9.982  1.00210.38           C
ATOM    537  CG  ASN    71      23.502  41.887  -9.379  1.00210.38           C
ATOM    538  OD1 ASN    71      23.816  41.338  -8.323  1.00210.38           O
ATOM    539  ND2 ASN    71      24.351  42.700 -10.063  1.00210.38           N
ATOM    540  C   ASN    71      21.056  40.821  -7.954  1.00210.38           C
ATOM    541  O   ASN    71      20.417  41.853  -7.757  1.00210.38           O
ATOM    542  N   CYS    72      21.382  39.978  -6.960  1.00 69.51           N
ATOM    543  CA  CYS    72      21.073  40.301  -5.601  1.00 69.51           C
ATOM    544  CB  CYS    72      19.734  39.739  -5.097  1.00 69.51           C
ATOM    545  SG  CYS    72      18.332  40.658  -5.799  1.00 69.51           S
ATOM    546  C   CYS    72      22.176  39.727  -4.787  1.00 69.51           C
ATOM    547  O   CYS    72      22.995  38.965  -5.299  1.00 69.51           O
ATOM    548  N   TYR    73      22.253  40.106  -3.497  1.00 60.60           N
ATOM    549  CA  TYR    73      23.335  39.593  -2.715  1.00 60.60           C
ATOM    550  CB  TYR    73      24.431  40.642  -2.482  1.00 60.60           C
ATOM    551  CG  TYR    73      24.969  40.996  -3.828  1.00 60.60           C
ATOM    552  CD1 TYR    73      25.847  40.164  -4.485  1.00 60.60           C
ATOM    553  CD2 TYR    73      24.597  42.173  -4.434  1.00 60.60           C
ATOM    554  CE1 TYR    73      26.338  40.497  -5.727  1.00 60.60           C
ATOM    555  CE2 TYR    73      25.084  42.511  -5.676  1.00 60.60           C
ATOM    556  CZ  TYR    73      25.956  41.672  -6.327  1.00 60.60           C
ATOM    557  OH  TYR    73      26.460  42.011  -7.602  1.00 60.60           O
ATOM    558  C   TYR    73      22.819  39.144  -1.385  1.00 60.60           C
ATOM    559  O   TYR    73      21.932  39.772  -0.810  1.00 60.60           O
ATOM    560  N   GLN    74      23.375  38.023  -0.873  1.00 50.39           N
ATOM    561  CA  GLN    74      22.999  37.478   0.405  1.00 50.39           C
ATOM    562  CB  GLN    74      22.775  35.954   0.389  1.00 50.39           C
ATOM    563  CG  GLN    74      22.374  35.385   1.752  1.00 50.39           C
ATOM    564  CD  GLN    74      22.388  33.867   1.658  1.00 50.39           C
ATOM    565  OE1 GLN    74      22.924  33.299   0.708  1.00 50.39           O
ATOM    566  NE2 GLN    74      21.791  33.188   2.673  1.00 50.39           N
ATOM    567  C   GLN    74      24.144  37.734   1.342  1.00 50.39           C
ATOM    568  O   GLN    74      25.301  37.598   0.955  1.00 50.39           O
ATOM    569  N   SER    75      23.852  38.106   2.608  1.00 52.49           N
ATOM    570  CA  SER    75      24.889  38.467   3.542  1.00 52.49           C
ATOM    571  CB  SER    75      24.374  39.280   4.745  1.00 52.49           C
ATOM    572  OG  SER    75      23.534  38.479   5.563  1.00 52.49           O
ATOM    573  C   SER    75      25.592  37.258   4.092  1.00 52.49           C
ATOM    574  O   SER    75      25.014  36.183   4.229  1.00 52.49           O
ATOM    575  N   TYR    76      26.906  37.406   4.374  1.00 73.17           N
ATOM    576  CA  TYR    76      27.690  36.376   4.990  1.00 73.17           C
ATOM    577  CB  TYR    76      29.216  36.611   4.988  1.00 73.17           C
ATOM    578  CG  TYR    76      29.782  36.465   3.615  1.00 73.17           C
ATOM    579  CD1 TYR    76      29.835  35.240   2.987  1.00 73.17           C
ATOM    580  CD2 TYR    76      30.309  37.557   2.971  1.00 73.17           C
ATOM    581  CE1 TYR    76      30.373  35.125   1.724  1.00 73.17           C
ATOM    582  CE2 TYR    76      30.847  37.451   1.712  1.00 73.17           C
ATOM    583  CZ  TYR    76      30.875  36.233   1.084  1.00 73.17           C
ATOM    584  OH  TYR    76      31.427  36.122  -0.210  1.00 73.17           O
ATOM    585  C   TYR    76      27.301  36.262   6.430  1.00 73.17           C
ATOM    586  O   TYR    76      27.154  35.161   6.955  1.00 73.17           O
ATOM    587  N   SER    77      27.146  37.417   7.109  1.00 37.71           N
ATOM    588  CA  SER    77      26.857  37.424   8.516  1.00 37.71           C
ATOM    589  CB  SER    77      27.396  38.670   9.239  1.00 37.71           C
ATOM    590  OG  SER    77      26.748  39.836   8.752  1.00 37.71           O
ATOM    591  C   SER    77      25.377  37.373   8.734  1.00 37.71           C
ATOM    592  O   SER    77      24.591  37.620   7.822  1.00 37.71           O
ATOM    593  N   THR    78      24.970  37.029   9.976  1.00101.93           N
ATOM    594  CA  THR    78      23.578  36.961  10.320  1.00101.93           C
ATOM    595  CB  THR    78      23.261  35.881  11.312  1.00101.93           C
ATOM    596  OG1 THR    78      23.922  36.133  12.544  1.00101.93           O
ATOM    597  CG2 THR    78      23.722  34.534  10.729  1.00101.93           C
ATOM    598  C   THR    78      23.182  38.267  10.933  1.00101.93           C
ATOM    599  O   THR    78      24.028  39.022  11.412  1.00101.93           O
ATOM    600  N   MET    79      21.866  38.565  10.935  1.00 40.63           N
ATOM    601  CA  MET    79      21.415  39.817  11.473  1.00 40.63           C
ATOM    602  CB  MET    79      21.040  40.838  10.385  1.00 40.63           C
ATOM    603  CG  MET    79      22.226  41.222   9.496  1.00 40.63           C
ATOM    604  SD  MET    79      21.840  42.406   8.171  1.00 40.63           S
ATOM    605  CE  MET    79      23.489  42.318   7.412  1.00 40.63           C
ATOM    606  C   MET    79      20.184  39.574  12.285  1.00 40.63           C
ATOM    607  O   MET    79      19.503  38.562  12.131  1.00 40.63           O
ATOM    608  N   SER    80      19.883  40.511  13.203  1.00 82.68           N
ATOM    609  CA  SER    80      18.687  40.404  13.982  1.00 82.68           C
ATOM    610  CB  SER    80      18.773  41.101  15.349  1.00 82.68           C
ATOM    611  OG  SER    80      19.713  40.430  16.177  1.00 82.68           O
ATOM    612  C   SER    80      17.637  41.108  13.190  1.00 82.68           C
ATOM    613  O   SER    80      17.879  42.191  12.659  1.00 82.68           O
ATOM    614  N   ILE    81      16.444  40.495  13.060  1.00 50.41           N
ATOM    615  CA  ILE    81      15.429  41.129  12.271  1.00 50.41           C
ATOM    616  CB  ILE    81      15.352  40.602  10.867  1.00 50.41           C
ATOM    617  CG1 ILE    81      14.954  39.117  10.870  1.00 50.41           C
ATOM    618  CG2 ILE    81      16.697  40.882  10.175  1.00 50.41           C
ATOM    619  CD1 ILE    81      14.619  38.577   9.481  1.00 50.41           C
ATOM    620  C   ILE    81      14.095  40.873  12.895  1.00 50.41           C
ATOM    621  O   ILE    81      13.905  39.882  13.597  1.00 50.41           O
ATOM    622  N   THR    82      13.135  41.793  12.665  1.00 54.29           N
ATOM    623  CA  THR    82      11.797  41.610  13.145  1.00 54.29           C
ATOM    624  CB  THR    82      11.417  42.633  14.177  1.00 54.29           C
ATOM    625  OG1 THR    82      12.327  42.587  15.265  1.00 54.29           O
ATOM    626  CG2 THR    82       9.989  42.342  14.666  1.00 54.29           C
ATOM    627  C   THR    82      10.889  41.821  11.971  1.00 54.29           C
ATOM    628  O   THR    82      10.961  42.857  11.310  1.00 54.29           O
ATOM    629  N   ASP    83      10.005  40.847  11.666  1.00118.19           N
ATOM    630  CA  ASP    83       9.123  41.056  10.550  1.00118.19           C
ATOM    631  CB  ASP    83       9.198  39.991   9.437  1.00118.19           C
ATOM    632  CG  ASP    83       8.710  38.640   9.932  1.00118.19           C
ATOM    633  OD1 ASP    83       7.511  38.536  10.305  1.00118.19           O
ATOM    634  OD2 ASP    83       9.535  37.686   9.929  1.00118.19           O
ATOM    635  C   ASP    83       7.719  41.170  11.052  1.00118.19           C
ATOM    636  O   ASP    83       7.296  40.445  11.953  1.00118.19           O
ATOM    637  N   CYS    84       6.960  42.129  10.488  1.00 54.39           N
ATOM    638  CA  CYS    84       5.616  42.324  10.941  1.00 54.39           C
ATOM    639  CB  CYS    84       5.360  43.773  11.391  1.00 54.39           C
ATOM    640  SG  CYS    84       6.571  44.311  12.642  1.00 54.39           S
ATOM    641  C   CYS    84       4.684  41.996   9.812  1.00 54.39           C
ATOM    642  O   CYS    84       4.743  42.598   8.741  1.00 54.39           O
ATOM    643  N   ARG    85       3.782  41.017  10.037  1.00 62.77           N
ATOM    644  CA  ARG    85       2.862  40.596   9.015  1.00 62.77           C
ATOM    645  CB  ARG    85       2.800  39.067   8.829  1.00 62.77           C
ATOM    646  CG  ARG    85       1.712  38.630   7.843  1.00 62.77           C
ATOM    647  CD  ARG    85       1.346  37.144   7.916  1.00 62.77           C
ATOM    648  NE  ARG    85       0.206  36.926   6.979  1.00 62.77           N
ATOM    649  CZ  ARG    85      -0.799  36.058   7.297  1.00 62.77           C
ATOM    650  NH1 ARG    85      -0.787  35.401   8.493  1.00 62.77           N
ATOM    651  NH2 ARG    85      -1.817  35.844   6.412  1.00 62.77           N
ATOM    652  C   ARG    85       1.481  41.002   9.424  1.00 62.77           C
ATOM    653  O   ARG    85       1.029  40.676  10.520  1.00 62.77           O
ATOM    654  N   GLU    86       0.764  41.718   8.534  1.00 37.20           N
ATOM    655  CA  GLU    86      -0.579  42.114   8.856  1.00 37.20           C
ATOM    656  CB  GLU    86      -1.201  43.131   7.881  1.00 37.20           C
ATOM    657  CG  GLU    86      -2.628  43.531   8.274  1.00 37.20           C
ATOM    658  CD  GLU    86      -3.220  44.391   7.165  1.00 37.20           C
ATOM    659  OE1 GLU    86      -2.605  44.452   6.066  1.00 37.20           O
ATOM    660  OE2 GLU    86      -4.302  44.991   7.400  1.00 37.20           O
ATOM    661  C   GLU    86      -1.435  40.895   8.805  1.00 37.20           C
ATOM    662  O   GLU    86      -1.218  40.002   7.988  1.00 37.20           O
ATOM    663  N   THR    87      -2.440  40.825   9.698  1.00103.34           N
ATOM    664  CA  THR    87      -3.306  39.685   9.714  1.00103.34           C
ATOM    665  CB  THR    87      -3.102  38.789  10.899  1.00103.34           C
ATOM    666  OG1 THR    87      -3.413  39.479  12.099  1.00103.34           O
ATOM    667  CG2 THR    87      -1.634  38.329  10.914  1.00103.34           C
ATOM    668  C   THR    87      -4.712  40.184   9.770  1.00103.34           C
ATOM    669  O   THR    87      -4.957  41.387   9.706  1.00103.34           O
ATOM    670  N   GLY    88      -5.681  39.255   9.882  1.00 30.73           N
ATOM    671  CA  GLY    88      -7.055  39.656   9.920  1.00 30.73           C
ATOM    672  C   GLY    88      -7.494  39.824   8.507  1.00 30.73           C
ATOM    673  O   GLY    88      -6.952  39.192   7.601  1.00 30.73           O
ATOM    674  N   SER    89      -8.535  40.647   8.280  1.00 93.50           N
ATOM    675  CA  SER    89      -8.944  40.836   6.923  1.00 93.50           C
ATOM    676  CB  SER    89     -10.189  40.009   6.556  1.00 93.50           C
ATOM    677  OG  SER    89      -9.918  38.620   6.677  1.00 93.50           O
ATOM    678  C   SER    89      -9.321  42.274   6.755  1.00 93.50           C
ATOM    679  O   SER    89     -10.282  42.584   6.052  1.00 93.50           O
ATOM    680  N   SER    90      -8.563  43.199   7.379  1.00109.64           N
ATOM    681  CA  SER    90      -8.893  44.578   7.191  1.00109.64           C
ATOM    682  CB  SER    90      -9.717  45.187   8.340  1.00109.64           C
ATOM    683  OG  SER    90      -8.935  45.259   9.523  1.00109.64           O
ATOM    684  C   SER    90      -7.617  45.354   7.117  1.00109.64           C
ATOM    685  O   SER    90      -6.783  45.303   8.017  1.00109.64           O
ATOM    686  N   LYS    91      -7.458  46.097   6.011  1.00151.20           N
ATOM    687  CA  LYS    91      -6.368  46.974   5.689  1.00151.20           C
ATOM    688  CB  LYS    91      -6.327  47.377   4.205  1.00151.20           C
ATOM    689  CG  LYS    91      -5.823  46.255   3.295  1.00151.20           C
ATOM    690  CD  LYS    91      -6.774  45.062   3.188  1.00151.20           C
ATOM    691  CE  LYS    91      -6.151  43.865   2.466  1.00151.20           C
ATOM    692  NZ  LYS    91      -5.651  44.282   1.137  1.00151.20           N
ATOM    693  C   LYS    91      -6.494  48.225   6.505  1.00151.20           C
ATOM    694  O   LYS    91      -5.633  49.103   6.433  1.00151.20           O
ATOM    695  N   TYR    92      -7.599  48.344   7.270  1.00167.37           N
ATOM    696  CA  TYR    92      -7.982  49.547   7.961  1.00167.37           C
ATOM    697  CB  TYR    92      -9.457  49.564   8.400  1.00167.37           C
ATOM    698  CG  TYR    92     -10.358  49.420   7.223  1.00167.37           C
ATOM    699  CD1 TYR    92     -10.712  48.169   6.774  1.00167.37           C
ATOM    700  CD2 TYR    92     -10.860  50.528   6.579  1.00167.37           C
ATOM    701  CE1 TYR    92     -11.550  48.017   5.694  1.00167.37           C
ATOM    702  CE2 TYR    92     -11.699  50.382   5.499  1.00167.37           C
ATOM    703  CZ  TYR    92     -12.045  49.129   5.056  1.00167.37           C
ATOM    704  OH  TYR    92     -12.908  48.986   3.949  1.00167.37           O
ATOM    705  C   TYR    92      -7.226  49.671   9.245  1.00167.37           C
ATOM    706  O   TYR    92      -6.658  48.723   9.782  1.00167.37           O
ATOM    707  N   PRO    93      -7.309  50.889   9.724  1.00217.58           N
ATOM    708  CA  PRO    93      -6.548  51.408  10.831  1.00217.58           C
ATOM    709  CD  PRO    93      -7.643  51.956   8.793  1.00217.58           C
ATOM    710  CB  PRO    93      -6.822  52.905  10.864  1.00217.58           C
ATOM    711  CG  PRO    93      -7.047  53.242   9.386  1.00217.58           C
ATOM    712  C   PRO    93      -6.536  50.797  12.176  1.00217.58           C
ATOM    713  O   PRO    93      -5.775  51.289  13.006  1.00217.58           O
ATOM    714  N   ASN    94      -7.406  49.852  12.518  1.00133.63           N
ATOM    715  CA  ASN    94      -6.925  49.199  13.687  1.00133.63           C
ATOM    716  CB  ASN    94      -8.050  48.595  14.539  1.00133.63           C
ATOM    717  CG  ASN    94      -8.907  49.753  15.042  1.00133.63           C
ATOM    718  OD1 ASN    94     -10.135  49.673  15.066  1.00133.63           O
ATOM    719  ND2 ASN    94      -8.241  50.868  15.446  1.00133.63           N
ATOM    720  C   ASN    94      -6.124  48.093  13.062  1.00133.63           C
ATOM    721  O   ASN    94      -6.612  46.974  12.928  1.00133.63           O
ATOM    722  N   CYS    95      -4.866  48.386  12.646  1.00 82.66           N
ATOM    723  CA  CYS    95      -4.103  47.427  11.894  1.00 82.66           C
ATOM    724  CB  CYS    95      -2.791  47.975  11.282  1.00 82.66           C
ATOM    725  SG  CYS    95      -2.982  49.412  10.175  1.00 82.66           S
ATOM    726  C   CYS    95      -3.711  46.322  12.822  1.00 82.66           C
ATOM    727  O   CYS    95      -3.299  46.577  13.951  1.00 82.66           O
ATOM    728  N   ALA    96      -3.823  45.055  12.365  1.00 53.60           N
ATOM    729  CA  ALA    96      -3.463  43.972  13.233  1.00 53.60           C
ATOM    730  CB  ALA    96      -4.536  42.873  13.317  1.00 53.60           C
ATOM    731  C   ALA    96      -2.223  43.332  12.694  1.00 53.60           C
ATOM    732  O   ALA    96      -2.230  42.764  11.603  1.00 53.60           O
ATOM    733  N   TYR    97      -1.129  43.369  13.481  1.00 75.95           N
ATOM    734  CA  TYR    97       0.116  42.815  13.034  1.00 75.95           C
ATOM    735  CB  TYR    97       1.269  43.830  12.940  1.00 75.95           C
ATOM    736  CG  TYR    97       1.056  44.715  11.764  1.00 75.95           C
ATOM    737  CD1 TYR    97       1.374  44.269  10.503  1.00 75.95           C
ATOM    738  CD2 TYR    97       0.559  45.986  11.919  1.00 75.95           C
ATOM    739  CE1 TYR    97       1.191  45.075   9.405  1.00 75.95           C
ATOM    740  CE2 TYR    97       0.374  46.796  10.824  1.00 75.95           C
ATOM    741  CZ  TYR    97       0.689  46.342   9.566  1.00 75.95           C
ATOM    742  OH  TYR    97       0.501  47.172   8.440  1.00 75.95           O
ATOM    743  C   TYR    97       0.579  41.783  14.009  1.00 75.95           C
ATOM    744  O   TYR    97       0.265  41.837  15.197  1.00 75.95           O
ATOM    745  N   LYS    98       1.330  40.787  13.496  1.00103.81           N
ATOM    746  CA  LYS    98       1.901  39.767  14.325  1.00103.81           C
ATOM    747  CB  LYS    98       1.448  38.347  13.945  1.00103.81           C
ATOM    748  CG  LYS    98      -0.073  38.215  13.979  1.00103.81           C
ATOM    749  CD  LYS    98      -0.679  38.621  15.321  1.00103.81           C
ATOM    750  CE  LYS    98      -2.190  38.835  15.262  1.00103.81           C
ATOM    751  NZ  LYS    98      -2.683  39.283  16.584  1.00103.81           N
ATOM    752  C   LYS    98       3.376  39.859  14.102  1.00103.81           C
ATOM    753  O   LYS    98       3.828  40.015  12.969  1.00103.81           O
ATOM    754  N   THR    99       4.182  39.760  15.176  1.00110.83           N
ATOM    755  CA  THR    99       5.587  39.952  14.965  1.00110.83           C
ATOM    756  CB  THR    99       6.204  40.918  15.927  1.00110.83           C
ATOM    757  OG1 THR    99       7.523  41.246  15.515  1.00110.83           O
ATOM    758  CG2 THR    99       6.221  40.271  17.322  1.00110.83           C
ATOM    759  C   THR    99       6.329  38.667  15.128  1.00110.83           C
ATOM    760  O   THR    99       6.013  37.852  15.994  1.00110.83           O
ATOM    761  N   THR   100       7.337  38.450  14.256  1.00120.78           N
ATOM    762  CA  THR   100       8.191  37.303  14.387  1.00120.78           C
ATOM    763  CB  THR   100       8.035  36.275  13.312  1.00120.78           C
ATOM    764  OG1 THR   100       8.361  36.836  12.054  1.00120.78           O
ATOM    765  CG2 THR   100       6.586  35.765  13.321  1.00120.78           C
ATOM    766  C   THR   100       9.601  37.793  14.333  1.00120.78           C
ATOM    767  O   THR   100       9.989  38.519  13.419  1.00120.78           O
ATOM    768  N   GLN   101      10.416  37.400  15.326  1.00 81.26           N
ATOM    769  CA  GLN   101      11.771  37.856  15.339  1.00 81.26           C
ATOM    770  CB  GLN   101      12.242  38.350  16.719  1.00 81.26           C
ATOM    771  CG  GLN   101      13.695  38.833  16.731  1.00 81.26           C
ATOM    772  CD  GLN   101      13.986  39.397  18.115  1.00 81.26           C
ATOM    773  OE1 GLN   101      13.226  40.214  18.634  1.00 81.26           O
ATOM    774  NE2 GLN   101      15.114  38.956  18.733  1.00 81.26           N
ATOM    775  C   GLN   101      12.634  36.715  14.927  1.00 81.26           C
ATOM    776  O   GLN   101      12.318  35.554  15.183  1.00 81.26           O
ATOM    777  N   ALA   102      13.751  37.025  14.239  1.00 43.69           N
ATOM    778  CA  ALA   102      14.621  35.973  13.808  1.00 43.69           C
ATOM    779  CB  ALA   102      14.199  35.332  12.476  1.00 43.69           C
ATOM    780  C   ALA   102      15.988  36.531  13.597  1.00 43.69           C
ATOM    781  O   ALA   102      16.190  37.743  13.613  1.00 43.69           O
ATOM    782  N   ASN   103      16.979  35.629  13.454  1.00 81.66           N
ATOM    783  CA  ASN   103      18.318  36.030  13.136  1.00 81.66           C
ATOM    784  CB  ASN   103      19.339  35.759  14.253  1.00 81.66           C
ATOM    785  CG  ASN   103      19.141  36.812  15.330  1.00 81.66           C
ATOM    786  OD1 ASN   103      18.020  37.078  15.758  1.00 81.66           O
ATOM    787  ND2 ASN   103      20.263  37.439  15.775  1.00 81.66           N
ATOM    788  C   ASN   103      18.734  35.204  11.966  1.00 81.66           C
ATOM    789  O   ASN   103      18.831  33.982  12.069  1.00 81.66           O
ATOM    790  N   LYS   104      18.988  35.851  10.811  1.00176.18           N
ATOM    791  CA  LYS   104      19.391  35.093   9.664  1.00176.18           C
ATOM    792  CB  LYS   104      18.234  34.505   8.835  1.00176.18           C
ATOM    793  CG  LYS   104      17.389  33.448   9.549  1.00176.18           C
ATOM    794  CD  LYS   104      16.342  34.024  10.500  1.00176.18           C
ATOM    795  CE  LYS   104      15.255  34.818   9.771  1.00176.18           C
ATOM    796  NZ  LYS   104      14.674  34.001   8.682  1.00176.18           N
ATOM    797  C   LYS   104      20.139  35.986   8.729  1.00176.18           C
ATOM    798  O   LYS   104      20.437  37.141   9.031  1.00176.18           O
ATOM    799  N   HIS   105      20.487  35.422   7.556  1.00 57.56           N
ATOM    800  CA  HIS   105      21.184  36.126   6.523  1.00 57.56           C
ATOM    801  ND1 HIS   105      23.914  34.496   6.982  1.00 57.56           N
ATOM    802  CG  HIS   105      22.734  34.190   6.345  1.00 57.56           C
ATOM    803  CB  HIS   105      21.908  35.170   5.567  1.00 57.56           C
ATOM    804  NE2 HIS   105      23.490  32.359   7.423  1.00 57.56           N
ATOM    805  CD2 HIS   105      22.490  32.879   6.623  1.00 57.56           C
ATOM    806  CE1 HIS   105      24.324  33.366   7.612  1.00 57.56           C
ATOM    807  C   HIS   105      20.149  36.898   5.764  1.00 57.56           C
ATOM    808  O   HIS   105      18.969  36.553   5.794  1.00 57.56           O
ATOM    809  N   ILE   106      20.558  37.987   5.082  1.00126.99           N
ATOM    810  CA  ILE   106      19.585  38.781   4.389  1.00126.99           C
ATOM    811  CB  ILE   106      19.421  40.162   4.962  1.00126.99           C
ATOM    812  CG1 ILE   106      18.239  40.893   4.302  1.00126.99           C
ATOM    813  CG2 ILE   106      20.761  40.904   4.825  1.00126.99           C
ATOM    814  CD1 ILE   106      17.876  42.204   4.999  1.00126.99           C
ATOM    815  C   ILE   106      20.006  38.963   2.966  1.00126.99           C
ATOM    816  O   ILE   106      21.193  39.009   2.648  1.00126.99           O
ATOM    817  N   ILE   107      19.007  39.068   2.066  1.00103.80           N
ATOM    818  CA  ILE   107      19.279  39.286   0.680  1.00103.80           C
ATOM    819  CB  ILE   107      18.607  38.305  -0.235  1.00103.80           C
ATOM    820  CG1 ILE   107      19.129  38.466  -1.675  1.00103.80           C
ATOM    821  CG2 ILE   107      17.087  38.454  -0.060  1.00103.80           C
ATOM    822  CD1 ILE   107      18.802  37.283  -2.585  1.00103.80           C
ATOM    823  C   ILE   107      18.805  40.663   0.376  1.00103.80           C
ATOM    824  O   ILE   107      17.718  41.077   0.776  1.00103.80           O
ATOM    825  N   VAL   108      19.652  41.427  -0.328  1.00124.06           N
ATOM    826  CA  VAL   108      19.369  42.809  -0.551  1.00124.06           C
ATOM    827  CB  VAL   108      20.181  43.635   0.398  1.00124.06           C
ATOM    828  CG1 VAL   108      21.642  43.160   0.302  1.00124.06           C
ATOM    829  CG2 VAL   108      19.989  45.120   0.094  1.00124.06           C
ATOM    830  C   VAL   108      19.766  43.144  -1.951  1.00124.06           C
ATOM    831  O   VAL   108      20.519  42.409  -2.585  1.00124.06           O
ATOM    832  N   ALA   109      19.227  44.262  -2.480  1.00 45.89           N
ATOM    833  CA  ALA   109      19.570  44.717  -3.794  1.00 45.89           C
ATOM    834  CB  ALA   109      18.361  45.228  -4.596  1.00 45.89           C
ATOM    835  C   ALA   109      20.499  45.871  -3.599  1.00 45.89           C
ATOM    836  O   ALA   109      20.292  46.704  -2.718  1.00 45.89           O
ATOM    837  N   CYS   110      21.571  45.939  -4.410  1.00 51.71           N
ATOM    838  CA  CYS   110      22.501  47.013  -4.234  1.00 51.71           C
ATOM    839  CB  CYS   110      23.948  46.531  -3.995  1.00 51.71           C
ATOM    840  SG  CYS   110      24.087  45.622  -2.425  1.00 51.71           S
ATOM    841  C   CYS   110      22.461  47.851  -5.468  1.00 51.71           C
ATOM    842  O   CYS   110      22.118  47.383  -6.551  1.00 51.71           O
ATOM    843  N   GLU   111      22.773  49.149  -5.325  1.00109.88           N
ATOM    844  CA  GLU   111      22.745  49.997  -6.476  1.00109.88           C
ATOM    845  CB  GLU   111      21.958  51.291  -6.200  1.00109.88           C
ATOM    846  CG  GLU   111      22.432  52.016  -4.936  1.00109.88           C
ATOM    847  CD  GLU   111      21.513  53.195  -4.651  1.00109.88           C
ATOM    848  OE1 GLU   111      21.550  54.189  -5.425  1.00109.88           O
ATOM    849  OE2 GLU   111      20.754  53.113  -3.649  1.00109.88           O
ATOM    850  C   GLU   111      24.160  50.348  -6.803  1.00109.88           C
ATOM    851  O   GLU   111      24.674  51.378  -6.372  1.00109.88           O
ATOM    852  N   GLY   112      24.819  49.518  -7.633  1.00 38.72           N
ATOM    853  CA  GLY   112      26.200  49.759  -7.928  1.00 38.72           C
ATOM    854  C   GLY   112      26.984  49.199  -6.789  1.00 38.72           C
ATOM    855  O   GLY   112      28.127  49.586  -6.556  1.00 38.72           O
ATOM    856  N   ASN   113      26.351  48.280  -6.034  1.00111.07           N
ATOM    857  CA  ASN   113      26.951  47.675  -4.877  1.00111.07           C
ATOM    858  CB  ASN   113      28.168  46.791  -5.211  1.00111.07           C
ATOM    859  CG  ASN   113      27.715  45.531  -5.937  1.00111.07           C
ATOM    860  OD1 ASN   113      26.533  45.192  -5.957  1.00111.07           O
ATOM    861  ND2 ASN   113      28.695  44.803  -6.538  1.00111.07           N
ATOM    862  C   ASN   113      27.444  48.761  -3.986  1.00111.07           C
ATOM    863  O   ASN   113      28.342  48.541  -3.172  1.00111.07           O
ATOM    864  N   PRO   114      26.834  49.912  -4.039  1.00100.85           N
ATOM    865  CA  PRO   114      27.405  51.021  -3.357  1.00100.85           C
ATOM    866  CD  PRO   114      25.380  50.036  -3.990  1.00100.85           C
ATOM    867  CB  PRO   114      26.488  52.181  -3.667  1.00100.85           C
ATOM    868  CG  PRO   114      25.112  51.505  -3.597  1.00100.85           C
ATOM    869  C   PRO   114      27.293  50.736  -1.907  1.00100.85           C
ATOM    870  O   PRO   114      26.824  49.674  -1.493  1.00100.85           O
ATOM    871  N   TYR   115      27.685  51.736  -1.123  1.00109.95           N
ATOM    872  CA  TYR   115      27.619  51.677   0.288  1.00109.95           C
ATOM    873  CB  TYR   115      27.990  53.057   0.867  1.00109.95           C
ATOM    874  CG  TYR   115      27.947  53.082   2.354  1.00109.95           C
ATOM    875  CD1 TYR   115      29.069  52.763   3.088  1.00109.95           C
ATOM    876  CD2 TYR   115      26.794  53.446   3.010  1.00109.95           C
ATOM    877  CE1 TYR   115      29.034  52.797   4.461  1.00109.95           C
ATOM    878  CE2 TYR   115      26.759  53.483   4.384  1.00109.95           C
ATOM    879  CZ  TYR   115      27.877  53.157   5.110  1.00109.95           C
ATOM    880  OH  TYR   115      27.840  53.192   6.518  1.00109.95           O
ATOM    881  C   TYR   115      26.187  51.350   0.573  1.00109.95           C
ATOM    882  O   TYR   115      25.887  50.648   1.537  1.00109.95           O
ATOM    883  N   VAL   116      25.253  51.820  -0.283  1.00167.04           N
ATOM    884  CA  VAL   116      23.884  51.633   0.101  1.00167.04           C
ATOM    885  CB  VAL   116      23.111  52.912   0.051  1.00167.04           C
ATOM    886  CG1 VAL   116      23.718  53.884   1.077  1.00167.04           C
ATOM    887  CG2 VAL   116      23.137  53.447  -1.391  1.00167.04           C
ATOM    888  C   VAL   116      23.106  50.610  -0.682  1.00167.04           C
ATOM    889  O   VAL   116      23.066  50.568  -1.910  1.00167.04           O
ATOM    890  N   PRO   117      22.498  49.749   0.095  1.00150.82           N
ATOM    891  CA  PRO   117      21.564  48.778  -0.419  1.00150.82           C
ATOM    892  CD  PRO   117      23.172  49.277   1.295  1.00150.82           C
ATOM    893  CB  PRO   117      21.425  47.717   0.668  1.00150.82           C
ATOM    894  CG  PRO   117      22.736  47.815   1.464  1.00150.82           C
ATOM    895  C   PRO   117      20.255  49.459  -0.701  1.00150.82           C
ATOM    896  O   PRO   117      19.810  50.248   0.130  1.00150.82           O
ATOM    897  N   VAL   118      19.639  49.190  -1.868  1.00138.89           N
ATOM    898  CA  VAL   118      18.374  49.743  -2.263  1.00138.89           C
ATOM    899  CB  VAL   118      18.169  49.648  -3.744  1.00138.89           C
ATOM    900  CG1 VAL   118      16.785  50.221  -4.080  1.00138.89           C
ATOM    901  CG2 VAL   118      19.338  50.361  -4.444  1.00138.89           C
ATOM    902  C   VAL   118      17.188  49.074  -1.623  1.00138.89           C
ATOM    903  O   VAL   118      16.222  49.746  -1.268  1.00138.89           O
ATOM    904  N   HIS   119      17.195  47.733  -1.478  1.00 69.28           N
ATOM    905  CA  HIS   119      15.967  47.101  -1.071  1.00 69.28           C
ATOM    906  ND1 HIS   119      12.690  46.637  -1.739  1.00 69.28           N
ATOM    907  CG  HIS   119      13.862  45.956  -1.982  1.00 69.28           C
ATOM    908  CB  HIS   119      15.167  46.621  -2.295  1.00 69.28           C
ATOM    909  NE2 HIS   119      12.207  44.469  -1.606  1.00 69.28           N
ATOM    910  CD2 HIS   119      13.550  44.634  -1.895  1.00 69.28           C
ATOM    911  CE1 HIS   119      11.733  45.700  -1.522  1.00 69.28           C
ATOM    912  C   HIS   119      16.252  45.885  -0.251  1.00 69.28           C
ATOM    913  O   HIS   119      17.300  45.260  -0.388  1.00 69.28           O
ATOM    914  N   GLY   120      15.303  45.512   0.634  1.00 40.91           N
ATOM    915  CA  GLY   120      15.474  44.319   1.409  1.00 40.91           C
ATOM    916  C   GLY   120      14.480  43.338   0.870  1.00 40.91           C
ATOM    917  O   GLY   120      13.273  43.557   0.954  1.00 40.91           O
ATOM    918  N   ASP   121      14.974  42.213   0.314  1.00 71.83           N
ATOM    919  CA  ASP   121      14.113  41.233  -0.295  1.00 71.83           C
ATOM    920  CB  ASP   121      14.893  40.147  -1.058  1.00 71.83           C
ATOM    921  CG  ASP   121      13.943  39.328  -1.923  1.00 71.83           C
ATOM    922  OD1 ASP   121      12.744  39.214  -1.557  1.00 71.83           O
ATOM    923  OD2 ASP   121      14.414  38.800  -2.966  1.00 71.83           O
ATOM    924  C   ASP   121      13.281  40.576   0.765  1.00 71.83           C
ATOM    925  O   ASP   121      13.796  39.941   1.684  1.00 71.83           O
ATOM    926  N   ALA   122      11.955  40.779   0.659  1.00 62.40           N
ATOM    927  CA  ALA   122      10.935  40.264   1.527  1.00 62.40           C
ATOM    928  CB  ALA   122       9.580  40.963   1.326  1.00 62.40           C
ATOM    929  C   ALA   122      10.705  38.798   1.350  1.00 62.40           C
ATOM    930  O   ALA   122      10.415  38.088   2.313  1.00 62.40           O
ATOM    931  N   SER   123      10.827  38.309   0.104  1.00 82.62           N
ATOM    932  CA  SER   123      10.420  36.976  -0.234  1.00 82.62           C
ATOM    933  CB  SER   123      10.775  36.608  -1.683  1.00 82.62           C
ATOM    934  OG  SER   123      10.057  37.439  -2.583  1.00 82.62           O
ATOM    935  C   SER   123      11.071  35.974   0.661  1.00 82.62           C
ATOM    936  O   SER   123      10.416  35.044   1.130  1.00 82.62           O
ATOM    937  N   VAL   124      12.375  36.131   0.938  1.00 87.55           N
ATOM    938  CA  VAL   124      13.042  35.152   1.748  1.00 87.55           C
ATOM    939  CB  VAL   124      14.506  35.439   1.927  1.00 87.55           C
ATOM    940  CG1 VAL   124      14.660  36.729   2.749  1.00 87.55           C
ATOM    941  CG2 VAL   124      15.185  34.206   2.547  1.00 87.55           C
ATOM    942  C   VAL   124      12.405  35.073   3.130  1.00 87.55           C
ATOM    943  O   VAL   124      11.515  35.909   3.435  1.00 87.55           O
ATOM    944  OXT VAL   124      12.801  34.161   3.904  1.00 87.55           O
TER     945      VAL   124
CONECT  192  640
CONECT  308  725
CONECT  444  840
END
