# Supplementary material for: Estimating local protein model quality: prospects for molecular replacement
Source: Acta Crystallogr D Struct Biol. 2020 Mar 3;76(Pt 3):285–90. doi: 10.1107/S2059798320000972 (PMC7057213; doi:10.1107/S2059798320000972)
Supplement: Supplementary file 1 [file d-76-00285-sup1.zip › models/1eid.1b1j_A.B99990001.pdb.proq3.sscore.local]

ProQ2 ProQRosCen ProQRosFA ProQ3
0.40899114 0.55341616 0.55717304 0.4164589
0.53257295 0.62671315 0.65560573 0.54100272
0.51801065 0.64164538 0.72876946 0.59735872
0.6037235 0.67365703 0.73302733 0.64933489
0.64330138 0.65736857 0.73225717 0.680596
0.70893283 0.72346873 0.77080782 0.71956109
0.74874177 0.7934702 0.84622419 0.78409529
0.79032551 0.80156251 0.86633306 0.82152487
0.76241666 0.75698597 0.81778086 0.78551246
0.69857486 0.68993552 0.78654753 0.72869503
0.82409544 0.82509261 0.85531266 0.82070221
0.81565288 0.81888301 0.88177462 0.82432586
0.75606538 0.76367886 0.83544136 0.77753616
0.60995137 0.59879822 0.6285017 0.59485565
0.5594909 0.55457189 0.57785552 0.5470936
0.48225045 0.49179505 0.52195691 0.46444112
0.48973402 0.49680548 0.52855782 0.48978281
0.45581465 0.50473679 0.49159191 0.4465514
0.4312871 0.47335549 0.4587208 0.40331763
0.40605942 0.46138998 0.51974803 0.42773443
0.46717848 0.47790119 0.56510778 0.49004308
0.50298673 0.50357823 0.63396545 0.54943665
0.51444953 0.50982579 0.64454459 0.58265169
0.52840639 0.60260431 0.69147184 0.61309316
0.70126063 0.81125952 0.91502327 0.76923311
0.7673154 0.84849097 0.97979602 0.85274326
0.71174813 0.77533415 0.96016667 0.82279858
0.60727088 0.69769597 0.90349544 0.74860527
0.68810968 0.76359617 0.94383762 0.7954285
0.72834402 0.81457112 0.99401352 0.84027445
0.64495674 0.76017892 0.91658625 0.76261406
0.56635071 0.66966344 0.8120791 0.68635987
0.52241692 0.69879825 0.8091297 0.6522265
0.52439195 0.67717751 0.76334821 0.60595781
0.55204458 0.64426915 0.79583221 0.63676412
0.56595116 0.57667003 0.69122614 0.58461912
0.55178331 0.54854392 0.67942709 0.57684176
0.52034314 0.5250552 0.65492952 0.5384487
0.62943354 0.68009364 0.77695841 0.63752127
0.71895724 0.84231395 0.93392273 0.75582968
0.78527211 0.80989652 0.92632121 0.79859879
0.71081372 0.66143706 0.91603697 0.80333292
0.79517708 0.66276591 0.89130682 0.87155979
0.91911322 0.76026944 1.022945 0.97116829
1.0572525 0.94011873 1.1524684 1.0955774
1.0267304 0.90754273 1.1267878 1.0671911
0.98402326 0.94755522 1.0864932 1.0481825
0.8556259 0.83922463 0.96223722 0.9344019
0.80535408 0.83212405 0.90878095 0.86625193
0.69141165 0.74158833 0.77314367 0.77828237
0.64297204 0.73046885 0.73698921 0.72302537
0.62598193 0.75550193 0.73940972 0.72375942
0.66831173 0.79221195 0.76129885 0.73257215
0.69305537 0.82103825 0.82899352 0.80391814
0.67351418 0.81424737 0.82387726 0.81328937
0.68993513 0.78273913 0.82179011 0.82487601
0.81971406 0.95766613 0.87486155 0.89971976
0.77494008 0.92963812 0.83396696 0.87005495
0.65303396 0.80076533 0.74830469 0.76153964
0.48467868 0.61810865 0.59780858 0.59036273
0.54865577 0.58508909 0.59810182 0.62394692
0.5974235 0.55778713 0.66775889 0.66556481
0.63593846 0.5133385 0.70605859 0.68917891
0.62213141 0.48662791 0.76329464 0.66206046
0.59006494 0.43420268 0.72462234 0.6434043
0.52576691 0.43426809 0.70855662 0.57987439
0.45770557 0.47391478 0.62692218 0.51637096
0.42762455 0.44853563 0.58298986 0.48047109
0.36848186 0.38674795 0.55447247 0.46572163
0.44599971 0.43816592 0.62629105 0.51657988
0.55163961 0.51838571 0.78219713 0.61662199
0.65699922 0.59803841 0.94034339 0.74299199
0.73375772 0.59499518 1.0109246 0.81751712
0.73787049 0.6216335 1.0670532 0.84141309
0.67288961 0.5605843 1.0228579 0.83783853
0.62578666 0.58630509 0.9805801 0.79637254
0.62760914 0.58471086 0.97296619 0.8154629
0.69251764 0.61895432 1.0063231 0.85900672
0.76846081 0.66621165 1.0726538 0.92851374
0.82595509 0.67648463 1.1081156 0.95831968
0.9130884 0.68947791 1.1808623 0.99277614
0.91501622 0.71407987 1.2001885 1.0211691
0.98825363 0.81073043 1.3000032 1.0605753
0.9439915 0.74786428 1.1953885 0.99036397
0.85531319 0.75996976 1.1364617 0.90507828
0.71668926 0.60783303 0.93106963 0.76988842
0.64369644 0.58835585 0.83834188 0.68763016
0.52210896 0.56874802 0.66787236 0.55941901
0.43451805 0.50866517 0.62082556 0.49833539
0.449926 0.51750091 0.58273546 0.5068838
0.43008483 0.47588713 0.61693108 0.49091342
0.43593343 0.53424176 0.64091416 0.52117318
0.43534719 0.55015845 0.67730493 0.53590562
0.51541432 0.6895041 0.71559815 0.58291144
0.62632372 0.6500118 0.7924466 0.70107623
0.73148586 0.74463127 0.93893186 0.79719665
0.72839194 0.61893082 0.91565452 0.80829859
0.7538065 0.57331423 0.94108901 0.80776454
0.7387651 0.42484825 0.82747393 0.78386421
0.70409739 0.37572265 0.8655888 0.74947451
0.70531606 0.40078631 0.8209982 0.77039128
0.7060833 0.38124487 0.89785721 0.78016733
0.63658032 0.47675527 0.8696233 0.77568405
0.62349342 0.51309205 0.98496738 0.80724792
0.68393767 0.61235337 1.0332996 0.88149235
0.65838486 0.57612499 1.0741451 0.88910681
0.73773071 0.6910196 1.1641414 0.94208233
0.77429371 0.69970936 1.1584199 0.96444156
0.85107003 0.82647237 1.1610839 0.93890371
0.77802179 0.77933328 1.049173 0.85251496
0.6922897 0.73803468 0.90874981 0.72723648
0.52127719 0.54882576 0.66231927 0.53471853
0.48038584 0.52547716 0.61970026 0.48045134
0.47162336 0.4878671 0.59845419 0.48229986
0.55234805 0.49287526 0.62338137 0.50956978
0.71862683 0.6439057 0.77349535 0.6343961
0.88258438 0.76522317 0.91716335 0.79160695
0.98812225 0.91031388 0.98255046 0.8700981
0.93684781 0.84974987 0.91881979 0.80706363
0.79935688 0.82931749 0.84410085 0.7070801
0.60028067 0.69260075 0.70131657 0.56709744
0.42355303 0.60706668 0.57712162 0.41027485
0.30076381 0.56575946 0.54008728 0.32168403
0.26682459 0.52557629 0.44503802 0.25103324
