# Supplementary material for: Estimating local protein model quality: prospects for molecular replacement
Source: Acta Crystallogr D Struct Biol. 2020 Mar 3;76(Pt 3):285–90. doi: 10.1107/S2059798320000972 (PMC7057213; doi:10.1107/S2059798320000972)
Supplement: Supplementary file 1 [file d-76-00285-sup1.zip › models/1eid.1b1j_A.B99990001.pdb.proq3d.sscore.local]

ProQ2D ProQRosCenD ProQRosFAD ProQ3D
1.874953508377075195e-01 4.027533531188964844e-01 5.078104138374328613e-01 5.406831502914428711e-01
3.264588415622711182e-01 4.391882121562957764e-01 6.395391225814819336e-01 6.310176253318786621e-01
5.262085795402526855e-01 5.614318847656250000e-01 8.687323331832885742e-01 7.390019893646240234e-01
6.836040616035461426e-01 7.263011336326599121e-01 8.849744200706481934e-01 8.656919002532958984e-01
7.838450670242309570e-01 7.395508289337158203e-01 8.501730561256408691e-01 9.010378122329711914e-01
8.141126036643981934e-01 7.622268199920654297e-01 8.799250721931457520e-01 9.013831615447998047e-01
8.079636096954345703e-01 7.245663404464721680e-01 9.130018353462219238e-01 8.689044117927551270e-01
9.042119979858398438e-01 7.513223290443420410e-01 8.892647027969360352e-01 9.476376771926879883e-01
8.821908235549926758e-01 7.387105226516723633e-01 8.789248466491699219e-01 9.376327395439147949e-01
8.648012280464172363e-01 7.202581763267517090e-01 8.148306012153625488e-01 9.139950275421142578e-01
9.132288694381713867e-01 8.111869692802429199e-01 8.786860108375549316e-01 9.531572461128234863e-01
9.436202049255371094e-01 8.007035851478576660e-01 8.854402899742126465e-01 9.404923915863037109e-01
9.314758777618408203e-01 7.832986116409301758e-01 8.919694423675537109e-01 8.859509825706481934e-01
8.672550916671752930e-01 7.209637761116027832e-01 7.386980056762695312e-01 7.852344512939453125e-01
5.598297715187072754e-01 6.924016475677490234e-01 5.119926333427429199e-01 5.513309240341186523e-01
4.446367621421813965e-01 5.083884596824645996e-01 4.091289341449737549e-01 3.311319649219512939e-01
4.480481445789337158e-01 5.759452581405639648e-01 4.316259920597076416e-01 4.418210089206695557e-01
4.704434573650360107e-01 3.800150454044342041e-01 3.850006461143493652e-01 3.921423554420471191e-01
4.822923243045806885e-01 3.800119757652282715e-01 3.489825427532196045e-01 3.446207344532012939e-01
5.294783115386962891e-01 3.895335197448730469e-01 4.173175990581512451e-01 4.383203387260437012e-01
6.946588754653930664e-01 4.156100749969482422e-01 5.573157072067260742e-01 5.696708559989929199e-01
7.101344466209411621e-01 4.492730498313903809e-01 6.570791006088256836e-01 5.686882138252258301e-01
7.086228728294372559e-01 6.295659542083740234e-01 6.727498769760131836e-01 7.090567946434020996e-01
6.222309470176696777e-01 7.034123539924621582e-01 6.759321093559265137e-01 7.498427033424377441e-01
8.361237645149230957e-01 7.300940155982971191e-01 9.291514754295349121e-01 9.077029824256896973e-01
7.672430872917175293e-01 7.907243967056274414e-01 9.419819116592407227e-01 9.608524441719055176e-01
8.148814439773559570e-01 6.841515302658081055e-01 8.952153921127319336e-01 9.375947713851928711e-01
8.367524147033691406e-01 7.354950308799743652e-01 9.255786538124084473e-01 9.452250003814697266e-01
7.404764294624328613e-01 6.738767623901367188e-01 9.159576892852783203e-01 9.044685959815979004e-01
8.539145588874816895e-01 6.951502561569213867e-01 9.523732066154479980e-01 9.510743618011474609e-01
8.237825036048889160e-01 7.352164387702941895e-01 9.404688477516174316e-01 9.326792955398559570e-01
7.871733903884887695e-01 7.041429281234741211e-01 9.084537029266357422e-01 8.986073136329650879e-01
7.135436534881591797e-01 7.040516138076782227e-01 8.896473646163940430e-01 8.412542343139648438e-01
7.015635371208190918e-01 7.055788040161132812e-01 8.718699812889099121e-01 7.919632792472839355e-01
7.205577492713928223e-01 7.060531377792358398e-01 9.306454062461853027e-01 8.804290294647216797e-01
8.057572245597839355e-01 5.991215109825134277e-01 7.879171371459960938e-01 7.630899548530578613e-01
7.597717046737670898e-01 5.042501091957092285e-01 7.020000815391540527e-01 7.037973999977111816e-01
6.955541968345642090e-01 6.064220070838928223e-01 5.969642400741577148e-01 5.886744856834411621e-01
8.832427859306335449e-01 6.219435930252075195e-01 7.496273517608642578e-01 7.687463164329528809e-01
8.414077162742614746e-01 7.719974517822265625e-01 9.075388908386230469e-01 9.308753013610839844e-01
8.803042173385620117e-01 7.214221954345703125e-01 9.261637926101684570e-01 8.878669738769531250e-01
8.892440199851989746e-01 7.573271989822387695e-01 9.272350072860717773e-01 8.716650605201721191e-01
9.142961502075195312e-01 6.673841476440429688e-01 8.880861997604370117e-01 8.159843683242797852e-01
9.401839375495910645e-01 7.791603207588195801e-01 9.540899395942687988e-01 9.106884598731994629e-01
9.629406332969665527e-01 8.504760265350341797e-01 9.781965017318725586e-01 9.434719085693359375e-01
9.491487741470336914e-01 8.311342597007751465e-01 9.677622914314270020e-01 9.483120441436767578e-01
9.416328668594360352e-01 8.806802630424499512e-01 9.726645350456237793e-01 9.475380182266235352e-01
9.075623750686645508e-01 8.120793104171752930e-01 9.357077479362487793e-01 9.006059765815734863e-01
8.269055485725402832e-01 7.260098457336425781e-01 9.056345820426940918e-01 8.419823646545410156e-01
8.225140571594238281e-01 7.039904594421386719e-01 8.555618524551391602e-01 8.519858717918395996e-01
8.403573632240295410e-01 7.382116317749023438e-01 7.873443365097045898e-01 8.836854100227355957e-01
7.969782948493957520e-01 7.303510904312133789e-01 7.762904167175292969e-01 8.567337393760681152e-01
8.062191605567932129e-01 7.288956642150878906e-01 8.419068455696105957e-01 8.865354061126708984e-01
8.312335610389709473e-01 7.720741033554077148e-01 8.650605678558349609e-01 9.078367948532104492e-01
8.197296261787414551e-01 7.503619194030761719e-01 8.253540396690368652e-01 8.854240179061889648e-01
7.928892374038696289e-01 7.519831061363220215e-01 7.659205794334411621e-01 8.668441772460937500e-01
8.081561923027038574e-01 8.234337568283081055e-01 7.588502764701843262e-01 8.686130642890930176e-01
7.797952890396118164e-01 7.603659629821777344e-01 7.088976502418518066e-01 9.062088727951049805e-01
6.342625021934509277e-01 7.657705545425415039e-01 7.363808751106262207e-01 8.105571269989013672e-01
6.309606432914733887e-01 6.584196090698242188e-01 6.004628539085388184e-01 7.020980119705200195e-01
5.852260589599609375e-01 6.878443360328674316e-01 6.402410864830017090e-01 6.367191672325134277e-01
7.317348718643188477e-01 7.425620555877685547e-01 7.449425458908081055e-01 8.450407385826110840e-01
6.846740841865539551e-01 6.935651898384094238e-01 7.892774343490600586e-01 7.650960683822631836e-01
7.415213584899902344e-01 7.123777270317077637e-01 8.178884983062744141e-01 6.247031688690185547e-01
7.769894599914550781e-01 4.240170717239379883e-01 8.182458877563476562e-01 8.196929097175598145e-01
7.497652769088745117e-01 5.805854797363281250e-01 8.052971959114074707e-01 7.351480126380920410e-01
4.581759572029113770e-01 6.032180786132812500e-01 6.579508781433105469e-01 6.880031824111938477e-01
4.417189061641693115e-01 5.249414443969726562e-01 5.952521562576293945e-01 6.328861117362976074e-01
3.180535435676574707e-01 5.009636282920837402e-01 5.011759400367736816e-01 4.668722748756408691e-01
5.488160848617553711e-01 5.527621507644653320e-01 6.913779973983764648e-01 5.792209506034851074e-01
6.404132246971130371e-01 5.877340435981750488e-01 8.097025156021118164e-01 7.421641945838928223e-01
7.814332842826843262e-01 7.476850152015686035e-01 8.837119936943054199e-01 7.972775697708129883e-01
8.350173234939575195e-01 7.906647324562072754e-01 9.109609127044677734e-01 8.870527744293212891e-01
9.038682579994201660e-01 7.886860966682434082e-01 9.181365966796875000e-01 8.234210014343261719e-01
8.804576992988586426e-01 7.636530399322509766e-01 9.141017794609069824e-01 8.776549696922302246e-01
7.847977876663208008e-01 7.028707861900329590e-01 8.975455760955810547e-01 7.601663470268249512e-01
8.051468133926391602e-01 7.182545065879821777e-01 9.199127554893493652e-01 7.719220519065856934e-01
8.596377372741699219e-01 7.579479813575744629e-01 9.270309805870056152e-01 7.950057387351989746e-01
9.194110631942749023e-01 8.263070583343505859e-01 9.275055527687072754e-01 9.129453897476196289e-01
9.346401095390319824e-01 8.116160035133361816e-01 9.493951797485351562e-01 8.989139199256896973e-01
9.601086974143981934e-01 8.265555500984191895e-01 9.305105805397033691e-01 9.273313879966735840e-01
9.621201157569885254e-01 8.209882974624633789e-01 9.684175252914428711e-01 9.409608840942382812e-01
9.315543770790100098e-01 7.781339287757873535e-01 9.641779065132141113e-01 9.249308705329895020e-01
9.551855921745300293e-01 8.335914015769958496e-01 9.216938614845275879e-01 8.710805773735046387e-01
8.304049372673034668e-01 7.694165110588073730e-01 9.170646667480468750e-01 8.713865280151367188e-01
9.130028486251831055e-01 7.575313448905944824e-01 8.510296940803527832e-01 8.707118034362792969e-01
8.602319955825805664e-01 7.176141738891601562e-01 8.120923638343811035e-01 7.787686586380004883e-01
6.301497817039489746e-01 5.615124106407165527e-01 5.950323939323425293e-01 5.386719703674316406e-01
5.579085350036621094e-01 4.901038706302642822e-01 5.521579384803771973e-01 5.025868415832519531e-01
5.884917974472045898e-01 5.602193474769592285e-01 4.923111498355865479e-01 4.907902181148529053e-01
5.157991647720336914e-01 5.197237133979797363e-01 6.280512809753417969e-01 6.119193434715270996e-01
5.551362037658691406e-01 6.117624640464782715e-01 7.086616754531860352e-01 6.078873872756958008e-01
5.211095213890075684e-01 7.035103440284729004e-01 7.970188856124877930e-01 6.634382009506225586e-01
5.772864222526550293e-01 7.266368269920349121e-01 7.202423810958862305e-01 5.450438261032104492e-01
6.166304349899291992e-01 7.520917057991027832e-01 7.817907929420471191e-01 8.433635830879211426e-01
7.587438821792602539e-01 6.816569566726684570e-01 8.527258038520812988e-01 7.373045086860656738e-01
9.009907841682434082e-01 6.949900388717651367e-01 9.332199692726135254e-01 8.870808482170104980e-01
8.843338489532470703e-01 5.280270576477050781e-01 9.292276501655578613e-01 8.770835995674133301e-01
8.571226596832275391e-01 5.209947228431701660e-01 8.567258715629577637e-01 8.518080115318298340e-01
8.826023936271667480e-01 4.546182155609130859e-01 8.912410736083984375e-01 8.728613853454589844e-01
7.396339774131774902e-01 5.670346021652221680e-01 8.210520744323730469e-01 7.711540460586547852e-01
8.171802759170532227e-01 4.880542457103729248e-01 9.230284690856933594e-01 8.931369185447692871e-01
8.747600913047790527e-01 5.860604047775268555e-01 9.109930396080017090e-01 8.412284255027770996e-01
8.788625001907348633e-01 5.362713932991027832e-01 9.486024379730224609e-01 8.671510219573974609e-01
8.468887805938720703e-01 6.407582759857177734e-01 9.520016312599182129e-01 8.850181102752685547e-01
8.302970528602600098e-01 6.766750216484069824e-01 9.710919857025146484e-01 9.123651385307312012e-01
8.254430294036865234e-01 7.185696363449096680e-01 9.780179858207702637e-01 9.430226683616638184e-01
8.494508266448974609e-01 7.343187928199768066e-01 9.787200093269348145e-01 9.615933895111083984e-01
8.643572926521301270e-01 7.658320069313049316e-01 9.647179841995239258e-01 9.217103123664855957e-01
8.743153214454650879e-01 8.861238956451416016e-01 9.634351730346679688e-01 9.237172603607177734e-01
7.154957056045532227e-01 7.418202757835388184e-01 8.970182538032531738e-01 7.430185675621032715e-01
4.944791197776794434e-01 5.934330224990844727e-01 6.635379195213317871e-01 5.233508944511413574e-01
4.451896548271179199e-01 5.904073715209960938e-01 5.374332070350646973e-01 3.468730747699737549e-01
4.650903642177581787e-01 6.122049093246459961e-01 5.191771388053894043e-01 3.718715012073516846e-01
6.512662172317504883e-01 6.831409335136413574e-01 6.297012567520141602e-01 5.534170866012573242e-01
8.567211031913757324e-01 7.319674491882324219e-01 7.125971913337707520e-01 8.135330080986022949e-01
8.458728194236755371e-01 8.559344410896301270e-01 8.986356854438781738e-01 8.988922238349914551e-01
7.489389777183532715e-01 8.317874670028686523e-01 9.335036873817443848e-01 8.911073803901672363e-01
8.608013391494750977e-01 8.369861841201782227e-01 9.178411364555358887e-01 8.540351986885070801e-01
8.446221351623535156e-01 8.391628861427307129e-01 9.006524085998535156e-01 8.138160109519958496e-01
7.699792981147766113e-01 8.291701078414916992e-01 8.771059513092041016e-01 8.020216822624206543e-01
5.251015424728393555e-01 7.332301735877990723e-01 7.642708420753479004e-01 2.918270528316497803e-01
2.930886149406433105e-01 6.938984990119934082e-01 6.721444725990295410e-01 2.007358372211456299e-01
2.423216104507446289e-01 5.283162593841552734e-01 3.279916942119598389e-01 1.246872618794441223e-01
