# Supplementary material for: Estimating local protein model quality: prospects for molecular replacement
Source: Acta Crystallogr D Struct Biol. 2020 Mar 3;76(Pt 3):285–90. doi: 10.1107/S2059798320000972 (PMC7057213; doi:10.1107/S2059798320000972)
Supplement: Supplementary file 1 [file d-76-00285-sup1.zip › models/1eid.2vq9_A.B99990001.pdb]

EXPDTA    THEORETICAL MODEL, MODELLER 9.23 2019/11/15 15:38:50
REMARK   6 MODELLER OBJECTIVE FUNCTION:       943.9904
REMARK   6 MODELLER BEST TEMPLATE % SEQ ID:  26.667
REMARK   6 SEQUENCE: 1eid/1eid.2vq9_A
REMARK   6 ALIGNMENT: 1eid/1eid.2vq9_A.ali
REMARK   6 SCRIPT: ./make_models.py
REMARK   6 TEMPLATE: 2vq9 6:A - 125:A MODELS 2: - 124: AT 26.7%
SSBOND   1 CYS     26    CYS     84                          1555   1555  2.02
SSBOND   2 CYS     40    CYS     95                          1555   1555  2.03
SSBOND   3 CYS     58    CYS    110                          1555   1555  2.03
ATOM      1  N   LYS     1      16.020 -15.893  -4.009  1.00 87.39           N
ATOM      2  CA  LYS     1      17.490 -15.884  -4.182  1.00 87.39           C
ATOM      3  CB  LYS     1      18.129 -17.172  -3.643  1.00 87.39           C
ATOM      4  CG  LYS     1      18.584 -17.052  -2.191  1.00 87.39           C
ATOM      5  CD  LYS     1      19.706 -16.023  -2.036  1.00 87.39           C
ATOM      6  CE  LYS     1      20.259 -15.907  -0.616  1.00 87.39           C
ATOM      7  NZ  LYS     1      21.351 -14.909  -0.578  1.00 87.39           N
ATOM      8  C   LYS     1      17.958 -15.695  -5.582  1.00 87.39           C
ATOM      9  O   LYS     1      17.423 -14.880  -6.330  1.00 87.39           O
ATOM     10  N   GLU     2      18.994 -16.467  -5.955  1.00 61.53           N
ATOM     11  CA  GLU     2      19.637 -16.345  -7.228  1.00 61.53           C
ATOM     12  CB  GLU     2      20.867 -17.262  -7.342  1.00 61.53           C
ATOM     13  CG  GLU     2      21.987 -16.822  -6.394  1.00 61.53           C
ATOM     14  CD  GLU     2      23.114 -17.842  -6.438  1.00 61.53           C
ATOM     15  OE1 GLU     2      22.898 -18.939  -7.019  1.00 61.53           O
ATOM     16  OE2 GLU     2      24.205 -17.539  -5.886  1.00 61.53           O
ATOM     17  C   GLU     2      18.671 -16.671  -8.321  1.00 61.53           C
ATOM     18  O   GLU     2      18.649 -15.999  -9.350  1.00 61.53           O
ATOM     19  N   THR     3      17.834 -17.705  -8.135  1.00 86.64           N
ATOM     20  CA  THR     3      16.914 -18.039  -9.181  1.00 86.64           C
ATOM     21  CB  THR     3      16.062 -19.231  -8.854  1.00 86.64           C
ATOM     22  OG1 THR     3      15.240 -18.954  -7.729  1.00 86.64           O
ATOM     23  CG2 THR     3      16.985 -20.425  -8.557  1.00 86.64           C
ATOM     24  C   THR     3      16.001 -16.873  -9.367  1.00 86.64           C
ATOM     25  O   THR     3      15.724 -16.455 -10.490  1.00 86.64           O
ATOM     26  N   ALA     4      15.524 -16.303  -8.246  1.00 19.77           N
ATOM     27  CA  ALA     4      14.617 -15.194  -8.292  1.00 19.77           C
ATOM     28  CB  ALA     4      14.166 -14.735  -6.896  1.00 19.77           C
ATOM     29  C   ALA     4      15.316 -14.045  -8.935  1.00 19.77           C
ATOM     30  O   ALA     4      14.727 -13.312  -9.729  1.00 19.77           O
ATOM     31  N   ALA     5      16.603 -13.858  -8.598  1.00 23.97           N
ATOM     32  CA  ALA     5      17.359 -12.764  -9.130  1.00 23.97           C
ATOM     33  CB  ALA     5      18.791 -12.705  -8.573  1.00 23.97           C
ATOM     34  C   ALA     5      17.454 -12.928 -10.614  1.00 23.97           C
ATOM     35  O   ALA     5      17.336 -11.959 -11.363  1.00 23.97           O
ATOM     36  N   ALA     6      17.663 -14.174 -11.075  1.00 23.67           N
ATOM     37  CA  ALA     6      17.817 -14.447 -12.474  1.00 23.67           C
ATOM     38  CB  ALA     6      18.098 -15.932 -12.762  1.00 23.67           C
ATOM     39  C   ALA     6      16.554 -14.073 -13.182  1.00 23.67           C
ATOM     40  O   ALA     6      16.590 -13.518 -14.279  1.00 23.67           O
ATOM     41  N   LYS     7      15.397 -14.370 -12.562  1.00119.42           N
ATOM     42  CA  LYS     7      14.118 -14.077 -13.143  1.00119.42           C
ATOM     43  CB  LYS     7      12.962 -14.518 -12.226  1.00119.42           C
ATOM     44  CG  LYS     7      11.557 -14.243 -12.772  1.00119.42           C
ATOM     45  CD  LYS     7      11.137 -15.142 -13.936  1.00119.42           C
ATOM     46  CE  LYS     7      11.395 -14.539 -15.317  1.00119.42           C
ATOM     47  NZ  LYS     7      10.915 -15.466 -16.367  1.00119.42           N
ATOM     48  C   LYS     7      14.017 -12.594 -13.315  1.00119.42           C
ATOM     49  O   LYS     7      13.547 -12.105 -14.342  1.00119.42           O
ATOM     50  N   PHE     8      14.484 -11.845 -12.300  1.00 49.91           N
ATOM     51  CA  PHE     8      14.419 -10.413 -12.280  1.00 49.91           C
ATOM     52  CB  PHE     8      14.990  -9.836 -10.970  1.00 49.91           C
ATOM     53  CG  PHE     8      14.873  -8.351 -10.993  1.00 49.91           C
ATOM     54  CD1 PHE     8      13.684  -7.737 -10.668  1.00 49.91           C
ATOM     55  CD2 PHE     8      15.957  -7.573 -11.325  1.00 49.91           C
ATOM     56  CE1 PHE     8      13.576  -6.367 -10.682  1.00 49.91           C
ATOM     57  CE2 PHE     8      15.852  -6.202 -11.340  1.00 49.91           C
ATOM     58  CZ  PHE     8      14.662  -5.595 -11.019  1.00 49.91           C
ATOM     59  C   PHE     8      15.237  -9.883 -13.414  1.00 49.91           C
ATOM     60  O   PHE     8      14.813  -8.972 -14.123  1.00 49.91           O
ATOM     61  N   GLU     9      16.438 -10.453 -13.616  1.00 41.79           N
ATOM     62  CA  GLU     9      17.321  -9.984 -14.642  1.00 41.79           C
ATOM     63  CB  GLU     9      18.649 -10.761 -14.665  1.00 41.79           C
ATOM     64  CG  GLU     9      19.503 -10.561 -13.410  1.00 41.79           C
ATOM     65  CD  GLU     9      20.718 -11.473 -13.513  1.00 41.79           C
ATOM     66  OE1 GLU     9      20.870 -12.143 -14.570  1.00 41.79           O
ATOM     67  OE2 GLU     9      21.511 -11.514 -12.533  1.00 41.79           O
ATOM     68  C   GLU     9      16.675 -10.179 -15.980  1.00 41.79           C
ATOM     69  O   GLU     9      16.698  -9.280 -16.819  1.00 41.79           O
ATOM     70  N   ARG    10      16.061 -11.353 -16.214  1.00 67.55           N
ATOM     71  CA  ARG    10      15.505 -11.607 -17.512  1.00 67.55           C
ATOM     72  CB  ARG    10      14.861 -13.001 -17.632  1.00 67.55           C
ATOM     73  CG  ARG    10      15.853 -14.144 -17.853  1.00 67.55           C
ATOM     74  CD  ARG    10      15.181 -15.517 -17.938  1.00 67.55           C
ATOM     75  NE  ARG    10      15.866 -16.298 -19.007  1.00 67.55           N
ATOM     76  CZ  ARG    10      15.172 -16.661 -20.127  1.00 67.55           C
ATOM     77  NH1 ARG    10      13.841 -16.374 -20.224  1.00 67.55           N
ATOM     78  NH2 ARG    10      15.804 -17.315 -21.145  1.00 67.55           N
ATOM     79  C   ARG    10      14.433 -10.613 -17.815  1.00 67.55           C
ATOM     80  O   ARG    10      14.410 -10.020 -18.893  1.00 67.55           O
ATOM     81  N   GLN    11      13.499 -10.420 -16.871  1.00128.44           N
ATOM     82  CA  GLN    11      12.393  -9.553 -17.131  1.00128.44           C
ATOM     83  CB  GLN    11      11.283  -9.738 -16.082  1.00128.44           C
ATOM     84  CG  GLN    11      10.044  -8.882 -16.325  1.00128.44           C
ATOM     85  CD  GLN    11       8.996  -9.327 -15.317  1.00128.44           C
ATOM     86  OE1 GLN    11       8.666 -10.509 -15.231  1.00128.44           O
ATOM     87  NE2 GLN    11       8.460  -8.362 -14.524  1.00128.44           N
ATOM     88  C   GLN    11      12.777  -8.098 -17.167  1.00128.44           C
ATOM     89  O   GLN    11      12.383  -7.370 -18.074  1.00128.44           O
ATOM     90  N   HIS    12      13.488  -7.630 -16.126  1.00138.77           N
ATOM     91  CA  HIS    12      13.812  -6.240 -15.929  1.00138.77           C
ATOM     92  ND1 HIS    12      11.207  -5.042 -14.704  1.00138.77           N
ATOM     93  CG  HIS    12      12.150  -5.884 -14.159  1.00138.77           C
ATOM     94  CB  HIS    12      13.609  -5.801 -14.478  1.00138.77           C
ATOM     95  NE2 HIS    12      10.108  -6.473 -13.406  1.00138.77           N
ATOM     96  CD2 HIS    12      11.463  -6.752 -13.369  1.00138.77           C
ATOM     97  CE1 HIS    12      10.003  -5.439 -14.222  1.00138.77           C
ATOM     98  C   HIS    12      15.108  -5.678 -16.446  1.00138.77           C
ATOM     99  O   HIS    12      15.195  -4.466 -16.622  1.00138.77           O
ATOM    100  N   MET    13      16.182  -6.462 -16.648  1.00101.79           N
ATOM    101  CA  MET    13      17.402  -5.747 -16.929  1.00101.79           C
ATOM    102  CB  MET    13      18.559  -6.120 -15.984  1.00101.79           C
ATOM    103  CG  MET    13      18.309  -5.768 -14.513  1.00101.79           C
ATOM    104  SD  MET    13      19.676  -6.209 -13.395  1.00101.79           S
ATOM    105  CE  MET    13      18.748  -5.977 -11.854  1.00101.79           C
ATOM    106  C   MET    13      17.882  -6.004 -18.318  1.00101.79           C
ATOM    107  O   MET    13      18.087  -7.147 -18.723  1.00101.79           O
ATOM    108  N   ASP    14      18.088  -4.918 -19.090  1.00 83.93           N
ATOM    109  CA  ASP    14      18.607  -5.093 -20.410  1.00 83.93           C
ATOM    110  CB  ASP    14      17.540  -5.396 -21.469  1.00 83.93           C
ATOM    111  CG  ASP    14      18.290  -5.667 -22.766  1.00 83.93           C
ATOM    112  OD1 ASP    14      19.446  -6.160 -22.691  1.00 83.93           O
ATOM    113  OD2 ASP    14      17.721  -5.374 -23.851  1.00 83.93           O
ATOM    114  C   ASP    14      19.272  -3.828 -20.835  1.00 83.93           C
ATOM    115  O   ASP    14      18.604  -2.846 -21.161  1.00 83.93           O
ATOM    116  N   SER    15      20.620  -3.816 -20.856  1.00187.05           N
ATOM    117  CA  SER    15      21.281  -2.663 -21.386  1.00187.05           C
ATOM    118  CB  SER    15      22.817  -2.726 -21.312  1.00187.05           C
ATOM    119  OG  SER    15      23.243  -2.721 -19.958  1.00187.05           O
ATOM    120  C   SER    15      20.898  -2.707 -22.822  1.00187.05           C
ATOM    121  O   SER    15      20.484  -3.764 -23.287  1.00187.05           O
ATOM    122  N   SER    16      21.041  -1.580 -23.550  1.00221.62           N
ATOM    123  CA  SER    16      20.598  -1.409 -24.913  1.00221.62           C
ATOM    124  CB  SER    16      21.600  -1.941 -25.953  1.00221.62           C
ATOM    125  OG  SER    16      22.820  -1.216 -25.882  1.00221.62           O
ATOM    126  C   SER    16      19.299  -2.129 -25.091  1.00221.62           C
ATOM    127  O   SER    16      19.211  -3.115 -25.822  1.00221.62           O
ATOM    128  N   THR    17      18.251  -1.618 -24.416  1.00184.81           N
ATOM    129  CA  THR    17      16.941  -2.202 -24.446  1.00184.81           C
ATOM    130  CB  THR    17      16.139  -1.915 -23.218  1.00184.81           C
ATOM    131  OG1 THR    17      14.861  -2.531 -23.301  1.00184.81           O
ATOM    132  CG2 THR    17      16.016  -0.392 -23.099  1.00184.81           C
ATOM    133  C   THR    17      16.240  -1.613 -25.607  1.00184.81           C
ATOM    134  O   THR    17      16.749  -0.640 -26.157  1.00184.81           O
ATOM    135  N   SER    18      15.046  -2.163 -25.958  1.00224.18           N
ATOM    136  CA  SER    18      14.424  -1.863 -27.221  1.00224.18           C
ATOM    137  CB  SER    18      15.128  -2.792 -28.219  1.00224.18           C
ATOM    138  OG  SER    18      15.347  -4.062 -27.622  1.00224.18           O
ATOM    139  C   SER    18      12.893  -2.019 -27.176  1.00224.18           C
ATOM    140  O   SER    18      12.410  -2.617 -26.226  1.00224.18           O
ATOM    141  N   ALA    19      12.137  -1.427 -28.178  1.00293.21           N
ATOM    142  CA  ALA    19      10.720  -1.202 -28.521  1.00293.21           C
ATOM    143  CB  ALA    19       9.742  -1.084 -27.388  1.00293.21           C
ATOM    144  C   ALA    19      10.507   0.018 -29.408  1.00293.21           C
ATOM    145  O   ALA    19      11.060   0.119 -30.494  1.00293.21           O
ATOM    146  N   ALA    20       9.642   0.992 -29.040  1.00 95.95           N
ATOM    147  CA  ALA    20       9.399   2.194 -29.839  1.00 95.95           C
ATOM    148  CB  ALA    20       8.129   2.940 -29.401  1.00 95.95           C
ATOM    149  C   ALA    20      10.514   3.250 -29.928  1.00 95.95           C
ATOM    150  O   ALA    20      10.887   3.636 -31.036  1.00 95.95           O
ATOM    151  N   SER    21      11.084   3.729 -28.784  1.00135.05           N
ATOM    152  CA  SER    21      12.109   4.759 -28.622  1.00135.05           C
ATOM    153  CB  SER    21      11.949   5.559 -27.319  1.00135.05           C
ATOM    154  OG  SER    21      10.734   6.291 -27.334  1.00135.05           O
ATOM    155  C   SER    21      13.503   4.160 -28.571  1.00135.05           C
ATOM    156  O   SER    21      14.013   3.659 -29.573  1.00135.05           O
ATOM    157  N   SER    22      14.200   4.292 -27.399  1.00296.41           N
ATOM    158  CA  SER    22      15.466   3.664 -27.128  1.00296.41           C
ATOM    159  CB  SER    22      16.027   3.984 -25.735  1.00296.41           C
ATOM    160  OG  SER    22      17.270   3.319 -25.562  1.00296.41           O
ATOM    161  C   SER    22      15.058   2.276 -27.118  1.00296.41           C
ATOM    162  O   SER    22      15.782   1.329 -27.398  1.00296.41           O
ATOM    163  N   SER    23      13.821   2.122 -26.700  1.00243.18           N
ATOM    164  CA  SER    23      13.328   0.879 -27.034  1.00243.18           C
ATOM    165  CB  SER    23      11.929   0.753 -26.476  1.00243.18           C
ATOM    166  OG  SER    23      11.149   1.810 -26.996  1.00243.18           O
ATOM    167  C   SER    23      13.346   0.930 -28.537  1.00243.18           C
ATOM    168  O   SER    23      12.567   1.646 -29.135  1.00243.18           O
ATOM    169  N   ASN    24      14.263   0.167 -29.172  1.00138.37           N
ATOM    170  CA  ASN    24      14.350  -0.046 -30.596  1.00138.37           C
ATOM    171  CB  ASN    24      15.763  -0.482 -31.015  1.00138.37           C
ATOM    172  CG  ASN    24      16.712   0.675 -30.723  1.00138.37           C
ATOM    173  OD1 ASN    24      16.473   1.810 -31.133  1.00138.37           O
ATOM    174  ND2 ASN    24      17.812   0.383 -29.979  1.00138.37           N
ATOM    175  C   ASN    24      13.407  -1.124 -31.045  1.00138.37           C
ATOM    176  O   ASN    24      12.697  -0.986 -32.039  1.00138.37           O
ATOM    177  N   TYR    25      13.423  -2.260 -30.331  1.00248.53           N
ATOM    178  CA  TYR    25      12.486  -3.325 -30.497  1.00248.53           C
ATOM    179  CB  TYR    25      12.886  -4.337 -31.593  1.00248.53           C
ATOM    180  CG  TYR    25      12.895  -3.597 -32.887  1.00248.53           C
ATOM    181  CD1 TYR    25      11.751  -3.507 -33.646  1.00248.53           C
ATOM    182  CD2 TYR    25      14.041  -2.982 -33.335  1.00248.53           C
ATOM    183  CE1 TYR    25      11.748  -2.816 -34.834  1.00248.53           C
ATOM    184  CE2 TYR    25      14.044  -2.287 -34.523  1.00248.53           C
ATOM    185  CZ  TYR    25      12.895  -2.204 -35.273  1.00248.53           C
ATOM    186  OH  TYR    25      12.889  -1.492 -36.491  1.00248.53           O
ATOM    187  C   TYR    25      12.363  -4.100 -29.200  1.00248.53           C
ATOM    188  O   TYR    25      13.244  -4.878 -28.841  1.00248.53           O
ATOM    189  N   CYS    26      11.240  -3.911 -28.467  1.00142.37           N
ATOM    190  CA  CYS    26      10.896  -4.623 -27.273  1.00142.37           C
ATOM    191  CB  CYS    26       9.623  -4.189 -26.492  1.00142.37           C
ATOM    192  SG  CYS    26       9.902  -3.036 -25.112  1.00142.37           S
ATOM    193  C   CYS    26      10.542  -5.944 -27.795  1.00142.37           C
ATOM    194  O   CYS    26      10.655  -6.952 -27.109  1.00142.37           O
ATOM    195  N   ASN    27      10.072  -5.939 -29.052  1.00 61.90           N
ATOM    196  CA  ASN    27       9.576  -7.135 -29.649  1.00 61.90           C
ATOM    197  CB  ASN    27       9.067  -6.932 -31.085  1.00 61.90           C
ATOM    198  CG  ASN    27       7.753  -6.168 -31.008  1.00 61.90           C
ATOM    199  OD1 ASN    27       6.996  -6.311 -30.049  1.00 61.90           O
ATOM    200  ND2 ASN    27       7.472  -5.337 -32.047  1.00 61.90           N
ATOM    201  C   ASN    27      10.645  -8.172 -29.696  1.00 61.90           C
ATOM    202  O   ASN    27      10.401  -9.320 -29.331  1.00 61.90           O
ATOM    203  N   GLN    28      11.867  -7.808 -30.124  1.00 57.04           N
ATOM    204  CA  GLN    28      12.849  -8.842 -30.252  1.00 57.04           C
ATOM    205  CB  GLN    28      14.159  -8.337 -30.879  1.00 57.04           C
ATOM    206  CG  GLN    28      15.224  -9.423 -31.029  1.00 57.04           C
ATOM    207  CD  GLN    28      16.412  -8.801 -31.746  1.00 57.04           C
ATOM    208  OE1 GLN    28      17.506  -8.694 -31.192  1.00 57.04           O
ATOM    209  NE2 GLN    28      16.191  -8.379 -33.021  1.00 57.04           N
ATOM    210  C   GLN    28      13.160  -9.411 -28.903  1.00 57.04           C
ATOM    211  O   GLN    28      13.134 -10.627 -28.714  1.00 57.04           O
ATOM    212  N   MET    29      13.436  -8.542 -27.911  1.00148.12           N
ATOM    213  CA  MET    29      13.821  -9.040 -26.620  1.00148.12           C
ATOM    214  CB  MET    29      14.369  -7.962 -25.676  1.00148.12           C
ATOM    215  CG  MET    29      14.762  -8.553 -24.326  1.00148.12           C
ATOM    216  SD  MET    29      15.892  -7.521 -23.353  1.00148.12           S
ATOM    217  CE  MET    29      17.345  -8.069 -24.293  1.00148.12           C
ATOM    218  C   MET    29      12.691  -9.731 -25.922  1.00148.12           C
ATOM    219  O   MET    29      12.893 -10.751 -25.268  1.00148.12           O
ATOM    220  N   MET    30      11.465  -9.194 -26.027  1.00171.18           N
ATOM    221  CA  MET    30      10.353  -9.759 -25.319  1.00171.18           C
ATOM    222  CB  MET    30       9.085  -8.912 -25.506  1.00171.18           C
ATOM    223  CG  MET    30       8.131  -8.967 -24.318  1.00171.18           C
ATOM    224  SD  MET    30       8.718  -8.069 -22.848  1.00171.18           S
ATOM    225  CE  MET    30       7.062  -7.970 -22.110  1.00171.18           C
ATOM    226  C   MET    30      10.115 -11.137 -25.860  1.00171.18           C
ATOM    227  O   MET    30       9.772 -12.064 -25.125  1.00171.18           O
ATOM    228  N   LYS    31      10.279 -11.282 -27.188  1.00110.13           N
ATOM    229  CA  LYS    31      10.097 -12.513 -27.903  1.00110.13           C
ATOM    230  CB  LYS    31      10.311 -12.276 -29.410  1.00110.13           C
ATOM    231  CG  LYS    31      10.149 -13.501 -30.307  1.00110.13           C
ATOM    232  CD  LYS    31      10.053 -13.155 -31.795  1.00110.13           C
ATOM    233  CE  LYS    31      11.253 -12.360 -32.314  1.00110.13           C
ATOM    234  NZ  LYS    31      12.478 -13.186 -32.247  1.00110.13           N
ATOM    235  C   LYS    31      11.113 -13.527 -27.467  1.00110.13           C
ATOM    236  O   LYS    31      10.763 -14.650 -27.107  1.00110.13           O
ATOM    237  N   SER    32      12.407 -13.142 -27.473  1.00 80.06           N
ATOM    238  CA  SER    32      13.487 -14.044 -27.167  1.00 80.06           C
ATOM    239  CB  SER    32      14.871 -13.414 -27.395  1.00 80.06           C
ATOM    240  OG  SER    32      15.083 -12.345 -26.483  1.00 80.06           O
ATOM    241  C   SER    32      13.424 -14.456 -25.731  1.00 80.06           C
ATOM    242  O   SER    32      13.614 -15.625 -25.399  1.00 80.06           O
ATOM    243  N   ARG    33      13.143 -13.486 -24.846  1.00105.20           N
ATOM    244  CA  ARG    33      13.076 -13.680 -23.428  1.00105.20           C
ATOM    245  CB  ARG    33      12.801 -12.375 -22.658  1.00105.20           C
ATOM    246  CG  ARG    33      13.898 -11.318 -22.785  1.00105.20           C
ATOM    247  CD  ARG    33      14.972 -11.401 -21.703  1.00105.20           C
ATOM    248  NE  ARG    33      15.946 -10.308 -21.980  1.00105.20           N
ATOM    249  CZ  ARG    33      16.867  -9.957 -21.037  1.00105.20           C
ATOM    250  NH1 ARG    33      16.920 -10.634 -19.854  1.00105.20           N
ATOM    251  NH2 ARG    33      17.733  -8.929 -21.278  1.00105.20           N
ATOM    252  C   ARG    33      11.929 -14.591 -23.146  1.00105.20           C
ATOM    253  O   ARG    33      11.939 -15.327 -22.160  1.00105.20           O
ATOM    254  N   ASN    34      10.901 -14.562 -24.015  1.00 67.84           N
ATOM    255  CA  ASN    34       9.724 -15.340 -23.766  1.00 67.84           C
ATOM    256  CB  ASN    34      10.008 -16.828 -23.469  1.00 67.84           C
ATOM    257  CG  ASN    34      10.488 -17.529 -24.730  1.00 67.84           C
ATOM    258  OD1 ASN    34      10.219 -18.712 -24.931  1.00 67.84           O
ATOM    259  ND2 ASN    34      11.229 -16.793 -25.599  1.00 67.84           N
ATOM    260  C   ASN    34       9.094 -14.776 -22.540  1.00 67.84           C
ATOM    261  O   ASN    34       8.531 -15.509 -21.728  1.00 67.84           O
ATOM    262  N   LEU    35       9.175 -13.442 -22.366  1.00 84.41           N
ATOM    263  CA  LEU    35       8.557 -12.882 -21.202  1.00 84.41           C
ATOM    264  CB  LEU    35       9.034 -11.464 -20.845  1.00 84.41           C
ATOM    265  CG  LEU    35      10.508 -11.416 -20.405  1.00 84.41           C
ATOM    266  CD1 LEU    35      10.885 -10.023 -19.876  1.00 84.41           C
ATOM    267  CD2 LEU    35      10.826 -12.537 -19.403  1.00 84.41           C
ATOM    268  C   LEU    35       7.102 -12.832 -21.485  1.00 84.41           C
ATOM    269  O   LEU    35       6.648 -12.058 -22.326  1.00 84.41           O
ATOM    270  N   THR    36       6.344 -13.687 -20.775  1.00114.36           N
ATOM    271  CA  THR    36       4.939 -13.841 -20.993  1.00114.36           C
ATOM    272  CB  THR    36       4.618 -14.423 -22.350  1.00114.36           C
ATOM    273  OG1 THR    36       5.537 -15.470 -22.629  1.00114.36           O
ATOM    274  CG2 THR    36       4.573 -13.379 -23.479  1.00114.36           C
ATOM    275  C   THR    36       4.404 -14.843 -20.032  1.00114.36           C
ATOM    276  O   THR    36       4.786 -14.925 -18.866  1.00114.36           O
ATOM    277  N   LYS    37       3.411 -15.550 -20.594  1.00112.04           N
ATOM    278  CA  LYS    37       2.617 -16.696 -20.273  1.00112.04           C
ATOM    279  CB  LYS    37       1.166 -16.346 -19.897  1.00112.04           C
ATOM    280  CG  LYS    37       0.288 -17.551 -19.548  1.00112.04           C
ATOM    281  CD  LYS    37      -1.094 -17.164 -19.015  1.00112.04           C
ATOM    282  CE  LYS    37      -2.042 -18.353 -18.845  1.00112.04           C
ATOM    283  NZ  LYS    37      -3.391 -17.869 -18.477  1.00112.04           N
ATOM    284  C   LYS    37       2.576 -17.234 -21.668  1.00112.04           C
ATOM    285  O   LYS    37       3.555 -17.077 -22.388  1.00112.04           O
ATOM    286  N   ASP    38       1.530 -17.933 -22.124  1.00 70.89           N
ATOM    287  CA  ASP    38       1.595 -18.131 -23.544  1.00 70.89           C
ATOM    288  CB  ASP    38       0.553 -19.115 -24.096  1.00 70.89           C
ATOM    289  CG  ASP    38       0.976 -19.424 -25.526  1.00 70.89           C
ATOM    290  OD1 ASP    38       2.014 -18.857 -25.963  1.00 70.89           O
ATOM    291  OD2 ASP    38       0.281 -20.231 -26.198  1.00 70.89           O
ATOM    292  C   ASP    38       1.312 -16.779 -24.124  1.00 70.89           C
ATOM    293  O   ASP    38       1.855 -16.376 -25.155  1.00 70.89           O
ATOM    294  N   ARG    39       0.434 -16.041 -23.418  1.00119.35           N
ATOM    295  CA  ARG    39      -0.023 -14.746 -23.822  1.00119.35           C
ATOM    296  CB  ARG    39      -1.247 -14.232 -23.041  1.00119.35           C
ATOM    297  CG  ARG    39      -2.527 -15.048 -23.242  1.00119.35           C
ATOM    298  CD  ARG    39      -3.765 -14.369 -22.651  1.00119.35           C
ATOM    299  NE  ARG    39      -3.500 -14.139 -21.202  1.00119.35           N
ATOM    300  CZ  ARG    39      -3.853 -12.954 -20.622  1.00119.35           C
ATOM    301  NH1 ARG    39      -4.463 -11.986 -21.368  1.00119.35           N
ATOM    302  NH2 ARG    39      -3.592 -12.734 -19.301  1.00119.35           N
ATOM    303  C   ARG    39       1.066 -13.747 -23.614  1.00119.35           C
ATOM    304  O   ARG    39       1.955 -13.932 -22.785  1.00119.35           O
ATOM    305  N   CYS    40       1.015 -12.654 -24.402  1.00 51.82           N
ATOM    306  CA  CYS    40       1.988 -11.605 -24.332  1.00 51.82           C
ATOM    307  CB  CYS    40       1.884 -10.609 -25.501  1.00 51.82           C
ATOM    308  SG  CYS    40       2.049 -11.426 -27.112  1.00 51.82           S
ATOM    309  C   CYS    40       1.750 -10.827 -23.077  1.00 51.82           C
ATOM    310  O   CYS    40       0.607 -10.622 -22.670  1.00 51.82           O
ATOM    311  N   LYS    41       2.840 -10.385 -22.418  1.00 58.15           N
ATOM    312  CA  LYS    41       2.686  -9.588 -21.235  1.00 58.15           C
ATOM    313  CB  LYS    41       3.984  -9.455 -20.417  1.00 58.15           C
ATOM    314  CG  LYS    41       3.792  -8.768 -19.062  1.00 58.15           C
ATOM    315  CD  LYS    41       4.985  -8.923 -18.115  1.00 58.15           C
ATOM    316  CE  LYS    41       4.799  -8.216 -16.772  1.00 58.15           C
ATOM    317  NZ  LYS    41       5.995  -8.419 -15.927  1.00 58.15           N
ATOM    318  C   LYS    41       2.271  -8.228 -21.701  1.00 58.15           C
ATOM    319  O   LYS    41       2.785  -7.717 -22.695  1.00 58.15           O
ATOM    320  N   PRO    42       1.313  -7.650 -21.032  1.00114.18           N
ATOM    321  CA  PRO    42       0.842  -6.350 -21.427  1.00114.18           C
ATOM    322  CD  PRO    42       0.269  -8.435 -20.393  1.00114.18           C
ATOM    323  CB  PRO    42      -0.455  -6.125 -20.654  1.00114.18           C
ATOM    324  CG  PRO    42      -0.991  -7.552 -20.428  1.00114.18           C
ATOM    325  C   PRO    42       1.843  -5.251 -21.286  1.00114.18           C
ATOM    326  O   PRO    42       1.939  -4.418 -22.186  1.00114.18           O
ATOM    327  N   VAL    43       2.592  -5.211 -20.169  1.00119.82           N
ATOM    328  CA  VAL    43       3.567  -4.172 -20.029  1.00119.82           C
ATOM    329  CB  VAL    43       3.099  -2.961 -19.274  1.00119.82           C
ATOM    330  CG1 VAL    43       2.077  -2.212 -20.136  1.00119.82           C
ATOM    331  CG2 VAL    43       2.539  -3.416 -17.918  1.00119.82           C
ATOM    332  C   VAL    43       4.729  -4.721 -19.291  1.00119.82           C
ATOM    333  O   VAL    43       4.575  -5.456 -18.317  1.00119.82           O
ATOM    334  N   ASN    44       5.940  -4.381 -19.762  1.00 86.00           N
ATOM    335  CA  ASN    44       7.103  -4.831 -19.071  1.00 86.00           C
ATOM    336  CB  ASN    44       7.726  -6.101 -19.669  1.00 86.00           C
ATOM    337  CG  ASN    44       8.728  -6.625 -18.655  1.00 86.00           C
ATOM    338  OD1 ASN    44       8.418  -6.736 -17.470  1.00 86.00           O
ATOM    339  ND2 ASN    44       9.966  -6.938 -19.123  1.00 86.00           N
ATOM    340  C   ASN    44       8.108  -3.736 -19.163  1.00 86.00           C
ATOM    341  O   ASN    44       8.228  -3.077 -20.195  1.00 86.00           O
ATOM    342  N   THR    45       8.875  -3.503 -18.084  1.00125.99           N
ATOM    343  CA  THR    45       9.780  -2.403 -18.191  1.00125.99           C
ATOM    344  CB  THR    45       9.564  -1.351 -17.141  1.00125.99           C
ATOM    345  OG1 THR    45      10.040  -0.104 -17.616  1.00125.99           O
ATOM    346  CG2 THR    45      10.323  -1.740 -15.862  1.00125.99           C
ATOM    347  C   THR    45      11.180  -2.923 -18.084  1.00125.99           C
ATOM    348  O   THR    45      11.480  -3.790 -17.263  1.00125.99           O
ATOM    349  N   PHE    46      12.080  -2.415 -18.948  1.00 79.74           N
ATOM    350  CA  PHE    46      13.445  -2.850 -18.880  1.00 79.74           C
ATOM    351  CB  PHE    46      14.039  -3.299 -20.229  1.00 79.74           C
ATOM    352  CG  PHE    46      13.440  -4.595 -20.680  1.00 79.74           C
ATOM    353  CD1 PHE    46      13.916  -5.794 -20.196  1.00 79.74           C
ATOM    354  CD2 PHE    46      12.423  -4.612 -21.607  1.00 79.74           C
ATOM    355  CE1 PHE    46      13.378  -6.988 -20.619  1.00 79.74           C
ATOM    356  CE2 PHE    46      11.881  -5.803 -22.033  1.00 79.74           C
ATOM    357  CZ  PHE    46      12.358  -6.993 -21.538  1.00 79.74           C
ATOM    358  C   PHE    46      14.284  -1.695 -18.436  1.00 79.74           C
ATOM    359  O   PHE    46      14.130  -0.573 -18.917  1.00 79.74           O
ATOM    360  N   VAL    47      15.194  -1.953 -17.477  1.00112.70           N
ATOM    361  CA  VAL    47      16.108  -0.939 -17.047  1.00112.70           C
ATOM    362  CB  VAL    47      16.650  -1.164 -15.663  1.00112.70           C
ATOM    363  CG1 VAL    47      15.479  -1.110 -14.668  1.00112.70           C
ATOM    364  CG2 VAL    47      17.431  -2.489 -15.635  1.00112.70           C
ATOM    365  C   VAL    47      17.253  -0.994 -18.008  1.00112.70           C
ATOM    366  O   VAL    47      17.752  -2.072 -18.332  1.00112.70           O
ATOM    367  N   HIS    48      17.697   0.178 -18.501  1.00 64.91           N
ATOM    368  CA  HIS    48      18.777   0.190 -19.439  1.00 64.91           C
ATOM    369  ND1 HIS    48      21.091   1.498 -21.324  1.00 64.91           N
ATOM    370  CG  HIS    48      19.737   1.317 -21.500  1.00 64.91           C
ATOM    371  CB  HIS    48      18.729   1.395 -20.393  1.00 64.91           C
ATOM    372  NE2 HIS    48      20.778   1.112 -23.491  1.00 64.91           N
ATOM    373  CD2 HIS    48      19.563   1.083 -22.830  1.00 64.91           C
ATOM    374  CE1 HIS    48      21.666   1.365 -22.546  1.00 64.91           C
ATOM    375  C   HIS    48      20.036   0.295 -18.652  1.00 64.91           C
ATOM    376  O   HIS    48      20.597   1.379 -18.494  1.00 64.91           O
ATOM    377  N   GLU    49      20.508  -0.855 -18.139  1.00126.64           N
ATOM    378  CA  GLU    49      21.703  -0.864 -17.353  1.00126.64           C
ATOM    379  CB  GLU    49      21.514  -0.282 -15.944  1.00126.64           C
ATOM    380  CG  GLU    49      22.834  -0.084 -15.202  1.00126.64           C
ATOM    381  CD  GLU    49      23.565   1.063 -15.884  1.00126.64           C
ATOM    382  OE1 GLU    49      23.921   0.906 -17.082  1.00126.64           O
ATOM    383  OE2 GLU    49      23.769   2.114 -15.220  1.00126.64           O
ATOM    384  C   GLU    49      22.109  -2.293 -17.197  1.00126.64           C
ATOM    385  O   GLU    49      21.374  -3.196 -17.596  1.00126.64           O
ATOM    386  N   SER    50      23.316  -2.516 -16.634  1.00 69.78           N
ATOM    387  CA  SER    50      23.834  -3.838 -16.417  1.00 69.78           C
ATOM    388  CB  SER    50      25.371  -3.893 -16.327  1.00 69.78           C
ATOM    389  OG  SER    50      25.802  -5.231 -16.114  1.00 69.78           O
ATOM    390  C   SER    50      23.284  -4.363 -15.127  1.00 69.78           C
ATOM    391  O   SER    50      22.769  -3.614 -14.299  1.00 69.78           O
ATOM    392  N   LEU    51      23.388  -5.695 -14.933  1.00 86.44           N
ATOM    393  CA  LEU    51      22.850  -6.375 -13.790  1.00 86.44           C
ATOM    394  CB  LEU    51      23.059  -7.901 -13.867  1.00 86.44           C
ATOM    395  CG  LEU    51      22.407  -8.590 -15.087  1.00 86.44           C
ATOM    396  CD1 LEU    51      20.875  -8.507 -15.043  1.00 86.44           C
ATOM    397  CD2 LEU    51      22.990  -8.070 -16.410  1.00 86.44           C
ATOM    398  C   LEU    51      23.538  -5.902 -12.549  1.00 86.44           C
ATOM    399  O   LEU    51      22.893  -5.619 -11.542  1.00 86.44           O
ATOM    400  N   ALA    52      24.876  -5.793 -12.604  1.00 32.97           N
ATOM    401  CA  ALA    52      25.662  -5.398 -11.474  1.00 32.97           C
ATOM    402  CB  ALA    52      27.168  -5.387 -11.776  1.00 32.97           C
ATOM    403  C   ALA    52      25.280  -4.010 -11.073  1.00 32.97           C
ATOM    404  O   ALA    52      25.224  -3.689  -9.890  1.00 32.97           O
ATOM    405  N   ASP    53      25.030  -3.121 -12.043  1.00 38.08           N
ATOM    406  CA  ASP    53      24.696  -1.782 -11.663  1.00 38.08           C
ATOM    407  CB  ASP    53      24.600  -0.827 -12.862  1.00 38.08           C
ATOM    408  CG  ASP    53      26.024  -0.554 -13.328  1.00 38.08           C
ATOM    409  OD1 ASP    53      26.967  -0.840 -12.543  1.00 38.08           O
ATOM    410  OD2 ASP    53      26.188  -0.052 -14.472  1.00 38.08           O
ATOM    411  C   ASP    53      23.384  -1.766 -10.939  1.00 38.08           C
ATOM    412  O   ASP    53      23.241  -1.083  -9.927  1.00 38.08           O
ATOM    413  N   VAL    54      22.392  -2.536 -11.427  1.00 58.53           N
ATOM    414  CA  VAL    54      21.088  -2.522 -10.829  1.00 58.53           C
ATOM    415  CB  VAL    54      20.066  -3.331 -11.570  1.00 58.53           C
ATOM    416  CG1 VAL    54      18.731  -3.221 -10.809  1.00 58.53           C
ATOM    417  CG2 VAL    54      19.988  -2.826 -13.024  1.00 58.53           C
ATOM    418  C   VAL    54      21.148  -3.055  -9.427  1.00 58.53           C
ATOM    419  O   VAL    54      20.425  -2.585  -8.551  1.00 58.53           O
ATOM    420  N   GLN    55      22.031  -4.039  -9.181  1.00109.74           N
ATOM    421  CA  GLN    55      22.112  -4.731  -7.920  1.00109.74           C
ATOM    422  CB  GLN    55      23.244  -5.772  -7.853  1.00109.74           C
ATOM    423  CG  GLN    55      24.634  -5.164  -7.675  1.00109.74           C
ATOM    424  CD  GLN    55      25.655  -6.289  -7.613  1.00109.74           C
ATOM    425  OE1 GLN    55      25.336  -7.450  -7.859  1.00109.74           O
ATOM    426  NE2 GLN    55      26.924  -5.939  -7.270  1.00109.74           N
ATOM    427  C   GLN    55      22.418  -3.747  -6.828  1.00109.74           C
ATOM    428  O   GLN    55      21.980  -3.919  -5.693  1.00109.74           O
ATOM    429  N   ALA    56      23.171  -2.682  -7.159  1.00 57.19           N
ATOM    430  CA  ALA    56      23.672  -1.703  -6.233  1.00 57.19           C
ATOM    431  CB  ALA    56      24.451  -0.573  -6.927  1.00 57.19           C
ATOM    432  C   ALA    56      22.540  -1.078  -5.486  1.00 57.19           C
ATOM    433  O   ALA    56      22.709  -0.637  -4.350  1.00 57.19           O
ATOM    434  N   VAL    57      21.356  -0.988  -6.107  1.00125.23           N
ATOM    435  CA  VAL    57      20.252  -0.378  -5.432  1.00125.23           C
ATOM    436  CB  VAL    57      18.995  -0.385  -6.257  1.00125.23           C
ATOM    437  CG1 VAL    57      18.504  -1.830  -6.426  1.00125.23           C
ATOM    438  CG2 VAL    57      17.970   0.548  -5.599  1.00125.23           C
ATOM    439  C   VAL    57      20.016  -1.127  -4.152  1.00125.23           C
ATOM    440  O   VAL    57      19.641  -0.536  -3.147  1.00125.23           O
ATOM    441  N   CYS    58      20.178  -2.460  -4.154  1.00 86.12           N
ATOM    442  CA  CYS    58      19.985  -3.248  -2.965  1.00 86.12           C
ATOM    443  CB  CYS    58      19.738  -4.735  -3.270  1.00 86.12           C
ATOM    444  SG  CYS    58      18.309  -4.947  -4.369  1.00 86.12           S
ATOM    445  C   CYS    58      21.129  -3.095  -2.003  1.00 86.12           C
ATOM    446  O   CYS    58      20.967  -3.330  -0.807  1.00 86.12           O
ATOM    447  N   SER    59      22.343  -2.790  -2.503  1.00110.98           N
ATOM    448  CA  SER    59      23.474  -2.644  -1.629  1.00110.98           C
ATOM    449  CB  SER    59      24.756  -2.320  -2.402  1.00110.98           C
ATOM    450  OG  SER    59      25.841  -2.177  -1.501  1.00110.98           O
ATOM    451  C   SER    59      23.202  -1.520  -0.685  1.00110.98           C
ATOM    452  O   SER    59      22.734  -1.739   0.429  1.00110.98           O
ATOM    453  N   GLN    60      23.496  -0.276  -1.119  1.00136.39           N
ATOM    454  CA  GLN    60      23.163   0.879  -0.344  1.00136.39           C
ATOM    455  CB  GLN    60      24.179   1.247   0.753  1.00136.39           C
ATOM    456  CG  GLN    60      23.674   2.379   1.653  1.00136.39           C
ATOM    457  CD  GLN    60      24.723   2.670   2.715  1.00136.39           C
ATOM    458  OE1 GLN    60      25.890   2.913   2.411  1.00136.39           O
ATOM    459  NE2 GLN    60      24.293   2.640   4.004  1.00136.39           N
ATOM    460  C   GLN    60      23.100   2.023  -1.305  1.00136.39           C
ATOM    461  O   GLN    60      23.428   3.160  -0.967  1.00136.39           O
ATOM    462  N   LYS    61      22.660   1.749  -2.548  1.00162.85           N
ATOM    463  CA  LYS    61      22.544   2.826  -3.485  1.00162.85           C
ATOM    464  CB  LYS    61      23.135   2.479  -4.861  1.00162.85           C
ATOM    465  CG  LYS    61      23.472   3.711  -5.703  1.00162.85           C
ATOM    466  CD  LYS    61      24.409   3.410  -6.877  1.00162.85           C
ATOM    467  CE  LYS    61      24.983   4.665  -7.537  1.00162.85           C
ATOM    468  NZ  LYS    61      23.887   5.519  -8.044  1.00162.85           N
ATOM    469  C   LYS    61      21.077   3.067  -3.641  1.00162.85           C
ATOM    470  O   LYS    61      20.601   3.507  -4.687  1.00162.85           O
ATOM    471  N   ASN    62      20.331   2.819  -2.549  1.00135.38           N
ATOM    472  CA  ASN    62      18.902   2.951  -2.540  1.00135.38           C
ATOM    473  CB  ASN    62      18.169   1.626  -2.407  1.00135.38           C
ATOM    474  CG  ASN    62      18.576   1.152  -1.011  1.00135.38           C
ATOM    475  OD1 ASN    62      17.786   1.212  -0.073  1.00135.38           O
ATOM    476  ND2 ASN    62      19.857   0.731  -0.833  1.00135.38           N
ATOM    477  C   ASN    62      18.520   3.583  -1.251  1.00135.38           C
ATOM    478  O   ASN    62      19.332   3.700  -0.335  1.00135.38           O
ATOM    479  N   VAL    63      17.239   3.992  -1.169  1.00 42.76           N
ATOM    480  CA  VAL    63      16.687   4.509   0.043  1.00 42.76           C
ATOM    481  CB  VAL    63      16.072   5.868  -0.123  1.00 42.76           C
ATOM    482  CG1 VAL    63      15.477   6.297   1.226  1.00 42.76           C
ATOM    483  CG2 VAL    63      17.137   6.832  -0.676  1.00 42.76           C
ATOM    484  C   VAL    63      15.588   3.569   0.419  1.00 42.76           C
ATOM    485  O   VAL    63      14.763   3.198  -0.415  1.00 42.76           O
ATOM    486  N   ALA    64      15.554   3.132   1.691  1.00 59.29           N
ATOM    487  CA  ALA    64      14.518   2.227   2.083  1.00 59.29           C
ATOM    488  CB  ALA    64      14.731   1.608   3.475  1.00 59.29           C
ATOM    489  C   ALA    64      13.255   3.011   2.121  1.00 59.29           C
ATOM    490  O   ALA    64      13.243   4.171   2.532  1.00 59.29           O
ATOM    491  N   CYS    65      12.147   2.393   1.680  1.00226.31           N
ATOM    492  CA  CYS    65      10.911   3.100   1.734  1.00226.31           C
ATOM    493  CB  CYS    65       9.861   2.593   0.732  1.00226.31           C
ATOM    494  SG  CYS    65       9.433   0.851   1.006  1.00226.31           S
ATOM    495  C   CYS    65      10.401   2.841   3.103  1.00226.31           C
ATOM    496  O   CYS    65      10.695   1.803   3.690  1.00226.31           O
ATOM    497  N   LYS    66       9.659   3.791   3.688  1.00106.10           N
ATOM    498  CA  LYS    66       9.184   3.478   4.995  1.00106.10           C
ATOM    499  CB  LYS    66       8.872   4.708   5.867  1.00106.10           C
ATOM    500  CG  LYS    66      10.094   5.555   6.229  1.00106.10           C
ATOM    501  CD  LYS    66       9.728   6.920   6.823  1.00106.10           C
ATOM    502  CE  LYS    66      10.931   7.817   7.133  1.00106.10           C
ATOM    503  NZ  LYS    66      11.677   7.291   8.298  1.00106.10           N
ATOM    504  C   LYS    66       7.904   2.751   4.792  1.00106.10           C
ATOM    505  O   LYS    66       6.902   3.335   4.384  1.00106.10           O
ATOM    506  N   ASN    67       7.913   1.436   5.057  1.00102.90           N
ATOM    507  CA  ASN    67       6.718   0.691   4.834  1.00102.90           C
ATOM    508  CB  ASN    67       6.499   0.368   3.344  1.00102.90           C
ATOM    509  CG  ASN    67       5.092  -0.175   3.155  1.00102.90           C
ATOM    510  OD1 ASN    67       4.124   0.388   3.664  1.00102.90           O
ATOM    511  ND2 ASN    67       4.974  -1.304   2.407  1.00102.90           N
ATOM    512  C   ASN    67       6.874  -0.600   5.555  1.00102.90           C
ATOM    513  O   ASN    67       7.931  -0.895   6.110  1.00102.90           O
ATOM    514  N   GLY    68       5.797  -1.400   5.592  1.00 81.55           N
ATOM    515  CA  GLY    68       5.922  -2.693   6.174  1.00 81.55           C
ATOM    516  C   GLY    68       6.936  -3.361   5.313  1.00 81.55           C
ATOM    517  O   GLY    68       7.773  -4.127   5.789  1.00 81.55           O
ATOM    518  N   GLN    69       6.867  -3.071   3.997  1.00104.73           N
ATOM    519  CA  GLN    69       7.813  -3.625   3.081  1.00104.73           C
ATOM    520  CB  GLN    69       7.332  -3.625   1.618  1.00104.73           C
ATOM    521  CG  GLN    69       6.247  -4.664   1.327  1.00104.73           C
ATOM    522  CD  GLN    69       6.934  -6.018   1.220  1.00104.73           C
ATOM    523  OE1 GLN    69       8.157  -6.114   1.302  1.00104.73           O
ATOM    524  NE2 GLN    69       6.130  -7.097   1.031  1.00104.73           N
ATOM    525  C   GLN    69       9.040  -2.782   3.147  1.00104.73           C
ATOM    526  O   GLN    69       9.209  -1.826   2.391  1.00104.73           O
ATOM    527  N   THR    70       9.936  -3.147   4.078  1.00115.45           N
ATOM    528  CA  THR    70      11.196  -2.497   4.247  1.00115.45           C
ATOM    529  CB  THR    70      11.959  -2.993   5.439  1.00115.45           C
ATOM    530  OG1 THR    70      13.107  -2.186   5.657  1.00115.45           O
ATOM    531  CG2 THR    70      12.373  -4.454   5.188  1.00115.45           C
ATOM    532  C   THR    70      11.977  -2.853   3.031  1.00115.45           C
ATOM    533  O   THR    70      12.891  -2.141   2.619  1.00115.45           O
ATOM    534  N   ASN    71      11.598  -3.996   2.436  1.00 67.99           N
ATOM    535  CA  ASN    71      12.257  -4.612   1.324  1.00 67.99           C
ATOM    536  CB  ASN    71      11.559  -5.903   0.870  1.00 67.99           C
ATOM    537  CG  ASN    71      11.790  -6.953   1.947  1.00 67.99           C
ATOM    538  OD1 ASN    71      12.895  -7.470   2.103  1.00 67.99           O
ATOM    539  ND2 ASN    71      10.718  -7.273   2.720  1.00 67.99           N
ATOM    540  C   ASN    71      12.335  -3.698   0.137  1.00 67.99           C
ATOM    541  O   ASN    71      13.317  -3.757  -0.599  1.00 67.99           O
ATOM    542  N   CYS    72      11.320  -2.849  -0.120  1.00 54.43           N
ATOM    543  CA  CYS    72      11.380  -2.019  -1.297  1.00 54.43           C
ATOM    544  CB  CYS    72      10.033  -1.363  -1.646  1.00 54.43           C
ATOM    545  SG  CYS    72       8.746  -2.585  -2.047  1.00 54.43           S
ATOM    546  C   CYS    72      12.377  -0.915  -1.102  1.00 54.43           C
ATOM    547  O   CYS    72      12.409  -0.272  -0.053  1.00 54.43           O
ATOM    548  N   TYR    73      13.238  -0.673  -2.120  1.00 74.45           N
ATOM    549  CA  TYR    73      14.194   0.394  -2.010  1.00 74.45           C
ATOM    550  CB  TYR    73      15.646  -0.081  -1.824  1.00 74.45           C
ATOM    551  CG  TYR    73      15.738  -0.851  -0.545  1.00 74.45           C
ATOM    552  CD1 TYR    73      15.599  -0.233   0.677  1.00 74.45           C
ATOM    553  CD2 TYR    73      15.986  -2.203  -0.573  1.00 74.45           C
ATOM    554  CE1 TYR    73      15.700  -0.947   1.848  1.00 74.45           C
ATOM    555  CE2 TYR    73      16.088  -2.923   0.594  1.00 74.45           C
ATOM    556  CZ  TYR    73      15.947  -2.297   1.808  1.00 74.45           C
ATOM    557  OH  TYR    73      16.054  -3.035   3.007  1.00 74.45           O
ATOM    558  C   TYR    73      14.143   1.207  -3.270  1.00 74.45           C
ATOM    559  O   TYR    73      13.975   0.670  -4.364  1.00 74.45           O
ATOM    560  N   GLN    74      14.285   2.544  -3.137  1.00 90.11           N
ATOM    561  CA  GLN    74      14.253   3.414  -4.279  1.00 90.11           C
ATOM    562  CB  GLN    74      13.470   4.719  -4.053  1.00 90.11           C
ATOM    563  CG  GLN    74      14.073   5.645  -2.998  1.00 90.11           C
ATOM    564  CD  GLN    74      13.250   6.927  -2.988  1.00 90.11           C
ATOM    565  OE1 GLN    74      13.363   7.760  -3.886  1.00 90.11           O
ATOM    566  NE2 GLN    74      12.396   7.088  -1.943  1.00 90.11           N
ATOM    567  C   GLN    74      15.664   3.811  -4.582  1.00 90.11           C
ATOM    568  O   GLN    74      16.454   4.059  -3.674  1.00 90.11           O
ATOM    569  N   SER    75      16.021   3.875  -5.882  1.00 43.97           N
ATOM    570  CA  SER    75      17.377   4.197  -6.232  1.00 43.97           C
ATOM    571  CB  SER    75      17.735   3.862  -7.690  1.00 43.97           C
ATOM    572  OG  SER    75      16.979   4.675  -8.577  1.00 43.97           O
ATOM    573  C   SER    75      17.620   5.663  -6.034  1.00 43.97           C
ATOM    574  O   SER    75      16.729   6.487  -6.236  1.00 43.97           O
ATOM    575  N   TYR    76      18.845   6.017  -5.588  1.00102.58           N
ATOM    576  CA  TYR    76      19.214   7.396  -5.423  1.00102.58           C
ATOM    577  CB  TYR    76      20.586   7.616  -4.760  1.00102.58           C
ATOM    578  CG  TYR    76      20.504   7.377  -3.293  1.00102.58           C
ATOM    579  CD1 TYR    76      20.665   6.120  -2.757  1.00102.58           C
ATOM    580  CD2 TYR    76      20.274   8.440  -2.450  1.00102.58           C
ATOM    581  CE1 TYR    76      20.592   5.931  -1.396  1.00102.58           C
ATOM    582  CE2 TYR    76      20.201   8.257  -1.091  1.00102.58           C
ATOM    583  CZ  TYR    76      20.359   7.000  -0.561  1.00102.58           C
ATOM    584  OH  TYR    76      20.285   6.812   0.837  1.00102.58           O
ATOM    585  C   TYR    76      19.319   8.052  -6.760  1.00102.58           C
ATOM    586  O   TYR    76      18.816   9.156  -6.962  1.00102.58           O
ATOM    587  N   SER    77      19.999   7.379  -7.710  1.00 30.61           N
ATOM    588  CA  SER    77      20.236   7.974  -8.991  1.00 30.61           C
ATOM    589  CB  SER    77      21.561   7.535  -9.640  1.00 30.61           C
ATOM    590  OG  SER    77      22.659   7.983  -8.859  1.00 30.61           O
ATOM    591  C   SER    77      19.132   7.619  -9.929  1.00 30.61           C
ATOM    592  O   SER    77      18.337   6.715  -9.676  1.00 30.61           O
ATOM    593  N   THR    78      19.059   8.355 -11.054  1.00 94.94           N
ATOM    594  CA  THR    78      18.062   8.082 -12.040  1.00 94.94           C
ATOM    595  CB  THR    78      17.725   9.261 -12.905  1.00 94.94           C
ATOM    596  OG1 THR    78      18.872   9.677 -13.631  1.00 94.94           O
ATOM    597  CG2 THR    78      17.219  10.400 -12.005  1.00 94.94           C
ATOM    598  C   THR    78      18.608   7.018 -12.930  1.00 94.94           C
ATOM    599  O   THR    78      19.820   6.867 -13.078  1.00 94.94           O
ATOM    600  N   MET    79      17.701   6.232 -13.531  1.00122.59           N
ATOM    601  CA  MET    79      18.098   5.197 -14.431  1.00122.59           C
ATOM    602  CB  MET    79      17.800   3.788 -13.891  1.00122.59           C
ATOM    603  CG  MET    79      18.477   2.641 -14.648  1.00122.59           C
ATOM    604  SD  MET    79      20.266   2.491 -14.349  1.00122.59           S
ATOM    605  CE  MET    79      20.777   2.903 -16.042  1.00122.59           C
ATOM    606  C   MET    79      17.251   5.386 -15.641  1.00122.59           C
ATOM    607  O   MET    79      16.161   5.951 -15.553  1.00122.59           O
ATOM    608  N   SER    80      17.733   4.937 -16.815  1.00 48.89           N
ATOM    609  CA  SER    80      16.914   5.076 -17.976  1.00 48.89           C
ATOM    610  CB  SER    80      17.712   5.205 -19.284  1.00 48.89           C
ATOM    611  OG  SER    80      18.467   6.407 -19.270  1.00 48.89           O
ATOM    612  C   SER    80      16.119   3.817 -18.049  1.00 48.89           C
ATOM    613  O   SER    80      16.659   2.723 -17.890  1.00 48.89           O
ATOM    614  N   ILE    81      14.797   3.952 -18.262  1.00 99.82           N
ATOM    615  CA  ILE    81      13.931   2.813 -18.301  1.00 99.82           C
ATOM    616  CB  ILE    81      12.970   2.777 -17.151  1.00 99.82           C
ATOM    617  CG1 ILE    81      12.306   1.398 -17.037  1.00 99.82           C
ATOM    618  CG2 ILE    81      11.992   3.953 -17.316  1.00 99.82           C
ATOM    619  CD1 ILE    81      11.597   1.176 -15.698  1.00 99.82           C
ATOM    620  C   ILE    81      13.134   2.891 -19.563  1.00 99.82           C
ATOM    621  O   ILE    81      12.735   3.970 -19.995  1.00 99.82           O
ATOM    622  N   THR    82      12.913   1.717 -20.184  1.00 88.60           N
ATOM    623  CA  THR    82      12.212   1.532 -21.420  1.00 88.60           C
ATOM    624  CB  THR    82      13.172   0.814 -22.335  1.00 88.60           C
ATOM    625  OG1 THR    82      14.254   1.690 -22.609  1.00 88.60           O
ATOM    626  CG2 THR    82      12.558   0.278 -23.630  1.00 88.60           C
ATOM    627  C   THR    82      11.006   0.692 -21.105  1.00 88.60           C
ATOM    628  O   THR    82      11.129  -0.467 -20.716  1.00 88.60           O
ATOM    629  N   ASP    83       9.793   1.265 -21.256  1.00102.33           N
ATOM    630  CA  ASP    83       8.599   0.541 -20.919  1.00102.33           C
ATOM    631  CB  ASP    83       7.573   1.386 -20.143  1.00102.33           C
ATOM    632  CG  ASP    83       6.488   0.473 -19.577  1.00102.33           C
ATOM    633  OD1 ASP    83       5.932  -0.363 -20.341  1.00102.33           O
ATOM    634  OD2 ASP    83       6.210   0.599 -18.355  1.00102.33           O
ATOM    635  C   ASP    83       7.933   0.043 -22.168  1.00102.33           C
ATOM    636  O   ASP    83       7.524   0.828 -23.022  1.00102.33           O
ATOM    637  N   CYS    84       7.796  -1.298 -22.258  1.00 87.42           N
ATOM    638  CA  CYS    84       7.183  -2.026 -23.339  1.00 87.42           C
ATOM    639  CB  CYS    84       7.515  -3.535 -23.364  1.00 87.42           C
ATOM    640  SG  CYS    84       9.277  -3.949 -23.425  1.00 87.42           S
ATOM    641  C   CYS    84       5.715  -2.053 -23.112  1.00 87.42           C
ATOM    642  O   CYS    84       5.256  -2.598 -22.109  1.00 87.42           O
ATOM    643  N   ARG    85       4.941  -1.489 -24.058  1.00160.03           N
ATOM    644  CA  ARG    85       3.512  -1.547 -23.953  1.00160.03           C
ATOM    645  CB  ARG    85       2.834  -0.172 -24.037  1.00160.03           C
ATOM    646  CG  ARG    85       1.304  -0.243 -24.032  1.00160.03           C
ATOM    647  CD  ARG    85       0.636   1.091 -24.370  1.00160.03           C
ATOM    648  NE  ARG    85       0.941   2.041 -23.263  1.00160.03           N
ATOM    649  CZ  ARG    85       1.247   3.342 -23.541  1.00160.03           C
ATOM    650  NH1 ARG    85       1.314   3.771 -24.835  1.00160.03           N
ATOM    651  NH2 ARG    85       1.490   4.217 -22.522  1.00160.03           N
ATOM    652  C   ARG    85       3.048  -2.317 -25.144  1.00160.03           C
ATOM    653  O   ARG    85       3.463  -2.038 -26.267  1.00160.03           O
ATOM    654  N   GLU    86       2.173  -3.315 -24.917  1.00 62.75           N
ATOM    655  CA  GLU    86       1.701  -4.153 -25.980  1.00 62.75           C
ATOM    656  CB  GLU    86       0.907  -5.360 -25.448  1.00 62.75           C
ATOM    657  CG  GLU    86       0.399  -6.316 -26.527  1.00 62.75           C
ATOM    658  CD  GLU    86      -0.337  -7.444 -25.816  1.00 62.75           C
ATOM    659  OE1 GLU    86      -1.204  -7.132 -24.957  1.00 62.75           O
ATOM    660  OE2 GLU    86      -0.034  -8.631 -26.112  1.00 62.75           O
ATOM    661  C   GLU    86       0.806  -3.361 -26.886  1.00 62.75           C
ATOM    662  O   GLU    86      -0.232  -2.850 -26.466  1.00 62.75           O
ATOM    663  N   THR    87       1.232  -3.193 -28.156  1.00119.10           N
ATOM    664  CA  THR    87       0.417  -2.542 -29.141  1.00119.10           C
ATOM    665  CB  THR    87       1.198  -2.090 -30.342  1.00119.10           C
ATOM    666  OG1 THR    87       0.357  -1.354 -31.216  1.00119.10           O
ATOM    667  CG2 THR    87       1.794  -3.311 -31.061  1.00119.10           C
ATOM    668  C   THR    87      -0.659  -3.487 -29.576  1.00119.10           C
ATOM    669  O   THR    87      -1.825  -3.111 -29.690  1.00119.10           O
ATOM    670  N   GLY    88      -0.282  -4.762 -29.812  1.00 55.37           N
ATOM    671  CA  GLY    88      -1.231  -5.739 -30.252  1.00 55.37           C
ATOM    672  C   GLY    88      -0.512  -7.042 -30.357  1.00 55.37           C
ATOM    673  O   GLY    88       0.710  -7.063 -30.504  1.00 55.37           O
ATOM    674  N   SER    89      -1.285  -8.147 -30.259  1.00214.98           N
ATOM    675  CA  SER    89      -0.849  -9.514 -30.367  1.00214.98           C
ATOM    676  CB  SER    89       0.652  -9.758 -30.190  1.00214.98           C
ATOM    677  OG  SER    89       1.005  -9.410 -28.860  1.00214.98           O
ATOM    678  C   SER    89      -1.441 -10.224 -29.203  1.00214.98           C
ATOM    679  O   SER    89      -1.506  -9.672 -28.105  1.00214.98           O
ATOM    680  N   SER    90      -1.942 -11.447 -29.438  1.00 81.92           N
ATOM    681  CA  SER    90      -2.453 -12.267 -28.382  1.00 81.92           C
ATOM    682  CB  SER    90      -3.471 -13.300 -28.887  1.00 81.92           C
ATOM    683  OG  SER    90      -2.828 -14.230 -29.747  1.00 81.92           O
ATOM    684  C   SER    90      -1.351 -13.023 -27.708  1.00 81.92           C
ATOM    685  O   SER    90      -1.246 -13.025 -26.482  1.00 81.92           O
ATOM    686  N   LYS    91      -0.493 -13.697 -28.508  1.00 61.00           N
ATOM    687  CA  LYS    91       0.513 -14.543 -27.924  1.00 61.00           C
ATOM    688  CB  LYS    91       0.092 -16.022 -27.814  1.00 61.00           C
ATOM    689  CG  LYS    91      -1.048 -16.282 -26.826  1.00 61.00           C
ATOM    690  CD  LYS    91      -1.652 -17.684 -26.944  1.00 61.00           C
ATOM    691  CE  LYS    91      -2.731 -17.977 -25.900  1.00 61.00           C
ATOM    692  NZ  LYS    91      -3.260 -19.347 -26.079  1.00 61.00           N
ATOM    693  C   LYS    91       1.745 -14.522 -28.776  1.00 61.00           C
ATOM    694  O   LYS    91       1.730 -14.078 -29.922  1.00 61.00           O
ATOM    695  N   TYR    92       2.857 -15.011 -28.197  1.00139.49           N
ATOM    696  CA  TYR    92       4.126 -15.170 -28.851  1.00139.49           C
ATOM    697  CB  TYR    92       5.079 -15.995 -27.970  1.00139.49           C
ATOM    698  CG  TYR    92       6.350 -16.278 -28.692  1.00139.49           C
ATOM    699  CD1 TYR    92       6.443 -17.346 -29.556  1.00139.49           C
ATOM    700  CD2 TYR    92       7.450 -15.474 -28.507  1.00139.49           C
ATOM    701  CE1 TYR    92       7.616 -17.617 -30.221  1.00139.49           C
ATOM    702  CE2 TYR    92       8.623 -15.742 -29.169  1.00139.49           C
ATOM    703  CZ  TYR    92       8.712 -16.811 -30.025  1.00139.49           C
ATOM    704  OH  TYR    92       9.922 -17.077 -30.700  1.00139.49           O
ATOM    705  C   TYR    92       3.860 -15.988 -30.069  1.00139.49           C
ATOM    706  O   TYR    92       3.017 -16.881 -29.989  1.00139.49           O
ATOM    707  N   PRO    93       4.486 -15.785 -31.206  1.00106.37           N
ATOM    708  CA  PRO    93       5.469 -14.762 -31.497  1.00106.37           C
ATOM    709  CD  PRO    93       4.599 -16.906 -32.125  1.00106.37           C
ATOM    710  CB  PRO    93       6.348 -15.329 -32.616  1.00106.37           C
ATOM    711  CG  PRO    93       5.477 -16.404 -33.279  1.00106.37           C
ATOM    712  C   PRO    93       4.872 -13.433 -31.876  1.00106.37           C
ATOM    713  O   PRO    93       5.620 -12.555 -32.300  1.00106.37           O
ATOM    714  N   ASN    94       3.542 -13.284 -31.771  1.00104.61           N
ATOM    715  CA  ASN    94       2.772 -12.158 -32.233  1.00104.61           C
ATOM    716  CB  ASN    94       1.261 -12.408 -32.122  1.00104.61           C
ATOM    717  CG  ASN    94       0.927 -13.591 -33.017  1.00104.61           C
ATOM    718  OD1 ASN    94      -0.045 -14.306 -32.779  1.00104.61           O
ATOM    719  ND2 ASN    94       1.761 -13.820 -34.065  1.00104.61           N
ATOM    720  C   ASN    94       3.048 -10.871 -31.501  1.00104.61           C
ATOM    721  O   ASN    94       2.742  -9.803 -32.027  1.00104.61           O
ATOM    722  N   CYS    95       3.582 -10.922 -30.267  1.00 83.12           N
ATOM    723  CA  CYS    95       3.698  -9.761 -29.421  1.00 83.12           C
ATOM    724  CB  CYS    95       4.534 -10.044 -28.160  1.00 83.12           C
ATOM    725  SG  CYS    95       4.055 -11.602 -27.353  1.00 83.12           S
ATOM    726  C   CYS    95       4.360  -8.607 -30.122  1.00 83.12           C
ATOM    727  O   CYS    95       5.471  -8.733 -30.634  1.00 83.12           O
ATOM    728  N   ALA    96       3.675  -7.435 -30.140  1.00 51.93           N
ATOM    729  CA  ALA    96       4.210  -6.229 -30.719  1.00 51.93           C
ATOM    730  CB  ALA    96       3.417  -5.731 -31.940  1.00 51.93           C
ATOM    731  C   ALA    96       4.132  -5.162 -29.663  1.00 51.93           C
ATOM    732  O   ALA    96       3.106  -5.024 -28.994  1.00 51.93           O
ATOM    733  N   TYR    97       5.211  -4.358 -29.501  1.00 97.02           N
ATOM    734  CA  TYR    97       5.229  -3.401 -28.432  1.00 97.02           C
ATOM    735  CB  TYR    97       6.228  -3.756 -27.314  1.00 97.02           C
ATOM    736  CG  TYR    97       5.849  -5.056 -26.693  1.00 97.02           C
ATOM    737  CD1 TYR    97       4.956  -5.110 -25.647  1.00 97.02           C
ATOM    738  CD2 TYR    97       6.401  -6.227 -27.161  1.00 97.02           C
ATOM    739  CE1 TYR    97       4.618  -6.316 -25.078  1.00 97.02           C
ATOM    740  CE2 TYR    97       6.066  -7.434 -26.597  1.00 97.02           C
ATOM    741  CZ  TYR    97       5.174  -7.479 -25.554  1.00 97.02           C
ATOM    742  OH  TYR    97       4.831  -8.719 -24.973  1.00 97.02           O
ATOM    743  C   TYR    97       5.708  -2.089 -28.946  1.00 97.02           C
ATOM    744  O   TYR    97       6.280  -1.971 -30.029  1.00 97.02           O
ATOM    745  N   LYS    98       5.440  -1.045 -28.152  1.00105.14           N
ATOM    746  CA  LYS    98       5.930   0.256 -28.450  1.00105.14           C
ATOM    747  CB  LYS    98       4.793   1.233 -28.798  1.00105.14           C
ATOM    748  CG  LYS    98       5.224   2.469 -29.586  1.00105.14           C
ATOM    749  CD  LYS    98       4.041   3.194 -30.231  1.00105.14           C
ATOM    750  CE  LYS    98       4.449   4.226 -31.281  1.00105.14           C
ATOM    751  NZ  LYS    98       3.243   4.749 -31.958  1.00105.14           N
ATOM    752  C   LYS    98       6.531   0.679 -27.156  1.00105.14           C
ATOM    753  O   LYS    98       5.934   0.473 -26.101  1.00105.14           O
ATOM    754  N   THR    99       7.758   1.223 -27.162  1.00121.27           N
ATOM    755  CA  THR    99       8.209   1.639 -25.875  1.00121.27           C
ATOM    756  CB  THR    99       9.289   0.828 -25.238  1.00121.27           C
ATOM    757  OG1 THR    99       8.776  -0.430 -24.889  1.00121.27           O
ATOM    758  CG2 THR    99       9.956   1.513 -24.047  1.00121.27           C
ATOM    759  C   THR    99       8.562   3.072 -25.866  1.00121.27           C
ATOM    760  O   THR    99       8.928   3.661 -26.882  1.00121.27           O
ATOM    761  N   THR   100       8.354   3.671 -24.680  1.00 64.77           N
ATOM    762  CA  THR   100       8.731   5.007 -24.399  1.00 64.77           C
ATOM    763  CB  THR   100       7.599   5.852 -23.892  1.00 64.77           C
ATOM    764  OG1 THR   100       6.557   5.902 -24.856  1.00 64.77           O
ATOM    765  CG2 THR   100       8.136   7.267 -23.618  1.00 64.77           C
ATOM    766  C   THR   100       9.767   4.953 -23.325  1.00 64.77           C
ATOM    767  O   THR   100       9.656   4.206 -22.351  1.00 64.77           O
ATOM    768  N   GLN   101      10.832   5.749 -23.512  1.00 98.17           N
ATOM    769  CA  GLN   101      11.906   5.819 -22.573  1.00 98.17           C
ATOM    770  CB  GLN   101      13.243   6.155 -23.247  1.00 98.17           C
ATOM    771  CG  GLN   101      13.239   7.528 -23.919  1.00 98.17           C
ATOM    772  CD  GLN   101      14.529   7.661 -24.714  1.00 98.17           C
ATOM    773  OE1 GLN   101      15.472   6.896 -24.520  1.00 98.17           O
ATOM    774  NE2 GLN   101      14.574   8.657 -25.640  1.00 98.17           N
ATOM    775  C   GLN   101      11.590   6.899 -21.590  1.00 98.17           C
ATOM    776  O   GLN   101      10.828   7.823 -21.873  1.00 98.17           O
ATOM    777  N   ALA   102      12.147   6.776 -20.372  1.00 43.96           N
ATOM    778  CA  ALA   102      11.938   7.789 -19.380  1.00 43.96           C
ATOM    779  CB  ALA   102      10.627   7.622 -18.592  1.00 43.96           C
ATOM    780  C   ALA   102      13.059   7.671 -18.403  1.00 43.96           C
ATOM    781  O   ALA   102      13.707   6.630 -18.311  1.00 43.96           O
ATOM    782  N   ASN   103      13.336   8.755 -17.654  1.00 66.51           N
ATOM    783  CA  ASN   103      14.375   8.693 -16.669  1.00 66.51           C
ATOM    784  CB  ASN   103      15.329   9.895 -16.719  1.00 66.51           C
ATOM    785  CG  ASN   103      16.097   9.822 -18.030  1.00 66.51           C
ATOM    786  OD1 ASN   103      16.720   8.809 -18.344  1.00 66.51           O
ATOM    787  ND2 ASN   103      16.046  10.924 -18.826  1.00 66.51           N
ATOM    788  C   ASN   103      13.690   8.721 -15.345  1.00 66.51           C
ATOM    789  O   ASN   103      12.937   9.648 -15.048  1.00 66.51           O
ATOM    790  N   LYS   104      13.921   7.693 -14.507  1.00 51.74           N
ATOM    791  CA  LYS   104      13.218   7.689 -13.261  1.00 51.74           C
ATOM    792  CB  LYS   104      11.843   7.003 -13.361  1.00 51.74           C
ATOM    793  CG  LYS   104      10.884   7.717 -14.318  1.00 51.74           C
ATOM    794  CD  LYS   104       9.643   6.901 -14.687  1.00 51.74           C
ATOM    795  CE  LYS   104       8.700   7.626 -15.653  1.00 51.74           C
ATOM    796  NZ  LYS   104       7.584   6.735 -16.044  1.00 51.74           N
ATOM    797  C   LYS   104      14.019   6.945 -12.246  1.00 51.74           C
ATOM    798  O   LYS   104      14.965   6.228 -12.571  1.00 51.74           O
ATOM    799  N   HIS   105      13.675   7.156 -10.962  1.00 81.60           N
ATOM    800  CA  HIS   105      14.296   6.405  -9.915  1.00 81.60           C
ATOM    801  ND1 HIS   105      14.000   9.532  -8.787  1.00 81.60           N
ATOM    802  CG  HIS   105      14.664   8.388  -8.401  1.00 81.60           C
ATOM    803  CB  HIS   105      14.089   7.010  -8.517  1.00 81.60           C
ATOM    804  NE2 HIS   105      15.989  10.176  -8.033  1.00 81.60           N
ATOM    805  CD2 HIS   105      15.877   8.800  -7.942  1.00 81.60           C
ATOM    806  CE1 HIS   105      14.838  10.572  -8.547  1.00 81.60           C
ATOM    807  C   HIS   105      13.597   5.087  -9.938  1.00 81.60           C
ATOM    808  O   HIS   105      12.388   5.031 -10.157  1.00 81.60           O
ATOM    809  N   ILE   106      14.327   3.981  -9.714  1.00117.22           N
ATOM    810  CA  ILE   106      13.642   2.728  -9.780  1.00117.22           C
ATOM    811  CB  ILE   106      14.339   1.640 -10.560  1.00117.22           C
ATOM    812  CG1 ILE   106      15.670   1.202  -9.920  1.00117.22           C
ATOM    813  CG2 ILE   106      14.488   2.142 -12.006  1.00117.22           C
ATOM    814  CD1 ILE   106      16.773   2.252  -9.974  1.00117.22           C
ATOM    815  C   ILE   106      13.435   2.221  -8.392  1.00117.22           C
ATOM    816  O   ILE   106      14.265   2.436  -7.509  1.00117.22           O
ATOM    817  N   ILE   107      12.267   1.578  -8.170  1.00100.07           N
ATOM    818  CA  ILE   107      11.933   1.002  -6.901  1.00100.07           C
ATOM    819  CB  ILE   107      10.525   1.282  -6.461  1.00100.07           C
ATOM    820  CG1 ILE   107      10.258   2.790  -6.354  1.00100.07           C
ATOM    821  CG2 ILE   107      10.300   0.527  -5.139  1.00100.07           C
ATOM    822  CD1 ILE   107      11.107   3.487  -5.300  1.00100.07           C
ATOM    823  C   ILE   107      11.991  -0.474  -7.106  1.00100.07           C
ATOM    824  O   ILE   107      11.280  -1.020  -7.950  1.00100.07           O
ATOM    825  N   VAL   108      12.855  -1.166  -6.342  1.00 51.65           N
ATOM    826  CA  VAL   108      12.952  -2.581  -6.526  1.00 51.65           C
ATOM    827  CB  VAL   108      14.256  -3.012  -7.131  1.00 51.65           C
ATOM    828  CG1 VAL   108      14.372  -2.399  -8.538  0.50 51.65           C
ATOM    829  CG2 VAL   108      15.394  -2.609  -6.177  0.50 51.65           C
ATOM    830  C   VAL   108      12.849  -3.245  -5.193  1.00 51.65           C
ATOM    831  O   VAL   108      13.231  -2.677  -4.170  1.00 51.65           O
ATOM    832  N   ALA   109      12.265  -4.460  -5.179  1.00 47.02           N
ATOM    833  CA  ALA   109      12.213  -5.234  -3.975  1.00 47.02           C
ATOM    834  CB  ALA   109      11.134  -6.332  -3.997  1.00 47.02           C
ATOM    835  C   ALA   109      13.542  -5.903  -3.863  1.00 47.02           C
ATOM    836  O   ALA   109      14.072  -6.412  -4.851  1.00 47.02           O
ATOM    837  N   CYS   110      14.114  -5.938  -2.647  1.00 49.52           N
ATOM    838  CA  CYS   110      15.410  -6.531  -2.523  1.00 49.52           C
ATOM    839  CB  CYS   110      16.487  -5.536  -2.051  1.00 49.52           C
ATOM    840  SG  CYS   110      16.784  -4.212  -3.256  1.00 49.52           S
ATOM    841  C   CYS   110      15.346  -7.602  -1.491  1.00 49.52           C
ATOM    842  O   CYS   110      14.772  -7.421  -0.419  1.00 49.52           O
ATOM    843  N   GLU   111      15.926  -8.773  -1.810  1.00 84.61           N
ATOM    844  CA  GLU   111      16.022  -9.785  -0.808  1.00 84.61           C
ATOM    845  CB  GLU   111      15.725 -11.211  -1.307  1.00 84.61           C
ATOM    846  CG  GLU   111      14.237 -11.493  -1.517  1.00 84.61           C
ATOM    847  CD  GLU   111      13.599 -11.761  -0.162  1.00 84.61           C
ATOM    848  OE1 GLU   111      13.697 -10.874   0.728  1.00 84.61           O
ATOM    849  OE2 GLU   111      13.004 -12.859   0.000  1.00 84.61           O
ATOM    850  C   GLU   111      17.445  -9.749  -0.374  1.00 84.61           C
ATOM    851  O   GLU   111      18.333 -10.236  -1.072  1.00 84.61           O
ATOM    852  N   GLY   112      17.697  -9.153   0.803  1.00 54.55           N
ATOM    853  CA  GLY   112      19.031  -9.104   1.310  1.00 54.55           C
ATOM    854  C   GLY   112      19.896  -8.184   0.500  1.00 54.55           C
ATOM    855  O   GLY   112      19.676  -6.974   0.438  1.00 54.55           O
ATOM    856  N   ASN   113      20.903  -8.788  -0.158  1.00272.58           N
ATOM    857  CA  ASN   113      22.016  -8.152  -0.803  1.00272.58           C
ATOM    858  CB  ASN   113      23.101  -9.184  -1.173  1.00272.58           C
ATOM    859  CG  ASN   113      23.691  -9.733   0.114  1.00272.58           C
ATOM    860  OD1 ASN   113      23.636 -10.934   0.373  1.00272.58           O
ATOM    861  ND2 ASN   113      24.269  -8.827   0.945  1.00272.58           N
ATOM    862  C   ASN   113      21.652  -7.438  -2.056  1.00272.58           C
ATOM    863  O   ASN   113      20.615  -7.639  -2.687  1.00272.58           O
ATOM    864  N   PRO   114      22.555  -6.564  -2.417  1.00152.45           N
ATOM    865  CA  PRO   114      22.470  -5.840  -3.644  1.00152.45           C
ATOM    866  CD  PRO   114      23.785  -6.297  -1.686  1.00152.45           C
ATOM    867  CB  PRO   114      23.747  -5.001  -3.728  1.00152.45           C
ATOM    868  CG  PRO   114      24.716  -5.673  -2.737  1.00152.45           C
ATOM    869  C   PRO   114      22.381  -6.862  -4.713  1.00152.45           C
ATOM    870  O   PRO   114      21.746  -6.601  -5.733  1.00152.45           O
ATOM    871  N   TYR   115      22.957  -8.050  -4.468  1.00 53.16           N
ATOM    872  CA  TYR   115      22.990  -9.060  -5.468  1.00 53.16           C
ATOM    873  CB  TYR   115      23.552 -10.403  -4.968  1.00 53.16           C
ATOM    874  CG  TYR   115      24.982 -10.218  -4.595  1.00 53.16           C
ATOM    875  CD1 TYR   115      25.322  -9.765  -3.341  1.00 53.16           C
ATOM    876  CD2 TYR   115      25.984 -10.499  -5.497  1.00 53.16           C
ATOM    877  CE1 TYR   115      26.642  -9.597  -2.992  1.00 53.16           C
ATOM    878  CE2 TYR   115      27.306 -10.333  -5.153  1.00 53.16           C
ATOM    879  CZ  TYR   115      27.635  -9.882  -3.896  1.00 53.16           C
ATOM    880  OH  TYR   115      28.987  -9.710  -3.531  1.00 53.16           O
ATOM    881  C   TYR   115      21.591  -9.338  -5.893  1.00 53.16           C
ATOM    882  O   TYR   115      21.331  -9.438  -7.091  1.00 53.16           O
ATOM    883  N   VAL   116      20.622  -9.466  -4.964  1.00155.25           N
ATOM    884  CA  VAL   116      19.396  -9.864  -5.579  1.00155.25           C
ATOM    885  CB  VAL   116      18.922 -11.221  -5.136  1.00155.25           C
ATOM    886  CG1 VAL   116      19.943 -12.260  -5.626  1.00155.25           C
ATOM    887  CG2 VAL   116      18.726 -11.221  -3.610  1.00155.25           C
ATOM    888  C   VAL   116      18.268  -8.906  -5.408  1.00155.25           C
ATOM    889  O   VAL   116      17.651  -8.808  -4.348  1.00155.25           O
ATOM    890  N   PRO   117      18.001  -8.180  -6.463  1.00140.83           N
ATOM    891  CA  PRO   117      16.775  -7.443  -6.545  1.00140.83           C
ATOM    892  CD  PRO   117      19.051  -7.577  -7.264  1.00140.83           C
ATOM    893  CB  PRO   117      16.993  -6.340  -7.583  1.00140.83           C
ATOM    894  CG  PRO   117      18.288  -6.748  -8.311  1.00140.83           C
ATOM    895  C   PRO   117      15.763  -8.470  -6.946  1.00140.83           C
ATOM    896  O   PRO   117      15.993  -9.164  -7.935  1.00140.83           O
ATOM    897  N   VAL   118      14.662  -8.619  -6.192  1.00 68.68           N
ATOM    898  CA  VAL   118      13.670  -9.606  -6.513  1.00 68.68           C
ATOM    899  CB  VAL   118      12.792  -9.930  -5.345  1.00 68.68           C
ATOM    900  CG1 VAL   118      11.713 -10.928  -5.802  1.00 68.68           C
ATOM    901  CG2 VAL   118      13.689 -10.448  -4.214  1.00 68.68           C
ATOM    902  C   VAL   118      12.771  -9.184  -7.625  1.00 68.68           C
ATOM    903  O   VAL   118      12.494  -9.962  -8.536  1.00 68.68           O
ATOM    904  N   HIS   119      12.280  -7.929  -7.577  1.00 67.39           N
ATOM    905  CA  HIS   119      11.283  -7.550  -8.534  1.00 67.39           C
ATOM    906  ND1 HIS   119       8.486  -8.134 -10.170  0.50 67.39           N
ATOM    907  CG  HIS   119       8.764  -7.497  -8.981  0.50 67.39           C
ATOM    908  CB  HIS   119       9.864  -7.889  -8.040  1.00 67.39           C
ATOM    909  NE2 HIS   119       7.009  -6.482  -9.971  0.50 67.39           N
ATOM    910  CD2 HIS   119       7.852  -6.492  -8.876  0.50 67.39           C
ATOM    911  CE1 HIS   119       7.428  -7.485 -10.721  0.50 67.39           C
ATOM    912  C   HIS   119      11.347  -6.076  -8.769  1.00 67.39           C
ATOM    913  O   HIS   119      11.941  -5.331  -7.989  1.00 67.39           O
ATOM    914  N   GLY   120      10.730  -5.622  -9.881  1.00 40.23           N
ATOM    915  CA  GLY   120      10.691  -4.224 -10.181  1.00 40.23           C
ATOM    916  C   GLY   120       9.321  -3.756  -9.825  1.00 40.23           C
ATOM    917  O   GLY   120       8.346  -4.055 -10.514  1.00 40.23           O
ATOM    918  N   ASP   121       9.211  -3.027  -8.699  1.00 85.60           N
ATOM    919  CA  ASP   121       7.924  -2.559  -8.291  1.00 85.60           C
ATOM    920  CB  ASP   121       7.922  -1.954  -6.881  1.00 85.60           C
ATOM    921  CG  ASP   121       6.468  -1.835  -6.452  1.00 85.60           C
ATOM    922  OD1 ASP   121       5.581  -2.104  -7.306  1.00 85.60           O
ATOM    923  OD2 ASP   121       6.224  -1.481  -5.268  1.00 85.60           O
ATOM    924  C   ASP   121       7.446  -1.507  -9.239  1.00 85.60           C
ATOM    925  O   ASP   121       6.339  -1.600  -9.765  1.00 85.60           O
ATOM    926  N   ALA   122       8.284  -0.481  -9.507  1.00 43.15           N
ATOM    927  CA  ALA   122       7.841   0.574 -10.374  1.00 43.15           C
ATOM    928  CB  ALA   122       6.567   1.285  -9.885  1.00 43.15           C
ATOM    929  C   ALA   122       8.914   1.611 -10.453  1.00 43.15           C
ATOM    930  O   ALA   122       9.928   1.535  -9.763  1.00 43.15           O
ATOM    931  N   SER   123       8.721   2.605 -11.344  1.00 70.76           N
ATOM    932  CA  SER   123       9.672   3.671 -11.472  1.00 70.76           C
ATOM    933  CB  SER   123      10.308   3.766 -12.869  1.00 70.76           C
ATOM    934  OG  SER   123       9.311   4.080 -13.830  1.00 70.76           O
ATOM    935  C   SER   123       8.924   4.942 -11.240  1.00 70.76           C
ATOM    936  O   SER   123       7.809   5.115 -11.729  1.00 70.76           O
ATOM    937  N   VAL   124       9.522   5.870 -10.470  1.00 73.47           N
ATOM    938  CA  VAL   124       8.857   7.109 -10.217  1.00 73.47           C
ATOM    939  CB  VAL   124       8.501   7.300  -8.772  1.00 73.47           C
ATOM    940  CG1 VAL   124       9.800   7.320  -7.952  1.00 73.47           C
ATOM    941  CG2 VAL   124       7.659   8.580  -8.633  1.00 73.47           C
ATOM    942  C   VAL   124       9.810   8.227 -10.613  1.00 73.47           C
ATOM    943  O   VAL   124      10.992   7.921 -10.921  1.00 73.47           O
ATOM    944  OXT VAL   124       9.367   9.406 -10.613  1.00 73.47           O
TER     945      VAL   124
CONECT  192  640
CONECT  308  725
CONECT  444  840
END
