# Supplementary material for: Estimating local protein model quality: prospects for molecular replacement
Source: Acta Crystallogr D Struct Biol. 2020 Mar 3;76(Pt 3):285–90. doi: 10.1107/S2059798320000972 (PMC7057213; doi:10.1107/S2059798320000972)
Supplement: Supplementary file 1 [file d-76-00285-sup1.zip › models/1eid.2vq9_A.B99990001.pdb.proq3.sscore.local]

ProQ2 ProQRosCen ProQRosFA ProQ3
0.39781224 0.61659261 0.83606598 0.67609154
0.4568394 0.64240075 0.85787539 0.73533527
0.44580695 0.632561 0.88102028 0.73294428
0.54963338 0.66876381 0.87618973 0.77390392
0.59003461 0.65165318 0.86947486 0.80879184
0.61916218 0.70723407 0.89385844 0.82597872
0.61955041 0.74527295 0.95169282 0.86004524
0.61693822 0.70543035 0.92862779 0.87181458
0.58799053 0.61845398 0.84666297 0.80940194
0.54482826 0.55622236 0.80187475 0.7482408
0.69677963 0.69714803 0.87020513 0.83367966
0.68099775 0.66905877 0.86155489 0.7916074
0.64031746 0.62677099 0.77190719 0.73389861
0.51330692 0.42852011 0.55594428 0.53673311
0.45925506 0.38720575 0.4556051 0.4808827
0.37215519 0.3318475 0.35405029 0.37591967
0.38285559 0.318389 0.29962591 0.35646123
0.3659955 0.3004599 0.23990244 0.29776793
0.35239881 0.25291005 0.17990291 0.2679823
0.30157068 0.28997277 0.20667068 0.28348996
0.29570773 0.26454962 0.21123977 0.3050359
0.3065661 0.29358249 0.24877333 0.31490202
0.3141014 0.27264468 0.23995798 0.33043354
0.31104704 0.3849274 0.29544546 0.33676935
0.4060517 0.56160248 0.52536854 0.47608874
0.5073565 0.66380524 0.62152591 0.58062878
0.49421707 0.64559902 0.6473112 0.6209724
0.41327414 0.56763392 0.646534 0.57500572
0.48412194 0.69417958 0.74567638 0.66645495
0.55534162 0.74443851 0.83573985 0.74726769
0.53437584 0.73183414 0.77832841 0.71601977
0.43655304 0.62137679 0.68580616 0.64450964
0.3603087 0.58736848 0.67649669 0.60777568
0.43317326 0.61860296 0.69352049 0.63497487
0.44006731 0.55619906 0.68092367 0.6369538
0.42928496 0.48181464 0.58734094 0.59050929
0.4951956 0.47652224 0.5891323 0.6116986
0.49680482 0.44729446 0.55976279 0.60391454
0.54290904 0.57539578 0.71504493 0.71590036
0.65153438 0.74224978 0.87271506 0.82586363
0.75485199 0.73676787 0.87007361 0.85326301
0.60877869 0.55839582 0.82603782 0.78135601
0.64320144 0.5347196 0.81404189 0.82213532
0.79162113 0.63033354 0.98743389 0.92930041
0.91998979 0.76213835 1.0994015 1.0341363
0.847251 0.74319503 1.0790032 0.98028784
0.8379769 0.77709618 1.0938637 1.0135053
0.70505055 0.69168823 0.99751682 0.90082627
0.64922392 0.63233226 0.91956003 0.84159078
0.54142815 0.53817409 0.79440793 0.77074754
0.54116218 0.50878886 0.73144525 0.71651474
0.53002259 0.53301628 0.71501742 0.70863184
0.55971582 0.53894968 0.72606761 0.7172565
0.59878628 0.58989521 0.80444276 0.78697071
0.6138219 0.60601589 0.79956673 0.79234285
0.65213202 0.61981666 0.79876351 0.79798826
0.7635226 0.78723505 0.87933237 0.88634735
0.73593496 0.71839431 0.81664459 0.83797419
0.64681784 0.62735404 0.79421733 0.76635652
0.5114452 0.43403319 0.64440874 0.6201583
0.56997033 0.41724751 0.67774003 0.6410068
0.58002689 0.37786291 0.67391132 0.65908126
0.54080446 0.42560236 0.74889613 0.65358374
0.50690278 0.4422883 0.69300813 0.63083851
0.45407208 0.48352876 0.69984285 0.60581178
0.37202727 0.52364144 0.60817207 0.53017028
0.29136727 0.46908879 0.56463751 0.47232633
0.3069691 0.44693548 0.51632394 0.48712571
0.28300377 0.40120141 0.55973263 0.48241259
0.35633127 0.46839317 0.66017441 0.55871317
0.45941396 0.53869282 0.79547398 0.62761526
0.56549877 0.62814682 0.97168702 0.76338245
0.6487656 0.65736981 1.0312862 0.83909851
0.67410582 0.67994058 1.0628263 0.85560533
0.61474915 0.59224866 1.0297302 0.85856987
0.55960352 0.56823303 0.96117278 0.80644005
0.52140342 0.50581643 0.95980371 0.82015717
0.55616375 0.54633086 0.9839943 0.84037442
0.6277118 0.56464655 1.0362225 0.91231945
0.68285032 0.5922536 1.0866796 0.95400048
0.75368211 0.59994041 1.1082703 0.97600818
0.76728499 0.63337739 1.1356631 1.0026204
0.87747118 0.73471673 1.1937452 1.0351376
0.84955467 0.67005857 1.1035181 0.98781925
0.84141752 0.67626147 1.0408169 0.94707912
0.75014095 0.52031828 0.86220734 0.83525332
0.6592087 0.47062389 0.78496453 0.76765459
0.55071899 0.42827825 0.66584848 0.65116078
0.5565576 0.44329366 0.62755391 0.65215606
0.48223644 0.43200774 0.6063255 0.60343995
0.36424542 0.41313004 0.61540473 0.56625406
0.39238901 0.4873599 0.67770373 0.61284592
0.39403164 0.51457304 0.64982727 0.61832178
0.5164709 0.66120474 0.77404798 0.70236554
0.59255725 0.57416526 0.76672275 0.76080819
0.69835574 0.71958963 0.92072498 0.86389122
0.7080449 0.53955865 0.88948453 0.86329986
0.74136674 0.50868352 0.87126188 0.84497822
0.6664122 0.3569118 0.7426795 0.78562685
0.65249812 0.32901799 0.80119478 0.7814273
0.68769218 0.35871216 0.80145262 0.84658459
0.69853268 0.35113799 0.87947785 0.8610061
0.64141435 0.45911698 0.91123401 0.85054754
0.68916104 0.50438925 1.009836 0.90484156
0.74543381 0.60835334 1.105603 0.99961309
0.77170256 0.6162819 1.2105513 1.0559827
0.78041543 0.66709114 1.2285844 1.0456659
0.79655104 0.66347088 1.1574858 1.0275463
0.82193972 0.8184495 1.2254052 1.0182764
0.75370641 0.74197038 1.0748354 0.91730427
0.68189091 0.69920851 0.9868957 0.83444936
0.4681077 0.5025446 0.70507291 0.59962975
0.39316981 0.50206111 0.71069717 0.58651318
0.3940388 0.45098726 0.69040969 0.58274861
0.4849495 0.49313052 0.75040551 0.64589701
0.66713488 0.61545465 0.89088005 0.7707431
0.78448453 0.70938194 0.97427578 0.85957663
0.87778221 0.8239633 1.0276569 0.91043372
0.89027508 0.75338353 0.9554222 0.89826423
0.80673036 0.71110898 0.97006758 0.82304421
0.6552431 0.52262124 0.83394291 0.6916708
0.4613023 0.43728279 0.78352078 0.537631
0.32452951 0.38003189 0.78524436 0.46283398
0.21924606 0.36373196 0.8211992 0.38617594
