# Supplementary material for: Estimating local protein model quality: prospects for molecular replacement
Source: Acta Crystallogr D Struct Biol. 2020 Mar 3;76(Pt 3):285–90. doi: 10.1107/S2059798320000972 (PMC7057213; doi:10.1107/S2059798320000972)
Supplement: Supplementary file 1 [file d-76-00285-sup1.zip › models/1eid.2vq9_A.B99990001.pdb.proq3d.sscore.local]

ProQ2D ProQRosCenD ProQRosFAD ProQ3D
1.317375451326370239e-01 4.515962004661560059e-01 9.405192732810974121e-01 6.984660625457763672e-01
2.001940160989761353e-01 5.226060152053833008e-01 9.309126138687133789e-01 7.780709266662597656e-01
2.175000905990600586e-01 5.281175971031188965e-01 9.141879677772521973e-01 6.299417614936828613e-01
4.494062364101409912e-01 6.206176280975341797e-01 9.654124975204467773e-01 8.010115027427673340e-01
5.203171372413635254e-01 6.050083041191101074e-01 9.449519515037536621e-01 8.447201848030090332e-01
5.934509634971618652e-01 6.410539150238037109e-01 9.443436861038208008e-01 8.709587454795837402e-01
5.811023712158203125e-01 6.442313194274902344e-01 9.629406929016113281e-01 8.458324670791625977e-01
6.892136335372924805e-01 6.400743722915649414e-01 9.649157524108886719e-01 9.385936260223388672e-01
7.088459730148315430e-01 6.048000454902648926e-01 9.443980455398559570e-01 9.209719896316528320e-01
5.924050807952880859e-01 5.622646212577819824e-01 9.111894965171813965e-01 9.004267454147338867e-01
7.702156305313110352e-01 7.336879968643188477e-01 9.323418736457824707e-01 9.254539608955383301e-01
8.106611371040344238e-01 6.952461600303649902e-01 9.237752556800842285e-01 9.089339971542358398e-01
7.902565598487854004e-01 7.230774164199829102e-01 9.275636076927185059e-01 9.003508687019348145e-01
6.437568068504333496e-01 4.341267943382263184e-01 8.892131447792053223e-01 7.988736629486083984e-01
5.356115102767944336e-01 3.259851336479187012e-01 7.446845769882202148e-01 6.274198889732360840e-01
3.955226242542266846e-01 3.458588123321533203e-01 4.291388094425201416e-01 3.492043912410736084e-01
3.553652763366699219e-01 4.064492285251617432e-01 3.312999308109283447e-01 3.560555577278137207e-01
2.633306086063385010e-01 3.197639584541320801e-01 2.691850066184997559e-01 2.774647176265716553e-01
3.218241333961486816e-01 3.097064197063446045e-01 1.431635320186614990e-01 1.833700388669967651e-01
3.142387568950653076e-01 2.937695384025573730e-01 1.365607827901840210e-01 1.711385995149612427e-01
2.794741094112396240e-01 1.983539611101150513e-01 1.439843773841857910e-01 1.962284147739410400e-01
2.632851004600524902e-01 2.473099827766418457e-01 2.109652608633041382e-01 2.195751518011093140e-01
2.569308578968048096e-01 3.110181987285614014e-01 2.016449272632598877e-01 2.398008257150650024e-01
2.565451562404632568e-01 4.192709922790527344e-01 3.647644817829132080e-01 4.917780160903930664e-01
5.071695446968078613e-01 5.302696228027343750e-01 6.332503557205200195e-01 7.380841374397277832e-01
4.187871515750885010e-01 6.011203527450561523e-01 7.554641962051391602e-01 7.491326928138732910e-01
4.951101541519165039e-01 5.332837700843811035e-01 8.613780140876770020e-01 9.033021926879882812e-01
4.967556893825531006e-01 6.071131229400634766e-01 8.940070867538452148e-01 9.063071608543395996e-01
5.623996257781982422e-01 5.673736333847045898e-01 9.115951657295227051e-01 8.939000368118286133e-01
4.875353872776031494e-01 6.289331316947937012e-01 9.191297888755798340e-01 8.580431938171386719e-01
5.087631940841674805e-01 6.764555573463439941e-01 9.051604270935058594e-01 9.027091264724731445e-01
4.507146775722503662e-01 5.978000164031982422e-01 8.833436965942382812e-01 8.646634221076965332e-01
3.690977096557617188e-01 5.860959291458129883e-01 8.923784494400024414e-01 8.589435219764709473e-01
4.633820056915283203e-01 5.955054759979248047e-01 8.849238157272338867e-01 8.950321078300476074e-01
5.063310265541076660e-01 5.228176116943359375e-01 9.096993803977966309e-01 8.879696726799011230e-01
4.914743006229400635e-01 5.006046295166015625e-01 8.316403031349182129e-01 8.643389940261840820e-01
4.725344777107238770e-01 3.638200759887695312e-01 7.789862155914306641e-01 7.782860398292541504e-01
4.764251410961151123e-01 4.352097511291503906e-01 7.592755556106567383e-01 7.378526329994201660e-01
5.072168111801147461e-01 4.287967681884765625e-01 8.092087507247924805e-01 7.278060913085937500e-01
7.044759988784790039e-01 6.739162206649780273e-01 8.656756281852722168e-01 8.390304446220397949e-01
5.424191951751708984e-01 6.566726565361022949e-01 9.223895072937011719e-01 8.004216551780700684e-01
4.919125437736511230e-01 5.165368318557739258e-01 9.377418160438537598e-01 8.608453273773193359e-01
6.333432793617248535e-01 5.390307903289794922e-01 9.358910918235778809e-01 8.559193611145019531e-01
7.933186888694763184e-01 6.051805019378662109e-01 9.631928205490112305e-01 9.397628307342529297e-01
8.378330469131469727e-01 6.290192008018493652e-01 9.787455797195434570e-01 9.239951372146606445e-01
8.301064968109130859e-01 7.025526762008666992e-01 9.748499393463134766e-01 9.060288071632385254e-01
9.063264727592468262e-01 7.202227115631103516e-01 9.754491448402404785e-01 9.257796406745910645e-01
7.947711944580078125e-01 6.459019184112548828e-01 9.407388567924499512e-01 9.154073596000671387e-01
6.967516541481018066e-01 5.790688395500183105e-01 9.291341900825500488e-01 8.737589120864868164e-01
7.246635556221008301e-01 5.516388416290283203e-01 9.020331501960754395e-01 8.619147539138793945e-01
8.091265559196472168e-01 5.857384800910949707e-01 8.474374413490295410e-01 8.509267568588256836e-01
7.555481195449829102e-01 5.568875074386596680e-01 8.424656391143798828e-01 8.490816950798034668e-01
8.102822899818420410e-01 5.848906636238098145e-01 9.001024961471557617e-01 8.184449076652526855e-01
8.626559376716613770e-01 6.238455176353454590e-01 9.317340850830078125e-01 8.995841741561889648e-01
8.618034720420837402e-01 6.431140899658203125e-01 8.867396116256713867e-01 8.793970346450805664e-01
8.479550480842590332e-01 6.112077832221984863e-01 8.896327614784240723e-01 8.636560440063476562e-01
8.625572919845581055e-01 7.366036176681518555e-01 8.419263958930969238e-01 7.725741267204284668e-01
7.796702384948730469e-01 6.527735590934753418e-01 8.338387608528137207e-01 8.699467778205871582e-01
6.463867425918579102e-01 6.315438151359558105e-01 8.810180425643920898e-01 7.976188063621520996e-01
5.725355744361877441e-01 3.948466181755065918e-01 7.804090380668640137e-01 6.010221242904663086e-01
6.346979737281799316e-01 3.895778954029083252e-01 8.604348301887512207e-01 6.294323205947875977e-01
6.524388194084167480e-01 4.555670619010925293e-01 8.720028400421142578e-01 5.647020936012268066e-01
7.194238901138305664e-01 5.032579302787780762e-01 8.979605436325073242e-01 4.928108155727386475e-01
7.454958558082580566e-01 4.801247417926788330e-01 9.035043716430664062e-01 6.610222458839416504e-01
7.162399291992187500e-01 4.955573081970214844e-01 9.207667708396911621e-01 6.646965146064758301e-01
4.291333556175231934e-01 4.701318740844726562e-01 7.588801980018615723e-01 6.091138124465942383e-01
3.439774215221405029e-01 4.850354194641113281e-01 6.613190174102783203e-01 5.069761872291564941e-01
3.530342876911163330e-01 4.356323480606079102e-01 6.176802515983581543e-01 5.166754722595214844e-01
3.216165602207183838e-01 4.620815515518188477e-01 5.304360389709472656e-01 3.442850112915039062e-01
4.616328775882720947e-01 4.449914097785949707e-01 7.509884834289550781e-01 4.549525380134582520e-01
5.359047651290893555e-01 5.192722678184509277e-01 8.162781596183776855e-01 5.535279512405395508e-01
5.858975648880004883e-01 6.027126312255859375e-01 8.942254185676574707e-01 6.666399240493774414e-01
6.041042208671569824e-01 6.277932524681091309e-01 9.132513403892517090e-01 8.584697842597961426e-01
7.396961450576782227e-01 6.644775867462158203e-01 9.179279804229736328e-01 7.726380228996276855e-01
7.489722967147827148e-01 6.668043136596679688e-01 9.312316179275512695e-01 8.691889047622680664e-01
6.575508713722229004e-01 6.073883175849914551e-01 9.145880341529846191e-01 8.178003430366516113e-01
6.391135454177856445e-01 5.711306929588317871e-01 8.937844634056091309e-01 7.602742910385131836e-01
6.244361400604248047e-01 5.739290714263916016e-01 9.218010306358337402e-01 7.811195850372314453e-01
6.860874891281127930e-01 6.181963682174682617e-01 9.462177157402038574e-01 9.091241955757141113e-01
6.297619342803955078e-01 6.318706870079040527e-01 9.551361203193664551e-01 8.838471174240112305e-01
8.167992830276489258e-01 6.532083153724670410e-01 9.503148794174194336e-01 9.341330528259277344e-01
8.293068408966064453e-01 6.683256626129150391e-01 9.416573047637939453e-01 9.270181059837341309e-01
8.603299856185913086e-01 6.746301651000976562e-01 9.273349642753601074e-01 8.906360864639282227e-01
8.812624812126159668e-01 6.703323721885681152e-01 9.268032908439636230e-01 9.263499379158020020e-01
7.598568201065063477e-01 6.932257413864135742e-01 9.202492237091064453e-01 9.192727208137512207e-01
7.991869449615478516e-01 5.922125577926635742e-01 8.717435002326965332e-01 9.279086589813232422e-01
7.941420078277587891e-01 5.180537700653076172e-01 8.820782899856567383e-01 8.127115368843078613e-01
7.339819073677062988e-01 4.460554420948028564e-01 7.013793587684631348e-01 6.519448161125183105e-01
7.080410122871398926e-01 3.767012953758239746e-01 6.574077010154724121e-01 6.793105602264404297e-01
6.121882796287536621e-01 3.652504086494445801e-01 7.280930280685424805e-01 6.805038452148437500e-01
5.167773365974426270e-01 4.710115194320678711e-01 7.822919487953186035e-01 7.365660071372985840e-01
4.952573180198669434e-01 4.883431494235992432e-01 9.199998974800109863e-01 8.080865144729614258e-01
4.642085134983062744e-01 4.573529064655303955e-01 9.109929203987121582e-01 7.645864486694335938e-01
6.212055087089538574e-01 5.205302238464355469e-01 9.231107234954833984e-01 6.930565834045410156e-01
6.296031475067138672e-01 5.519816279411315918e-01 8.389164805412292480e-01 8.840184807777404785e-01
6.361927986145019531e-01 6.244013309478759766e-01 9.134323000907897949e-01 8.799536824226379395e-01
6.309913992881774902e-01 4.911993443965911865e-01 9.607733488082885742e-01 8.999941349029541016e-01
8.609415292739868164e-01 4.862338900566101074e-01 9.581938982009887695e-01 9.015324711799621582e-01
7.948136329650878906e-01 4.662416577339172363e-01 9.128236174583435059e-01 8.356728553771972656e-01
8.199416399002075195e-01 4.158507585525512695e-01 9.205836653709411621e-01 8.313757777214050293e-01
6.847772002220153809e-01 4.539802372455596924e-01 8.778707385063171387e-01 7.478254437446594238e-01
8.514790534973144531e-01 4.492367208003997803e-01 9.197274446487426758e-01 8.572306632995605469e-01
8.218973875045776367e-01 5.116857886314392090e-01 9.583581686019897461e-01 8.647653460502624512e-01
7.883390188217163086e-01 5.197864770889282227e-01 9.668803215026855469e-01 8.946090936660766602e-01
7.831103801727294922e-01 5.427643656730651855e-01 9.803522825241088867e-01 9.111351370811462402e-01
8.210693597793579102e-01 6.125965714454650879e-01 9.846369028091430664e-01 9.393059611320495605e-01
8.025100827217102051e-01 6.186801791191101074e-01 9.848832488059997559e-01 9.390266537666320801e-01
7.913590073585510254e-01 6.257833242416381836e-01 9.836574196815490723e-01 8.954538702964782715e-01
8.208991885185241699e-01 6.603465080261230469e-01 9.760292172431945801e-01 9.169423580169677734e-01
7.915767431259155273e-01 7.911385297775268555e-01 9.628265500068664551e-01 8.940264582633972168e-01
6.345966458320617676e-01 6.638904809951782227e-01 9.032857418060302734e-01 7.311962246894836426e-01
3.261230885982513428e-01 4.579717516899108887e-01 7.786064743995666504e-01 4.578460752964019775e-01
2.893239855766296387e-01 5.214501023292541504e-01 7.639008760452270508e-01 3.934005796909332275e-01
3.419094383716583252e-01 5.731920003890991211e-01 7.784378528594970703e-01 4.005590677261352539e-01
4.887275099754333496e-01 5.086628794670104980e-01 8.406999111175537109e-01 6.122767925262451172e-01
8.224734067916870117e-01 6.197553277015686035e-01 8.374676704406738281e-01 8.034906387329101562e-01
5.629362463951110840e-01 7.501960396766662598e-01 9.281725287437438965e-01 8.729617595672607422e-01
4.873736500740051270e-01 7.417156696319580078e-01 9.437854886054992676e-01 8.332025408744812012e-01
7.730713486671447754e-01 7.303395271301269531e-01 9.290202856063842773e-01 8.676498532295227051e-01
7.534420490264892578e-01 6.594997644424438477e-01 9.273308515548706055e-01 8.300730586051940918e-01
4.339293539524078369e-01 5.365649461746215820e-01 8.906497955322265625e-01 6.662234067916870117e-01
4.456231594085693359e-01 4.281217753887176514e-01 9.179331064224243164e-01 3.163769841194152832e-01
2.649508416652679443e-01 4.374515712261199951e-01 9.260783791542053223e-01 1.227421090006828308e-01
2.606601417064666748e-01 3.409674465656280518e-01 8.103500008583068848e-01 3.785446882247924805e-01
