# Supplementary material for: Estimating local protein model quality: prospects for molecular replacement
Source: Acta Crystallogr D Struct Biol. 2020 Mar 3;76(Pt 3):285–90. doi: 10.1107/S2059798320000972 (PMC7057213; doi:10.1107/S2059798320000972)
Supplement: Supplementary file 1 [file d-76-00285-sup1.zip › models/1ekg.1ew4_A.B99990001.pdb]

EXPDTA    THEORETICAL MODEL, MODELLER 9.23 2019/11/15 00:06:24
REMARK   6 MODELLER OBJECTIVE FUNCTION:       572.0325
REMARK   6 MODELLER BEST TEMPLATE % SEQ ID:  24.528
REMARK   6 SEQUENCE: 1ekg/1ekg.1ew4_A
REMARK   6 ALIGNMENT: 1ekg/1ekg.1ew4_A.ali
REMARK   6 SCRIPT: ./make_models.py
REMARK   6 TEMPLATE: 1ew4 1:A - 106:A MODELS 7: - 118: AT 24.5%
ATOM      1  N   GLY     1      17.376  22.904 -10.018  1.00 14.46           N
ATOM      2  CA  GLY     1      16.547  23.867  -9.261  1.00 14.46           C
ATOM      3  C   GLY     1      16.822  23.712  -7.808  1.00 14.46           C
ATOM      4  O   GLY     1      17.413  22.723  -7.379  1.00 14.46           O
ATOM      5  N   SER     2      16.396  24.704  -7.006  1.00150.80           N
ATOM      6  CA  SER     2      16.626  24.613  -5.598  1.00150.80           C
ATOM      7  CB  SER     2      16.309  25.910  -4.835  1.00150.80           C
ATOM      8  OG  SER     2      17.163  26.960  -5.265  1.00150.80           O
ATOM      9  C   SER     2      15.704  23.565  -5.079  1.00150.80           C
ATOM     10  O   SER     2      14.639  23.322  -5.645  1.00150.80           O
ATOM     11  N   HIS     3      16.105  22.893  -3.987  1.00222.29           N
ATOM     12  CA  HIS     3      15.238  21.907  -3.423  1.00222.29           C
ATOM     13  ND1 HIS     3      18.340  21.334  -2.907  1.00222.29           N
ATOM     14  CG  HIS     3      17.231  20.554  -2.666  1.00222.29           C
ATOM     15  CB  HIS     3      15.897  21.118  -2.281  1.00222.29           C
ATOM     16  NE2 HIS     3      18.975  19.223  -3.189  1.00222.29           N
ATOM     17  CD2 HIS     3      17.636  19.267  -2.842  1.00222.29           C
ATOM     18  CE1 HIS     3      19.354  20.488  -3.216  1.00222.29           C
ATOM     19  C   HIS     3      14.128  22.686  -2.808  1.00222.29           C
ATOM     20  O   HIS     3      14.376  23.672  -2.115  1.00222.29           O
ATOM     21  N   MET     4      12.867  22.293  -3.055  1.00232.90           N
ATOM     22  CA  MET     4      11.835  23.042  -2.411  1.00232.90           C
ATOM     23  CB  MET     4      10.894  23.806  -3.359  1.00232.90           C
ATOM     24  CG  MET     4      11.596  24.926  -4.131  1.00232.90           C
ATOM     25  SD  MET     4      10.471  26.157  -4.853  1.00232.90           S
ATOM     26  CE  MET     4       9.445  24.929  -5.709  1.00232.90           C
ATOM     27  C   MET     4      11.019  22.090  -1.612  1.00232.90           C
ATOM     28  O   MET     4      10.581  21.050  -2.101  1.00232.90           O
ATOM     29  N   GLY     5      10.811  22.441  -0.333  1.00121.09           N
ATOM     30  CA  GLY     5      10.051  21.616   0.549  1.00121.09           C
ATOM     31  C   GLY     5       9.960  22.365   1.831  1.00121.09           C
ATOM     32  O   GLY     5      10.618  23.388   2.014  1.00121.09           O
ATOM     33  N   SER     6       9.134  21.857   2.762  1.00 94.65           N
ATOM     34  CA  SER     6       8.970  22.526   4.015  1.00 94.65           C
ATOM     35  CB  SER     6       7.707  22.113   4.790  1.00 94.65           C
ATOM     36  OG  SER     6       7.827  20.775   5.246  1.00 94.65           O
ATOM     37  C   SER     6      10.145  22.182   4.859  1.00 94.65           C
ATOM     38  O   SER     6      11.044  21.455   4.438  1.00 94.65           O
ATOM     39  N   LEU     7      10.168  22.732   6.083  1.00118.35           N
ATOM     40  CA  LEU     7      11.248  22.495   6.988  1.00118.35           C
ATOM     41  CB  LEU     7      11.172  23.372   8.254  1.00118.35           C
ATOM     42  CG  LEU     7      11.221  24.889   7.977  1.00118.35           C
ATOM     43  CD1 LEU     7      10.003  25.351   7.161  1.00118.35           C
ATOM     44  CD2 LEU     7      11.389  25.693   9.276  1.00118.35           C
ATOM     45  C   LEU     7      11.169  21.071   7.429  1.00118.35           C
ATOM     46  O   LEU     7      10.082  20.520   7.593  1.00118.35           O
ATOM     47  N   ASP     8      12.344  20.434   7.606  1.00 33.47           N
ATOM     48  CA  ASP     8      12.405  19.072   8.048  1.00 33.47           C
ATOM     49  CB  ASP     8      13.760  18.390   7.793  1.00 33.47           C
ATOM     50  CG  ASP     8      13.947  18.207   6.297  1.00 33.47           C
ATOM     51  OD1 ASP     8      13.033  18.618   5.532  1.00 33.47           O
ATOM     52  OD2 ASP     8      15.009  17.659   5.898  1.00 33.47           O
ATOM     53  C   ASP     8      12.240  19.079   9.528  1.00 33.47           C
ATOM     54  O   ASP     8      12.275  20.130  10.165  1.00 33.47           O
ATOM     55  N   GLU     9      12.021  17.886  10.111  1.00 28.69           N
ATOM     56  CA  GLU     9      11.932  17.782  11.535  1.00 28.69           C
ATOM     57  CB  GLU     9      11.626  16.357  12.021  1.00 28.69           C
ATOM     58  CG  GLU     9      10.222  15.862  11.684  1.00 28.69           C
ATOM     59  CD  GLU     9      10.120  14.430  12.186  1.00 28.69           C
ATOM     60  OE1 GLU     9      11.049  13.991  12.916  1.00 28.69           O
ATOM     61  OE2 GLU     9       9.113  13.755  11.843  1.00 28.69           O
ATOM     62  C   GLU     9      13.285  18.106  12.073  1.00 28.69           C
ATOM     63  O   GLU     9      13.423  18.810  13.072  1.00 28.69           O
ATOM     64  N   THR    10      14.325  17.585  11.395  1.00 94.82           N
ATOM     65  CA  THR    10      15.678  17.746  11.834  1.00 94.82           C
ATOM     66  CB  THR    10      16.648  16.973  10.986  1.00 94.82           C
ATOM     67  OG1 THR    10      17.970  17.149  11.475  1.00 94.82           O
ATOM     68  CG2 THR    10      16.540  17.449   9.528  1.00 94.82           C
ATOM     69  C   THR    10      16.071  19.190  11.806  1.00 94.82           C
ATOM     70  O   THR    10      16.655  19.690  12.767  1.00 94.82           O
ATOM     71  N   THR    11      15.748  19.906  10.710  1.00 89.77           N
ATOM     72  CA  THR    11      16.126  21.287  10.602  1.00 89.77           C
ATOM     73  CB  THR    11      15.815  21.899   9.258  1.00 89.77           C
ATOM     74  OG1 THR    11      16.443  23.168   9.139  1.00 89.77           O
ATOM     75  CG2 THR    11      14.294  22.049   9.090  1.00 89.77           C
ATOM     76  C   THR    11      15.392  22.051  11.654  1.00 89.77           C
ATOM     77  O   THR    11      15.945  22.951  12.285  1.00 89.77           O
ATOM     78  N   TYR    12      14.117  21.687  11.882  1.00 50.02           N
ATOM     79  CA  TYR    12      13.304  22.374  12.838  1.00 50.02           C
ATOM     80  CB  TYR    12      11.857  21.849  12.896  1.00 50.02           C
ATOM     81  CG  TYR    12      11.242  22.519  14.071  1.00 50.02           C
ATOM     82  CD1 TYR    12      10.928  23.857  14.030  1.00 50.02           C
ATOM     83  CD2 TYR    12      10.974  21.799  15.211  1.00 50.02           C
ATOM     84  CE1 TYR    12      10.370  24.471  15.124  1.00 50.02           C
ATOM     85  CE2 TYR    12      10.415  22.406  16.308  1.00 50.02           C
ATOM     86  CZ  TYR    12      10.115  23.746  16.263  1.00 50.02           C
ATOM     87  OH  TYR    12       9.544  24.381  17.384  1.00 50.02           O
ATOM     88  C   TYR    12      13.920  22.215  14.188  1.00 50.02           C
ATOM     89  O   TYR    12      13.972  23.161  14.971  1.00 50.02           O
ATOM     90  N   GLU    13      14.417  21.002  14.485  1.00 34.40           N
ATOM     91  CA  GLU    13      14.996  20.713  15.761  1.00 34.40           C
ATOM     92  CB  GLU    13      15.517  19.267  15.814  1.00 34.40           C
ATOM     93  CG  GLU    13      14.413  18.218  15.650  1.00 34.40           C
ATOM     94  CD  GLU    13      15.079  16.858  15.482  1.00 34.40           C
ATOM     95  OE1 GLU    13      16.338  16.819  15.492  1.00 34.40           O
ATOM     96  OE2 GLU    13      14.343  15.845  15.338  1.00 34.40           O
ATOM     97  C   GLU    13      16.168  21.621  15.961  1.00 34.40           C
ATOM     98  O   GLU    13      16.323  22.222  17.023  1.00 34.40           O
ATOM     99  N   ARG    14      17.017  21.760  14.925  1.00 84.15           N
ATOM    100  CA  ARG    14      18.201  22.562  15.042  1.00 84.15           C
ATOM    101  CB  ARG    14      19.056  22.548  13.765  1.00 84.15           C
ATOM    102  CG  ARG    14      20.348  23.354  13.897  1.00 84.15           C
ATOM    103  CD  ARG    14      21.004  23.667  12.553  1.00 84.15           C
ATOM    104  NE  ARG    14      20.217  24.776  11.947  1.00 84.15           N
ATOM    105  CZ  ARG    14      20.130  24.903  10.591  1.00 84.15           C
ATOM    106  NH1 ARG    14      20.769  24.016   9.774  1.00 84.15           N
ATOM    107  NH2 ARG    14      19.400  25.924  10.057  1.00 84.15           N
ATOM    108  C   ARG    14      17.823  23.991  15.284  1.00 84.15           C
ATOM    109  O   ARG    14      18.365  24.637  16.179  1.00 84.15           O
ATOM    110  N   LEU    15      16.864  24.514  14.496  1.00 42.69           N
ATOM    111  CA  LEU    15      16.475  25.895  14.578  1.00 42.69           C
ATOM    112  CB  LEU    15      15.443  26.271  13.495  1.00 42.69           C
ATOM    113  CG  LEU    15      16.011  26.209  12.063  1.00 42.69           C
ATOM    114  CD1 LEU    15      14.954  26.594  11.013  1.00 42.69           C
ATOM    115  CD2 LEU    15      17.294  27.049  11.946  1.00 42.69           C
ATOM    116  C   LEU    15      15.861  26.178  15.916  1.00 42.69           C
ATOM    117  O   LEU    15      16.141  27.206  16.529  1.00 42.69           O
ATOM    118  N   ALA    16      14.994  25.267  16.395  1.00 37.06           N
ATOM    119  CA  ALA    16      14.306  25.437  17.645  1.00 37.06           C
ATOM    120  CB  ALA    16      13.313  24.294  17.918  1.00 37.06           C
ATOM    121  C   ALA    16      15.289  25.440  18.775  1.00 37.06           C
ATOM    122  O   ALA    16      15.182  26.240  19.702  1.00 37.06           O
ATOM    123  N   GLU    17      16.283  24.537  18.735  1.00 76.95           N
ATOM    124  CA  GLU    17      17.219  24.485  19.819  1.00 76.95           C
ATOM    125  CB  GLU    17      18.244  23.343  19.707  1.00 76.95           C
ATOM    126  CG  GLU    17      19.213  23.484  18.533  1.00 76.95           C
ATOM    127  CD  GLU    17      20.168  22.299  18.573  1.00 76.95           C
ATOM    128  OE1 GLU    17      19.769  21.207  18.088  1.00 76.95           O
ATOM    129  OE2 GLU    17      21.304  22.466  19.092  1.00 76.95           O
ATOM    130  C   GLU    17      17.983  25.770  19.836  1.00 76.95           C
ATOM    131  O   GLU    17      18.283  26.314  20.897  1.00 76.95           O
ATOM    132  N   GLU    18      18.314  26.291  18.642  1.00 82.09           N
ATOM    133  CA  GLU    18      19.097  27.486  18.551  1.00 82.09           C
ATOM    134  CB  GLU    18      19.380  27.882  17.089  1.00 82.09           C
ATOM    135  CG  GLU    18      20.580  28.818  16.896  1.00 82.09           C
ATOM    136  CD  GLU    18      20.378  30.104  17.685  1.00 82.09           C
ATOM    137  OE1 GLU    18      19.610  30.979  17.204  1.00 82.09           O
ATOM    138  OE2 GLU    18      20.989  30.230  18.780  1.00 82.09           O
ATOM    139  C   GLU    18      18.325  28.607  19.173  1.00 82.09           C
ATOM    140  O   GLU    18      18.878  29.401  19.931  1.00 82.09           O
ATOM    141  N   THR    19      17.015  28.699  18.874  1.00 97.85           N
ATOM    142  CA  THR    19      16.241  29.791  19.386  1.00 97.85           C
ATOM    143  CB  THR    19      14.855  29.884  18.817  1.00 97.85           C
ATOM    144  OG1 THR    19      14.249  31.102  19.226  1.00 97.85           O
ATOM    145  CG2 THR    19      14.024  28.690  19.307  1.00 97.85           C
ATOM    146  C   THR    19      16.122  29.682  20.872  1.00 97.85           C
ATOM    147  O   THR    19      16.166  30.689  21.576  1.00 97.85           O
ATOM    148  N   LEU    20      15.964  28.452  21.392  1.00124.17           N
ATOM    149  CA  LEU    20      15.804  28.287  22.806  1.00124.17           C
ATOM    150  CB  LEU    20      15.559  26.810  23.206  1.00124.17           C
ATOM    151  CG  LEU    20      15.217  26.530  24.695  1.00124.17           C
ATOM    152  CD1 LEU    20      14.904  25.039  24.904  1.00124.17           C
ATOM    153  CD2 LEU    20      16.302  27.005  25.676  1.00124.17           C
ATOM    154  C   LEU    20      17.054  28.775  23.467  1.00124.17           C
ATOM    155  O   LEU    20      16.998  29.445  24.497  1.00124.17           O
ATOM    156  N   ASP    21      18.221  28.454  22.885  1.00 34.24           N
ATOM    157  CA  ASP    21      19.476  28.815  23.477  1.00 34.24           C
ATOM    158  CB  ASP    21      20.667  28.341  22.628  1.00 34.24           C
ATOM    159  CG  ASP    21      21.956  28.580  23.401  1.00 34.24           C
ATOM    160  OD1 ASP    21      21.893  29.173  24.510  1.00 34.24           O
ATOM    161  OD2 ASP    21      23.028  28.167  22.882  1.00 34.24           O
ATOM    162  C   ASP    21      19.569  30.302  23.569  1.00 34.24           C
ATOM    163  O   ASP    21      19.918  30.849  24.614  1.00 34.24           O
ATOM    164  N   SER    22      19.228  30.999  22.472  1.00 74.71           N
ATOM    165  CA  SER    22      19.361  32.423  22.437  1.00 74.71           C
ATOM    166  CB  SER    22      18.961  33.013  21.074  1.00 74.71           C
ATOM    167  OG  SER    22      17.601  32.718  20.794  1.00 74.71           O
ATOM    168  C   SER    22      18.477  33.024  23.481  1.00 74.71           C
ATOM    169  O   SER    22      18.902  33.893  24.237  1.00 74.71           O
ATOM    170  N   LEU    23      17.227  32.544  23.575  1.00124.93           N
ATOM    171  CA  LEU    23      16.276  33.109  24.487  1.00124.93           C
ATOM    172  CB  LEU    23      14.931  32.358  24.427  1.00124.93           C
ATOM    173  CG  LEU    23      13.818  32.941  25.316  1.00124.93           C
ATOM    174  CD1 LEU    23      13.310  34.274  24.748  1.00124.93           C
ATOM    175  CD2 LEU    23      12.687  31.926  25.550  1.00124.93           C
ATOM    176  C   LEU    23      16.805  32.944  25.877  1.00124.93           C
ATOM    177  O   LEU    23      16.807  33.887  26.668  1.00124.93           O
ATOM    178  N   ALA    24      17.296  31.734  26.201  1.00 30.62           N
ATOM    179  CA  ALA    24      17.755  31.466  27.532  1.00 30.62           C
ATOM    180  CB  ALA    24      18.205  30.007  27.723  1.00 30.62           C
ATOM    181  C   ALA    24      18.921  32.347  27.860  1.00 30.62           C
ATOM    182  O   ALA    24      18.982  32.919  28.947  1.00 30.62           O
ATOM    183  N   GLU    25      19.878  32.494  26.926  1.00 79.67           N
ATOM    184  CA  GLU    25      21.046  33.273  27.217  1.00 79.67           C
ATOM    185  CB  GLU    25      22.131  33.184  26.129  1.00 79.67           C
ATOM    186  CG  GLU    25      21.687  33.662  24.747  1.00 79.67           C
ATOM    187  CD  GLU    25      22.893  33.550  23.825  1.00 79.67           C
ATOM    188  OE1 GLU    25      24.037  33.551  24.353  1.00 79.67           O
ATOM    189  OE2 GLU    25      22.690  33.465  22.584  1.00 79.67           O
ATOM    190  C   GLU    25      20.685  34.715  27.410  1.00 79.67           C
ATOM    191  O   GLU    25      21.173  35.354  28.341  1.00 79.67           O
ATOM    192  N   PHE    26      19.806  35.271  26.552  1.00 46.64           N
ATOM    193  CA  PHE    26      19.470  36.661  26.689  1.00 46.64           C
ATOM    194  CB  PHE    26      18.510  37.198  25.605  1.00 46.64           C
ATOM    195  CG  PHE    26      19.248  37.427  24.325  1.00 46.64           C
ATOM    196  CD1 PHE    26      19.830  38.647  24.070  1.00 46.64           C
ATOM    197  CD2 PHE    26      19.358  36.443  23.372  1.00 46.64           C
ATOM    198  CE1 PHE    26      20.508  38.875  22.895  1.00 46.64           C
ATOM    199  CE2 PHE    26      20.034  36.660  22.194  1.00 46.64           C
ATOM    200  CZ  PHE    26      20.612  37.881  21.952  1.00 46.64           C
ATOM    201  C   PHE    26      18.805  36.878  28.011  1.00 46.64           C
ATOM    202  O   PHE    26      19.107  37.834  28.723  1.00 46.64           O
ATOM    203  N   PHE    27      17.860  35.998  28.378  1.00 60.09           N
ATOM    204  CA  PHE    27      17.190  36.178  29.630  1.00 60.09           C
ATOM    205  CB  PHE    27      15.958  35.278  29.806  1.00 60.09           C
ATOM    206  CG  PHE    27      14.914  35.943  28.983  1.00 60.09           C
ATOM    207  CD1 PHE    27      14.186  36.982  29.516  1.00 60.09           C
ATOM    208  CD2 PHE    27      14.678  35.549  27.689  1.00 60.09           C
ATOM    209  CE1 PHE    27      13.222  37.621  28.775  1.00 60.09           C
ATOM    210  CE2 PHE    27      13.715  36.188  26.946  1.00 60.09           C
ATOM    211  CZ  PHE    27      12.986  37.219  27.483  1.00 60.09           C
ATOM    212  C   PHE    27      18.143  35.975  30.764  1.00 60.09           C
ATOM    213  O   PHE    27      18.072  36.689  31.764  1.00 60.09           O
ATOM    214  N   GLU    28      19.056  34.990  30.645  1.00 57.91           N
ATOM    215  CA  GLU    28      19.985  34.721  31.706  1.00 57.91           C
ATOM    216  CB  GLU    28      20.916  33.522  31.458  1.00 57.91           C
ATOM    217  CG  GLU    28      20.247  32.166  31.658  1.00 57.91           C
ATOM    218  CD  GLU    28      21.348  31.118  31.702  1.00 57.91           C
ATOM    219  OE1 GLU    28      22.483  31.419  31.243  1.00 57.91           O
ATOM    220  OE2 GLU    28      21.065  30.000  32.207  1.00 57.91           O
ATOM    221  C   GLU    28      20.886  35.889  31.913  1.00 57.91           C
ATOM    222  O   GLU    28      21.152  36.265  33.053  1.00 57.91           O
ATOM    223  N   ASP    29      21.397  36.503  30.830  1.00166.78           N
ATOM    224  CA  ASP    29      22.275  37.601  31.095  1.00166.78           C
ATOM    225  CB  ASP    29      23.421  37.756  30.071  1.00166.78           C
ATOM    226  CG  ASP    29      22.871  37.989  28.672  1.00166.78           C
ATOM    227  OD1 ASP    29      21.625  37.965  28.502  1.00166.78           O
ATOM    228  OD2 ASP    29      23.701  38.182  27.744  1.00166.78           O
ATOM    229  C   ASP    29      21.457  38.847  31.140  1.00166.78           C
ATOM    230  O   ASP    29      21.667  39.785  30.371  1.00166.78           O
ATOM    231  N   LEU    30      20.505  38.889  32.093  1.00175.44           N
ATOM    232  CA  LEU    30      19.674  40.044  32.233  1.00175.44           C
ATOM    233  CB  LEU    30      18.515  39.855  33.244  1.00175.44           C
ATOM    234  CG  LEU    30      18.848  39.264  34.638  1.00175.44           C
ATOM    235  CD1 LEU    30      19.492  37.874  34.526  1.00175.44           C
ATOM    236  CD2 LEU    30      19.608  40.237  35.552  1.00175.44           C
ATOM    237  C   LEU    30      20.550  41.171  32.670  1.00175.44           C
ATOM    238  O   LEU    30      21.338  41.042  33.603  1.00175.44           O
ATOM    239  N   ALA    31      20.469  42.296  31.938  1.00 38.19           N
ATOM    240  CA  ALA    31      21.231  43.471  32.234  1.00 38.19           C
ATOM    241  CB  ALA    31      21.110  44.548  31.145  1.00 38.19           C
ATOM    242  C   ALA    31      20.740  44.060  33.512  1.00 38.19           C
ATOM    243  O   ALA    31      21.531  44.540  34.324  1.00 38.19           O
ATOM    244  N   ASP    32      19.406  44.024  33.709  1.00 78.57           N
ATOM    245  CA  ASP    32      18.772  44.629  34.844  1.00 78.57           C
ATOM    246  CB  ASP    32      17.281  44.273  34.931  1.00 78.57           C
ATOM    247  CG  ASP    32      16.628  44.856  33.684  1.00 78.57           C
ATOM    248  OD1 ASP    32      17.355  45.515  32.893  1.00 78.57           O
ATOM    249  OD2 ASP    32      15.400  44.645  33.500  1.00 78.57           O
ATOM    250  C   ASP    32      19.471  44.131  36.070  1.00 78.57           C
ATOM    251  O   ASP    32      19.487  42.936  36.354  1.00 78.57           O
ATOM    252  N   LYS    33      20.074  45.069  36.828  1.00238.51           N
ATOM    253  CA  LYS    33      20.882  44.741  37.966  1.00238.51           C
ATOM    254  CB  LYS    33      22.306  45.333  37.850  1.00238.51           C
ATOM    255  CG  LYS    33      22.367  46.862  37.760  1.00238.51           C
ATOM    256  CD  LYS    33      21.859  47.441  36.438  1.00238.51           C
ATOM    257  CE  LYS    33      22.976  47.670  35.416  1.00238.51           C
ATOM    258  NZ  LYS    33      22.401  48.155  34.144  1.00238.51           N
ATOM    259  C   LYS    33      20.228  45.309  39.188  1.00238.51           C
ATOM    260  O   LYS    33      19.053  45.673  39.159  1.00238.51           O
ATOM    261  N   PRO    34      20.949  45.397  40.280  1.00197.65           N
ATOM    262  CA  PRO    34      20.358  45.994  41.439  1.00197.65           C
ATOM    263  CD  PRO    34      21.891  44.349  40.663  1.00197.65           C
ATOM    264  CB  PRO    34      21.345  45.749  42.578  1.00197.65           C
ATOM    265  CG  PRO    34      21.969  44.392  42.200  1.00197.65           C
ATOM    266  C   PRO    34      20.028  47.411  41.120  1.00197.65           C
ATOM    267  O   PRO    34      20.465  47.888  40.074  1.00197.65           O
ATOM    268  N   TYR    35      19.234  48.073  41.989  1.00264.05           N
ATOM    269  CA  TYR    35      18.683  49.364  41.692  1.00264.05           C
ATOM    270  CB  TYR    35      19.558  50.328  40.857  1.00264.05           C
ATOM    271  CG  TYR    35      20.687  50.812  41.709  1.00264.05           C
ATOM    272  CD1 TYR    35      21.731  49.985  42.059  1.00264.05           C
ATOM    273  CD2 TYR    35      20.709  52.119  42.141  1.00264.05           C
ATOM    274  CE1 TYR    35      22.765  50.454  42.838  1.00264.05           C
ATOM    275  CE2 TYR    35      21.738  52.595  42.919  1.00264.05           C
ATOM    276  CZ  TYR    35      22.770  51.759  43.271  1.00264.05           C
ATOM    277  OH  TYR    35      23.830  52.240  44.069  1.00264.05           O
ATOM    278  C   TYR    35      17.424  49.029  40.972  1.00264.05           C
ATOM    279  O   TYR    35      17.314  47.933  40.424  1.00264.05           O
ATOM    280  N   THR    36      16.414  49.920  41.023  1.00277.91           N
ATOM    281  CA  THR    36      15.133  49.588  40.467  1.00277.91           C
ATOM    282  CB  THR    36      14.133  50.716  40.530  1.00277.91           C
ATOM    283  OG1 THR    36      12.874  50.277  40.043  1.00277.91           O
ATOM    284  CG2 THR    36      14.634  51.926  39.722  1.00277.91           C
ATOM    285  C   THR    36      15.269  49.111  39.054  1.00277.91           C
ATOM    286  O   THR    36      15.493  49.879  38.121  1.00277.91           O
ATOM    287  N   PHE    37      15.160  47.778  38.892  1.00302.46           N
ATOM    288  CA  PHE    37      15.196  47.135  37.619  1.00302.46           C
ATOM    289  CB  PHE    37      16.573  46.573  37.226  1.00302.46           C
ATOM    290  CG  PHE    37      17.437  47.756  36.960  1.00302.46           C
ATOM    291  CD1 PHE    37      17.340  48.436  35.768  1.00302.46           C
ATOM    292  CD2 PHE    37      18.347  48.182  37.898  1.00302.46           C
ATOM    293  CE1 PHE    37      18.135  49.530  35.521  1.00302.46           C
ATOM    294  CE2 PHE    37      19.144  49.275  37.658  1.00302.46           C
ATOM    295  CZ  PHE    37      19.037  49.951  36.468  1.00302.46           C
ATOM    296  C   PHE    37      14.252  45.997  37.744  1.00302.46           C
ATOM    297  O   PHE    37      13.977  45.531  38.848  1.00302.46           O
ATOM    298  N   GLU    38      13.706  45.537  36.609  1.00109.48           N
ATOM    299  CA  GLU    38      12.756  44.476  36.689  1.00109.48           C
ATOM    300  CB  GLU    38      11.836  44.374  35.462  1.00109.48           C
ATOM    301  CG  GLU    38      10.895  45.571  35.315  1.00109.48           C
ATOM    302  CD  GLU    38       9.900  45.520  36.465  1.00109.48           C
ATOM    303  OE1 GLU    38       9.543  44.390  36.892  1.00109.48           O
ATOM    304  OE2 GLU    38       9.481  46.614  36.927  1.00109.48           O
ATOM    305  C   GLU    38      13.493  43.193  36.802  1.00109.48           C
ATOM    306  O   GLU    38      14.575  43.022  36.240  1.00109.48           O
ATOM    307  N   ASP    39      12.925  42.253  37.576  1.00108.22           N
ATOM    308  CA  ASP    39      13.534  40.967  37.620  1.00108.22           C
ATOM    309  CB  ASP    39      13.598  40.303  39.013  1.00108.22           C
ATOM    310  CG  ASP    39      12.199  40.022  39.543  1.00108.22           C
ATOM    311  OD1 ASP    39      11.523  40.989  39.985  1.00108.22           O
ATOM    312  OD2 ASP    39      11.785  38.833  39.505  1.00108.22           O
ATOM    313  C   ASP    39      12.702  40.108  36.736  1.00108.22           C
ATOM    314  O   ASP    39      11.486  40.013  36.898  1.00108.22           O
ATOM    315  N   TYR    40      13.329  39.497  35.721  1.00160.72           N
ATOM    316  CA  TYR    40      12.539  38.627  34.915  1.00160.72           C
ATOM    317  CB  TYR    40      12.357  39.071  33.451  1.00160.72           C
ATOM    318  CG  TYR    40      13.640  39.457  32.805  1.00160.72           C
ATOM    319  CD1 TYR    40      14.532  38.518  32.342  1.00160.72           C
ATOM    320  CD2 TYR    40      13.926  40.792  32.639  1.00160.72           C
ATOM    321  CE1 TYR    40      15.702  38.914  31.734  1.00160.72           C
ATOM    322  CE2 TYR    40      15.089  41.193  32.034  1.00160.72           C
ATOM    323  CZ  TYR    40      15.979  40.253  31.580  1.00160.72           C
ATOM    324  OH  TYR    40      17.172  40.671  30.955  1.00160.72           O
ATOM    325  C   TYR    40      13.126  37.264  34.990  1.00160.72           C
ATOM    326  O   TYR    40      14.333  37.079  34.846  1.00160.72           O
ATOM    327  N   ASP    41      12.264  36.268  35.262  1.00 63.76           N
ATOM    328  CA  ASP    41      12.745  34.930  35.400  1.00 63.76           C
ATOM    329  CB  ASP    41      12.304  34.251  36.709  1.00 63.76           C
ATOM    330  CG  ASP    41      12.965  32.883  36.775  1.00 63.76           C
ATOM    331  OD1 ASP    41      12.566  31.990  35.982  1.00 63.76           O
ATOM    332  OD2 ASP    41      13.876  32.712  37.628  1.00 63.76           O
ATOM    333  C   ASP    41      12.227  34.112  34.269  1.00 63.76           C
ATOM    334  O   ASP    41      11.049  34.182  33.917  1.00 63.76           O
ATOM    335  N   VAL    42      13.122  33.324  33.647  1.00102.41           N
ATOM    336  CA  VAL    42      12.696  32.457  32.593  1.00102.41           C
ATOM    337  CB  VAL    42      13.433  32.666  31.300  1.00102.41           C
ATOM    338  CG1 VAL    42      13.136  34.089  30.795  1.00102.41           C
ATOM    339  CG2 VAL    42      14.927  32.389  31.533  1.00102.41           C
ATOM    340  C   VAL    42      12.943  31.059  33.060  1.00102.41           C
ATOM    341  O   VAL    42      13.952  30.773  33.703  1.00102.41           O
ATOM    342  N   SER    43      11.996  30.148  32.767  1.00 69.81           N
ATOM    343  CA  SER    43      12.150  28.795  33.208  1.00 69.81           C
ATOM    344  CB  SER    43      11.193  28.423  34.354  1.00 69.81           C
ATOM    345  OG  SER    43      11.465  29.227  35.493  1.00 69.81           O
ATOM    346  C   SER    43      11.827  27.899  32.059  1.00 69.81           C
ATOM    347  O   SER    43      11.098  28.275  31.143  1.00 69.81           O
ATOM    348  N   PHE    44      12.401  26.683  32.076  1.00 91.13           N
ATOM    349  CA  PHE    44      12.107  25.721  31.062  1.00 91.13           C
ATOM    350  CB  PHE    44      13.363  25.120  30.403  1.00 91.13           C
ATOM    351  CG  PHE    44      14.168  24.411  31.442  1.00 91.13           C
ATOM    352  CD1 PHE    44      15.104  25.092  32.190  1.00 91.13           C
ATOM    353  CD2 PHE    44      13.990  23.068  31.674  1.00 91.13           C
ATOM    354  CE1 PHE    44      15.851  24.446  33.148  1.00 91.13           C
ATOM    355  CE2 PHE    44      14.734  22.416  32.629  1.00 91.13           C
ATOM    356  CZ  PHE    44      15.667  23.103  33.368  1.00 91.13           C
ATOM    357  C   PHE    44      11.379  24.624  31.752  1.00 91.13           C
ATOM    358  O   PHE    44      11.760  24.201  32.842  1.00 91.13           O
ATOM    359  N   GLY    45      10.279  24.151  31.147  1.00 24.00           N
ATOM    360  CA  GLY    45       9.568  23.086  31.779  1.00 24.00           C
ATOM    361  C   GLY    45       8.863  22.343  30.703  1.00 24.00           C
ATOM    362  O   GLY    45       8.050  22.906  29.971  1.00 24.00           O
ATOM    363  N   SER    46       9.159  21.037  30.591  1.00 38.24           N
ATOM    364  CA  SER    46       8.544  20.210  29.598  1.00 38.24           C
ATOM    365  CB  SER    46       7.022  20.065  29.771  1.00 38.24           C
ATOM    366  OG  SER    46       6.734  19.316  30.942  1.00 38.24           O
ATOM    367  C   SER    46       8.830  20.791  28.252  1.00 38.24           C
ATOM    368  O   SER    46       8.106  20.539  27.290  1.00 38.24           O
ATOM    369  N   GLY    47       9.916  21.579  28.147  1.00 20.89           N
ATOM    370  CA  GLY    47      10.315  22.109  26.876  1.00 20.89           C
ATOM    371  C   GLY    47       9.617  23.406  26.606  1.00 20.89           C
ATOM    372  O   GLY    47       9.870  24.039  25.582  1.00 20.89           O
ATOM    373  N   VAL    48       8.729  23.854  27.513  1.00 36.37           N
ATOM    374  CA  VAL    48       8.054  25.096  27.266  1.00 36.37           C
ATOM    375  CB  VAL    48       6.626  25.111  27.731  1.00 36.37           C
ATOM    376  CG1 VAL    48       6.071  26.533  27.548  1.00 36.37           C
ATOM    377  CG2 VAL    48       5.842  24.036  26.960  1.00 36.37           C
ATOM    378  C   VAL    48       8.776  26.156  28.035  1.00 36.37           C
ATOM    379  O   VAL    48       9.142  25.952  29.191  1.00 36.37           O
ATOM    380  N   LEU    49       9.013  27.323  27.400  1.00 46.62           N
ATOM    381  CA  LEU    49       9.726  28.368  28.072  1.00 46.62           C
ATOM    382  CB  LEU    49      10.728  29.115  27.169  1.00 46.62           C
ATOM    383  CG  LEU    49      11.877  28.215  26.674  1.00 46.62           C
ATOM    384  CD1 LEU    49      12.872  28.984  25.791  1.00 46.62           C
ATOM    385  CD2 LEU    49      12.562  27.497  27.848  1.00 46.62           C
ATOM    386  C   LEU    49       8.724  29.352  28.567  1.00 46.62           C
ATOM    387  O   LEU    49       7.832  29.777  27.833  1.00 46.62           O
ATOM    388  N   THR    50       8.834  29.720  29.855  1.00110.46           N
ATOM    389  CA  THR    50       7.902  30.660  30.385  1.00110.46           C
ATOM    390  CB  THR    50       7.020  30.067  31.454  1.00110.46           C
ATOM    391  OG1 THR    50       5.923  30.926  31.713  1.00110.46           O
ATOM    392  CG2 THR    50       7.831  29.837  32.741  1.00110.46           C
ATOM    393  C   THR    50       8.691  31.786  30.973  1.00110.46           C
ATOM    394  O   THR    50       9.663  31.577  31.699  1.00110.46           O
ATOM    395  N   VAL    51       8.317  33.033  30.637  1.00 98.10           N
ATOM    396  CA  VAL    51       9.010  34.124  31.242  1.00 98.10           C
ATOM    397  CB  VAL    51       9.547  35.129  30.263  1.00 98.10           C
ATOM    398  CG1 VAL    51       8.372  35.742  29.490  1.00 98.10           C
ATOM    399  CG2 VAL    51      10.391  36.163  31.028  1.00 98.10           C
ATOM    400  C   VAL    51       8.022  34.796  32.134  1.00 98.10           C
ATOM    401  O   VAL    51       6.907  35.116  31.722  1.00 98.10           O
ATOM    402  N   LYS    52       8.405  34.994  33.408  1.00 81.47           N
ATOM    403  CA  LYS    52       7.539  35.648  34.339  1.00 81.47           C
ATOM    404  CB  LYS    52       7.441  34.928  35.698  1.00 81.47           C
ATOM    405  CG  LYS    52       8.787  34.697  36.392  1.00 81.47           C
ATOM    406  CD  LYS    52       8.649  34.267  37.856  1.00 81.47           C
ATOM    407  CE  LYS    52       9.978  33.920  38.528  1.00 81.47           C
ATOM    408  NZ  LYS    52       9.741  33.528  39.936  1.00 81.47           N
ATOM    409  C   LYS    52       8.129  36.995  34.549  1.00 81.47           C
ATOM    410  O   LYS    52       9.347  37.132  34.656  1.00 81.47           O
ATOM    411  N   LEU    53       7.290  38.044  34.596  1.00 93.61           N
ATOM    412  CA  LEU    53       7.916  39.324  34.674  1.00 93.61           C
ATOM    413  CB  LEU    53       7.717  40.146  33.387  1.00 93.61           C
ATOM    414  CG  LEU    53       8.227  39.418  32.124  1.00 93.61           C
ATOM    415  CD1 LEU    53       8.094  40.293  30.869  1.00 93.61           C
ATOM    416  CD2 LEU    53       9.650  38.880  32.317  1.00 93.61           C
ATOM    417  C   LEU    53       7.384  40.108  35.827  1.00 93.61           C
ATOM    418  O   LEU    53       6.177  40.182  36.058  1.00 93.61           O
ATOM    419  N   GLY    54       8.322  40.656  36.621  1.00185.97           N
ATOM    420  CA  GLY    54       8.044  41.570  37.687  1.00185.97           C
ATOM    421  C   GLY    54       6.958  41.039  38.549  1.00185.97           C
ATOM    422  O   GLY    54       6.628  39.854  38.536  1.00185.97           O
ATOM    423  N   GLY    55       6.374  41.959  39.334  1.00122.91           N
ATOM    424  CA  GLY    55       5.284  41.638  40.195  1.00122.91           C
ATOM    425  C   GLY    55       4.121  41.285  39.333  1.00122.91           C
ATOM    426  O   GLY    55       3.364  40.369  39.653  1.00122.91           O
ATOM    427  N   ASP    56       3.962  42.012  38.206  1.00211.85           N
ATOM    428  CA  ASP    56       2.823  41.811  37.362  1.00211.85           C
ATOM    429  CB  ASP    56       2.841  42.660  36.076  1.00211.85           C
ATOM    430  CG  ASP    56       4.109  42.339  35.299  1.00211.85           C
ATOM    431  OD1 ASP    56       5.208  42.709  35.791  1.00211.85           O
ATOM    432  OD2 ASP    56       3.999  41.735  34.199  1.00211.85           O
ATOM    433  C   ASP    56       2.739  40.374  36.987  1.00211.85           C
ATOM    434  O   ASP    56       3.741  39.729  36.682  1.00211.85           O
ATOM    435  N   LEU    57       1.515  39.822  37.046  1.00206.61           N
ATOM    436  CA  LEU    57       1.360  38.452  36.681  1.00206.61           C
ATOM    437  CB  LEU    57       0.079  37.799  37.227  1.00206.61           C
ATOM    438  CG  LEU    57       0.022  37.684  38.762  1.00206.61           C
ATOM    439  CD1 LEU    57      -0.011  39.064  39.435  1.00206.61           C
ATOM    440  CD2 LEU    57      -1.147  36.787  39.197  1.00206.61           C
ATOM    441  C   LEU    57       1.214  38.458  35.208  1.00206.61           C
ATOM    442  O   LEU    57       0.133  38.228  34.668  1.00206.61           O
ATOM    443  N   GLY    58       2.328  38.716  34.514  1.00 64.44           N
ATOM    444  CA  GLY    58       2.270  38.704  33.094  1.00 64.44           C
ATOM    445  C   GLY    58       3.263  37.678  32.695  1.00 64.44           C
ATOM    446  O   GLY    58       4.340  37.585  33.282  1.00 64.44           O
ATOM    447  N   THR    59       2.918  36.865  31.687  1.00108.87           N
ATOM    448  CA  THR    59       3.841  35.848  31.310  1.00108.87           C
ATOM    449  CB  THR    59       3.406  34.475  31.734  1.00108.87           C
ATOM    450  OG1 THR    59       4.440  33.530  31.499  1.00108.87           O
ATOM    451  CG2 THR    59       2.139  34.095  30.948  1.00108.87           C
ATOM    452  C   THR    59       3.920  35.838  29.827  1.00108.87           C
ATOM    453  O   THR    59       2.994  36.264  29.138  1.00108.87           O
ATOM    454  N   TYR    60       5.070  35.379  29.305  1.00 97.62           N
ATOM    455  CA  TYR    60       5.211  35.233  27.894  1.00 97.62           C
ATOM    456  CB  TYR    60       6.411  36.003  27.308  1.00 97.62           C
ATOM    457  CG  TYR    60       6.157  36.263  25.863  1.00 97.62           C
ATOM    458  CD1 TYR    60       6.373  35.307  24.897  1.00 97.62           C
ATOM    459  CD2 TYR    60       5.673  37.494  25.483  1.00 97.62           C
ATOM    460  CE1 TYR    60       6.120  35.586  23.573  1.00 97.62           C
ATOM    461  CE2 TYR    60       5.419  37.778  24.164  1.00 97.62           C
ATOM    462  CZ  TYR    60       5.644  36.823  23.204  1.00 97.62           C
ATOM    463  OH  TYR    60       5.382  37.115  21.849  1.00 97.62           O
ATOM    464  C   TYR    60       5.529  33.780  27.767  1.00 97.62           C
ATOM    465  O   TYR    60       6.402  33.274  28.471  1.00 97.62           O
ATOM    466  N   VAL    61       4.811  33.048  26.901  1.00 92.96           N
ATOM    467  CA  VAL    61       5.115  31.652  26.815  1.00 92.96           C
ATOM    468  CB  VAL    61       3.930  30.776  27.086  1.00 92.96           C
ATOM    469  CG1 VAL    61       2.861  31.097  26.030  1.00 92.96           C
ATOM    470  CG2 VAL    61       4.381  29.306  27.081  1.00 92.96           C
ATOM    471  C   VAL    61       5.574  31.367  25.426  1.00 92.96           C
ATOM    472  O   VAL    61       5.026  31.896  24.460  1.00 92.96           O
ATOM    473  N   ILE    62       6.626  30.535  25.299  1.00 47.11           N
ATOM    474  CA  ILE    62       7.123  30.171  24.005  1.00 47.11           C
ATOM    475  CB  ILE    62       8.527  30.639  23.762  1.00 47.11           C
ATOM    476  CG1 ILE    62       8.578  32.175  23.792  1.00 47.11           C
ATOM    477  CG2 ILE    62       9.023  30.015  22.446  1.00 47.11           C
ATOM    478  CD1 ILE    62       9.992  32.740  23.906  1.00 47.11           C
ATOM    479  C   ILE    62       7.139  28.680  23.941  1.00 47.11           C
ATOM    480  O   ILE    62       7.680  28.021  24.829  1.00 47.11           O
ATOM    481  N   ASN    63       6.523  28.099  22.892  1.00 72.97           N
ATOM    482  CA  ASN    63       6.568  26.672  22.809  1.00 72.97           C
ATOM    483  CB  ASN    63       5.362  25.938  23.422  1.00 72.97           C
ATOM    484  CG  ASN    63       4.128  26.142  22.561  1.00 72.97           C
ATOM    485  OD1 ASN    63       3.624  25.188  21.971  1.00 72.97           O
ATOM    486  ND2 ASN    63       3.617  27.400  22.490  1.00 72.97           N
ATOM    487  C   ASN    63       6.674  26.279  21.375  1.00 72.97           C
ATOM    488  O   ASN    63       6.432  27.071  20.464  1.00 72.97           O
ATOM    489  N   LYS    64       7.065  25.012  21.159  1.00 65.53           N
ATOM    490  CA  LYS    64       7.287  24.504  19.845  1.00 65.53           C
ATOM    491  CB  LYS    64       8.475  23.531  19.810  1.00 65.53           C
ATOM    492  CG  LYS    64       9.765  24.156  20.344  1.00 65.53           C
ATOM    493  CD  LYS    64      10.842  23.131  20.710  1.00 65.53           C
ATOM    494  CE  LYS    64      12.100  23.759  21.310  1.00 65.53           C
ATOM    495  NZ  LYS    64      13.027  22.701  21.768  1.00 65.53           N
ATOM    496  C   LYS    64       6.088  23.719  19.435  1.00 65.53           C
ATOM    497  O   LYS    64       5.538  22.948  20.220  1.00 65.53           O
ATOM    498  N   GLN    65       5.633  23.939  18.187  1.00125.17           N
ATOM    499  CA  GLN    65       4.592  23.141  17.613  1.00125.17           C
ATOM    500  CB  GLN    65       3.544  23.947  16.822  1.00125.17           C
ATOM    501  CG  GLN    65       2.350  24.457  17.633  1.00125.17           C
ATOM    502  CD  GLN    65       2.805  25.236  18.852  1.00125.17           C
ATOM    503  OE1 GLN    65       2.166  25.174  19.900  1.00125.17           O
ATOM    504  NE2 GLN    65       3.916  26.008  18.717  1.00125.17           N
ATOM    505  C   GLN    65       5.311  22.288  16.632  1.00125.17           C
ATOM    506  O   GLN    65       5.539  22.693  15.494  1.00125.17           O
ATOM    507  N   THR    66       5.687  21.067  17.044  1.00122.25           N
ATOM    508  CA  THR    66       6.479  20.276  16.155  1.00122.25           C
ATOM    509  CB  THR    66       7.106  19.056  16.781  1.00122.25           C
ATOM    510  OG1 THR    66       8.080  18.533  15.892  1.00122.25           O
ATOM    511  CG2 THR    66       6.057  17.983  17.112  1.00122.25           C
ATOM    512  C   THR    66       5.751  19.910  14.891  1.00122.25           C
ATOM    513  O   THR    66       6.384  19.992  13.840  1.00122.25           O
ATOM    514  N   PRO    67       4.493  19.522  14.856  1.00 68.24           N
ATOM    515  CA  PRO    67       3.868  19.144  13.619  1.00 68.24           C
ATOM    516  CD  PRO    67       3.613  19.352  16.003  1.00 68.24           C
ATOM    517  CB  PRO    67       2.424  18.787  13.972  1.00 68.24           C
ATOM    518  CG  PRO    67       2.460  18.482  15.480  1.00 68.24           C
ATOM    519  C   PRO    67       3.939  20.269  12.635  1.00 68.24           C
ATOM    520  O   PRO    67       4.216  20.023  11.463  1.00 68.24           O
ATOM    521  N   ASN    68       3.672  21.501  13.103  1.00 55.33           N
ATOM    522  CA  ASN    68       3.686  22.693  12.306  1.00 55.33           C
ATOM    523  CB  ASN    68       3.008  23.890  12.993  1.00 55.33           C
ATOM    524  CG  ASN    68       1.506  23.652  12.946  1.00 55.33           C
ATOM    525  OD1 ASN    68       0.938  23.409  11.882  1.00 55.33           O
ATOM    526  ND2 ASN    68       0.842  23.718  14.132  1.00 55.33           N
ATOM    527  C   ASN    68       5.094  23.086  11.986  1.00 55.33           C
ATOM    528  O   ASN    68       5.345  23.722  10.963  1.00 55.33           O
ATOM    529  N   LYS    69       6.057  22.719  12.854  1.00 65.69           N
ATOM    530  CA  LYS    69       7.401  23.168  12.649  1.00 65.69           C
ATOM    531  CB  LYS    69       7.962  22.754  11.280  1.00 65.69           C
ATOM    532  CG  LYS    69       8.084  21.234  11.162  1.00 65.69           C
ATOM    533  CD  LYS    69       8.227  20.714   9.731  1.00 65.69           C
ATOM    534  CE  LYS    69       8.337  19.190   9.668  1.00 65.69           C
ATOM    535  NZ  LYS    69       8.146  18.720   8.279  1.00 65.69           N
ATOM    536  C   LYS    69       7.363  24.656  12.766  1.00 65.69           C
ATOM    537  O   LYS    69       8.012  25.392  12.024  1.00 65.69           O
ATOM    538  N   GLN    70       6.558  25.125  13.738  1.00 51.54           N
ATOM    539  CA  GLN    70       6.428  26.523  14.005  1.00 51.54           C
ATOM    540  CB  GLN    70       4.992  27.049  13.801  1.00 51.54           C
ATOM    541  CG  GLN    70       4.503  27.000  12.349  1.00 51.54           C
ATOM    542  CD  GLN    70       3.061  27.495  12.302  1.00 51.54           C
ATOM    543  OE1 GLN    70       2.239  27.135  13.144  1.00 51.54           O
ATOM    544  NE2 GLN    70       2.740  28.342  11.288  1.00 51.54           N
ATOM    545  C   GLN    70       6.758  26.727  15.449  1.00 51.54           C
ATOM    546  O   GLN    70       6.771  25.786  16.243  1.00 51.54           O
ATOM    547  N   ILE    71       7.085  27.978  15.815  1.00155.58           N
ATOM    548  CA  ILE    71       7.287  28.299  17.195  1.00155.58           C
ATOM    549  CB  ILE    71       8.603  28.950  17.531  1.00155.58           C
ATOM    550  CG1 ILE    71       8.740  30.303  16.831  1.00155.58           C
ATOM    551  CG2 ILE    71       9.726  27.963  17.171  1.00155.58           C
ATOM    552  CD1 ILE    71       8.816  30.155  15.320  1.00155.58           C
ATOM    553  C   ILE    71       6.199  29.268  17.509  1.00155.58           C
ATOM    554  O   ILE    71       5.904  30.155  16.708  1.00155.58           O
ATOM    555  N   TRP    72       5.540  29.099  18.672  1.00 66.40           N
ATOM    556  CA  TRP    72       4.437  29.963  18.975  1.00 66.40           C
ATOM    557  CB  TRP    72       3.137  29.212  19.302  1.00 66.40           C
ATOM    558  CG  TRP    72       2.498  28.524  18.122  1.00 66.40           C
ATOM    559  CD2 TRP    72       1.243  27.836  18.201  1.00 66.40           C
ATOM    560  CD1 TRP    72       2.919  28.418  16.828  1.00 66.40           C
ATOM    561  NE1 TRP    72       1.998  27.709  16.093  1.00 66.40           N
ATOM    562  CE2 TRP    72       0.961  27.345  16.927  1.00 66.40           C
ATOM    563  CE3 TRP    72       0.396  27.634  19.252  1.00 66.40           C
ATOM    564  CZ2 TRP    72      -0.181  26.639  16.685  1.00 66.40           C
ATOM    565  CZ3 TRP    72      -0.755  26.919  19.006  1.00 66.40           C
ATOM    566  CH2 TRP    72      -1.036  26.433  17.746  1.00 66.40           C
ATOM    567  C   TRP    72       4.760  30.793  20.174  1.00 66.40           C
ATOM    568  O   TRP    72       5.429  30.344  21.103  1.00 66.40           O
ATOM    569  N   LEU    73       4.290  32.059  20.148  1.00121.20           N
ATOM    570  CA  LEU    73       4.458  32.982  21.234  1.00121.20           C
ATOM    571  CB  LEU    73       5.136  34.315  20.860  1.00121.20           C
ATOM    572  CG  LEU    73       6.668  34.271  20.766  1.00121.20           C
ATOM    573  CD1 LEU    73       7.142  33.166  19.822  1.00121.20           C
ATOM    574  CD2 LEU    73       7.228  35.646  20.369  1.00121.20           C
ATOM    575  C   LEU    73       3.111  33.376  21.730  1.00121.20           C
ATOM    576  O   LEU    73       2.195  33.641  20.953  1.00121.20           O
ATOM    577  N   SER    74       2.962  33.411  23.065  1.00 77.10           N
ATOM    578  CA  SER    74       1.744  33.876  23.649  1.00 77.10           C
ATOM    579  CB  SER    74       1.023  32.819  24.498  1.00 77.10           C
ATOM    580  OG  SER    74      -0.158  33.372  25.057  1.00 77.10           O
ATOM    581  C   SER    74       2.148  34.975  24.572  1.00 77.10           C
ATOM    582  O   SER    74       3.131  34.843  25.298  1.00 77.10           O
ATOM    583  N   SER    75       1.408  36.100  24.563  1.00 41.92           N
ATOM    584  CA  SER    75       1.782  37.182  25.423  1.00 41.92           C
ATOM    585  CB  SER    75       2.301  38.406  24.661  1.00 41.92           C
ATOM    586  OG  SER    75       1.241  39.059  23.978  1.00 41.92           O
ATOM    587  C   SER    75       0.557  37.625  26.156  1.00 41.92           C
ATOM    588  O   SER    75      -0.549  37.552  25.630  1.00 41.92           O
ATOM    589  N   PRO    76       0.700  38.028  27.385  1.00113.44           N
ATOM    590  CA  PRO    76      -0.442  38.490  28.114  1.00113.44           C
ATOM    591  CD  PRO    76       1.938  38.579  27.910  1.00113.44           C
ATOM    592  CB  PRO    76       0.105  38.923  29.469  1.00113.44           C
ATOM    593  CG  PRO    76       1.506  39.451  29.106  1.00113.44           C
ATOM    594  C   PRO    76      -1.067  39.656  27.409  1.00113.44           C
ATOM    595  O   PRO    76      -2.289  39.695  27.276  1.00113.44           O
ATOM    596  N   SER    77      -0.235  40.621  26.967  1.00 81.07           N
ATOM    597  CA  SER    77      -0.711  41.841  26.379  1.00 81.07           C
ATOM    598  CB  SER    77       0.429  42.840  26.111  1.00 81.07           C
ATOM    599  OG  SER    77      -0.085  44.040  25.552  1.00 81.07           O
ATOM    600  C   SER    77      -1.393  41.573  25.079  1.00 81.07           C
ATOM    601  O   SER    77      -2.605  41.739  24.946  1.00 81.07           O
ATOM    602  N   SER    78      -0.615  41.125  24.080  1.00110.94           N
ATOM    603  CA  SER    78      -1.158  40.902  22.776  1.00110.94           C
ATOM    604  CB  SER    78      -0.174  41.200  21.631  1.00110.94           C
ATOM    605  OG  SER    78       0.936  40.320  21.696  1.00110.94           O
ATOM    606  C   SER    78      -1.577  39.476  22.692  1.00110.94           C
ATOM    607  O   SER    78      -1.625  38.771  23.692  1.00110.94           O
ATOM    608  N   GLY    79      -1.932  39.020  21.480  1.00 57.53           N
ATOM    609  CA  GLY    79      -2.402  37.676  21.351  1.00 57.53           C
ATOM    610  C   GLY    79      -1.262  36.786  20.992  1.00 57.53           C
ATOM    611  O   GLY    79      -0.088  37.113  21.151  1.00 57.53           O
ATOM    612  N   PRO    80      -1.635  35.623  20.543  1.00 71.57           N
ATOM    613  CA  PRO    80      -0.658  34.662  20.122  1.00 71.57           C
ATOM    614  CD  PRO    80      -2.835  34.986  21.058  1.00 71.57           C
ATOM    615  CB  PRO    80      -1.313  33.285  20.268  1.00 71.57           C
ATOM    616  CG  PRO    80      -2.814  33.583  20.435  1.00 71.57           C
ATOM    617  C   PRO    80      -0.166  34.955  18.742  1.00 71.57           C
ATOM    618  O   PRO    80      -0.868  35.621  17.983  1.00 71.57           O
ATOM    619  N   LYS    81       1.050  34.478  18.411  1.00105.92           N
ATOM    620  CA  LYS    81       1.599  34.659  17.101  1.00105.92           C
ATOM    621  CB  LYS    81       2.675  35.757  17.041  1.00105.92           C
ATOM    622  CG  LYS    81       2.133  37.165  17.304  1.00105.92           C
ATOM    623  CD  LYS    81       1.659  37.399  18.741  1.00105.92           C
ATOM    624  CE  LYS    81       1.145  38.820  18.986  1.00105.92           C
ATOM    625  NZ  LYS    81       2.227  39.798  18.732  1.00105.92           N
ATOM    626  C   LYS    81       2.258  33.366  16.732  1.00105.92           C
ATOM    627  O   LYS    81       2.915  32.743  17.565  1.00105.92           O
ATOM    628  N   ARG    82       2.091  32.924  15.468  1.00 96.79           N
ATOM    629  CA  ARG    82       2.695  31.691  15.047  1.00 96.79           C
ATOM    630  CB  ARG    82       1.756  30.757  14.257  1.00 96.79           C
ATOM    631  CG  ARG    82       0.519  30.273  15.021  1.00 96.79           C
ATOM    632  CD  ARG    82      -0.214  29.129  14.312  1.00 96.79           C
ATOM    633  NE  ARG    82      -1.536  28.935  14.975  1.00 96.79           N
ATOM    634  CZ  ARG    82      -2.639  29.555  14.462  1.00 96.79           C
ATOM    635  NH1 ARG    82      -2.523  30.306  13.328  1.00 96.79           N
ATOM    636  NH2 ARG    82      -3.855  29.420  15.067  1.00 96.79           N
ATOM    637  C   ARG    82       3.798  32.058  14.111  1.00 96.79           C
ATOM    638  O   ARG    82       3.629  32.934  13.263  1.00 96.79           O
ATOM    639  N   TYR    83       4.965  31.392  14.231  1.00 67.28           N
ATOM    640  CA  TYR    83       6.048  31.808  13.390  1.00 67.28           C
ATOM    641  CB  TYR    83       7.248  32.359  14.174  1.00 67.28           C
ATOM    642  CG  TYR    83       6.784  33.517  14.984  1.00 67.28           C
ATOM    643  CD1 TYR    83       6.757  34.794  14.470  1.00 67.28           C
ATOM    644  CD2 TYR    83       6.369  33.306  16.276  1.00 67.28           C
ATOM    645  CE1 TYR    83       6.322  35.846  15.245  1.00 67.28           C
ATOM    646  CE2 TYR    83       5.934  34.350  17.051  1.00 67.28           C
ATOM    647  CZ  TYR    83       5.910  35.622  16.538  1.00 67.28           C
ATOM    648  OH  TYR    83       5.460  36.683  17.351  1.00 67.28           O
ATOM    649  C   TYR    83       6.559  30.652  12.590  1.00 67.28           C
ATOM    650  O   TYR    83       6.639  29.522  13.071  1.00 67.28           O
ATOM    651  N   ASP    84       6.898  30.936  11.315  1.00 53.16           N
ATOM    652  CA  ASP    84       7.484  29.994  10.407  1.00 53.16           C
ATOM    653  CB  ASP    84       6.792  29.943   9.031  1.00 53.16           C
ATOM    654  CG  ASP    84       5.480  29.185   9.183  1.00 53.16           C
ATOM    655  OD1 ASP    84       5.514  28.038   9.705  1.00 53.16           O
ATOM    656  OD2 ASP    84       4.425  29.747   8.785  1.00 53.16           O
ATOM    657  C   ASP    84       8.890  30.456  10.188  1.00 53.16           C
ATOM    658  O   ASP    84       9.241  31.584  10.531  1.00 53.16           O
ATOM    659  N   TRP    85       9.744  29.582   9.625  1.00105.29           N
ATOM    660  CA  TRP    85      11.114  29.939   9.397  1.00105.29           C
ATOM    661  CB  TRP    85      12.034  28.713   9.501  1.00105.29           C
ATOM    662  CG  TRP    85      13.487  28.969   9.201  1.00105.29           C
ATOM    663  CD2 TRP    85      14.438  29.404  10.180  1.00105.29           C
ATOM    664  CD1 TRP    85      14.168  28.840   8.026  1.00105.29           C
ATOM    665  NE1 TRP    85      15.490  29.163   8.215  1.00105.29           N
ATOM    666  CE2 TRP    85      15.670  29.513   9.537  1.00105.29           C
ATOM    667  CE3 TRP    85      14.294  29.686  11.507  1.00105.29           C
ATOM    668  CZ2 TRP    85      16.785  29.909  10.217  1.00105.29           C
ATOM    669  CZ3 TRP    85      15.420  30.088  12.191  1.00105.29           C
ATOM    670  CH2 TRP    85      16.641  30.196  11.556  1.00105.29           C
ATOM    671  C   TRP    85      11.220  30.440   7.994  1.00105.29           C
ATOM    672  O   TRP    85      10.928  29.710   7.049  1.00105.29           O
ATOM    673  N   THR    86      11.616  31.718   7.821  1.00108.64           N
ATOM    674  CA  THR    86      11.783  32.238   6.495  1.00108.64           C
ATOM    675  CB  THR    86      10.640  33.093   6.034  1.00108.64           C
ATOM    676  OG1 THR    86      10.521  34.239   6.865  1.00108.64           O
ATOM    677  CG2 THR    86       9.348  32.265   6.082  1.00108.64           C
ATOM    678  C   THR    86      12.980  33.132   6.494  1.00108.64           C
ATOM    679  O   THR    86      13.129  33.980   7.371  1.00108.64           O
ATOM    680  N   GLY    87      13.875  32.964   5.503  1.00 19.41           N
ATOM    681  CA  GLY    87      14.990  33.858   5.390  1.00 19.41           C
ATOM    682  C   GLY    87      15.857  33.699   6.593  1.00 19.41           C
ATOM    683  O   GLY    87      16.565  34.627   6.983  1.00 19.41           O
ATOM    684  N   LYS    88      15.835  32.505   7.206  1.00123.12           N
ATOM    685  CA  LYS    88      16.639  32.257   8.364  1.00123.12           C
ATOM    686  CB  LYS    88      18.123  32.566   8.117  1.00123.12           C
ATOM    687  CG  LYS    88      18.657  31.876   6.862  1.00123.12           C
ATOM    688  CD  LYS    88      18.473  30.358   6.870  1.00123.12           C
ATOM    689  CE  LYS    88      18.728  29.703   5.510  1.00123.12           C
ATOM    690  NZ  LYS    88      20.179  29.506   5.301  1.00123.12           N
ATOM    691  C   LYS    88      16.160  33.137   9.476  1.00123.12           C
ATOM    692  O   LYS    88      16.917  33.460  10.391  1.00123.12           O
ATOM    693  N   ASN    89      14.875  33.540   9.427  1.00 43.04           N
ATOM    694  CA  ASN    89      14.312  34.345  10.474  1.00 43.04           C
ATOM    695  CB  ASN    89      14.002  35.796  10.066  1.00 43.04           C
ATOM    696  CG  ASN    89      15.296  36.567   9.878  1.00 43.04           C
ATOM    697  OD1 ASN    89      16.384  36.068  10.160  1.00 43.04           O
ATOM    698  ND2 ASN    89      15.168  37.833   9.399  1.00 43.04           N
ATOM    699  C   ASN    89      12.979  33.765  10.805  1.00 43.04           C
ATOM    700  O   ASN    89      12.279  33.256   9.930  1.00 43.04           O
ATOM    701  N   TRP    90      12.588  33.809  12.091  1.00 70.87           N
ATOM    702  CA  TRP    90      11.269  33.345  12.388  1.00 70.87           C
ATOM    703  CB  TRP    90      11.055  32.952  13.854  1.00 70.87           C
ATOM    704  CG  TRP    90      11.871  31.765  14.296  1.00 70.87           C
ATOM    705  CD2 TRP    90      11.617  30.411  13.893  1.00 70.87           C
ATOM    706  CD1 TRP    90      12.961  31.726  15.115  1.00 70.87           C
ATOM    707  NE1 TRP    90      13.389  30.429  15.266  1.00 70.87           N
ATOM    708  CE2 TRP    90      12.572  29.610  14.515  1.00 70.87           C
ATOM    709  CE3 TRP    90      10.671  29.881  13.061  1.00 70.87           C
ATOM    710  CZ2 TRP    90      12.593  28.260  14.320  1.00 70.87           C
ATOM    711  CZ3 TRP    90      10.684  28.517  12.879  1.00 70.87           C
ATOM    712  CH2 TRP    90      11.627  27.723  13.497  1.00 70.87           C
ATOM    713  C   TRP    90      10.369  34.501  12.104  1.00 70.87           C
ATOM    714  O   TRP    90      10.598  35.608  12.594  1.00 70.87           O
ATOM    715  N   VAL    91       9.310  34.276  11.306  1.00 35.93           N
ATOM    716  CA  VAL    91       8.455  35.377  10.984  1.00 35.93           C
ATOM    717  CB  VAL    91       8.501  35.766   9.536  1.00 35.93           C
ATOM    718  CG1 VAL    91       7.488  36.897   9.307  1.00 35.93           C
ATOM    719  CG2 VAL    91       9.945  36.150   9.173  1.00 35.93           C
ATOM    720  C   VAL    91       7.044  35.006  11.312  1.00 35.93           C
ATOM    721  O   VAL    91       6.650  33.844  11.234  1.00 35.93           O
ATOM    722  N   TYR    92       6.242  36.014  11.700  1.00 53.47           N
ATOM    723  CA  TYR    92       4.870  35.782  12.035  1.00 53.47           C
ATOM    724  CB  TYR    92       4.214  36.945  12.799  1.00 53.47           C
ATOM    725  CG  TYR    92       2.782  36.586  12.991  1.00 53.47           C
ATOM    726  CD1 TYR    92       2.410  35.588  13.863  1.00 53.47           C
ATOM    727  CD2 TYR    92       1.807  37.268  12.306  1.00 53.47           C
ATOM    728  CE1 TYR    92       1.086  35.258  14.040  1.00 53.47           C
ATOM    729  CE2 TYR    92       0.486  36.941  12.483  1.00 53.47           C
ATOM    730  CZ  TYR    92       0.118  35.938  13.343  1.00 53.47           C
ATOM    731  OH  TYR    92      -1.247  35.619  13.508  1.00 53.47           O
ATOM    732  C   TYR    92       4.126  35.557  10.761  1.00 53.47           C
ATOM    733  O   TYR    92       4.275  36.289   9.784  1.00 53.47           O
ATOM    734  N   SER    93       3.282  34.512  10.758  1.00 92.03           N
ATOM    735  CA  SER    93       2.592  34.114   9.571  1.00 92.03           C
ATOM    736  CB  SER    93       1.619  32.953   9.827  1.00 92.03           C
ATOM    737  OG  SER    93       0.958  32.597   8.622  1.00 92.03           O
ATOM    738  C   SER    93       1.787  35.245   9.006  1.00 92.03           C
ATOM    739  O   SER    93       1.899  35.546   7.818  1.00 92.03           O
ATOM    740  N   HIS    94       0.905  35.871   9.807  1.00104.39           N
ATOM    741  CA  HIS    94       0.093  36.893   9.206  1.00104.39           C
ATOM    742  ND1 HIS    94      -1.763  39.563   9.099  1.00104.39           N
ATOM    743  CG  HIS    94      -2.018  38.225   9.298  1.00104.39           C
ATOM    744  CB  HIS    94      -1.121  37.298  10.052  1.00104.39           C
ATOM    745  NE2 HIS    94      -3.670  39.112   8.049  1.00104.39           N
ATOM    746  CD2 HIS    94      -3.186  37.967   8.653  1.00104.39           C
ATOM    747  CE1 HIS    94      -2.783  40.045   8.345  1.00104.39           C
ATOM    748  C   HIS    94       0.840  38.161   8.898  1.00104.39           C
ATOM    749  O   HIS    94       0.895  38.596   7.747  1.00104.39           O
ATOM    750  N   ASP    95       1.429  38.779   9.945  1.00113.53           N
ATOM    751  CA  ASP    95       2.067  40.068   9.868  1.00113.53           C
ATOM    752  CB  ASP    95       2.337  40.675  11.253  1.00113.53           C
ATOM    753  CG  ASP    95       1.008  41.164  11.808  1.00113.53           C
ATOM    754  OD1 ASP    95       0.090  41.443  10.992  1.00113.53           O
ATOM    755  OD2 ASP    95       0.896  41.269  13.059  1.00113.53           O
ATOM    756  C   ASP    95       3.364  40.030   9.131  1.00113.53           C
ATOM    757  O   ASP    95       3.666  40.928   8.346  1.00113.53           O
ATOM    758  N   GLY    96       4.174  38.985   9.361  1.00 22.05           N
ATOM    759  CA  GLY    96       5.459  38.959   8.736  1.00 22.05           C
ATOM    760  C   GLY    96       6.422  39.621   9.675  1.00 22.05           C
ATOM    761  O   GLY    96       7.575  39.858   9.320  1.00 22.05           O
ATOM    762  N   VAL    97       5.964  39.937  10.906  1.00 31.26           N
ATOM    763  CA  VAL    97       6.800  40.568  11.889  1.00 31.26           C
ATOM    764  CB  VAL    97       6.045  41.136  13.062  1.00 31.26           C
ATOM    765  CG1 VAL    97       7.062  41.717  14.059  1.00 31.26           C
ATOM    766  CG2 VAL    97       5.016  42.166  12.559  1.00 31.26           C
ATOM    767  C   VAL    97       7.732  39.527  12.423  1.00 31.26           C
ATOM    768  O   VAL    97       7.379  38.353  12.518  1.00 31.26           O
ATOM    769  N   SER    98       8.963  39.943  12.778  1.00 31.74           N
ATOM    770  CA  SER    98       9.964  39.029  13.245  1.00 31.74           C
ATOM    771  CB  SER    98      11.379  39.628  13.249  1.00 31.74           C
ATOM    772  OG  SER    98      11.452  40.695  14.183  1.00 31.74           O
ATOM    773  C   SER    98       9.662  38.608  14.647  1.00 31.74           C
ATOM    774  O   SER    98       8.996  39.311  15.407  1.00 31.74           O
ATOM    775  N   LEU    99      10.180  37.418  15.005  1.00 49.02           N
ATOM    776  CA  LEU    99      10.013  36.819  16.296  1.00 49.02           C
ATOM    777  CB  LEU    99      10.734  35.461  16.360  1.00 49.02           C
ATOM    778  CG  LEU    99      10.633  34.757  17.725  1.00 49.02           C
ATOM    779  CD1 LEU    99       9.183  34.377  18.050  1.00 49.02           C
ATOM    780  CD2 LEU    99      11.600  33.565  17.811  1.00 49.02           C
ATOM    781  C   LEU    99      10.643  37.704  17.327  1.00 49.02           C
ATOM    782  O   LEU    99      10.039  37.995  18.359  1.00 49.02           O
ATOM    783  N   HIS   100      11.872  38.184  17.060  1.00 61.05           N
ATOM    784  CA  HIS   100      12.577  38.974  18.028  1.00 61.05           C
ATOM    785  ND1 HIS   100      16.166  38.335  16.814  1.00 61.05           N
ATOM    786  CG  HIS   100      14.926  38.252  17.409  1.00 61.05           C
ATOM    787  CB  HIS   100      13.980  39.402  17.563  1.00 61.05           C
ATOM    788  NE2 HIS   100      15.905  36.220  17.450  1.00 61.05           N
ATOM    789  CD2 HIS   100      14.784  36.954  17.791  1.00 61.05           C
ATOM    790  CE1 HIS   100      16.707  37.092  16.865  1.00 61.05           C
ATOM    791  C   HIS   100      11.822  40.231  18.285  1.00 61.05           C
ATOM    792  O   HIS   100      11.690  40.662  19.429  1.00 61.05           O
ATOM    793  N   GLU   101      11.306  40.852  17.213  1.00106.50           N
ATOM    794  CA  GLU   101      10.645  42.113  17.356  1.00106.50           C
ATOM    795  CB  GLU   101      10.142  42.647  16.007  1.00106.50           C
ATOM    796  CG  GLU   101       9.559  44.056  16.085  1.00106.50           C
ATOM    797  CD  GLU   101      10.718  45.040  16.088  1.00106.50           C
ATOM    798  OE1 GLU   101      11.888  44.579  16.173  1.00106.50           O
ATOM    799  OE2 GLU   101      10.449  46.267  16.001  1.00106.50           O
ATOM    800  C   GLU   101       9.452  41.952  18.242  1.00106.50           C
ATOM    801  O   GLU   101       9.260  42.727  19.177  1.00106.50           O
ATOM    802  N   LEU   102       8.618  40.927  17.981  1.00 60.60           N
ATOM    803  CA  LEU   102       7.426  40.756  18.763  1.00 60.60           C
ATOM    804  CB  LEU   102       6.443  39.709  18.202  1.00 60.60           C
ATOM    805  CG  LEU   102       5.672  40.217  16.968  1.00 60.60           C
ATOM    806  CD1 LEU   102       4.642  39.190  16.469  1.00 60.60           C
ATOM    807  CD2 LEU   102       5.032  41.586  17.253  1.00 60.60           C
ATOM    808  C   LEU   102       7.750  40.390  20.174  1.00 60.60           C
ATOM    809  O   LEU   102       7.106  40.877  21.102  1.00 60.60           O
ATOM    810  N   LEU   103       8.747  39.512  20.384  1.00 55.74           N
ATOM    811  CA  LEU   103       9.035  39.094  21.724  1.00 55.74           C
ATOM    812  CB  LEU   103      10.104  37.989  21.793  1.00 55.74           C
ATOM    813  CG  LEU   103      10.381  37.496  23.225  1.00 55.74           C
ATOM    814  CD1 LEU   103       9.132  36.841  23.836  1.00 55.74           C
ATOM    815  CD2 LEU   103      11.611  36.575  23.266  1.00 55.74           C
ATOM    816  C   LEU   103       9.531  40.269  22.496  1.00 55.74           C
ATOM    817  O   LEU   103       9.120  40.512  23.631  1.00 55.74           O
ATOM    818  N   ALA   104      10.427  41.056  21.882  1.00 43.07           N
ATOM    819  CA  ALA   104      10.970  42.168  22.591  1.00 43.07           C
ATOM    820  CB  ALA   104      12.026  42.935  21.779  1.00 43.07           C
ATOM    821  C   ALA   104       9.867  43.117  22.920  1.00 43.07           C
ATOM    822  O   ALA   104       9.825  43.658  24.024  1.00 43.07           O
ATOM    823  N   ALA   105       8.949  43.362  21.966  1.00 38.09           N
ATOM    824  CA  ALA   105       7.940  44.361  22.174  1.00 38.09           C
ATOM    825  CB  ALA   105       7.013  44.529  20.956  1.00 38.09           C
ATOM    826  C   ALA   105       7.092  43.984  23.347  1.00 38.09           C
ATOM    827  O   ALA   105       6.841  44.807  24.226  1.00 38.09           O
ATOM    828  N   GLU   106       6.655  42.715  23.414  1.00117.74           N
ATOM    829  CA  GLU   106       5.776  42.340  24.485  1.00117.74           C
ATOM    830  CB  GLU   106       5.204  40.922  24.379  1.00117.74           C
ATOM    831  CG  GLU   106       3.949  40.760  25.242  1.00117.74           C
ATOM    832  CD  GLU   106       4.321  40.622  26.712  1.00117.74           C
ATOM    833  OE1 GLU   106       5.311  39.901  27.005  1.00117.74           O
ATOM    834  OE2 GLU   106       3.613  41.227  27.562  1.00117.74           O
ATOM    835  C   GLU   106       6.528  42.408  25.770  1.00117.74           C
ATOM    836  O   GLU   106       5.992  42.804  26.804  1.00117.74           O
ATOM    837  N   LEU   107       7.810  42.020  25.714  1.00117.44           N
ATOM    838  CA  LEU   107       8.693  41.966  26.838  1.00117.44           C
ATOM    839  CB  LEU   107      10.059  41.438  26.347  1.00117.44           C
ATOM    840  CG  LEU   107      11.204  41.275  27.361  1.00117.44           C
ATOM    841  CD1 LEU   107      12.416  40.629  26.668  1.00117.44           C
ATOM    842  CD2 LEU   107      11.577  42.600  28.041  1.00117.44           C
ATOM    843  C   LEU   107       8.810  43.358  27.393  1.00117.44           C
ATOM    844  O   LEU   107       8.766  43.544  28.610  1.00117.44           O
ATOM    845  N   THR   108       8.949  44.381  26.521  1.00 58.94           N
ATOM    846  CA  THR   108       9.062  45.724  27.028  1.00 58.94           C
ATOM    847  CB  THR   108       9.086  46.819  26.006  1.00 58.94           C
ATOM    848  OG1 THR   108      10.206  46.716  25.156  1.00 58.94           O
ATOM    849  CG2 THR   108       9.111  48.162  26.754  1.00 58.94           C
ATOM    850  C   THR   108       7.825  46.075  27.765  1.00 58.94           C
ATOM    851  O   THR   108       7.890  46.598  28.874  1.00 58.94           O
ATOM    852  N   LYS   109       6.656  45.816  27.154  1.00101.81           N
ATOM    853  CA  LYS   109       5.443  46.241  27.786  1.00101.81           C
ATOM    854  CB  LYS   109       4.176  45.954  26.965  1.00101.81           C
ATOM    855  CG  LYS   109       3.957  46.924  25.804  1.00101.81           C
ATOM    856  CD  LYS   109       4.973  46.780  24.673  1.00101.81           C
ATOM    857  CE  LYS   109       4.737  47.759  23.522  1.00101.81           C
ATOM    858  NZ  LYS   109       5.700  47.504  22.428  1.00101.81           N
ATOM    859  C   LYS   109       5.283  45.537  29.089  1.00101.81           C
ATOM    860  O   LYS   109       4.970  46.156  30.105  1.00101.81           O
ATOM    861  N   ALA   110       5.508  44.213  29.095  1.00 49.90           N
ATOM    862  CA  ALA   110       5.287  43.439  30.282  1.00 49.90           C
ATOM    863  CB  ALA   110       5.502  41.932  30.057  1.00 49.90           C
ATOM    864  C   ALA   110       6.223  43.861  31.375  1.00 49.90           C
ATOM    865  O   ALA   110       5.820  43.949  32.535  1.00 49.90           O
ATOM    866  N   LEU   111       7.510  44.079  31.032  1.00 79.18           N
ATOM    867  CA  LEU   111       8.517  44.477  31.979  1.00 79.18           C
ATOM    868  CB  LEU   111       9.964  44.401  31.456  1.00 79.18           C
ATOM    869  CG  LEU   111      10.478  42.978  31.178  1.00 79.18           C
ATOM    870  CD1 LEU   111      11.997  42.979  30.933  1.00 79.18           C
ATOM    871  CD2 LEU   111      10.046  42.000  32.281  1.00 79.18           C
ATOM    872  C   LEU   111       8.323  45.893  32.402  1.00 79.18           C
ATOM    873  O   LEU   111       8.640  46.231  33.540  1.00 79.18           O
ATOM    874  N   LYS   112       7.810  46.738  31.482  1.00172.97           N
ATOM    875  CA  LYS   112       7.714  48.168  31.594  1.00172.97           C
ATOM    876  CB  LYS   112       6.782  48.737  32.702  1.00172.97           C
ATOM    877  CG  LYS   112       7.037  48.332  34.158  1.00172.97           C
ATOM    878  CD  LYS   112       8.357  48.823  34.754  1.00172.97           C
ATOM    879  CE  LYS   112       8.273  50.234  35.339  1.00172.97           C
ATOM    880  NZ  LYS   112       9.579  50.631  35.910  1.00172.97           N
ATOM    881  C   LYS   112       9.101  48.710  31.706  1.00172.97           C
ATOM    882  O   LYS   112       9.347  49.721  32.360  1.00172.97           O
ATOM    883  N   THR   113      10.050  48.021  31.032  1.00 54.79           N
ATOM    884  CA  THR   113      11.420  48.439  30.998  1.00 54.79           C
ATOM    885  CB  THR   113      12.224  47.843  32.124  1.00 54.79           C
ATOM    886  OG1 THR   113      11.597  48.156  33.361  1.00 54.79           O
ATOM    887  CG2 THR   113      13.638  48.448  32.132  1.00 54.79           C
ATOM    888  C   THR   113      11.967  48.006  29.660  1.00 54.79           C
ATOM    889  O   THR   113      11.286  47.333  28.889  1.00 54.79           O
ATOM    890  N   LYS   114      13.222  48.393  29.351  1.00154.27           N
ATOM    891  CA  LYS   114      13.854  48.141  28.086  1.00154.27           C
ATOM    892  CB  LYS   114      15.243  48.794  27.994  1.00154.27           C
ATOM    893  CG  LYS   114      15.170  50.325  28.004  1.00154.27           C
ATOM    894  CD  LYS   114      14.607  50.918  29.301  1.00154.27           C
ATOM    895  CE  LYS   114      15.637  51.665  30.151  1.00154.27           C
ATOM    896  NZ  LYS   114      16.658  50.721  30.654  1.00154.27           N
ATOM    897  C   LYS   114      13.979  46.668  27.857  1.00154.27           C
ATOM    898  O   LYS   114      14.324  45.900  28.753  1.00154.27           O
ATOM    899  N   LEU   115      13.697  46.279  26.598  1.00258.54           N
ATOM    900  CA  LEU   115      13.569  44.950  26.064  1.00258.54           C
ATOM    901  CB  LEU   115      12.300  44.899  25.192  1.00258.54           C
ATOM    902  CG  LEU   115      12.481  45.760  23.878  1.00258.54           C
ATOM    903  CD1 LEU   115      11.337  45.637  22.868  1.00258.54           C
ATOM    904  CD2 LEU   115      12.748  47.250  24.152  1.00258.54           C
ATOM    905  C   LEU   115      14.558  44.657  24.975  1.00258.54           C
ATOM    906  O   LEU   115      14.284  43.755  24.181  1.00258.54           O
ATOM    907  N   ASP   116      15.734  45.305  24.930  1.00 73.44           N
ATOM    908  CA  ASP   116      16.503  45.228  23.711  1.00 73.44           C
ATOM    909  CB  ASP   116      17.294  46.518  23.438  1.00 73.44           C
ATOM    910  CG  ASP   116      16.327  47.667  23.212  1.00 73.44           C
ATOM    911  OD1 ASP   116      15.326  47.467  22.475  1.00 73.44           O
ATOM    912  OD2 ASP   116      16.575  48.762  23.785  1.00 73.44           O
ATOM    913  C   ASP   116      17.551  44.158  23.706  1.00 73.44           C
ATOM    914  O   ASP   116      18.493  44.198  24.495  1.00 73.44           O
ATOM    915  N   LEU   117      17.393  43.153  22.817  1.00 99.25           N
ATOM    916  CA  LEU   117      18.427  42.188  22.565  1.00 99.25           C
ATOM    917  CB  LEU   117      17.974  40.979  21.727  1.00 99.25           C
ATOM    918  CG  LEU   117      16.974  40.040  22.421  1.00 99.25           C
ATOM    919  CD1 LEU   117      15.605  40.709  22.610  1.00 99.25           C
ATOM    920  CD2 LEU   117      16.894  38.690  21.690  1.00 99.25           C
ATOM    921  C   LEU   117      19.495  42.853  21.756  1.00 99.25           C
ATOM    922  O   LEU   117      20.683  42.627  21.969  1.00 99.25           O
ATOM    923  N   SER   118      19.074  43.686  20.783  1.00 49.67           N
ATOM    924  CA  SER   118      19.973  44.327  19.866  1.00 49.67           C
ATOM    925  CB  SER   118      19.320  44.702  18.526  1.00 49.67           C
ATOM    926  OG  SER   118      18.323  45.695  18.728  1.00 49.67           O
ATOM    927  C   SER   118      20.478  45.590  20.472  1.00 49.67           C
ATOM    928  O   SER   118      20.081  45.974  21.571  1.00 49.67           O
ATOM    929  N   SER   119      21.404  46.258  19.757  1.00124.31           N
ATOM    930  CA  SER   119      21.938  47.496  20.235  1.00124.31           C
ATOM    931  CB  SER   119      23.475  47.512  20.320  1.00124.31           C
ATOM    932  OG  SER   119      23.929  46.543  21.254  1.00124.31           O
ATOM    933  C   SER   119      21.547  48.542  19.246  1.00124.31           C
ATOM    934  O   SER   119      21.641  48.339  18.037  1.00124.31           O
ATOM    935  N   LEU   120      21.070  49.695  19.747  1.00151.86           N
ATOM    936  CA  LEU   120      20.681  50.758  18.872  1.00151.86           C
ATOM    937  CB  LEU   120      19.987  51.928  19.582  1.00151.86           C
ATOM    938  CG  LEU   120      19.584  53.056  18.612  1.00151.86           C
ATOM    939  CD1 LEU   120      18.632  52.546  17.517  1.00151.86           C
ATOM    940  CD2 LEU   120      19.011  54.258  19.376  1.00151.86           C
ATOM    941  C   LEU   120      21.900  51.294  18.207  1.00151.86           C
ATOM    942  O   LEU   120      21.848  51.684  17.042  1.00151.86           O
ATOM    943  N   ALA   121      23.032  51.319  18.942  1.00213.92           N
ATOM    944  CA  ALA   121      24.243  51.878  18.416  1.00213.92           C
ATOM    945  CB  ALA   121      25.464  51.703  19.336  1.00213.92           C
ATOM    946  C   ALA   121      24.534  51.192  17.127  1.00213.92           C
ATOM    947  O   ALA   121      24.324  49.989  16.980  1.00213.92           O
ATOM    948  N   TYR   122      25.011  51.977  16.145  1.00274.88           N
ATOM    949  CA  TYR   122      25.267  51.463  14.836  1.00274.88           C
ATOM    950  CB  TYR   122      25.265  52.591  13.789  1.00274.88           C
ATOM    951  CG  TYR   122      25.597  52.064  12.438  1.00274.88           C
ATOM    952  CD1 TYR   122      24.689  51.319  11.723  1.00274.88           C
ATOM    953  CD2 TYR   122      26.820  52.348  11.875  1.00274.88           C
ATOM    954  CE1 TYR   122      25.005  50.851  10.469  1.00274.88           C
ATOM    955  CE2 TYR   122      27.141  51.885  10.623  1.00274.88           C
ATOM    956  CZ  TYR   122      26.232  51.134   9.918  1.00274.88           C
ATOM    957  OH  TYR   122      26.558  50.657   8.630  1.00274.88           O
ATOM    958  C   TYR   122      26.604  50.806  14.860  1.00274.88           C
ATOM    959  O   TYR   122      27.623  51.436  15.143  1.00274.88           O
ATOM    960  N   SER   123      26.609  49.493  14.567  1.00128.13           N
ATOM    961  CA  SER   123      27.802  48.704  14.559  1.00128.13           C
ATOM    962  CB  SER   123      27.614  47.297  15.156  1.00128.13           C
ATOM    963  OG  SER   123      26.691  46.552  14.378  1.00128.13           O
ATOM    964  C   SER   123      28.234  48.537  13.142  1.00128.13           C
ATOM    965  O   SER   123      27.738  49.209  12.238  1.00128.13           O
ATOM    966  N   GLY   124      29.200  47.626  12.926  1.00146.48           N
ATOM    967  CA  GLY   124      29.680  47.351  11.607  1.00146.48           C
ATOM    968  C   GLY   124      28.768  46.309  11.061  1.00146.48           C
ATOM    969  O   GLY   124      27.602  46.247  11.451  1.00146.48           O
ATOM    970  N   LYS   125      29.277  45.473  10.131  1.00229.32           N
ATOM    971  CA  LYS   125      28.464  44.437   9.564  1.00229.32           C
ATOM    972  CB  LYS   125      29.251  43.473   8.655  1.00229.32           C
ATOM    973  CG  LYS   125      29.645  44.053   7.295  1.00229.32           C
ATOM    974  CD  LYS   125      28.444  44.362   6.404  1.00229.32           C
ATOM    975  CE  LYS   125      27.618  43.123   6.059  1.00229.32           C
ATOM    976  NZ  LYS   125      26.437  43.516   5.262  1.00229.32           N
ATOM    977  C   LYS   125      27.943  43.639  10.709  1.00229.32           C
ATOM    978  O   LYS   125      28.696  42.985  11.429  1.00229.32           O
ATOM    979  N   ASP   126      26.615  43.701  10.910  1.00176.64           N
ATOM    980  CA  ASP   126      26.002  43.028  12.011  1.00176.64           C
ATOM    981  CB  ASP   126      24.865  43.842  12.651  1.00176.64           C
ATOM    982  CG  ASP   126      24.688  43.351  14.079  1.00176.64           C
ATOM    983  OD1 ASP   126      25.388  42.375  14.461  1.00176.64           O
ATOM    984  OD2 ASP   126      23.868  43.961  14.816  1.00176.64           O
ATOM    985  C   ASP   126      25.437  41.742  11.505  1.00176.64           C
ATOM    986  O   ASP   126      25.778  41.290  10.413  1.00176.64           O
ATOM    987  N   ALA   127      24.562  41.117  12.320  1.00 23.74           N
ATOM    988  CA  ALA   127      23.923  39.880  11.980  1.00 23.74           C
ATOM    989  CB  ALA   127      22.744  39.538  12.909  1.00 23.74           C
ATOM    990  C   ALA   127      23.362  40.015  10.574  1.00 23.74           C
ATOM    991  O   ALA   127      23.719  39.171   9.709  1.00 23.74           O
ATOM    992  OXT ALA   127      22.570  40.968  10.346  1.00 23.74           O
TER     993      ALA   127
END
