# Supplementary material for: Estimating local protein model quality: prospects for molecular replacement
Source: Acta Crystallogr D Struct Biol. 2020 Mar 3;76(Pt 3):285–90. doi: 10.1107/S2059798320000972 (PMC7057213; doi:10.1107/S2059798320000972)
Supplement: Supplementary file 1 [file d-76-00285-sup1.zip › models/1ekg.1ew4_A.B99990001.pdb.proq3.sscore.local]

ProQ2 ProQRosCen ProQRosFA ProQ3
0.36514289 0.59748073 0.46063463 0.34869886
0.39922087 0.66822407 0.57912619 0.44914626
0.39879704 0.67534024 0.57938664 0.47264423
0.47685071 0.71885779 0.59819543 0.54523035
0.49516248 0.71298966 0.64234245 0.57675404
0.5681146 0.75841712 0.7075532 0.66592684
0.63075009 0.82212378 0.83584316 0.77303355
0.6220981 0.83603293 0.85489293 0.77804373
0.59592549 0.78662454 0.86859893 0.77729073
0.61458476 0.73925216 0.88981389 0.78669663
0.71087379 0.85580796 0.97314616 0.86134566
0.85713872 0.91564486 1.0654948 0.99691044
0.83678581 0.91846152 1.0575998 0.99602366
0.76308822 0.81099685 1.0211335 0.96889605
0.74477547 0.794429 1.0222435 0.96844394
0.81924741 0.84825652 1.0502838 1.0345459
0.79919713 0.86002851 1.0697712 1.0350669
0.78794832 0.88445963 1.0391998 1.0262911
0.78554333 0.86822863 1.0384273 1.0255523
0.79755619 0.84813769 1.0387229 1.0197287
0.67859417 0.78037365 0.98108158 0.92453521
0.64460664 0.75204295 0.95950742 0.91485896
0.63603101 0.7165405 0.89627565 0.89700287
0.65414926 0.69738298 0.90347747 0.8738231
0.59081247 0.63208028 0.84596598 0.82491877
0.61930471 0.6327141 0.8002262 0.78416408
0.59374146 0.66684393 0.80115416 0.76013046
0.52948297 0.66004211 0.71897507 0.66076577
0.46475572 0.5651795 0.600782 0.56409674
0.37959854 0.46612179 0.46888526 0.4379776
0.41859412 0.46306804 0.43202502 0.43088333
0.43039758 0.46320772 0.44329947 0.41432699
0.40258013 0.41794087 0.3942153 0.36301107
0.3424938 0.27687289 0.28948842 0.25959661
0.26440592 0.2272635 0.3049347 0.21067788
0.28065888 0.24987477 0.29374691 0.22485242
0.30045839 0.26694457 0.3725951 0.29944112
0.43956049 0.33635178 0.40173653 0.41248338
0.4290442 0.39579429 0.50787964 0.4389976
0.56066872 0.47918934 0.5914902 0.57287857
0.6257501 0.52200797 0.69223316 0.63863258
0.73066337 0.62603069 0.78057468 0.7444606
0.70600218 0.61360659 0.76384756 0.69982447
0.68062218 0.61957837 0.70809769 0.70841774
0.60580533 0.61908813 0.70622329 0.68193149
0.65174763 0.71505462 0.69906213 0.7026436
0.68600636 0.76065091 0.83216122 0.77754936
0.73952036 0.80637253 0.96035159 0.85795457
0.78415184 0.81559296 1.0279221 0.9167115
0.82726225 0.75210914 1.0611415 0.936736
0.8454359 0.70851554 1.0831995 0.97831158
0.71079376 0.64937846 1.0097908 0.88448803
0.6497212 0.59919135 0.90381539 0.82186775
0.57151824 0.62199629 0.76603996 0.71560349
0.47704812 0.57906416 0.6751994 0.64352349
0.43864421 0.59754593 0.68867421 0.62867036
0.54384278 0.65081257 0.71157128 0.70105777
0.66162522 0.7465757 0.87211199 0.8238881
0.73580108 0.82364401 0.97531518 0.87598875
0.79862549 0.86708645 1.0937641 0.97150358
0.83555104 0.86014605 1.1570692 1.0020355
0.86489061 0.8001132 1.140566 1.0331679
0.83194124 0.78675056 1.0867824 0.98104324
0.75309307 0.74945362 1.009408 0.94382893
0.66139084 0.72217968 0.93771122 0.89274373
0.63517857 0.79704161 0.88312289 0.85839872
0.60076388 0.81891011 0.91770368 0.8341493
0.61654642 0.80986696 0.91621364 0.8465184
0.64841153 0.77097665 0.98692412 0.90274707
0.69072688 0.76519834 1.0068537 0.91634248
0.81181701 0.84892069 1.1435102 1.00893
0.86326057 0.86019707 1.1746275 1.0287984
0.78362749 0.7857304 1.1096985 0.9606131
0.60758843 0.6852788 0.96901395 0.83843708
0.62933267 0.77047783 0.90827749 0.82162446
0.58617574 0.72714295 0.83164789 0.77887983
0.51854843 0.74495701 0.71607115 0.71544962
0.48603378 0.72974107 0.72203362 0.70427673
0.63668528 0.78301277 0.82557709 0.75824097
0.6862829 0.79458112 0.92504783 0.83480902
0.73134091 0.76140095 1.033985 0.87669331
0.7638148 0.76540146 1.0784485 0.92168704
0.83884307 0.80315888 1.147307 0.95259261
0.83006695 0.85264004 1.0461423 0.93421068
0.69780862 0.80057833 1.0433643 0.87840436
0.5833955 0.73419271 0.93618548 0.79539289
0.54361974 0.68262911 0.83355749 0.73840227
0.56118866 0.66629309 0.85381294 0.77459185
0.66067605 0.82527851 1.0188708 0.8825734
0.75546246 0.85067545 1.0867788 0.95512563
0.80326882 0.95403339 1.1193163 0.9800677
0.70637398 0.79037704 1.0527087 0.90563894
0.66672494 0.82879462 1.0033871 0.86889693
0.60333495 0.8102108 0.95286437 0.84775893
0.5650762 0.8624502 1.0049177 0.8236086
0.65186466 0.82901979 0.95190401 0.88935858
0.65002028 0.82257185 1.0282463 0.91330023
0.66318215 0.8248507 1.0452494 0.96698996
0.71845861 0.88024334 1.147009 1.0267804
0.75385913 0.91125564 1.1299623 1.0418209
0.73168899 0.88024982 1.1451111 1.0321224
0.74044963 0.94684284 1.1771562 1.0585605
0.73724212 0.93705921 1.1350976 1.0538548
0.70034689 0.88022866 1.084609 0.98429423
0.69858169 0.93136538 1.0801549 0.98027153
0.7506467 0.93233359 1.1278095 1.0059156
0.76586441 0.91997093 1.1185951 1.0219347
0.68736143 0.84148785 1.0107128 0.91597232
0.67671045 0.81923777 0.94568366 0.86057811
0.66276014 0.76693821 0.88898947 0.82202014
0.61663153 0.79563556 0.89550428 0.79584126
0.57117065 0.76162562 0.83458587 0.74579493
0.53658744 0.73738898 0.7541146 0.65304981
0.48644013 0.71176782 0.65713717 0.60692326
0.4539346 0.75709839 0.687174 0.56151819
0.48601315 0.71778169 0.61971142 0.54111883
0.45481372 0.66078427 0.5725032 0.47378881
0.38807547 0.57604706 0.44967857 0.39029363
0.273564 0.5326726 0.4170637 0.29397007
0.2653772 0.50006025 0.38550921 0.26240661
0.26680075 0.52099158 0.38197021 0.25542342
0.26546438 0.46580918 0.32776824 0.2089466
0.22396277 0.49172882 0.2920946 0.16130015
0.12855391 0.46090913 0.25453982 0.070119796
0.13777121 0.43744849 0.25476321 0.092672986
0.17000878 0.45182932 0.25578559 0.10648009
0.24561913 0.42139626 0.21421292 0.13945566
