# Supplementary material for: Estimating local protein model quality: prospects for molecular replacement
Source: Acta Crystallogr D Struct Biol. 2020 Mar 3;76(Pt 3):285–90. doi: 10.1107/S2059798320000972 (PMC7057213; doi:10.1107/S2059798320000972)
Supplement: Supplementary file 1 [file d-76-00285-sup1.zip › models/1ekg.1ew4_A.B99990001.pdb.proq3d.sscore.local]

ProQ2D ProQRosCenD ProQRosFAD ProQ3D
1.425294727087020874e-01 2.319262176752090454e-01 1.481258124113082886e-01 2.069150656461715698e-01
1.588861346244812012e-01 3.154081404209136963e-01 2.477714270353317261e-01 2.966010868549346924e-01
1.909711807966232300e-01 3.668274879455566406e-01 3.067259788513183594e-01 3.719388842582702637e-01
2.443340271711349487e-01 5.155671834945678711e-01 3.347938358783721924e-01 5.471141934394836426e-01
3.171653449535369873e-01 5.105009675025939941e-01 4.211257398128509521e-01 6.028130054473876953e-01
3.473135232925415039e-01 6.126738786697387695e-01 5.079068541526794434e-01 7.457711100578308105e-01
4.070731997489929199e-01 7.280889749526977539e-01 7.449739575386047363e-01 8.054586648941040039e-01
5.290185213088989258e-01 7.190877795219421387e-01 7.477738857269287109e-01 9.153218269348144531e-01
6.287887692451477051e-01 6.740200519561767578e-01 7.719714045524597168e-01 9.291195869445800781e-01
5.929673910140991211e-01 7.146133780479431152e-01 8.100888729095458984e-01 9.338529706001281738e-01
8.488444089889526367e-01 7.865642905235290527e-01 8.814387917518615723e-01 9.805716276168823242e-01
9.371517896652221680e-01 8.001241683959960938e-01 9.454916715621948242e-01 9.748373627662658691e-01
9.051825404167175293e-01 7.571347355842590332e-01 9.393725395202636719e-01 9.701458811759948730e-01
7.482870817184448242e-01 7.947655916213989258e-01 9.296396374702453613e-01 9.734359979629516602e-01
7.209261059761047363e-01 8.031185865402221680e-01 9.382761120796203613e-01 9.758269786834716797e-01
7.962596416473388672e-01 8.170046806335449219e-01 9.546675086021423340e-01 9.807273149490356445e-01
6.571831703186035156e-01 7.856586575508117676e-01 9.661083817481994629e-01 9.749841690063476562e-01
5.995001792907714844e-01 7.809676527976989746e-01 9.503428339958190918e-01 9.688484668731689453e-01
5.872051715850830078e-01 7.980501055717468262e-01 9.591543078422546387e-01 9.751953482627868652e-01
6.226399540901184082e-01 7.794787287712097168e-01 9.522314667701721191e-01 9.505841732025146484e-01
5.107182264328002930e-01 6.937535405158996582e-01 9.398975372314453125e-01 9.175405502319335938e-01
4.764197170734405518e-01 7.029728889465332031e-01 9.434128403663635254e-01 9.138784408569335938e-01
4.715495407581329346e-01 7.141936421394348145e-01 8.568653464317321777e-01 9.253758788108825684e-01
5.479034185409545898e-01 6.774576902389526367e-01 9.182756543159484863e-01 8.558520078659057617e-01
3.983657658100128174e-01 6.396799683570861816e-01 8.912246823310852051e-01 8.217142820358276367e-01
4.403829872608184814e-01 6.415944695472717285e-01 8.779261708259582520e-01 8.116356134414672852e-01
4.227165281772613525e-01 6.253836750984191895e-01 8.998326659202575684e-01 7.707343697547912598e-01
2.846452593803405762e-01 6.211060881614685059e-01 8.644245266914367676e-01 6.849877238273620605e-01
3.952057361602783203e-01 5.111659169197082520e-01 7.974603772163391113e-01 6.865365505218505859e-01
2.224197685718536377e-01 3.310881555080413818e-01 5.196523070335388184e-01 4.939340353012084961e-01
2.344201803207397461e-01 2.869807779788970947e-01 5.028972029685974121e-01 4.856905341148376465e-01
1.751890778541564941e-01 3.666948974132537842e-01 4.852062761783599854e-01 3.924926519393920898e-01
1.374772191047668457e-01 2.076350897550582886e-01 3.306136429309844971e-01 3.025627136230468750e-01
1.282008141279220581e-01 1.536351293325424194e-01 2.629022300243377686e-01 2.345293164253234863e-01
6.156037002801895142e-02 1.281369775533676147e-01 3.104494214057922363e-01 1.709450632333755493e-01
6.822403520345687866e-02 9.078691899776458740e-02 2.779793143272399902e-01 1.910786181688308716e-01
1.354277580976486206e-01 1.395758539438247681e-01 3.623917698860168457e-01 3.299773633480072021e-01
2.569751441478729248e-01 1.847762018442153931e-01 4.455281794071197510e-01 4.585923552513122559e-01
3.496240377426147461e-01 3.160118162631988525e-01 6.761668324470520020e-01 5.197951793670654297e-01
4.147386252880096436e-01 4.715122282505035400e-01 8.360360860824584961e-01 7.177167534828186035e-01
5.726293921470642090e-01 5.400093793869018555e-01 8.306201100349426270e-01 6.015765070915222168e-01
7.347697615623474121e-01 6.892631053924560547e-01 8.692097067832946777e-01 7.760027050971984863e-01
7.233888506889343262e-01 5.939857363700866699e-01 8.303348422050476074e-01 7.453097701072692871e-01
6.727563142776489258e-01 6.522932052612304688e-01 8.231033682823181152e-01 7.151310443878173828e-01
5.459024906158447266e-01 5.571497082710266113e-01 7.985218763351440430e-01 5.943246483802795410e-01
4.425575733184814453e-01 6.286236643791198730e-01 6.503649950027465820e-01 4.971074163913726807e-01
5.393996834754943848e-01 6.618968248367309570e-01 8.260293602943420410e-01 6.057081818580627441e-01
7.953029274940490723e-01 7.680237889289855957e-01 8.674872517585754395e-01 7.511463165283203125e-01
8.390754461288452148e-01 8.557495474815368652e-01 9.136565923690795898e-01 7.857068181037902832e-01
8.652242422103881836e-01 8.066528439521789551e-01 9.034997224807739258e-01 7.821146249771118164e-01
7.168995738029479980e-01 7.433973550796508789e-01 8.983136415481567383e-01 9.063693881034851074e-01
5.566861033439636230e-01 6.384130120277404785e-01 8.022583127021789551e-01 7.118515372276306152e-01
6.886710524559020996e-01 5.667164921760559082e-01 8.532001972198486328e-01 8.569977879524230957e-01
4.955899417400360107e-01 5.687960982322692871e-01 6.451326608657836914e-01 6.368273496627807617e-01
4.033686518669128418e-01 4.574199616909027100e-01 5.352007150650024414e-01 5.247178673744201660e-01
3.691692352294921875e-01 3.791055381298065186e-01 5.124027729034423828e-01 4.384763240814208984e-01
6.050971150398254395e-01 5.984547734260559082e-01 5.674386024475097656e-01 5.227673053741455078e-01
7.988528609275817871e-01 5.921929478645324707e-01 7.335277795791625977e-01 6.665651798248291016e-01
8.280856013298034668e-01 8.067106604576110840e-01 8.827948570251464844e-01 7.805641889572143555e-01
8.282319903373718262e-01 8.494632840156555176e-01 9.130716919898986816e-01 8.413388133049011230e-01
8.992095589637756348e-01 7.934829592704772949e-01 9.436626434326171875e-01 9.206952452659606934e-01
8.779500126838684082e-01 7.533786296844482422e-01 9.480212926864624023e-01 9.012646079063415527e-01
8.747898340225219727e-01 7.656166553497314453e-01 9.293293356895446777e-01 8.896431326866149902e-01
8.338434696197509766e-01 7.502309083938598633e-01 9.211403727531433105e-01 8.587995767593383789e-01
7.517455220222473145e-01 7.191802859306335449e-01 9.109244942665100098e-01 8.693975806236267090e-01
7.074024677276611328e-01 7.744001150131225586e-01 8.938180804252624512e-01 8.041865229606628418e-01
5.594193935394287109e-01 7.637644410133361816e-01 8.968642354011535645e-01 7.792769074440002441e-01
6.094069480895996094e-01 7.577088475227355957e-01 8.965532779693603516e-01 7.823611497879028320e-01
7.392665147781372070e-01 7.333312630653381348e-01 9.115372300148010254e-01 7.980982661247253418e-01
7.893987894058227539e-01 7.601629495620727539e-01 9.226271510124206543e-01 8.400590419769287109e-01
7.732402086257934570e-01 7.795655131340026855e-01 9.559745788574218750e-01 9.032278060913085938e-01
8.604255318641662598e-01 7.402907609939575195e-01 9.633191227912902832e-01 9.050818085670471191e-01
8.702399730682373047e-01 6.576393246650695801e-01 9.632273316383361816e-01 9.023554921150207520e-01
7.538726925849914551e-01 6.286731362342834473e-01 9.213662743568420410e-01 9.243594408035278320e-01
6.822343468666076660e-01 7.029741406440734863e-01 8.816951513290405273e-01 8.200153708457946777e-01
7.855262160301208496e-01 5.688554048538208008e-01 6.450396180152893066e-01 7.901635766029357910e-01
7.857338786125183105e-01 5.295894145965576172e-01 5.348306894302368164e-01 5.839940309524536133e-01
7.948412299156188965e-01 5.607231259346008301e-01 5.418238043785095215e-01 7.621890902519226074e-01
8.984870910644531250e-01 6.696605086326599121e-01 6.642141938209533691e-01 8.458508849143981934e-01
9.070501923561096191e-01 7.333410978317260742e-01 8.759523630142211914e-01 8.594474196434020996e-01
9.281483888626098633e-01 7.285153269767761230e-01 9.132568240165710449e-01 8.962000608444213867e-01
9.184946417808532715e-01 7.753355503082275391e-01 9.208324551582336426e-01 8.881629109382629395e-01
9.566614031791687012e-01 7.685055732727050781e-01 9.375634193420410156e-01 9.181048870086669922e-01
9.491251111030578613e-01 7.888701558113098145e-01 9.065660834312438965e-01 9.073536396026611328e-01
9.530692696571350098e-01 7.589111328125000000e-01 9.052262902259826660e-01 9.171187281608581543e-01
9.300201535224914551e-01 6.958431601524353027e-01 8.712877035140991211e-01 8.862507343292236328e-01
5.864094495773315430e-01 5.189748406410217285e-01 7.801086306571960449e-01 7.564539313316345215e-01
6.658506989479064941e-01 5.023558139801025391e-01 7.676256299018859863e-01 8.524659276008605957e-01
9.491642117500305176e-01 5.686954259872436523e-01 8.947569727897644043e-01 8.899226784706115723e-01
9.392184615135192871e-01 5.989279747009277344e-01 9.193222522735595703e-01 9.343891739845275879e-01
9.248737692832946777e-01 7.126712799072265625e-01 8.945446610450744629e-01 9.292873144149780273e-01
8.537790775299072266e-01 7.030323147773742676e-01 9.164718389511108398e-01 9.150063395500183105e-01
7.609261274337768555e-01 7.255014777183532715e-01 9.148963689804077148e-01 8.464282155036926270e-01
6.423032879829406738e-01 7.561845779418945312e-01 8.353327512741088867e-01 8.647190332412719727e-01
6.082428693771362305e-01 8.004947900772094727e-01 8.976353406906127930e-01 8.164750933647155762e-01
6.159034967422485352e-01 7.313199639320373535e-01 9.038825035095214844e-01 8.588407635688781738e-01
5.895974040031433105e-01 7.653089761734008789e-01 9.088559746742248535e-01 8.968474864959716797e-01
8.375386595726013184e-01 7.315545678138732910e-01 9.086527824401855469e-01 8.958352208137512207e-01
7.042494416236877441e-01 8.345719575881958008e-01 9.591380357742309570e-01 9.278225898742675781e-01
7.957164049148559570e-01 8.477455377578735352e-01 9.443476200103759766e-01 9.400289654731750488e-01
7.361682653427124023e-01 8.615784645080566406e-01 9.328740835189819336e-01 9.198077321052551270e-01
7.477328181266784668e-01 8.596558570861816406e-01 9.652528166770935059e-01 9.232735633850097656e-01
7.490935921669006348e-01 8.755483627319335938e-01 9.533266425132751465e-01 9.417617321014404297e-01
6.949563026428222656e-01 7.929018139839172363e-01 9.091625213623046875e-01 9.252796769142150879e-01
7.560729980468750000e-01 8.317170739173889160e-01 9.312188029289245605e-01 9.005843997001647949e-01
7.661244869232177734e-01 8.831189274787902832e-01 9.439126253128051758e-01 9.279398918151855469e-01
7.527039051055908203e-01 8.610075712203979492e-01 9.541371464729309082e-01 9.310016632080078125e-01
6.910588145256042480e-01 7.962017655372619629e-01 8.356554508209228516e-01 8.884785771369934082e-01
6.839336752891540527e-01 7.610520124435424805e-01 7.969340682029724121e-01 8.759770989418029785e-01
6.965386867523193359e-01 6.806786060333251953e-01 7.490625381469726562e-01 8.752047419548034668e-01
6.551670432090759277e-01 7.962896227836608887e-01 8.004639744758605957e-01 7.986322045326232910e-01
4.764635562896728516e-01 6.361564993858337402e-01 7.123103737831115723e-01 7.841421961784362793e-01
3.954889178276062012e-01 6.891859769821166992e-01 6.894577145576477051e-01 7.137219309806823730e-01
2.729532122611999512e-01 6.027036309242248535e-01 6.739402413368225098e-01 5.906559228897094727e-01
2.882458567619323730e-01 7.008913159370422363e-01 7.327122092247009277e-01 6.171294450759887695e-01
2.741051316261291504e-01 6.789170503616333008e-01 6.485002040863037109e-01 4.446605741977691650e-01
3.152478933334350586e-01 5.790312886238098145e-01 6.776080727577209473e-01 5.644300580024719238e-01
2.555158138275146484e-01 4.083580076694488525e-01 2.851713299751281738e-01 2.991372942924499512e-01
1.527559757232666016e-01 2.377393990755081177e-01 2.367043197154998779e-01 2.030893862247467041e-01
1.517169177532196045e-01 1.477900892496109009e-01 1.540804952383041382e-01 1.308170258998870850e-01
1.254973560571670532e-01 1.758908629417419434e-01 1.344869285821914673e-01 1.226166039705276489e-01
1.215987578034400940e-01 9.845972061157226562e-02 6.061860546469688416e-02 7.111290842294692993e-02
4.306735470890998840e-02 1.296561956405639648e-01 4.533539712429046631e-02 1.216025054454803467e-01
2.587592788040637970e-02 1.001823022961616516e-01 2.178550511598587036e-02 6.553161144256591797e-02
2.108391560614109039e-02 9.192465245723724365e-02 2.263670414686203003e-02 8.099222183227539062e-02
3.434834256768226624e-02 8.824828267097473145e-02 1.392051111906766891e-02 8.002155274152755737e-02
1.799943298101425171e-02 5.743048340082168579e-02 3.874036483466625214e-03 7.770907878875732422e-02
