# Supplementary material for: Estimating local protein model quality: prospects for molecular replacement
Source: Acta Crystallogr D Struct Biol. 2020 Mar 3;76(Pt 3):285–90. doi: 10.1107/S2059798320000972 (PMC7057213; doi:10.1107/S2059798320000972)
Supplement: Supplementary file 1 [file d-76-00285-sup1.zip › models/1evq.1lzl_A.B99990001.pdb]

EXPDTA    THEORETICAL MODEL, MODELLER 9.23 2019/11/15 15:37:41
REMARK   6 MODELLER OBJECTIVE FUNCTION:      1829.0963
REMARK   6 MODELLER BEST TEMPLATE % SEQ ID:  31.469
REMARK   6 SEQUENCE: 1evq/1evq.1lzl_A
REMARK   6 ALIGNMENT: 1evq/1evq.1lzl_A.ali
REMARK   6 SCRIPT: ./make_models.py
REMARK   6 TEMPLATE: 1lzl 31:A - 316:A MODELS 28: - 309: AT 31.5%
ATOM      1  N   MET     1      71.188  62.941   4.189  1.00 44.26           N
ATOM      2  CA  MET     1      72.563  62.540   4.560  1.00 44.26           C
ATOM      3  CB  MET     1      72.706  61.007   4.532  1.00 44.26           C
ATOM      4  CG  MET     1      71.889  60.281   5.604  1.00 44.26           C
ATOM      5  SD  MET     1      71.874  58.469   5.448  1.00 44.26           S
ATOM      6  CE  MET     1      70.887  58.189   6.947  1.00 44.26           C
ATOM      7  C   MET     1      73.549  63.117   3.602  1.00 44.26           C
ATOM      8  O   MET     1      73.202  63.610   2.529  1.00 44.26           O
ATOM      9  N   PRO     2      74.783  63.079   4.009  1.00159.30           N
ATOM     10  CA  PRO     2      75.830  63.578   3.161  1.00159.30           C
ATOM     11  CD  PRO     2      75.061  63.348   5.413  1.00159.30           C
ATOM     12  CB  PRO     2      77.009  63.889   4.079  1.00159.30           C
ATOM     13  CG  PRO     2      76.343  64.195   5.430  1.00159.30           C
ATOM     14  C   PRO     2      76.140  62.595   2.078  1.00159.30           C
ATOM     15  O   PRO     2      75.639  61.472   2.127  1.00159.30           O
ATOM     16  N   LEU     3      76.963  63.006   1.094  1.00225.78           N
ATOM     17  CA  LEU     3      77.294  62.181  -0.031  1.00225.78           C
ATOM     18  CB  LEU     3      78.146  62.895  -1.095  1.00225.78           C
ATOM     19  CG  LEU     3      77.430  64.068  -1.789  1.00225.78           C
ATOM     20  CD1 LEU     3      77.107  65.200  -0.800  1.00225.78           C
ATOM     21  CD2 LEU     3      78.224  64.559  -3.010  1.00225.78           C
ATOM     22  C   LEU     3      78.082  61.006   0.442  1.00225.78           C
ATOM     23  O   LEU     3      78.772  61.061   1.459  1.00225.78           O
ATOM     24  N   ASP     4      77.958  59.885  -0.295  1.00229.46           N
ATOM     25  CA  ASP     4      78.658  58.681   0.035  1.00229.46           C
ATOM     26  CB  ASP     4      78.189  57.471  -0.798  1.00229.46           C
ATOM     27  CG  ASP     4      78.960  56.230  -0.373  1.00229.46           C
ATOM     28  OD1 ASP     4      79.327  56.135   0.826  1.00229.46           O
ATOM     29  OD2 ASP     4      79.174  55.344  -1.244  1.00229.46           O
ATOM     30  C   ASP     4      80.106  58.893  -0.265  1.00229.46           C
ATOM     31  O   ASP     4      80.481  59.550  -1.235  1.00229.46           O
ATOM     32  N   PRO     5      80.918  58.367   0.608  1.00 83.05           N
ATOM     33  CA  PRO     5      82.340  58.387   0.409  1.00 83.05           C
ATOM     34  CD  PRO     5      80.573  58.366   2.018  1.00 83.05           C
ATOM     35  CB  PRO     5      82.972  58.261   1.798  1.00 83.05           C
ATOM     36  CG  PRO     5      81.822  57.803   2.711  1.00 83.05           C
ATOM     37  C   PRO     5      82.655  57.244  -0.496  1.00 83.05           C
ATOM     38  O   PRO     5      81.762  56.440  -0.756  1.00 83.05           O
ATOM     39  N   VAL     6      83.901  57.144  -0.995  1.00 34.62           N
ATOM     40  CA  VAL     6      84.191  56.034  -1.852  1.00 34.62           C
ATOM     41  CB  VAL     6      85.610  55.979  -2.333  1.00 34.62           C
ATOM     42  CG1 VAL     6      85.792  54.683  -3.142  1.00 34.62           C
ATOM     43  CG2 VAL     6      85.916  57.262  -3.123  1.00 34.62           C
ATOM     44  C   VAL     6      83.950  54.808  -1.038  1.00 34.62           C
ATOM     45  O   VAL     6      84.262  54.766   0.151  1.00 34.62           O
ATOM     46  N   ILE     7      83.360  53.776  -1.669  1.00138.53           N
ATOM     47  CA  ILE     7      83.018  52.581  -0.958  1.00138.53           C
ATOM     48  CB  ILE     7      81.537  52.433  -0.737  1.00138.53           C
ATOM     49  CG1 ILE     7      81.238  51.342   0.306  1.00138.53           C
ATOM     50  CG2 ILE     7      80.872  52.194  -2.102  1.00138.53           C
ATOM     51  CD1 ILE     7      81.678  51.714   1.722  1.00138.53           C
ATOM     52  C   ILE     7      83.473  51.425  -1.784  1.00138.53           C
ATOM     53  O   ILE     7      84.021  51.607  -2.870  1.00138.53           O
ATOM     54  N   GLN     8      83.287  50.196  -1.260  1.00240.56           N
ATOM     55  CA  GLN     8      83.681  49.034  -1.994  1.00240.56           C
ATOM     56  CB  GLN     8      83.317  47.706  -1.304  1.00240.56           C
ATOM     57  CG  GLN     8      81.813  47.480  -1.126  1.00240.56           C
ATOM     58  CD  GLN     8      81.628  46.135  -0.436  1.00240.56           C
ATOM     59  OE1 GLN     8      82.578  45.371  -0.280  1.00240.56           O
ATOM     60  NE2 GLN     8      80.372  45.832  -0.011  1.00240.56           N
ATOM     61  C   GLN     8      82.970  49.114  -3.297  1.00240.56           C
ATOM     62  O   GLN     8      81.829  49.568  -3.371  1.00240.56           O
ATOM     63  N   GLN     9      83.647  48.685  -4.375  1.00239.72           N
ATOM     64  CA  GLN     9      83.068  48.876  -5.665  1.00239.72           C
ATOM     65  CB  GLN     9      83.980  48.435  -6.824  1.00239.72           C
ATOM     66  CG  GLN     9      84.296  46.939  -6.853  1.00239.72           C
ATOM     67  CD  GLN     9      85.244  46.704  -8.019  1.00239.72           C
ATOM     68  OE1 GLN     9      85.766  47.649  -8.609  1.00239.72           O
ATOM     69  NE2 GLN     9      85.482  45.410  -8.358  1.00239.72           N
ATOM     70  C   GLN     9      81.772  48.149  -5.753  1.00239.72           C
ATOM     71  O   GLN     9      81.701  46.925  -5.649  1.00239.72           O
ATOM     72  N   VAL    10      80.704  48.947  -5.929  1.00128.85           N
ATOM     73  CA  VAL    10      79.360  48.499  -6.108  1.00128.85           C
ATOM     74  CB  VAL    10      78.585  48.373  -4.830  1.00128.85           C
ATOM     75  CG1 VAL    10      79.258  47.297  -3.961  1.00128.85           C
ATOM     76  CG2 VAL    10      78.509  49.756  -4.162  1.00128.85           C
ATOM     77  C   VAL    10      78.740  49.592  -6.902  1.00128.85           C
ATOM     78  O   VAL    10      79.280  50.696  -6.962  1.00128.85           O
ATOM     79  N   LEU    11      77.597  49.337  -7.553  1.00172.53           N
ATOM     80  CA  LEU    11      77.094  50.420  -8.337  1.00172.53           C
ATOM     81  CB  LEU    11      76.283  49.961  -9.556  1.00172.53           C
ATOM     82  CG  LEU    11      77.128  49.144 -10.550  1.00172.53           C
ATOM     83  CD1 LEU    11      78.283  49.985 -11.115  1.00172.53           C
ATOM     84  CD2 LEU    11      77.598  47.813  -9.940  1.00172.53           C
ATOM     85  C   LEU    11      76.208  51.251  -7.476  1.00172.53           C
ATOM     86  O   LEU    11      75.004  51.016  -7.391  1.00172.53           O
ATOM     87  N   ASP    12      76.800  52.257  -6.804  1.00 64.00           N
ATOM     88  CA  ASP    12      76.003  53.152  -6.022  1.00 64.00           C
ATOM     89  CB  ASP    12      76.832  54.214  -5.278  1.00 64.00           C
ATOM     90  CG  ASP    12      77.562  53.558  -4.115  1.00 64.00           C
ATOM     91  OD1 ASP    12      77.149  52.440  -3.706  1.00 64.00           O
ATOM     92  OD2 ASP    12      78.541  54.173  -3.615  1.00 64.00           O
ATOM     93  C   ASP    12      75.155  53.875  -7.009  1.00 64.00           C
ATOM     94  O   ASP    12      73.958  54.071  -6.806  1.00 64.00           O
ATOM     95  N   GLN    13      75.786  54.277  -8.127  1.00207.82           N
ATOM     96  CA  GLN    13      75.105  54.968  -9.177  1.00207.82           C
ATOM     97  CB  GLN    13      76.030  55.888  -9.987  1.00207.82           C
ATOM     98  CG  GLN    13      76.612  57.042  -9.169  1.00207.82           C
ATOM     99  CD  GLN    13      77.724  57.687  -9.987  1.00207.82           C
ATOM    100  OE1 GLN    13      78.842  57.176 -10.045  1.00207.82           O
ATOM    101  NE2 GLN    13      77.415  58.841 -10.635  1.00207.82           N
ATOM    102  C   GLN    13      74.599  53.926 -10.115  1.00207.82           C
ATOM    103  O   GLN    13      75.212  52.873 -10.279  1.00207.82           O
ATOM    104  N   LEU    14      73.446  54.195 -10.751  1.00253.54           N
ATOM    105  CA  LEU    14      72.906  53.237 -11.665  1.00253.54           C
ATOM    106  CB  LEU    14      71.400  52.989 -11.480  1.00253.54           C
ATOM    107  CG  LEU    14      71.049  52.332 -10.134  1.00253.54           C
ATOM    108  CD1 LEU    14      71.598  50.900 -10.055  1.00253.54           C
ATOM    109  CD2 LEU    14      71.498  53.207  -8.953  1.00253.54           C
ATOM    110  C   LEU    14      73.095  53.764 -13.048  1.00253.54           C
ATOM    111  O   LEU    14      72.908  54.952 -13.304  1.00253.54           O
ATOM    112  N   ASN    15      73.505  52.876 -13.975  1.00243.39           N
ATOM    113  CA  ASN    15      73.665  53.269 -15.343  1.00243.39           C
ATOM    114  CB  ASN    15      75.100  53.119 -15.880  1.00243.39           C
ATOM    115  CG  ASN    15      75.969  54.183 -15.223  1.00243.39           C
ATOM    116  OD1 ASN    15      77.159  53.973 -14.994  1.00243.39           O
ATOM    117  ND2 ASN    15      75.364  55.361 -14.914  1.00243.39           N
ATOM    118  C   ASN    15      72.795  52.361 -16.147  1.00243.39           C
ATOM    119  O   ASN    15      72.661  51.180 -15.832  1.00243.39           O
ATOM    120  N   ARG    16      72.157  52.903 -17.202  1.00286.12           N
ATOM    121  CA  ARG    16      71.301  52.084 -18.004  1.00286.12           C
ATOM    122  CB  ARG    16      70.208  52.867 -18.756  1.00286.12           C
ATOM    123  CG  ARG    16      69.200  53.537 -17.820  1.00286.12           C
ATOM    124  CD  ARG    16      67.958  54.089 -18.525  1.00286.12           C
ATOM    125  NE  ARG    16      68.390  55.192 -19.430  1.00286.12           N
ATOM    126  CZ  ARG    16      67.532  55.657 -20.385  1.00286.12           C
ATOM    127  NH1 ARG    16      66.296  55.094 -20.521  1.00286.12           N
ATOM    128  NH2 ARG    16      67.908  56.678 -21.210  1.00286.12           N
ATOM    129  C   ARG    16      72.137  51.386 -19.022  1.00286.12           C
ATOM    130  O   ARG    16      73.102  51.939 -19.547  1.00286.12           O
ATOM    131  N   MET    17      71.780  50.122 -19.311  1.00242.38           N
ATOM    132  CA  MET    17      72.475  49.359 -20.301  1.00242.38           C
ATOM    133  CB  MET    17      72.671  47.883 -19.925  1.00242.38           C
ATOM    134  CG  MET    17      73.740  47.664 -18.854  1.00242.38           C
ATOM    135  SD  MET    17      73.921  45.933 -18.338  1.00242.38           S
ATOM    136  CE  MET    17      72.513  45.997 -17.194  1.00242.38           C
ATOM    137  C   MET    17      71.646  49.409 -21.538  1.00242.38           C
ATOM    138  O   MET    17      70.496  49.844 -21.519  1.00242.38           O
ATOM    139  N   PRO    18      72.223  48.999 -22.630  1.00182.40           N
ATOM    140  CA  PRO    18      71.484  49.018 -23.857  1.00182.40           C
ATOM    141  CD  PRO    18      73.649  49.192 -22.847  1.00182.40           C
ATOM    142  CB  PRO    18      72.514  48.808 -24.965  1.00182.40           C
ATOM    143  CG  PRO    18      73.811  49.383 -24.364  1.00182.40           C
ATOM    144  C   PRO    18      70.414  47.983 -23.796  1.00182.40           C
ATOM    145  O   PRO    18      70.638  46.931 -23.201  1.00182.40           O
ATOM    146  N   ALA    19      69.240  48.264 -24.395  1.00192.61           N
ATOM    147  CA  ALA    19      68.167  47.317 -24.352  1.00192.61           C
ATOM    148  CB  ALA    19      66.801  47.898 -24.754  1.00192.61           C
ATOM    149  C   ALA    19      68.478  46.215 -25.305  1.00192.61           C
ATOM    150  O   ALA    19      69.091  46.414 -26.354  1.00192.61           O
ATOM    151  N   PRO    20      68.076  45.040 -24.925  1.00159.70           N
ATOM    152  CA  PRO    20      68.271  43.916 -25.792  1.00159.70           C
ATOM    153  CD  PRO    20      68.191  44.666 -23.525  1.00159.70           C
ATOM    154  CB  PRO    20      68.170  42.675 -24.911  1.00159.70           C
ATOM    155  CG  PRO    20      68.602  43.185 -23.526  1.00159.70           C
ATOM    156  C   PRO    20      67.253  43.968 -26.877  1.00159.70           C
ATOM    157  O   PRO    20      66.209  44.591 -26.693  1.00159.70           O
ATOM    158  N   ASP    21      67.538  43.334 -28.024  1.00106.60           N
ATOM    159  CA  ASP    21      66.597  43.352 -29.096  1.00106.60           C
ATOM    160  CB  ASP    21      67.151  42.744 -30.396  1.00106.60           C
ATOM    161  CG  ASP    21      67.490  41.275 -30.173  1.00106.60           C
ATOM    162  OD1 ASP    21      67.814  40.886 -29.019  1.00106.60           O
ATOM    163  OD2 ASP    21      67.436  40.516 -31.173  1.00106.60           O
ATOM    164  C   ASP    21      65.390  42.591 -28.652  1.00106.60           C
ATOM    165  O   ASP    21      64.269  42.914 -29.041  1.00106.60           O
ATOM    166  N   TYR    22      65.591  41.555 -27.814  1.00290.28           N
ATOM    167  CA  TYR    22      64.481  40.771 -27.361  1.00290.28           C
ATOM    168  CB  TYR    22      64.663  39.247 -27.475  1.00290.28           C
ATOM    169  CG  TYR    22      64.867  38.878 -28.901  1.00290.28           C
ATOM    170  CD1 TYR    22      63.832  38.947 -29.805  1.00290.28           C
ATOM    171  CD2 TYR    22      66.101  38.439 -29.323  1.00290.28           C
ATOM    172  CE1 TYR    22      64.032  38.591 -31.118  1.00290.28           C
ATOM    173  CE2 TYR    22      66.306  38.083 -30.633  1.00290.28           C
ATOM    174  CZ  TYR    22      65.271  38.162 -31.532  1.00290.28           C
ATOM    175  OH  TYR    22      65.475  37.797 -32.879  1.00290.28           O
ATOM    176  C   TYR    22      64.324  41.011 -25.898  1.00290.28           C
ATOM    177  O   TYR    22      65.302  41.131 -25.162  1.00290.28           O
ATOM    178  N   LYS    23      63.057  41.112 -25.456  1.00253.42           N
ATOM    179  CA  LYS    23      62.735  41.269 -24.069  1.00253.42           C
ATOM    180  CB  LYS    23      61.380  41.960 -23.846  1.00253.42           C
ATOM    181  CG  LYS    23      60.242  41.257 -24.591  1.00253.42           C
ATOM    182  CD  LYS    23      58.836  41.681 -24.160  1.00253.42           C
ATOM    183  CE  LYS    23      58.284  40.860 -22.992  1.00253.42           C
ATOM    184  NZ  LYS    23      56.887  41.254 -22.710  1.00253.42           N
ATOM    185  C   LYS    23      62.630  39.898 -23.485  1.00253.42           C
ATOM    186  O   LYS    23      62.374  38.928 -24.197  1.00253.42           O
ATOM    187  N   HIS    24      62.859  39.782 -22.163  1.00261.55           N
ATOM    188  CA  HIS    24      62.729  38.507 -21.522  1.00261.55           C
ATOM    189  ND1 HIS    24      63.617  36.166 -19.201  1.00261.55           N
ATOM    190  CG  HIS    24      63.978  36.546 -20.474  1.00261.55           C
ATOM    191  CB  HIS    24      64.050  37.971 -20.942  1.00261.55           C
ATOM    192  NE2 HIS    24      64.038  34.293 -20.323  1.00261.55           N
ATOM    193  CD2 HIS    24      64.232  35.389 -21.147  1.00261.55           C
ATOM    194  CE1 HIS    24      63.669  34.810 -19.166  1.00261.55           C
ATOM    195  C   HIS    24      61.769  38.700 -20.391  1.00261.55           C
ATOM    196  O   HIS    24      61.614  39.812 -19.887  1.00261.55           O
ATOM    197  N   LEU    25      61.078  37.619 -19.977  1.00232.52           N
ATOM    198  CA  LEU    25      60.113  37.733 -18.922  1.00232.52           C
ATOM    199  CB  LEU    25      58.734  37.163 -19.297  1.00232.52           C
ATOM    200  CG  LEU    25      58.062  37.893 -20.474  1.00232.52           C
ATOM    201  CD1 LEU    25      56.690  37.286 -20.800  1.00232.52           C
ATOM    202  CD2 LEU    25      58.006  39.408 -20.235  1.00232.52           C
ATOM    203  C   LEU    25      60.593  36.945 -17.749  1.00232.52           C
ATOM    204  O   LEU    25      61.304  35.953 -17.897  1.00232.52           O
ATOM    205  N   SER    26      60.217  37.386 -16.534  1.00219.35           N
ATOM    206  CA  SER    26      60.602  36.665 -15.359  1.00219.35           C
ATOM    207  CB  SER    26      61.496  37.482 -14.412  1.00219.35           C
ATOM    208  OG  SER    26      61.841  36.713 -13.268  1.00219.35           O
ATOM    209  C   SER    26      59.344  36.334 -14.621  1.00219.35           C
ATOM    210  O   SER    26      58.343  37.037 -14.740  1.00219.35           O
ATOM    211  N   ALA    27      59.358  35.224 -13.859  1.00260.48           N
ATOM    212  CA  ALA    27      58.202  34.834 -13.106  1.00260.48           C
ATOM    213  CB  ALA    27      57.168  34.058 -13.940  1.00260.48           C
ATOM    214  C   ALA    27      58.674  33.917 -12.026  1.00260.48           C
ATOM    215  O   ALA    27      59.809  33.445 -12.057  1.00260.48           O
ATOM    216  N   GLN    28      57.818  33.652 -11.019  1.00229.30           N
ATOM    217  CA  GLN    28      58.237  32.745 -10.002  1.00229.30           C
ATOM    218  CB  GLN    28      57.348  32.765  -8.748  1.00229.30           C
ATOM    219  CG  GLN    28      57.486  34.039  -7.912  1.00229.30           C
ATOM    220  CD  GLN    28      56.786  35.184  -8.633  1.00229.30           C
ATOM    221  OE1 GLN    28      57.412  36.175  -9.006  1.00229.30           O
ATOM    222  NE2 GLN    28      55.446  35.054  -8.822  1.00229.30           N
ATOM    223  C   GLN    28      58.180  31.373 -10.578  1.00229.30           C
ATOM    224  O   GLN    28      57.183  30.661 -10.452  1.00229.30           O
ATOM    225  N   GLN    29      59.281  30.974 -11.236  1.00 94.69           N
ATOM    226  CA  GLN    29      59.391  29.662 -11.790  1.00 94.69           C
ATOM    227  CB  GLN    29      60.688  29.446 -12.580  1.00 94.69           C
ATOM    228  CG  GLN    29      61.928  29.505 -11.687  1.00 94.69           C
ATOM    229  CD  GLN    29      63.150  29.276 -12.558  1.00 94.69           C
ATOM    230  OE1 GLN    29      63.175  29.650 -13.728  1.00 94.69           O
ATOM    231  NE2 GLN    29      64.196  28.634 -11.971  1.00 94.69           N
ATOM    232  C   GLN    29      59.447  28.725 -10.633  1.00 94.69           C
ATOM    233  O   GLN    29      58.920  27.616 -10.686  1.00 94.69           O
ATOM    234  N   PHE    30      60.087  29.175  -9.538  1.00153.44           N
ATOM    235  CA  PHE    30      60.313  28.327  -8.410  1.00153.44           C
ATOM    236  CB  PHE    30      60.929  29.047  -7.204  1.00153.44           C
ATOM    237  CG  PHE    30      62.239  29.633  -7.588  1.00153.44           C
ATOM    238  CD1 PHE    30      63.365  28.851  -7.683  1.00153.44           C
ATOM    239  CD2 PHE    30      62.334  30.983  -7.826  1.00153.44           C
ATOM    240  CE1 PHE    30      64.569  29.413  -8.035  1.00153.44           C
ATOM    241  CE2 PHE    30      63.535  31.547  -8.177  1.00153.44           C
ATOM    242  CZ  PHE    30      64.657  30.764  -8.276  1.00153.44           C
ATOM    243  C   PHE    30      59.002  27.837  -7.902  1.00153.44           C
ATOM    244  O   PHE    30      58.833  26.640  -7.680  1.00153.44           O
ATOM    245  N   ARG    31      58.026  28.748  -7.735  1.00 76.50           N
ATOM    246  CA  ARG    31      56.784  28.354  -7.140  1.00 76.50           C
ATOM    247  CB  ARG    31      55.747  29.486  -7.054  1.00 76.50           C
ATOM    248  CG  ARG    31      56.129  30.619  -6.099  1.00 76.50           C
ATOM    249  CD  ARG    31      54.948  31.529  -5.752  1.00 76.50           C
ATOM    250  NE  ARG    31      54.415  31.089  -4.429  1.00 76.50           N
ATOM    251  CZ  ARG    31      53.091  31.236  -4.124  1.00 76.50           C
ATOM    252  NH1 ARG    31      52.224  31.733  -5.055  1.00 76.50           N
ATOM    253  NH2 ARG    31      52.630  30.885  -2.887  1.00 76.50           N
ATOM    254  C   ARG    31      56.180  27.280  -7.976  1.00 76.50           C
ATOM    255  O   ARG    31      55.661  26.297  -7.451  1.00 76.50           O
ATOM    256  N   SER    32      56.217  27.440  -9.309  1.00 28.42           N
ATOM    257  CA  SER    32      55.644  26.431 -10.146  1.00 28.42           C
ATOM    258  CB  SER    32      55.610  26.817 -11.635  1.00 28.42           C
ATOM    259  OG  SER    32      56.929  26.882 -12.155  1.00 28.42           O
ATOM    260  C   SER    32      56.475  25.196 -10.032  1.00 28.42           C
ATOM    261  O   SER    32      55.948  24.087  -9.990  1.00 28.42           O
ATOM    262  N   GLN    33      57.806  25.359  -9.943  1.00 44.46           N
ATOM    263  CA  GLN    33      58.669  24.217  -9.924  1.00 44.46           C
ATOM    264  CB  GLN    33      60.150  24.612  -9.789  1.00 44.46           C
ATOM    265  CG  GLN    33      61.103  23.415  -9.770  1.00 44.46           C
ATOM    266  CD  GLN    33      62.528  23.933  -9.617  1.00 44.46           C
ATOM    267  OE1 GLN    33      63.240  23.559  -8.686  1.00 44.46           O
ATOM    268  NE2 GLN    33      62.961  24.811 -10.560  1.00 44.46           N
ATOM    269  C   GLN    33      58.330  23.382  -8.734  1.00 44.46           C
ATOM    270  O   GLN    33      58.249  22.159  -8.836  1.00 44.46           O
ATOM    271  N   GLN    34      58.159  24.017  -7.560  1.00 98.73           N
ATOM    272  CA  GLN    34      57.841  23.257  -6.394  1.00 98.73           C
ATOM    273  CB  GLN    34      57.976  24.039  -5.079  1.00 98.73           C
ATOM    274  CG  GLN    34      59.416  24.454  -4.784  1.00 98.73           C
ATOM    275  CD  GLN    34      59.571  25.920  -5.137  1.00 98.73           C
ATOM    276  OE1 GLN    34      60.668  26.386  -5.443  1.00 98.73           O
ATOM    277  NE2 GLN    34      58.442  26.674  -5.054  1.00 98.73           N
ATOM    278  C   GLN    34      56.453  22.754  -6.471  1.00 98.73           C
ATOM    279  O   GLN    34      56.253  21.562  -6.299  1.00 98.73           O
ATOM    280  N   SER    35      55.495  23.625  -6.850  1.00105.54           N
ATOM    281  CA  SER    35      54.080  23.367  -6.768  1.00105.54           C
ATOM    282  CB  SER    35      53.227  24.529  -7.298  1.00105.54           C
ATOM    283  OG  SER    35      53.367  25.657  -6.449  1.00105.54           O
ATOM    284  C   SER    35      53.668  22.150  -7.524  1.00105.54           C
ATOM    285  O   SER    35      52.681  21.528  -7.146  1.00105.54           O
ATOM    286  N   LEU    36      54.369  21.764  -8.605  1.00 91.69           N
ATOM    287  CA  LEU    36      53.947  20.555  -9.259  1.00 91.69           C
ATOM    288  CB  LEU    36      54.791  20.157 -10.485  1.00 91.69           C
ATOM    289  CG  LEU    36      54.406  20.895 -11.780  1.00 91.69           C
ATOM    290  CD1 LEU    36      53.008  20.465 -12.254  1.00 91.69           C
ATOM    291  CD2 LEU    36      54.544  22.416 -11.643  1.00 91.69           C
ATOM    292  C   LEU    36      54.058  19.454  -8.259  1.00 91.69           C
ATOM    293  O   LEU    36      53.227  18.549  -8.214  1.00 91.69           O
ATOM    294  N   PHE    37      55.096  19.533  -7.415  1.00106.80           N
ATOM    295  CA  PHE    37      55.369  18.574  -6.388  1.00106.80           C
ATOM    296  CB  PHE    37      56.665  18.872  -5.615  1.00106.80           C
ATOM    297  CG  PHE    37      57.817  18.575  -6.511  1.00106.80           C
ATOM    298  CD1 PHE    37      58.267  19.511  -7.413  1.00106.80           C
ATOM    299  CD2 PHE    37      58.449  17.354  -6.442  1.00106.80           C
ATOM    300  CE1 PHE    37      59.333  19.231  -8.235  1.00106.80           C
ATOM    301  CE2 PHE    37      59.514  17.069  -7.261  1.00106.80           C
ATOM    302  CZ  PHE    37      59.957  18.009  -8.159  1.00106.80           C
ATOM    303  C   PHE    37      54.261  18.494  -5.365  1.00106.80           C
ATOM    304  O   PHE    37      53.877  17.372  -5.043  1.00106.80           O
ATOM    305  N   PRO    38      53.703  19.561  -4.818  1.00184.44           N
ATOM    306  CA  PRO    38      52.675  19.340  -3.851  1.00184.44           C
ATOM    307  CD  PRO    38      54.488  20.695  -4.378  1.00184.44           C
ATOM    308  CB  PRO    38      52.358  20.690  -3.225  1.00184.44           C
ATOM    309  CG  PRO    38      53.741  21.351  -3.204  1.00184.44           C
ATOM    310  C   PRO    38      51.514  18.555  -4.327  1.00184.44           C
ATOM    311  O   PRO    38      51.012  17.795  -3.506  1.00184.44           O
ATOM    312  N   PRO    39      51.028  18.667  -5.521  1.00274.66           N
ATOM    313  CA  PRO    39      50.028  17.705  -5.843  1.00274.66           C
ATOM    314  CD  PRO    39      50.650  19.972  -6.025  1.00274.66           C
ATOM    315  CB  PRO    39      49.326  18.225  -7.090  1.00274.66           C
ATOM    316  CG  PRO    39      49.392  19.751  -6.885  1.00274.66           C
ATOM    317  C   PRO    39      50.689  16.369  -5.950  1.00274.66           C
ATOM    318  O   PRO    39      51.787  16.296  -6.493  1.00274.66           O
ATOM    319  N   VAL    40      50.049  15.314  -5.414  1.00229.04           N
ATOM    320  CA  VAL    40      50.526  13.956  -5.420  1.00229.04           C
ATOM    321  CB  VAL    40      51.439  13.600  -6.567  1.00229.04           C
ATOM    322  CG1 VAL    40      51.892  12.135  -6.441  1.00229.04           C
ATOM    323  CG2 VAL    40      50.695  13.910  -7.875  1.00229.04           C
ATOM    324  C   VAL    40      51.235  13.704  -4.123  1.00229.04           C
ATOM    325  O   VAL    40      51.513  12.560  -3.766  1.00229.04           O
ATOM    326  N   LYS    41      51.512  14.772  -3.351  1.00136.55           N
ATOM    327  CA  LYS    41      52.194  14.603  -2.100  1.00136.55           C
ATOM    328  CB  LYS    41      52.480  15.934  -1.381  1.00136.55           C
ATOM    329  CG  LYS    41      51.202  16.685  -1.007  1.00136.55           C
ATOM    330  CD  LYS    41      51.419  17.870  -0.062  1.00136.55           C
ATOM    331  CE  LYS    41      50.146  18.683   0.189  1.00136.55           C
ATOM    332  NZ  LYS    41      49.761  19.417  -1.034  1.00136.55           N
ATOM    333  C   LYS    41      51.313  13.803  -1.201  1.00136.55           C
ATOM    334  O   LYS    41      50.114  14.056  -1.105  1.00136.55           O
ATOM    335  N   LYS    42      51.889  12.809  -0.501  1.00125.52           N
ATOM    336  CA  LYS    42      51.058  11.995   0.333  1.00125.52           C
ATOM    337  CB  LYS    42      51.417  10.497   0.303  1.00125.52           C
ATOM    338  CG  LYS    42      51.142   9.818  -1.039  1.00125.52           C
ATOM    339  CD  LYS    42      51.796   8.440  -1.170  1.00125.52           C
ATOM    340  CE  LYS    42      50.958   7.298  -0.588  1.00125.52           C
ATOM    341  NZ  LYS    42      49.959   6.834  -1.579  1.00125.52           N
ATOM    342  C   LYS    42      51.191  12.443   1.752  1.00125.52           C
ATOM    343  O   LYS    42      52.283  12.509   2.314  1.00125.52           O
ATOM    344  N   GLU    43      50.031  12.806   2.329  1.00141.56           N
ATOM    345  CA  GLU    43      49.764  13.121   3.703  1.00141.56           C
ATOM    346  CB  GLU    43      48.435  13.881   3.852  1.00141.56           C
ATOM    347  CG  GLU    43      47.238  13.097   3.305  1.00141.56           C
ATOM    348  CD  GLU    43      45.980  13.931   3.503  1.00141.56           C
ATOM    349  OE1 GLU    43      45.612  14.176   4.682  1.00141.56           O
ATOM    350  OE2 GLU    43      45.370  14.333   2.474  1.00141.56           O
ATOM    351  C   GLU    43      49.660  11.898   4.598  1.00141.56           C
ATOM    352  O   GLU    43      49.811  12.120   5.798  1.00141.56           O
ATOM    353  N   PRO    44      49.372  10.654   4.198  1.00139.11           N
ATOM    354  CA  PRO    44      49.060   9.625   5.161  1.00139.11           C
ATOM    355  CD  PRO    44      49.860  10.030   2.970  1.00139.11           C
ATOM    356  CB  PRO    44      48.935   8.321   4.377  1.00139.11           C
ATOM    357  CG  PRO    44      49.931   8.521   3.233  1.00139.11           C
ATOM    358  C   PRO    44      50.044   9.463   6.275  1.00139.11           C
ATOM    359  O   PRO    44      51.235   9.699   6.080  1.00139.11           O
ATOM    360  N   VAL    45      49.502   9.092   7.451  1.00177.33           N
ATOM    361  CA  VAL    45      50.132   8.850   8.719  1.00177.33           C
ATOM    362  CB  VAL    45      51.191   7.776   8.712  1.00177.33           C
ATOM    363  CG1 VAL    45      52.484   8.315   8.076  1.00177.33           C
ATOM    364  CG2 VAL    45      51.373   7.275  10.156  1.00177.33           C
ATOM    365  C   VAL    45      50.724  10.100   9.289  1.00177.33           C
ATOM    366  O   VAL    45      51.558  10.027  10.189  1.00177.33           O
ATOM    367  N   ALA    46      50.287  11.287   8.823  1.00 46.14           N
ATOM    368  CA  ALA    46      50.807  12.499   9.390  1.00 46.14           C
ATOM    369  CB  ALA    46      52.011  13.063   8.626  1.00 46.14           C
ATOM    370  C   ALA    46      49.723  13.529   9.328  1.00 46.14           C
ATOM    371  O   ALA    46      48.783  13.403   8.546  1.00 46.14           O
ATOM    372  N   GLU    47      49.824  14.570  10.183  1.00 83.17           N
ATOM    373  CA  GLU    47      48.844  15.619  10.199  1.00 83.17           C
ATOM    374  CB  GLU    47      47.999  15.649  11.482  0.63 83.17           C
ATOM    375  CG  GLU    47      48.837  15.934  12.731  1.00 83.17           C
ATOM    376  CD  GLU    47      47.901  16.032  13.925  1.00 83.17           C
ATOM    377  OE1 GLU    47      47.190  17.064  14.038  1.00 83.17           O
ATOM    378  OE2 GLU    47      47.882  15.069  14.739  1.00 83.17           O
ATOM    379  C   GLU    47      49.579  16.923  10.163  1.00 83.17           C
ATOM    380  O   GLU    47      50.718  17.016  10.619  1.00 83.17           O
ATOM    381  N   VAL    48      48.937  17.969   9.601  1.00 33.62           N
ATOM    382  CA  VAL    48      49.541  19.269   9.536  1.00 33.62           C
ATOM    383  CB  VAL    48      49.708  19.781   8.137  1.00 33.62           C
ATOM    384  CG1 VAL    48      50.308  21.195   8.210  1.00 33.62           C
ATOM    385  CG2 VAL    48      50.545  18.776   7.331  1.00 33.62           C
ATOM    386  C   VAL    48      48.597  20.221  10.192  1.00 33.62           C
ATOM    387  O   VAL    48      47.385  20.150   9.996  1.00 33.62           O
ATOM    388  N   ARG    49      49.141  21.146  11.001  1.00146.32           N
ATOM    389  CA  ARG    49      48.323  22.120  11.654  1.00146.32           C
ATOM    390  CB  ARG    49      47.990  21.713  13.099  1.00146.32           C
ATOM    391  CG  ARG    49      46.960  22.591  13.805  1.00146.32           C
ATOM    392  CD  ARG    49      46.419  21.941  15.081  1.00146.32           C
ATOM    393  NE  ARG    49      45.510  22.917  15.743  1.00146.32           N
ATOM    394  CZ  ARG    49      44.497  22.475  16.544  1.00146.32           C
ATOM    395  NH1 ARG    49      44.261  21.137  16.678  1.00146.32           N
ATOM    396  NH2 ARG    49      43.721  23.374  17.217  1.00146.32           N
ATOM    397  C   ARG    49      49.146  23.362  11.675  1.00146.32           C
ATOM    398  O   ARG    49      50.373  23.291  11.671  1.00146.32           O
ATOM    399  N   GLU    50      48.505  24.545  11.679  1.00 49.90           N
ATOM    400  CA  GLU    50      49.330  25.713  11.653  1.00 49.90           C
ATOM    401  CB  GLU    50      48.883  26.798  10.656  1.00 49.90           C
ATOM    402  CG  GLU    50      49.817  28.012  10.660  1.00 49.90           C
ATOM    403  CD  GLU    50      49.441  28.934   9.508  1.00 49.90           C
ATOM    404  OE1 GLU    50      48.568  29.820   9.714  1.00 49.90           O
ATOM    405  OE2 GLU    50      50.026  28.761   8.406  1.00 49.90           O
ATOM    406  C   GLU    50      49.359  26.320  13.011  1.00 49.90           C
ATOM    407  O   GLU    50      48.338  26.423  13.690  1.00 49.90           O
ATOM    408  N   PHE    51      50.570  26.715  13.447  1.00 67.48           N
ATOM    409  CA  PHE    51      50.713  27.364  14.712  1.00 67.48           C
ATOM    410  CB  PHE    51      51.527  26.553  15.731  1.00 67.48           C
ATOM    411  CG  PHE    51      50.582  25.462  16.113  1.00 67.48           C
ATOM    412  CD1 PHE    51      50.388  24.380  15.284  1.00 67.48           C
ATOM    413  CD2 PHE    51      49.874  25.529  17.292  1.00 67.48           C
ATOM    414  CE1 PHE    51      49.509  23.381  15.630  1.00 67.48           C
ATOM    415  CE2 PHE    51      48.995  24.530  17.642  1.00 67.48           C
ATOM    416  CZ  PHE    51      48.809  23.452  16.810  1.00 67.48           C
ATOM    417  C   PHE    51      51.300  28.711  14.464  1.00 67.48           C
ATOM    418  O   PHE    51      51.894  28.955  13.417  1.00 67.48           O
ATOM    419  N   ASP    52      51.075  29.662  15.388  1.00 91.62           N
ATOM    420  CA  ASP    52      51.605  30.969  15.140  1.00 91.62           C
ATOM    421  CB  ASP    52      50.526  32.030  14.840  0.58 91.62           C
ATOM    422  CG  ASP    52      49.598  32.158  16.042  1.00 91.62           C
ATOM    423  OD1 ASP    52      49.390  31.136  16.749  1.00 91.62           O
ATOM    424  OD2 ASP    52      49.089  33.287  16.274  1.00 91.62           O
ATOM    425  C   ASP    52      52.396  31.420  16.326  1.00 91.62           C
ATOM    426  O   ASP    52      51.867  31.502  17.434  1.00 91.62           O
ATOM    427  N   MET    53      53.706  31.707  16.148  1.00155.08           N
ATOM    428  CA  MET    53      54.360  32.243  17.306  1.00155.08           C
ATOM    429  CB  MET    53      55.729  31.732  17.781  1.00155.08           C
ATOM    430  CG  MET    53      55.858  32.242  19.231  1.00155.08           C
ATOM    431  SD  MET    53      57.490  32.545  19.960  1.00155.08           S
ATOM    432  CE  MET    53      56.845  33.002  21.595  1.00155.08           C
ATOM    433  C   MET    53      54.570  33.703  17.102  1.00155.08           C
ATOM    434  O   MET    53      54.751  34.178  15.982  1.00155.08           O
ATOM    435  N   ASP    54      54.508  34.465  18.207  1.00 52.07           N
ATOM    436  CA  ASP    54      54.746  35.865  18.138  1.00 52.07           C
ATOM    437  CB  ASP    54      54.273  36.646  19.379  1.00 52.07           C
ATOM    438  CG  ASP    54      52.751  36.694  19.365  1.00 52.07           C
ATOM    439  OD1 ASP    54      52.169  36.409  18.285  1.00 52.07           O
ATOM    440  OD2 ASP    54      52.151  37.018  20.425  1.00 52.07           O
ATOM    441  C   ASP    54      56.213  36.102  17.994  1.00 52.07           C
ATOM    442  O   ASP    54      57.054  35.337  18.464  1.00 52.07           O
ATOM    443  N   LEU    55      56.531  37.180  17.268  1.00239.47           N
ATOM    444  CA  LEU    55      57.843  37.711  17.063  1.00239.47           C
ATOM    445  CB  LEU    55      58.331  37.427  15.630  1.00239.47           C
ATOM    446  CG  LEU    55      59.630  38.124  15.180  1.00239.47           C
ATOM    447  CD1 LEU    55      59.362  39.578  14.776  1.00239.47           C
ATOM    448  CD2 LEU    55      60.740  37.999  16.238  1.00239.47           C
ATOM    449  C   LEU    55      57.537  39.151  17.187  1.00239.47           C
ATOM    450  O   LEU    55      56.596  39.469  16.477  1.00239.47           O
ATOM    451  N   PRO    56      58.137  40.006  18.027  1.00199.07           N
ATOM    452  CA  PRO    56      57.803  41.422  18.036  1.00199.07           C
ATOM    453  CD  PRO    56      59.505  39.787  18.466  1.00199.07           C
ATOM    454  CB  PRO    56      58.855  42.087  18.914  1.00199.07           C
ATOM    455  CG  PRO    56      60.092  41.194  18.693  1.00199.07           C
ATOM    456  C   PRO    56      57.984  41.787  16.600  1.00199.07           C
ATOM    457  O   PRO    56      59.117  41.931  16.143  1.00199.07           O
ATOM    458  N   GLY    57      56.860  41.998  15.907  1.00102.36           N
ATOM    459  CA  GLY    57      56.829  42.069  14.485  1.00102.36           C
ATOM    460  C   GLY    57      55.634  41.222  14.186  1.00102.36           C
ATOM    461  O   GLY    57      54.919  40.817  15.100  1.00102.36           O
ATOM    462  N   ARG    58      55.392  40.895  12.911  1.00128.42           N
ATOM    463  CA  ARG    58      54.224  40.129  12.588  1.00128.42           C
ATOM    464  CB  ARG    58      53.943  40.148  11.079  1.00128.42           C
ATOM    465  CG  ARG    58      53.558  41.555  10.612  1.00128.42           C
ATOM    466  CD  ARG    58      53.734  41.808   9.114  1.00128.42           C
ATOM    467  NE  ARG    58      52.993  40.752   8.371  1.00128.42           N
ATOM    468  CZ  ARG    58      52.279  41.090   7.258  1.00128.42           C
ATOM    469  NH1 ARG    58      52.189  42.399   6.880  1.00128.42           N
ATOM    470  NH2 ARG    58      51.659  40.118   6.527  1.00128.42           N
ATOM    471  C   ARG    58      54.415  38.722  13.067  1.00128.42           C
ATOM    472  O   ARG    58      55.539  38.265  13.270  1.00128.42           O
ATOM    473  N   THR    59      53.293  38.006  13.288  1.00103.14           N
ATOM    474  CA  THR    59      53.325  36.663  13.795  1.00103.14           C
ATOM    475  CB  THR    59      51.956  36.102  14.060  1.00103.14           C
ATOM    476  OG1 THR    59      52.053  34.828  14.680  1.00103.14           O
ATOM    477  CG2 THR    59      51.202  35.994  12.722  1.00103.14           C
ATOM    478  C   THR    59      53.989  35.785  12.785  1.00103.14           C
ATOM    479  O   THR    59      53.931  36.043  11.584  1.00103.14           O
ATOM    480  N   LEU    60      54.661  34.722  13.276  1.00 52.34           N
ATOM    481  CA  LEU    60      55.371  33.793  12.442  1.00 52.34           C
ATOM    482  CB  LEU    60      56.730  33.399  13.041  1.00 52.34           C
ATOM    483  CG  LEU    60      57.509  32.370  12.206  1.00 52.34           C
ATOM    484  CD1 LEU    60      57.990  32.980  10.883  1.00 52.34           C
ATOM    485  CD2 LEU    60      58.641  31.732  13.027  1.00 52.34           C
ATOM    486  C   LEU    60      54.569  32.533  12.371  1.00 52.34           C
ATOM    487  O   LEU    60      54.333  31.879  13.385  1.00 52.34           O
ATOM    488  N   LYS    61      54.144  32.150  11.152  1.00129.29           N
ATOM    489  CA  LYS    61      53.352  30.968  10.994  1.00129.29           C
ATOM    490  CB  LYS    61      52.509  30.989   9.709  1.00129.29           C
ATOM    491  CG  LYS    61      51.536  32.169   9.679  1.00129.29           C
ATOM    492  CD  LYS    61      50.558  32.173  10.855  1.00129.29           C
ATOM    493  CE  LYS    61      49.830  33.505  11.050  1.00129.29           C
ATOM    494  NZ  LYS    61      48.984  33.804   9.874  1.00129.29           N
ATOM    495  C   LYS    61      54.259  29.774  10.951  1.00129.29           C
ATOM    496  O   LYS    61      55.398  29.846  10.494  1.00129.29           O
ATOM    497  N   VAL    62      53.783  28.628  11.469  1.00 94.88           N
ATOM    498  CA  VAL    62      54.594  27.450  11.409  1.00 94.88           C
ATOM    499  CB  VAL    62      55.176  27.063  12.739  1.00 94.88           C
ATOM    500  CG1 VAL    62      54.029  26.676  13.688  1.00 94.88           C
ATOM    501  CG2 VAL    62      56.221  25.956  12.517  1.00 94.88           C
ATOM    502  C   VAL    62      53.731  26.325  10.936  1.00 94.88           C
ATOM    503  O   VAL    62      52.607  26.144  11.405  1.00 94.88           O
ATOM    504  N   ARG    63      54.236  25.537   9.968  1.00 71.94           N
ATOM    505  CA  ARG    63      53.496  24.391   9.531  1.00 71.94           C
ATOM    506  CB  ARG    63      53.819  23.949   8.094  1.00 71.94           C
ATOM    507  CG  ARG    63      53.253  24.855   6.997  1.00 71.94           C
ATOM    508  CD  ARG    63      53.779  24.496   5.604  1.00 71.94           C
ATOM    509  NE  ARG    63      53.060  25.336   4.605  1.00 71.94           N
ATOM    510  CZ  ARG    63      51.962  24.841   3.965  1.00 71.94           C
ATOM    511  NH1 ARG    63      51.536  23.570   4.225  1.00 71.94           N
ATOM    512  NH2 ARG    63      51.296  25.615   3.059  1.00 71.94           N
ATOM    513  C   ARG    63      53.974  23.291  10.415  1.00 71.94           C
ATOM    514  O   ARG    63      55.110  22.837  10.275  1.00 71.94           O
ATOM    515  N   MET    64      53.116  22.829  11.349  1.00 85.04           N
ATOM    516  CA  MET    64      53.574  21.817  12.250  1.00 85.04           C
ATOM    517  CB  MET    64      53.097  21.954  13.710  1.00 85.04           C
ATOM    518  CG  MET    64      51.724  21.343  13.992  1.00 85.04           C
ATOM    519  SD  MET    64      51.425  20.992  15.752  1.00 85.04           S
ATOM    520  CE  MET    64      49.833  20.161  15.482  1.00 85.04           C
ATOM    521  C   MET    64      53.083  20.507  11.737  1.00 85.04           C
ATOM    522  O   MET    64      51.899  20.322  11.455  1.00 85.04           O
ATOM    523  N   TYR    65      54.017  19.551  11.618  1.00152.77           N
ATOM    524  CA  TYR    65      53.723  18.280  11.031  1.00152.77           C
ATOM    525  CB  TYR    65      54.734  18.004   9.900  1.00152.77           C
ATOM    526  CG  TYR    65      54.174  17.108   8.853  1.00152.77           C
ATOM    527  CD1 TYR    65      53.268  17.625   7.956  1.00152.77           C
ATOM    528  CD2 TYR    65      54.557  15.793   8.734  1.00152.77           C
ATOM    529  CE1 TYR    65      52.742  16.844   6.957  1.00152.77           C
ATOM    530  CE2 TYR    65      54.032  15.010   7.733  1.00152.77           C
ATOM    531  CZ  TYR    65      53.115  15.530   6.851  1.00152.77           C
ATOM    532  OH  TYR    65      52.570  14.733   5.822  1.00152.77           O
ATOM    533  C   TYR    65      53.957  17.283  12.126  1.00152.77           C
ATOM    534  O   TYR    65      55.027  17.264  12.733  1.00152.77           O
ATOM    535  N   ARG    66      52.955  16.431  12.428  1.00144.48           N
ATOM    536  CA  ARG    66      53.144  15.490  13.498  1.00144.48           C
ATOM    537  CB  ARG    66      52.305  15.841  14.742  1.00144.48           C
ATOM    538  CG  ARG    66      52.453  14.876  15.919  1.00144.48           C
ATOM    539  CD  ARG    66      51.911  15.453  17.230  1.00144.48           C
ATOM    540  NE  ARG    66      50.655  16.190  16.913  1.00144.48           N
ATOM    541  CZ  ARG    66      50.215  17.169  17.757  1.00144.48           C
ATOM    542  NH1 ARG    66      50.922  17.455  18.889  1.00144.48           N
ATOM    543  NH2 ARG    66      49.077  17.865  17.470  1.00144.48           N
ATOM    544  C   ARG    66      52.757  14.125  13.016  1.00144.48           C
ATOM    545  O   ARG    66      51.882  13.976  12.165  1.00144.48           O
ATOM    546  N   PRO    67      53.427  13.115  13.515  1.00158.34           N
ATOM    547  CA  PRO    67      53.081  11.777  13.112  1.00158.34           C
ATOM    548  CD  PRO    67      54.844  13.239  13.822  1.00158.34           C
ATOM    549  CB  PRO    67      54.275  10.901  13.481  1.00158.34           C
ATOM    550  CG  PRO    67      55.462  11.878  13.463  1.00158.34           C
ATOM    551  C   PRO    67      51.828  11.383  13.819  1.00158.34           C
ATOM    552  O   PRO    67      51.626  11.821  14.949  1.00158.34           O
ATOM    553  N   GLU    68      50.973  10.559  13.192  1.00 83.59           N
ATOM    554  CA  GLU    68      49.768  10.195  13.875  1.00 83.59           C
ATOM    555  CB  GLU    68      48.573   9.943  12.940  1.00 83.59           C
ATOM    556  CG  GLU    68      47.233   9.953  13.679  1.00 83.59           C
ATOM    557  CD  GLU    68      46.112   9.877  12.652  1.00 83.59           C
ATOM    558  OE1 GLU    68      46.421   9.616  11.460  1.00 83.59           O
ATOM    559  OE2 GLU    68      44.932  10.083  13.046  1.00 83.59           O
ATOM    560  C   GLU    68      50.034   8.957  14.672  1.00 83.59           C
ATOM    561  O   GLU    68      50.997   8.236  14.416  1.00 83.59           O
ATOM    562  N   GLY    69      49.203   8.708  15.704  1.00 25.87           N
ATOM    563  CA  GLY    69      49.327   7.504  16.473  1.00 25.87           C
ATOM    564  C   GLY    69      50.636   7.515  17.185  1.00 25.87           C
ATOM    565  O   GLY    69      51.295   6.484  17.305  1.00 25.87           O
ATOM    566  N   VAL    70      51.057   8.685  17.691  1.00119.12           N
ATOM    567  CA  VAL    70      52.329   8.686  18.339  1.00119.12           C
ATOM    568  CB  VAL    70      53.259   9.758  17.850  1.00119.12           C
ATOM    569  CG1 VAL    70      52.651  11.130  18.185  1.00119.12           C
ATOM    570  CG2 VAL    70      54.642   9.519  18.480  1.00119.12           C
ATOM    571  C   VAL    70      52.123   8.893  19.795  1.00119.12           C
ATOM    572  O   VAL    70      51.189   9.573  20.209  1.00119.12           O
ATOM    573  N   GLU    71      53.037   8.271  20.570  1.00162.25           N
ATOM    574  CA  GLU    71      53.309   8.143  21.983  1.00162.25           C
ATOM    575  CB  GLU    71      54.103   6.862  22.297  1.00162.25           C
ATOM    576  CG  GLU    71      55.395   6.723  21.491  1.00162.25           C
ATOM    577  CD  GLU    71      55.921   5.306  21.682  1.00162.25           C
ATOM    578  OE1 GLU    71      55.412   4.601  22.594  1.00162.25           O
ATOM    579  OE2 GLU    71      56.839   4.909  20.914  1.00162.25           O
ATOM    580  C   GLU    71      54.032   9.328  22.602  1.00162.25           C
ATOM    581  O   GLU    71      54.491   9.157  23.728  1.00162.25           O
ATOM    582  N   PRO    72      54.232  10.468  21.967  1.00136.78           N
ATOM    583  CA  PRO    72      55.157  11.476  22.430  1.00136.78           C
ATOM    584  CD  PRO    72      53.056  11.173  21.488  1.00136.78           C
ATOM    585  CB  PRO    72      54.944  12.650  21.477  1.00136.78           C
ATOM    586  CG  PRO    72      53.429  12.643  21.279  1.00136.78           C
ATOM    587  C   PRO    72      54.926  11.915  23.851  1.00136.78           C
ATOM    588  O   PRO    72      53.938  11.485  24.445  1.00136.78           O
ATOM    589  N   PRO    73      55.715  12.801  24.426  1.00166.31           N
ATOM    590  CA  PRO    73      56.673  13.672  23.774  1.00166.31           C
ATOM    591  CD  PRO    73      55.922  12.754  25.866  1.00166.31           C
ATOM    592  CB  PRO    73      57.386  14.420  24.902  1.00166.31           C
ATOM    593  CG  PRO    73      57.257  13.476  26.109  1.00166.31           C
ATOM    594  C   PRO    73      57.649  13.065  22.819  1.00166.31           C
ATOM    595  O   PRO    73      58.197  12.003  23.106  1.00166.31           O
ATOM    596  N   TYR    74      57.873  13.742  21.667  1.00112.76           N
ATOM    597  CA  TYR    74      58.822  13.271  20.696  1.00112.76           C
ATOM    598  CB  TYR    74      58.176  12.717  19.414  1.00112.76           C
ATOM    599  CG  TYR    74      59.222  11.932  18.698  1.00112.76           C
ATOM    600  CD1 TYR    74      59.453  10.621  19.044  1.00112.76           C
ATOM    601  CD2 TYR    74      59.978  12.492  17.696  1.00112.76           C
ATOM    602  CE1 TYR    74      60.414   9.879  18.399  1.00112.76           C
ATOM    603  CE2 TYR    74      60.940  11.758  17.043  1.00112.76           C
ATOM    604  CZ  TYR    74      61.160  10.448  17.395  1.00112.76           C
ATOM    605  OH  TYR    74      62.149   9.693  16.728  1.00112.76           O
ATOM    606  C   TYR    74      59.690  14.440  20.311  1.00112.76           C
ATOM    607  O   TYR    74      59.346  15.597  20.549  1.00112.76           O
ATOM    608  N   PRO    75      60.837  14.156  19.745  1.00 90.98           N
ATOM    609  CA  PRO    75      61.712  15.220  19.318  1.00 90.98           C
ATOM    610  CD  PRO    75      61.604  13.012  20.225  1.00 90.98           C
ATOM    611  CB  PRO    75      63.063  14.564  19.049  1.00 90.98           C
ATOM    612  CG  PRO    75      63.086  13.389  20.044  1.00 90.98           C
ATOM    613  C   PRO    75      61.156  16.010  18.175  1.00 90.98           C
ATOM    614  O   PRO    75      60.255  15.523  17.494  1.00 90.98           O
ATOM    615  N   ALA    76      61.652  17.251  17.972  1.00 38.47           N
ATOM    616  CA  ALA    76      61.120  18.076  16.923  1.00 38.47           C
ATOM    617  CB  ALA    76      60.287  19.253  17.447  1.00 38.47           C
ATOM    618  C   ALA    76      62.237  18.659  16.115  1.00 38.47           C
ATOM    619  O   ALA    76      63.328  18.925  16.620  1.00 38.47           O
ATOM    620  N   LEU    77      61.974  18.860  14.807  1.00130.46           N
ATOM    621  CA  LEU    77      62.941  19.441  13.924  1.00130.46           C
ATOM    622  CB  LEU    77      63.134  18.606  12.645  1.00130.46           C
ATOM    623  CG  LEU    77      64.330  18.993  11.752  1.00130.46           C
ATOM    624  CD1 LEU    77      64.260  20.437  11.256  1.00130.46           C
ATOM    625  CD2 LEU    77      65.665  18.634  12.404  1.00130.46           C
ATOM    626  C   LEU    77      62.370  20.758  13.492  1.00130.46           C
ATOM    627  O   LEU    77      61.279  20.810  12.928  1.00130.46           O
ATOM    628  N   VAL    78      63.082  21.869  13.760  1.00 61.65           N
ATOM    629  CA  VAL    78      62.613  23.119  13.239  1.00 61.65           C
ATOM    630  CB  VAL    78      63.047  24.319  14.025  1.00 61.65           C
ATOM    631  CG1 VAL    78      62.502  25.572  13.319  1.00 61.65           C
ATOM    632  CG2 VAL    78      62.570  24.155  15.476  1.00 61.65           C
ATOM    633  C   VAL    78      63.256  23.210  11.888  1.00 61.65           C
ATOM    634  O   VAL    78      64.478  23.132  11.779  1.00 61.65           O
ATOM    635  N   TYR    79      62.451  23.374  10.818  1.00157.73           N
ATOM    636  CA  TYR    79      62.987  23.377   9.481  1.00157.73           C
ATOM    637  CB  TYR    79      62.343  22.371   8.501  1.00157.73           C
ATOM    638  CG  TYR    79      62.911  21.004   8.656  1.00157.73           C
ATOM    639  CD1 TYR    79      64.185  20.740   8.208  1.00157.73           C
ATOM    640  CD2 TYR    79      62.166  19.983   9.198  1.00157.73           C
ATOM    641  CE1 TYR    79      64.722  19.481   8.321  1.00157.73           C
ATOM    642  CE2 TYR    79      62.698  18.721   9.314  1.00157.73           C
ATOM    643  CZ  TYR    79      63.976  18.471   8.879  1.00157.73           C
ATOM    644  OH  TYR    79      64.519  17.176   9.001  1.00157.73           O
ATOM    645  C   TYR    79      62.784  24.712   8.839  1.00157.73           C
ATOM    646  O   TYR    79      61.750  25.357   9.015  1.00157.73           O
ATOM    647  N   TYR    80      63.803  25.153   8.066  1.00 62.78           N
ATOM    648  CA  TYR    80      63.751  26.418   7.389  1.00 62.78           C
ATOM    649  CB  TYR    80      64.828  27.399   7.878  1.00 62.78           C
ATOM    650  CG  TYR    80      64.753  27.419   9.367  1.00 62.78           C
ATOM    651  CD1 TYR    80      63.880  28.248  10.035  1.00 62.78           C
ATOM    652  CD2 TYR    80      65.559  26.574  10.094  1.00 62.78           C
ATOM    653  CE1 TYR    80      63.831  28.240  11.411  1.00 62.78           C
ATOM    654  CE2 TYR    80      65.516  26.561  11.467  1.00 62.78           C
ATOM    655  CZ  TYR    80      64.650  27.398  12.128  1.00 62.78           C
ATOM    656  OH  TYR    80      64.607  27.384  13.538  1.00 62.78           O
ATOM    657  C   TYR    80      64.045  26.163   5.935  1.00 62.78           C
ATOM    658  O   TYR    80      65.101  25.634   5.584  1.00 62.78           O
ATOM    659  N   HIS    81      63.121  26.580   5.045  1.00 52.10           N
ATOM    660  CA  HIS    81      63.245  26.341   3.632  1.00 52.10           C
ATOM    661  ND1 HIS    81      61.816  28.833   1.898  1.00 52.10           N
ATOM    662  CG  HIS    81      61.415  27.894   2.822  1.00 52.10           C
ATOM    663  CB  HIS    81      61.928  26.491   2.856  1.00 52.10           C
ATOM    664  NE2 HIS    81      60.328  29.829   3.216  1.00 52.10           N
ATOM    665  CD2 HIS    81      60.508  28.518   3.620  1.00 52.10           C
ATOM    666  CE1 HIS    81      61.135  29.972   2.179  1.00 52.10           C
ATOM    667  C   HIS    81      64.245  27.277   3.021  1.00 52.10           C
ATOM    668  O   HIS    81      64.615  28.291   3.610  1.00 52.10           O
ATOM    669  N   GLY    82      64.722  26.921   1.806  1.00 40.64           N
ATOM    670  CA  GLY    82      65.728  27.684   1.113  1.00 40.64           C
ATOM    671  C   GLY    82      65.103  28.659   0.160  1.00 40.64           C
ATOM    672  O   GLY    82      63.923  28.991   0.271  1.00 40.64           O
ATOM    673  N   GLY    83      65.885  29.093  -0.862  1.00 55.87           N
ATOM    674  CA  GLY    83      65.369  30.071  -1.784  1.00 55.87           C
ATOM    675  C   GLY    83      66.201  31.329  -1.849  1.00 55.87           C
ATOM    676  O   GLY    83      65.742  32.332  -2.394  1.00 55.87           O
ATOM    677  N   GLY    84      67.415  31.353  -1.263  1.00 42.85           N
ATOM    678  CA  GLY    84      68.281  32.487  -1.475  1.00 42.85           C
ATOM    679  C   GLY    84      67.837  33.664  -0.657  1.00 42.85           C
ATOM    680  O   GLY    84      68.287  34.787  -0.876  1.00 42.85           O
ATOM    681  N   TRP    85      66.940  33.436   0.314  1.00133.91           N
ATOM    682  CA  TRP    85      66.441  34.442   1.212  1.00133.91           C
ATOM    683  CB  TRP    85      67.541  35.421   1.682  1.00133.91           C
ATOM    684  CG  TRP    85      68.706  34.778   2.409  1.00133.91           C
ATOM    685  CD2 TRP    85      70.031  34.606   1.865  1.00133.91           C
ATOM    686  CD1 TRP    85      68.760  34.317   3.692  1.00133.91           C
ATOM    687  NE1 TRP    85      70.021  33.848   3.974  1.00133.91           N
ATOM    688  CE2 TRP    85      70.817  34.026   2.861  1.00133.91           C
ATOM    689  CE3 TRP    85      70.556  34.916   0.642  1.00133.91           C
ATOM    690  CZ2 TRP    85      72.137  33.744   2.643  1.00133.91           C
ATOM    691  CZ3 TRP    85      71.885  34.625   0.421  1.00133.91           C
ATOM    692  CH2 TRP    85      72.660  34.049   1.405  1.00133.91           C
ATOM    693  C   TRP    85      65.362  35.252   0.535  1.00133.91           C
ATOM    694  O   TRP    85      64.583  35.929   1.206  1.00133.91           O
ATOM    695  N   VAL    86      65.329  35.232  -0.814  1.00 96.12           N
ATOM    696  CA  VAL    86      64.397  35.961  -1.643  1.00 96.12           C
ATOM    697  CB  VAL    86      65.011  36.324  -2.963  1.00 96.12           C
ATOM    698  CG1 VAL    86      63.972  37.085  -3.801  1.00 96.12           C
ATOM    699  CG2 VAL    86      66.309  37.098  -2.697  1.00 96.12           C
ATOM    700  C   VAL    86      63.108  35.242  -1.953  1.00 96.12           C
ATOM    701  O   VAL    86      62.061  35.872  -2.105  1.00 96.12           O
ATOM    702  N   VAL    87      63.141  33.905  -2.133  1.00104.71           N
ATOM    703  CA  VAL    87      61.924  33.293  -2.594  1.00104.71           C
ATOM    704  CB  VAL    87      61.934  32.996  -4.069  1.00104.71           C
ATOM    705  CG1 VAL    87      62.863  31.797  -4.321  1.00104.71           C
ATOM    706  CG2 VAL    87      60.488  32.806  -4.560  1.00104.71           C
ATOM    707  C   VAL    87      61.710  32.006  -1.868  1.00104.71           C
ATOM    708  O   VAL    87      62.525  31.607  -1.039  1.00104.71           O
ATOM    709  N   GLY    88      60.572  31.339  -2.151  1.00 31.76           N
ATOM    710  CA  GLY    88      60.266  30.078  -1.545  1.00 31.76           C
ATOM    711  C   GLY    88      59.239  30.288  -0.481  1.00 31.76           C
ATOM    712  O   GLY    88      59.048  31.399   0.016  1.00 31.76           O
ATOM    713  N   ASP    89      58.534  29.190  -0.137  1.00111.25           N
ATOM    714  CA  ASP    89      57.506  29.185   0.862  1.00111.25           C
ATOM    715  CB  ASP    89      56.098  28.982   0.278  1.00111.25           C
ATOM    716  CG  ASP    89      55.761  30.193  -0.578  1.00111.25           C
ATOM    717  OD1 ASP    89      55.979  31.338  -0.100  1.00111.25           O
ATOM    718  OD2 ASP    89      55.290  29.988  -1.729  1.00111.25           O
ATOM    719  C   ASP    89      57.767  28.003   1.744  1.00111.25           C
ATOM    720  O   ASP    89      58.496  27.084   1.375  1.00111.25           O
ATOM    721  N   LEU    90      57.169  28.003   2.949  1.00106.12           N
ATOM    722  CA  LEU    90      57.348  26.912   3.859  1.00106.12           C
ATOM    723  CB  LEU    90      56.682  27.145   5.228  1.00106.12           C
ATOM    724  CG  LEU    90      55.143  27.230   5.198  1.00106.12           C
ATOM    725  CD1 LEU    90      54.581  27.465   6.607  1.00106.12           C
ATOM    726  CD2 LEU    90      54.643  28.271   4.186  1.00106.12           C
ATOM    727  C   LEU    90      56.759  25.674   3.248  1.00106.12           C
ATOM    728  O   LEU    90      57.299  24.581   3.402  1.00106.12           O
ATOM    729  N   GLU    91      55.652  25.830   2.499  1.00 58.18           N
ATOM    730  CA  GLU    91      54.912  24.743   1.914  1.00 58.18           C
ATOM    731  CB  GLU    91      53.708  25.234   1.088  1.00 58.18           C
ATOM    732  CG  GLU    91      52.747  24.125   0.652  1.00 58.18           C
ATOM    733  CD  GLU    91      51.627  24.769  -0.154  1.00 58.18           C
ATOM    734  OE1 GLU    91      51.875  25.869  -0.718  1.00 58.18           O
ATOM    735  OE2 GLU    91      50.518  24.175  -0.226  1.00 58.18           O
ATOM    736  C   GLU    91      55.809  23.972   0.993  1.00 58.18           C
ATOM    737  O   GLU    91      55.639  22.768   0.809  1.00 58.18           O
ATOM    738  N   THR    92      56.800  24.653   0.394  1.00126.58           N
ATOM    739  CA  THR    92      57.703  24.056  -0.547  1.00126.58           C
ATOM    740  CB  THR    92      58.796  24.994  -0.977  1.00126.58           C
ATOM    741  OG1 THR    92      58.256  26.120  -1.650  1.00126.58           O
ATOM    742  CG2 THR    92      59.786  24.233  -1.872  1.00126.58           C
ATOM    743  C   THR    92      58.396  22.894   0.097  1.00126.58           C
ATOM    744  O   THR    92      58.724  21.929  -0.590  1.00126.58           O
ATOM    745  N   HIS    93      58.690  22.960   1.413  1.00145.06           N
ATOM    746  CA  HIS    93      59.397  21.851   2.001  1.00145.06           C
ATOM    747  ND1 HIS    93      61.954  23.873   1.702  1.00145.06           N
ATOM    748  CG  HIS    93      61.750  22.655   2.307  1.00145.06           C
ATOM    749  CB  HIS    93      60.486  22.258   3.005  1.00145.06           C
ATOM    750  NE2 HIS    93      63.811  22.689   1.390  1.00145.06           N
ATOM    751  CD2 HIS    93      62.893  21.944   2.107  1.00145.06           C
ATOM    752  CE1 HIS    93      63.202  23.841   1.170  1.00145.06           C
ATOM    753  C   HIS    93      58.476  20.892   2.692  1.00145.06           C
ATOM    754  O   HIS    93      58.908  20.128   3.554  1.00145.06           O
ATOM    755  N   ASP    94      57.197  20.844   2.287  1.00 65.86           N
ATOM    756  CA  ASP    94      56.276  19.933   2.907  1.00 65.86           C
ATOM    757  CB  ASP    94      54.842  20.060   2.362  1.00 65.86           C
ATOM    758  CG  ASP    94      54.217  21.344   2.896  1.00 65.86           C
ATOM    759  OD1 ASP    94      54.688  21.847   3.951  1.00 65.86           O
ATOM    760  OD2 ASP    94      53.248  21.834   2.257  1.00 65.86           O
ATOM    761  C   ASP    94      56.721  18.515   2.675  1.00 65.86           C
ATOM    762  O   ASP    94      56.608  17.693   3.583  1.00 65.86           O
ATOM    763  N   PRO    95      57.220  18.160   1.518  1.00 85.25           N
ATOM    764  CA  PRO    95      57.594  16.787   1.316  1.00 85.25           C
ATOM    765  CD  PRO    95      56.827  18.797   0.269  1.00 85.25           C
ATOM    766  CB  PRO    95      57.946  16.671  -0.163  1.00 85.25           C
ATOM    767  CG  PRO    95      57.038  17.729  -0.819  1.00 85.25           C
ATOM    768  C   PRO    95      58.635  16.274   2.267  1.00 85.25           C
ATOM    769  O   PRO    95      58.492  15.154   2.759  1.00 85.25           O
ATOM    770  N   VAL    96      59.685  17.066   2.544  1.00 41.64           N
ATOM    771  CA  VAL    96      60.728  16.633   3.431  1.00 41.64           C
ATOM    772  CB  VAL    96      61.884  17.587   3.479  1.00 41.64           C
ATOM    773  CG1 VAL    96      62.921  17.052   4.479  1.00 41.64           C
ATOM    774  CG2 VAL    96      62.428  17.764   2.053  1.00 41.64           C
ATOM    775  C   VAL    96      60.186  16.530   4.821  1.00 41.64           C
ATOM    776  O   VAL    96      60.488  15.596   5.560  1.00 41.64           O
ATOM    777  N   CYS    97      59.363  17.509   5.225  1.00 43.82           N
ATOM    778  CA  CYS    97      58.862  17.535   6.569  1.00 43.82           C
ATOM    779  CB  CYS    97      58.084  18.825   6.853  1.00 43.82           C
ATOM    780  SG  CYS    97      59.161  20.269   6.612  1.00 43.82           S
ATOM    781  C   CYS    97      57.981  16.344   6.795  1.00 43.82           C
ATOM    782  O   CYS    97      57.990  15.737   7.865  1.00 43.82           O
ATOM    783  N   ARG    98      57.186  15.981   5.776  1.00 56.76           N
ATOM    784  CA  ARG    98      56.310  14.855   5.893  1.00 56.76           C
ATOM    785  CB  ARG    98      55.434  14.687   4.641  1.00 56.76           C
ATOM    786  CG  ARG    98      54.618  15.947   4.346  1.00 56.76           C
ATOM    787  CD  ARG    98      53.625  15.823   3.191  1.00 56.76           C
ATOM    788  NE  ARG    98      52.879  17.113   3.128  1.00 56.76           N
ATOM    789  CZ  ARG    98      51.526  17.111   2.955  1.00 56.76           C
ATOM    790  NH1 ARG    98      50.854  15.931   2.816  1.00 56.76           N
ATOM    791  NH2 ARG    98      50.840  18.291   2.941  1.00 56.76           N
ATOM    792  C   ARG    98      57.139  13.617   6.058  1.00 56.76           C
ATOM    793  O   ARG    98      56.838  12.763   6.893  1.00 56.76           O
ATOM    794  N   VAL    99      58.228  13.494   5.273  1.00109.71           N
ATOM    795  CA  VAL    99      58.996  12.284   5.364  1.00109.71           C
ATOM    796  CB  VAL    99      60.075  12.130   4.321  1.00109.71           C
ATOM    797  CG1 VAL    99      59.411  12.160   2.934  1.00109.71           C
ATOM    798  CG2 VAL    99      61.188  13.165   4.531  1.00109.71           C
ATOM    799  C   VAL    99      59.611  12.165   6.727  1.00109.71           C
ATOM    800  O   VAL    99      59.668  11.072   7.291  1.00109.71           O
ATOM    801  N   LEU   100      60.096  13.282   7.305  1.00108.75           N
ATOM    802  CA  LEU   100      60.706  13.161   8.603  1.00108.75           C
ATOM    803  CB  LEU   100      61.257  14.505   9.131  1.00108.75           C
ATOM    804  CG  LEU   100      61.936  14.460  10.522  1.00108.75           C
ATOM    805  CD1 LEU   100      60.942  14.299  11.689  1.00108.75           C
ATOM    806  CD2 LEU   100      63.038  13.393  10.538  1.00108.75           C
ATOM    807  C   LEU   100      59.678  12.680   9.579  1.00108.75           C
ATOM    808  O   LEU   100      59.931  11.748  10.343  1.00108.75           O
ATOM    809  N   ALA   101      58.480  13.297   9.568  1.00 43.44           N
ATOM    810  CA  ALA   101      57.481  12.930  10.530  1.00 43.44           C
ATOM    811  CB  ALA   101      56.212  13.790  10.411  1.00 43.44           C
ATOM    812  C   ALA   101      57.075  11.498  10.330  1.00 43.44           C
ATOM    813  O   ALA   101      56.978  10.733  11.288  1.00 43.44           O
ATOM    814  N   LYS   102      56.833  11.093   9.070  1.00 94.59           N
ATOM    815  CA  LYS   102      56.347   9.771   8.775  1.00 94.59           C
ATOM    816  CB  LYS   102      56.029   9.605   7.278  1.00 94.59           C
ATOM    817  CG  LYS   102      55.334   8.291   6.913  1.00 94.59           C
ATOM    818  CD  LYS   102      54.801   8.280   5.478  1.00 94.59           C
ATOM    819  CE  LYS   102      53.815   9.415   5.188  1.00 94.59           C
ATOM    820  NZ  LYS   102      53.394   9.379   3.769  1.00 94.59           N
ATOM    821  C   LYS   102      57.363   8.730   9.129  1.00 94.59           C
ATOM    822  O   LYS   102      57.059   7.771   9.838  1.00 94.59           O
ATOM    823  N   ASP   103      58.610   8.892   8.650  1.00192.70           N
ATOM    824  CA  ASP   103      59.600   7.907   8.960  1.00192.70           C
ATOM    825  CB  ASP   103      60.385   7.406   7.736  1.00192.70           C
ATOM    826  CG  ASP   103      59.500   6.441   6.960  1.00192.70           C
ATOM    827  OD1 ASP   103      58.937   5.516   7.604  1.00192.70           O
ATOM    828  OD2 ASP   103      59.388   6.600   5.715  1.00192.70           O
ATOM    829  C   ASP   103      60.574   8.572   9.856  1.00192.70           C
ATOM    830  O   ASP   103      61.534   9.165   9.388  1.00192.70           O
ATOM    831  N   GLY   104      60.410   8.395  11.172  1.00219.23           N
ATOM    832  CA  GLY   104      61.220   9.035  12.162  1.00219.23           C
ATOM    833  C   GLY   104      60.318   9.337  13.316  1.00219.23           C
ATOM    834  O   GLY   104      60.744   9.264  14.468  1.00219.23           O
ATOM    835  N   ARG   105      59.031   9.618  13.034  1.00193.51           N
ATOM    836  CA  ARG   105      58.065   9.851  14.070  1.00193.51           C
ATOM    837  CB  ARG   105      57.870   8.622  14.973  1.00193.51           C
ATOM    838  CG  ARG   105      57.170   7.470  14.247  1.00193.51           C
ATOM    839  CD  ARG   105      57.245   6.133  14.984  1.00193.51           C
ATOM    840  NE  ARG   105      58.653   5.660  14.893  1.00193.51           N
ATOM    841  CZ  ARG   105      59.060   4.957  13.796  1.00193.51           C
ATOM    842  NH1 ARG   105      58.183   4.706  12.781  1.00193.51           N
ATOM    843  NH2 ARG   105      60.349   4.515  13.711  1.00193.51           N
ATOM    844  C   ARG   105      58.445  11.033  14.906  1.00193.51           C
ATOM    845  O   ARG   105      58.273  11.025  16.124  1.00193.51           O
ATOM    846  N   ALA   106      58.943  12.102  14.255  1.00 41.82           N
ATOM    847  CA  ALA   106      59.313  13.301  14.948  1.00 41.82           C
ATOM    848  CB  ALA   106      60.764  13.746  14.692  1.00 41.82           C
ATOM    849  C   ALA   106      58.421  14.397  14.455  1.00 41.82           C
ATOM    850  O   ALA   106      57.929  14.349  13.329  1.00 41.82           O
ATOM    851  N   VAL   107      58.150  15.395  15.323  1.00 53.13           N
ATOM    852  CA  VAL   107      57.372  16.533  14.927  1.00 53.13           C
ATOM    853  CB  VAL   107      56.847  17.345  16.076  1.00 53.13           C
ATOM    854  CG1 VAL   107      56.137  18.591  15.518  1.00 53.13           C
ATOM    855  CG2 VAL   107      55.936  16.454  16.935  1.00 53.13           C
ATOM    856  C   VAL   107      58.267  17.426  14.127  1.00 53.13           C
ATOM    857  O   VAL   107      59.487  17.403  14.288  1.00 53.13           O
ATOM    858  N   VAL   108      57.681  18.194  13.187  1.00 56.09           N
ATOM    859  CA  VAL   108      58.483  19.098  12.417  1.00 56.09           C
ATOM    860  CB  VAL   108      58.664  18.669  10.986  1.00 56.09           C
ATOM    861  CG1 VAL   108      59.404  19.779  10.220  1.00 56.09           C
ATOM    862  CG2 VAL   108      59.410  17.321  10.979  1.00 56.09           C
ATOM    863  C   VAL   108      57.809  20.436  12.418  1.00 56.09           C
ATOM    864  O   VAL   108      56.626  20.555  12.093  1.00 56.09           O
ATOM    865  N   PHE   109      58.558  21.490  12.807  1.00120.37           N
ATOM    866  CA  PHE   109      58.019  22.823  12.742  1.00120.37           C
ATOM    867  CB  PHE   109      58.312  23.728  13.953  1.00120.37           C
ATOM    868  CG  PHE   109      57.389  23.376  15.062  1.00120.37           C
ATOM    869  CD1 PHE   109      56.104  23.870  15.068  1.00120.37           C
ATOM    870  CD2 PHE   109      57.793  22.552  16.083  1.00120.37           C
ATOM    871  CE1 PHE   109      55.233  23.555  16.086  1.00120.37           C
ATOM    872  CE2 PHE   109      56.926  22.235  17.101  1.00120.37           C
ATOM    873  CZ  PHE   109      55.647  22.736  17.107  1.00120.37           C
ATOM    874  C   PHE   109      58.658  23.503  11.570  1.00120.37           C
ATOM    875  O   PHE   109      59.823  23.894  11.625  1.00120.37           O
ATOM    876  N   SER   110      57.881  23.696  10.486  1.00114.71           N
ATOM    877  CA  SER   110      58.384  24.298   9.280  1.00114.71           C
ATOM    878  CB  SER   110      57.680  23.769   8.027  1.00114.71           C
ATOM    879  OG  SER   110      57.720  22.353   8.018  1.00114.71           O
ATOM    880  C   SER   110      58.033  25.749   9.365  1.00114.71           C
ATOM    881  O   SER   110      56.855  26.098   9.390  1.00114.71           O
ATOM    882  N   VAL   111      59.041  26.643   9.336  1.00 61.00           N
ATOM    883  CA  VAL   111      58.757  28.021   9.636  1.00 61.00           C
ATOM    884  CB  VAL   111      59.838  28.659  10.455  1.00 61.00           C
ATOM    885  CG1 VAL   111      59.465  30.131  10.693  1.00 61.00           C
ATOM    886  CG2 VAL   111      60.037  27.833  11.740  1.00 61.00           C
ATOM    887  C   VAL   111      58.582  28.866   8.411  1.00 61.00           C
ATOM    888  O   VAL   111      59.376  28.802   7.472  1.00 61.00           O
ATOM    889  N   ASP   112      57.512  29.701   8.394  1.00130.84           N
ATOM    890  CA  ASP   112      57.382  30.585   7.271  1.00130.84           C
ATOM    891  CB  ASP   112      55.975  30.728   6.628  1.00130.84           C
ATOM    892  CG  ASP   112      54.945  31.497   7.453  1.00130.84           C
ATOM    893  OD1 ASP   112      55.059  31.581   8.701  1.00130.84           O
ATOM    894  OD2 ASP   112      53.999  32.025   6.808  1.00130.84           O
ATOM    895  C   ASP   112      57.920  31.924   7.664  1.00130.84           C
ATOM    896  O   ASP   112      57.245  32.768   8.251  1.00130.84           O
ATOM    897  N   TYR   113      59.205  32.134   7.345  1.00 78.30           N
ATOM    898  CA  TYR   113      59.890  33.351   7.658  1.00 78.30           C
ATOM    899  CB  TYR   113      61.404  33.161   7.879  1.00 78.30           C
ATOM    900  CG  TYR   113      62.024  32.560   6.661  1.00 78.30           C
ATOM    901  CD1 TYR   113      62.459  33.359   5.628  1.00 78.30           C
ATOM    902  CD2 TYR   113      62.180  31.195   6.553  1.00 78.30           C
ATOM    903  CE1 TYR   113      63.037  32.813   4.507  1.00 78.30           C
ATOM    904  CE2 TYR   113      62.758  30.642   5.433  1.00 78.30           C
ATOM    905  CZ  TYR   113      63.187  31.451   4.409  1.00 78.30           C
ATOM    906  OH  TYR   113      63.781  30.890   3.259  1.00 78.30           O
ATOM    907  C   TYR   113      59.657  34.338   6.555  1.00 78.30           C
ATOM    908  O   TYR   113      59.344  33.964   5.425  1.00 78.30           O
ATOM    909  N   ARG   114      59.730  35.644   6.890  1.00134.84           N
ATOM    910  CA  ARG   114      59.514  36.694   5.929  1.00134.84           C
ATOM    911  CB  ARG   114      59.451  38.093   6.557  1.00134.84           C
ATOM    912  CG  ARG   114      58.397  38.234   7.654  1.00134.84           C
ATOM    913  CD  ARG   114      58.163  39.688   8.060  1.00134.84           C
ATOM    914  NE  ARG   114      57.511  39.687   9.398  1.00134.84           N
ATOM    915  CZ  ARG   114      58.283  39.759  10.521  1.00134.84           C
ATOM    916  NH1 ARG   114      59.643  39.774  10.414  1.00134.84           N
ATOM    917  NH2 ARG   114      57.695  39.857  11.748  1.00134.84           N
ATOM    918  C   ARG   114      60.657  36.710   4.956  1.00134.84           C
ATOM    919  O   ARG   114      61.805  36.445   5.314  1.00134.84           O
ATOM    920  N   LEU   115      60.357  37.056   3.684  1.00 56.82           N
ATOM    921  CA  LEU   115      61.337  37.030   2.628  1.00 56.82           C
ATOM    922  CB  LEU   115      60.767  36.558   1.281  1.00 56.82           C
ATOM    923  CG  LEU   115      60.216  35.120   1.276  1.00 56.82           C
ATOM    924  CD1 LEU   115      59.676  34.754  -0.114  1.00 56.82           C
ATOM    925  CD2 LEU   115      61.245  34.109   1.800  1.00 56.82           C
ATOM    926  C   LEU   115      61.866  38.408   2.363  1.00 56.82           C
ATOM    927  O   LEU   115      61.176  39.411   2.544  1.00 56.82           O
ATOM    928  N   ALA   116      63.150  38.466   1.950  1.00 57.22           N
ATOM    929  CA  ALA   116      63.802  39.677   1.528  1.00 57.22           C
ATOM    930  CB  ALA   116      65.333  39.616   1.638  1.00 57.22           C
ATOM    931  C   ALA   116      63.469  39.838   0.081  1.00 57.22           C
ATOM    932  O   ALA   116      63.005  38.879  -0.536  1.00 57.22           O
ATOM    933  N   PRO   117      63.671  40.983  -0.523  1.00 85.94           N
ATOM    934  CA  PRO   117      64.182  42.181   0.094  1.00 85.94           C
ATOM    935  CD  PRO   117      63.758  41.036  -1.973  1.00 85.94           C
ATOM    936  CB  PRO   117      64.700  43.053  -1.051  1.00 85.94           C
ATOM    937  CG  PRO   117      63.975  42.521  -2.299  1.00 85.94           C
ATOM    938  C   PRO   117      63.158  42.894   0.922  1.00 85.94           C
ATOM    939  O   PRO   117      63.527  43.853   1.600  1.00 85.94           O
ATOM    940  N   GLU   118      61.878  42.467   0.881  1.00 85.99           N
ATOM    941  CA  GLU   118      60.850  43.201   1.564  1.00 85.99           C
ATOM    942  CB  GLU   118      59.476  42.509   1.512  1.00 85.99           C
ATOM    943  CG  GLU   118      58.910  42.347   0.100  1.00 85.99           C
ATOM    944  CD  GLU   118      59.618  41.161  -0.535  1.00 85.99           C
ATOM    945  OE1 GLU   118      59.328  40.009  -0.113  1.00 85.99           O
ATOM    946  OE2 GLU   118      60.467  41.389  -1.438  1.00 85.99           O
ATOM    947  C   GLU   118      61.234  43.294   3.003  1.00 85.99           C
ATOM    948  O   GLU   118      61.156  44.368   3.600  1.00 85.99           O
ATOM    949  N   HIS   119      61.665  42.169   3.603  1.00 80.78           N
ATOM    950  CA  HIS   119      62.116  42.235   4.961  1.00 80.78           C
ATOM    951  ND1 HIS   119      58.901  41.825   5.325  1.00 80.78           N
ATOM    952  CG  HIS   119      59.966  41.910   6.193  1.00 80.78           C
ATOM    953  CB  HIS   119      61.324  41.337   5.924  1.00 80.78           C
ATOM    954  NE2 HIS   119      58.191  42.975   7.091  1.00 80.78           N
ATOM    955  CD2 HIS   119      59.515  42.615   7.266  1.00 80.78           C
ATOM    956  CE1 HIS   119      57.866  42.479   5.911  1.00 80.78           C
ATOM    957  C   HIS   119      63.549  41.825   4.961  1.00 80.78           C
ATOM    958  O   HIS   119      63.893  40.690   4.634  1.00 80.78           O
ATOM    959  N   LYS   120      64.429  42.774   5.324  1.00104.70           N
ATOM    960  CA  LYS   120      65.839  42.534   5.310  1.00104.70           C
ATOM    961  CB  LYS   120      66.674  43.799   5.036  1.00104.70           C
ATOM    962  CG  LYS   120      66.634  44.823   6.174  1.00104.70           C
ATOM    963  CD  LYS   120      67.671  45.941   6.030  1.00104.70           C
ATOM    964  CE  LYS   120      67.693  46.930   7.198  1.00104.70           C
ATOM    965  NZ  LYS   120      68.561  46.417   8.282  1.00104.70           N
ATOM    966  C   LYS   120      66.252  42.009   6.643  1.00104.70           C
ATOM    967  O   LYS   120      65.504  42.065   7.618  1.00104.70           O
ATOM    968  N   PHE   121      67.479  41.461   6.692  1.00 93.12           N
ATOM    969  CA  PHE   121      68.065  40.984   7.909  1.00 93.12           C
ATOM    970  CB  PHE   121      69.547  40.618   7.690  1.00 93.12           C
ATOM    971  CG  PHE   121      70.180  40.152   8.953  1.00 93.12           C
ATOM    972  CD1 PHE   121      70.048  38.846   9.366  1.00 93.12           C
ATOM    973  CD2 PHE   121      70.926  41.024   9.710  1.00 93.12           C
ATOM    974  CE1 PHE   121      70.643  38.422  10.530  1.00 93.12           C
ATOM    975  CE2 PHE   121      71.523  40.608  10.874  1.00 93.12           C
ATOM    976  CZ  PHE   121      71.380  39.304  11.285  1.00 93.12           C
ATOM    977  C   PHE   121      67.993  42.135   8.850  1.00 93.12           C
ATOM    978  O   PHE   121      68.105  43.277   8.400  1.00 93.12           O
ATOM    979  N   PRO   122      67.815  41.947  10.134  1.00100.00           N
ATOM    980  CA  PRO   122      67.675  40.675  10.809  1.00100.00           C
ATOM    981  CD  PRO   122      68.258  42.987  11.046  1.00100.00           C
ATOM    982  CB  PRO   122      68.140  40.908  12.248  1.00100.00           C
ATOM    983  CG  PRO   122      68.016  42.423  12.451  1.00100.00           C
ATOM    984  C   PRO   122      66.325  40.013  10.774  1.00100.00           C
ATOM    985  O   PRO   122      66.174  38.981  11.426  1.00100.00           O
ATOM    986  N   ALA   123      65.333  40.540  10.040  1.00 53.68           N
ATOM    987  CA  ALA   123      63.995  40.037  10.205  1.00 53.68           C
ATOM    988  CB  ALA   123      62.992  40.723   9.261  1.00 53.68           C
ATOM    989  C   ALA   123      63.879  38.554   9.968  1.00 53.68           C
ATOM    990  O   ALA   123      63.268  37.855  10.775  1.00 53.68           O
ATOM    991  N   ALA   124      64.463  38.003   8.891  1.00 47.35           N
ATOM    992  CA  ALA   124      64.241  36.607   8.618  1.00 47.35           C
ATOM    993  CB  ALA   124      64.894  36.147   7.306  1.00 47.35           C
ATOM    994  C   ALA   124      64.789  35.741   9.713  1.00 47.35           C
ATOM    995  O   ALA   124      64.142  34.780  10.128  1.00 47.35           O
ATOM    996  N   VAL   125      66.004  36.037  10.211  1.00 93.88           N
ATOM    997  CA  VAL   125      66.566  35.210  11.244  1.00 93.88           C
ATOM    998  CB  VAL   125      67.981  35.564  11.601  1.00 93.88           C
ATOM    999  CG1 VAL   125      68.008  36.944  12.282  1.00 93.88           C
ATOM   1000  CG2 VAL   125      68.543  34.430  12.475  1.00 93.88           C
ATOM   1001  C   VAL   125      65.734  35.356  12.477  1.00 93.88           C
ATOM   1002  O   VAL   125      65.533  34.401  13.227  1.00 93.88           O
ATOM   1003  N   GLU   126      65.223  36.576  12.716  1.00 81.80           N
ATOM   1004  CA  GLU   126      64.442  36.839  13.887  1.00 81.80           C
ATOM   1005  CB  GLU   126      63.919  38.285  13.930  1.00 81.80           C
ATOM   1006  CG  GLU   126      65.024  39.339  14.019  1.00 81.80           C
ATOM   1007  CD  GLU   126      65.623  39.276  15.416  1.00 81.80           C
ATOM   1008  OE1 GLU   126      65.781  38.143  15.943  1.00 81.80           O
ATOM   1009  OE2 GLU   126      65.925  40.363  15.977  1.00 81.80           O
ATOM   1010  C   GLU   126      63.241  35.945  13.859  1.00 81.80           C
ATOM   1011  O   GLU   126      62.867  35.372  14.881  1.00 81.80           O
ATOM   1012  N   ASP   127      62.609  35.782  12.681  1.00 65.11           N
ATOM   1013  CA  ASP   127      61.424  34.974  12.605  1.00 65.11           C
ATOM   1014  CB  ASP   127      60.815  34.878  11.194  1.00 65.11           C
ATOM   1015  CG  ASP   127      60.120  36.188  10.854  1.00 65.11           C
ATOM   1016  OD1 ASP   127      60.804  37.244  10.853  1.00 65.11           O
ATOM   1017  OD2 ASP   127      58.885  36.148  10.601  1.00 65.11           O
ATOM   1018  C   ASP   127      61.761  33.578  13.012  1.00 65.11           C
ATOM   1019  O   ASP   127      61.001  32.930  13.728  1.00 65.11           O
ATOM   1020  N   ALA   128      62.915  33.066  12.559  1.00 35.09           N
ATOM   1021  CA  ALA   128      63.278  31.715  12.875  1.00 35.09           C
ATOM   1022  CB  ALA   128      64.575  31.270  12.176  1.00 35.09           C
ATOM   1023  C   ALA   128      63.493  31.575  14.349  1.00 35.09           C
ATOM   1024  O   ALA   128      63.096  30.578  14.952  1.00 35.09           O
ATOM   1025  N   TYR   129      64.152  32.570  14.973  1.00 55.19           N
ATOM   1026  CA  TYR   129      64.419  32.461  16.377  1.00 55.19           C
ATOM   1027  CB  TYR   129      65.324  33.567  16.949  1.00 55.19           C
ATOM   1028  CG  TYR   129      65.494  33.239  18.397  1.00 55.19           C
ATOM   1029  CD1 TYR   129      66.348  32.231  18.782  1.00 55.19           C
ATOM   1030  CD2 TYR   129      64.804  33.929  19.369  1.00 55.19           C
ATOM   1031  CE1 TYR   129      66.511  31.914  20.110  1.00 55.19           C
ATOM   1032  CE2 TYR   129      64.963  33.618  20.700  1.00 55.19           C
ATOM   1033  CZ  TYR   129      65.817  32.606  21.070  1.00 55.19           C
ATOM   1034  OH  TYR   129      65.983  32.283  22.433  1.00 55.19           O
ATOM   1035  C   TYR   129      63.124  32.514  17.116  1.00 55.19           C
ATOM   1036  O   TYR   129      62.932  31.774  18.081  1.00 55.19           O
ATOM   1037  N   ASP   130      62.189  33.388  16.690  1.00117.71           N
ATOM   1038  CA  ASP   130      60.974  33.468  17.441  1.00117.71           C
ATOM   1039  CB  ASP   130      60.007  34.589  17.001  1.00117.71           C
ATOM   1040  CG  ASP   130      59.496  34.381  15.584  1.00117.71           C
ATOM   1041  OD1 ASP   130      58.804  33.364  15.314  1.00117.71           O
ATOM   1042  OD2 ASP   130      59.771  35.280  14.749  1.00117.71           O
ATOM   1043  C   ASP   130      60.281  32.149  17.390  1.00117.71           C
ATOM   1044  O   ASP   130      59.706  31.708  18.380  1.00117.71           O
ATOM   1045  N   ALA   131      60.325  31.460  16.242  1.00 34.20           N
ATOM   1046  CA  ALA   131      59.664  30.190  16.159  1.00 34.20           C
ATOM   1047  CB  ALA   131      59.786  29.549  14.767  1.00 34.20           C
ATOM   1048  C   ALA   131      60.302  29.249  17.142  1.00 34.20           C
ATOM   1049  O   ALA   131      59.618  28.470  17.805  1.00 34.20           O
ATOM   1050  N   LEU   132      61.644  29.295  17.260  1.00 55.70           N
ATOM   1051  CA  LEU   132      62.351  28.396  18.130  1.00 55.70           C
ATOM   1052  CB  LEU   132      63.878  28.569  18.025  1.00 55.70           C
ATOM   1053  CG  LEU   132      64.690  27.563  18.862  1.00 55.70           C
ATOM   1054  CD1 LEU   132      64.463  26.122  18.376  1.00 55.70           C
ATOM   1055  CD2 LEU   132      66.182  27.931  18.887  1.00 55.70           C
ATOM   1056  C   LEU   132      61.943  28.664  19.547  1.00 55.70           C
ATOM   1057  O   LEU   132      61.698  27.730  20.312  1.00 55.70           O
ATOM   1058  N   GLN   133      61.835  29.951  19.936  1.00 92.43           N
ATOM   1059  CA  GLN   133      61.489  30.237  21.298  1.00 92.43           C
ATOM   1060  CB  GLN   133      61.481  31.738  21.652  1.00 92.43           C
ATOM   1061  CG  GLN   133      60.398  32.552  20.948  1.00 92.43           C
ATOM   1062  CD  GLN   133      60.373  33.942  21.573  1.00 92.43           C
ATOM   1063  OE1 GLN   133      59.478  34.272  22.350  1.00 92.43           O
ATOM   1064  NE2 GLN   133      61.389  34.777  21.228  1.00 92.43           N
ATOM   1065  C   GLN   133      60.117  29.702  21.565  1.00 92.43           C
ATOM   1066  O   GLN   133      59.854  29.154  22.635  1.00 92.43           O
ATOM   1067  N   TRP   134      59.203  29.839  20.586  1.00 70.48           N
ATOM   1068  CA  TRP   134      57.848  29.390  20.752  1.00 70.48           C
ATOM   1069  CB  TRP   134      57.009  29.562  19.482  1.00 70.48           C
ATOM   1070  CG  TRP   134      55.626  28.956  19.550  1.00 70.48           C
ATOM   1071  CD2 TRP   134      54.554  29.462  20.361  1.00 70.48           C
ATOM   1072  CD1 TRP   134      55.146  27.845  18.922  1.00 70.48           C
ATOM   1073  NE1 TRP   134      53.833  27.639  19.270  1.00 70.48           N
ATOM   1074  CE2 TRP   134      53.456  28.622  20.160  1.00 70.48           C
ATOM   1075  CE3 TRP   134      54.486  30.535  21.202  1.00 70.48           C
ATOM   1076  CZ2 TRP   134      52.273  28.849  20.801  1.00 70.48           C
ATOM   1077  CZ3 TRP   134      53.292  30.760  21.846  1.00 70.48           C
ATOM   1078  CH2 TRP   134      52.208  29.931  21.648  1.00 70.48           C
ATOM   1079  C   TRP   134      57.792  27.922  21.004  1.00 70.48           C
ATOM   1080  O   TRP   134      57.184  27.475  21.975  1.00 70.48           O
ATOM   1081  N   ILE   135      58.436  27.131  20.129  1.00 49.56           N
ATOM   1082  CA  ILE   135      58.305  25.708  20.234  1.00 49.56           C
ATOM   1083  CB  ILE   135      58.980  24.958  19.117  0.60 49.56           C
ATOM   1084  CG1 ILE   135      60.499  25.192  19.118  0.60 49.56           C
ATOM   1085  CG2 ILE   135      58.298  25.361  17.798  0.60 49.56           C
ATOM   1086  CD1 ILE   135      61.251  24.235  18.193  0.60 49.56           C
ATOM   1087  C   ILE   135      58.871  25.247  21.539  1.00 49.56           C
ATOM   1088  O   ILE   135      58.323  24.348  22.176  1.00 49.56           O
ATOM   1089  N   ALA   136      60.008  25.828  21.960  1.00 32.81           N
ATOM   1090  CA  ALA   136      60.617  25.415  23.191  1.00 32.81           C
ATOM   1091  CB  ALA   136      61.962  26.113  23.451  1.00 32.81           C
ATOM   1092  C   ALA   136      59.720  25.740  24.345  1.00 32.81           C
ATOM   1093  O   ALA   136      59.521  24.912  25.234  1.00 32.81           O
ATOM   1094  N   GLU   137      59.140  26.956  24.351  1.00 53.11           N
ATOM   1095  CA  GLU   137      58.339  27.386  25.462  1.00 53.11           C
ATOM   1096  CB  GLU   137      57.869  28.849  25.365  1.00 53.11           C
ATOM   1097  CG  GLU   137      58.990  29.869  25.581  1.00 53.11           C
ATOM   1098  CD  GLU   137      58.349  31.240  25.741  1.00 53.11           C
ATOM   1099  OE1 GLU   137      57.235  31.440  25.186  1.00 53.11           O
ATOM   1100  OE2 GLU   137      58.959  32.103  26.428  1.00 53.11           O
ATOM   1101  C   GLU   137      57.119  26.536  25.597  1.00 53.11           C
ATOM   1102  O   GLU   137      56.772  26.145  26.710  1.00 53.11           O
ATOM   1103  N   ARG   138      56.420  26.221  24.486  1.00191.79           N
ATOM   1104  CA  ARG   138      55.238  25.433  24.686  1.00191.79           C
ATOM   1105  CB  ARG   138      53.998  25.975  23.953  1.00191.79           C
ATOM   1106  CG  ARG   138      53.450  27.269  24.558  1.00191.79           C
ATOM   1107  CD  ARG   138      52.080  27.662  24.002  1.00191.79           C
ATOM   1108  NE  ARG   138      51.080  26.686  24.524  1.00191.79           N
ATOM   1109  CZ  ARG   138      50.487  26.896  25.735  1.00191.79           C
ATOM   1110  NH1 ARG   138      50.833  27.986  26.482  1.00191.79           N
ATOM   1111  NH2 ARG   138      49.552  26.017  26.201  1.00191.79           N
ATOM   1112  C   ARG   138      55.469  24.040  24.195  1.00191.79           C
ATOM   1113  O   ARG   138      54.627  23.460  23.512  1.00191.79           O
ATOM   1114  N   ALA   139      56.596  23.430  24.587  1.00 41.96           N
ATOM   1115  CA  ALA   139      56.880  22.107  24.121  1.00 41.96           C
ATOM   1116  CB  ALA   139      58.265  21.608  24.552  1.00 41.96           C
ATOM   1117  C   ALA   139      55.864  21.147  24.659  1.00 41.96           C
ATOM   1118  O   ALA   139      55.394  20.265  23.944  1.00 41.96           O
ATOM   1119  N   ALA   140      55.487  21.301  25.941  1.00 28.97           N
ATOM   1120  CA  ALA   140      54.604  20.354  26.563  1.00 28.97           C
ATOM   1121  CB  ALA   140      54.366  20.666  28.048  1.00 28.97           C
ATOM   1122  C   ALA   140      53.273  20.341  25.875  1.00 28.97           C
ATOM   1123  O   ALA   140      52.737  19.274  25.584  1.00 28.97           O
ATOM   1124  N   ASP   141      52.709  21.524  25.565  1.00 83.29           N
ATOM   1125  CA  ASP   141      51.415  21.572  24.941  1.00 83.29           C
ATOM   1126  CB  ASP   141      50.952  23.022  24.683  1.00 83.29           C
ATOM   1127  CG  ASP   141      49.656  23.034  23.876  1.00 83.29           C
ATOM   1128  OD1 ASP   141      49.698  22.684  22.666  1.00 83.29           O
ATOM   1129  OD2 ASP   141      48.602  23.401  24.461  1.00 83.29           O
ATOM   1130  C   ASP   141      51.525  20.883  23.623  1.00 83.29           C
ATOM   1131  O   ASP   141      50.647  20.123  23.218  1.00 83.29           O
ATOM   1132  N   PHE   142      52.644  21.146  22.936  1.00 90.18           N
ATOM   1133  CA  PHE   142      52.961  20.655  21.633  1.00 90.18           C
ATOM   1134  CB  PHE   142      54.088  21.444  20.942  1.00 90.18           C
ATOM   1135  CG  PHE   142      53.467  22.676  20.372  1.00 90.18           C
ATOM   1136  CD1 PHE   142      53.366  23.834  21.107  1.00 90.18           C
ATOM   1137  CD2 PHE   142      52.970  22.662  19.089  1.00 90.18           C
ATOM   1138  CE1 PHE   142      52.785  24.959  20.571  1.00 90.18           C
ATOM   1139  CE2 PHE   142      52.389  23.783  18.548  1.00 90.18           C
ATOM   1140  CZ  PHE   142      52.297  24.936  19.288  1.00 90.18           C
ATOM   1141  C   PHE   142      53.275  19.188  21.644  1.00 90.18           C
ATOM   1142  O   PHE   142      53.243  18.554  20.591  1.00 90.18           O
ATOM   1143  N   HIS   143      53.602  18.614  22.822  1.00123.74           N
ATOM   1144  CA  HIS   143      54.011  17.239  22.957  1.00123.74           C
ATOM   1145  ND1 HIS   143      50.625  16.617  23.378  1.00123.74           N
ATOM   1146  CG  HIS   143      51.863  16.020  23.460  1.00123.74           C
ATOM   1147  CB  HIS   143      52.976  16.207  22.466  1.00123.74           C
ATOM   1148  NE2 HIS   143      50.622  15.405  25.244  1.00123.74           N
ATOM   1149  CD2 HIS   143      51.844  15.283  24.606  1.00123.74           C
ATOM   1150  CE1 HIS   143      49.924  16.215  24.470  1.00123.74           C
ATOM   1151  C   HIS   143      55.327  17.027  22.291  1.00123.74           C
ATOM   1152  O   HIS   143      55.570  16.028  21.614  1.00123.74           O
ATOM   1153  N   LEU   144      56.222  18.008  22.503  1.00116.64           N
ATOM   1154  CA  LEU   144      57.573  17.943  22.041  1.00116.64           C
ATOM   1155  CB  LEU   144      58.050  19.186  21.274  1.00116.64           C
ATOM   1156  CG  LEU   144      57.472  19.312  19.857  1.00116.64           C
ATOM   1157  CD1 LEU   144      55.947  19.441  19.875  1.00116.64           C
ATOM   1158  CD2 LEU   144      58.166  20.445  19.090  1.00116.64           C
ATOM   1159  C   LEU   144      58.476  17.808  23.226  1.00116.64           C
ATOM   1160  O   LEU   144      58.189  18.311  24.313  1.00116.64           O
ATOM   1161  N   ASP   145      59.598  17.087  23.034  1.00 63.66           N
ATOM   1162  CA  ASP   145      60.588  16.944  24.062  1.00 63.66           C
ATOM   1163  CB  ASP   145      61.394  15.639  23.929  1.00 63.66           C
ATOM   1164  CG  ASP   145      62.280  15.461  25.153  1.00 63.66           C
ATOM   1165  OD1 ASP   145      62.588  16.477  25.831  1.00 63.66           O
ATOM   1166  OD2 ASP   145      62.654  14.292  25.431  1.00 63.66           O
ATOM   1167  C   ASP   145      61.530  18.097  23.881  1.00 63.66           C
ATOM   1168  O   ASP   145      62.222  18.198  22.870  1.00 63.66           O
ATOM   1169  N   PRO   146      61.566  18.982  24.839  1.00152.15           N
ATOM   1170  CA  PRO   146      62.385  20.162  24.737  1.00152.15           C
ATOM   1171  CD  PRO   146      60.474  19.142  25.785  1.00152.15           C
ATOM   1172  CB  PRO   146      62.002  21.032  25.931  1.00152.15           C
ATOM   1173  CG  PRO   146      60.560  20.603  26.256  1.00152.15           C
ATOM   1174  C   PRO   146      63.835  19.814  24.699  1.00152.15           C
ATOM   1175  O   PRO   146      64.636  20.621  24.227  1.00152.15           O
ATOM   1176  N   ALA   147      64.186  18.634  25.234  1.00 52.96           N
ATOM   1177  CA  ALA   147      65.536  18.166  25.276  1.00 52.96           C
ATOM   1178  CB  ALA   147      65.685  16.845  26.052  1.00 52.96           C
ATOM   1179  C   ALA   147      66.014  17.924  23.883  1.00 52.96           C
ATOM   1180  O   ALA   147      67.193  18.116  23.598  1.00 52.96           O
ATOM   1181  N   ARG   148      65.130  17.451  22.978  1.00109.33           N
ATOM   1182  CA  ARG   148      65.635  17.146  21.671  1.00109.33           C
ATOM   1183  CB  ARG   148      65.450  15.669  21.293  1.00109.33           C
ATOM   1184  CG  ARG   148      66.465  14.763  21.988  1.00109.33           C
ATOM   1185  CD  ARG   148      66.151  13.272  21.878  1.00109.33           C
ATOM   1186  NE  ARG   148      65.090  12.977  22.877  1.00109.33           N
ATOM   1187  CZ  ARG   148      65.461  12.849  24.182  1.00109.33           C
ATOM   1188  NH1 ARG   148      66.753  13.111  24.535  1.00109.33           N
ATOM   1189  NH2 ARG   148      64.560  12.464  25.131  1.00109.33           N
ATOM   1190  C   ARG   148      64.988  17.978  20.611  1.00109.33           C
ATOM   1191  O   ARG   148      64.056  17.540  19.937  1.00109.33           O
ATOM   1192  N   ILE   149      65.524  19.195  20.400  1.00 53.22           N
ATOM   1193  CA  ILE   149      65.059  20.027  19.334  1.00 53.22           C
ATOM   1194  CB  ILE   149      64.583  21.389  19.757  1.00 53.22           C
ATOM   1195  CG1 ILE   149      63.303  21.252  20.600  1.00 53.22           C
ATOM   1196  CG2 ILE   149      64.417  22.261  18.498  1.00 53.22           C
ATOM   1197  CD1 ILE   149      62.855  22.552  21.264  1.00 53.22           C
ATOM   1198  C   ILE   149      66.209  20.200  18.400  1.00 53.22           C
ATOM   1199  O   ILE   149      67.332  20.489  18.813  1.00 53.22           O
ATOM   1200  N   ALA   150      65.952  19.971  17.099  1.00 49.88           N
ATOM   1201  CA  ALA   150      66.970  20.132  16.108  1.00 49.88           C
ATOM   1202  CB  ALA   150      67.114  18.926  15.160  1.00 49.88           C
ATOM   1203  C   ALA   150      66.574  21.307  15.273  1.00 49.88           C
ATOM   1204  O   ALA   150      65.389  21.573  15.087  1.00 49.88           O
ATOM   1205  N   VAL   151      67.567  22.088  14.803  1.00119.89           N
ATOM   1206  CA  VAL   151      67.284  23.166  13.896  1.00119.89           C
ATOM   1207  CB  VAL   151      67.660  24.535  14.387  1.00119.89           C
ATOM   1208  CG1 VAL   151      66.631  24.996  15.426  1.00119.89           C
ATOM   1209  CG2 VAL   151      69.070  24.459  14.976  1.00119.89           C
ATOM   1210  C   VAL   151      68.026  22.877  12.631  1.00119.89           C
ATOM   1211  O   VAL   151      69.196  22.496  12.658  1.00119.89           O
ATOM   1212  N   GLY   152      67.347  23.041  11.475  1.00 29.32           N
ATOM   1213  CA  GLY   152      68.000  22.722  10.237  1.00 29.32           C
ATOM   1214  C   GLY   152      67.361  23.471   9.107  1.00 29.32           C
ATOM   1215  O   GLY   152      66.296  24.068   9.256  1.00 29.32           O
ATOM   1216  N   GLY   153      68.013  23.444   7.922  1.00 19.72           N
ATOM   1217  CA  GLY   153      67.460  24.116   6.779  1.00 19.72           C
ATOM   1218  C   GLY   153      68.316  23.823   5.582  1.00 19.72           C
ATOM   1219  O   GLY   153      69.383  23.222   5.699  1.00 19.72           O
ATOM   1220  N   ASP   154      67.850  24.249   4.387  1.00106.35           N
ATOM   1221  CA  ASP   154      68.562  24.017   3.158  1.00106.35           C
ATOM   1222  CB  ASP   154      67.727  23.242   2.121  1.00106.35           C
ATOM   1223  CG  ASP   154      68.555  23.030   0.862  1.00106.35           C
ATOM   1224  OD1 ASP   154      69.811  23.088   0.949  1.00106.35           O
ATOM   1225  OD2 ASP   154      67.940  22.802  -0.211  1.00106.35           O
ATOM   1226  C   ASP   154      68.903  25.337   2.527  1.00106.35           C
ATOM   1227  O   ASP   154      68.088  26.258   2.528  1.00106.35           O
ATOM   1228  N   SER   155      70.139  25.469   1.991  1.00128.84           N
ATOM   1229  CA  SER   155      70.520  26.646   1.254  1.00128.84           C
ATOM   1230  CB  SER   155      69.653  26.906   0.006  0.58128.84           C
ATOM   1231  OG  SER   155      70.148  28.025  -0.714  0.58128.84           O
ATOM   1232  C   SER   155      70.437  27.826   2.172  1.00128.84           C
ATOM   1233  O   SER   155      71.042  27.844   3.240  1.00128.84           O
ATOM   1234  N   ALA   156      69.673  28.857   1.769  1.00 52.63           N
ATOM   1235  CA  ALA   156      69.535  30.042   2.562  1.00 52.63           C
ATOM   1236  CB  ALA   156      68.559  31.058   1.944  1.00 52.63           C
ATOM   1237  C   ALA   156      68.982  29.629   3.893  1.00 52.63           C
ATOM   1238  O   ALA   156      69.317  30.217   4.921  1.00 52.63           O
ATOM   1239  N   GLY   157      68.102  28.608   3.895  1.00 32.73           N
ATOM   1240  CA  GLY   157      67.498  28.104   5.097  1.00 32.73           C
ATOM   1241  C   GLY   157      68.572  27.578   6.002  1.00 32.73           C
ATOM   1242  O   GLY   157      68.447  27.639   7.224  1.00 32.73           O
ATOM   1243  N   GLY   158      69.629  26.978   5.422  1.00 30.45           N
ATOM   1244  CA  GLY   158      70.738  26.478   6.190  1.00 30.45           C
ATOM   1245  C   GLY   158      71.450  27.630   6.846  1.00 30.45           C
ATOM   1246  O   GLY   158      71.976  27.503   7.951  1.00 30.45           O
ATOM   1247  N   ASN   159      71.537  28.775   6.142  1.00100.82           N
ATOM   1248  CA  ASN   159      72.161  29.965   6.662  1.00100.82           C
ATOM   1249  CB  ASN   159      71.933  31.166   5.738  1.00100.82           C
ATOM   1250  CG  ASN   159      72.652  32.363   6.338  1.00100.82           C
ATOM   1251  OD1 ASN   159      73.743  32.232   6.891  1.00100.82           O
ATOM   1252  ND2 ASN   159      72.022  33.563   6.238  1.00100.82           N
ATOM   1253  C   ASN   159      71.407  30.398   7.872  1.00100.82           C
ATOM   1254  O   ASN   159      71.973  30.684   8.927  1.00100.82           O
ATOM   1255  N   LEU   160      70.078  30.471   7.708  1.00 57.88           N
ATOM   1256  CA  LEU   160      69.184  30.915   8.733  1.00 57.88           C
ATOM   1257  CB  LEU   160      67.722  30.946   8.254  1.00 57.88           C
ATOM   1258  CG  LEU   160      67.441  32.015   7.178  1.00 57.88           C
ATOM   1259  CD1 LEU   160      65.968  31.994   6.738  1.00 57.88           C
ATOM   1260  CD2 LEU   160      67.892  33.411   7.645  1.00 57.88           C
ATOM   1261  C   LEU   160      69.263  29.950   9.878  1.00 57.88           C
ATOM   1262  O   LEU   160      69.185  30.336  11.043  1.00 57.88           O
ATOM   1263  N   ALA   161      69.377  28.645   9.589  1.00 37.76           N
ATOM   1264  CA  ALA   161      69.452  27.712  10.676  1.00 37.76           C
ATOM   1265  CB  ALA   161      69.463  26.250  10.206  1.00 37.76           C
ATOM   1266  C   ALA   161      70.715  27.948  11.457  1.00 37.76           C
ATOM   1267  O   ALA   161      70.699  27.997  12.686  1.00 37.76           O
ATOM   1268  N   ALA   162      71.851  28.132  10.758  1.00 33.96           N
ATOM   1269  CA  ALA   162      73.116  28.296  11.423  1.00 33.96           C
ATOM   1270  CB  ALA   162      74.295  28.437  10.446  1.00 33.96           C
ATOM   1271  C   ALA   162      73.078  29.532  12.264  1.00 33.96           C
ATOM   1272  O   ALA   162      73.595  29.554  13.380  1.00 33.96           O
ATOM   1273  N   VAL   163      72.485  30.616  11.739  1.00 99.40           N
ATOM   1274  CA  VAL   163      72.402  31.823  12.505  1.00 99.40           C
ATOM   1275  CB  VAL   163      71.843  32.971  11.764  1.00 99.40           C
ATOM   1276  CG1 VAL   163      70.666  32.593  10.871  1.00 99.40           C
ATOM   1277  CG2 VAL   163      71.445  34.012  12.814  1.00 99.40           C
ATOM   1278  C   VAL   163      71.530  31.643  13.696  1.00 99.40           C
ATOM   1279  O   VAL   163      71.835  32.143  14.777  1.00 99.40           O
ATOM   1280  N   THR   164      70.404  30.940  13.523  1.00 37.29           N
ATOM   1281  CA  THR   164      69.496  30.757  14.611  1.00 37.29           C
ATOM   1282  CB  THR   164      68.286  29.966  14.220  1.00 37.29           C
ATOM   1283  OG1 THR   164      67.593  30.625  13.171  1.00 37.29           O
ATOM   1284  CG2 THR   164      67.372  29.822  15.447  1.00 37.29           C
ATOM   1285  C   THR   164      70.201  29.998  15.692  1.00 37.29           C
ATOM   1286  O   THR   164      70.027  30.288  16.874  1.00 37.29           O
ATOM   1287  N   SER   165      71.015  28.995  15.309  1.00 72.29           N
ATOM   1288  CA  SER   165      71.721  28.181  16.259  1.00 72.29           C
ATOM   1289  CB  SER   165      72.516  27.046  15.592  1.00 72.29           C
ATOM   1290  OG  SER   165      73.201  26.285  16.576  1.00 72.29           O
ATOM   1291  C   SER   165      72.704  29.024  17.016  1.00 72.29           C
ATOM   1292  O   SER   165      72.844  28.874  18.229  1.00 72.29           O
ATOM   1293  N   ILE   166      73.420  29.935  16.324  1.00 85.11           N
ATOM   1294  CA  ILE   166      74.393  30.742  17.007  1.00 85.11           C
ATOM   1295  CB  ILE   166      75.238  31.601  16.099  1.00 85.11           C
ATOM   1296  CG1 ILE   166      76.484  32.094  16.852  1.00 85.11           C
ATOM   1297  CG2 ILE   166      74.393  32.752  15.536  1.00 85.11           C
ATOM   1298  CD1 ILE   166      77.521  32.735  15.932  1.00 85.11           C
ATOM   1299  C   ILE   166      73.672  31.613  17.987  1.00 85.11           C
ATOM   1300  O   ILE   166      74.115  31.787  19.121  1.00 85.11           O
ATOM   1301  N   LEU   167      72.520  32.174  17.572  1.00118.67           N
ATOM   1302  CA  LEU   167      71.765  33.063  18.405  1.00118.67           C
ATOM   1303  CB  LEU   167      70.546  33.652  17.661  1.00118.67           C
ATOM   1304  CG  LEU   167      69.673  34.633  18.475  1.00118.67           C
ATOM   1305  CD1 LEU   167      68.829  33.927  19.548  1.00118.67           C
ATOM   1306  CD2 LEU   167      70.523  35.780  19.044  1.00118.67           C
ATOM   1307  C   LEU   167      71.287  32.316  19.618  1.00118.67           C
ATOM   1308  O   LEU   167      71.326  32.842  20.730  1.00118.67           O
ATOM   1309  N   ALA   168      70.827  31.064  19.435  1.00 27.70           N
ATOM   1310  CA  ALA   168      70.286  30.297  20.524  1.00 27.70           C
ATOM   1311  CB  ALA   168      69.792  28.908  20.083  1.00 27.70           C
ATOM   1312  C   ALA   168      71.352  30.085  21.550  1.00 27.70           C
ATOM   1313  O   ALA   168      71.103  30.200  22.750  1.00 27.70           O
ATOM   1314  N   LYS   169      72.578  29.769  21.095  1.00 63.49           N
ATOM   1315  CA  LYS   169      73.663  29.526  22.003  1.00 63.49           C
ATOM   1316  CB  LYS   169      74.991  29.260  21.281  1.00 63.49           C
ATOM   1317  CG  LYS   169      76.176  29.306  22.245  1.00 63.49           C
ATOM   1318  CD  LYS   169      77.533  29.056  21.591  1.00 63.49           C
ATOM   1319  CE  LYS   169      78.694  29.445  22.505  1.00 63.49           C
ATOM   1320  NZ  LYS   169      79.863  29.848  21.697  1.00 63.49           N
ATOM   1321  C   LYS   169      73.935  30.761  22.798  1.00 63.49           C
ATOM   1322  O   LYS   169      74.043  30.714  24.023  1.00 63.49           O
ATOM   1323  N   GLU   170      74.043  31.908  22.105  1.00 78.49           N
ATOM   1324  CA  GLU   170      74.425  33.124  22.759  1.00 78.49           C
ATOM   1325  CB  GLU   170      74.592  34.295  21.779  1.00 78.49           C
ATOM   1326  CG  GLU   170      75.748  34.079  20.802  1.00 78.49           C
ATOM   1327  CD  GLU   170      77.032  33.975  21.614  1.00 78.49           C
ATOM   1328  OE1 GLU   170      77.371  32.837  22.036  1.00 78.49           O
ATOM   1329  OE2 GLU   170      77.687  35.030  21.829  1.00 78.49           O
ATOM   1330  C   GLU   170      73.398  33.516  23.780  1.00 78.49           C
ATOM   1331  O   GLU   170      73.750  33.902  24.895  1.00 78.49           O
ATOM   1332  N   ARG   171      72.098  33.431  23.432  1.00128.74           N
ATOM   1333  CA  ARG   171      71.055  33.823  24.343  1.00128.74           C
ATOM   1334  CB  ARG   171      69.653  33.718  23.713  1.00128.74           C
ATOM   1335  CG  ARG   171      68.523  34.097  24.671  1.00128.74           C
ATOM   1336  CD  ARG   171      68.499  35.578  25.047  1.00128.74           C
ATOM   1337  NE  ARG   171      67.512  35.733  26.150  1.00128.74           N
ATOM   1338  CZ  ARG   171      67.588  36.813  26.980  1.00128.74           C
ATOM   1339  NH1 ARG   171      68.545  37.764  26.773  1.00128.74           N
ATOM   1340  NH2 ARG   171      66.714  36.936  28.020  1.00128.74           N
ATOM   1341  C   ARG   171      71.065  32.930  25.548  1.00128.74           C
ATOM   1342  O   ARG   171      71.044  33.405  26.682  1.00128.74           O
ATOM   1343  N   GLY   172      71.113  31.602  25.328  1.00 33.02           N
ATOM   1344  CA  GLY   172      71.165  30.670  26.418  1.00 33.02           C
ATOM   1345  C   GLY   172      69.787  30.191  26.778  1.00 33.02           C
ATOM   1346  O   GLY   172      69.649  29.322  27.639  1.00 33.02           O
ATOM   1347  N   GLY   173      68.722  30.774  26.191  1.00 47.02           N
ATOM   1348  CA  GLY   173      67.409  30.320  26.562  1.00 47.02           C
ATOM   1349  C   GLY   173      67.087  28.943  26.041  1.00 47.02           C
ATOM   1350  O   GLY   173      66.736  28.049  26.810  1.00 47.02           O
ATOM   1351  N   PRO   174      67.160  28.750  24.746  1.00118.47           N
ATOM   1352  CA  PRO   174      66.810  27.445  24.228  1.00118.47           C
ATOM   1353  CD  PRO   174      66.691  29.808  23.864  1.00118.47           C
ATOM   1354  CB  PRO   174      66.027  27.682  22.936  1.00118.47           C
ATOM   1355  CG  PRO   174      66.397  29.116  22.526  1.00118.47           C
ATOM   1356  C   PRO   174      67.983  26.540  24.022  1.00118.47           C
ATOM   1357  O   PRO   174      68.996  26.995  23.498  1.00118.47           O
ATOM   1358  N   ALA   175      67.842  25.235  24.321  1.00 52.90           N
ATOM   1359  CA  ALA   175      68.935  24.334  24.091  1.00 52.90           C
ATOM   1360  CB  ALA   175      69.047  23.224  25.149  1.00 52.90           C
ATOM   1361  C   ALA   175      68.666  23.668  22.777  1.00 52.90           C
ATOM   1362  O   ALA   175      67.540  23.253  22.506  1.00 52.90           O
ATOM   1363  N   LEU   176      69.700  23.572  21.913  1.00 56.00           N
ATOM   1364  CA  LEU   176      69.552  22.943  20.628  1.00 56.00           C
ATOM   1365  CB  LEU   176      70.128  23.786  19.481  1.00 56.00           C
ATOM   1366  CG  LEU   176      70.051  23.082  18.114  1.00 56.00           C
ATOM   1367  CD1 LEU   176      68.598  22.947  17.631  1.00 56.00           C
ATOM   1368  CD2 LEU   176      70.992  23.736  17.089  1.00 56.00           C
ATOM   1369  C   LEU   176      70.338  21.666  20.639  1.00 56.00           C
ATOM   1370  O   LEU   176      71.549  21.676  20.846  1.00 56.00           O
ATOM   1371  N   ALA   177      69.639  20.529  20.451  1.00 52.86           N
ATOM   1372  CA  ALA   177      70.212  19.210  20.433  1.00 52.86           C
ATOM   1373  CB  ALA   177      69.138  18.112  20.484  1.00 52.86           C
ATOM   1374  C   ALA   177      71.047  18.950  19.211  1.00 52.86           C
ATOM   1375  O   ALA   177      72.104  18.329  19.310  1.00 52.86           O
ATOM   1376  N   PHE   178      70.590  19.386  18.017  1.00 82.14           N
ATOM   1377  CA  PHE   178      71.312  19.028  16.826  1.00 82.14           C
ATOM   1378  CB  PHE   178      70.826  17.686  16.268  1.00 82.14           C
ATOM   1379  CG  PHE   178      71.746  17.247  15.190  1.00 82.14           C
ATOM   1380  CD1 PHE   178      73.013  16.817  15.502  1.00 82.14           C
ATOM   1381  CD2 PHE   178      71.326  17.217  13.882  1.00 82.14           C
ATOM   1382  CE1 PHE   178      73.863  16.393  14.511  1.00 82.14           C
ATOM   1383  CE2 PHE   178      72.173  16.792  12.889  1.00 82.14           C
ATOM   1384  CZ  PHE   178      73.446  16.383  13.203  1.00 82.14           C
ATOM   1385  C   PHE   178      71.098  20.083  15.777  1.00 82.14           C
ATOM   1386  O   PHE   178      70.086  20.783  15.785  1.00 82.14           O
ATOM   1387  N   GLN   179      72.068  20.219  14.840  1.00 68.10           N
ATOM   1388  CA  GLN   179      71.985  21.207  13.793  1.00 68.10           C
ATOM   1389  CB  GLN   179      73.072  22.289  13.926  1.00 68.10           C
ATOM   1390  CG  GLN   179      73.032  23.375  12.849  1.00 68.10           C
ATOM   1391  CD  GLN   179      74.166  24.349  13.143  1.00 68.10           C
ATOM   1392  OE1 GLN   179      74.069  25.540  12.853  1.00 68.10           O
ATOM   1393  NE2 GLN   179      75.275  23.830  13.736  1.00 68.10           N
ATOM   1394  C   GLN   179      72.165  20.520  12.466  1.00 68.10           C
ATOM   1395  O   GLN   179      73.141  19.799  12.258  1.00 68.10           O
ATOM   1396  N   LEU   180      71.223  20.732  11.518  1.00117.65           N
ATOM   1397  CA  LEU   180      71.296  20.067  10.241  1.00117.65           C
ATOM   1398  CB  LEU   180      70.034  19.247   9.919  1.00117.65           C
ATOM   1399  CG  LEU   180      69.714  18.149  10.951  1.00117.65           C
ATOM   1400  CD1 LEU   180      69.361  18.759  12.317  1.00117.65           C
ATOM   1401  CD2 LEU   180      68.630  17.190  10.430  1.00117.65           C
ATOM   1402  C   LEU   180      71.388  21.112   9.173  1.00117.65           C
ATOM   1403  O   LEU   180      70.450  21.884   8.978  1.00117.65           O
ATOM   1404  N   LEU   181      72.514  21.144   8.426  1.00 64.80           N
ATOM   1405  CA  LEU   181      72.659  22.169   7.432  1.00 64.80           C
ATOM   1406  CB  LEU   181      73.837  23.112   7.721  1.00 64.80           C
ATOM   1407  CG  LEU   181      73.691  23.836   9.073  1.00 64.80           C
ATOM   1408  CD1 LEU   181      74.862  24.797   9.325  1.00 64.80           C
ATOM   1409  CD2 LEU   181      72.321  24.520   9.196  1.00 64.80           C
ATOM   1410  C   LEU   181      72.874  21.536   6.093  1.00 64.80           C
ATOM   1411  O   LEU   181      73.867  20.844   5.871  1.00 64.80           O
ATOM   1412  N   ILE   182      71.950  21.780   5.138  1.00146.86           N
ATOM   1413  CA  ILE   182      72.150  21.154   3.866  1.00146.86           C
ATOM   1414  CB  ILE   182      70.999  20.271   3.441  1.00146.86           C
ATOM   1415  CG1 ILE   182      71.502  19.159   2.506  1.00146.86           C
ATOM   1416  CG2 ILE   182      69.859  21.127   2.867  1.00146.86           C
ATOM   1417  CD1 ILE   182      72.348  19.651   1.344  1.00146.86           C
ATOM   1418  C   ILE   182      72.402  22.238   2.847  1.00146.86           C
ATOM   1419  O   ILE   182      71.639  23.198   2.734  1.00146.86           O
ATOM   1420  N   TYR   183      73.531  22.122   2.114  1.00 91.24           N
ATOM   1421  CA  TYR   183      73.937  23.070   1.104  1.00 91.24           C
ATOM   1422  CB  TYR   183      73.059  23.118  -0.167  1.00 91.24           C
ATOM   1423  CG  TYR   183      73.005  21.822  -0.900  1.00 91.24           C
ATOM   1424  CD1 TYR   183      74.131  21.267  -1.461  1.00 91.24           C
ATOM   1425  CD2 TYR   183      71.792  21.197  -1.085  1.00 91.24           C
ATOM   1426  CE1 TYR   183      74.053  20.078  -2.148  1.00 91.24           C
ATOM   1427  CE2 TYR   183      71.707  20.008  -1.770  1.00 91.24           C
ATOM   1428  CZ  TYR   183      72.842  19.444  -2.298  1.00 91.24           C
ATOM   1429  OH  TYR   183      72.762  18.224  -3.003  1.00 91.24           O
ATOM   1430  C   TYR   183      73.814  24.468   1.658  1.00 91.24           C
ATOM   1431  O   TYR   183      73.293  25.344   0.969  1.00 91.24           O
ATOM   1432  N   PRO   184      74.260  24.735   2.853  1.00 85.50           N
ATOM   1433  CA  PRO   184      74.049  26.014   3.490  1.00 85.50           C
ATOM   1434  CD  PRO   184      75.305  23.963   3.500  1.00 85.50           C
ATOM   1435  CB  PRO   184      74.659  25.857   4.879  1.00 85.50           C
ATOM   1436  CG  PRO   184      75.817  24.871   4.635  1.00 85.50           C
ATOM   1437  C   PRO   184      74.682  27.190   2.803  1.00 85.50           C
ATOM   1438  O   PRO   184      75.768  27.053   2.244  1.00 85.50           O
ATOM   1439  N   SER   185      74.015  28.366   2.858  1.00119.01           N
ATOM   1440  CA  SER   185      74.572  29.590   2.348  1.00119.01           C
ATOM   1441  CB  SER   185      73.552  30.464   1.592  1.00119.01           C
ATOM   1442  OG  SER   185      72.479  30.842   2.444  1.00119.01           O
ATOM   1443  C   SER   185      75.036  30.335   3.562  1.00119.01           C
ATOM   1444  O   SER   185      74.221  30.815   4.341  1.00119.01           O
ATOM   1445  N   THR   186      76.359  30.476   3.781  1.00195.41           N
ATOM   1446  CA  THR   186      76.701  31.054   5.050  1.00195.41           C
ATOM   1447  CB  THR   186      77.244  30.045   6.019  1.00195.41           C
ATOM   1448  OG1 THR   186      78.433  29.456   5.519  1.00195.41           O
ATOM   1449  CG2 THR   186      76.177  28.959   6.231  1.00195.41           C
ATOM   1450  C   THR   186      77.680  32.191   4.970  1.00195.41           C
ATOM   1451  O   THR   186      77.932  32.830   5.993  1.00195.41           O
ATOM   1452  N   GLY   187      78.239  32.519   3.786  1.00 60.38           N
ATOM   1453  CA  GLY   187      79.213  33.583   3.784  1.00 60.38           C
ATOM   1454  C   GLY   187      78.919  34.564   2.688  1.00 60.38           C
ATOM   1455  O   GLY   187      78.915  34.231   1.504  1.00 60.38           O
ATOM   1456  N   TYR   188      78.722  35.832   3.099  1.00154.52           N
ATOM   1457  CA  TYR   188      78.387  36.979   2.299  1.00154.52           C
ATOM   1458  CB  TYR   188      78.042  38.201   3.174  1.00154.52           C
ATOM   1459  CG  TYR   188      78.210  39.445   2.366  1.00154.52           C
ATOM   1460  CD1 TYR   188      77.223  39.941   1.542  1.00154.52           C
ATOM   1461  CD2 TYR   188      79.401  40.127   2.455  1.00154.52           C
ATOM   1462  CE1 TYR   188      77.434  41.094   0.818  1.00154.52           C
ATOM   1463  CE2 TYR   188      79.618  41.275   1.737  1.00154.52           C
ATOM   1464  CZ  TYR   188      78.635  41.760   0.913  1.00154.52           C
ATOM   1465  OH  TYR   188      78.872  42.941   0.178  1.00154.52           O
ATOM   1466  C   TYR   188      79.474  37.389   1.373  1.00154.52           C
ATOM   1467  O   TYR   188      79.179  37.843   0.272  1.00154.52           O
ATOM   1468  N   ASP   189      80.752  37.312   1.782  1.00217.91           N
ATOM   1469  CA  ASP   189      81.721  37.850   0.870  1.00217.91           C
ATOM   1470  CB  ASP   189      82.885  38.579   1.556  1.00217.91           C
ATOM   1471  CG  ASP   189      83.754  39.167   0.452  1.00217.91           C
ATOM   1472  OD1 ASP   189      83.271  39.217  -0.711  1.00217.91           O
ATOM   1473  OD2 ASP   189      84.912  39.565   0.751  1.00217.91           O
ATOM   1474  C   ASP   189      82.330  36.759   0.068  1.00217.91           C
ATOM   1475  O   ASP   189      83.453  36.377   0.363  1.00217.91           O
ATOM   1476  N   PRO   190      81.662  36.317  -0.967  1.00168.87           N
ATOM   1477  CA  PRO   190      82.096  35.185  -1.744  1.00168.87           C
ATOM   1478  CD  PRO   190      80.971  37.280  -1.809  1.00168.87           C
ATOM   1479  CB  PRO   190      81.211  35.188  -2.984  1.00168.87           C
ATOM   1480  CG  PRO   190      80.980  36.686  -3.224  1.00168.87           C
ATOM   1481  C   PRO   190      83.524  35.282  -2.153  1.00168.87           C
ATOM   1482  O   PRO   190      83.790  35.827  -3.223  1.00168.87           O
ATOM   1483  N   ALA   191      84.451  34.713  -1.363  1.00168.04           N
ATOM   1484  CA  ALA   191      85.816  34.737  -1.768  1.00168.04           C
ATOM   1485  CB  ALA   191      86.675  35.718  -0.952  1.00168.04           C
ATOM   1486  C   ALA   191      86.320  33.375  -1.476  1.00168.04           C
ATOM   1487  O   ALA   191      87.225  33.183  -0.667  1.00168.04           O
ATOM   1488  N   HIS   192      85.749  32.390  -2.178  1.00106.13           N
ATOM   1489  CA  HIS   192      86.166  31.041  -2.026  1.00106.13           C
ATOM   1490  ND1 HIS   192      84.088  31.652   0.355  1.00106.13           N
ATOM   1491  CG  HIS   192      84.781  30.517  -0.002  1.00106.13           C
ATOM   1492  CB  HIS   192      85.085  30.134  -1.419  1.00106.13           C
ATOM   1493  NE2 HIS   192      84.635  30.620   2.247  1.00106.13           N
ATOM   1494  CD2 HIS   192      85.108  29.898   1.165  1.00106.13           C
ATOM   1495  CE1 HIS   192      84.030  31.664   1.711  1.00106.13           C
ATOM   1496  C   HIS   192      86.432  30.602  -3.420  1.00106.13           C
ATOM   1497  O   HIS   192      85.901  31.164  -4.376  1.00106.13           O
ATOM   1498  N   PRO   193      87.325  29.687  -3.575  1.00100.91           N
ATOM   1499  CA  PRO   193      87.562  29.159  -4.884  1.00100.91           C
ATOM   1500  CD  PRO   193      88.517  29.652  -2.748  1.00100.91           C
ATOM   1501  CB  PRO   193      88.942  28.491  -4.827  1.00100.91           C
ATOM   1502  CG  PRO   193      89.324  28.486  -3.333  1.00100.91           C
ATOM   1503  C   PRO   193      86.467  28.265  -5.391  1.00100.91           C
ATOM   1504  O   PRO   193      86.302  28.194  -6.608  1.00100.91           O
ATOM   1505  N   PRO   194      85.716  27.600  -4.552  1.00323.59           N
ATOM   1506  CA  PRO   194      84.805  26.656  -5.130  1.00323.59           C
ATOM   1507  CD  PRO   194      86.341  27.025  -3.364  1.00323.59           C
ATOM   1508  CB  PRO   194      84.508  25.611  -4.054  1.00323.59           C
ATOM   1509  CG  PRO   194      85.803  25.591  -3.235  1.00323.59           C
ATOM   1510  C   PRO   194      83.637  27.071  -5.889  1.00323.59           C
ATOM   1511  O   PRO   194      83.024  28.090  -5.562  1.00323.59           O
ATOM   1512  N   ALA   195      83.374  26.247  -6.928  1.00180.25           N
ATOM   1513  CA  ALA   195      82.257  26.335  -7.798  1.00180.25           C
ATOM   1514  CB  ALA   195      81.011  25.599  -7.301  1.00180.25           C
ATOM   1515  C   ALA   195      81.950  27.758  -7.985  1.00180.25           C
ATOM   1516  O   ALA   195      82.844  28.606  -7.994  1.00180.25           O
ATOM   1517  N   SER   196      80.653  28.049  -8.015  1.00125.68           N
ATOM   1518  CA  SER   196      80.209  29.349  -8.342  1.00125.68           C
ATOM   1519  CB  SER   196      78.662  29.437  -8.428  1.00125.68           C
ATOM   1520  OG  SER   196      78.152  28.571  -9.431  1.00125.68           O
ATOM   1521  C   SER   196      80.740  30.380  -7.381  1.00125.68           C
ATOM   1522  O   SER   196      80.511  31.556  -7.663  1.00125.68           O
ATOM   1523  N   ILE   197      81.416  30.047  -6.232  1.00183.37           N
ATOM   1524  CA  ILE   197      81.785  31.229  -5.502  1.00183.37           C
ATOM   1525  CB  ILE   197      82.141  31.008  -4.044  1.00183.37           C
ATOM   1526  CG1 ILE   197      82.207  32.349  -3.307  1.00183.37           C
ATOM   1527  CG2 ILE   197      83.414  30.184  -3.884  1.00183.37           C
ATOM   1528  CD1 ILE   197      82.234  32.197  -1.785  1.00183.37           C
ATOM   1529  C   ILE   197      82.805  32.003  -6.284  1.00183.37           C
ATOM   1530  O   ILE   197      82.471  33.073  -6.787  1.00183.37           O
ATOM   1531  N   GLU   198      84.039  31.503  -6.478  1.00121.82           N
ATOM   1532  CA  GLU   198      84.921  32.200  -7.372  1.00121.82           C
ATOM   1533  CB  GLU   198      86.392  31.987  -6.980  1.00121.82           C
ATOM   1534  CG  GLU   198      87.394  32.825  -7.771  1.00121.82           C
ATOM   1535  CD  GLU   198      88.755  32.627  -7.116  1.00121.82           C
ATOM   1536  OE1 GLU   198      88.776  32.231  -5.920  1.00121.82           O
ATOM   1537  OE2 GLU   198      89.788  32.871  -7.796  1.00121.82           O
ATOM   1538  C   GLU   198      84.724  31.709  -8.784  1.00121.82           C
ATOM   1539  O   GLU   198      84.552  32.481  -9.727  1.00121.82           O
ATOM   1540  N   GLU   199      84.751  30.365  -8.918  1.00 79.41           N
ATOM   1541  CA  GLU   199      84.803  29.604 -10.143  1.00 79.41           C
ATOM   1542  CB  GLU   199      85.291  28.170  -9.869  1.00 79.41           C
ATOM   1543  CG  GLU   199      85.620  27.366 -11.126  1.00 79.41           C
ATOM   1544  CD  GLU   199      86.127  26.004 -10.679  1.00 79.41           C
ATOM   1545  OE1 GLU   199      86.172  25.763  -9.443  1.00 79.41           O
ATOM   1546  OE2 GLU   199      86.477  25.185 -11.571  1.00 79.41           O
ATOM   1547  C   GLU   199      83.551  29.496 -10.979  1.00 79.41           C
ATOM   1548  O   GLU   199      83.619  29.650 -12.197  1.00 79.41           O
ATOM   1549  N   ASN   200      82.368  29.233 -10.392  1.00115.73           N
ATOM   1550  CA  ASN   200      81.268  28.892 -11.235  1.00115.73           C
ATOM   1551  CB  ASN   200      80.410  27.698 -10.789  1.00115.73           C
ATOM   1552  CG  ASN   200      81.204  26.423 -11.050  1.00115.73           C
ATOM   1553  OD1 ASN   200      82.263  26.452 -11.675  1.00115.73           O
ATOM   1554  ND2 ASN   200      80.673  25.268 -10.570  1.00115.73           N
ATOM   1555  C   ASN   200      80.403  30.067 -11.501  1.00115.73           C
ATOM   1556  O   ASN   200      79.505  30.432 -10.754  1.00115.73           O
ATOM   1557  N   ALA   201      80.682  30.742 -12.610  1.00 74.70           N
ATOM   1558  CA  ALA   201      79.830  31.813 -12.999  1.00 74.70           C
ATOM   1559  CB  ALA   201      80.378  32.600 -14.200  1.00 74.70           C
ATOM   1560  C   ALA   201      78.530  31.207 -13.409  1.00 74.70           C
ATOM   1561  O   ALA   201      77.466  31.770 -13.163  1.00 74.70           O
ATOM   1562  N   GLU   202      78.596  30.043 -14.089  1.00195.18           N
ATOM   1563  CA  GLU   202      77.402  29.394 -14.542  1.00195.18           C
ATOM   1564  CB  GLU   202      77.289  29.365 -16.078  1.00195.18           C
ATOM   1565  CG  GLU   202      76.053  28.626 -16.601  1.00195.18           C
ATOM   1566  CD  GLU   202      74.852  29.552 -16.494  1.00195.18           C
ATOM   1567  OE1 GLU   202      75.044  30.790 -16.627  1.00195.18           O
ATOM   1568  OE2 GLU   202      73.724  29.032 -16.284  1.00195.18           O
ATOM   1569  C   GLU   202      77.437  27.968 -14.099  1.00195.18           C
ATOM   1570  O   GLU   202      78.062  27.125 -14.737  1.00195.18           O
ATOM   1571  N   GLY   203      76.729  27.662 -13.000  1.00 73.72           N
ATOM   1572  CA  GLY   203      76.598  26.324 -12.512  1.00 73.72           C
ATOM   1573  C   GLY   203      75.122  26.138 -12.408  1.00 73.72           C
ATOM   1574  O   GLY   203      74.374  27.109 -12.486  1.00 73.72           O
ATOM   1575  N   TYR   204      74.657  24.892 -12.215  1.00165.18           N
ATOM   1576  CA  TYR   204      73.241  24.659 -12.191  1.00165.18           C
ATOM   1577  CB  TYR   204      72.848  23.173 -12.085  1.00165.18           C
ATOM   1578  CG  TYR   204      73.182  22.428 -13.331  1.00165.18           C
ATOM   1579  CD1 TYR   204      74.469  22.016 -13.582  1.00165.18           C
ATOM   1580  CD2 TYR   204      72.192  22.117 -14.235  1.00165.18           C
ATOM   1581  CE1 TYR   204      74.768  21.319 -14.730  1.00165.18           C
ATOM   1582  CE2 TYR   204      72.485  21.421 -15.383  1.00165.18           C
ATOM   1583  CZ  TYR   204      73.776  21.021 -15.633  1.00165.18           C
ATOM   1584  OH  TYR   204      74.077  20.306 -16.811  1.00165.18           O
ATOM   1585  C   TYR   204      72.625  25.286 -10.976  1.00165.18           C
ATOM   1586  O   TYR   204      73.113  25.130  -9.859  1.00165.18           O
ATOM   1587  N   LEU   205      71.556  26.074 -11.211  1.00249.06           N
ATOM   1588  CA  LEU   205      70.641  26.608 -10.236  1.00249.06           C
ATOM   1589  CB  LEU   205      70.124  25.544  -9.251  1.00249.06           C
ATOM   1590  CG  LEU   205      69.206  24.488  -9.897  1.00249.06           C
ATOM   1591  CD1 LEU   205      69.941  23.663 -10.966  1.00249.06           C
ATOM   1592  CD2 LEU   205      68.530  23.613  -8.829  1.00249.06           C
ATOM   1593  C   LEU   205      71.242  27.713  -9.434  1.00249.06           C
ATOM   1594  O   LEU   205      70.607  28.748  -9.236  1.00249.06           O
ATOM   1595  N   LEU   206      72.495  27.563  -8.971  1.00162.86           N
ATOM   1596  CA  LEU   206      73.026  28.685  -8.264  1.00162.86           C
ATOM   1597  CB  LEU   206      73.057  28.597  -6.732  1.00162.86           C
ATOM   1598  CG  LEU   206      74.252  27.848  -6.172  1.00162.86           C
ATOM   1599  CD1 LEU   206      74.068  27.673  -4.655  1.00162.86           C
ATOM   1600  CD2 LEU   206      74.502  26.570  -6.984  1.00162.86           C
ATOM   1601  C   LEU   206      74.395  28.902  -8.792  1.00162.86           C
ATOM   1602  O   LEU   206      75.050  27.974  -9.265  1.00162.86           O
ATOM   1603  N   THR   207      74.825  30.173  -8.778  1.00134.88           N
ATOM   1604  CA  THR   207      76.089  30.551  -9.317  1.00134.88           C
ATOM   1605  CB  THR   207      76.017  30.850 -10.782  1.00134.88           C
ATOM   1606  OG1 THR   207      75.209  31.995 -11.009  1.00134.88           O
ATOM   1607  CG2 THR   207      75.397  29.634 -11.484  1.00134.88           C
ATOM   1608  C   THR   207      76.471  31.823  -8.637  1.00134.88           C
ATOM   1609  O   THR   207      75.704  32.368  -7.844  1.00134.88           O
ATOM   1610  N   GLY   208      77.664  32.349  -8.973  1.00 40.26           N
ATOM   1611  CA  GLY   208      78.160  33.542  -8.350  1.00 40.26           C
ATOM   1612  C   GLY   208      77.210  34.685  -8.577  1.00 40.26           C
ATOM   1613  O   GLY   208      76.973  35.495  -7.682  1.00 40.26           O
ATOM   1614  N   GLY   209      76.630  34.796  -9.782  1.00 24.78           N
ATOM   1615  CA  GLY   209      75.770  35.919 -10.027  1.00 24.78           C
ATOM   1616  C   GLY   209      74.624  35.878  -9.065  1.00 24.78           C
ATOM   1617  O   GLY   209      74.235  36.906  -8.511  1.00 24.78           O
ATOM   1618  N   MET   210      74.046  34.683  -8.851  1.00 79.41           N
ATOM   1619  CA  MET   210      72.922  34.539  -7.972  1.00 79.41           C
ATOM   1620  CB  MET   210      72.355  33.107  -7.969  1.00 79.41           C
ATOM   1621  CG  MET   210      71.137  32.927  -7.061  1.00 79.41           C
ATOM   1622  SD  MET   210      70.411  31.261  -7.099  1.00 79.41           S
ATOM   1623  CE  MET   210      69.714  31.433  -8.767  1.00 79.41           C
ATOM   1624  C   MET   210      73.351  34.859  -6.576  1.00 79.41           C
ATOM   1625  O   MET   210      72.628  35.519  -5.833  1.00 79.41           O
ATOM   1626  N   MET   211      74.563  34.429  -6.184  1.00 84.42           N
ATOM   1627  CA  MET   211      74.964  34.621  -4.821  1.00 84.42           C
ATOM   1628  CB  MET   211      76.379  34.104  -4.511  1.00 84.42           C
ATOM   1629  CG  MET   211      76.556  32.597  -4.690  1.00 84.42           C
ATOM   1630  SD  MET   211      78.147  31.961  -4.081  1.00 84.42           S
ATOM   1631  CE  MET   211      79.189  33.012  -5.133  1.00 84.42           C
ATOM   1632  C   MET   211      74.980  36.082  -4.505  1.00 84.42           C
ATOM   1633  O   MET   211      74.525  36.496  -3.440  1.00 84.42           O
ATOM   1634  N   LEU   212      75.497  36.910  -5.430  1.00 89.87           N
ATOM   1635  CA  LEU   212      75.625  38.318  -5.174  1.00 89.87           C
ATOM   1636  CB  LEU   212      76.272  39.058  -6.366  1.00 89.87           C
ATOM   1637  CG  LEU   212      76.724  40.519  -6.124  1.00 89.87           C
ATOM   1638  CD1 LEU   212      77.363  41.095  -7.399  1.00 89.87           C
ATOM   1639  CD2 LEU   212      75.615  41.432  -5.567  1.00 89.87           C
ATOM   1640  C   LEU   212      74.260  38.898  -4.956  1.00 89.87           C
ATOM   1641  O   LEU   212      74.044  39.666  -4.020  1.00 89.87           O
ATOM   1642  N   TRP   213      73.294  38.531  -5.815  1.00 72.70           N
ATOM   1643  CA  TRP   213      71.974  39.097  -5.757  1.00 72.70           C
ATOM   1644  CB  TRP   213      71.053  38.523  -6.848  1.00 72.70           C
ATOM   1645  CG  TRP   213      71.435  38.880  -8.265  1.00 72.70           C
ATOM   1646  CD2 TRP   213      71.059  38.097  -9.405  1.00 72.70           C
ATOM   1647  CD1 TRP   213      72.181  39.920  -8.738  1.00 72.70           C
ATOM   1648  NE1 TRP   213      72.288  39.835 -10.107  1.00 72.70           N
ATOM   1649  CE2 TRP   213      71.604  38.714 -10.531  1.00 72.70           C
ATOM   1650  CE3 TRP   213      70.324  36.949  -9.506  1.00 72.70           C
ATOM   1651  CZ2 TRP   213      71.424  38.191 -11.780  1.00 72.70           C
ATOM   1652  CZ3 TRP   213      70.137  36.429 -10.767  1.00 72.70           C
ATOM   1653  CH2 TRP   213      70.676  37.038 -11.882  1.00 72.70           C
ATOM   1654  C   TRP   213      71.337  38.746  -4.450  1.00 72.70           C
ATOM   1655  O   TRP   213      70.767  39.598  -3.768  1.00 72.70           O
ATOM   1656  N   PHE   214      71.427  37.462  -4.065  1.00 66.71           N
ATOM   1657  CA  PHE   214      70.725  37.011  -2.904  1.00 66.71           C
ATOM   1658  CB  PHE   214      70.668  35.477  -2.821  1.00 66.71           C
ATOM   1659  CG  PHE   214      69.688  35.088  -3.891  1.00 66.71           C
ATOM   1660  CD1 PHE   214      69.985  35.249  -5.224  1.00 66.71           C
ATOM   1661  CD2 PHE   214      68.459  34.555  -3.581  1.00 66.71           C
ATOM   1662  CE1 PHE   214      69.095  34.898  -6.211  1.00 66.71           C
ATOM   1663  CE2 PHE   214      67.556  34.199  -4.553  1.00 66.71           C
ATOM   1664  CZ  PHE   214      67.873  34.370  -5.877  1.00 66.71           C
ATOM   1665  C   PHE   214      71.226  37.664  -1.646  1.00 66.71           C
ATOM   1666  O   PHE   214      70.430  38.081  -0.807  1.00 66.71           O
ATOM   1667  N   ARG   215      72.551  37.795  -1.469  1.00 94.22           N
ATOM   1668  CA  ARG   215      73.052  38.426  -0.279  1.00 94.22           C
ATOM   1669  CB  ARG   215      74.584  38.331  -0.177  1.00 94.22           C
ATOM   1670  CG  ARG   215      75.059  36.888   0.008  1.00 94.22           C
ATOM   1671  CD  ARG   215      76.579  36.720  -0.008  1.00 94.22           C
ATOM   1672  NE  ARG   215      77.042  36.973  -1.400  1.00 94.22           N
ATOM   1673  CZ  ARG   215      77.722  36.004  -2.079  1.00 94.22           C
ATOM   1674  NH1 ARG   215      78.031  34.828  -1.459  1.00 94.22           N
ATOM   1675  NH2 ARG   215      78.075  36.206  -3.381  1.00 94.22           N
ATOM   1676  C   ARG   215      72.645  39.867  -0.270  1.00 94.22           C
ATOM   1677  O   ARG   215      72.329  40.428   0.779  1.00 94.22           O
ATOM   1678  N   ASP   216      72.645  40.506  -1.453  1.00 79.81           N
ATOM   1679  CA  ASP   216      72.328  41.901  -1.544  1.00 79.81           C
ATOM   1680  CB  ASP   216      72.430  42.409  -2.994  1.00 79.81           C
ATOM   1681  CG  ASP   216      72.479  43.929  -2.985  1.00 79.81           C
ATOM   1682  OD1 ASP   216      72.560  44.517  -1.874  1.00 79.81           O
ATOM   1683  OD2 ASP   216      72.440  44.523  -4.096  1.00 79.81           O
ATOM   1684  C   ASP   216      70.925  42.125  -1.067  1.00 79.81           C
ATOM   1685  O   ASP   216      70.669  43.024  -0.267  1.00 79.81           O
ATOM   1686  N   GLN   217      69.970  41.296  -1.527  1.00 56.95           N
ATOM   1687  CA  GLN   217      68.603  41.522  -1.156  1.00 56.95           C
ATOM   1688  CB  GLN   217      67.619  40.640  -1.943  1.00 56.95           C
ATOM   1689  CG  GLN   217      67.617  40.989  -3.434  1.00 56.95           C
ATOM   1690  CD  GLN   217      66.601  40.114  -4.151  1.00 56.95           C
ATOM   1691  OE1 GLN   217      65.648  39.621  -3.548  1.00 56.95           O
ATOM   1692  NE2 GLN   217      66.802  39.932  -5.483  1.00 56.95           N
ATOM   1693  C   GLN   217      68.413  41.300   0.314  1.00 56.95           C
ATOM   1694  O   GLN   217      67.700  42.055   0.974  1.00 56.95           O
ATOM   1695  N   TYR   218      69.045  40.251   0.869  1.00 79.14           N
ATOM   1696  CA  TYR   218      68.860  39.913   2.254  1.00 79.14           C
ATOM   1697  CB  TYR   218      69.508  38.555   2.578  1.00 79.14           C
ATOM   1698  CG  TYR   218      69.135  38.137   3.958  1.00 79.14           C
ATOM   1699  CD1 TYR   218      67.924  37.538   4.220  1.00 79.14           C
ATOM   1700  CD2 TYR   218      70.007  38.330   4.998  1.00 79.14           C
ATOM   1701  CE1 TYR   218      67.597  37.147   5.498  1.00 79.14           C
ATOM   1702  CE2 TYR   218      69.691  37.944   6.277  1.00 79.14           C
ATOM   1703  CZ  TYR   218      68.481  37.351   6.531  1.00 79.14           C
ATOM   1704  OH  TYR   218      68.151  36.951   7.843  1.00 79.14           O
ATOM   1705  C   TYR   218      69.443  40.964   3.162  1.00 79.14           C
ATOM   1706  O   TYR   218      68.808  41.399   4.123  1.00 79.14           O
ATOM   1707  N   LEU   219      70.684  41.391   2.880  1.00 84.58           N
ATOM   1708  CA  LEU   219      71.396  42.340   3.690  1.00 84.58           C
ATOM   1709  CB  LEU   219      72.889  42.411   3.338  1.00 84.58           C
ATOM   1710  CG  LEU   219      73.649  41.123   3.699  1.00 84.58           C
ATOM   1711  CD1 LEU   219      75.141  41.248   3.358  1.00 84.58           C
ATOM   1712  CD2 LEU   219      73.408  40.724   5.166  1.00 84.58           C
ATOM   1713  C   LEU   219      70.837  43.721   3.593  1.00 84.58           C
ATOM   1714  O   LEU   219      70.913  44.472   4.565  1.00 84.58           O
ATOM   1715  N   ASN   220      70.328  44.107   2.404  1.00133.29           N
ATOM   1716  CA  ASN   220      69.837  45.440   2.192  1.00133.29           C
ATOM   1717  CB  ASN   220      69.070  46.078   3.372  1.00133.29           C
ATOM   1718  CG  ASN   220      68.385  47.350   2.892  1.00133.29           C
ATOM   1719  OD1 ASN   220      67.875  47.416   1.774  1.00133.29           O
ATOM   1720  ND2 ASN   220      68.376  48.395   3.762  1.00133.29           N
ATOM   1721  C   ASN   220      71.061  46.229   1.885  1.00133.29           C
ATOM   1722  O   ASN   220      71.939  45.749   1.172  1.00133.29           O
ATOM   1723  N   SER   221      71.158  47.474   2.379  1.00145.32           N
ATOM   1724  CA  SER   221      72.379  48.172   2.115  1.00145.32           C
ATOM   1725  CB  SER   221      72.421  49.587   2.711  1.00145.32           C
ATOM   1726  OG  SER   221      71.408  50.390   2.127  1.00145.32           O
ATOM   1727  C   SER   221      73.459  47.365   2.773  1.00145.32           C
ATOM   1728  O   SER   221      73.326  46.949   3.923  1.00145.32           O
ATOM   1729  N   LEU   222      74.567  47.127   2.044  1.00254.57           N
ATOM   1730  CA  LEU   222      75.612  46.266   2.518  1.00254.57           C
ATOM   1731  CB  LEU   222      76.520  45.744   1.391  1.00254.57           C
ATOM   1732  CG  LEU   222      75.755  44.914   0.340  1.00254.57           C
ATOM   1733  CD1 LEU   222      76.692  44.404  -0.767  1.00254.57           C
ATOM   1734  CD2 LEU   222      74.948  43.784   1.000  1.00254.57           C
ATOM   1735  C   LEU   222      76.463  46.972   3.520  1.00254.57           C
ATOM   1736  O   LEU   222      76.591  48.194   3.488  1.00254.57           O
ATOM   1737  N   GLU   223      77.056  46.197   4.459  1.00143.95           N
ATOM   1738  CA  GLU   223      77.902  46.800   5.450  1.00143.95           C
ATOM   1739  CB  GLU   223      77.240  47.033   6.824  1.00143.95           C
ATOM   1740  CG  GLU   223      76.147  48.104   6.844  1.00143.95           C
ATOM   1741  CD  GLU   223      74.795  47.420   6.698  1.00143.95           C
ATOM   1742  OE1 GLU   223      74.755  46.164   6.765  1.00143.95           O
ATOM   1743  OE2 GLU   223      73.780  48.149   6.525  1.00143.95           O
ATOM   1744  C   GLU   223      79.070  45.914   5.716  1.00143.95           C
ATOM   1745  O   GLU   223      79.008  44.694   5.560  1.00143.95           O
ATOM   1746  N   GLU   224      80.191  46.544   6.114  1.00121.90           N
ATOM   1747  CA  GLU   224      81.362  45.812   6.482  1.00121.90           C
ATOM   1748  CB  GLU   224      82.546  46.732   6.821  1.00121.90           C
ATOM   1749  CG  GLU   224      83.880  45.991   6.909  1.00121.90           C
ATOM   1750  CD  GLU   224      84.296  45.647   5.486  1.00121.90           C
ATOM   1751  OE1 GLU   224      83.457  45.846   4.566  1.00121.90           O
ATOM   1752  OE2 GLU   224      85.452  45.184   5.296  1.00121.90           O
ATOM   1753  C   GLU   224      80.998  45.068   7.717  1.00121.90           C
ATOM   1754  O   GLU   224      81.325  43.893   7.876  1.00121.90           O
ATOM   1755  N   LEU   225      80.273  45.752   8.622  1.00195.01           N
ATOM   1756  CA  LEU   225      79.887  45.109   9.834  1.00195.01           C
ATOM   1757  CB  LEU   225      79.518  46.077  10.971  1.00195.01           C
ATOM   1758  CG  LEU   225      80.693  46.931  11.481  1.00195.01           C
ATOM   1759  CD1 LEU   225      81.215  47.892  10.399  1.00195.01           C
ATOM   1760  CD2 LEU   225      80.322  47.645  12.790  1.00195.01           C
ATOM   1761  C   LEU   225      78.681  44.300   9.517  1.00195.01           C
ATOM   1762  O   LEU   225      77.581  44.821   9.340  1.00195.01           O
ATOM   1763  N   THR   226      78.881  42.977   9.424  1.00124.85           N
ATOM   1764  CA  THR   226      77.803  42.085   9.144  1.00124.85           C
ATOM   1765  CB  THR   226      78.071  41.195   7.962  1.00124.85           C
ATOM   1766  OG1 THR   226      76.947  40.369   7.699  1.00124.85           O
ATOM   1767  CG2 THR   226      79.311  40.335   8.262  1.00124.85           C
ATOM   1768  C   THR   226      77.671  41.218  10.352  1.00124.85           C
ATOM   1769  O   THR   226      78.668  40.758  10.907  1.00124.85           O
ATOM   1770  N   HIS   227      76.423  40.987  10.801  1.00112.67           N
ATOM   1771  CA  HIS   227      76.207  40.206  11.983  1.00112.67           C
ATOM   1772  ND1 HIS   227      72.941  41.913  13.086  1.00112.67           N
ATOM   1773  CG  HIS   227      74.272  41.622  12.886  1.00112.67           C
ATOM   1774  CB  HIS   227      74.759  40.254  12.502  1.00112.67           C
ATOM   1775  NE2 HIS   227      74.062  43.798  13.445  1.00112.67           N
ATOM   1776  CD2 HIS   227      74.944  42.785  13.110  1.00112.67           C
ATOM   1777  CE1 HIS   227      72.872  43.227  13.418  1.00112.67           C
ATOM   1778  C   HIS   227      76.502  38.772  11.668  1.00112.67           C
ATOM   1779  O   HIS   227      76.258  38.290  10.562  1.00112.67           O
ATOM   1780  N   PRO   228      77.051  38.089  12.635  1.00110.32           N
ATOM   1781  CA  PRO   228      77.352  36.687  12.535  1.00110.32           C
ATOM   1782  CD  PRO   228      77.137  38.586  13.996  1.00110.32           C
ATOM   1783  CB  PRO   228      77.961  36.310  13.884  1.00110.32           C
ATOM   1784  CG  PRO   228      77.337  37.328  14.858  1.00110.32           C
ATOM   1785  C   PRO   228      76.069  35.954  12.284  1.00110.32           C
ATOM   1786  O   PRO   228      76.104  34.838  11.769  1.00110.32           O
ATOM   1787  N   TRP   229      74.932  36.534  12.707  1.00120.61           N
ATOM   1788  CA  TRP   229      73.641  35.951  12.490  1.00120.61           C
ATOM   1789  CB  TRP   229      72.507  36.724  13.188  1.00120.61           C
ATOM   1790  CG  TRP   229      72.507  36.633  14.694  1.00120.61           C
ATOM   1791  CD2 TRP   229      72.938  37.685  15.569  1.00120.61           C
ATOM   1792  CD1 TRP   229      72.062  35.622  15.494  1.00120.61           C
ATOM   1793  NE1 TRP   229      72.199  35.974  16.815  1.00120.61           N
ATOM   1794  CE2 TRP   229      72.732  37.243  16.876  1.00120.61           C
ATOM   1795  CE3 TRP   229      73.452  38.921  15.305  1.00120.61           C
ATOM   1796  CZ2 TRP   229      73.039  38.037  17.944  1.00120.61           C
ATOM   1797  CZ3 TRP   229      73.769  39.713  16.385  1.00120.61           C
ATOM   1798  CH2 TRP   229      73.567  39.280  17.679  1.00120.61           C
ATOM   1799  C   TRP   229      73.340  35.992  11.016  1.00120.61           C
ATOM   1800  O   TRP   229      72.661  35.138  10.460  1.00120.61           O
ATOM   1801  N   PHE   230      73.736  37.059  10.323  1.00124.08           N
ATOM   1802  CA  PHE   230      73.477  37.076   8.911  1.00124.08           C
ATOM   1803  CB  PHE   230      73.709  38.460   8.282  1.00124.08           C
ATOM   1804  CG  PHE   230      73.835  38.258   6.811  1.00124.08           C
ATOM   1805  CD1 PHE   230      72.741  37.976   6.028  1.00124.08           C
ATOM   1806  CD2 PHE   230      75.069  38.364   6.214  1.00124.08           C
ATOM   1807  CE1 PHE   230      72.885  37.796   4.672  1.00124.08           C
ATOM   1808  CE2 PHE   230      75.218  38.186   4.859  1.00124.08           C
ATOM   1809  CZ  PHE   230      74.122  37.900   4.084  1.00124.08           C
ATOM   1810  C   PHE   230      74.351  36.097   8.190  1.00124.08           C
ATOM   1811  O   PHE   230      73.874  35.326   7.356  1.00124.08           O
ATOM   1812  N   SER   231      75.668  36.113   8.480  1.00 69.61           N
ATOM   1813  CA  SER   231      76.559  35.209   7.816  1.00 69.61           C
ATOM   1814  CB  SER   231      77.524  35.913   6.849  1.00 69.61           C
ATOM   1815  OG  SER   231      78.281  36.888   7.547  1.00 69.61           O
ATOM   1816  C   SER   231      77.373  34.531   8.873  1.00 69.61           C
ATOM   1817  O   SER   231      78.332  35.088   9.405  1.00 69.61           O
ATOM   1818  N   PRO   232      77.031  33.302   9.135  1.00 75.01           N
ATOM   1819  CA  PRO   232      77.674  32.566  10.187  1.00 75.01           C
ATOM   1820  CD  PRO   232      75.666  32.852   8.913  1.00 75.01           C
ATOM   1821  CB  PRO   232      76.844  31.297  10.366  1.00 75.01           C
ATOM   1822  CG  PRO   232      75.428  31.733   9.941  1.00 75.01           C
ATOM   1823  C   PRO   232      79.131  32.328   9.943  1.00 75.01           C
ATOM   1824  O   PRO   232      79.859  32.085  10.903  1.00 75.01           O
ATOM   1825  N   VAL   233      79.587  32.406   8.682  1.00 48.65           N
ATOM   1826  CA  VAL   233      80.966  32.164   8.362  1.00 48.65           C
ATOM   1827  CB  VAL   233      81.256  32.340   6.902  1.00 48.65           C
ATOM   1828  CG1 VAL   233      82.770  32.195   6.683  1.00 48.65           C
ATOM   1829  CG2 VAL   233      80.409  31.327   6.115  1.00 48.65           C
ATOM   1830  C   VAL   233      81.812  33.153   9.102  1.00 48.65           C
ATOM   1831  O   VAL   233      82.948  32.859   9.467  1.00 48.65           O
ATOM   1832  N   LEU   234      81.289  34.372   9.312  1.00119.62           N
ATOM   1833  CA  LEU   234      82.016  35.416   9.975  1.00119.62           C
ATOM   1834  CB  LEU   234      81.360  36.803   9.863  1.00119.62           C
ATOM   1835  CG  LEU   234      81.584  37.465   8.488  1.00119.62           C
ATOM   1836  CD1 LEU   234      83.066  37.815   8.286  1.00119.62           C
ATOM   1837  CD2 LEU   234      81.052  36.601   7.337  1.00119.62           C
ATOM   1838  C   LEU   234      82.270  35.115  11.426  1.00119.62           C
ATOM   1839  O   LEU   234      83.229  35.639  11.987  1.00119.62           O
ATOM   1840  N   TYR   235      81.431  34.298  12.095  1.00125.58           N
ATOM   1841  CA  TYR   235      81.557  34.145  13.525  1.00125.58           C
ATOM   1842  CB  TYR   235      80.389  33.353  14.140  1.00125.58           C
ATOM   1843  CG  TYR   235      80.322  33.680  15.593  1.00125.58           C
ATOM   1844  CD1 TYR   235      79.635  34.800  16.004  1.00125.58           C
ATOM   1845  CD2 TYR   235      80.926  32.888  16.541  1.00125.58           C
ATOM   1846  CE1 TYR   235      79.549  35.132  17.336  1.00125.58           C
ATOM   1847  CE2 TYR   235      80.843  33.214  17.875  1.00125.58           C
ATOM   1848  CZ  TYR   235      80.156  34.335  18.275  1.00125.58           C
ATOM   1849  OH  TYR   235      80.072  34.666  19.645  1.00125.58           O
ATOM   1850  C   TYR   235      82.838  33.453  13.899  1.00125.58           C
ATOM   1851  O   TYR   235      83.219  32.424  13.344  1.00125.58           O
ATOM   1852  N   PRO   236      83.539  34.100  14.802  1.00167.86           N
ATOM   1853  CA  PRO   236      84.779  33.590  15.341  1.00167.86           C
ATOM   1854  CD  PRO   236      83.510  35.553  14.798  1.00167.86           C
ATOM   1855  CB  PRO   236      85.505  34.794  15.937  1.00167.86           C
ATOM   1856  CG  PRO   236      84.928  35.998  15.176  1.00167.86           C
ATOM   1857  C   PRO   236      84.721  32.456  16.330  1.00167.86           C
ATOM   1858  O   PRO   236      85.663  31.666  16.346  1.00167.86           O
ATOM   1859  N   ASP   237      83.675  32.346  17.182  1.00 64.77           N
ATOM   1860  CA  ASP   237      83.733  31.323  18.198  1.00 64.77           C
ATOM   1861  CB  ASP   237      83.582  31.857  19.633  1.00 64.77           C
ATOM   1862  CG  ASP   237      83.907  30.730  20.609  1.00 64.77           C
ATOM   1863  OD1 ASP   237      84.237  29.609  20.139  1.00 64.77           O
ATOM   1864  OD2 ASP   237      83.827  30.978  21.842  1.00 64.77           O
ATOM   1865  C   ASP   237      82.640  30.328  17.977  1.00 64.77           C
ATOM   1866  O   ASP   237      81.474  30.579  18.279  1.00 64.77           O
ATOM   1867  N   LEU   238      83.019  29.188  17.377  1.00100.98           N
ATOM   1868  CA  LEU   238      82.194  28.063  17.047  1.00100.98           C
ATOM   1869  CB  LEU   238      82.759  27.233  15.887  1.00100.98           C
ATOM   1870  CG  LEU   238      82.848  28.057  14.589  1.00100.98           C
ATOM   1871  CD1 LEU   238      83.129  27.161  13.375  1.00100.98           C
ATOM   1872  CD2 LEU   238      81.612  28.949  14.399  1.00100.98           C
ATOM   1873  C   LEU   238      81.928  27.155  18.211  1.00100.98           C
ATOM   1874  O   LEU   238      81.056  26.293  18.132  1.00100.98           O
ATOM   1875  N   SER   239      82.733  27.243  19.286  1.00 91.38           N
ATOM   1876  CA  SER   239      82.617  26.300  20.365  1.00 91.38           C
ATOM   1877  CB  SER   239      83.641  26.546  21.485  1.00 91.38           C
ATOM   1878  OG  SER   239      84.960  26.402  20.980  1.00 91.38           O
ATOM   1879  C   SER   239      81.255  26.334  20.988  1.00 91.38           C
ATOM   1880  O   SER   239      80.567  27.351  20.983  1.00 91.38           O
ATOM   1881  N   GLY   240      80.821  25.168  21.513  1.00 27.45           N
ATOM   1882  CA  GLY   240      79.599  25.064  22.263  1.00 27.45           C
ATOM   1883  C   GLY   240      78.402  24.887  21.379  1.00 27.45           C
ATOM   1884  O   GLY   240      77.275  24.888  21.873  1.00 27.45           O
ATOM   1885  N   LEU   241      78.593  24.736  20.056  1.00 65.31           N
ATOM   1886  CA  LEU   241      77.467  24.560  19.176  1.00 65.31           C
ATOM   1887  CB  LEU   241      77.753  25.009  17.735  1.00 65.31           C
ATOM   1888  CG  LEU   241      78.069  26.516  17.651  1.00 65.31           C
ATOM   1889  CD1 LEU   241      78.317  26.961  16.203  1.00 65.31           C
ATOM   1890  CD2 LEU   241      76.995  27.359  18.360  1.00 65.31           C
ATOM   1891  C   LEU   241      77.057  23.109  19.192  1.00 65.31           C
ATOM   1892  O   LEU   241      77.798  22.240  19.646  1.00 65.31           O
ATOM   1893  N   PRO   242      75.866  22.826  18.729  1.00110.50           N
ATOM   1894  CA  PRO   242      75.358  21.472  18.763  1.00110.50           C
ATOM   1895  CD  PRO   242      74.798  23.806  18.839  1.00110.50           C
ATOM   1896  CB  PRO   242      73.849  21.588  18.566  1.00110.50           C
ATOM   1897  CG  PRO   242      73.514  22.999  19.080  1.00110.50           C
ATOM   1898  C   PRO   242      75.996  20.583  17.741  1.00110.50           C
ATOM   1899  O   PRO   242      76.577  21.094  16.786  1.00110.50           O
ATOM   1900  N   PRO   243      75.886  19.287  17.894  1.00 73.80           N
ATOM   1901  CA  PRO   243      76.450  18.385  16.933  1.00 73.80           C
ATOM   1902  CD  PRO   243      75.697  18.661  19.193  1.00 73.80           C
ATOM   1903  CB  PRO   243      76.205  16.986  17.492  1.00 73.80           C
ATOM   1904  CG  PRO   243      76.190  17.212  19.018  1.00 73.80           C
ATOM   1905  C   PRO   243      75.790  18.695  15.636  1.00 73.80           C
ATOM   1906  O   PRO   243      74.610  19.043  15.644  1.00 73.80           O
ATOM   1907  N   ALA   244      76.525  18.598  14.511  1.00 47.40           N
ATOM   1908  CA  ALA   244      75.918  19.045  13.297  1.00 47.40           C
ATOM   1909  CB  ALA   244      76.380  20.448  12.870  1.00 47.40           C
ATOM   1910  C   ALA   244      76.216  18.127  12.157  1.00 47.40           C
ATOM   1911  O   ALA   244      77.197  17.385  12.151  1.00 47.40           O
ATOM   1912  N   TYR   245      75.313  18.166  11.157  1.00150.81           N
ATOM   1913  CA  TYR   245      75.437  17.459   9.917  1.00150.81           C
ATOM   1914  CB  TYR   245      74.221  16.561   9.614  1.00150.81           C
ATOM   1915  CG  TYR   245      74.327  15.979   8.239  1.00150.81           C
ATOM   1916  CD1 TYR   245      74.989  14.793   8.000  1.00150.81           C
ATOM   1917  CD2 TYR   245      73.752  16.630   7.173  1.00150.81           C
ATOM   1918  CE1 TYR   245      75.075  14.267   6.729  1.00150.81           C
ATOM   1919  CE2 TYR   245      73.830  16.116   5.901  1.00150.81           C
ATOM   1920  CZ  TYR   245      74.492  14.934   5.677  1.00150.81           C
ATOM   1921  OH  TYR   245      74.560  14.426   4.361  1.00150.81           O
ATOM   1922  C   TYR   245      75.466  18.525   8.866  1.00150.81           C
ATOM   1923  O   TYR   245      74.606  19.404   8.853  1.00150.81           O
ATOM   1924  N   ILE   246      76.485  18.513   7.983  1.00 99.76           N
ATOM   1925  CA  ILE   246      76.517  19.505   6.944  1.00 99.76           C
ATOM   1926  CB  ILE   246      77.538  20.584   7.177  1.00 99.76           C
ATOM   1927  CG1 ILE   246      77.363  21.728   6.165  1.00 99.76           C
ATOM   1928  CG2 ILE   246      78.930  19.935   7.167  1.00 99.76           C
ATOM   1929  CD1 ILE   246      78.180  22.974   6.505  1.00 99.76           C
ATOM   1930  C   ILE   246      76.831  18.822   5.648  1.00 99.76           C
ATOM   1931  O   ILE   246      77.770  18.032   5.562  1.00 99.76           O
ATOM   1932  N   ALA   247      76.047  19.115   4.590  1.00 43.86           N
ATOM   1933  CA  ALA   247      76.290  18.481   3.324  1.00 43.86           C
ATOM   1934  CB  ALA   247      75.117  17.615   2.832  1.00 43.86           C
ATOM   1935  C   ALA   247      76.523  19.539   2.289  1.00 43.86           C
ATOM   1936  O   ALA   247      75.973  20.638   2.362  1.00 43.86           O
ATOM   1937  N   THR   248      77.378  19.223   1.293  1.00 43.84           N
ATOM   1938  CA  THR   248      77.686  20.137   0.230  1.00 43.84           C
ATOM   1939  CB  THR   248      79.055  20.739   0.361  1.00 43.84           C
ATOM   1940  OG1 THR   248      80.035  19.714   0.379  1.00 43.84           O
ATOM   1941  CG2 THR   248      79.123  21.538   1.672  1.00 43.84           C
ATOM   1942  C   THR   248      77.624  19.383  -1.068  1.00 43.84           C
ATOM   1943  O   THR   248      77.605  18.152  -1.082  1.00 43.84           O
ATOM   1944  N   ALA   249      77.571  20.125  -2.196  1.00 45.03           N
ATOM   1945  CA  ALA   249      77.479  19.537  -3.506  1.00 45.03           C
ATOM   1946  CB  ALA   249      76.242  19.989  -4.303  1.00 45.03           C
ATOM   1947  C   ALA   249      78.687  19.940  -4.295  1.00 45.03           C
ATOM   1948  O   ALA   249      79.270  20.998  -4.074  1.00 45.03           O
ATOM   1949  N   GLN   250      79.089  19.086  -5.256  1.00160.01           N
ATOM   1950  CA  GLN   250      80.303  19.292  -5.997  1.00160.01           C
ATOM   1951  CB  GLN   250      80.616  18.130  -6.955  1.00160.01           C
ATOM   1952  CG  GLN   250      81.875  18.359  -7.792  1.00160.01           C
ATOM   1953  CD  GLN   250      83.068  18.480  -6.855  1.00160.01           C
ATOM   1954  OE1 GLN   250      83.747  19.505  -6.831  1.00160.01           O
ATOM   1955  NE2 GLN   250      83.337  17.406  -6.065  1.00160.01           N
ATOM   1956  C   GLN   250      80.291  20.548  -6.821  1.00160.01           C
ATOM   1957  O   GLN   250      81.248  21.319  -6.758  1.00160.01           O
ATOM   1958  N   TYR   251      79.228  20.818  -7.609  1.00211.10           N
ATOM   1959  CA  TYR   251      79.338  21.993  -8.429  1.00211.10           C
ATOM   1960  CB  TYR   251      78.990  21.755  -9.906  1.00211.10           C
ATOM   1961  CG  TYR   251      80.051  20.878 -10.471  1.00211.10           C
ATOM   1962  CD1 TYR   251      79.952  19.510 -10.375  1.00211.10           C
ATOM   1963  CD2 TYR   251      81.153  21.426 -11.087  1.00211.10           C
ATOM   1964  CE1 TYR   251      80.932  18.700 -10.898  1.00211.10           C
ATOM   1965  CE2 TYR   251      82.138  20.622 -11.612  1.00211.10           C
ATOM   1966  CZ  TYR   251      82.026  19.255 -11.518  1.00211.10           C
ATOM   1967  OH  TYR   251      83.032  18.423 -12.054  1.00211.10           O
ATOM   1968  C   TYR   251      78.418  23.051  -7.919  1.00211.10           C
ATOM   1969  O   TYR   251      77.666  23.662  -8.677  1.00211.10           O
ATOM   1970  N   ASP   252      78.530  23.340  -6.615  1.00105.90           N
ATOM   1971  CA  ASP   252      77.741  24.330  -5.949  1.00105.90           C
ATOM   1972  CB  ASP   252      77.072  23.711  -4.701  1.00105.90           C
ATOM   1973  CG  ASP   252      76.094  24.658  -4.025  1.00105.90           C
ATOM   1974  OD1 ASP   252      76.109  25.867  -4.364  1.00105.90           O
ATOM   1975  OD2 ASP   252      75.324  24.186  -3.145  1.00105.90           O
ATOM   1976  C   ASP   252      78.718  25.381  -5.491  1.00105.90           C
ATOM   1977  O   ASP   252      79.728  25.023  -4.890  1.00105.90           O
ATOM   1978  N   PRO   253      78.534  26.653  -5.761  1.00138.65           N
ATOM   1979  CA  PRO   253      79.415  27.692  -5.294  1.00138.65           C
ATOM   1980  CD  PRO   253      77.402  27.195  -6.477  1.00138.65           C
ATOM   1981  CB  PRO   253      78.706  29.007  -5.519  1.00138.65           C
ATOM   1982  CG  PRO   253      77.258  28.605  -5.884  1.00138.65           C
ATOM   1983  C   PRO   253      79.558  27.648  -3.822  1.00138.65           C
ATOM   1984  O   PRO   253      80.584  28.090  -3.311  1.00138.65           O
ATOM   1985  N   LEU   254      78.486  27.216  -3.151  1.00 95.63           N
ATOM   1986  CA  LEU   254      78.344  27.185  -1.728  1.00 95.63           C
ATOM   1987  CB  LEU   254      76.907  26.862  -1.283  1.00 95.63           C
ATOM   1988  CG  LEU   254      75.879  27.931  -1.703  1.00 95.63           C
ATOM   1989  CD1 LEU   254      74.472  27.577  -1.197  1.00 95.63           C
ATOM   1990  CD2 LEU   254      76.326  29.342  -1.286  1.00 95.63           C
ATOM   1991  C   LEU   254      79.251  26.157  -1.126  1.00 95.63           C
ATOM   1992  O   LEU   254      79.499  26.177   0.077  1.00 95.63           O
ATOM   1993  N   ARG   255      79.753  25.210  -1.935  1.00138.13           N
ATOM   1994  CA  ARG   255      80.453  24.071  -1.409  1.00138.13           C
ATOM   1995  CB  ARG   255      81.080  23.215  -2.519  1.00138.13           C
ATOM   1996  CG  ARG   255      81.707  21.919  -2.006  1.00138.13           C
ATOM   1997  CD  ARG   255      82.726  21.312  -2.972  1.00138.13           C
ATOM   1998  NE  ARG   255      84.071  21.716  -2.482  1.00138.13           N
ATOM   1999  CZ  ARG   255      85.138  20.881  -2.639  1.00138.13           C
ATOM   2000  NH1 ARG   255      84.981  19.688  -3.282  1.00138.13           N
ATOM   2001  NH2 ARG   255      86.363  21.240  -2.157  1.00138.13           N
ATOM   2002  C   ARG   255      81.581  24.445  -0.487  1.00138.13           C
ATOM   2003  O   ARG   255      81.686  23.902   0.610  1.00138.13           O
ATOM   2004  N   ASP   256      82.450  25.385  -0.882  1.00107.07           N
ATOM   2005  CA  ASP   256      83.620  25.684  -0.103  1.00107.07           C
ATOM   2006  CB  ASP   256      84.491  26.755  -0.775  1.00107.07           C
ATOM   2007  CG  ASP   256      85.871  26.702  -0.148  1.00107.07           C
ATOM   2008  OD1 ASP   256      86.056  25.869   0.778  1.00107.07           O
ATOM   2009  OD2 ASP   256      86.758  27.483  -0.586  1.00107.07           O
ATOM   2010  C   ASP   256      83.264  26.225   1.246  1.00107.07           C
ATOM   2011  O   ASP   256      83.867  25.852   2.250  1.00107.07           O
ATOM   2012  N   VAL   257      82.279  27.134   1.308  1.00 54.83           N
ATOM   2013  CA  VAL   257      81.946  27.776   2.543  1.00 54.83           C
ATOM   2014  CB  VAL   257      80.890  28.828   2.384  1.00 54.83           C
ATOM   2015  CG1 VAL   257      80.591  29.428   3.766  1.00 54.83           C
ATOM   2016  CG2 VAL   257      81.380  29.852   1.346  1.00 54.83           C
ATOM   2017  C   VAL   257      81.430  26.745   3.488  1.00 54.83           C
ATOM   2018  O   VAL   257      81.693  26.827   4.684  1.00 54.83           O
ATOM   2019  N   GLY   258      80.656  25.767   2.979  1.00 30.87           N
ATOM   2020  CA  GLY   258      80.096  24.741   3.810  1.00 30.87           C
ATOM   2021  C   GLY   258      81.184  23.893   4.398  1.00 30.87           C
ATOM   2022  O   GLY   258      81.167  23.576   5.587  1.00 30.87           O
ATOM   2023  N   LYS   259      82.168  23.494   3.571  1.00104.83           N
ATOM   2024  CA  LYS   259      83.227  22.646   4.041  1.00104.83           C
ATOM   2025  CB  LYS   259      84.211  22.251   2.926  1.00104.83           C
ATOM   2026  CG  LYS   259      85.382  21.394   3.416  1.00104.83           C
ATOM   2027  CD  LYS   259      84.977  20.011   3.929  1.00104.83           C
ATOM   2028  CE  LYS   259      86.162  19.176   4.420  1.00104.83           C
ATOM   2029  NZ  LYS   259      85.688  17.854   4.888  1.00104.83           N
ATOM   2030  C   LYS   259      84.014  23.367   5.084  1.00104.83           C
ATOM   2031  O   LYS   259      84.362  22.798   6.117  1.00104.83           O
ATOM   2032  N   LEU   260      84.303  24.656   4.839  1.00 37.98           N
ATOM   2033  CA  LEU   260      85.122  25.422   5.731  1.00 37.98           C
ATOM   2034  CB  LEU   260      85.409  26.837   5.202  1.00 37.98           C
ATOM   2035  CG  LEU   260      86.176  26.842   3.865  1.00 37.98           C
ATOM   2036  CD1 LEU   260      86.508  28.273   3.414  1.00 37.98           C
ATOM   2037  CD2 LEU   260      87.410  25.927   3.922  1.00 37.98           C
ATOM   2038  C   LEU   260      84.436  25.551   7.052  1.00 37.98           C
ATOM   2039  O   LEU   260      85.076  25.479   8.099  1.00 37.98           O
ATOM   2040  N   TYR   261      83.108  25.757   7.040  1.00 59.49           N
ATOM   2041  CA  TYR   261      82.379  25.951   8.261  1.00 59.49           C
ATOM   2042  CB  TYR   261      80.905  26.293   7.989  1.00 59.49           C
ATOM   2043  CG  TYR   261      80.288  26.863   9.220  1.00 59.49           C
ATOM   2044  CD1 TYR   261      80.621  28.137   9.620  1.00 59.49           C
ATOM   2045  CD2 TYR   261      79.364  26.154   9.952  1.00 59.49           C
ATOM   2046  CE1 TYR   261      80.055  28.691  10.743  1.00 59.49           C
ATOM   2047  CE2 TYR   261      78.793  26.704  11.077  1.00 59.49           C
ATOM   2048  CZ  TYR   261      79.141  27.973  11.475  1.00 59.49           C
ATOM   2049  OH  TYR   261      78.559  28.544  12.626  1.00 59.49           O
ATOM   2050  C   TYR   261      82.444  24.677   9.052  1.00 59.49           C
ATOM   2051  O   TYR   261      82.667  24.689  10.263  1.00 59.49           O
ATOM   2052  N   ALA   262      82.267  23.528   8.373  1.00 28.82           N
ATOM   2053  CA  ALA   262      82.275  22.257   9.040  1.00 28.82           C
ATOM   2054  CB  ALA   262      82.012  21.081   8.085  1.00 28.82           C
ATOM   2055  C   ALA   262      83.620  22.044   9.667  1.00 28.82           C
ATOM   2056  O   ALA   262      83.719  21.531  10.781  1.00 28.82           O
ATOM   2057  N   GLU   263      84.697  22.434   8.961  1.00 34.29           N
ATOM   2058  CA  GLU   263      86.032  22.234   9.450  1.00 34.29           C
ATOM   2059  CB  GLU   263      87.102  22.722   8.458  1.00 34.29           C
ATOM   2060  CG  GLU   263      88.530  22.505   8.964  1.00 34.29           C
ATOM   2061  CD  GLU   263      89.488  23.314   8.099  1.00 34.29           C
ATOM   2062  OE1 GLU   263      89.326  23.305   6.850  1.00 34.29           O
ATOM   2063  OE2 GLU   263      90.403  23.950   8.687  1.00 34.29           O
ATOM   2064  C   GLU   263      86.220  23.027  10.707  1.00 34.29           C
ATOM   2065  O   GLU   263      86.785  22.537  11.684  1.00 34.29           O
ATOM   2066  N   ALA   264      85.744  24.286  10.709  1.00 28.05           N
ATOM   2067  CA  ALA   264      85.911  25.154  11.837  1.00 28.05           C
ATOM   2068  CB  ALA   264      85.394  26.578  11.581  1.00 28.05           C
ATOM   2069  C   ALA   264      85.170  24.589  13.008  1.00 28.05           C
ATOM   2070  O   ALA   264      85.655  24.645  14.137  1.00 28.05           O
ATOM   2071  N   LEU   265      83.967  24.029  12.771  1.00 48.29           N
ATOM   2072  CA  LEU   265      83.194  23.487  13.851  1.00 48.29           C
ATOM   2073  CB  LEU   265      81.844  22.893  13.401  1.00 48.29           C
ATOM   2074  CG  LEU   265      80.788  23.950  13.033  1.00 48.29           C
ATOM   2075  CD1 LEU   265      79.470  23.288  12.598  1.00 48.29           C
ATOM   2076  CD2 LEU   265      80.564  24.934  14.194  1.00 48.29           C
ATOM   2077  C   LEU   265      83.974  22.381  14.489  1.00 48.29           C
ATOM   2078  O   LEU   265      84.068  22.306  15.712  1.00 48.29           O
ATOM   2079  N   ASN   266      84.584  21.503  13.671  1.00 49.24           N
ATOM   2080  CA  ASN   266      85.329  20.403  14.210  1.00 49.24           C
ATOM   2081  CB  ASN   266      85.870  19.445  13.136  1.00 49.24           C
ATOM   2082  CG  ASN   266      84.698  18.598  12.661  1.00 49.24           C
ATOM   2083  OD1 ASN   266      84.427  18.490  11.466  1.00 49.24           O
ATOM   2084  ND2 ASN   266      83.979  17.972  13.631  1.00 49.24           N
ATOM   2085  C   ASN   266      86.486  20.933  15.005  1.00 49.24           C
ATOM   2086  O   ASN   266      86.801  20.403  16.069  1.00 49.24           O
ATOM   2087  N   LYS   267      87.136  22.010  14.521  1.00113.90           N
ATOM   2088  CA  LYS   267      88.265  22.589  15.202  1.00113.90           C
ATOM   2089  CB  LYS   267      88.778  23.865  14.509  1.00113.90           C
ATOM   2090  CG  LYS   267      89.563  23.628  13.218  1.00113.90           C
ATOM   2091  CD  LYS   267      90.902  22.926  13.451  1.00113.90           C
ATOM   2092  CE  LYS   267      91.941  23.827  14.124  1.00113.90           C
ATOM   2093  NZ  LYS   267      93.140  23.040  14.484  1.00113.90           N
ATOM   2094  C   LYS   267      87.794  23.015  16.556  1.00113.90           C
ATOM   2095  O   LYS   267      88.506  22.888  17.552  1.00113.90           O
ATOM   2096  N   ALA   268      86.556  23.532  16.595  1.00 57.03           N
ATOM   2097  CA  ALA   268      85.871  24.041  17.748  1.00 57.03           C
ATOM   2098  CB  ALA   268      84.490  24.630  17.411  1.00 57.03           C
ATOM   2099  C   ALA   268      85.662  22.940  18.739  1.00 57.03           C
ATOM   2100  O   ALA   268      85.519  23.209  19.929  1.00 57.03           O
ATOM   2101  N   GLY   269      85.572  21.676  18.279  1.00 28.89           N
ATOM   2102  CA  GLY   269      85.366  20.599  19.206  1.00 28.89           C
ATOM   2103  C   GLY   269      83.959  20.107  19.078  1.00 28.89           C
ATOM   2104  O   GLY   269      83.525  19.243  19.838  1.00 28.89           O
ATOM   2105  N   VAL   270      83.197  20.659  18.116  1.00 36.85           N
ATOM   2106  CA  VAL   270      81.849  20.207  17.914  1.00 36.85           C
ATOM   2107  CB  VAL   270      80.998  21.198  17.174  1.00 36.85           C
ATOM   2108  CG1 VAL   270      79.603  20.588  16.951  1.00 36.85           C
ATOM   2109  CG2 VAL   270      80.983  22.517  17.965  1.00 36.85           C
ATOM   2110  C   VAL   270      81.887  18.946  17.104  1.00 36.85           C
ATOM   2111  O   VAL   270      82.756  18.767  16.252  1.00 36.85           O
ATOM   2112  N   LYS   271      80.953  18.011  17.380  1.00105.32           N
ATOM   2113  CA  LYS   271      80.912  16.797  16.614  1.00105.32           C
ATOM   2114  CB  LYS   271      80.100  15.667  17.271  1.00105.32           C
ATOM   2115  CG  LYS   271      80.631  15.222  18.635  1.00105.32           C
ATOM   2116  CD  LYS   271      80.382  16.240  19.752  1.00105.32           C
ATOM   2117  CE  LYS   271      80.878  15.779  21.126  1.00105.32           C
ATOM   2118  NZ  LYS   271      80.523  16.777  22.159  1.00105.32           N
ATOM   2119  C   LYS   271      80.236  17.126  15.324  1.00105.32           C
ATOM   2120  O   LYS   271      79.151  17.708  15.316  1.00105.32           O
ATOM   2121  N   VAL   272      80.854  16.754  14.186  1.00 46.47           N
ATOM   2122  CA  VAL   272      80.214  17.097  12.952  1.00 46.47           C
ATOM   2123  CB  VAL   272      80.774  18.338  12.321  1.00 46.47           C
ATOM   2124  CG1 VAL   272      80.039  18.598  10.995  1.00 46.47           C
ATOM   2125  CG2 VAL   272      80.675  19.490  13.334  1.00 46.47           C
ATOM   2126  C   VAL   272      80.385  15.996  11.959  1.00 46.47           C
ATOM   2127  O   VAL   272      81.386  15.279  11.956  1.00 46.47           O
ATOM   2128  N   GLU   273      79.361  15.818  11.102  1.00 65.70           N
ATOM   2129  CA  GLU   273      79.482  14.914  10.001  1.00 65.70           C
ATOM   2130  CB  GLU   273      78.322  13.923   9.813  1.00 65.70           C
ATOM   2131  CG  GLU   273      78.574  13.012   8.607  1.00 65.70           C
ATOM   2132  CD  GLU   273      77.299  12.265   8.243  1.00 65.70           C
ATOM   2133  OE1 GLU   273      76.386  12.178   9.106  1.00 65.70           O
ATOM   2134  OE2 GLU   273      77.224  11.774   7.083  1.00 65.70           O
ATOM   2135  C   GLU   273      79.455  15.796   8.801  1.00 65.70           C
ATOM   2136  O   GLU   273      78.537  16.600   8.639  1.00 65.70           O
ATOM   2137  N   ILE   274      80.480  15.689   7.937  1.00 78.90           N
ATOM   2138  CA  ILE   274      80.494  16.518   6.771  1.00 78.90           C
ATOM   2139  CB  ILE   274      81.683  17.435   6.691  1.00 78.90           C
ATOM   2140  CG1 ILE   274      81.489  18.460   5.562  1.00 78.90           C
ATOM   2141  CG2 ILE   274      82.957  16.586   6.561  1.00 78.90           C
ATOM   2142  CD1 ILE   274      82.521  19.588   5.579  1.00 78.90           C
ATOM   2143  C   ILE   274      80.518  15.618   5.580  1.00 78.90           C
ATOM   2144  O   ILE   274      81.298  14.667   5.521  1.00 78.90           O
ATOM   2145  N   GLU   275      79.626  15.873   4.603  1.00 83.00           N
ATOM   2146  CA  GLU   275      79.625  15.041   3.441  1.00 83.00           C
ATOM   2147  CB  GLU   275      78.471  14.026   3.418  1.00 83.00           C
ATOM   2148  CG  GLU   275      78.371  13.238   2.109  1.00 83.00           C
ATOM   2149  CD  GLU   275      79.553  12.286   2.018  1.00 83.00           C
ATOM   2150  OE1 GLU   275      80.710  12.760   2.170  1.00 83.00           O
ATOM   2151  OE2 GLU   275      79.314  11.070   1.795  1.00 83.00           O
ATOM   2152  C   GLU   275      79.475  15.891   2.225  1.00 83.00           C
ATOM   2153  O   GLU   275      78.491  16.612   2.066  1.00 83.00           O
ATOM   2154  N   ASN   276      80.476  15.818   1.329  1.00 52.68           N
ATOM   2155  CA  ASN   276      80.391  16.489   0.067  1.00 52.68           C
ATOM   2156  CB  ASN   276      81.696  17.166  -0.381  1.00 52.68           C
ATOM   2157  CG  ASN   276      81.469  17.720  -1.781  1.00 52.68           C
ATOM   2158  OD1 ASN   276      81.424  16.967  -2.751  1.00 52.68           O
ATOM   2159  ND2 ASN   276      81.319  19.064  -1.909  1.00 52.68           N
ATOM   2160  C   ASN   276      80.099  15.413  -0.925  1.00 52.68           C
ATOM   2161  O   ASN   276      80.864  14.459  -1.055  1.00 52.68           O
ATOM   2162  N   PHE   277      78.981  15.543  -1.662  1.00 71.85           N
ATOM   2163  CA  PHE   277      78.609  14.512  -2.586  1.00 71.85           C
ATOM   2164  CB  PHE   277      77.098  14.421  -2.827  1.00 71.85           C
ATOM   2165  CG  PHE   277      76.488  13.878  -1.580  1.00 71.85           C
ATOM   2166  CD1 PHE   277      76.191  14.702  -0.517  1.00 71.85           C
ATOM   2167  CD2 PHE   277      76.219  12.532  -1.479  1.00 71.85           C
ATOM   2168  CE1 PHE   277      75.627  14.188   0.627  1.00 71.85           C
ATOM   2169  CE2 PHE   277      75.655  12.013  -0.339  1.00 71.85           C
ATOM   2170  CZ  PHE   277      75.359  12.843   0.715  1.00 71.85           C
ATOM   2171  C   PHE   277      79.295  14.739  -3.893  1.00 71.85           C
ATOM   2172  O   PHE   277      79.460  15.873  -4.342  1.00 71.85           O
ATOM   2173  N   GLU   278      79.721  13.625  -4.524  1.00263.90           N
ATOM   2174  CA  GLU   278      80.551  13.659  -5.691  1.00263.90           C
ATOM   2175  CB  GLU   278      81.137  12.287  -6.053  1.00263.90           C
ATOM   2176  CG  GLU   278      81.971  12.340  -7.334  1.00263.90           C
ATOM   2177  CD  GLU   278      83.101  13.336  -7.115  1.00263.90           C
ATOM   2178  OE1 GLU   278      83.398  13.641  -5.929  1.00263.90           O
ATOM   2179  OE2 GLU   278      83.677  13.808  -8.131  1.00263.90           O
ATOM   2180  C   GLU   278      79.963  14.212  -6.948  1.00263.90           C
ATOM   2181  O   GLU   278      80.502  15.161  -7.487  1.00263.90           O
ATOM   2182  N   ASP   279      78.846  13.740  -7.502  1.00236.04           N
ATOM   2183  CA  ASP   279      78.680  14.354  -8.794  1.00236.04           C
ATOM   2184  CB  ASP   279      78.680  13.336  -9.950  1.00236.04           C
ATOM   2185  CG  ASP   279      78.934  14.087 -11.250  1.00236.04           C
ATOM   2186  OD1 ASP   279      78.315  15.168 -11.446  1.00236.04           O
ATOM   2187  OD2 ASP   279      79.766  13.596 -12.059  1.00236.04           O
ATOM   2188  C   ASP   279      77.394  15.090  -8.811  1.00236.04           C
ATOM   2189  O   ASP   279      76.492  14.775  -9.586  1.00236.04           O
ATOM   2190  N   LEU   280      77.286  16.132  -7.972  1.00194.79           N
ATOM   2191  CA  LEU   280      76.033  16.814  -7.941  1.00194.79           C
ATOM   2192  CB  LEU   280      75.135  16.418  -6.760  1.00194.79           C
ATOM   2193  CG  LEU   280      75.885  15.986  -5.495  1.00194.79           C
ATOM   2194  CD1 LEU   280      76.831  17.082  -4.992  1.00194.79           C
ATOM   2195  CD2 LEU   280      74.885  15.512  -4.430  1.00194.79           C
ATOM   2196  C   LEU   280      76.207  18.296  -7.993  1.00194.79           C
ATOM   2197  O   LEU   280      77.316  18.813  -8.115  1.00194.79           O
ATOM   2198  N   ILE   281      75.068  19.018  -7.976  1.00146.46           N
ATOM   2199  CA  ILE   281      75.066  20.451  -8.040  1.00146.46           C
ATOM   2200  CB  ILE   281      74.753  20.986  -9.414  1.00146.46           C
ATOM   2201  CG1 ILE   281      73.372  20.530  -9.922  1.00146.46           C
ATOM   2202  CG2 ILE   281      75.904  20.550 -10.334  1.00146.46           C
ATOM   2203  CD1 ILE   281      72.175  21.234  -9.293  1.00146.46           C
ATOM   2204  C   ILE   281      74.066  20.953  -7.048  1.00146.46           C
ATOM   2205  O   ILE   281      73.353  20.168  -6.427  1.00146.46           O
ATOM   2206  N   HIS   282      74.018  22.283  -6.833  1.00 71.85           N
ATOM   2207  CA  HIS   282      73.107  22.801  -5.852  1.00 71.85           C
ATOM   2208  ND1 HIS   282      72.761  25.049  -3.284  1.00 71.85           N
ATOM   2209  CG  HIS   282      72.367  24.922  -4.597  1.00 71.85           C
ATOM   2210  CB  HIS   282      73.217  24.313  -5.669  1.00 71.85           C
ATOM   2211  NE2 HIS   282      70.745  25.975  -3.438  1.00 71.85           N
ATOM   2212  CD2 HIS   282      71.133  25.491  -4.674  1.00 71.85           C
ATOM   2213  CE1 HIS   282      71.755  25.687  -2.635  1.00 71.85           C
ATOM   2214  C   HIS   282      71.700  22.501  -6.260  1.00 71.85           C
ATOM   2215  O   HIS   282      71.250  22.909  -7.329  1.00 71.85           O
ATOM   2216  N   GLY   283      70.950  21.806  -5.381  1.00 34.38           N
ATOM   2217  CA  GLY   283      69.569  21.514  -5.655  1.00 34.38           C
ATOM   2218  C   GLY   283      69.425  20.255  -6.467  1.00 34.38           C
ATOM   2219  O   GLY   283      68.356  19.978  -7.008  1.00 34.38           O
ATOM   2220  N   PHE   284      70.490  19.440  -6.549  1.00104.49           N
ATOM   2221  CA  PHE   284      70.483  18.212  -7.300  1.00104.49           C
ATOM   2222  CB  PHE   284      71.850  17.509  -7.272  1.00104.49           C
ATOM   2223  CG  PHE   284      71.778  16.338  -8.187  1.00104.49           C
ATOM   2224  CD1 PHE   284      72.041  16.497  -9.528  1.00104.49           C
ATOM   2225  CD2 PHE   284      71.452  15.089  -7.711  1.00104.49           C
ATOM   2226  CE1 PHE   284      71.979  15.426 -10.386  1.00104.49           C
ATOM   2227  CE2 PHE   284      71.387  14.013  -8.565  1.00104.49           C
ATOM   2228  CZ  PHE   284      71.653  14.182  -9.903  1.00104.49           C
ATOM   2229  C   PHE   284      69.497  17.292  -6.656  1.00104.49           C
ATOM   2230  O   PHE   284      68.894  16.437  -7.304  1.00104.49           O
ATOM   2231  N   ALA   285      69.321  17.461  -5.335  1.00 51.40           N
ATOM   2232  CA  ALA   285      68.462  16.647  -4.527  1.00 51.40           C
ATOM   2233  CB  ALA   285      68.369  17.139  -3.072  1.00 51.40           C
ATOM   2234  C   ALA   285      67.086  16.699  -5.109  1.00 51.40           C
ATOM   2235  O   ALA   285      66.324  15.743  -4.979  1.00 51.40           O
ATOM   2236  N   GLN   286      66.740  17.815  -5.779  1.00113.20           N
ATOM   2237  CA  GLN   286      65.428  17.997  -6.330  1.00113.20           C
ATOM   2238  CB  GLN   286      65.315  19.225  -7.244  1.00113.20           C
ATOM   2239  CG  GLN   286      66.157  19.084  -8.513  1.00113.20           C
ATOM   2240  CD  GLN   286      65.740  20.170  -9.492  1.00113.20           C
ATOM   2241  OE1 GLN   286      65.098  19.893 -10.504  1.00113.20           O
ATOM   2242  NE2 GLN   286      66.107  21.443  -9.188  1.00113.20           N
ATOM   2243  C   GLN   286      65.127  16.823  -7.194  1.00113.20           C
ATOM   2244  O   GLN   286      63.971  16.419  -7.304  1.00113.20           O
ATOM   2245  N   PHE   287      66.138  16.264  -7.881  1.00169.11           N
ATOM   2246  CA  PHE   287      65.807  15.078  -8.608  1.00169.11           C
ATOM   2247  CB  PHE   287      66.819  14.745  -9.717  1.00169.11           C
ATOM   2248  CG  PHE   287      66.762  15.889 -10.672  1.00169.11           C
ATOM   2249  CD1 PHE   287      65.856  15.894 -11.707  1.00169.11           C
ATOM   2250  CD2 PHE   287      67.603  16.968 -10.519  1.00169.11           C
ATOM   2251  CE1 PHE   287      65.797  16.952 -12.584  1.00169.11           C
ATOM   2252  CE2 PHE   287      67.551  18.030 -11.392  1.00169.11           C
ATOM   2253  CZ  PHE   287      66.648  18.020 -12.429  1.00169.11           C
ATOM   2254  C   PHE   287      65.799  13.984  -7.585  1.00169.11           C
ATOM   2255  O   PHE   287      66.722  13.175  -7.487  1.00169.11           O
ATOM   2256  N   TYR   288      64.715  13.972  -6.786  1.00117.88           N
ATOM   2257  CA  TYR   288      64.468  13.060  -5.711  1.00117.88           C
ATOM   2258  CB  TYR   288      63.237  13.436  -4.868  1.00117.88           C
ATOM   2259  CG  TYR   288      63.514  14.724  -4.170  1.00117.88           C
ATOM   2260  CD1 TYR   288      64.138  14.736  -2.943  1.00117.88           C
ATOM   2261  CD2 TYR   288      63.154  15.921  -4.741  1.00117.88           C
ATOM   2262  CE1 TYR   288      64.395  15.923  -2.297  1.00117.88           C
ATOM   2263  CE2 TYR   288      63.407  17.111  -4.104  1.00117.88           C
ATOM   2264  CZ  TYR   288      64.027  17.112  -2.878  1.00117.88           C
ATOM   2265  OH  TYR   288      64.287  18.333  -2.222  1.00117.88           O
ATOM   2266  C   TYR   288      64.213  11.717  -6.277  1.00117.88           C
ATOM   2267  O   TYR   288      64.624  10.707  -5.705  1.00117.88           O
ATOM   2268  N   SER   289      63.529  11.686  -7.439  1.00170.86           N
ATOM   2269  CA  SER   289      63.160  10.464  -8.093  1.00170.86           C
ATOM   2270  CB  SER   289      62.579  10.674  -9.501  1.00170.86           C
ATOM   2271  OG  SER   289      61.365  11.405  -9.426  1.00170.86           O
ATOM   2272  C   SER   289      64.392   9.646  -8.219  1.00170.86           C
ATOM   2273  O   SER   289      65.491  10.189  -8.132  1.00170.86           O
ATOM   2274  N   LEU   290      64.212   8.324  -8.443  1.00257.61           N
ATOM   2275  CA  LEU   290      65.272   7.355  -8.397  1.00257.61           C
ATOM   2276  CB  LEU   290      64.895   6.000  -9.014  1.00257.61           C
ATOM   2277  CG  LEU   290      66.028   4.965  -8.909  1.00257.61           C
ATOM   2278  CD1 LEU   290      66.294   4.593  -7.441  1.00257.61           C
ATOM   2279  CD2 LEU   290      65.763   3.742  -9.800  1.00257.61           C
ATOM   2280  C   LEU   290      66.468   7.863  -9.128  1.00257.61           C
ATOM   2281  O   LEU   290      66.579   7.775 -10.351  1.00257.61           O
ATOM   2282  N   SER   291      67.394   8.431  -8.332  1.00149.61           N
ATOM   2283  CA  SER   291      68.619   8.990  -8.793  1.00149.61           C
ATOM   2284  CB  SER   291      68.627  10.529  -8.757  1.00149.61           C
ATOM   2285  OG  SER   291      69.871  11.029  -9.225  1.00149.61           O
ATOM   2286  C   SER   291      69.618   8.529  -7.800  1.00149.61           C
ATOM   2287  O   SER   291      69.354   8.495  -6.598  1.00149.61           O
ATOM   2288  N   PRO   292      70.757   8.152  -8.277  1.00267.63           N
ATOM   2289  CA  PRO   292      71.748   7.725  -7.343  1.00267.63           C
ATOM   2290  CD  PRO   292      70.841   7.428  -9.536  1.00267.63           C
ATOM   2291  CB  PRO   292      72.789   6.966  -8.160  1.00267.63           C
ATOM   2292  CG  PRO   292      71.981   6.413  -9.349  1.00267.63           C
ATOM   2293  C   PRO   292      72.250   8.964  -6.693  1.00267.63           C
ATOM   2294  O   PRO   292      72.045  10.044  -7.234  1.00267.63           O
ATOM   2295  N   GLY   293      72.811   8.864  -5.487  1.00207.61           N
ATOM   2296  CA  GLY   293      73.391  10.023  -4.897  1.00207.61           C
ATOM   2297  C   GLY   293      72.306  10.810  -4.237  1.00207.61           C
ATOM   2298  O   GLY   293      72.420  11.186  -3.073  1.00207.61           O
ATOM   2299  N   ALA   294      71.219  11.093  -4.982  1.00 63.00           N
ATOM   2300  CA  ALA   294      70.119  11.814  -4.418  1.00 63.00           C
ATOM   2301  CB  ALA   294      69.025  12.145  -5.446  1.00 63.00           C
ATOM   2302  C   ALA   294      69.508  10.938  -3.381  1.00 63.00           C
ATOM   2303  O   ALA   294      69.267  11.360  -2.253  1.00 63.00           O
ATOM   2304  N   THR   295      69.288   9.661  -3.738  1.00 97.77           N
ATOM   2305  CA  THR   295      68.667   8.755  -2.819  1.00 97.77           C
ATOM   2306  CB  THR   295      68.397   7.398  -3.409  1.00 97.77           C
ATOM   2307  OG1 THR   295      67.669   6.602  -2.485  1.00 97.77           O
ATOM   2308  CG2 THR   295      69.730   6.717  -3.768  1.00 97.77           C
ATOM   2309  C   THR   295      69.592   8.589  -1.665  1.00 97.77           C
ATOM   2310  O   THR   295      69.167   8.517  -0.513  1.00 97.77           O
ATOM   2311  N   LYS   296      70.901   8.540  -1.962  1.00117.02           N
ATOM   2312  CA  LYS   296      71.876   8.335  -0.939  1.00117.02           C
ATOM   2313  CB  LYS   296      73.295   8.379  -1.521  1.00117.02           C
ATOM   2314  CG  LYS   296      74.402   7.922  -0.575  1.00117.02           C
ATOM   2315  CD  LYS   296      75.774   7.919  -1.253  1.00117.02           C
ATOM   2316  CE  LYS   296      75.741   7.408  -2.696  1.00117.02           C
ATOM   2317  NZ  LYS   296      76.992   7.777  -3.397  1.00117.02           N
ATOM   2318  C   LYS   296      71.770   9.474   0.024  1.00117.02           C
ATOM   2319  O   LYS   296      71.779   9.277   1.239  1.00117.02           O
ATOM   2320  N   ALA   297      71.657  10.706  -0.508  1.00 39.68           N
ATOM   2321  CA  ALA   297      71.619  11.873   0.327  1.00 39.68           C
ATOM   2322  CB  ALA   297      71.555  13.174  -0.490  1.00 39.68           C
ATOM   2323  C   ALA   297      70.409  11.852   1.209  1.00 39.68           C
ATOM   2324  O   ALA   297      70.502  12.150   2.400  1.00 39.68           O
ATOM   2325  N   LEU   298      69.235  11.495   0.650  1.00 89.19           N
ATOM   2326  CA  LEU   298      68.024  11.518   1.426  1.00 89.19           C
ATOM   2327  CB  LEU   298      66.743  11.217   0.622  1.00 89.19           C
ATOM   2328  CG  LEU   298      66.208  12.394  -0.218  1.00 89.19           C
ATOM   2329  CD1 LEU   298      67.233  12.887  -1.247  1.00 89.19           C
ATOM   2330  CD2 LEU   298      64.858  12.036  -0.862  1.00 89.19           C
ATOM   2331  C   LEU   298      68.080  10.520   2.535  1.00 89.19           C
ATOM   2332  O   LEU   298      67.668  10.813   3.656  1.00 89.19           O
ATOM   2333  N   VAL   299      68.584   9.306   2.263  1.00 25.03           N
ATOM   2334  CA  VAL   299      68.604   8.310   3.295  1.00 25.03           C
ATOM   2335  CB  VAL   299      69.144   6.995   2.817  1.00 25.03           C
ATOM   2336  CG1 VAL   299      69.249   6.038   4.016  1.00 25.03           C
ATOM   2337  CG2 VAL   299      68.231   6.478   1.693  1.00 25.03           C
ATOM   2338  C   VAL   299      69.487   8.792   4.400  1.00 25.03           C
ATOM   2339  O   VAL   299      69.167   8.650   5.580  1.00 25.03           O
ATOM   2340  N   ARG   300      70.626   9.397   4.028  1.00 81.69           N
ATOM   2341  CA  ARG   300      71.612   9.850   4.966  1.00 81.69           C
ATOM   2342  CB  ARG   300      72.842  10.429   4.246  1.00 81.69           C
ATOM   2343  CG  ARG   300      73.972  10.883   5.171  1.00 81.69           C
ATOM   2344  CD  ARG   300      75.266  11.182   4.412  1.00 81.69           C
ATOM   2345  NE  ARG   300      75.560   9.974   3.594  1.00 81.69           N
ATOM   2346  CZ  ARG   300      76.110   8.873   4.183  1.00 81.69           C
ATOM   2347  NH1 ARG   300      76.441   8.899   5.508  1.00 81.69           N
ATOM   2348  NH2 ARG   300      76.303   7.736   3.454  1.00 81.69           N
ATOM   2349  C   ARG   300      71.039  10.923   5.838  1.00 81.69           C
ATOM   2350  O   ARG   300      71.296  10.955   7.040  1.00 81.69           O
ATOM   2351  N   ILE   301      70.240  11.836   5.260  1.00129.12           N
ATOM   2352  CA  ILE   301      69.729  12.912   6.058  1.00129.12           C
ATOM   2353  CB  ILE   301      68.955  13.931   5.256  1.00129.12           C
ATOM   2354  CG1 ILE   301      68.782  15.248   6.036  1.00129.12           C
ATOM   2355  CG2 ILE   301      67.630  13.303   4.798  1.00129.12           C
ATOM   2356  CD1 ILE   301      67.938  15.135   7.303  1.00129.12           C
ATOM   2357  C   ILE   301      68.860  12.342   7.134  1.00129.12           C
ATOM   2358  O   ILE   301      68.932  12.761   8.287  1.00129.12           O
ATOM   2359  N   ALA   302      68.020  11.349   6.799  1.00 28.26           N
ATOM   2360  CA  ALA   302      67.137  10.804   7.791  1.00 28.26           C
ATOM   2361  CB  ALA   302      66.205   9.717   7.234  1.00 28.26           C
ATOM   2362  C   ALA   302      67.943  10.173   8.879  1.00 28.26           C
ATOM   2363  O   ALA   302      67.626  10.320  10.059  1.00 28.26           O
ATOM   2364  N   GLU   303      69.014   9.449   8.503  1.00 69.86           N
ATOM   2365  CA  GLU   303      69.790   8.748   9.478  1.00 69.86           C
ATOM   2366  CB  GLU   303      70.903   7.888   8.858  1.00 69.86           C
ATOM   2367  CG  GLU   303      71.623   7.008   9.880  1.00 69.86           C
ATOM   2368  CD  GLU   303      72.682   6.216   9.132  1.00 69.86           C
ATOM   2369  OE1 GLU   303      72.908   6.532   7.933  1.00 69.86           O
ATOM   2370  OE2 GLU   303      73.273   5.285   9.742  1.00 69.86           O
ATOM   2371  C   GLU   303      70.435   9.724  10.404  1.00 69.86           C
ATOM   2372  O   GLU   303      70.437   9.517  11.616  1.00 69.86           O
ATOM   2373  N   LYS   304      71.001  10.826   9.877  1.00120.18           N
ATOM   2374  CA  LYS   304      71.673  11.685  10.801  1.00120.18           C
ATOM   2375  CB  LYS   304      72.600  12.746  10.193  1.00120.18           C
ATOM   2376  CG  LYS   304      73.460  13.374  11.295  1.00120.18           C
ATOM   2377  CD  LYS   304      74.792  13.937  10.807  1.00120.18           C
ATOM   2378  CE  LYS   304      75.527  14.802  11.832  1.00120.18           C
ATOM   2379  NZ  LYS   304      75.978  13.977  12.974  1.00120.18           N
ATOM   2380  C   LYS   304      70.712  12.341  11.736  1.00120.18           C
ATOM   2381  O   LYS   304      71.028  12.530  12.909  1.00120.18           O
ATOM   2382  N   LEU   305      69.518  12.720  11.248  1.00 90.79           N
ATOM   2383  CA  LEU   305      68.551  13.376  12.085  1.00 90.79           C
ATOM   2384  CB  LEU   305      67.338  13.872  11.269  1.00 90.79           C
ATOM   2385  CG  LEU   305      66.369  14.836  11.988  1.00 90.79           C
ATOM   2386  CD1 LEU   305      65.248  15.281  11.034  1.00 90.79           C
ATOM   2387  CD2 LEU   305      65.810  14.252  13.295  1.00 90.79           C
ATOM   2388  C   LEU   305      68.104  12.412  13.146  1.00 90.79           C
ATOM   2389  O   LEU   305      67.951  12.788  14.306  1.00 90.79           O
ATOM   2390  N   ARG   306      67.888  11.133  12.787  1.00125.48           N
ATOM   2391  CA  ARG   306      67.406  10.201  13.769  1.00125.48           C
ATOM   2392  CB  ARG   306      67.142   8.793  13.211  1.00125.48           C
ATOM   2393  CG  ARG   306      66.032   8.741  12.163  1.00125.48           C
ATOM   2394  CD  ARG   306      65.547   7.323  11.859  1.00125.48           C
ATOM   2395  NE  ARG   306      64.522   7.428  10.785  1.00125.48           N
ATOM   2396  CZ  ARG   306      64.911   7.400   9.477  1.00125.48           C
ATOM   2397  NH1 ARG   306      66.229   7.239   9.161  1.00125.48           N
ATOM   2398  NH2 ARG   306      63.981   7.529   8.487  1.00125.48           N
ATOM   2399  C   ARG   306      68.426  10.047  14.852  1.00125.48           C
ATOM   2400  O   ARG   306      68.092  10.062  16.035  1.00125.48           O
ATOM   2401  N   ASP   307      69.705   9.892  14.467  1.00 34.97           N
ATOM   2402  CA  ASP   307      70.760   9.678  15.418  1.00 34.97           C
ATOM   2403  CB  ASP   307      72.110   9.405  14.734  1.00 34.97           C
ATOM   2404  CG  ASP   307      72.009   8.089  13.975  1.00 34.97           C
ATOM   2405  OD1 ASP   307      70.949   7.416  14.092  1.00 34.97           O
ATOM   2406  OD2 ASP   307      72.988   7.742  13.263  1.00 34.97           O
ATOM   2407  C   ASP   307      70.934  10.912  16.245  1.00 34.97           C
ATOM   2408  O   ASP   307      71.141  10.854  17.456  1.00 34.97           O
ATOM   2409  N   ALA   308      70.828  12.073  15.585  1.00 41.92           N
ATOM   2410  CA  ALA   308      71.060  13.353  16.174  1.00 41.92           C
ATOM   2411  CB  ALA   308      70.826  14.462  15.146  1.00 41.92           C
ATOM   2412  C   ALA   308      70.098  13.577  17.298  1.00 41.92           C
ATOM   2413  O   ALA   308      70.459  14.151  18.325  1.00 41.92           O
ATOM   2414  N   LEU   309      68.832  13.157  17.124  1.00 78.29           N
ATOM   2415  CA  LEU   309      67.872  13.390  18.162  1.00 78.29           C
ATOM   2416  CB  LEU   309      66.512  13.833  17.595  1.00 78.29           C
ATOM   2417  CG  LEU   309      66.579  15.145  16.791  1.00 78.29           C
ATOM   2418  CD1 LEU   309      65.198  15.539  16.248  1.00 78.29           C
ATOM   2419  CD2 LEU   309      67.248  16.265  17.601  1.00 78.29           C
ATOM   2420  C   LEU   309      67.650  12.102  18.878  1.00 78.29           C
ATOM   2421  O   LEU   309      66.514  11.746  19.190  1.00 78.29           O
ATOM   2422  N   ALA   310      68.752  11.409  19.217  1.00  8.57           N
ATOM   2423  CA  ALA   310      68.637  10.140  19.866  1.00  8.57           C
ATOM   2424  CB  ALA   310      69.995   9.520  20.238  1.00  8.57           C
ATOM   2425  C   ALA   310      67.848  10.349  21.149  1.00  8.57           C
ATOM   2426  O   ALA   310      66.746   9.750  21.266  1.00  8.57           O
ATOM   2427  OXT ALA   310      68.335  11.111  22.027  1.00  8.57           O
TER    2428      ALA   310
END
