# Supplementary material for: Estimating local protein model quality: prospects for molecular replacement
Source: Acta Crystallogr D Struct Biol. 2020 Mar 3;76(Pt 3):285–90. doi: 10.1107/S2059798320000972 (PMC7057213; doi:10.1107/S2059798320000972)
Supplement: Supplementary file 1 [file d-76-00285-sup1.zip › models/1evq.1lzl_A.B99990001.pdb.proq3.sscore.local]

ProQ2 ProQRosCen ProQRosFA ProQ3
0.053731698 0.34294644 0.23602273 -0.050803896
0.094635601 0.44169781 0.27950594 -0.011672777
0.036075608 0.36342364 0.2242024 -0.047864155
0.094745573 0.41268729 0.25542873 0.0039858973
0.089989688 0.35394926 0.28627036 0.024738391
0.079403554 0.29284385 0.2435124 0.016004965
0.033138545 0.21029648 0.2219726 -0.01572714
0.012481725 0.18524832 0.20821112 -0.020586617
0.010301026 0.17294081 0.20447639 -0.030834494
0.053968528 0.20028282 0.25201645 0.021361992
0.069791489 0.22865855 0.23150485 0.014662362
0.035245939 0.20425553 0.1990301 -0.010929482
-0.010354823 0.16596629 0.12612342 -0.052545155
-0.019602474 0.17193162 0.12276607 -0.063713218
-0.033612097 0.13791372 0.11752138 -0.079471541
0.037094059 0.14913204 0.10109428 -0.048920728
0.080351085 0.18333137 0.11769947 -0.015730988
0.087580778 0.1995192 0.1455435 0.011186766
0.25658582 0.24615523 0.18641269 0.14594708
0.25623859 0.27070208 0.22181907 0.182052
0.25704079 0.32184808 0.22810968 0.19617973
0.22004462 0.26459455 0.22643892 0.17613581
0.19144156 0.25550265 0.20433978 0.15928652
0.22565472 0.29853407 0.24773318 0.20486322
0.26369035 0.3923086 0.29320611 0.23576317
0.27502371 0.43396252 0.34711112 0.25904297
0.23690613 0.41775367 0.36591566 0.25798506
0.25425896 0.47964984 0.40550305 0.3156928
0.32686774 0.56101092 0.49558829 0.38391196
0.41485492 0.6983279 0.56681142 0.45078514
0.45315983 0.69096961 0.57664419 0.48180559
0.43529764 0.62456485 0.54246827 0.43973125
0.37489335 0.54634228 0.48874277 0.39353163
0.36427178 0.51372611 0.47932691 0.37843889
0.34942577 0.46121509 0.42181449 0.33429485
0.30633412 0.42545135 0.41541962 0.30193873
0.29022494 0.42634862 0.36217969 0.29812257
0.31542022 0.40603964 0.37535283 0.29942155
0.31003382 0.44591232 0.3817529 0.30027514
0.30674143 0.42644835 0.36679976 0.28498605
0.33449342 0.46896823 0.41489356 0.34243054
0.3908393 0.50790602 0.41585839 0.38754346
0.41290758 0.54917588 0.51428257 0.44471915
0.48404357 0.57078879 0.54675164 0.50488584
0.54696422 0.54043557 0.61656796 0.5494545
0.58423152 0.54323152 0.65891865 0.63177854
0.68162214 0.54129614 0.70135573 0.68218066
0.74358736 0.6235269 0.75059083 0.72549238
0.78173663 0.66543027 0.83503728 0.75245803
0.77870419 0.62158933 0.74685382 0.71658718
0.8007746 0.60498176 0.77926414 0.73089931
0.70291314 0.58385443 0.66345245 0.64000507
0.70174825 0.61313001 0.67707364 0.61260609
0.69374409 0.67748714 0.60171134 0.58190847
0.68999523 0.68255434 0.64389085 0.57959206
0.5781714 0.6502154 0.57035015 0.56691117
0.59127779 0.66662719 0.59250345 0.58679525
0.65281871 0.6694861 0.66643737 0.64701731
0.74455381 0.77535435 0.77145344 0.7803825
0.81897562 0.81482539 0.91847792 0.88935181
0.87825212 0.84311305 1.0032467 0.96800306
0.99877078 0.93459745 1.1421651 1.04425
0.97375918 0.94067021 1.1441786 1.0514236
1.0330174 0.98833608 1.2489907 1.1061447
0.9776325 0.87665988 1.1873149 1.0786195
0.98324022 0.92317728 1.1633798 1.0768511
0.87568925 0.79882974 0.99210667 0.96830481
0.81284157 0.81605197 0.92288339 0.91647768
0.6621876 0.6570427 0.72978937 0.79003031
0.62856932 0.64541206 0.78667061 0.79668109
0.60450229 0.62717943 0.70373549 0.77167992
0.72304884 0.72696486 0.83262716 0.86627686
0.74927455 0.70082296 0.85110573 0.90786261
0.87215076 0.77372176 1.0386855 1.0311195
0.97412287 0.73524033 1.1582396 1.1228655
1.0721 0.77187923 1.2649231 1.2081405
1.0245696 0.7594564 1.3032838 1.2011149
1.0667212 0.79924416 1.3570072 1.2501192
1.0544585 0.82458866 1.3583266 1.2615574
1.05228 0.85324251 1.376614 1.2880311
0.97352471 0.86120203 1.2994377 1.2432624
0.96473611 0.91277445 1.2487326 1.2270693
0.84790845 0.84306977 1.2163256 1.1479774
0.87248542 0.8614012 1.1780144 1.1084661
0.86938783 0.84519968 1.1949556 1.1035502
0.83263693 0.80698893 1.0985664 1.0562007
0.79369207 0.74528173 1.0439958 0.99447291
0.78796142 0.77481774 0.93646044 0.92694373
0.81034373 0.81973416 0.92792883 0.9369376
0.7777979 0.81468579 0.8956151 0.9069531
0.7698666 0.86933716 0.87838771 0.88569854
0.81116654 0.92264901 0.88775805 0.8863197
0.8029555 0.93506363 0.90213538 0.88929779
0.79786659 0.89098621 0.88825252 0.87645953
0.77595072 0.86085736 0.86426473 0.8821683
0.82810961 0.91053612 0.88961142 0.92072216
0.93134745 1.0420922 1.0290978 1.0507826
0.93953248 1.0461573 1.0278267 1.0609304
0.81026731 0.96154494 0.98659996 0.96923195
0.81626979 0.91962403 0.94799257 0.95737598
0.80709201 0.93861795 0.96801653 0.95854131
0.75179833 0.86122939 0.90246726 0.90825696
0.69162132 0.76648253 0.82617762 0.83176564
0.7055165 0.76706603 0.87183463 0.84484813
0.79684516 0.81047285 1.0209964 0.92125536
0.88621477 0.82275416 1.139397 1.0131314
1.0182127 0.8942007 1.2516201 1.1233725
1.0816784 0.88448899 1.2995372 1.1729056
1.1445378 0.9263541 1.3662924 1.2413582
1.1941977 0.89758103 1.3194971 1.2514054
1.143322 0.9267578 1.3355407 1.2878986
1.0620209 0.98418163 1.2603698 1.1913155
1.0050398 0.97793513 1.226308 1.1727496
0.93993952 0.96867711 1.1974294 1.1226568
0.84144402 0.88665407 1.1524892 1.0443028
0.84205647 0.9446053 1.1385852 1.0383733
0.87966246 0.92515085 1.1174822 1.0087714
0.88511611 0.93649508 1.1022547 1.0045983
0.81241328 0.84029715 1.0967049 0.98671801
0.79205569 0.7758878 1.0718768 0.95867508
0.83635951 0.87451819 1.1233516 0.96782828
0.91107283 0.88413403 1.1247269 1.013858
0.88195918 0.86658616 1.1385368 1.0483956
0.91168695 0.74071894 1.041309 1.0494942
0.96641848 0.79600093 1.0505265 1.0440236
0.98976734 0.87154211 1.0839892 1.0709663
1.038295 0.92401961 1.1002869 1.1100867
1.0250071 0.90430607 1.0767844 1.1211134
1.0080492 0.83969636 1.0786979 1.130473
1.0151275 0.88102568 1.0515289 1.1070117
0.99959143 0.87706389 1.0327539 1.1038954
0.97379776 0.8339478 1.008075 1.0763442
1.0118466 0.9613765 1.1143649 1.1349135
1.0176656 0.97151112 1.1577118 1.1252357
1.0226808 0.9598113 1.1058384 1.1055276
0.86209623 0.74252183 0.97673504 0.98876363
0.81625855 0.78674081 1.0002762 0.95464931
0.83694966 0.72513655 0.96588242 0.94625936
0.91115505 0.7825556 0.97074847 0.970234
0.85430967 0.76169852 0.89537054 0.9067772
0.81128164 0.77209065 0.90158773 0.89202724
0.87316904 0.76638996 0.96703261 0.96760729
0.86476088 0.75589269 0.99275154 0.96634103
0.90001848 0.79381598 1.0196465 1.0053049
0.91951932 0.78982169 0.99853739 1.0435225
0.93326289 0.77907224 1.0410487 1.091874
0.88283913 0.73756354 1.0498854 1.081048
0.8720789 0.71716698 1.123244 1.0900543
0.99197533 0.82060252 1.246683 1.1694439
1.014323 0.78323902 1.2787906 1.1584187
1.0309027 0.79940816 1.318055 1.1984285
1.0608029 0.78571289 1.3133459 1.1917374
1.0568951 0.78396052 1.2798336 1.163967
1.0351833 0.78850429 1.2495624 1.1303692
0.98858412 0.76266202 1.2092459 1.1201999
0.9817685 0.80251104 1.1887773 1.1270597
0.98375192 0.79623335 1.2078764 1.1429214
1.031326 0.90704107 1.2079808 1.1868204
1.0390363 0.89995616 1.2169085 1.196924
1.0300857 0.8976512 1.2023443 1.2080656
0.98260578 0.8692984 1.1401937 1.1691449
0.9542584 0.83943425 1.1148045 1.141293
0.89607133 0.8072594 1.0642611 1.0790047
0.88345787 0.80408728 1.0585352 1.0579466
0.89208808 0.81113492 1.0274038 1.0439512
0.87658068 0.82121527 1.0151915 1.0151913
0.86640449 0.82308106 0.99708981 0.98830089
0.8392693 0.86132747 0.99615383 0.93925775
0.8612814 0.89995663 1.0072152 0.93267438
0.8160017 0.8346861 0.90945003 0.86378946
0.75827648 0.75485445 0.82040305 0.81552806
0.72420932 0.76268723 0.81158367 0.78047716
0.75067357 0.8133342 0.8222042 0.7682407
0.74521814 0.75595777 0.9039106 0.83538921
0.71948831 0.73187509 0.89801244 0.81675273
0.72525306 0.67981363 1.0264102 0.90290153
0.796303 0.61378611 1.0699955 0.93759673
0.95409891 0.74009661 1.2309262 1.0495177
1.024716 0.74129258 1.2777012 1.0770558
1.0971003 0.78981187 1.3155318 1.1107198
0.97236481 0.70042931 1.2751165 1.0372011
0.97199345 0.790082 1.2720863 1.0327132
0.91833087 0.81428775 1.2153325 0.9771673
0.84610672 0.80998842 1.1505011 0.90710795
0.65433255 0.65885185 0.94665879 0.75952682
0.58639069 0.54796994 0.83748333 0.70034907
0.56736817 0.53454812 0.75727488 0.65681397
0.51688913 0.51078652 0.68135599 0.5669518
0.45925667 0.48335964 0.5388222 0.48567594
0.44940259 0.48967177 0.482777 0.42854712
0.46039389 0.45888247 0.41515095 0.41638896
0.44024009 0.52225015 0.42921669 0.39238746
0.43269984 0.53989561 0.39008674 0.33472717
0.43990854 0.54197463 0.36769844 0.33108707
0.46847221 0.57729068 0.37213773 0.3291317
0.5234807 0.58568324 0.39422607 0.33582658
0.51192011 0.59338337 0.42891973 0.36347665
0.4293334 0.56565481 0.33761802 0.28502578
0.38015763 0.50195665 0.32090511 0.27019669
0.39075738 0.49286132 0.30253064 0.26047492
0.37962916 0.52106296 0.37209721 0.30270644
0.37612515 0.53674713 0.41306806 0.33023111
0.4541852 0.5685156 0.44680054 0.3847214
0.47705571 0.55524043 0.54341793 0.44685223
0.48627088 0.57991036 0.6118357 0.50953341
0.54243223 0.58425713 0.67988928 0.58638668
0.59783525 0.57132159 0.6978304 0.65305159
0.61493902 0.53529371 0.70517701 0.67370653
0.59441864 0.52138457 0.72222831 0.67730584
0.66764275 0.58094314 0.81463402 0.74600696
0.69234329 0.59225385 0.86363978 0.76629392
0.77372492 0.75377196 0.97446284 0.83221605
0.78427246 0.75582539 1.0307653 0.87471202
0.82639315 0.79819431 1.0497013 0.92600578
0.72276799 0.6335916 0.93015839 0.84662288
0.67884813 0.58850545 0.88747548 0.78448868
0.67730551 0.68279824 0.9174282 0.79707802
0.66433439 0.6420561 0.85366326 0.75041338
0.59949203 0.59827214 0.76510387 0.73016044
0.48087514 0.44592653 0.63931637 0.56821889
0.41792314 0.43908201 0.54338885 0.50991558
0.35938084 0.38430576 0.49479635 0.48450597
0.34215872 0.38436492 0.46421629 0.45475327
0.30742719 0.39699729 0.44687426 0.41592479
0.30164191 0.34411654 0.41580727 0.39312097
0.33810472 0.38495091 0.48148555 0.45301909
0.41067257 0.49403268 0.61085897 0.56184732
0.48767834 0.60823854 0.70617624 0.64609897
0.50343761 0.58850599 0.70358684 0.66824427
0.48565076 0.53083737 0.68859994 0.63914216
0.56053496 0.68439554 0.83120059 0.72363041
0.54109757 0.65246954 0.81726973 0.68181904
0.52492736 0.68145677 0.80319442 0.69110837
0.46174684 0.61268646 0.7723611 0.65414508
0.47953563 0.61440095 0.78213442 0.67094322
0.47335388 0.66567132 0.78304383 0.66900585
0.43003736 0.70450024 0.82877548 0.68012316
0.49373495 0.77761688 0.8942437 0.76386356
0.48771002 0.79344862 0.92566868 0.75793242
0.51398342 0.83255823 0.94266977 0.7864272
0.60851091 0.90503018 1.0809918 0.89426114
0.70369506 0.92246209 1.1785759 0.9599707
0.78496504 0.88893058 1.2481732 1.0225923
0.8126348 0.7757864 1.238762 1.0249713
0.84544008 0.69149916 1.2596065 1.0512309
0.88342609 0.68988581 1.3011386 1.0883219
0.93175586 0.68013009 1.2937089 1.1066939
0.88575336 0.74206243 1.2349161 1.0737175
0.8325289 0.72984136 1.2505463 1.0767644
0.77677859 0.73949763 1.1864844 1.0194253
0.78779235 0.74656918 1.1450833 0.97224794
0.79700876 0.79064593 1.2102804 0.99903504
0.78630452 0.78325687 1.1345599 0.94841864
0.81994939 0.7736682 1.1020171 0.97376802
0.85224463 0.81700828 1.1239768 1.0015943
0.85022732 0.84032209 1.1067002 0.96943331
0.85573572 0.84952963 1.0680664 0.96051465
0.78846084 0.77338312 0.99901785 0.91799998
0.72656487 0.73504493 0.99985792 0.90494352
0.77934505 0.77005474 1.0284086 0.93707207
0.839399 0.84824775 1.0736577 0.97777069
0.8459392 0.86483157 1.084682 0.99888034
0.73972425 0.81207154 1.0170504 0.91179318
0.74423227 0.81379118 1.0148077 0.90082769
0.75245584 0.79471079 0.99068335 0.90078821
0.73942824 0.8027069 0.94974274 0.85716613
0.67101239 0.77277638 0.92130739 0.83093161
0.72758151 0.84047777 0.96188208 0.87963057
0.78803561 0.90197908 0.98183283 0.91344986
0.84876407 0.85280499 1.0516358 0.97015411
0.85813874 0.73979734 0.99330857 0.94562247
0.89520445 0.73185681 1.0407735 1.0185994
0.90263471 0.65580712 0.97060244 0.9732544
0.90431337 0.58867139 0.87928007 0.94518568
0.90189654 0.58795076 0.90697036 0.9426399
0.8670942 0.66219214 0.82949016 0.92846762
0.75825308 0.64618176 0.84109125 0.857117
0.71014276 0.71563617 0.77582982 0.79730288
0.65009565 0.65961557 0.78041241 0.75734244
0.61983501 0.63038936 0.7603193 0.76306857
0.67847509 0.74274753 0.84996188 0.83795613
0.70975822 0.75940164 0.8825907 0.85844279
0.74807783 0.80698669 0.83003266 0.85536861
0.65304265 0.66370405 0.77402698 0.79644211
0.62142385 0.55220081 0.66420727 0.72952902
0.59798877 0.49228858 0.64730388 0.6946978
0.57803072 0.45184937 0.58788233 0.64712543
0.53348922 0.37186326 0.52273735 0.6047566
0.43277716 0.27840969 0.46393488 0.52987952
0.48184686 0.33944705 0.49731709 0.56298672
0.52394654 0.41596881 0.56121384 0.61324852
0.50849863 0.40742819 0.54274012 0.60185154
0.53305805 0.47970106 0.6037746 0.64267901
0.6081416 0.47548001 0.64643246 0.71640524
0.66681108 0.51165214 0.71401852 0.77300113
0.69350167 0.58264318 0.78969416 0.83165613
0.73089972 0.58313111 0.82457718 0.85654085
0.78818525 0.5713196 0.85850603 0.90941827
0.77208782 0.56896787 0.87658594 0.89934598
0.81799166 0.57191791 0.89792089 0.95149152
0.84522626 0.64878226 0.95343362 0.99500965
0.84359592 0.6314347 0.93399267 0.98883712
0.83132059 0.645556 0.93997369 0.98922438
0.85191302 0.70561132 0.9774251 1.0019532
0.91002236 0.77637167 1.0033269 1.050792
0.8394653 0.76881243 0.98691293 0.98241254
0.73302188 0.71099894 0.96877191 0.925823
0.69699714 0.68989293 0.94856439 0.8798177
0.68672142 0.71794412 1.0004839 0.89163737
0.62465816 0.7101799 0.96048191 0.84981237
