# Supplementary material for: Estimating local protein model quality: prospects for molecular replacement
Source: Acta Crystallogr D Struct Biol. 2020 Mar 3;76(Pt 3):285–90. doi: 10.1107/S2059798320000972 (PMC7057213; doi:10.1107/S2059798320000972)
Supplement: Supplementary file 1 [file d-76-00285-sup1.zip › models/1evq.1lzl_A.B99990001.pdb.proq3d.sscore.local]

ProQ2D ProQRosCenD ProQRosFAD ProQ3D
3.519496414810419083e-03 7.160903420299291611e-03 6.424879282712936401e-02 7.316081319004297256e-03
9.621118195354938507e-03 4.479575529694557190e-02 2.369433492422103882e-01 2.735333330929279327e-02
1.179643347859382629e-02 7.868526875972747803e-02 3.037747442722320557e-01 2.637945115566253662e-02
9.974925778806209564e-03 8.659362792968750000e-02 4.032462835311889648e-01 3.368479758501052856e-02
8.154096081852912903e-03 8.260719478130340576e-02 2.996691167354583740e-01 3.686138987541198730e-02
9.021831676363945007e-03 5.188214033842086792e-02 1.895656883716583252e-01 1.871317997574806213e-02
4.270425532013177872e-03 4.345525056123733521e-02 1.330463290214538574e-01 9.446439333260059357e-03
2.950373338535428047e-03 5.080407857894897461e-02 1.340864002704620361e-01 8.833670988678932190e-03
3.136391984298825264e-03 5.414654314517974854e-02 1.499456167221069336e-01 9.151824750006198883e-03
5.056072492152452469e-03 4.174140468239784241e-02 1.569541841745376587e-01 8.774043992161750793e-03
5.633998662233352661e-03 4.675292968750000000e-02 2.087324857711791992e-01 1.282218564301729202e-02
4.131187219172716141e-03 5.602754279971122742e-02 2.028801739215850830e-01 1.375329867005348206e-02
3.643723670393228531e-03 4.583502560853958130e-02 1.233652755618095398e-01 1.090864371508359909e-02
1.659985748119652271e-03 2.099978178739547729e-02 9.527144581079483032e-02 7.158208638429641724e-03
2.843807451426982880e-03 2.319880947470664978e-02 1.118935942649841309e-01 8.722797967493534088e-03
5.274099297821521759e-03 1.878787949681282043e-02 8.047109842300415039e-02 1.650962419807910919e-02
1.363572664558887482e-02 2.941117808222770691e-02 1.093617081642150879e-01 1.879911869764328003e-02
1.169141195714473724e-02 1.893784478306770325e-02 8.138158172369003296e-02 2.143409475684165955e-02
1.182938814163208008e-01 3.403748571872711182e-02 1.846101880073547363e-01 4.913522303104400635e-02
2.334280610084533691e-01 4.192266240715980530e-02 2.295188754796981812e-01 1.302514523267745972e-01
2.341253906488418579e-01 1.011521816253662109e-01 2.010558098554611206e-01 1.509318202733993530e-01
1.548058688640594482e-01 7.865665107965469360e-02 1.870571374893188477e-01 1.569813340902328491e-01
1.169022992253303528e-01 8.607430011034011841e-02 1.958367824554443359e-01 1.463288962841033936e-01
1.206700578331947327e-01 1.499862670898437500e-01 2.399831712245941162e-01 1.661425381898880005e-01
1.542308181524276733e-01 2.646597027778625488e-01 3.107315599918365479e-01 1.380037963390350342e-01
2.116841524839401245e-01 3.346501886844635010e-01 4.141665399074554443e-01 2.064731121063232422e-01
2.119915634393692017e-01 3.019509613513946533e-01 3.675322532653808594e-01 1.857576072216033936e-01
2.695389688014984131e-01 4.398975968360900879e-01 3.541852831840515137e-01 2.328795641660690308e-01
3.413891196250915527e-01 5.686303377151489258e-01 4.374202787876129150e-01 2.534374594688415527e-01
3.354502022266387939e-01 7.751450538635253906e-01 5.461940765380859375e-01 2.636384963989257812e-01
3.793473541736602783e-01 6.589329838752746582e-01 5.960901379585266113e-01 2.763870060443878174e-01
3.501077294349670410e-01 6.609207987785339355e-01 5.273565649986267090e-01 3.444824516773223877e-01
3.751051723957061768e-01 5.742799639701843262e-01 3.722570836544036865e-01 2.496042549610137939e-01
3.658810853958129883e-01 3.786185979843139648e-01 3.821100890636444092e-01 2.662069797515869141e-01
3.989351093769073486e-01 2.586607038974761963e-01 4.205085039138793945e-01 3.353830575942993164e-01
3.949678242206573486e-01 2.839604020118713379e-01 3.983760774135589600e-01 3.092235028743743896e-01
4.051209688186645508e-01 2.824133038520812988e-01 4.520082175731658936e-01 3.590674996376037598e-01
4.239551126956939697e-01 2.887952625751495361e-01 3.995190262794494629e-01 3.769302368164062500e-01
3.934517204761505127e-01 3.074937164783477783e-01 3.758534193038940430e-01 3.841612339019775391e-01
3.803882598876953125e-01 3.476843237876892090e-01 3.215154111385345459e-01 3.456475436687469482e-01
4.048427045345306396e-01 4.316019713878631592e-01 3.364546298980712891e-01 3.448363244533538818e-01
4.468769431114196777e-01 4.268598854541778564e-01 3.449626863002777100e-01 3.944099545478820801e-01
4.858460426330566406e-01 5.305812358856201172e-01 5.292762517929077148e-01 4.439630806446075439e-01
6.054372787475585938e-01 4.145564734935760498e-01 6.285843849182128906e-01 5.662407875061035156e-01
6.432353854179382324e-01 5.024008750915527344e-01 7.913950681686401367e-01 6.383547186851501465e-01
6.842644810676574707e-01 5.315335392951965332e-01 8.489075303077697754e-01 7.560902237892150879e-01
6.514811515808105469e-01 4.468356370925903320e-01 8.935375213623046875e-01 5.243591070175170898e-01
6.578156352043151855e-01 6.505817174911499023e-01 8.739295005798339844e-01 5.540241599082946777e-01
7.521979212760925293e-01 6.846588253974914551e-01 8.876125812530517578e-01 3.666222691535949707e-01
8.039176464080810547e-01 6.428325772285461426e-01 8.130268454551696777e-01 3.703169226646423340e-01
8.699010610580444336e-01 5.960794091224670410e-01 8.645716309547424316e-01 5.675600767135620117e-01
7.817060947418212891e-01 5.513073205947875977e-01 7.881292104721069336e-01 6.116249561309814453e-01
7.234826683998107910e-01 6.465790271759033203e-01 8.224948048591613770e-01 4.729289710521697998e-01
7.283350229263305664e-01 6.735998988151550293e-01 4.825331270694732666e-01 3.740634620189666748e-01
7.227169871330261230e-01 7.325142621994018555e-01 5.204900503158569336e-01 3.304813504219055176e-01
4.834675788879394531e-01 6.469979882240295410e-01 3.454884588718414307e-01 3.392557203769683838e-01
5.543830394744873047e-01 7.087463140487670898e-01 3.964643180370330811e-01 3.439379036426544189e-01
4.431559443473815918e-01 6.621634960174560547e-01 5.535331368446350098e-01 3.996421694755554199e-01
5.702075958251953125e-01 7.912800908088684082e-01 7.430505156517028809e-01 4.180793464183807373e-01
6.370173096656799316e-01 8.508018255233764648e-01 8.633637428283691406e-01 5.585379004478454590e-01
7.413017153739929199e-01 8.867107033729553223e-01 8.575862050056457520e-01 6.133335828781127930e-01
7.125318050384521484e-01 8.976981639862060547e-01 9.066064953804016113e-01 7.040092945098876953e-01
7.875762581825256348e-01 8.934276103973388672e-01 8.986091613769531250e-01 7.763446569442749023e-01
8.355365991592407227e-01 9.222885370254516602e-01 9.194596409797668457e-01 8.656728267669677734e-01
8.759380578994750977e-01 8.821665048599243164e-01 9.134011864662170410e-01 9.100100398063659668e-01
9.074723124504089355e-01 8.482125997543334961e-01 8.636446595191955566e-01 8.689907193183898926e-01
8.723415136337280273e-01 8.049682378768920898e-01 7.632942199707031250e-01 8.131818175315856934e-01
7.625117301940917969e-01 6.801614761352539062e-01 7.493142485618591309e-01 7.165261507034301758e-01
3.564213216304779053e-01 5.318071842193603516e-01 5.713607072830200195e-01 3.743937611579895020e-01
3.215330541133880615e-01 5.537312626838684082e-01 5.692428946495056152e-01 4.081221520900726318e-01
3.510935604572296143e-01 4.811205565929412842e-01 5.190107226371765137e-01 4.743328690528869629e-01
4.963597059249877930e-01 7.241976261138916016e-01 5.801576375961303711e-01 5.082336068153381348e-01
5.736162066459655762e-01 7.013328671455383301e-01 5.859115123748779297e-01 5.812900066375732422e-01
8.261944055557250977e-01 7.796677350997924805e-01 7.625244855880737305e-01 7.867713570594787598e-01
8.481836915016174316e-01 8.381377458572387695e-01 8.874139785766601562e-01 8.934946060180664062e-01
8.794561624526977539e-01 7.658690810203552246e-01 9.094982743263244629e-01 8.808681964874267578e-01
8.436204791069030762e-01 8.536297082901000977e-01 9.451601505279541016e-01 9.457891583442687988e-01
8.875209093093872070e-01 8.969467878341674805e-01 9.602034091949462891e-01 9.700311422348022461e-01
9.274718165397644043e-01 8.804460167884826660e-01 9.416748285293579102e-01 9.567156434059143066e-01
8.961948752403259277e-01 8.510835766792297363e-01 9.480350017547607422e-01 9.671985507011413574e-01
9.030392765998840332e-01 8.505511283874511719e-01 9.194504618644714355e-01 9.643509387969970703e-01
8.725847005844116211e-01 8.147100210189819336e-01 9.252936840057373047e-01 9.386096596717834473e-01
8.459243774414062500e-01 8.244302868843078613e-01 9.437679648399353027e-01 9.101679921150207520e-01
8.868616819381713867e-01 8.050968647003173828e-01 8.813382983207702637e-01 9.144974350929260254e-01
8.726567029953002930e-01 8.147792816162109375e-01 9.135148525238037109e-01 9.280938506126403809e-01
8.662319183349609375e-01 8.262801170349121094e-01 9.513292312622070312e-01 9.258680343627929688e-01
8.529859185218811035e-01 8.111535906791687012e-01 9.486842751502990723e-01 8.867219686508178711e-01
7.620126008987426758e-01 7.818160057067871094e-01 9.186890721321105957e-01 7.766711115837097168e-01
7.677350640296936035e-01 8.084327578544616699e-01 9.282215237617492676e-01 8.449735045433044434e-01
8.740051388740539551e-01 8.487152457237243652e-01 9.170470237731933594e-01 8.720195293426513672e-01
8.835294246673583984e-01 8.270534276962280273e-01 9.143851995468139648e-01 8.721867203712463379e-01
8.656483888626098633e-01 8.526562452316284180e-01 9.166822433471679688e-01 8.892768621444702148e-01
8.622801303863525391e-01 8.626635670661926270e-01 9.193340539932250977e-01 9.021889567375183105e-01
8.797562718391418457e-01 8.526686429977416992e-01 9.109314084053039551e-01 8.861232399940490723e-01
8.645230531692504883e-01 7.321671843528747559e-01 9.153659939765930176e-01 8.729312419891357422e-01
8.473576903343200684e-01 7.437437176704406738e-01 9.168754220008850098e-01 8.661122322082519531e-01
9.332382678985595703e-01 8.308048248291015625e-01 9.294320940971374512e-01 9.503286480903625488e-01
9.371427893638610840e-01 7.374971508979797363e-01 9.055086970329284668e-01 9.290936589241027832e-01
8.716044425964355469e-01 8.037791848182678223e-01 9.243240952491760254e-01 9.029890894889831543e-01
8.530815243721008301e-01 8.336899280548095703e-01 9.209508895874023438e-01 9.043943881988525391e-01
8.213263750076293945e-01 8.762255311012268066e-01 9.234871268272399902e-01 9.049482941627502441e-01
7.848977446556091309e-01 8.320847749710083008e-01 8.711450695991516113e-01 8.685290813446044922e-01
6.608589887619018555e-01 7.818111181259155273e-01 7.962430119514465332e-01 7.964039444923400879e-01
6.779135465621948242e-01 6.851207613945007324e-01 7.583204507827758789e-01 8.286631107330322266e-01
7.790484428405761719e-01 8.153453469276428223e-01 8.454828858375549316e-01 8.053497672080993652e-01
9.030529856681823730e-01 8.128337860107421875e-01 9.419581294059753418e-01 8.822268247604370117e-01
9.425293207168579102e-01 8.738694787025451660e-01 9.569617509841918945e-01 8.994284868240356445e-01
9.556030035018920898e-01 8.920629024505615234e-01 9.505483508110046387e-01 9.293435215950012207e-01
9.367816448211669922e-01 9.102978706359863281e-01 9.716874361038208008e-01 9.484678506851196289e-01
9.485636949539184570e-01 8.579836487770080566e-01 9.499799609184265137e-01 9.255843758583068848e-01
9.311640262603759766e-01 8.940298557281494141e-01 9.592963457107543945e-01 9.282732009887695312e-01
9.035440683364868164e-01 8.778760433197021484e-01 9.041363000869750977e-01 9.164403080940246582e-01
9.016872048377990723e-01 8.463072180747985840e-01 8.988866806030273438e-01 8.911876082420349121e-01
8.561381101608276367e-01 8.394635915756225586e-01 9.047206640243530273e-01 8.966228365898132324e-01
8.658676743507385254e-01 8.603994250297546387e-01 9.539287686347961426e-01 8.982514142990112305e-01
8.801665902137756348e-01 8.624401688575744629e-01 9.560675024986267090e-01 8.906603455543518066e-01
8.470315337181091309e-01 7.884387373924255371e-01 9.075362682342529297e-01 7.825544476509094238e-01
8.429869413375854492e-01 7.881432771682739258e-01 9.003080129623413086e-01 7.280948162078857422e-01
7.846090197563171387e-01 8.240061402320861816e-01 9.464467167854309082e-01 8.183196783065795898e-01
8.435550332069396973e-01 8.473949432373046875e-01 9.278067350387573242e-01 8.166775703430175781e-01
8.194503188133239746e-01 8.214262723922729492e-01 9.282790422439575195e-01 8.578617572784423828e-01
7.770208120346069336e-01 7.758088111877441406e-01 9.612801074981689453e-01 8.803383708000183105e-01
8.782531023025512695e-01 7.775799036026000977e-01 9.436362981796264648e-01 8.407657146453857422e-01
9.262180924415588379e-01 8.265715837478637695e-01 9.433401823043823242e-01 9.016104340553283691e-01
8.788655400276184082e-01 8.273913264274597168e-01 9.501844048500061035e-01 9.049233794212341309e-01
9.339300990104675293e-01 8.287473320960998535e-01 9.529891610145568848e-01 9.218542575836181641e-01
9.356139302253723145e-01 9.108864068984985352e-01 9.578093290328979492e-01 9.476331472396850586e-01
9.366888403892517090e-01 8.622293472290039062e-01 9.796586036682128906e-01 9.672071337699890137e-01
9.104987382888793945e-01 8.472822904586791992e-01 9.734500050544738770e-01 9.497398734092712402e-01
8.869124054908752441e-01 8.797539472579956055e-01 9.638895392417907715e-01 9.276347756385803223e-01
9.194783568382263184e-01 8.753867745399475098e-01 9.727244377136230469e-01 9.507548809051513672e-01
9.086468815803527832e-01 8.876250386238098145e-01 9.554464817047119141e-01 9.294548630714416504e-01
8.740994334220886230e-01 7.445486783981323242e-01 9.395601153373718262e-01 9.181995987892150879e-01
9.443445801734924316e-01 8.862101435661315918e-01 9.253801703453063965e-01 9.495950937271118164e-01
8.951280117034912109e-01 7.775618433952331543e-01 9.398799538612365723e-01 9.089760184288024902e-01
8.440676927566528320e-01 7.977759242057800293e-01 9.230940341949462891e-01 8.936128020286560059e-01
8.267035484313964844e-01 7.877125144004821777e-01 9.116144776344299316e-01 8.582960367202758789e-01
7.671995162963867188e-01 8.178258538246154785e-01 9.076003432273864746e-01 8.112872838973999023e-01
8.354659676551818848e-01 7.691643834114074707e-01 9.265390038490295410e-01 8.409429788589477539e-01
8.095489740371704102e-01 6.894749402999877930e-01 8.713130354881286621e-01 8.578349351882934570e-01
7.788757681846618652e-01 7.443518042564392090e-01 8.649992346763610840e-01 8.148507475852966309e-01
7.724880576133728027e-01 7.566495537757873535e-01 9.045576453208923340e-01 7.989000678062438965e-01
7.918611764907836914e-01 7.453772425651550293e-01 8.915796279907226562e-01 7.960954308509826660e-01
8.114624023437500000e-01 7.575358152389526367e-01 9.157617092132568359e-01 7.399071455001831055e-01
7.499092817306518555e-01 8.058189153671264648e-01 8.998138308525085449e-01 7.657794356346130371e-01
7.804641127586364746e-01 7.442780733108520508e-01 9.206968545913696289e-01 7.804705500602722168e-01
7.769935727119445801e-01 6.704091429710388184e-01 9.428577423095703125e-01 7.913187742233276367e-01
7.822264432907104492e-01 8.102132081985473633e-01 9.658366441726684570e-01 8.657487034797668457e-01
8.495133519172668457e-01 8.348386287689208984e-01 9.841455817222595215e-01 9.211171865463256836e-01
8.229490518569946289e-01 8.274829983711242676e-01 9.874812960624694824e-01 9.524952769279479980e-01
8.561286330223083496e-01 8.465378880500793457e-01 9.934642910957336426e-01 9.445784687995910645e-01
8.966834545135498047e-01 8.626698255538940430e-01 9.874262809753417969e-01 9.516386389732360840e-01
9.410427212715148926e-01 8.378622531890869141e-01 9.871384501457214355e-01 9.688123464584350586e-01
9.534789919853210449e-01 8.330906629562377930e-01 9.772552847862243652e-01 9.559597373008728027e-01
9.654566049575805664e-01 8.247431516647338867e-01 9.794276952743530273e-01 9.501473903656005859e-01
9.669737219810485840e-01 8.464004397392272949e-01 9.805331230163574219e-01 9.664325118064880371e-01
9.530276060104370117e-01 7.746393084526062012e-01 9.843807220458984375e-01 9.753733873367309570e-01
9.676120281219482422e-01 8.272785544395446777e-01 9.869464039802551270e-01 9.693952202796936035e-01
9.697759747505187988e-01 8.067342042922973633e-01 9.845023751258850098e-01 9.659993648529052734e-01
9.746169447898864746e-01 8.672798871994018555e-01 9.891337752342224121e-01 9.691154360771179199e-01
9.727467298507690430e-01 8.122514486312866211e-01 9.849698543548583984e-01 9.590204954147338867e-01
9.669176340103149414e-01 8.264879584312438965e-01 9.828648567199707031e-01 9.492835402488708496e-01
9.578225612640380859e-01 8.080087900161743164e-01 9.692289829254150391e-01 9.158725738525390625e-01
9.597414731979370117e-01 8.415236473083496094e-01 9.693304300308227539e-01 9.235690832138061523e-01
9.488499760627746582e-01 8.499788641929626465e-01 9.443479776382446289e-01 9.284667372703552246e-01
8.662500381469726562e-01 8.299912810325622559e-01 9.430265426635742188e-01 8.675929903984069824e-01
8.350880146026611328e-01 8.257472515106201172e-01 8.949419856071472168e-01 8.597524166107177734e-01
8.232969641685485840e-01 7.978611588478088379e-01 9.465644955635070801e-01 7.398172020912170410e-01
8.155168890953063965e-01 8.342878818511962891e-01 9.314101934432983398e-01 7.803139686584472656e-01
6.841974258422851562e-01 7.653080224990844727e-01 8.846697807312011719e-01 7.656385898590087891e-01
5.476553440093994141e-01 7.724028229713439941e-01 8.103755116462707520e-01 6.432201266288757324e-01
6.052975058555603027e-01 6.778140068054199219e-01 7.771385908126831055e-01 4.994398653507232666e-01
6.332304477691650391e-01 7.809883356094360352e-01 5.699762105941772461e-01 6.055145263671875000e-01
7.067517638206481934e-01 6.893494725227355957e-01 7.684760689735412598e-01 5.643529891967773438e-01
6.265827417373657227e-01 7.440229058265686035e-01 7.508813738822937012e-01 5.725548863410949707e-01
7.880651354789733887e-01 7.753555178642272949e-01 9.019603133201599121e-01 5.371518135070800781e-01
6.907702684402465820e-01 6.507848501205444336e-01 8.661980032920837402e-01 2.699744701385498047e-01
7.807551026344299316e-01 7.437988519668579102e-01 9.020370244979858398e-01 6.109098196029663086e-01
8.788639903068542480e-01 8.764628767967224121e-01 9.391201138496398926e-01 5.491582155227661133e-01
8.252486586570739746e-01 8.217433094978332520e-01 9.516127109527587891e-01 6.204604506492614746e-01
8.785137534141540527e-01 7.669765353202819824e-01 9.546849131584167480e-01 4.559552371501922607e-01
8.510368466377258301e-01 7.999150156974792480e-01 9.403138756752014160e-01 7.627794742584228516e-01
8.612740039825439453e-01 7.438671588897705078e-01 9.418070912361145020e-01 7.125480175018310547e-01
8.042799234390258789e-01 6.749402880668640137e-01 9.238663911819458008e-01 8.393707871437072754e-01
7.999293804168701172e-01 6.036466956138610840e-01 7.845503091812133789e-01 7.329466938972473145e-01
6.724957227706909180e-01 4.952545762062072754e-01 7.792233228683471680e-01 5.499505996704101562e-01
5.646159648895263672e-01 3.412867188453674316e-01 6.493245363235473633e-01 2.801686823368072510e-01
4.438890516757965088e-01 3.461720943450927734e-01 5.753513574600219727e-01 3.090173006057739258e-01
3.968078792095184326e-01 2.884474992752075195e-01 4.382938742637634277e-01 3.205594122409820557e-01
3.618766963481903076e-01 2.887787818908691406e-01 3.718374967575073242e-01 2.588983476161956787e-01
3.672445714473724365e-01 2.772666811943054199e-01 3.352778255939483643e-01 2.543590962886810303e-01
3.507147431373596191e-01 3.314524590969085693e-01 4.105757474899291992e-01 2.806319892406463623e-01
4.327951669692993164e-01 3.612483739852905273e-01 3.754853904247283936e-01 3.080606162548065186e-01
4.113092720508575439e-01 3.475362658500671387e-01 3.624810576438903809e-01 2.933849096298217773e-01
4.857366681098937988e-01 4.229765534400939941e-01 3.326194584369659424e-01 3.635764420032501221e-01
5.342254042625427246e-01 5.022876858711242676e-01 4.464932084083557129e-01 4.262368977069854736e-01
6.759678125381469727e-01 5.556028485298156738e-01 5.574477314949035645e-01 5.187858939170837402e-01
5.332695841789245605e-01 4.393425583839416504e-01 3.378978371620178223e-01 3.338338732719421387e-01
4.654910266399383545e-01 4.267249703407287598e-01 3.630782663822174072e-01 4.228670001029968262e-01
3.966930508613586426e-01 4.598376154899597168e-01 3.330724835395812988e-01 3.868459761142730713e-01
3.172405362129211426e-01 4.663395881652832031e-01 3.470960557460784912e-01 2.669237256050109863e-01
2.898930013179779053e-01 4.839319586753845215e-01 4.592599570751190186e-01 3.698195517063140869e-01
4.516005218029022217e-01 5.061146616935729980e-01 4.800587594509124756e-01 4.230245947837829590e-01
4.766628742218017578e-01 5.515257120132446289e-01 6.137766242027282715e-01 4.111143648624420166e-01
5.161727666854858398e-01 5.446484684944152832e-01 7.781595587730407715e-01 5.642490983009338379e-01
5.974885821342468262e-01 6.266441941261291504e-01 8.885913491249084473e-01 6.398871541023254395e-01
5.609489679336547852e-01 6.017113327980041504e-01 8.905782699584960938e-01 6.045442819595336914e-01
5.743572115898132324e-01 4.775340855121612549e-01 8.884363770484924316e-01 5.535098910331726074e-01
6.140149235725402832e-01 4.324397444725036621e-01 8.178284764289855957e-01 6.937965750694274902e-01
6.471825838088989258e-01 5.084618926048278809e-01 9.218422770500183105e-01 8.226510286331176758e-01
7.553483247756958008e-01 6.921874880790710449e-01 9.103506207466125488e-01 8.632180690765380859e-01
7.215782999992370605e-01 6.206053495407104492e-01 9.026984572410583496e-01 7.877233028411865234e-01
7.707273960113525391e-01 2.819360792636871338e-01 8.888369202613830566e-01 8.641104698181152344e-01
7.824164032936096191e-01 7.531862854957580566e-01 9.492601156234741211e-01 8.700997233390808105e-01
7.521117925643920898e-01 7.372624874114990234e-01 9.374145865440368652e-01 8.553992509841918945e-01
7.584214210510253906e-01 7.286066412925720215e-01 9.262715578079223633e-01 8.276876211166381836e-01
7.542130947113037109e-01 6.862397789955139160e-01 9.364078044891357422e-01 7.807923555374145508e-01
7.571522593498229980e-01 8.231309056282043457e-01 9.546679258346557617e-01 9.022232294082641602e-01
7.384270429611206055e-01 6.625251173973083496e-01 9.038107991218566895e-01 8.450645208358764648e-01
5.342447757720947266e-01 3.724980354309082031e-01 8.876631259918212891e-01 5.435514450073242188e-01
3.808333873748779297e-01 3.565862178802490234e-01 6.086313724517822266e-01 3.351778388023376465e-01
4.139662384986877441e-01 2.950930297374725342e-01 6.007383465766906738e-01 3.768694102764129639e-01
4.017160832881927490e-01 4.441323280334472656e-01 5.897057652473449707e-01 3.827635049819946289e-01
3.463158607482910156e-01 2.779780328273773193e-01 7.088114023208618164e-01 2.952632904052734375e-01
3.516518175601959229e-01 2.567811012268066406e-01 5.074554085731506348e-01 2.658680379390716553e-01
3.481523990631103516e-01 4.248064160346984863e-01 7.144696712493896484e-01 3.461391925811767578e-01
4.641119539737701416e-01 7.010780572891235352e-01 8.586002588272094727e-01 4.225471019744873047e-01
6.614420413970947266e-01 7.700117230415344238e-01 8.826454877853393555e-01 7.997304201126098633e-01
7.061921954154968262e-01 7.651183605194091797e-01 8.966724872589111328e-01 6.884766817092895508e-01
6.294460892677307129e-01 7.449926137924194336e-01 8.790265321731567383e-01 5.289595723152160645e-01
4.994289875030517578e-01 7.473199963569641113e-01 8.584984540939331055e-01 7.707876563072204590e-01
5.222544670104980469e-01 8.030708432197570801e-01 9.027723670005798340e-01 9.131242632865905762e-01
4.982363283634185791e-01 8.161399364471435547e-01 8.869860172271728516e-01 9.013707041740417480e-01
5.344975590705871582e-01 7.272389531135559082e-01 8.571704030036926270e-01 8.576216101646423340e-01
5.985392928123474121e-01 6.692357659339904785e-01 8.407654762268066406e-01 7.325513362884521484e-01
4.612208902835845947e-01 7.240135073661804199e-01 7.216122150421142578e-01 7.662215828895568848e-01
5.889797806739807129e-01 7.429750561714172363e-01 6.962516903877258301e-01 8.108979463577270508e-01
5.651372671127319336e-01 8.049997687339782715e-01 8.317821025848388672e-01 8.657868504524230957e-01
6.242390275001525879e-01 8.106898069381713867e-01 7.757776379585266113e-01 8.598120212554931641e-01
6.340497732162475586e-01 8.212484717369079590e-01 7.395671606063842773e-01 7.577601671218872070e-01
5.615474581718444824e-01 8.680495023727416992e-01 8.821640014648437500e-01 7.384961247444152832e-01
8.138752579689025879e-01 8.623470067977905273e-01 9.029098153114318848e-01 7.728106975555419922e-01
8.023490309715270996e-01 8.564919233322143555e-01 9.324874877929687500e-01 7.019194364547729492e-01
8.240326642990112305e-01 8.309159874916076660e-01 9.740526676177978516e-01 8.476400375366210938e-01
7.514736652374267578e-01 8.093567490577697754e-01 9.687150120735168457e-01 8.405641913414001465e-01
7.775314450263977051e-01 8.519314527511596680e-01 9.828423857688903809e-01 8.600992560386657715e-01
6.956926584243774414e-01 7.331976294517517090e-01 9.726631641387939453e-01 8.273949027061462402e-01
7.948987483978271484e-01 8.021233081817626953e-01 9.671375751495361328e-01 8.752827048301696777e-01
8.697308301925659180e-01 7.874596714973449707e-01 9.726861715316772461e-01 8.753339648246765137e-01
7.896731495857238770e-01 7.410294413566589355e-01 9.615252614021301270e-01 8.403993248939514160e-01
8.071505427360534668e-01 7.636404633522033691e-01 9.633214473724365234e-01 7.994332313537597656e-01
7.489908933639526367e-01 8.581633567810058594e-01 9.668481945991516113e-01 8.937834501266479492e-01
8.371078968048095703e-01 8.621647953987121582e-01 9.475218653678894043e-01 8.396567702293395996e-01
8.255643248558044434e-01 8.805264234542846680e-01 9.585142135620117188e-01 9.095852375030517578e-01
8.115184903144836426e-01 8.602465987205505371e-01 9.501814842224121094e-01 8.505091071128845215e-01
8.002439141273498535e-01 8.785013556480407715e-01 9.539424180984497070e-01 8.559119105339050293e-01
8.058316707611083984e-01 8.898893594741821289e-01 9.698660373687744141e-01 8.853929042816162109e-01
7.892286777496337891e-01 8.009115457534790039e-01 9.739630222320556641e-01 8.534045815467834473e-01
7.238833904266357422e-01 8.129848241806030273e-01 9.719949364662170410e-01 7.964948415756225586e-01
7.809809446334838867e-01 7.672100067138671875e-01 9.724968671798706055e-01 8.093856573104858398e-01
8.186580538749694824e-01 7.859452366828918457e-01 9.805450439453125000e-01 8.154695630073547363e-01
8.198253512382507324e-01 7.570513486862182617e-01 9.795385003089904785e-01 7.852844595909118652e-01
6.961776614189147949e-01 7.669234275817871094e-01 9.563609361648559570e-01 7.283739447593688965e-01
6.830201745033264160e-01 7.987275123596191406e-01 9.507055878639221191e-01 6.648952364921569824e-01
6.775807142257690430e-01 7.852756381034851074e-01 9.507591724395751953e-01 7.458826899528503418e-01
5.801956653594970703e-01 7.770141959190368652e-01 9.340177774429321289e-01 7.083374261856079102e-01
6.982874274253845215e-01 7.423649430274963379e-01 9.000558853149414062e-01 6.523333191871643066e-01
8.089172840118408203e-01 8.216539025306701660e-01 9.010089635848999023e-01 7.712844014167785645e-01
7.861830592155456543e-01 8.208658695220947266e-01 8.859789967536926270e-01 7.091960310935974121e-01
8.141541481018066406e-01 8.055392503738403320e-01 9.380162358283996582e-01 7.262563705444335938e-01
7.674795389175415039e-01 7.097274661064147949e-01 9.150925874710083008e-01 6.551557183265686035e-01
7.370401620864868164e-01 7.875426411628723145e-01 9.632092714309692383e-01 8.798313736915588379e-01
8.344714641571044922e-01 7.223497629165649414e-01 9.305949211120605469e-01 8.383500576019287109e-01
8.544603586196899414e-01 6.672273874282836914e-01 9.172236919403076172e-01 7.928581237792968750e-01
8.504617214202880859e-01 6.639382839202880859e-01 9.271210432052612305e-01 8.016892671585083008e-01
8.789077997207641602e-01 7.794388532638549805e-01 9.016813039779663086e-01 8.933436870574951172e-01
8.426128029823303223e-01 8.068684935569763184e-01 9.390859603881835938e-01 7.869622707366943359e-01
6.235421299934387207e-01 7.320148944854736328e-01 8.628795742988586426e-01 7.569350600242614746e-01
6.825885772705078125e-01 7.824504971504211426e-01 8.757813572883605957e-01 8.068107366561889648e-01
8.295934200286865234e-01 8.462553024291992188e-01 9.092129468917846680e-01 8.611628413200378418e-01
8.513265252113342285e-01 8.450667858123779297e-01 8.028768897056579590e-01 8.526322841644287109e-01
8.068884611129760742e-01 8.071343898773193359e-01 8.807846307754516602e-01 9.219524860382080078e-01
7.709033489227294922e-01 8.580697178840637207e-01 9.157564043998718262e-01 8.930016160011291504e-01
7.411282062530517578e-01 8.641762137413024902e-01 9.580512046813964844e-01 8.926094770431518555e-01
6.740800738334655762e-01 6.794794201850891113e-01 9.400271773338317871e-01 8.593066334724426270e-01
7.396121621131896973e-01 6.721016168594360352e-01 9.162868857383728027e-01 7.808688879013061523e-01
6.933898925781250000e-01 3.418814241886138916e-01 9.233406782150268555e-01 6.915754079818725586e-01
6.394852399826049805e-01 3.181696236133575439e-01 9.143571853637695312e-01 6.204509139060974121e-01
4.862825870513916016e-01 2.338854074478149414e-01 5.892571210861206055e-01 4.707266092300415039e-01
5.186924338340759277e-01 2.440071254968643188e-01 6.876212954521179199e-01 3.851603269577026367e-01
5.595650672912597656e-01 3.415713608264923096e-01 7.109341621398925781e-01 4.146334230899810791e-01
5.314940810203552246e-01 3.198432326316833496e-01 7.189409732818603516e-01 5.164601802825927734e-01
6.155940890312194824e-01 5.362678766250610352e-01 7.716554999351501465e-01 6.785921454429626465e-01
7.913262844085693359e-01 3.462902307510375977e-01 8.820813894271850586e-01 8.619719147682189941e-01
8.005462288856506348e-01 5.477327704429626465e-01 8.524917960166931152e-01 8.986411690711975098e-01
8.416896462440490723e-01 6.258750557899475098e-01 9.150716066360473633e-01 8.301298022270202637e-01
8.643335700035095215e-01 6.431234478950500488e-01 9.122899174690246582e-01 8.728629350662231445e-01
8.430835604667663574e-01 6.554941534996032715e-01 8.983811736106872559e-01 8.187410831451416016e-01
8.426358103752136230e-01 6.426214575767517090e-01 8.880297541618347168e-01 7.879377007484436035e-01
8.597350716590881348e-01 6.552358865737915039e-01 9.023480415344238281e-01 8.065818548202514648e-01
8.655185103416442871e-01 7.403641343116760254e-01 9.286499023437500000e-01 8.166001439094543457e-01
8.684085607528686523e-01 7.247617840766906738e-01 9.141156673431396484e-01 7.943051457405090332e-01
8.689314126968383789e-01 7.230713367462158203e-01 8.992252349853515625e-01 7.808126211166381836e-01
8.937401175498962402e-01 8.068968653678894043e-01 9.202940464019775391e-01 8.347253799438476562e-01
9.082168936729431152e-01 8.395211696624755859e-01 9.482523202896118164e-01 8.606296777725219727e-01
8.451291322708129883e-01 8.535662889480590820e-01 9.423947334289550781e-01 8.025897741317749023e-01
7.463799118995666504e-01 8.125520944595336914e-01 9.418654441833496094e-01 7.343686223030090332e-01
7.843933105468750000e-01 7.036701440811157227e-01 9.286785721778869629e-01 5.924534797668457031e-01
5.983920693397521973e-01 8.668354749679565430e-01 9.578707814216613770e-01 5.747868418693542480e-01
4.981872737407684326e-01 4.073546230792999268e-01 8.684398531913757324e-01 4.932095110416412354e-01
