# Supplementary material for: Estimating local protein model quality: prospects for molecular replacement
Source: Acta Crystallogr D Struct Biol. 2020 Mar 3;76(Pt 3):285–90. doi: 10.1107/S2059798320000972 (PMC7057213; doi:10.1107/S2059798320000972)
Supplement: Supplementary file 1 [file d-76-00285-sup1.zip › models/1f0m.3hil_A.B99990001.pdb]

EXPDTA    THEORETICAL MODEL, MODELLER 9.23 2019/11/15 14:09:48
REMARK   6 MODELLER OBJECTIVE FUNCTION:       412.1002
REMARK   6 MODELLER BEST TEMPLATE % SEQ ID:  45.763
REMARK   6 SEQUENCE: 1f0m/1f0m.3hil_A
REMARK   6 ALIGNMENT: 1f0m/1f0m.3hil_A.ali
REMARK   6 SCRIPT: ./make_models.py
REMARK   6 TEMPLATE: 3hil 904:A - 962:A MODELS 10: - 68: AT 45.8%
ATOM      1  N   MET     1      -0.029  -4.977   2.782  1.00107.61           N
ATOM      2  CA  MET     1      -0.794  -4.259   3.821  1.00107.61           C
ATOM      3  CB  MET     1       0.167  -3.477   4.729  1.00107.61           C
ATOM      4  CG  MET     1       1.142  -4.377   5.493  1.00107.61           C
ATOM      5  SD  MET     1       0.362  -5.552   6.642  1.00107.61           S
ATOM      6  CE  MET     1       0.165  -4.365   8.002  1.00107.61           C
ATOM      7  C   MET     1      -1.737  -3.309   3.167  1.00107.61           C
ATOM      8  O   MET     1      -2.949  -3.521   3.182  1.00107.61           O
ATOM      9  N   GLU     2      -1.192  -2.233   2.567  1.00255.87           N
ATOM     10  CA  GLU     2      -2.022  -1.286   1.886  1.00255.87           C
ATOM     11  CB  GLU     2      -1.468   0.147   1.888  1.00255.87           C
ATOM     12  CG  GLU     2      -2.237   1.051   0.926  1.00255.87           C
ATOM     13  CD  GLU     2      -3.684   1.095   1.385  1.00255.87           C
ATOM     14  OE1 GLU     2      -3.961   1.820   2.382  1.00255.87           O
ATOM     15  OE2 GLU     2      -4.528   0.409   0.755  1.00255.87           O
ATOM     16  C   GLU     2      -2.116  -1.702   0.457  1.00255.87           C
ATOM     17  O   GLU     2      -1.111  -1.767  -0.249  1.00255.87           O
ATOM     18  N   LYS     3      -3.344  -1.991  -0.013  1.00277.90           N
ATOM     19  CA  LYS     3      -3.505  -2.399  -1.377  1.00277.90           C
ATOM     20  CB  LYS     3      -4.854  -3.073  -1.691  1.00277.90           C
ATOM     21  CG  LYS     3      -5.070  -4.402  -0.966  1.00277.90           C
ATOM     22  CD  LYS     3      -5.357  -4.252   0.530  1.00277.90           C
ATOM     23  CE  LYS     3      -6.802  -4.591   0.913  1.00277.90           C
ATOM     24  NZ  LYS     3      -6.864  -5.900   1.605  1.00277.90           N
ATOM     25  C   LYS     3      -3.437  -1.174  -2.218  1.00277.90           C
ATOM     26  O   LYS     3      -3.841  -0.093  -1.789  1.00277.90           O
ATOM     27  N   THR     4      -2.902  -1.319  -3.443  1.00308.26           N
ATOM     28  CA  THR     4      -2.814  -0.187  -4.311  1.00308.26           C
ATOM     29  CB  THR     4      -1.442   0.050  -4.886  1.00308.26           C
ATOM     30  OG1 THR     4      -1.057  -1.036  -5.713  1.00308.26           O
ATOM     31  CG2 THR     4      -0.435   0.225  -3.737  1.00308.26           C
ATOM     32  C   THR     4      -3.720  -0.457  -5.461  1.00308.26           C
ATOM     33  O   THR     4      -3.826  -1.584  -5.938  1.00308.26           O
ATOM     34  N   ARG     5      -4.444   0.585  -5.906  1.00340.04           N
ATOM     35  CA  ARG     5      -5.294   0.410  -7.039  1.00340.04           C
ATOM     36  CB  ARG     5      -6.581  -0.374  -6.732  1.00340.04           C
ATOM     37  CG  ARG     5      -7.497  -0.503  -7.949  1.00340.04           C
ATOM     38  CD  ARG     5      -6.968  -1.448  -9.027  1.00340.04           C
ATOM     39  NE  ARG     5      -7.625  -1.046 -10.301  1.00340.04           N
ATOM     40  CZ  ARG     5      -7.924  -1.977 -11.252  1.00340.04           C
ATOM     41  NH1 ARG     5      -7.665  -3.296 -11.021  1.00340.04           N
ATOM     42  NH2 ARG     5      -8.489  -1.581 -12.429  1.00340.04           N
ATOM     43  C   ARG     5      -5.699   1.758  -7.516  1.00340.04           C
ATOM     44  O   ARG     5      -5.660   2.753  -6.782  1.00340.04           O
ATOM     45  N   PRO     6      -6.039   1.804  -8.767  1.00120.01           N
ATOM     46  CA  PRO     6      -6.574   3.003  -9.335  1.00120.01           C
ATOM     47  CD  PRO     6      -5.343   0.998  -9.760  1.00120.01           C
ATOM     48  CB  PRO     6      -6.307   2.924 -10.841  1.00120.01           C
ATOM     49  CG  PRO     6      -5.942   1.451 -11.100  1.00120.01           C
ATOM     50  C   PRO     6      -8.024   3.008  -8.982  1.00120.01           C
ATOM     51  O   PRO     6      -8.514   1.993  -8.487  1.00120.01           O
ATOM     52  N   ASP     7      -8.718   4.140  -9.203  1.00243.22           N
ATOM     53  CA  ASP     7     -10.132   4.223  -8.971  1.00243.22           C
ATOM     54  CB  ASP     7     -10.918   2.964  -9.387  1.00243.22           C
ATOM     55  CG  ASP     7     -12.399   3.327  -9.474  1.00243.22           C
ATOM     56  OD1 ASP     7     -12.808   3.843 -10.549  1.00243.22           O
ATOM     57  OD2 ASP     7     -13.143   3.100  -8.484  1.00243.22           O
ATOM     58  C   ASP     7     -10.377   4.513  -7.528  1.00243.22           C
ATOM     59  O   ASP     7      -9.470   4.439  -6.700  1.00243.22           O
ATOM     60  N   TYR     8     -11.630   4.885  -7.200  1.00228.72           N
ATOM     61  CA  TYR     8     -11.925   5.232  -5.845  1.00228.72           C
ATOM     62  CB  TYR     8     -12.931   6.387  -5.717  1.00228.72           C
ATOM     63  CG  TYR     8     -12.528   7.477  -6.645  1.00228.72           C
ATOM     64  CD1 TYR     8     -12.891   7.383  -7.966  1.00228.72           C
ATOM     65  CD2 TYR     8     -11.820   8.580  -6.224  1.00228.72           C
ATOM     66  CE1 TYR     8     -12.551   8.362  -8.867  1.00228.72           C
ATOM     67  CE2 TYR     8     -11.475   9.568  -7.121  1.00228.72           C
ATOM     68  CZ  TYR     8     -11.838   9.458  -8.443  1.00228.72           C
ATOM     69  OH  TYR     8     -11.488  10.466  -9.368  1.00228.72           O
ATOM     70  C   TYR     8     -12.661   4.063  -5.286  1.00228.72           C
ATOM     71  O   TYR     8     -13.828   3.848  -5.608  1.00228.72           O
ATOM     72  N   THR     9     -11.993   3.257  -4.443  1.00287.34           N
ATOM     73  CA  THR     9     -12.680   2.152  -3.849  1.00287.34           C
ATOM     74  CB  THR     9     -12.436   0.828  -4.514  1.00287.34           C
ATOM     75  OG1 THR     9     -13.332  -0.147  -3.999  1.00287.34           O
ATOM     76  CG2 THR     9     -10.985   0.398  -4.241  1.00287.34           C
ATOM     77  C   THR     9     -12.188   2.043  -2.448  1.00287.34           C
ATOM     78  O   THR     9     -11.136   2.581  -2.104  1.00287.34           O
ATOM     79  N   SER    10     -12.962   1.353  -1.593  1.00197.26           N
ATOM     80  CA  SER    10     -12.562   1.208  -0.235  1.00197.26           C
ATOM     81  CB  SER    10     -11.092   0.783  -0.035  1.00197.26           C
ATOM     82  OG  SER    10     -10.828   0.522   1.337  1.00197.26           O
ATOM     83  C   SER    10     -12.813   2.531   0.408  1.00197.26           C
ATOM     84  O   SER    10     -13.521   3.370  -0.150  1.00197.26           O
ATOM     85  N   PHE    11     -12.260   2.744   1.618  1.00 70.75           N
ATOM     86  CA  PHE    11     -12.500   3.982   2.294  1.00 70.75           C
ATOM     87  CB  PHE    11     -13.330   3.807   3.574  1.00 70.75           C
ATOM     88  CG  PHE    11     -14.543   3.047   3.166  1.00 70.75           C
ATOM     89  CD1 PHE    11     -15.618   3.672   2.582  1.00 70.75           C
ATOM     90  CD2 PHE    11     -14.593   1.685   3.370  1.00 70.75           C
ATOM     91  CE1 PHE    11     -16.725   2.948   2.209  1.00 70.75           C
ATOM     92  CE2 PHE    11     -15.699   0.957   2.999  1.00 70.75           C
ATOM     93  CZ  PHE    11     -16.770   1.589   2.416  1.00 70.75           C
ATOM     94  C   PHE    11     -11.181   4.555   2.708  1.00 70.75           C
ATOM     95  O   PHE    11     -10.233   3.829   3.007  1.00 70.75           O
ATOM     96  N   ASN    12     -11.088   5.899   2.683  1.00 46.87           N
ATOM     97  CA  ASN    12      -9.903   6.619   3.060  1.00 46.87           C
ATOM     98  CB  ASN    12     -10.000   8.127   2.763  1.00 46.87           C
ATOM     99  CG  ASN    12     -10.012   8.398   1.265  1.00 46.87           C
ATOM    100  OD1 ASN    12      -9.917   7.486   0.445  1.00 46.87           O
ATOM    101  ND2 ASN    12     -10.117   9.704   0.899  1.00 46.87           N
ATOM    102  C   ASN    12      -9.674   6.540   4.539  1.00 46.87           C
ATOM    103  O   ASN    12      -8.559   6.281   4.992  1.00 46.87           O
ATOM    104  N   THR    13     -10.741   6.767   5.334  1.00 37.79           N
ATOM    105  CA  THR    13     -10.574   6.832   6.758  1.00 37.79           C
ATOM    106  CB  THR    13     -10.909   8.179   7.343  1.00 37.79           C
ATOM    107  OG1 THR    13     -12.280   8.485   7.129  1.00 37.79           O
ATOM    108  CG2 THR    13     -10.014   9.247   6.690  1.00 37.79           C
ATOM    109  C   THR    13     -11.486   5.844   7.409  1.00 37.79           C
ATOM    110  O   THR    13     -12.427   5.339   6.801  1.00 37.79           O
ATOM    111  N   VAL    14     -11.191   5.540   8.689  1.00 42.29           N
ATOM    112  CA  VAL    14     -11.966   4.630   9.473  1.00 42.29           C
ATOM    113  CB  VAL    14     -11.410   4.419  10.847  1.00 42.29           C
ATOM    114  CG1 VAL    14     -12.437   3.614  11.659  1.00 42.29           C
ATOM    115  CG2 VAL    14     -10.033   3.742  10.729  1.00 42.29           C
ATOM    116  C   VAL    14     -13.344   5.201   9.630  1.00 42.29           C
ATOM    117  O   VAL    14     -14.328   4.463   9.623  1.00 42.29           O
ATOM    118  N   ASP    15     -13.449   6.533   9.790  1.00 64.92           N
ATOM    119  CA  ASP    15     -14.712   7.184   9.999  1.00 64.92           C
ATOM    120  CB  ASP    15     -14.575   8.698  10.210  1.00 64.92           C
ATOM    121  CG  ASP    15     -13.975   8.920  11.588  1.00 64.92           C
ATOM    122  OD1 ASP    15     -13.988   7.965  12.409  1.00 64.92           O
ATOM    123  OD2 ASP    15     -13.494  10.058  11.833  1.00 64.92           O
ATOM    124  C   ASP    15     -15.605   6.995   8.811  1.00 64.92           C
ATOM    125  O   ASP    15     -16.793   6.717   8.968  1.00 64.92           O
ATOM    126  N   GLU    16     -15.062   7.149   7.589  1.00 39.96           N
ATOM    127  CA  GLU    16     -15.865   7.029   6.404  1.00 39.96           C
ATOM    128  CB  GLU    16     -15.093   7.346   5.115  1.00 39.96           C
ATOM    129  CG  GLU    16     -15.992   7.245   3.884  1.00 39.96           C
ATOM    130  CD  GLU    16     -15.129   7.370   2.643  1.00 39.96           C
ATOM    131  OE1 GLU    16     -13.897   7.590   2.791  1.00 39.96           O
ATOM    132  OE2 GLU    16     -15.697   7.239   1.528  1.00 39.96           O
ATOM    133  C   GLU    16     -16.355   5.616   6.284  1.00 39.96           C
ATOM    134  O   GLU    16     -17.521   5.373   5.978  1.00 39.96           O
ATOM    135  N   TRP    17     -15.460   4.646   6.549  1.00 83.61           N
ATOM    136  CA  TRP    17     -15.739   3.240   6.462  1.00 83.61           C
ATOM    137  CB  TRP    17     -14.489   2.402   6.788  1.00 83.61           C
ATOM    138  CG  TRP    17     -14.754   0.942   7.077  1.00 83.61           C
ATOM    139  CD2 TRP    17     -14.327   0.303   8.285  1.00 83.61           C
ATOM    140  CD1 TRP    17     -15.372  -0.012   6.327  1.00 83.61           C
ATOM    141  NE1 TRP    17     -15.378  -1.212   7.010  1.00 83.61           N
ATOM    142  CE2 TRP    17     -14.728  -1.027   8.216  1.00 83.61           C
ATOM    143  CE3 TRP    17     -13.654   0.789   9.374  1.00 83.61           C
ATOM    144  CZ2 TRP    17     -14.472  -1.901   9.239  1.00 83.61           C
ATOM    145  CZ3 TRP    17     -13.384  -0.093  10.395  1.00 83.61           C
ATOM    146  CH2 TRP    17     -13.786  -1.411  10.331  1.00 83.61           C
ATOM    147  C   TRP    17     -16.831   2.854   7.415  1.00 83.61           C
ATOM    148  O   TRP    17     -17.787   2.181   7.033  1.00 83.61           O
ATOM    149  N   LEU    18     -16.737   3.286   8.684  1.00 52.26           N
ATOM    150  CA  LEU    18     -17.723   2.905   9.650  1.00 52.26           C
ATOM    151  CB  LEU    18     -17.411   3.404  11.073  1.00 52.26           C
ATOM    152  CG  LEU    18     -16.192   2.700  11.699  1.00 52.26           C
ATOM    153  CD1 LEU    18     -15.916   3.185  13.131  1.00 52.26           C
ATOM    154  CD2 LEU    18     -16.348   1.175  11.622  1.00 52.26           C
ATOM    155  C   LEU    18     -19.053   3.450   9.235  1.00 52.26           C
ATOM    156  O   LEU    18     -20.073   2.777   9.369  1.00 52.26           O
ATOM    157  N   GLU    19     -19.074   4.688   8.708  1.00 72.89           N
ATOM    158  CA  GLU    19     -20.300   5.317   8.305  1.00 72.89           C
ATOM    159  CB  GLU    19     -20.079   6.740   7.766  1.00 72.89           C
ATOM    160  CG  GLU    19     -21.332   7.350   7.135  1.00 72.89           C
ATOM    161  CD  GLU    19     -22.391   7.543   8.210  1.00 72.89           C
ATOM    162  OE1 GLU    19     -22.238   6.972   9.324  1.00 72.89           O
ATOM    163  OE2 GLU    19     -23.380   8.267   7.919  1.00 72.89           O
ATOM    164  C   GLU    19     -20.953   4.522   7.215  1.00 72.89           C
ATOM    165  O   GLU    19     -22.166   4.319   7.236  1.00 72.89           O
ATOM    166  N   ALA    20     -20.171   4.023   6.239  1.00 44.07           N
ATOM    167  CA  ALA    20     -20.788   3.335   5.140  1.00 44.07           C
ATOM    168  CB  ALA    20     -19.782   2.833   4.088  1.00 44.07           C
ATOM    169  C   ALA    20     -21.516   2.137   5.668  1.00 44.07           C
ATOM    170  O   ALA    20     -22.618   1.828   5.223  1.00 44.07           O
ATOM    171  N   ILE    21     -20.878   1.407   6.601  1.00119.89           N
ATOM    172  CA  ILE    21     -21.399   0.249   7.276  1.00119.89           C
ATOM    173  CB  ILE    21     -20.340  -0.700   7.783  1.00119.89           C
ATOM    174  CG1 ILE    21     -19.366  -0.045   8.763  1.00119.89           C
ATOM    175  CG2 ILE    21     -19.639  -1.305   6.556  1.00119.89           C
ATOM    176  CD1 ILE    21     -18.328  -1.040   9.280  1.00119.89           C
ATOM    177  C   ILE    21     -22.445   0.594   8.312  1.00119.89           C
ATOM    178  O   ILE    21     -23.175  -0.296   8.753  1.00119.89           O
ATOM    179  N   LYS    22     -22.483   1.864   8.780  1.00150.75           N
ATOM    180  CA  LYS    22     -23.421   2.382   9.756  1.00150.75           C
ATOM    181  CB  LYS    22     -24.873   2.003   9.439  1.00150.75           C
ATOM    182  CG  LYS    22     -25.366   2.694   8.167  1.00150.75           C
ATOM    183  CD  LYS    22     -26.627   2.077   7.571  1.00150.75           C
ATOM    184  CE  LYS    22     -26.389   0.736   6.876  1.00150.75           C
ATOM    185  NZ  LYS    22     -25.478   0.924   5.724  1.00150.75           N
ATOM    186  C   LYS    22     -23.067   1.919  11.135  1.00150.75           C
ATOM    187  O   LYS    22     -23.919   1.759  12.010  1.00150.75           O
ATOM    188  N   MET    23     -21.777   1.614  11.301  1.00153.40           N
ATOM    189  CA  MET    23     -21.046   1.280  12.488  1.00153.40           C
ATOM    190  CB  MET    23     -19.917   0.273  12.242  1.00153.40           C
ATOM    191  CG  MET    23     -20.452  -1.126  11.916  1.00153.40           C
ATOM    192  SD  MET    23     -21.224  -1.987  13.326  1.00153.40           S
ATOM    193  CE  MET    23     -22.818  -1.116  13.293  1.00153.40           C
ATOM    194  C   MET    23     -20.521   2.485  13.226  1.00153.40           C
ATOM    195  O   MET    23     -19.832   2.328  14.228  1.00153.40           O
ATOM    196  N   GLY    24     -20.733   3.714  12.723  1.00 59.29           N
ATOM    197  CA  GLY    24     -20.109   4.909  13.242  1.00 59.29           C
ATOM    198  C   GLY    24     -20.247   5.009  14.736  1.00 59.29           C
ATOM    199  O   GLY    24     -19.431   5.659  15.389  1.00 59.29           O
ATOM    200  N   GLN    25     -21.281   4.401  15.338  1.00132.24           N
ATOM    201  CA  GLN    25     -21.449   4.500  16.765  1.00132.24           C
ATOM    202  CB  GLN    25     -22.590   3.625  17.303  1.00132.24           C
ATOM    203  CG  GLN    25     -23.987   4.079  16.886  1.00132.24           C
ATOM    204  CD  GLN    25     -24.987   3.138  17.547  1.00132.24           C
ATOM    205  OE1 GLN    25     -24.640   2.031  17.957  1.00132.24           O
ATOM    206  NE2 GLN    25     -26.262   3.594  17.663  1.00132.24           N
ATOM    207  C   GLN    25     -20.198   4.016  17.450  1.00132.24           C
ATOM    208  O   GLN    25     -19.858   4.474  18.540  1.00132.24           O
ATOM    209  N   TYR    26     -19.520   3.034  16.838  1.00192.54           N
ATOM    210  CA  TYR    26     -18.320   2.380  17.289  1.00192.54           C
ATOM    211  CB  TYR    26     -18.075   1.004  16.653  1.00192.54           C
ATOM    212  CG  TYR    26     -19.104   0.160  17.317  1.00192.54           C
ATOM    213  CD1 TYR    26     -18.886  -0.292  18.599  1.00192.54           C
ATOM    214  CD2 TYR    26     -20.297  -0.134  16.697  1.00192.54           C
ATOM    215  CE1 TYR    26     -19.824  -1.058  19.247  1.00192.54           C
ATOM    216  CE2 TYR    26     -21.238  -0.902  17.341  1.00192.54           C
ATOM    217  CZ  TYR    26     -21.005  -1.369  18.615  1.00192.54           C
ATOM    218  OH  TYR    26     -21.978  -2.156  19.269  1.00192.54           O
ATOM    219  C   TYR    26     -17.069   3.212  17.228  1.00192.54           C
ATOM    220  O   TYR    26     -16.050   2.803  17.776  1.00192.54           O
ATOM    221  N   LYS    27     -17.078   4.362  16.529  1.00 97.18           N
ATOM    222  CA  LYS    27     -15.894   5.133  16.232  1.00 97.18           C
ATOM    223  CB  LYS    27     -16.232   6.557  15.749  1.00 97.18           C
ATOM    224  CG  LYS    27     -16.995   6.612  14.425  1.00 97.18           C
ATOM    225  CD  LYS    27     -17.683   7.957  14.177  1.00 97.18           C
ATOM    226  CE  LYS    27     -16.750   9.163  14.298  1.00 97.18           C
ATOM    227  NZ  LYS    27     -17.492  10.410  14.003  1.00 97.18           N
ATOM    228  C   LYS    27     -15.016   5.316  17.438  1.00 97.18           C
ATOM    229  O   LYS    27     -13.799   5.188  17.323  1.00 97.18           O
ATOM    230  N   GLU    28     -15.566   5.616  18.625  1.00 75.28           N
ATOM    231  CA  GLU    28     -14.697   5.830  19.752  1.00 75.28           C
ATOM    232  CB  GLU    28     -15.435   6.268  21.025  1.00 75.28           C
ATOM    233  CG  GLU    28     -14.481   6.747  22.121  1.00 75.28           C
ATOM    234  CD  GLU    28     -15.289   6.914  23.400  1.00 75.28           C
ATOM    235  OE1 GLU    28     -16.369   6.274  23.494  1.00 75.28           O
ATOM    236  OE2 GLU    28     -14.838   7.673  24.296  1.00 75.28           O
ATOM    237  C   GLU    28     -13.970   4.558  20.083  1.00 75.28           C
ATOM    238  O   GLU    28     -12.798   4.590  20.455  1.00 75.28           O
ATOM    239  N   SER    29     -14.650   3.402  19.947  1.00 36.32           N
ATOM    240  CA  SER    29     -14.114   2.120  20.313  1.00 36.32           C
ATOM    241  CB  SER    29     -15.071   0.971  19.951  1.00 36.32           C
ATOM    242  OG  SER    29     -16.340   1.194  20.545  1.00 36.32           O
ATOM    243  C   SER    29     -12.850   1.882  19.552  1.00 36.32           C
ATOM    244  O   SER    29     -11.855   1.421  20.112  1.00 36.32           O
ATOM    245  N   PHE    30     -12.869   2.186  18.242  1.00 59.11           N
ATOM    246  CA  PHE    30     -11.721   2.022  17.397  1.00 59.11           C
ATOM    247  CB  PHE    30     -12.011   2.346  15.923  1.00 59.11           C
ATOM    248  CG  PHE    30     -12.700   1.183  15.304  1.00 59.11           C
ATOM    249  CD1 PHE    30     -14.011   0.877  15.588  1.00 59.11           C
ATOM    250  CD2 PHE    30     -12.015   0.402  14.404  1.00 59.11           C
ATOM    251  CE1 PHE    30     -14.619  -0.200  14.987  1.00 59.11           C
ATOM    252  CE2 PHE    30     -12.615  -0.673  13.799  1.00 59.11           C
ATOM    253  CZ  PHE    30     -13.921  -0.978  14.094  1.00 59.11           C
ATOM    254  C   PHE    30     -10.618   2.939  17.830  1.00 59.11           C
ATOM    255  O   PHE    30      -9.458   2.535  17.883  1.00 59.11           O
ATOM    256  N   ALA    31     -10.944   4.208  18.127  1.00 36.64           N
ATOM    257  CA  ALA    31      -9.941   5.184  18.455  1.00 36.64           C
ATOM    258  CB  ALA    31     -10.538   6.587  18.641  1.00 36.64           C
ATOM    259  C   ALA    31      -9.231   4.838  19.730  1.00 36.64           C
ATOM    260  O   ALA    31      -8.003   4.896  19.803  1.00 36.64           O
ATOM    261  N   ASN    32      -9.979   4.445  20.774  1.00 88.06           N
ATOM    262  CA  ASN    32      -9.360   4.177  22.039  1.00 88.06           C
ATOM    263  CB  ASN    32     -10.365   3.887  23.168  1.00 88.06           C
ATOM    264  CG  ASN    32     -11.130   2.615  22.854  1.00 88.06           C
ATOM    265  OD1 ASN    32     -12.223   2.662  22.293  1.00 88.06           O
ATOM    266  ND2 ASN    32     -10.540   1.449  23.227  1.00 88.06           N
ATOM    267  C   ASN    32      -8.454   3.000  21.873  1.00 88.06           C
ATOM    268  O   ASN    32      -7.421   2.898  22.530  1.00 88.06           O
ATOM    269  N   ALA    33      -8.859   2.066  20.997  1.00 55.05           N
ATOM    270  CA  ALA    33      -8.126   0.883  20.654  1.00 55.05           C
ATOM    271  CB  ALA    33      -8.925  -0.080  19.759  1.00 55.05           C
ATOM    272  C   ALA    33      -6.864   1.267  19.944  1.00 55.05           C
ATOM    273  O   ALA    33      -5.890   0.518  19.971  1.00 55.05           O
ATOM    274  N   GLY    34      -6.857   2.413  19.234  1.00 37.72           N
ATOM    275  CA  GLY    34      -5.658   2.830  18.566  1.00 37.72           C
ATOM    276  C   GLY    34      -5.705   2.420  17.130  1.00 37.72           C
ATOM    277  O   GLY    34      -4.662   2.335  16.485  1.00 37.72           O
ATOM    278  N   PHE    35      -6.911   2.126  16.597  1.00123.41           N
ATOM    279  CA  PHE    35      -7.026   1.783  15.207  1.00123.41           C
ATOM    280  CB  PHE    35      -8.070   0.672  14.958  1.00123.41           C
ATOM    281  CG  PHE    35      -7.691  -0.573  15.701  1.00123.41           C
ATOM    282  CD1 PHE    35      -8.033  -0.723  17.026  1.00123.41           C
ATOM    283  CD2 PHE    35      -7.020  -1.603  15.080  1.00123.41           C
ATOM    284  CE1 PHE    35      -7.699  -1.859  17.729  1.00123.41           C
ATOM    285  CE2 PHE    35      -6.682  -2.744  15.776  1.00123.41           C
ATOM    286  CZ  PHE    35      -7.023  -2.875  17.102  1.00123.41           C
ATOM    287  C   PHE    35      -7.540   3.005  14.494  1.00123.41           C
ATOM    288  O   PHE    35      -8.735   3.125  14.227  1.00123.41           O
ATOM    289  N   THR    36      -6.643   3.966  14.205  1.00131.83           N
ATOM    290  CA  THR    36      -6.976   5.199  13.539  1.00131.83           C
ATOM    291  CB  THR    36      -6.064   6.334  13.890  1.00131.83           C
ATOM    292  OG1 THR    36      -6.620   7.555  13.423  1.00131.83           O
ATOM    293  CG2 THR    36      -4.688   6.090  13.253  1.00131.83           C
ATOM    294  C   THR    36      -7.017   5.075  12.043  1.00131.83           C
ATOM    295  O   THR    36      -7.636   5.907  11.380  1.00131.83           O
ATOM    296  N   SER    37      -6.313   4.084  11.463  1.00 96.21           N
ATOM    297  CA  SER    37      -6.185   4.018  10.029  1.00 96.21           C
ATOM    298  CB  SER    37      -4.714   3.916   9.586  1.00 96.21           C
ATOM    299  OG  SER    37      -4.624   3.855   8.172  1.00 96.21           O
ATOM    300  C   SER    37      -6.879   2.798   9.506  1.00 96.21           C
ATOM    301  O   SER    37      -7.239   1.893  10.242  1.00 96.21           O
ATOM    302  N   PHE    38      -7.088   2.776   8.172  1.00101.94           N
ATOM    303  CA  PHE    38      -7.699   1.684   7.470  1.00101.94           C
ATOM    304  CB  PHE    38      -7.844   1.967   5.968  1.00101.94           C
ATOM    305  CG  PHE    38      -8.142   0.668   5.302  1.00101.94           C
ATOM    306  CD1 PHE    38      -9.417   0.153   5.276  1.00101.94           C
ATOM    307  CD2 PHE    38      -7.127  -0.037   4.699  1.00101.94           C
ATOM    308  CE1 PHE    38      -9.673  -1.049   4.654  1.00101.94           C
ATOM    309  CE2 PHE    38      -7.376  -1.237   4.076  1.00101.94           C
ATOM    310  CZ  PHE    38      -8.654  -1.744   4.055  1.00101.94           C
ATOM    311  C   PHE    38      -6.832   0.475   7.595  1.00101.94           C
ATOM    312  O   PHE    38      -7.328  -0.643   7.708  1.00101.94           O
ATOM    313  N   ASP    39      -5.505   0.683   7.562  1.00 77.88           N
ATOM    314  CA  ASP    39      -4.537  -0.374   7.583  1.00 77.88           C
ATOM    315  CB  ASP    39      -3.101   0.185   7.513  1.00 77.88           C
ATOM    316  CG  ASP    39      -2.140  -0.956   7.233  1.00 77.88           C
ATOM    317  OD1 ASP    39      -2.629  -2.099   7.037  1.00 77.88           O
ATOM    318  OD2 ASP    39      -0.903  -0.704   7.210  1.00 77.88           O
ATOM    319  C   ASP    39      -4.665  -1.170   8.850  1.00 77.88           C
ATOM    320  O   ASP    39      -4.540  -2.393   8.827  1.00 77.88           O
ATOM    321  N   VAL    40      -4.930  -0.503   9.991  1.00127.14           N
ATOM    322  CA  VAL    40      -4.961  -1.174  11.263  1.00127.14           C
ATOM    323  CB  VAL    40      -5.002  -0.245  12.446  1.00127.14           C
ATOM    324  CG1 VAL    40      -3.716   0.602  12.420  1.00127.14           C
ATOM    325  CG2 VAL    40      -6.309   0.558  12.442  1.00127.14           C
ATOM    326  C   VAL    40      -6.083  -2.178  11.375  1.00127.14           C
ATOM    327  O   VAL    40      -5.954  -3.151  12.114  1.00127.14           O
ATOM    328  N   VAL    41      -7.229  -1.946  10.705  1.00 82.79           N
ATOM    329  CA  VAL    41      -8.418  -2.770  10.771  1.00 82.79           C
ATOM    330  CB  VAL    41      -9.653  -2.059  10.281  1.00 82.79           C
ATOM    331  CG1 VAL    41      -9.819  -0.774  11.110  1.00 82.79           C
ATOM    332  CG2 VAL    41      -9.568  -1.826   8.764  1.00 82.79           C
ATOM    333  C   VAL    41      -8.325  -4.084  10.033  1.00 82.79           C
ATOM    334  O   VAL    41      -9.049  -5.028  10.357  1.00 82.79           O
ATOM    335  N   SER    42      -7.439  -4.193   9.028  1.00118.26           N
ATOM    336  CA  SER    42      -7.426  -5.291   8.099  1.00118.26           C
ATOM    337  CB  SER    42      -6.164  -5.295   7.219  1.00118.26           C
ATOM    338  OG  SER    42      -6.109  -4.109   6.438  1.00118.26           O
ATOM    339  C   SER    42      -7.504  -6.638   8.757  1.00118.26           C
ATOM    340  O   SER    42      -8.301  -7.465   8.316  1.00118.26           O
ATOM    341  N   GLN    43      -6.709  -6.949   9.801  1.00218.50           N
ATOM    342  CA  GLN    43      -6.869  -8.300  10.269  1.00218.50           C
ATOM    343  CB  GLN    43      -5.547  -9.089  10.385  1.00218.50           C
ATOM    344  CG  GLN    43      -4.557  -8.580  11.438  1.00218.50           C
ATOM    345  CD  GLN    43      -3.970  -7.250  10.981  1.00218.50           C
ATOM    346  OE1 GLN    43      -4.016  -6.903   9.802  1.00218.50           O
ATOM    347  NE2 GLN    43      -3.406  -6.474  11.944  1.00218.50           N
ATOM    348  C   GLN    43      -7.532  -8.313  11.612  1.00218.50           C
ATOM    349  O   GLN    43      -7.034  -8.924  12.556  1.00218.50           O
ATOM    350  N   MET    44      -8.716  -7.688  11.725  1.00 89.06           N
ATOM    351  CA  MET    44      -9.387  -7.697  12.989  1.00 89.06           C
ATOM    352  CB  MET    44     -10.396  -6.550  13.179  1.00 89.06           C
ATOM    353  CG  MET    44      -9.721  -5.177  13.207  1.00 89.06           C
ATOM    354  SD  MET    44     -10.790  -3.821  13.776  1.00 89.06           S
ATOM    355  CE  MET    44     -10.596  -4.166  15.549  1.00 89.06           C
ATOM    356  C   MET    44     -10.111  -8.994  13.118  1.00 89.06           C
ATOM    357  O   MET    44     -10.516  -9.604  12.128  1.00 89.06           O
ATOM    358  N   MET    45     -10.275  -9.450  14.374  1.00118.94           N
ATOM    359  CA  MET    45     -10.901 -10.702  14.669  1.00118.94           C
ATOM    360  CB  MET    45      -9.963 -11.654  15.436  1.00118.94           C
ATOM    361  CG  MET    45     -10.560 -13.026  15.761  1.00118.94           C
ATOM    362  SD  MET    45     -10.552 -14.217  14.388  1.00118.94           S
ATOM    363  CE  MET    45      -8.794 -14.631  14.580  1.00118.94           C
ATOM    364  C   MET    45     -12.051 -10.415  15.582  1.00118.94           C
ATOM    365  O   MET    45     -12.207  -9.308  16.092  1.00118.94           O
ATOM    366  N   MET    46     -12.899 -11.439  15.777  1.00 86.77           N
ATOM    367  CA  MET    46     -14.046 -11.427  16.637  1.00 86.77           C
ATOM    368  CB  MET    46     -14.765 -12.782  16.552  1.00 86.77           C
ATOM    369  CG  MET    46     -16.140 -12.871  17.202  1.00 86.77           C
ATOM    370  SD  MET    46     -16.810 -14.560  17.152  1.00 86.77           S
ATOM    371  CE  MET    46     -16.673 -14.734  15.349  1.00 86.77           C
ATOM    372  C   MET    46     -13.518 -11.267  18.027  1.00 86.77           C
ATOM    373  O   MET    46     -14.157 -10.677  18.895  1.00 86.77           O
ATOM    374  N   GLU    47     -12.337 -11.857  18.282  1.00 37.76           N
ATOM    375  CA  GLU    47     -11.726 -11.764  19.576  1.00 37.76           C
ATOM    376  CB  GLU    47     -10.382 -12.510  19.652  1.00 37.76           C
ATOM    377  CG  GLU    47     -10.462 -14.016  19.408  1.00 37.76           C
ATOM    378  CD  GLU    47      -9.045 -14.566  19.484  1.00 37.76           C
ATOM    379  OE1 GLU    47      -8.240 -14.021  20.288  1.00 37.76           O
ATOM    380  OE2 GLU    47      -8.745 -15.532  18.733  1.00 37.76           O
ATOM    381  C   GLU    47     -11.374 -10.334  19.823  1.00 37.76           C
ATOM    382  O   GLU    47     -11.625  -9.801  20.903  1.00 37.76           O
ATOM    383  N   ASP    48     -10.783  -9.677  18.803  1.00 36.15           N
ATOM    384  CA  ASP    48     -10.303  -8.333  18.941  1.00 36.15           C
ATOM    385  CB  ASP    48      -9.581  -7.818  17.688  1.00 36.15           C
ATOM    386  CG  ASP    48      -8.219  -8.489  17.647  1.00 36.15           C
ATOM    387  OD1 ASP    48      -7.854  -9.143  18.660  1.00 36.15           O
ATOM    388  OD2 ASP    48      -7.522  -8.349  16.606  1.00 36.15           O
ATOM    389  C   ASP    48     -11.436  -7.410  19.216  1.00 36.15           C
ATOM    390  O   ASP    48     -11.337  -6.542  20.080  1.00 36.15           O
ATOM    391  N   ILE    49     -12.553  -7.582  18.492  1.00100.53           N
ATOM    392  CA  ILE    49     -13.680  -6.716  18.653  1.00100.53           C
ATOM    393  CB  ILE    49     -14.751  -6.994  17.642  1.00100.53           C
ATOM    394  CG1 ILE    49     -15.232  -8.437  17.777  1.00100.53           C
ATOM    395  CG2 ILE    49     -14.199  -6.657  16.247  1.00100.53           C
ATOM    396  CD1 ILE    49     -16.342  -8.802  16.803  1.00100.53           C
ATOM    397  C   ILE    49     -14.218  -6.843  20.048  1.00100.53           C
ATOM    398  O   ILE    49     -14.527  -5.838  20.688  1.00100.53           O
ATOM    399  N   LEU    50     -14.321  -8.077  20.577  1.00 92.58           N
ATOM    400  CA  LEU    50     -14.882  -8.262  21.888  1.00 92.58           C
ATOM    401  CB  LEU    50     -14.993  -9.749  22.281  1.00 92.58           C
ATOM    402  CG  LEU    50     -15.776 -10.033  23.583  1.00 92.58           C
ATOM    403  CD1 LEU    50     -15.049  -9.518  24.836  1.00 92.58           C
ATOM    404  CD2 LEU    50     -17.217  -9.514  23.477  1.00 92.58           C
ATOM    405  C   LEU    50     -14.011  -7.557  22.884  1.00 92.58           C
ATOM    406  O   LEU    50     -14.508  -6.867  23.772  1.00 92.58           O
ATOM    407  N   ARG    51     -12.679  -7.687  22.741  1.00183.17           N
ATOM    408  CA  ARG    51     -11.759  -7.084  23.665  1.00183.17           C
ATOM    409  CB  ARG    51     -10.295  -7.468  23.380  1.00183.17           C
ATOM    410  CG  ARG    51      -9.314  -7.021  24.469  1.00183.17           C
ATOM    411  CD  ARG    51      -9.637  -7.583  25.858  1.00183.17           C
ATOM    412  NE  ARG    51      -9.722  -9.066  25.755  1.00183.17           N
ATOM    413  CZ  ARG    51      -8.626  -9.846  25.992  1.00183.17           C
ATOM    414  NH1 ARG    51      -7.433  -9.285  26.344  1.00183.17           N
ATOM    415  NH2 ARG    51      -8.723 -11.202  25.876  1.00183.17           N
ATOM    416  C   ARG    51     -11.918  -5.595  23.569  1.00183.17           C
ATOM    417  O   ARG    51     -11.742  -4.874  24.552  1.00183.17           O
ATOM    418  N   VAL    52     -12.229  -5.110  22.352  1.00 50.82           N
ATOM    419  CA  VAL    52     -12.452  -3.724  22.048  1.00 50.82           C
ATOM    420  CB  VAL    52     -12.543  -3.458  20.573  1.00 50.82           C
ATOM    421  CG1 VAL    52     -12.935  -1.988  20.363  1.00 50.82           C
ATOM    422  CG2 VAL    52     -11.191  -3.813  19.932  1.00 50.82           C
ATOM    423  C   VAL    52     -13.717  -3.251  22.705  1.00 50.82           C
ATOM    424  O   VAL    52     -13.893  -2.055  22.940  1.00 50.82           O
ATOM    425  N   GLY    53     -14.657  -4.172  22.995  1.00 37.91           N
ATOM    426  CA  GLY    53     -15.885  -3.761  23.611  1.00 37.91           C
ATOM    427  C   GLY    53     -17.000  -3.829  22.612  1.00 37.91           C
ATOM    428  O   GLY    53     -18.100  -3.354  22.890  1.00 37.91           O
ATOM    429  N   VAL    54     -16.741  -4.390  21.411  1.00 64.38           N
ATOM    430  CA  VAL    54     -17.787  -4.554  20.435  1.00 64.38           C
ATOM    431  CB  VAL    54     -17.283  -4.377  19.030  1.00 64.38           C
ATOM    432  CG1 VAL    54     -18.427  -4.653  18.039  1.00 64.38           C
ATOM    433  CG2 VAL    54     -16.673  -2.972  18.913  1.00 64.38           C
ATOM    434  C   VAL    54     -18.259  -5.976  20.556  1.00 64.38           C
ATOM    435  O   VAL    54     -17.766  -6.870  19.869  1.00 64.38           O
ATOM    436  N   THR    55     -19.199  -6.208  21.494  1.00 78.00           N
ATOM    437  CA  THR    55     -19.754  -7.488  21.840  1.00 78.00           C
ATOM    438  CB  THR    55     -20.295  -7.483  23.237  1.00 78.00           C
ATOM    439  OG1 THR    55     -21.377  -6.568  23.341  1.00 78.00           O
ATOM    440  CG2 THR    55     -19.159  -7.054  24.182  1.00 78.00           C
ATOM    441  C   THR    55     -20.852  -7.995  20.946  1.00 78.00           C
ATOM    442  O   THR    55     -20.926  -9.194  20.677  1.00 78.00           O
ATOM    443  N   LEU    56     -21.755  -7.116  20.470  1.00 99.26           N
ATOM    444  CA  LEU    56     -22.918  -7.634  19.797  1.00 99.26           C
ATOM    445  CB  LEU    56     -23.940  -6.554  19.416  1.00 99.26           C
ATOM    446  CG  LEU    56     -24.541  -5.837  20.641  1.00 99.26           C
ATOM    447  CD1 LEU    56     -23.471  -5.063  21.430  1.00 99.26           C
ATOM    448  CD2 LEU    56     -25.726  -4.952  20.232  1.00 99.26           C
ATOM    449  C   LEU    56     -22.508  -8.374  18.562  1.00 99.26           C
ATOM    450  O   LEU    56     -21.748  -7.876  17.736  1.00 99.26           O
ATOM    451  N   ALA    57     -23.049  -9.601  18.416  1.00 29.98           N
ATOM    452  CA  ALA    57     -22.704 -10.499  17.349  1.00 29.98           C
ATOM    453  CB  ALA    57     -23.385 -11.871  17.475  1.00 29.98           C
ATOM    454  C   ALA    57     -23.086  -9.937  16.016  1.00 29.98           C
ATOM    455  O   ALA    57     -22.331 -10.063  15.055  1.00 29.98           O
ATOM    456  N   GLY    58     -24.271  -9.308  15.911  1.00 17.76           N
ATOM    457  CA  GLY    58     -24.695  -8.799  14.639  1.00 17.76           C
ATOM    458  C   GLY    58     -23.737  -7.742  14.201  1.00 17.76           C
ATOM    459  O   GLY    58     -23.387  -7.649  13.025  1.00 17.76           O
ATOM    460  N   HIS    59     -23.310  -6.894  15.149  1.00 61.69           N
ATOM    461  CA  HIS    59     -22.420  -5.820  14.842  1.00 61.69           C
ATOM    462  ND1 HIS    59     -23.691  -3.525  17.627  1.00 61.69           N
ATOM    463  CG  HIS    59     -23.549  -4.222  16.450  1.00 61.69           C
ATOM    464  CB  HIS    59     -22.253  -4.852  16.022  1.00 61.69           C
ATOM    465  NE2 HIS    59     -25.672  -3.477  16.621  1.00 61.69           N
ATOM    466  CD2 HIS    59     -24.769  -4.184  15.847  1.00 61.69           C
ATOM    467  CE1 HIS    59     -24.977  -3.100  17.680  1.00 61.69           C
ATOM    468  C   HIS    59     -21.079  -6.374  14.463  1.00 61.69           C
ATOM    469  O   HIS    59     -20.420  -5.866  13.557  1.00 61.69           O
ATOM    470  N   GLN    60     -20.634  -7.444  15.146  1.00 56.22           N
ATOM    471  CA  GLN    60     -19.347  -8.017  14.869  1.00 56.22           C
ATOM    472  CB  GLN    60     -19.063  -9.239  15.751  1.00 56.22           C
ATOM    473  CG  GLN    60     -19.241  -8.937  17.242  1.00 56.22           C
ATOM    474  CD  GLN    60     -18.765 -10.131  18.057  1.00 56.22           C
ATOM    475  OE1 GLN    60     -18.947 -11.284  17.670  1.00 56.22           O
ATOM    476  NE2 GLN    60     -18.129  -9.841  19.224  1.00 56.22           N
ATOM    477  C   GLN    60     -19.357  -8.503  13.453  1.00 56.22           C
ATOM    478  O   GLN    60     -18.399  -8.297  12.711  1.00 56.22           O
ATOM    479  N   LYS    61     -20.464  -9.156  13.047  1.00125.44           N
ATOM    480  CA  LYS    61     -20.595  -9.697  11.724  1.00125.44           C
ATOM    481  CB  LYS    61     -21.895 -10.499  11.516  1.00125.44           C
ATOM    482  CG  LYS    61     -21.883 -11.860  12.211  1.00125.44           C
ATOM    483  CD  LYS    61     -20.796 -12.807  11.693  1.00125.44           C
ATOM    484  CE  LYS    61     -21.340 -14.108  11.099  1.00125.44           C
ATOM    485  NZ  LYS    61     -20.218 -15.032  10.820  1.00125.44           N
ATOM    486  C   LYS    61     -20.578  -8.590  10.717  1.00125.44           C
ATOM    487  O   LYS    61     -19.942  -8.712   9.672  1.00125.44           O
ATOM    488  N   LYS    62     -21.263  -7.469  11.007  1.00117.16           N
ATOM    489  CA  LYS    62     -21.334  -6.398  10.055  1.00117.16           C
ATOM    490  CB  LYS    62     -22.172  -5.218  10.575  1.00117.16           C
ATOM    491  CG  LYS    62     -22.388  -4.107   9.546  1.00117.16           C
ATOM    492  CD  LYS    62     -23.348  -4.481   8.414  1.00117.16           C
ATOM    493  CE  LYS    62     -24.771  -3.941   8.604  1.00117.16           C
ATOM    494  NZ  LYS    62     -25.480  -4.709   9.653  1.00117.16           N
ATOM    495  C   LYS    62     -19.950  -5.889   9.780  1.00117.16           C
ATOM    496  O   LYS    62     -19.570  -5.714   8.623  1.00117.16           O
ATOM    497  N   ILE    63     -19.154  -5.643  10.840  1.00 54.07           N
ATOM    498  CA  ILE    63     -17.817  -5.135  10.679  1.00 54.07           C
ATOM    499  CB  ILE    63     -17.182  -4.767  11.992  1.00 54.07           C
ATOM    500  CG1 ILE    63     -17.949  -3.605  12.647  1.00 54.07           C
ATOM    501  CG2 ILE    63     -15.695  -4.466  11.745  1.00 54.07           C
ATOM    502  CD1 ILE    63     -17.567  -3.349  14.104  1.00 54.07           C
ATOM    503  C   ILE    63     -16.928  -6.145  10.015  1.00 54.07           C
ATOM    504  O   ILE    63     -16.213  -5.836   9.062  1.00 54.07           O
ATOM    505  N   LEU    64     -16.976  -7.397  10.492  1.00143.33           N
ATOM    506  CA  LEU    64     -16.101  -8.421  10.003  1.00143.33           C
ATOM    507  CB  LEU    64     -16.302  -9.733  10.794  1.00143.33           C
ATOM    508  CG  LEU    64     -15.418 -10.912  10.355  1.00143.33           C
ATOM    509  CD1 LEU    64     -15.908 -11.513   9.035  1.00143.33           C
ATOM    510  CD2 LEU    64     -13.936 -10.507  10.312  1.00143.33           C
ATOM    511  C   LEU    64     -16.370  -8.641   8.549  1.00143.33           C
ATOM    512  O   LEU    64     -15.436  -8.695   7.751  1.00143.33           O
ATOM    513  N   ASN    65     -17.656  -8.722   8.160  1.00 47.43           N
ATOM    514  CA  ASN    65     -18.007  -9.014   6.801  1.00 47.43           C
ATOM    515  CB  ASN    65     -19.521  -9.239   6.627  1.00 47.43           C
ATOM    516  CG  ASN    65     -19.849 -10.580   7.279  1.00 47.43           C
ATOM    517  OD1 ASN    65     -19.434 -10.863   8.403  1.00 47.43           O
ATOM    518  ND2 ASN    65     -20.606 -11.439   6.547  1.00 47.43           N
ATOM    519  C   ASN    65     -17.543  -7.912   5.895  1.00 47.43           C
ATOM    520  O   ASN    65     -17.064  -8.179   4.794  1.00 47.43           O
ATOM    521  N   SER    66     -17.652  -6.639   6.327  1.00 82.90           N
ATOM    522  CA  SER    66     -17.256  -5.572   5.451  1.00 82.90           C
ATOM    523  CB  SER    66     -17.456  -4.170   6.056  1.00 82.90           C
ATOM    524  OG  SER    66     -16.539  -3.949   7.116  1.00 82.90           O
ATOM    525  C   SER    66     -15.802  -5.713   5.110  1.00 82.90           C
ATOM    526  O   SER    66     -15.427  -5.657   3.941  1.00 82.90           O
ATOM    527  N   ILE    67     -14.930  -5.895   6.120  1.00 66.85           N
ATOM    528  CA  ILE    67     -13.529  -6.030   5.827  1.00 66.85           C
ATOM    529  CB  ILE    67     -12.674  -6.076   7.056  1.00 66.85           C
ATOM    530  CG1 ILE    67     -12.755  -4.738   7.812  1.00 66.85           C
ATOM    531  CG2 ILE    67     -11.248  -6.462   6.628  1.00 66.85           C
ATOM    532  CD1 ILE    67     -12.093  -4.785   9.186  1.00 66.85           C
ATOM    533  C   ILE    67     -13.302  -7.294   5.053  1.00 66.85           C
ATOM    534  O   ILE    67     -12.578  -7.290   4.058  1.00 66.85           O
ATOM    535  N   GLN    68     -13.920  -8.409   5.502  1.00215.14           N
ATOM    536  CA  GLN    68     -13.793  -9.695   4.867  1.00215.14           C
ATOM    537  CB  GLN    68     -12.993 -10.684   5.737  1.00215.14           C
ATOM    538  CG  GLN    68     -11.646 -10.169   6.261  1.00215.14           C
ATOM    539  CD  GLN    68     -10.508 -10.661   5.378  1.00215.14           C
ATOM    540  OE1 GLN    68     -10.725 -11.158   4.275  1.00215.14           O
ATOM    541  NE2 GLN    68      -9.253 -10.530   5.889  1.00215.14           N
ATOM    542  C   GLN    68     -15.181 -10.272   4.860  1.00215.14           C
ATOM    543  O   GLN    68     -15.807 -10.392   5.910  1.00215.14           O
ATOM    544  N   VAL    69     -15.720 -10.679   3.697  1.00124.70           N
ATOM    545  CA  VAL    69     -17.055 -11.202   3.776  1.00124.70           C
ATOM    546  CB  VAL    69     -17.862 -11.051   2.525  1.00124.70           C
ATOM    547  CG1 VAL    69     -17.297 -12.001   1.455  1.00124.70           C
ATOM    548  CG2 VAL    69     -19.334 -11.314   2.877  1.00124.70           C
ATOM    549  C   VAL    69     -16.952 -12.661   4.059  1.00124.70           C
ATOM    550  O   VAL    69     -16.081 -13.343   3.522  1.00124.70           O
ATOM    551  N   MET    70     -17.838 -13.182   4.931  1.00233.02           N
ATOM    552  CA  MET    70     -17.741 -14.577   5.237  1.00233.02           C
ATOM    553  CB  MET    70     -17.744 -14.917   6.737  1.00233.02           C
ATOM    554  CG  MET    70     -16.410 -14.661   7.433  1.00233.02           C
ATOM    555  SD  MET    70     -16.317 -15.323   9.122  1.00233.02           S
ATOM    556  CE  MET    70     -14.594 -14.800   9.356  1.00233.02           C
ATOM    557  C   MET    70     -18.896 -15.304   4.645  1.00233.02           C
ATOM    558  O   MET    70     -20.055 -14.932   4.825  1.00233.02           O
ATOM    559  N   ARG    71     -18.576 -16.367   3.890  1.00345.76           N
ATOM    560  CA  ARG    71     -19.549 -17.244   3.315  1.00345.76           C
ATOM    561  CB  ARG    71     -20.280 -16.648   2.094  1.00345.76           C
ATOM    562  CG  ARG    71     -21.334 -17.572   1.476  1.00345.76           C
ATOM    563  CD  ARG    71     -21.912 -17.042   0.160  1.00345.76           C
ATOM    564  NE  ARG    71     -22.692 -15.807   0.460  1.00345.76           N
ATOM    565  CZ  ARG    71     -24.038 -15.783   0.231  1.00345.76           C
ATOM    566  NH1 ARG    71     -24.661 -16.883  -0.287  1.00345.76           N
ATOM    567  NH2 ARG    71     -24.765 -14.667   0.528  1.00345.76           N
ATOM    568  C   ARG    71     -18.755 -18.425   2.860  1.00345.76           C
ATOM    569  O   ARG    71     -17.527 -18.375   2.844  1.00345.76           O
ATOM    570  N   ALA    72     -19.419 -19.541   2.507  1.00237.63           N
ATOM    571  CA  ALA    72     -18.638 -20.633   2.010  1.00237.63           C
ATOM    572  CB  ALA    72     -19.442 -21.914   1.727  1.00237.63           C
ATOM    573  C   ALA    72     -18.098 -20.135   0.718  1.00237.63           C
ATOM    574  O   ALA    72     -18.750 -19.342   0.042  1.00237.63           O
ATOM    575  N   GLN    73     -16.880 -20.564   0.340  1.00218.04           N
ATOM    576  CA  GLN    73     -16.333 -20.002  -0.854  1.00218.04           C
ATOM    577  CB  GLN    73     -14.893 -19.505  -0.648  1.00218.04           C
ATOM    578  CG  GLN    73     -14.705 -18.645   0.607  1.00218.04           C
ATOM    579  CD  GLN    73     -15.615 -17.424   0.550  1.00218.04           C
ATOM    580  OE1 GLN    73     -15.783 -16.721   1.546  1.00218.04           O
ATOM    581  NE2 GLN    73     -16.216 -17.154  -0.639  1.00218.04           N
ATOM    582  C   GLN    73     -16.258 -21.052  -1.912  1.00218.04           C
ATOM    583  O   GLN    73     -15.178 -21.565  -2.199  1.00218.04           O
ATOM    584  N   MET    74     -17.400 -21.413  -2.528  1.00151.64           N
ATOM    585  CA  MET    74     -17.300 -22.320  -3.632  1.00151.64           C
ATOM    586  CB  MET    74     -18.664 -22.759  -4.197  1.00151.64           C
ATOM    587  CG  MET    74     -18.537 -23.749  -5.358  1.00151.64           C
ATOM    588  SD  MET    74     -20.113 -24.433  -5.955  1.00151.64           S
ATOM    589  CE  MET    74     -20.183 -25.797  -4.758  1.00151.64           C
ATOM    590  C   MET    74     -16.583 -21.535  -4.677  1.00151.64           C
ATOM    591  O   MET    74     -15.681 -22.022  -5.354  1.00151.64           O
ATOM    592  N   ASN    75     -16.994 -20.258  -4.784  1.00214.54           N
ATOM    593  CA  ASN    75     -16.426 -19.284  -5.662  1.00214.54           C
ATOM    594  CB  ASN    75     -17.154 -19.150  -7.011  1.00214.54           C
ATOM    595  CG  ASN    75     -16.696 -20.301  -7.898  1.00214.54           C
ATOM    596  OD1 ASN    75     -17.199 -21.419  -7.807  1.00214.54           O
ATOM    597  ND2 ASN    75     -15.707 -20.015  -8.786  1.00214.54           N
ATOM    598  C   ASN    75     -16.556 -17.987  -4.939  1.00214.54           C
ATOM    599  O   ASN    75     -17.152 -17.924  -3.864  1.00214.54           O
ATOM    600  N   GLN    76     -15.979 -16.914  -5.502  1.00236.35           N
ATOM    601  CA  GLN    76     -16.052 -15.639  -4.856  1.00236.35           C
ATOM    602  CB  GLN    76     -15.261 -14.550  -5.602  1.00236.35           C
ATOM    603  CG  GLN    76     -13.746 -14.762  -5.596  1.00236.35           C
ATOM    604  CD  GLN    76     -13.149 -14.016  -4.413  1.00236.35           C
ATOM    605  OE1 GLN    76     -12.449 -14.596  -3.586  1.00236.35           O
ATOM    606  NE2 GLN    76     -13.409 -12.681  -4.349  1.00236.35           N
ATOM    607  C   GLN    76     -17.486 -15.226  -4.854  1.00236.35           C
ATOM    608  O   GLN    76     -18.186 -15.385  -5.853  1.00236.35           O
ATOM    609  N   ILE    77     -17.967 -14.689  -3.713  1.00174.31           N
ATOM    610  CA  ILE    77     -19.328 -14.250  -3.655  1.00174.31           C
ATOM    611  CB  ILE    77     -19.945 -14.256  -2.289  1.00174.31           C
ATOM    612  CG1 ILE    77     -21.418 -13.823  -2.388  1.00174.31           C
ATOM    613  CG2 ILE    77     -19.088 -13.373  -1.368  1.00174.31           C
ATOM    614  CD1 ILE    77     -22.279 -14.777  -3.215  1.00174.31           C
ATOM    615  C   ILE    77     -19.371 -12.854  -4.169  1.00174.31           C
ATOM    616  O   ILE    77     -18.542 -12.014  -3.814  1.00174.31           O
ATOM    617  N   GLN    78     -20.344 -12.604  -5.061  1.00230.73           N
ATOM    618  CA  GLN    78     -20.512 -11.344  -5.717  1.00230.73           C
ATOM    619  CB  GLN    78     -21.102 -11.518  -7.128  1.00230.73           C
ATOM    620  CG  GLN    78     -21.320 -10.235  -7.925  1.00230.73           C
ATOM    621  CD  GLN    78     -21.857 -10.681  -9.279  1.00230.73           C
ATOM    622  OE1 GLN    78     -22.649 -11.619  -9.358  1.00230.73           O
ATOM    623  NE2 GLN    78     -21.414 -10.007 -10.374  1.00230.73           N
ATOM    624  C   GLN    78     -21.446 -10.512  -4.900  1.00230.73           C
ATOM    625  O   GLN    78     -22.191 -11.026  -4.066  1.00230.73           O
ATOM    626  N   SER    79     -21.405  -9.182  -5.102  1.00156.57           N
ATOM    627  CA  SER    79     -22.296  -8.336  -4.372  1.00156.57           C
ATOM    628  CB  SER    79     -22.032  -6.829  -4.557  1.00156.57           C
ATOM    629  OG  SER    79     -20.752  -6.487  -4.046  1.00156.57           O
ATOM    630  C   SER    79     -23.653  -8.619  -4.910  1.00156.57           C
ATOM    631  O   SER    79     -23.798  -9.053  -6.053  1.00156.57           O
ATOM    632  N   VAL    80     -24.687  -8.404  -4.078  1.00110.69           N
ATOM    633  CA  VAL    80     -26.020  -8.645  -4.530  1.00110.69           C
ATOM    634  CB  VAL    80     -26.710  -9.771  -3.819  1.00110.69           C
ATOM    635  CG1 VAL    80     -25.969 -11.081  -4.143  1.00110.69           C
ATOM    636  CG2 VAL    80     -26.762  -9.436  -2.321  1.00110.69           C
ATOM    637  C   VAL    80     -26.790  -7.396  -4.280  1.00110.69           C
ATOM    638  O   VAL    80     -26.411  -6.576  -3.445  1.00110.69           O
ATOM    639  N   GLU    81     -27.894  -7.214  -5.022  1.00186.91           N
ATOM    640  CA  GLU    81     -28.681  -6.024  -4.904  1.00186.91           C
ATOM    641  CB  GLU    81     -29.856  -5.985  -5.890  1.00186.91           C
ATOM    642  CG  GLU    81     -29.429  -5.924  -7.353  1.00186.91           C
ATOM    643  CD  GLU    81     -30.674  -6.180  -8.179  1.00186.91           C
ATOM    644  OE1 GLU    81     -31.677  -6.677  -7.596  1.00186.91           O
ATOM    645  OE2 GLU    81     -30.639  -5.891  -9.403  1.00186.91           O
ATOM    646  C   GLU    81     -29.291  -5.980  -3.542  1.00186.91           C
ATOM    647  O   GLU    81     -29.620  -7.011  -2.957  1.00186.91           O
ATOM    648  N   VAL    82     -29.435  -4.754  -2.999  1.00 36.73           N
ATOM    649  CA  VAL    82     -30.103  -4.558  -1.746  1.00 36.73           C
ATOM    650  CB  VAL    82     -29.671  -3.310  -1.017  1.00 36.73           C
ATOM    651  CG1 VAL    82     -30.593  -3.090   0.196  1.00 36.73           C
ATOM    652  CG2 VAL    82     -28.191  -3.445  -0.622  1.00 36.73           C
ATOM    653  C   VAL    82     -31.568  -4.374  -2.134  1.00 36.73           C
ATOM    654  O   VAL    82     -32.420  -5.165  -1.649  1.00 36.73           O
ATOM    655  OXT VAL    82     -31.854  -3.438  -2.927  1.00 36.73           O
TER     656      VAL    82
END
