# Supplementary material for: Estimating local protein model quality: prospects for molecular replacement
Source: Acta Crystallogr D Struct Biol. 2020 Mar 3;76(Pt 3):285–90. doi: 10.1107/S2059798320000972 (PMC7057213; doi:10.1107/S2059798320000972)
Supplement: Supplementary file 1 [file d-76-00285-sup1.zip › models/1f0m.3hil_A.B99990001.pdb.proq3.sscore.local]

ProQ2 ProQRosCen ProQRosFA ProQ3
0.01835348 0.28352394 0.12822718 -0.033684113
0.12455141 0.33244792 0.13168583 -0.003899162
0.23575235 0.30459826 0.14309372 0.086377235
0.27587335 0.30337331 0.1547032 0.10737707
0.38561272 0.34129266 0.17537806 0.17099374
0.48084481 0.36449304 0.23694393 0.24934793
0.47428004 0.43144537 0.29511281 0.29460879
0.44615086 0.34891785 0.28850362 0.28595778
0.46269277 0.37941828 0.35246453 0.34711857
0.48434763 0.43625615 0.37598271 0.39055403
0.48607561 0.48971997 0.47379157 0.45706797
0.53947881 0.54272459 0.50741589 0.50103368
0.56720489 0.62814894 0.64710354 0.62231325
0.64712469 0.67293205 0.68420066 0.69853182
0.69498396 0.69638427 0.70505785 0.72808049
0.7860435 0.84883414 0.88365016 0.83148148
0.85884773 0.87689039 0.93026045 0.89880058
0.8322249 0.8560484 0.94782252 0.90233041
0.75568735 0.67125936 0.83705169 0.80518696
0.74875046 0.67333659 0.8330156 0.8026582
0.75474866 0.69183515 0.91828633 0.85817243
0.80057505 0.758925 0.90958927 0.86312073
0.78638993 0.7170343 0.86840791 0.84560561
0.81053615 0.75959016 0.82571819 0.83001348
0.79917184 0.79389101 0.82250262 0.82697371
0.7951075 0.78248972 0.85452309 0.85818833
0.75316087 0.74957559 0.78942218 0.79529439
0.61351495 0.66969935 0.72870091 0.69383123
0.65988026 0.74413592 0.74400606 0.70156405
0.68650947 0.66779365 0.75433822 0.74813236
0.63467322 0.61661513 0.73493534 0.70629154
0.51921366 0.51069793 0.59047558 0.59061406
0.59931266 0.54415901 0.6346298 0.65195235
0.62036527 0.65024486 0.64486747 0.66083927
0.55479483 0.58335054 0.64969086 0.64946492
0.5096724 0.49891783 0.57446326 0.61138355
0.51212515 0.47329156 0.52196159 0.5788279
0.51808826 0.4362666 0.49003896 0.58679235
0.5604164 0.47485872 0.55764078 0.63825499
0.55321075 0.41866994 0.5746546 0.63552645
0.57595532 0.3705699 0.51221597 0.62234011
0.50316011 0.32597004 0.49573391 0.58587707
0.468805 0.30449894 0.44169187 0.53571437
0.52784515 0.38299739 0.58153258 0.63425384
0.52025198 0.34776128 0.55045044 0.60487848
0.5064938 0.35614118 0.55534717 0.59743836
0.53896481 0.3816947 0.56005697 0.60581499
0.62506159 0.4626411 0.61247836 0.65425553
0.60407652 0.4522643 0.69091184 0.6913431
0.5340215 0.38419094 0.62549215 0.60905856
0.5135996 0.38139127 0.63147443 0.622026
0.61994582 0.41875462 0.68737291 0.70461449
0.62788324 0.48530701 0.68306504 0.69908555
0.64252536 0.48734207 0.78200663 0.76950148
0.56692633 0.43855204 0.68733305 0.66476453
0.54152333 0.41081555 0.7103336 0.6691254
0.61908354 0.53038939 0.73152375 0.69083461
0.72453422 0.65390088 0.80480769 0.77511
0.82662916 0.78672282 0.9277145 0.88687488
0.83070164 0.7347112 0.87841572 0.88386307
0.75979739 0.65378682 0.82699001 0.82959615
0.74784327 0.6082081 0.80423735 0.83980219
0.7513072 0.53887763 0.75549626 0.83165909
0.7202022 0.45172482 0.72691833 0.79649657
0.67826156 0.4162813 0.65772875 0.72905242
0.63226435 0.39433604 0.62618795 0.68215174
0.64461694 0.45889109 0.68542055 0.70230994
0.54794038 0.32937734 0.59700122 0.60951532
0.50945345 0.31922658 0.55925442 0.54997823
0.4522783 0.25206485 0.49926698 0.47696016
0.44060862 0.27366132 0.43215544 0.42445067
0.49890473 0.25991931 0.40766434 0.44115067
0.50179676 0.22774844 0.31356795 0.42128571
0.53846103 0.19929922 0.28899955 0.44177749
0.35914506 0.14974123 0.22787054 0.2958623
0.27303154 0.17946295 0.21773725 0.24820512
0.29012593 0.18769585 0.23326133 0.25658056
0.32863361 0.13941656 0.17716439 0.25875564
0.058892905 0.14449338 0.14819555 0.064593838
0.053900172 0.10243047 0.10550118 0.024350424
0.075356974 0.17595621 0.11338597 0.036277145
-0.09065044 0.15462632 0.10794609 -0.099034894
