# Supplementary material for: Estimating local protein model quality: prospects for molecular replacement
Source: Acta Crystallogr D Struct Biol. 2020 Mar 3;76(Pt 3):285–90. doi: 10.1107/S2059798320000972 (PMC7057213; doi:10.1107/S2059798320000972)
Supplement: Supplementary file 1 [file d-76-00285-sup1.zip › models/1f0m.3hil_A.B99990001.pdb.proq3d.sscore.local]

ProQ2D ProQRosCenD ProQRosFAD ProQ3D
2.595674246549606323e-02 1.311700642108917236e-01 1.000662073493003845e-01 2.181624993681907654e-02
2.784577198326587677e-02 3.331217169761657715e-01 1.011197566986083984e-01 6.024409830570220947e-02
6.012591347098350525e-02 1.802294552326202393e-01 1.113361865282058716e-01 1.030036956071853638e-01
6.131477653980255127e-02 3.372783064842224121e-01 1.249580234289169312e-01 9.909505397081375122e-02
1.692587882280349731e-01 3.082321882247924805e-01 1.427268981933593750e-01 1.232353821396827698e-01
1.968199014663696289e-01 2.958283126354217529e-01 2.136108577251434326e-01 1.434265673160552979e-01
1.608665883541107178e-01 3.178667426109313965e-01 2.495066076517105103e-01 1.737474054098129272e-01
1.351679712533950806e-01 3.038289844989776611e-01 2.701508998870849609e-01 1.586868762969970703e-01
1.426198333501815796e-01 3.155406415462493896e-01 3.030924499034881592e-01 2.158889919519424438e-01
1.682060360908508301e-01 4.043002724647521973e-01 3.597125113010406494e-01 2.598562836647033691e-01
1.992476433515548706e-01 3.905248343944549561e-01 6.980605125427246094e-01 3.718098104000091553e-01
2.467449009418487549e-01 5.310449600219726562e-01 7.362471818923950195e-01 4.975610077381134033e-01
2.003088593482971191e-01 5.313871502876281738e-01 8.134876489639282227e-01 5.009881258010864258e-01
3.729828894138336182e-01 5.997003912925720215e-01 8.599444031715393066e-01 7.294660806655883789e-01
3.335625231266021729e-01 6.184314489364624023e-01 8.078253865242004395e-01 5.248116850852966309e-01
4.044600129127502441e-01 6.633080840110778809e-01 8.265051841735839844e-01 7.554072737693786621e-01
4.706464409828186035e-01 7.840114235877990723e-01 8.701220154762268066e-01 7.437222003936767578e-01
4.214586317539215088e-01 7.512344121932983398e-01 8.778574466705322266e-01 6.492078304290771484e-01
3.323157727718353271e-01 6.181291937828063965e-01 8.639137148857116699e-01 5.220135450363159180e-01
2.557000219821929932e-01 6.140172481536865234e-01 8.689736723899841309e-01 5.442616939544677734e-01
2.145790159702301025e-01 6.677687764167785645e-01 9.165902137756347656e-01 5.149794220924377441e-01
3.102849125862121582e-01 6.680401563644409180e-01 8.820168375968933105e-01 5.458311438560485840e-01
3.424664139747619629e-01 6.990031003952026367e-01 8.880674839019775391e-01 5.533523559570312500e-01
3.355105519294738770e-01 7.183240056037902832e-01 8.573015928268432617e-01 5.085339546203613281e-01
3.465154469013214111e-01 6.637522578239440918e-01 8.528004884719848633e-01 4.951823055744171143e-01
3.914045095443725586e-01 6.860431432723999023e-01 9.071320295333862305e-01 5.840492844581604004e-01
3.183622956275939941e-01 6.303614974021911621e-01 8.723053336143493652e-01 5.284072160720825195e-01
2.288036495447158813e-01 6.433556675910949707e-01 8.268298506736755371e-01 4.697573482990264893e-01
3.185351788997650146e-01 7.291965484619140625e-01 8.261166214942932129e-01 4.542568624019622803e-01
3.573546111583709717e-01 7.062816023826599121e-01 8.227539062500000000e-01 5.085276365280151367e-01
3.192503154277801514e-01 5.487098693847656250e-01 8.069931864738464355e-01 4.793661236763000488e-01
2.449360787868499756e-01 4.743172526359558105e-01 7.780066132545471191e-01 4.249102175235748291e-01
2.538207769393920898e-01 4.636879265308380127e-01 8.617450594902038574e-01 3.644878864288330078e-01
2.327394187450408936e-01 5.940659642219543457e-01 8.392273783683776855e-01 3.863799870014190674e-01
2.421893477439880371e-01 6.255291104316711426e-01 8.733009696006774902e-01 3.197624087333679199e-01
2.273810952901840210e-01 4.963668584823608398e-01 8.438018560409545898e-01 2.727265655994415283e-01
2.147779017686843872e-01 4.645996093750000000e-01 8.007245063781738281e-01 2.332225888967514038e-01
1.941923797130584717e-01 3.460174798965454102e-01 7.204417586326599121e-01 3.317507207393646240e-01
1.903209239244461060e-01 5.494735240936279297e-01 7.904859781265258789e-01 3.712690174579620361e-01
2.945532798767089844e-01 4.980033934116363525e-01 7.911549210548400879e-01 4.007992446422576904e-01
3.290812373161315918e-01 4.465255737304687500e-01 8.369063735008239746e-01 4.533495604991912842e-01
3.366093635559082031e-01 3.170664906501770020e-01 5.570392608642578125e-01 4.268501698970794678e-01
2.747672498226165771e-01 3.067948222160339355e-01 6.590245962142944336e-01 3.340012431144714355e-01
2.495909482240676880e-01 3.833454847335815430e-01 8.029066920280456543e-01 3.550903797149658203e-01
2.320587486028671265e-01 3.235771954059600830e-01 8.193933367729187012e-01 3.775415718555450439e-01
2.467212378978729248e-01 4.011455476284027100e-01 8.117322325706481934e-01 3.603832125663757324e-01
2.366955280303955078e-01 3.406475484371185303e-01 8.599491715431213379e-01 3.893999457359313965e-01
3.474356830120086670e-01 4.863306283950805664e-01 8.695047497749328613e-01 5.089749693870544434e-01
3.704163134098052979e-01 5.201728940010070801e-01 8.485609292984008789e-01 4.302777051925659180e-01
2.721044421195983887e-01 4.346378147602081299e-01 8.018447756767272949e-01 3.637544810771942139e-01
3.177112042903900146e-01 3.485962152481079102e-01 7.534487843513488770e-01 4.377536773681640625e-01
3.226136267185211182e-01 3.860518634319305420e-01 8.757897615432739258e-01 5.463249087333679199e-01
2.967877984046936035e-01 4.601081013679504395e-01 8.568636178970336914e-01 7.231738567352294922e-01
3.267676234245300293e-01 6.098563075065612793e-01 9.228612780570983887e-01 7.327543497085571289e-01
3.318955600261688232e-01 5.156863331794738770e-01 8.358772397041320801e-01 7.673603296279907227e-01
2.794796824455261230e-01 4.062891900539398193e-01 8.444284796714782715e-01 7.169425487518310547e-01
3.478944599628448486e-01 5.739960074424743652e-01 8.352833390235900879e-01 8.468056321144104004e-01
5.614809393882751465e-01 6.172446012496948242e-01 8.660194277763366699e-01 9.015598893165588379e-01
6.372526884078979492e-01 6.779109239578247070e-01 9.567502140998840332e-01 9.020713567733764648e-01
6.038892865180969238e-01 6.952577829360961914e-01 9.325183629989624023e-01 8.808733224868774414e-01
5.198209285736083984e-01 6.421799659729003906e-01 9.359249472618103027e-01 9.016562104225158691e-01
5.606455206871032715e-01 6.251615881919860840e-01 9.401018619537353516e-01 9.033785462379455566e-01
6.268208622932434082e-01 5.506271123886108398e-01 9.519029855728149414e-01 9.384956359863281250e-01
6.485841274261474609e-01 4.174313247203826904e-01 9.458246827125549316e-01 9.178254604339599609e-01
5.887084007263183594e-01 3.298436701297760010e-01 9.111037850379943848e-01 8.680077195167541504e-01
5.395346879959106445e-01 3.012181520462036133e-01 8.899475336074829102e-01 8.853029012680053711e-01
4.799239635467529297e-01 3.490625321865081787e-01 8.893550634384155273e-01 7.734795808792114258e-01
5.539453029632568359e-01 2.137971371412277222e-01 7.720112204551696777e-01 7.899152636528015137e-01
4.610450565814971924e-01 1.806672066450119019e-01 7.590959668159484863e-01 6.201985478401184082e-01
3.965365886688232422e-01 1.355202496051788330e-01 6.858292222023010254e-01 5.312101840972900391e-01
2.901913821697235107e-01 1.622636318206787109e-01 5.604629516601562500e-01 3.456410765647888184e-01
2.325874865055084229e-01 1.229796931147575378e-01 5.218279957771301270e-01 3.747318983078002930e-01
2.918329834938049316e-01 1.154159456491470337e-01 4.653990864753723145e-01 3.900435864925384521e-01
2.363663613796234131e-01 7.003003358840942383e-02 3.415147662162780762e-01 3.020224273204803467e-01
1.469290852546691895e-01 5.197490379214286804e-02 2.895749807357788086e-01 1.977744847536087036e-01
1.425007283687591553e-01 4.257161915302276611e-02 2.041555345058441162e-01 1.476622223854064941e-01
1.215305477380752563e-01 3.761249408125877380e-02 1.519732922315597534e-01 1.330923289060592651e-01
7.435132563114166260e-02 3.152302652597427368e-02 1.049865260720252991e-01 1.477389186620712280e-01
2.821847610175609589e-02 3.053611516952514648e-02 1.025863885879516602e-01 6.815509498119354248e-02
2.367283031344413757e-02 2.578699029982089996e-02 7.322119921445846558e-02 4.145789518952369690e-02
2.699464187026023865e-02 4.375836998224258423e-02 7.006096839904785156e-02 2.518810890614986420e-02
8.332625962793827057e-03 1.922289282083511353e-02 5.542804300785064697e-02 7.386011537164449692e-03
