# Supplementary material for: Estimating local protein model quality: prospects for molecular replacement
Source: Acta Crystallogr D Struct Biol. 2020 Mar 3;76(Pt 3):285–90. doi: 10.1107/S2059798320000972 (PMC7057213; doi:10.1107/S2059798320000972)
Supplement: Supplementary file 1 [file d-76-00285-sup1.zip › models/1f4l.1rqg_A.B99990001.pdb]

EXPDTA    THEORETICAL MODEL, MODELLER 9.23 2019/11/15 00:12:17
REMARK   6 MODELLER OBJECTIVE FUNCTION:      3744.3528
REMARK   6 MODELLER BEST TEMPLATE % SEQ ID:  33.575
REMARK   6 SEQUENCE: 1f4l/1f4l.1rqg_A
REMARK   6 ALIGNMENT: 1f4l/1f4l.1rqg_A.ali
REMARK   6 SCRIPT: ./make_models.py
REMARK   6 TEMPLATE: 1rqg 1:A - 560:A MODELS 5: - 547: AT 33.6%
ATOM      1  N   MET     1      14.212  43.324  82.735  1.00 97.08           N
ATOM      2  CA  MET     1      14.215  43.935  81.389  1.00 97.08           C
ATOM      3  CB  MET     1      12.779  44.301  80.971  1.00 97.08           C
ATOM      4  CG  MET     1      12.647  44.657  79.488  1.00 97.08           C
ATOM      5  SD  MET     1      12.848  43.246  78.358  1.00 97.08           S
ATOM      6  CE  MET     1      11.314  42.410  78.854  1.00 97.08           C
ATOM      7  C   MET     1      15.052  45.172  81.397  1.00 97.08           C
ATOM      8  O   MET     1      16.226  45.141  81.033  1.00 97.08           O
ATOM      9  N   THR     2      14.465  46.300  81.837  1.00165.40           N
ATOM     10  CA  THR     2      15.192  47.534  81.867  1.00165.40           C
ATOM     11  CB  THR     2      14.301  48.733  82.022  1.00165.40           C
ATOM     12  OG1 THR     2      13.355  48.774  80.964  1.00165.40           O
ATOM     13  CG2 THR     2      15.162  50.007  82.002  1.00165.40           C
ATOM     14  C   THR     2      16.111  47.473  83.044  1.00165.40           C
ATOM     15  O   THR     2      15.912  46.671  83.955  1.00165.40           O
ATOM     16  N   GLN     3      17.166  48.311  83.048  1.00197.58           N
ATOM     17  CA  GLN     3      18.096  48.239  84.133  1.00197.58           C
ATOM     18  CB  GLN     3      19.561  48.108  83.684  1.00197.58           C
ATOM     19  CG  GLN     3      19.856  46.769  83.002  1.00197.58           C
ATOM     20  CD  GLN     3      21.323  46.745  82.600  1.00197.58           C
ATOM     21  OE1 GLN     3      21.784  47.577  81.822  1.00197.58           O
ATOM     22  NE2 GLN     3      22.087  45.762  83.153  1.00197.58           N
ATOM     23  C   GLN     3      17.986  49.472  84.964  1.00197.58           C
ATOM     24  O   GLN     3      17.847  50.582  84.453  1.00197.58           O
ATOM     25  N   VAL     4      18.027  49.274  86.293  1.00107.25           N
ATOM     26  CA  VAL     4      17.979  50.339  87.245  1.00107.25           C
ATOM     27  CB  VAL     4      16.592  50.648  87.723  1.00107.25           C
ATOM     28  CG1 VAL     4      16.077  49.430  88.510  1.00107.25           C
ATOM     29  CG2 VAL     4      16.627  51.947  88.544  1.00107.25           C
ATOM     30  C   VAL     4      18.737  49.830  88.424  1.00107.25           C
ATOM     31  O   VAL     4      19.116  48.659  88.459  1.00107.25           O
ATOM     32  N   ALA     5      19.008  50.691  89.420  1.00 40.04           N
ATOM     33  CA  ALA     5      19.687  50.142  90.551  1.00 40.04           C
ATOM     34  CB  ALA     5      20.049  51.187  91.620  1.00 40.04           C
ATOM     35  C   ALA     5      18.707  49.197  91.153  1.00 40.04           C
ATOM     36  O   ALA     5      17.735  49.598  91.791  1.00 40.04           O
ATOM     37  N   LYS     6      18.953  47.893  90.965  1.00108.82           N
ATOM     38  CA  LYS     6      18.027  46.918  91.446  1.00108.82           C
ATOM     39  CB  LYS     6      17.640  45.890  90.370  1.00108.82           C
ATOM     40  CG  LYS     6      16.620  44.847  90.827  1.00108.82           C
ATOM     41  CD  LYS     6      16.080  44.002  89.673  1.00108.82           C
ATOM     42  CE  LYS     6      15.532  44.841  88.519  1.00108.82           C
ATOM     43  NZ  LYS     6      15.138  43.963  87.395  1.00108.82           N
ATOM     44  C   LYS     6      18.711  46.163  92.529  1.00108.82           C
ATOM     45  O   LYS     6      19.921  45.955  92.482  1.00108.82           O
ATOM     46  N   LYS     7      17.944  45.765  93.558  1.00120.46           N
ATOM     47  CA  LYS     7      18.474  44.947  94.605  1.00120.46           C
ATOM     48  CB  LYS     7      18.171  45.473  96.021  1.00120.46           C
ATOM     49  CG  LYS     7      16.682  45.585  96.347  1.00120.46           C
ATOM     50  CD  LYS     7      16.409  45.873  97.824  1.00120.46           C
ATOM     51  CE  LYS     7      16.902  47.252  98.267  1.00120.46           C
ATOM     52  NZ  LYS     7      16.557  47.480  99.688  1.00120.46           N
ATOM     53  C   LYS     7      17.789  43.638  94.413  1.00120.46           C
ATOM     54  O   LYS     7      16.887  43.552  93.586  1.00120.46           O
ATOM     55  N   ILE     8      18.210  42.558  95.100  1.00 55.29           N
ATOM     56  CA  ILE     8      17.490  41.345  94.830  1.00 55.29           C
ATOM     57  CB  ILE     8      18.278  40.359  94.021  1.00 55.29           C
ATOM     58  CG1 ILE     8      18.667  40.978  92.668  1.00 55.29           C
ATOM     59  CG2 ILE     8      17.440  39.079  93.889  1.00 55.29           C
ATOM     60  CD1 ILE     8      19.656  40.125  91.878  1.00 55.29           C
ATOM     61  C   ILE     8      17.112  40.674  96.115  1.00 55.29           C
ATOM     62  O   ILE     8      17.914  40.565  97.039  1.00 55.29           O
ATOM     63  N   LEU     9      15.848  40.208  96.197  1.00116.29           N
ATOM     64  CA  LEU     9      15.368  39.486  97.339  1.00116.29           C
ATOM     65  CB  LEU     9      13.972  39.978  97.788  1.00116.29           C
ATOM     66  CG  LEU     9      13.345  39.329  99.047  1.00116.29           C
ATOM     67  CD1 LEU     9      11.973  39.959  99.339  1.00116.29           C
ATOM     68  CD2 LEU     9      13.230  37.799  98.959  1.00116.29           C
ATOM     69  C   LEU     9      15.257  38.074  96.854  1.00116.29           C
ATOM     70  O   LEU     9      14.298  37.727  96.169  1.00116.29           O
ATOM     71  N   VAL    10      16.229  37.210  97.222  1.00 61.69           N
ATOM     72  CA  VAL    10      16.230  35.876  96.692  1.00 61.69           C
ATOM     73  CB  VAL    10      17.570  35.449  96.161  1.00 61.69           C
ATOM     74  CG1 VAL    10      17.448  34.007  95.640  1.00 61.69           C
ATOM     75  CG2 VAL    10      18.048  36.468  95.115  1.00 61.69           C
ATOM     76  C   VAL    10      15.885  34.902  97.779  1.00 61.69           C
ATOM     77  O   VAL    10      16.378  35.000  98.902  1.00 61.69           O
ATOM     78  N   THR    11      15.014  33.919  97.460  1.00 60.45           N
ATOM     79  CA  THR    11      14.649  32.937  98.441  1.00 60.45           C
ATOM     80  CB  THR    11      13.254  33.107  98.965  1.00 60.45           C
ATOM     81  OG1 THR    11      12.305  32.869  97.934  1.00 60.45           O
ATOM     82  CG2 THR    11      13.113  34.547  99.490  1.00 60.45           C
ATOM     83  C   THR    11      14.700  31.583  97.797  1.00 60.45           C
ATOM     84  O   THR    11      14.868  31.458  96.584  1.00 60.45           O
ATOM     85  N   CYS    12      14.606  30.525  98.628  1.00 90.18           N
ATOM     86  CA  CYS    12      14.545  29.175  98.140  1.00 90.18           C
ATOM     87  CB  CYS    12      15.786  28.325  98.453  1.00 90.18           C
ATOM     88  SG  CYS    12      15.697  26.710  97.626  1.00 90.18           S
ATOM     89  C   CYS    12      13.372  28.560  98.843  1.00 90.18           C
ATOM     90  O   CYS    12      13.060  28.939  99.969  1.00 90.18           O
ATOM     91  N   ALA    13      12.681  27.588  98.211  1.00 45.25           N
ATOM     92  CA  ALA    13      11.508  27.039  98.838  1.00 45.25           C
ATOM     93  CB  ALA    13      10.832  25.920  98.028  1.00 45.25           C
ATOM     94  C   ALA    13      11.890  26.470 100.169  1.00 45.25           C
ATOM     95  O   ALA    13      12.900  25.781 100.301  1.00 45.25           O
ATOM     96  N   LEU    14      11.067  26.748 101.201  1.00106.14           N
ATOM     97  CA  LEU    14      11.371  26.300 102.533  1.00106.14           C
ATOM     98  CB  LEU    14      10.410  26.854 103.603  1.00106.14           C
ATOM     99  CG  LEU    14      10.558  28.369 103.837  1.00106.14           C
ATOM    100  CD1 LEU    14      10.276  29.161 102.553  1.00106.14           C
ATOM    101  CD2 LEU    14       9.695  28.841 105.018  1.00106.14           C
ATOM    102  C   LEU    14      11.298  24.805 102.579  1.00106.14           C
ATOM    103  O   LEU    14      10.322  24.195 102.148  1.00106.14           O
ATOM    104  N   PRO    15      12.341  24.206 103.097  1.00168.03           N
ATOM    105  CA  PRO    15      12.371  22.773 103.225  1.00168.03           C
ATOM    106  CD  PRO    15      13.673  24.763 102.922  1.00168.03           C
ATOM    107  CB  PRO    15      13.837  22.397 103.439  1.00168.03           C
ATOM    108  CG  PRO    15      14.612  23.554 102.786  1.00168.03           C
ATOM    109  C   PRO    15      11.485  22.349 104.351  1.00168.03           C
ATOM    110  O   PRO    15      11.442  23.031 105.373  1.00168.03           O
ATOM    111  N   TYR    16      10.812  21.197 104.206  1.00 98.04           N
ATOM    112  CA  TYR    16       9.881  20.733 105.191  1.00 98.04           C
ATOM    113  CB  TYR    16       8.890  19.734 104.551  1.00 98.04           C
ATOM    114  CG  TYR    16       7.644  19.571 105.356  1.00 98.04           C
ATOM    115  CD1 TYR    16       6.739  20.605 105.421  1.00 98.04           C
ATOM    116  CD2 TYR    16       7.345  18.388 105.995  1.00 98.04           C
ATOM    117  CE1 TYR    16       5.573  20.481 106.139  1.00 98.04           C
ATOM    118  CE2 TYR    16       6.178  18.256 106.715  1.00 98.04           C
ATOM    119  CZ  TYR    16       5.293  19.304 106.790  1.00 98.04           C
ATOM    120  OH  TYR    16       4.097  19.170 107.527  1.00 98.04           O
ATOM    121  C   TYR    16      10.690  20.053 106.268  1.00 98.04           C
ATOM    122  O   TYR    16      11.588  19.260 106.001  1.00 98.04           O
ATOM    123  N   ALA    17      10.351  20.369 107.528  1.00122.47           N
ATOM    124  CA  ALA    17      10.897  19.972 108.803  1.00122.47           C
ATOM    125  CB  ALA    17      10.264  20.725 109.986  1.00122.47           C
ATOM    126  C   ALA    17      10.715  18.492 109.052  1.00122.47           C
ATOM    127  O   ALA    17      10.904  18.027 110.173  1.00122.47           O
ATOM    128  N   ASN    18      10.073  17.780 108.113  1.00108.43           N
ATOM    129  CA  ASN    18       9.792  16.368 108.207  1.00108.43           C
ATOM    130  CB  ASN    18       8.790  15.916 107.132  1.00108.43           C
ATOM    131  CG  ASN    18       8.298  14.520 107.482  1.00108.43           C
ATOM    132  OD1 ASN    18       7.949  14.240 108.628  1.00108.43           O
ATOM    133  ND2 ASN    18       8.273  13.615 106.466  1.00108.43           N
ATOM    134  C   ASN    18      11.012  15.476 108.092  1.00108.43           C
ATOM    135  O   ASN    18      10.995  14.359 108.610  1.00108.43           O
ATOM    136  N   GLY    19      12.080  15.877 107.363  1.00 38.73           N
ATOM    137  CA  GLY    19      13.189  14.963 107.253  1.00 38.73           C
ATOM    138  C   GLY    19      14.368  15.676 106.667  1.00 38.73           C
ATOM    139  O   GLY    19      14.368  16.896 106.545  1.00 38.73           O
ATOM    140  N   SER    20      15.421  14.911 106.300  1.00 75.66           N
ATOM    141  CA  SER    20      16.621  15.481 105.758  1.00 75.66           C
ATOM    142  CB  SER    20      17.841  14.552 105.885  1.00 75.66           C
ATOM    143  OG  SER    20      18.992  15.173 105.331  1.00 75.66           O
ATOM    144  C   SER    20      16.409  15.758 104.303  1.00 75.66           C
ATOM    145  O   SER    20      15.465  15.259 103.692  1.00 75.66           O
ATOM    146  N   ILE    21      17.313  16.555 103.697  1.00 65.25           N
ATOM    147  CA  ILE    21      17.141  16.925 102.322  1.00 65.25           C
ATOM    148  CB  ILE    21      17.431  18.368 102.032  1.00 65.25           C
ATOM    149  CG1 ILE    21      18.906  18.695 102.303  1.00 65.25           C
ATOM    150  CG2 ILE    21      16.446  19.217 102.852  1.00 65.25           C
ATOM    151  CD1 ILE    21      19.331  20.052 101.744  1.00 65.25           C
ATOM    152  C   ILE    21      18.041  16.087 101.476  1.00 65.25           C
ATOM    153  O   ILE    21      19.099  15.635 101.911  1.00 65.25           O
ATOM    154  N   HIS    22      17.592  15.819 100.236  1.00 76.57           N
ATOM    155  CA  HIS    22      18.335  14.992  99.335  1.00 76.57           C
ATOM    156  ND1 HIS    22      14.986  13.795  98.808  1.00 76.57           N
ATOM    157  CG  HIS    22      16.195  14.158  98.259  1.00 76.57           C
ATOM    158  CB  HIS    22      17.529  13.791  98.836  1.00 76.57           C
ATOM    159  NE2 HIS    22      14.528  14.990  96.991  1.00 76.57           N
ATOM    160  CD2 HIS    22      15.896  14.887  97.151  1.00 76.57           C
ATOM    161  CE1 HIS    22      14.022  14.317  98.008  1.00 76.57           C
ATOM    162  C   HIS    22      18.734  15.809  98.143  1.00 76.57           C
ATOM    163  O   HIS    22      18.367  16.973  98.008  1.00 76.57           O
ATOM    164  N   LEU    23      19.473  15.169  97.220  1.00 80.29           N
ATOM    165  CA  LEU    23      20.038  15.768  96.040  1.00 80.29           C
ATOM    166  CB  LEU    23      20.673  14.676  95.142  1.00 80.29           C
ATOM    167  CG  LEU    23      21.277  15.077  93.769  1.00 80.29           C
ATOM    168  CD1 LEU    23      22.018  13.877  93.160  1.00 80.29           C
ATOM    169  CD2 LEU    23      20.248  15.612  92.757  1.00 80.29           C
ATOM    170  C   LEU    23      18.942  16.396  95.250  1.00 80.29           C
ATOM    171  O   LEU    23      19.122  17.468  94.675  1.00 80.29           O
ATOM    172  N   GLY    24      17.780  15.736  95.171  1.00 32.91           N
ATOM    173  CA  GLY    24      16.734  16.277  94.359  1.00 32.91           C
ATOM    174  C   GLY    24      16.383  17.632  94.876  1.00 32.91           C
ATOM    175  O   GLY    24      16.173  18.564  94.101  1.00 32.91           O
ATOM    176  N   HIS    25      16.292  17.775  96.210  1.00 79.41           N
ATOM    177  CA  HIS    25      15.933  19.038  96.780  1.00 79.41           C
ATOM    178  ND1 HIS    25      13.328  18.379  98.529  1.00 79.41           N
ATOM    179  CG  HIS    25      14.654  18.126  98.780  1.00 79.41           C
ATOM    180  CB  HIS    25      15.774  18.999  98.308  1.00 79.41           C
ATOM    181  NE2 HIS    25      13.395  16.539  99.772  1.00 79.41           N
ATOM    182  CD2 HIS    25      14.680  16.996  99.540  1.00 79.41           C
ATOM    183  CE1 HIS    25      12.617  17.401  99.145  1.00 79.41           C
ATOM    184  C   HIS    25      17.011  20.034  96.507  1.00 79.41           C
ATOM    185  O   HIS    25      16.738  21.163  96.111  1.00 79.41           O
ATOM    186  N   MET    26      18.277  19.639  96.716  1.00103.26           N
ATOM    187  CA  MET    26      19.364  20.561  96.574  1.00103.26           C
ATOM    188  CB  MET    26      20.700  19.991  97.066  1.00103.26           C
ATOM    189  CG  MET    26      20.594  19.524  98.519  1.00103.26           C
ATOM    190  SD  MET    26      22.157  19.483  99.439  1.00103.26           S
ATOM    191  CE  MET    26      22.083  21.254  99.837  1.00103.26           C
ATOM    192  C   MET    26      19.494  20.978  95.155  1.00103.26           C
ATOM    193  O   MET    26      19.705  22.152  94.874  1.00103.26           O
ATOM    194  N   LEU    27      19.292  20.039  94.218  1.00152.03           N
ATOM    195  CA  LEU    27      19.387  20.316  92.814  1.00152.03           C
ATOM    196  CB  LEU    27      18.963  19.095  91.974  1.00152.03           C
ATOM    197  CG  LEU    27      19.036  19.278  90.447  1.00152.03           C
ATOM    198  CD1 LEU    27      17.981  20.270  89.925  1.00152.03           C
ATOM    199  CD2 LEU    27      20.464  19.632  90.018  1.00152.03           C
ATOM    200  C   LEU    27      18.406  21.420  92.605  1.00152.03           C
ATOM    201  O   LEU    27      18.569  22.266  91.729  1.00152.03           O
ATOM    202  N   GLU    28      17.333  21.403  93.413  1.00193.55           N
ATOM    203  CA  GLU    28      16.404  22.489  93.406  1.00193.55           C
ATOM    204  CB  GLU    28      15.109  22.207  94.189  1.00193.55           C
ATOM    205  CG  GLU    28      14.254  21.091  93.589  1.00193.55           C
ATOM    206  CD  GLU    28      13.511  21.658  92.391  1.00193.55           C
ATOM    207  OE1 GLU    28      13.673  22.875  92.111  1.00193.55           O
ATOM    208  OE2 GLU    28      12.765  20.876  91.743  1.00193.55           O
ATOM    209  C   GLU    28      17.002  23.830  93.974  1.00193.55           C
ATOM    210  O   GLU    28      16.660  24.811  93.307  1.00193.55           O
ATOM    211  N   HIS    29      17.775  23.893  95.177  1.00166.53           N
ATOM    212  CA  HIS    29      18.516  24.880  96.066  1.00166.53           C
ATOM    213  ND1 HIS    29      17.196  24.739  99.290  1.00166.53           N
ATOM    214  CG  HIS    29      17.721  23.912  98.320  1.00166.53           C
ATOM    215  CB  HIS    29      18.882  24.274  97.441  1.00166.53           C
ATOM    216  NE2 HIS    29      16.000  22.865  99.341  1.00166.53           N
ATOM    217  CD2 HIS    29      16.980  22.773  98.368  1.00166.53           C
ATOM    218  CE1 HIS    29      16.170  24.065  99.867  1.00166.53           C
ATOM    219  C   HIS    29      19.852  25.413  95.555  1.00166.53           C
ATOM    220  O   HIS    29      20.195  26.583  95.743  1.00166.53           O
ATOM    221  N   ILE    30      20.686  24.549  94.950  1.00104.82           N
ATOM    222  CA  ILE    30      22.007  24.901  94.518  1.00104.82           C
ATOM    223  CB  ILE    30      22.792  23.770  93.920  1.00104.82           C
ATOM    224  CG1 ILE    30      24.266  24.192  93.790  1.00104.82           C
ATOM    225  CG2 ILE    30      22.138  23.353  92.592  1.00104.82           C
ATOM    226  CD1 ILE    30      25.219  23.037  93.491  1.00104.82           C
ATOM    227  C   ILE    30      21.881  25.979  93.498  1.00104.82           C
ATOM    228  O   ILE    30      22.741  26.850  93.385  1.00104.82           O
ATOM    229  N   GLN    31      20.795  25.941  92.715  1.00102.10           N
ATOM    230  CA  GLN    31      20.613  26.898  91.667  1.00102.10           C
ATOM    231  CB  GLN    31      19.216  26.776  91.040  1.00102.10           C
ATOM    232  CG  GLN    31      18.796  25.334  90.741  1.00102.10           C
ATOM    233  CD  GLN    31      19.701  24.747  89.675  1.00102.10           C
ATOM    234  OE1 GLN    31      20.702  25.346  89.285  1.00102.10           O
ATOM    235  NE2 GLN    31      19.339  23.527  89.199  1.00102.10           N
ATOM    236  C   GLN    31      20.657  28.264  92.288  1.00102.10           C
ATOM    237  O   GLN    31      21.391  29.141  91.834  1.00102.10           O
ATOM    238  N   ALA    32      19.906  28.454  93.390  1.00 45.73           N
ATOM    239  CA  ALA    32      19.794  29.730  94.040  1.00 45.73           C
ATOM    240  CB  ALA    32      18.841  29.692  95.246  1.00 45.73           C
ATOM    241  C   ALA    32      21.137  30.170  94.534  1.00 45.73           C
ATOM    242  O   ALA    32      21.459  31.356  94.486  1.00 45.73           O
ATOM    243  N   ASP    33      21.946  29.230  95.054  1.00 88.10           N
ATOM    244  CA  ASP    33      23.232  29.581  95.587  1.00 88.10           C
ATOM    245  CB  ASP    33      23.939  28.383  96.232  1.00 88.10           C
ATOM    246  CG  ASP    33      25.080  28.916  97.080  1.00 88.10           C
ATOM    247  OD1 ASP    33      24.879  29.960  97.756  1.00 88.10           O
ATOM    248  OD2 ASP    33      26.163  28.276  97.078  1.00 88.10           O
ATOM    249  C   ASP    33      24.122  30.093  94.492  1.00 88.10           C
ATOM    250  O   ASP    33      24.784  31.117  94.652  1.00 88.10           O
ATOM    251  N   VAL    34      24.141  29.400  93.335  1.00 41.96           N
ATOM    252  CA  VAL    34      24.998  29.756  92.236  1.00 41.96           C
ATOM    253  CB  VAL    34      24.840  28.826  91.069  1.00 41.96           C
ATOM    254  CG1 VAL    34      25.678  29.358  89.895  1.00 41.96           C
ATOM    255  CG2 VAL    34      25.231  27.410  91.522  1.00 41.96           C
ATOM    256  C   VAL    34      24.638  31.133  91.772  1.00 41.96           C
ATOM    257  O   VAL    34      25.509  31.941  91.451  1.00 41.96           O
ATOM    258  N   TRP    35      23.329  31.422  91.698  1.00105.77           N
ATOM    259  CA  TRP    35      22.837  32.702  91.270  1.00105.77           C
ATOM    260  CB  TRP    35      21.305  32.693  91.129  1.00105.77           C
ATOM    261  CG  TRP    35      20.649  34.048  91.028  1.00105.77           C
ATOM    262  CD2 TRP    35      20.792  34.963  89.933  1.00105.77           C
ATOM    263  CD1 TRP    35      19.853  34.669  91.947  1.00105.77           C
ATOM    264  NE1 TRP    35      19.474  35.904  91.483  1.00105.77           N
ATOM    265  CE2 TRP    35      20.050  36.103  90.246  1.00105.77           C
ATOM    266  CE3 TRP    35      21.487  34.865  88.762  1.00105.77           C
ATOM    267  CZ2 TRP    35      19.988  37.164  89.392  1.00105.77           C
ATOM    268  CZ3 TRP    35      21.422  35.941  87.906  1.00105.77           C
ATOM    269  CH2 TRP    35      20.688  37.068  88.210  1.00105.77           C
ATOM    270  C   TRP    35      23.224  33.793  92.224  1.00105.77           C
ATOM    271  O   TRP    35      23.737  34.830  91.807  1.00105.77           O
ATOM    272  N   VAL    36      22.992  33.585  93.534  1.00 54.52           N
ATOM    273  CA  VAL    36      23.243  34.595  94.526  1.00 54.52           C
ATOM    274  CB  VAL    36      22.775  34.176  95.891  1.00 54.52           C
ATOM    275  CG1 VAL    36      23.165  35.256  96.915  1.00 54.52           C
ATOM    276  CG2 VAL    36      21.261  33.913  95.811  1.00 54.52           C
ATOM    277  C   VAL    36      24.707  34.912  94.611  1.00 54.52           C
ATOM    278  O   VAL    36      25.089  36.079  94.687  1.00 54.52           O
ATOM    279  N   ARG    37      25.575  33.884  94.585  1.00 66.12           N
ATOM    280  CA  ARG    37      26.984  34.137  94.729  1.00 66.12           C
ATOM    281  CB  ARG    37      27.850  32.874  94.613  1.00 66.12           C
ATOM    282  CG  ARG    37      27.644  31.862  95.735  1.00 66.12           C
ATOM    283  CD  ARG    37      28.634  30.700  95.678  1.00 66.12           C
ATOM    284  NE  ARG    37      28.316  29.806  96.821  1.00 66.12           N
ATOM    285  CZ  ARG    37      28.769  30.117  98.069  1.00 66.12           C
ATOM    286  NH1 ARG    37      29.541  31.227  98.257  1.00 66.12           N
ATOM    287  NH2 ARG    37      28.434  29.329  99.128  1.00 66.12           N
ATOM    288  C   ARG    37      27.425  35.026  93.613  1.00 66.12           C
ATOM    289  O   ARG    37      28.158  35.992  93.823  1.00 66.12           O
ATOM    290  N   TYR    38      26.954  34.729  92.391  1.00 70.68           N
ATOM    291  CA  TYR    38      27.339  35.475  91.230  1.00 70.68           C
ATOM    292  CB  TYR    38      26.588  34.955  89.990  1.00 70.68           C
ATOM    293  CG  TYR    38      26.713  35.916  88.860  1.00 70.68           C
ATOM    294  CD1 TYR    38      27.851  35.978  88.090  1.00 70.68           C
ATOM    295  CD2 TYR    38      25.660  36.748  88.560  1.00 70.68           C
ATOM    296  CE1 TYR    38      27.939  36.869  87.046  1.00 70.68           C
ATOM    297  CE2 TYR    38      25.740  37.640  87.519  1.00 70.68           C
ATOM    298  CZ  TYR    38      26.882  37.702  86.761  1.00 70.68           C
ATOM    299  OH  TYR    38      26.963  38.620  85.692  1.00 70.68           O
ATOM    300  C   TYR    38      26.972  36.907  91.453  1.00 70.68           C
ATOM    301  O   TYR    38      27.794  37.809  91.286  1.00 70.68           O
ATOM    302  N   GLN    39      25.737  37.149  91.916  1.00 91.61           N
ATOM    303  CA  GLN    39      25.282  38.494  92.101  1.00 91.61           C
ATOM    304  CB  GLN    39      23.828  38.577  92.591  1.00 91.61           C
ATOM    305  CG  GLN    39      22.812  38.089  91.554  1.00 91.61           C
ATOM    306  CD  GLN    39      22.754  39.094  90.406  1.00 91.61           C
ATOM    307  OE1 GLN    39      21.697  39.645  90.106  1.00 91.61           O
ATOM    308  NE2 GLN    39      23.912  39.340  89.735  1.00 91.61           N
ATOM    309  C   GLN    39      26.170  39.184  93.092  1.00 91.61           C
ATOM    310  O   GLN    39      26.453  40.372  92.948  1.00 91.61           O
ATOM    311  N   ARG    40      26.623  38.470  94.140  1.00113.32           N
ATOM    312  CA  ARG    40      27.467  39.088  95.128  1.00113.32           C
ATOM    313  CB  ARG    40      27.715  38.210  96.366  1.00113.32           C
ATOM    314  CG  ARG    40      26.449  37.989  97.199  1.00113.32           C
ATOM    315  CD  ARG    40      26.719  37.767  98.692  1.00113.32           C
ATOM    316  NE  ARG    40      27.508  36.514  98.845  1.00113.32           N
ATOM    317  CZ  ARG    40      26.928  35.366  99.302  1.00113.32           C
ATOM    318  NH1 ARG    40      25.605  35.341  99.643  1.00113.32           N
ATOM    319  NH2 ARG    40      27.683  34.237  99.430  1.00113.32           N
ATOM    320  C   ARG    40      28.793  39.451  94.525  1.00113.32           C
ATOM    321  O   ARG    40      29.356  40.503  94.826  1.00113.32           O
ATOM    322  N   MET    41      29.333  38.586  93.648  1.00129.76           N
ATOM    323  CA  MET    41      30.609  38.848  93.045  1.00129.76           C
ATOM    324  CB  MET    41      31.123  37.695  92.168  1.00129.76           C
ATOM    325  CG  MET    41      31.497  36.454  92.982  1.00129.76           C
ATOM    326  SD  MET    41      32.798  36.740  94.222  1.00129.76           S
ATOM    327  CE  MET    41      34.147  36.909  93.019  1.00129.76           C
ATOM    328  C   MET    41      30.471  40.066  92.200  1.00129.76           C
ATOM    329  O   MET    41      31.432  40.815  92.003  1.00129.76           O
ATOM    330  N   ARG    42      29.261  40.239  91.637  1.00178.17           N
ATOM    331  CA  ARG    42      28.914  41.383  90.850  1.00178.17           C
ATOM    332  CB  ARG    42      27.512  41.291  90.225  1.00178.17           C
ATOM    333  CG  ARG    42      27.456  40.326  89.045  1.00178.17           C
ATOM    334  CD  ARG    42      27.891  40.968  87.725  1.00178.17           C
ATOM    335  NE  ARG    42      26.777  41.845  87.262  1.00178.17           N
ATOM    336  CZ  ARG    42      26.985  43.178  87.057  1.00178.17           C
ATOM    337  NH1 ARG    42      28.193  43.736  87.364  1.00178.17           N
ATOM    338  NH2 ARG    42      25.986  43.957  86.549  1.00178.17           N
ATOM    339  C   ARG    42      28.938  42.576  91.754  1.00178.17           C
ATOM    340  O   ARG    42      29.256  43.684  91.327  1.00178.17           O
ATOM    341  N   GLY    43      28.590  42.385  93.040  1.00 25.61           N
ATOM    342  CA  GLY    43      28.592  43.496  93.946  1.00 25.61           C
ATOM    343  C   GLY    43      27.197  44.023  94.061  1.00 25.61           C
ATOM    344  O   GLY    43      26.966  45.042  94.710  1.00 25.61           O
ATOM    345  N   HIS    44      26.224  43.336  93.434  1.00108.24           N
ATOM    346  CA  HIS    44      24.855  43.764  93.512  1.00108.24           C
ATOM    347  ND1 HIS    44      25.064  43.604  90.367  1.00108.24           N
ATOM    348  CG  HIS    44      23.944  43.593  91.169  1.00108.24           C
ATOM    349  CB  HIS    44      23.905  43.024  92.556  1.00108.24           C
ATOM    350  NE2 HIS    44      23.443  44.591  89.207  1.00108.24           N
ATOM    351  CD2 HIS    44      22.963  44.197  90.444  1.00108.24           C
ATOM    352  CE1 HIS    44      24.709  44.213  89.208  1.00108.24           C
ATOM    353  C   HIS    44      24.367  43.581  94.916  1.00108.24           C
ATOM    354  O   HIS    44      25.016  42.925  95.728  1.00108.24           O
ATOM    355  N   GLU    45      23.230  44.225  95.263  1.00 99.93           N
ATOM    356  CA  GLU    45      22.713  44.074  96.595  1.00 99.93           C
ATOM    357  CB  GLU    45      22.114  45.365  97.191  1.00 99.93           C
ATOM    358  CG  GLU    45      21.573  45.180  98.614  1.00 99.93           C
ATOM    359  CD  GLU    45      21.285  46.546  99.225  1.00 99.93           C
ATOM    360  OE1 GLU    45      20.533  47.338  98.598  1.00 99.93           O
ATOM    361  OE2 GLU    45      21.820  46.811 100.334  1.00 99.93           O
ATOM    362  C   GLU    45      21.635  43.037  96.568  1.00 99.93           C
ATOM    363  O   GLU    45      20.562  43.255  96.004  1.00 99.93           O
ATOM    364  N   VAL    46      21.906  41.865  97.184  1.00126.61           N
ATOM    365  CA  VAL    46      20.912  40.830  97.224  1.00126.61           C
ATOM    366  CB  VAL    46      21.169  39.636  96.342  1.00126.61           C
ATOM    367  CG1 VAL    46      21.381  40.100  94.895  1.00126.61           C
ATOM    368  CG2 VAL    46      22.297  38.788  96.946  1.00126.61           C
ATOM    369  C   VAL    46      20.866  40.263  98.609  1.00126.61           C
ATOM    370  O   VAL    46      21.858  40.253  99.337  1.00126.61           O
ATOM    371  N   ASN    47      19.672  39.779  99.002  1.00105.70           N
ATOM    372  CA  ASN    47      19.458  39.134 100.260  1.00105.70           C
ATOM    373  CB  ASN    47      18.359  39.791 101.113  1.00105.70           C
ATOM    374  CG  ASN    47      17.047  39.678 100.351  1.00105.70           C
ATOM    375  OD1 ASN    47      16.330  38.686 100.471  1.00105.70           O
ATOM    376  ND2 ASN    47      16.724  40.723  99.544  1.00105.70           N
ATOM    377  C   ASN    47      19.000  37.753  99.914  1.00105.70           C
ATOM    378  O   ASN    47      18.184  37.570  99.011  1.00105.70           O
ATOM    379  N   PHE    48      19.536  36.737 100.614  1.00136.70           N
ATOM    380  CA  PHE    48      19.203  35.380 100.299  1.00136.70           C
ATOM    381  CB  PHE    48      20.477  34.683  99.780  1.00136.70           C
ATOM    382  CG  PHE    48      20.218  33.301  99.314  1.00136.70           C
ATOM    383  CD1 PHE    48      19.194  33.039  98.436  1.00136.70           C
ATOM    384  CD2 PHE    48      20.986  32.265  99.787  1.00136.70           C
ATOM    385  CE1 PHE    48      18.959  31.755  98.009  1.00136.70           C
ATOM    386  CE2 PHE    48      20.756  30.980  99.359  1.00136.70           C
ATOM    387  CZ  PHE    48      19.744  30.725  98.465  1.00136.70           C
ATOM    388  C   PHE    48      18.660  34.750 101.551  1.00136.70           C
ATOM    389  O   PHE    48      19.380  34.587 102.535  1.00136.70           O
ATOM    390  N   ILE    49      17.359  34.368 101.554  1.00104.51           N
ATOM    391  CA  ILE    49      16.788  33.839 102.768  1.00104.51           C
ATOM    392  CB  ILE    49      15.929  34.834 103.508  1.00104.51           C
ATOM    393  CG1 ILE    49      16.887  35.859 104.124  1.00104.51           C
ATOM    394  CG2 ILE    49      15.018  34.160 104.549  1.00104.51           C
ATOM    395  CD1 ILE    49      16.185  36.946 104.916  1.00104.51           C
ATOM    396  C   ILE    49      16.082  32.526 102.572  1.00104.51           C
ATOM    397  O   ILE    49      15.623  32.183 101.483  1.00104.51           O
ATOM    398  N   CYS    50      16.066  31.715 103.658  1.00 67.53           N
ATOM    399  CA  CYS    50      15.409  30.440 103.671  1.00 67.53           C
ATOM    400  CB  CYS    50      16.215  29.343 102.951  1.00 67.53           C
ATOM    401  SG  CYS    50      15.295  27.788 102.745  1.00 67.53           S
ATOM    402  C   CYS    50      15.231  30.034 105.107  1.00 67.53           C
ATOM    403  O   CYS    50      15.762  30.674 106.015  1.00 67.53           O
ATOM    404  N   ALA    51      14.465  28.947 105.347  1.00 63.91           N
ATOM    405  CA  ALA    51      14.153  28.553 106.691  1.00 63.91           C
ATOM    406  CB  ALA    51      13.188  29.566 107.330  1.00 63.91           C
ATOM    407  C   ALA    51      13.386  27.264 106.618  1.00 63.91           C
ATOM    408  O   ALA    51      12.961  26.849 105.542  1.00 63.91           O
ATOM    409  N   ASP    52      13.199  26.585 107.770  1.00121.45           N
ATOM    410  CA  ASP    52      12.471  25.343 107.788  1.00121.45           C
ATOM    411  CB  ASP    52      12.896  24.438 108.963  1.00121.45           C
ATOM    412  CG  ASP    52      12.458  22.996 108.733  1.00121.45           C
ATOM    413  OD1 ASP    52      11.312  22.768 108.263  1.00121.45           O
ATOM    414  OD2 ASP    52      13.286  22.093 109.028  1.00121.45           O
ATOM    415  C   ASP    52      10.998  25.612 107.926  1.00121.45           C
ATOM    416  O   ASP    52      10.580  26.475 108.696  1.00121.45           O
ATOM    417  N   ASP    53      10.170  24.854 107.174  1.00 73.04           N
ATOM    418  CA  ASP    53       8.734  24.926 107.266  1.00 73.04           C
ATOM    419  CB  ASP    53       8.037  24.511 105.955  1.00 73.04           C
ATOM    420  CG  ASP    53       6.529  24.689 106.082  1.00 73.04           C
ATOM    421  OD1 ASP    53       6.036  24.868 107.227  1.00 73.04           O
ATOM    422  OD2 ASP    53       5.845  24.639 105.025  1.00 73.04           O
ATOM    423  C   ASP    53       8.370  23.928 108.333  1.00 73.04           C
ATOM    424  O   ASP    53       8.487  22.721 108.141  1.00 73.04           O
ATOM    425  N   ALA    54       8.021  24.456 109.520  1.00123.63           N
ATOM    426  CA  ALA    54       7.693  23.834 110.782  1.00123.63           C
ATOM    427  CB  ALA    54       7.855  24.805 111.962  1.00123.63           C
ATOM    428  C   ALA    54       6.341  23.184 110.944  1.00123.63           C
ATOM    429  O   ALA    54       6.174  22.421 111.890  1.00123.63           O
ATOM    430  N   HIS    55       5.300  23.537 110.166  1.00104.26           N
ATOM    431  CA  HIS    55       3.990  23.054 110.548  1.00104.26           C
ATOM    432  ND1 HIS    55       4.033  26.458 111.327  1.00104.26           N
ATOM    433  CG  HIS    55       3.562  25.221 111.708  1.00104.26           C
ATOM    434  CB  HIS    55       2.999  24.206 110.762  1.00104.26           C
ATOM    435  NE2 HIS    55       4.365  26.298 113.520  1.00104.26           N
ATOM    436  CD2 HIS    55       3.770  25.142 113.048  1.00104.26           C
ATOM    437  CE1 HIS    55       4.503  27.058 112.449  1.00104.26           C
ATOM    438  C   HIS    55       3.415  22.132 109.514  1.00104.26           C
ATOM    439  O   HIS    55       4.088  21.735 108.568  1.00104.26           O
ATOM    440  N   GLY    56       2.131  21.742 109.692  1.00 48.58           N
ATOM    441  CA  GLY    56       1.480  20.894 108.730  1.00 48.58           C
ATOM    442  C   GLY    56       1.118  19.592 109.376  1.00 48.58           C
ATOM    443  O   GLY    56       1.593  19.255 110.460  1.00 48.58           O
ATOM    444  N   THR    57       0.226  18.836 108.704  1.00 70.54           N
ATOM    445  CA  THR    57      -0.279  17.594 109.209  1.00 70.54           C
ATOM    446  CB  THR    57      -1.321  16.999 108.300  1.00 70.54           C
ATOM    447  OG1 THR    57      -2.385  17.916 108.098  1.00 70.54           O
ATOM    448  CG2 THR    57      -1.862  15.717 108.953  1.00 70.54           C
ATOM    449  C   THR    57       0.834  16.593 109.363  1.00 70.54           C
ATOM    450  O   THR    57       0.962  16.001 110.435  1.00 70.54           O
ATOM    451  N   PRO    58       1.681  16.402 108.376  1.00 96.12           N
ATOM    452  CA  PRO    58       2.682  15.371 108.443  1.00 96.12           C
ATOM    453  CD  PRO    58       1.410  16.808 107.005  1.00 96.12           C
ATOM    454  CB  PRO    58       3.399  15.403 107.096  1.00 96.12           C
ATOM    455  CG  PRO    58       2.319  15.928 106.130  1.00 96.12           C
ATOM    456  C   PRO    58       3.590  15.418 109.626  1.00 96.12           C
ATOM    457  O   PRO    58       3.769  14.385 110.269  1.00 96.12           O
ATOM    458  N   ILE    59       4.129  16.597 109.968  1.00 48.94           N
ATOM    459  CA  ILE    59       5.026  16.682 111.077  1.00 48.94           C
ATOM    460  CB  ILE    59       5.515  18.085 111.300  1.00 48.94           C
ATOM    461  CG1 ILE    59       6.288  18.567 110.060  1.00 48.94           C
ATOM    462  CG2 ILE    59       6.349  18.126 112.588  1.00 48.94           C
ATOM    463  CD1 ILE    59       6.623  20.058 110.088  1.00 48.94           C
ATOM    464  C   ILE    59       4.255  16.222 112.270  1.00 48.94           C
ATOM    465  O   ILE    59       4.781  15.522 113.133  1.00 48.94           O
ATOM    466  N   MET    60       2.970  16.610 112.344  1.00 71.03           N
ATOM    467  CA  MET    60       2.156  16.224 113.461  1.00 71.03           C
ATOM    468  CB  MET    60       0.756  16.854 113.440  1.00 71.03           C
ATOM    469  CG  MET    60       0.791  18.374 113.603  1.00 71.03           C
ATOM    470  SD  MET    60      -0.830  19.150 113.876  1.00 71.03           S
ATOM    471  CE  MET    60      -1.011  18.549 115.581  1.00 71.03           C
ATOM    472  C   MET    60       1.994  14.735 113.468  1.00 71.03           C
ATOM    473  O   MET    60       2.070  14.111 114.526  1.00 71.03           O
ATOM    474  N   LEU    61       1.786  14.121 112.282  1.00 99.54           N
ATOM    475  CA  LEU    61       1.549  12.705 112.230  1.00 99.54           C
ATOM    476  CB  LEU    61       1.249  12.213 110.791  1.00 99.54           C
ATOM    477  CG  LEU    61       0.849  10.721 110.631  1.00 99.54           C
ATOM    478  CD1 LEU    61       0.416  10.421 109.187  1.00 99.54           C
ATOM    479  CD2 LEU    61       1.957   9.746 111.062  1.00 99.54           C
ATOM    480  C   LEU    61       2.763  11.998 112.750  1.00 99.54           C
ATOM    481  O   LEU    61       2.669  11.126 113.612  1.00 99.54           O
ATOM    482  N   LYS    62       3.953  12.406 112.285  1.00 48.83           N
ATOM    483  CA  LYS    62       5.172  11.736 112.633  1.00 48.83           C
ATOM    484  CB  LYS    62       6.400  12.448 112.029  1.00 48.83           C
ATOM    485  CG  LYS    62       7.755  11.788 112.305  1.00 48.83           C
ATOM    486  CD  LYS    62       8.887  12.367 111.447  1.00 48.83           C
ATOM    487  CE  LYS    62      10.265  11.768 111.739  1.00 48.83           C
ATOM    488  NZ  LYS    62      11.285  12.385 110.860  1.00 48.83           N
ATOM    489  C   LYS    62       5.295  11.761 114.118  1.00 48.83           C
ATOM    490  O   LYS    62       5.802  10.819 114.723  1.00 48.83           O
ATOM    491  N   ALA    63       4.828  12.849 114.749  1.00 32.43           N
ATOM    492  CA  ALA    63       4.958  12.981 116.169  1.00 32.43           C
ATOM    493  CB  ALA    63       4.395  14.314 116.685  1.00 32.43           C
ATOM    494  C   ALA    63       4.209  11.883 116.856  1.00 32.43           C
ATOM    495  O   ALA    63       4.708  11.290 117.811  1.00 32.43           O
ATOM    496  N   GLN    64       2.987  11.575 116.390  1.00117.63           N
ATOM    497  CA  GLN    64       2.208  10.561 117.037  1.00117.63           C
ATOM    498  CB  GLN    64       0.818  10.397 116.398  1.00117.63           C
ATOM    499  CG  GLN    64      -0.068  11.640 116.509  1.00117.63           C
ATOM    500  CD  GLN    64      -0.611  11.724 117.929  1.00117.63           C
ATOM    501  OE1 GLN    64      -1.313  10.827 118.394  1.00117.63           O
ATOM    502  NE2 GLN    64      -0.281  12.836 118.639  1.00117.63           N
ATOM    503  C   GLN    64       2.909   9.252 116.880  1.00117.63           C
ATOM    504  O   GLN    64       2.992   8.465 117.822  1.00117.63           O
ATOM    505  N   GLN    65       3.446   8.990 115.673  1.00 83.51           N
ATOM    506  CA  GLN    65       4.043   7.709 115.442  1.00 83.51           C
ATOM    507  CB  GLN    65       4.526   7.524 113.994  1.00 83.51           C
ATOM    508  CG  GLN    65       3.374   7.452 112.993  1.00 83.51           C
ATOM    509  CD  GLN    65       2.520   6.251 113.374  1.00 83.51           C
ATOM    510  OE1 GLN    65       2.859   5.496 114.285  1.00 83.51           O
ATOM    511  NE2 GLN    65       1.376   6.070 112.664  1.00 83.51           N
ATOM    512  C   GLN    65       5.219   7.506 116.341  1.00 83.51           C
ATOM    513  O   GLN    65       5.310   6.492 117.031  1.00 83.51           O
ATOM    514  N   LEU    66       6.139   8.484 116.370  1.00 94.82           N
ATOM    515  CA  LEU    66       7.328   8.415 117.171  1.00 94.82           C
ATOM    516  CB  LEU    66       8.354   9.514 116.839  1.00 94.82           C
ATOM    517  CG  LEU    66       9.064   9.313 115.485  1.00 94.82           C
ATOM    518  CD1 LEU    66       9.929   8.043 115.501  1.00 94.82           C
ATOM    519  CD2 LEU    66       8.077   9.342 114.310  1.00 94.82           C
ATOM    520  C   LEU    66       6.974   8.525 118.618  1.00 94.82           C
ATOM    521  O   LEU    66       7.673   7.988 119.474  1.00 94.82           O
ATOM    522  N   GLY    67       5.885   9.243 118.945  1.00 24.92           N
ATOM    523  CA  GLY    67       5.569   9.426 120.332  1.00 24.92           C
ATOM    524  C   GLY    67       6.391  10.581 120.800  1.00 24.92           C
ATOM    525  O   GLY    67       6.766  10.667 121.968  1.00 24.92           O
ATOM    526  N   ILE    68       6.689  11.499 119.862  1.00132.68           N
ATOM    527  CA  ILE    68       7.495  12.652 120.126  1.00132.68           C
ATOM    528  CB  ILE    68       8.740  12.664 119.279  1.00132.68           C
ATOM    529  CG1 ILE    68       8.426  12.690 117.768  1.00132.68           C
ATOM    530  CG2 ILE    68       9.582  11.452 119.704  1.00132.68           C
ATOM    531  CD1 ILE    68       8.018  14.053 117.208  1.00132.68           C
ATOM    532  C   ILE    68       6.677  13.868 119.817  1.00132.68           C
ATOM    533  O   ILE    68       5.724  13.812 119.043  1.00132.68           O
ATOM    534  N   THR    69       7.013  15.005 120.456  1.00 97.29           N
ATOM    535  CA  THR    69       6.278  16.211 120.204  1.00 97.29           C
ATOM    536  CB  THR    69       6.547  17.293 121.206  1.00 97.29           C
ATOM    537  OG1 THR    69       5.635  18.366 121.025  1.00 97.29           O
ATOM    538  CG2 THR    69       7.990  17.789 121.018  1.00 97.29           C
ATOM    539  C   THR    69       6.710  16.722 118.867  1.00 97.29           C
ATOM    540  O   THR    69       7.844  16.508 118.441  1.00 97.29           O
ATOM    541  N   PRO    70       5.822  17.393 118.187  1.00 68.64           N
ATOM    542  CA  PRO    70       6.136  17.920 116.890  1.00 68.64           C
ATOM    543  CD  PRO    70       4.397  17.160 118.356  1.00 68.64           C
ATOM    544  CB  PRO    70       4.818  18.455 116.337  1.00 68.64           C
ATOM    545  CG  PRO    70       3.755  17.570 117.018  1.00 68.64           C
ATOM    546  C   PRO    70       7.230  18.926 117.004  1.00 68.64           C
ATOM    547  O   PRO    70       7.967  19.129 116.042  1.00 68.64           O
ATOM    548  N   GLU    71       7.336  19.574 118.174  1.00 70.03           N
ATOM    549  CA  GLU    71       8.335  20.567 118.418  1.00 70.03           C
ATOM    550  CB  GLU    71       8.186  21.191 119.813  1.00 70.03           C
ATOM    551  CG  GLU    71       6.848  21.896 120.027  1.00 70.03           C
ATOM    552  CD  GLU    71       6.724  22.200 121.512  1.00 70.03           C
ATOM    553  OE1 GLU    71       7.770  22.151 122.214  1.00 70.03           O
ATOM    554  OE2 GLU    71       5.582  22.477 121.965  1.00 70.03           O
ATOM    555  C   GLU    71       9.669  19.901 118.400  1.00 70.03           C
ATOM    556  O   GLU    71      10.630  20.427 117.841  1.00 70.03           O
ATOM    557  N   GLN    72       9.766  18.706 119.013  1.00106.98           N
ATOM    558  CA  GLN    72      11.061  18.110 119.115  1.00106.98           C
ATOM    559  CB  GLN    72      11.124  16.835 119.965  1.00106.98           C
ATOM    560  CG  GLN    72      10.418  15.630 119.356  1.00106.98           C
ATOM    561  CD  GLN    72      10.946  14.423 120.112  1.00106.98           C
ATOM    562  OE1 GLN    72      11.483  13.490 119.517  1.00106.98           O
ATOM    563  NE2 GLN    72      10.796  14.442 121.462  1.00106.98           N
ATOM    564  C   GLN    72      11.578  17.762 117.755  1.00106.98           C
ATOM    565  O   GLN    72      12.750  17.989 117.462  1.00106.98           O
ATOM    566  N   MET    73      10.724  17.201 116.878  1.00129.63           N
ATOM    567  CA  MET    73      11.212  16.791 115.591  1.00129.63           C
ATOM    568  CB  MET    73      10.182  15.969 114.796  1.00129.63           C
ATOM    569  CG  MET    73       8.852  16.676 114.546  1.00129.63           C
ATOM    570  SD  MET    73       7.611  15.599 113.771  1.00129.63           S
ATOM    571  CE  MET    73       8.432  15.595 112.151  1.00129.63           C
ATOM    572  C   MET    73      11.657  17.968 114.771  1.00129.63           C
ATOM    573  O   MET    73      12.691  17.913 114.106  1.00129.63           O
ATOM    574  N   ILE    74      10.893  19.073 114.796  1.00 49.59           N
ATOM    575  CA  ILE    74      11.226  20.238 114.023  1.00 49.59           C
ATOM    576  CB  ILE    74      10.119  21.250 114.038  1.00 49.59           C
ATOM    577  CG1 ILE    74       9.810  21.699 115.477  1.00 49.59           C
ATOM    578  CG2 ILE    74       8.918  20.630 113.300  1.00 49.59           C
ATOM    579  CD1 ILE    74       8.700  22.746 115.565  1.00 49.59           C
ATOM    580  C   ILE    74      12.506  20.828 114.529  1.00 49.59           C
ATOM    581  O   ILE    74      13.340  21.280 113.745  1.00 49.59           O
ATOM    582  N   GLY    75      12.699  20.850 115.858  1.00 20.81           N
ATOM    583  CA  GLY    75      13.906  21.410 116.393  1.00 20.81           C
ATOM    584  C   GLY    75      15.070  20.610 115.898  1.00 20.81           C
ATOM    585  O   GLY    75      16.114  21.164 115.558  1.00 20.81           O
ATOM    586  N   GLU    76      14.924  19.274 115.867  1.00 67.07           N
ATOM    587  CA  GLU    76      16.000  18.418 115.459  1.00 67.07           C
ATOM    588  CB  GLU    76      15.651  16.933 115.648  1.00 67.07           C
ATOM    589  CG  GLU    76      15.434  16.563 117.118  1.00 67.07           C
ATOM    590  CD  GLU    76      15.058  15.091 117.204  1.00 67.07           C
ATOM    591  OE1 GLU    76      15.441  14.329 116.277  1.00 67.07           O
ATOM    592  OE2 GLU    76      14.384  14.709 118.198  1.00 67.07           O
ATOM    593  C   GLU    76      16.318  18.643 114.010  1.00 67.07           C
ATOM    594  O   GLU    76      17.481  18.760 113.630  1.00 67.07           O
ATOM    595  N   MET    77      15.278  18.715 113.163  1.00114.75           N
ATOM    596  CA  MET    77      15.409  18.865 111.740  1.00114.75           C
ATOM    597  CB  MET    77      14.064  18.734 111.007  1.00114.75           C
ATOM    598  CG  MET    77      13.457  17.332 111.087  1.00114.75           C
ATOM    599  SD  MET    77      14.372  16.053 110.173  1.00114.75           S
ATOM    600  CE  MET    77      13.192  14.718 110.526  1.00114.75           C
ATOM    601  C   MET    77      15.967  20.205 111.383  1.00114.75           C
ATOM    602  O   MET    77      16.695  20.330 110.400  1.00114.75           O
ATOM    603  N   SER    78      15.606  21.257 112.138  1.00 75.42           N
ATOM    604  CA  SER    78      16.063  22.565 111.785  1.00 75.42           C
ATOM    605  CB  SER    78      15.542  23.654 112.739  1.00 75.42           C
ATOM    606  OG  SER    78      14.128  23.748 112.647  1.00 75.42           O
ATOM    607  C   SER    78      17.555  22.578 111.848  1.00 75.42           C
ATOM    608  O   SER    78      18.218  23.047 110.924  1.00 75.42           O
ATOM    609  N   GLN    79      18.132  22.055 112.946  1.00102.51           N
ATOM    610  CA  GLN    79      19.560  22.093 113.046  1.00102.51           C
ATOM    611  CB  GLN    79      20.130  21.748 114.433  1.00102.51           C
ATOM    612  CG  GLN    79      19.960  20.300 114.885  1.00102.51           C
ATOM    613  CD  GLN    79      20.826  20.149 116.126  1.00102.51           C
ATOM    614  OE1 GLN    79      20.995  21.095 116.892  1.00102.51           O
ATOM    615  NE2 GLN    79      21.410  18.937 116.321  1.00102.51           N
ATOM    616  C   GLN    79      20.172  21.179 112.030  1.00102.51           C
ATOM    617  O   GLN    79      21.189  21.511 111.424  1.00102.51           O
ATOM    618  N   GLU    80      19.561  20.003 111.800  1.00 78.18           N
ATOM    619  CA  GLU    80      20.112  19.049 110.882  1.00 78.18           C
ATOM    620  CB  GLU    80      19.257  17.767 110.806  1.00 78.18           C
ATOM    621  CG  GLU    80      19.859  16.640 109.961  1.00 78.18           C
ATOM    622  CD  GLU    80      19.323  16.749 108.540  1.00 78.18           C
ATOM    623  OE1 GLU    80      18.417  17.592 108.305  1.00 78.18           O
ATOM    624  OE2 GLU    80      19.810  15.978 107.670  1.00 78.18           O
ATOM    625  C   GLU    80      20.177  19.670 109.516  1.00 78.18           C
ATOM    626  O   GLU    80      21.182  19.547 108.819  1.00 78.18           O
ATOM    627  N   HIS    81      19.096  20.355 109.096  1.00 92.40           N
ATOM    628  CA  HIS    81      19.026  20.990 107.807  1.00 92.40           C
ATOM    629  ND1 HIS    81      15.302  20.651 107.255  1.00 92.40           N
ATOM    630  CG  HIS    81      16.638  20.636 106.927  1.00 92.40           C
ATOM    631  CB  HIS    81      17.645  21.590 107.491  1.00 92.40           C
ATOM    632  NE2 HIS    81      15.561  19.074 105.709  1.00 92.40           N
ATOM    633  CD2 HIS    81      16.781  19.666 105.983  1.00 92.40           C
ATOM    634  CE1 HIS    81      14.704  19.698 106.496  1.00 92.40           C
ATOM    635  C   HIS    81      19.965  22.150 107.725  1.00 92.40           C
ATOM    636  O   HIS    81      20.672  22.314 106.734  1.00 92.40           O
ATOM    637  N   GLN    82      19.993  22.993 108.773  1.00 77.48           N
ATOM    638  CA  GLN    82      20.782  24.189 108.723  1.00 77.48           C
ATOM    639  CB  GLN    82      20.608  25.053 109.985  1.00 77.48           C
ATOM    640  CG  GLN    82      21.428  26.345 109.986  1.00 77.48           C
ATOM    641  CD  GLN    82      21.052  27.120 111.242  1.00 77.48           C
ATOM    642  OE1 GLN    82      19.873  27.302 111.540  1.00 77.48           O
ATOM    643  NE2 GLN    82      22.078  27.583 112.006  1.00 77.48           N
ATOM    644  C   GLN    82      22.223  23.814 108.584  1.00 77.48           C
ATOM    645  O   GLN    82      22.958  24.418 107.804  1.00 77.48           O
ATOM    646  N   THR    83      22.665  22.792 109.336  1.00 98.25           N
ATOM    647  CA  THR    83      24.028  22.358 109.262  1.00 98.25           C
ATOM    648  CB  THR    83      24.356  21.297 110.271  1.00 98.25           C
ATOM    649  OG1 THR    83      23.556  20.147 110.044  1.00 98.25           O
ATOM    650  CG2 THR    83      24.102  21.858 111.681  1.00 98.25           C
ATOM    651  C   THR    83      24.282  21.785 107.901  1.00 98.25           C
ATOM    652  O   THR    83      25.336  22.018 107.310  1.00 98.25           O
ATOM    653  N   ASP    84      23.309  21.028 107.358  1.00 38.12           N
ATOM    654  CA  ASP    84      23.489  20.401 106.081  1.00 38.12           C
ATOM    655  CB  ASP    84      22.257  19.614 105.602  1.00 38.12           C
ATOM    656  CG  ASP    84      22.155  18.330 106.410  1.00 38.12           C
ATOM    657  OD1 ASP    84      23.096  18.048 107.198  1.00 38.12           O
ATOM    658  OD2 ASP    84      21.136  17.609 106.239  1.00 38.12           O
ATOM    659  C   ASP    84      23.736  21.460 105.056  1.00 38.12           C
ATOM    660  O   ASP    84      24.623  21.322 104.216  1.00 38.12           O
ATOM    661  N   PHE    85      22.969  22.562 105.115  1.00 76.76           N
ATOM    662  CA  PHE    85      23.115  23.609 104.144  1.00 76.76           C
ATOM    663  CB  PHE    85      22.171  24.814 104.338  1.00 76.76           C
ATOM    664  CG  PHE    85      20.785  24.434 103.951  1.00 76.76           C
ATOM    665  CD1 PHE    85      20.503  24.093 102.648  1.00 76.76           C
ATOM    666  CD2 PHE    85      19.762  24.464 104.870  1.00 76.76           C
ATOM    667  CE1 PHE    85      19.226  23.750 102.273  1.00 76.76           C
ATOM    668  CE2 PHE    85      18.483  24.124 104.500  1.00 76.76           C
ATOM    669  CZ  PHE    85      18.214  23.764 103.201  1.00 76.76           C
ATOM    670  C   PHE    85      24.489  24.170 104.249  1.00 76.76           C
ATOM    671  O   PHE    85      25.107  24.499 103.238  1.00 76.76           O
ATOM    672  N   ALA    86      24.986  24.331 105.487  1.00 20.84           N
ATOM    673  CA  ALA    86      26.293  24.877 105.675  1.00 20.84           C
ATOM    674  CB  ALA    86      26.684  25.005 107.157  1.00 20.84           C
ATOM    675  C   ALA    86      27.266  23.946 105.028  1.00 20.84           C
ATOM    676  O   ALA    86      28.201  24.376 104.356  1.00 20.84           O
ATOM    677  N   GLY    87      27.053  22.630 105.206  1.00 21.91           N
ATOM    678  CA  GLY    87      27.943  21.660 104.644  1.00 21.91           C
ATOM    679  C   GLY    87      27.898  21.786 103.155  1.00 21.91           C
ATOM    680  O   GLY    87      28.920  21.673 102.481  1.00 21.91           O
ATOM    681  N   PHE    88      26.688  22.018 102.615  1.00118.60           N
ATOM    682  CA  PHE    88      26.425  22.129 101.207  1.00118.60           C
ATOM    683  CB  PHE    88      24.939  22.070 100.823  1.00118.60           C
ATOM    684  CG  PHE    88      24.935  21.773  99.362  1.00118.60           C
ATOM    685  CD1 PHE    88      25.242  20.505  98.923  1.00118.60           C
ATOM    686  CD2 PHE    88      24.612  22.736  98.434  1.00118.60           C
ATOM    687  CE1 PHE    88      25.245  20.203  97.583  1.00118.60           C
ATOM    688  CE2 PHE    88      24.612  22.439  97.091  1.00118.60           C
ATOM    689  CZ  PHE    88      24.932  21.172  96.661  1.00118.60           C
ATOM    690  C   PHE    88      27.015  23.404 100.685  1.00118.60           C
ATOM    691  O   PHE    88      27.222  23.552  99.480  1.00118.60           O
ATOM    692  N   ASN    89      27.281  24.376 101.577  1.00 70.24           N
ATOM    693  CA  ASN    89      27.822  25.639 101.157  1.00 70.24           C
ATOM    694  CB  ASN    89      29.023  25.506 100.200  1.00 70.24           C
ATOM    695  CG  ASN    89      30.187  24.908 100.975  1.00 70.24           C
ATOM    696  OD1 ASN    89      30.293  25.083 102.188  1.00 70.24           O
ATOM    697  ND2 ASN    89      31.084  24.178 100.259  1.00 70.24           N
ATOM    698  C   ASN    89      26.777  26.435 100.448  1.00 70.24           C
ATOM    699  O   ASN    89      27.045  27.082  99.436  1.00 70.24           O
ATOM    700  N   ILE    90      25.541  26.412 100.976  1.00132.61           N
ATOM    701  CA  ILE    90      24.514  27.237 100.418  1.00132.61           C
ATOM    702  CB  ILE    90      23.159  26.594 100.484  1.00132.61           C
ATOM    703  CG1 ILE    90      23.181  25.269  99.704  1.00132.61           C
ATOM    704  CG2 ILE    90      22.115  27.587  99.948  1.00132.61           C
ATOM    705  CD1 ILE    90      23.498  25.458  98.222  1.00132.61           C
ATOM    706  C   ILE    90      24.526  28.447 101.292  1.00132.61           C
ATOM    707  O   ILE    90      24.222  28.362 102.480  1.00132.61           O
ATOM    708  N   SER    91      24.883  29.617 100.726  1.00111.58           N
ATOM    709  CA  SER    91      25.113  30.753 101.572  1.00111.58           C
ATOM    710  CB  SER    91      26.206  31.682 101.011  1.00111.58           C
ATOM    711  OG  SER    91      25.846  32.136  99.716  1.00111.58           O
ATOM    712  C   SER    91      23.881  31.573 101.784  1.00111.58           C
ATOM    713  O   SER    91      23.826  32.739 101.398  1.00111.58           O
ATOM    714  N   TYR    92      22.890  31.016 102.502  1.00 89.68           N
ATOM    715  CA  TYR    92      21.719  31.781 102.810  1.00 89.68           C
ATOM    716  CB  TYR    92      20.652  31.032 103.637  1.00 89.68           C
ATOM    717  CG  TYR    92      20.153  29.824 102.920  1.00 89.68           C
ATOM    718  CD1 TYR    92      19.324  29.939 101.829  1.00 89.68           C
ATOM    719  CD2 TYR    92      20.490  28.568 103.371  1.00 89.68           C
ATOM    720  CE1 TYR    92      18.861  28.818 101.180  1.00 89.68           C
ATOM    721  CE2 TYR    92      20.030  27.444 102.727  1.00 89.68           C
ATOM    722  CZ  TYR    92      19.216  27.569 101.627  1.00 89.68           C
ATOM    723  OH  TYR    92      18.741  26.419 100.960  1.00 89.68           O
ATOM    724  C   TYR    92      22.197  32.860 103.728  1.00 89.68           C
ATOM    725  O   TYR    92      22.953  32.603 104.663  1.00 89.68           O
ATOM    726  N   ASP    93      21.769  34.110 103.490  1.00 58.29           N
ATOM    727  CA  ASP    93      22.186  35.167 104.360  1.00 58.29           C
ATOM    728  CB  ASP    93      21.665  36.552 103.936  1.00 58.29           C
ATOM    729  CG  ASP    93      22.458  36.975 102.701  1.00 58.29           C
ATOM    730  OD1 ASP    93      23.266  36.145 102.205  1.00 58.29           O
ATOM    731  OD2 ASP    93      22.277  38.135 102.245  1.00 58.29           O
ATOM    732  C   ASP    93      21.664  34.839 105.726  1.00 58.29           C
ATOM    733  O   ASP    93      22.278  35.185 106.735  1.00 58.29           O
ATOM    734  N   ASN    94      20.488  34.188 105.799  1.00 61.35           N
ATOM    735  CA  ASN    94      19.968  33.808 107.083  1.00 61.35           C
ATOM    736  CB  ASN    94      19.156  34.927 107.756  1.00 61.35           C
ATOM    737  CG  ASN    94      18.667  34.407 109.099  1.00 61.35           C
ATOM    738  OD1 ASN    94      17.493  34.539 109.441  1.00 61.35           O
ATOM    739  ND2 ASN    94      19.594  33.803 109.888  1.00 61.35           N
ATOM    740  C   ASN    94      19.039  32.647 106.898  1.00 61.35           C
ATOM    741  O   ASN    94      18.264  32.610 105.944  1.00 61.35           O
ATOM    742  N   TYR    95      19.088  31.659 107.816  1.00 83.10           N
ATOM    743  CA  TYR    95      18.202  30.533 107.700  1.00 83.10           C
ATOM    744  CB  TYR    95      18.982  29.206 107.609  1.00 83.10           C
ATOM    745  CG  TYR    95      18.036  28.089 107.338  1.00 83.10           C
ATOM    746  CD1 TYR    95      17.520  27.912 106.076  1.00 83.10           C
ATOM    747  CD2 TYR    95      17.683  27.208 108.335  1.00 83.10           C
ATOM    748  CE1 TYR    95      16.652  26.879 105.814  1.00 83.10           C
ATOM    749  CE2 TYR    95      16.815  26.172 108.080  1.00 83.10           C
ATOM    750  CZ  TYR    95      16.294  26.012 106.818  1.00 83.10           C
ATOM    751  OH  TYR    95      15.401  24.953 106.549  1.00 83.10           O
ATOM    752  C   TYR    95      17.354  30.518 108.942  1.00 83.10           C
ATOM    753  O   TYR    95      17.827  30.152 110.017  1.00 83.10           O
ATOM    754  N   HIS    96      16.054  30.873 108.828  1.00133.26           N
ATOM    755  CA  HIS    96      15.248  30.961 110.020  1.00133.26           C
ATOM    756  ND1 HIS    96      15.000  33.145 112.453  1.00133.26           N
ATOM    757  CG  HIS    96      14.106  32.586 111.567  1.00133.26           C
ATOM    758  CB  HIS    96      14.459  32.276 110.140  1.00133.26           C
ATOM    759  NE2 HIS    96      13.112  32.822 113.578  1.00133.26           N
ATOM    760  CD2 HIS    96      12.956  32.397 112.270  1.00133.26           C
ATOM    761  CE1 HIS    96      14.353  33.264 113.640  1.00133.26           C
ATOM    762  C   HIS    96      14.278  29.809 110.057  1.00133.26           C
ATOM    763  O   HIS    96      14.559  28.735 109.528  1.00133.26           O
ATOM    764  N   SER    97      13.133  29.969 110.761  1.00 94.74           N
ATOM    765  CA  SER    97      12.153  28.915 110.779  1.00 94.74           C
ATOM    766  CB  SER    97      12.422  27.807 111.807  1.00 94.74           C
ATOM    767  OG  SER    97      11.427  26.802 111.687  1.00 94.74           O
ATOM    768  C   SER    97      10.810  29.503 111.090  1.00 94.74           C
ATOM    769  O   SER    97      10.715  30.585 111.669  1.00 94.74           O
ATOM    770  N   THR    98       9.723  28.777 110.742  1.00 97.11           N
ATOM    771  CA  THR    98       8.410  29.336 110.926  1.00 97.11           C
ATOM    772  CB  THR    98       7.390  28.730 110.005  1.00 97.11           C
ATOM    773  OG1 THR    98       7.290  27.331 110.231  1.00 97.11           O
ATOM    774  CG2 THR    98       7.812  29.009 108.553  1.00 97.11           C
ATOM    775  C   THR    98       7.945  29.099 112.329  1.00 97.11           C
ATOM    776  O   THR    98       6.746  29.141 112.605  1.00 97.11           O
ATOM    777  N   HIS    99       8.891  28.805 113.240  1.00100.41           N
ATOM    778  CA  HIS    99       8.636  28.693 114.652  1.00100.41           C
ATOM    779  ND1 HIS    99       9.671  25.593 114.712  1.00100.41           N
ATOM    780  CG  HIS    99      10.350  26.774 114.892  1.00100.41           C
ATOM    781  CB  HIS    99       9.766  28.030 115.460  1.00100.41           C
ATOM    782  NE2 HIS    99      11.766  25.237 114.051  1.00100.41           N
ATOM    783  CD2 HIS    99      11.626  26.544 114.487  1.00100.41           C
ATOM    784  CE1 HIS    99      10.569  24.706 114.205  1.00100.41           C
ATOM    785  C   HIS    99       8.625  30.075 115.219  1.00100.41           C
ATOM    786  O   HIS    99       8.050  30.321 116.277  1.00100.41           O
ATOM    787  N   SER   100       9.344  30.991 114.539  1.00 49.34           N
ATOM    788  CA  SER   100       9.605  32.316 115.030  1.00 49.34           C
ATOM    789  CB  SER   100      10.351  33.200 114.019  1.00 49.34           C
ATOM    790  OG  SER   100       9.550  33.399 112.863  1.00 49.34           O
ATOM    791  C   SER   100       8.340  33.025 115.381  1.00 49.34           C
ATOM    792  O   SER   100       7.328  32.923 114.692  1.00 49.34           O
ATOM    793  N   GLU   101       8.406  33.813 116.474  1.00 64.90           N
ATOM    794  CA  GLU   101       7.274  34.531 116.973  1.00 64.90           C
ATOM    795  CB  GLU   101       7.598  35.376 118.217  1.00 64.90           C
ATOM    796  CG  GLU   101       8.030  34.546 119.427  1.00 64.90           C
ATOM    797  CD  GLU   101       9.493  34.176 119.233  1.00 64.90           C
ATOM    798  OE1 GLU   101      10.356  35.074 119.424  1.00 64.90           O
ATOM    799  OE2 GLU   101       9.767  32.996 118.887  1.00 64.90           O
ATOM    800  C   GLU   101       6.820  35.481 115.912  1.00 64.90           C
ATOM    801  O   GLU   101       5.623  35.617 115.669  1.00 64.90           O
ATOM    802  N   GLU   102       7.771  36.141 115.221  1.00 50.64           N
ATOM    803  CA  GLU   102       7.402  37.119 114.237  1.00 50.64           C
ATOM    804  CB  GLU   102       8.567  37.799 113.508  1.00 50.64           C
ATOM    805  CG  GLU   102       8.031  38.813 112.493  1.00 50.64           C
ATOM    806  CD  GLU   102       9.128  39.202 111.519  1.00 50.64           C
ATOM    807  OE1 GLU   102      10.327  38.969 111.828  1.00 50.64           O
ATOM    808  OE2 GLU   102       8.764  39.739 110.439  1.00 50.64           O
ATOM    809  C   GLU   102       6.614  36.455 113.157  1.00 50.64           C
ATOM    810  O   GLU   102       5.729  37.069 112.566  1.00 50.64           O
ATOM    811  N   ASN   103       6.938  35.194 112.829  1.00 32.88           N
ATOM    812  CA  ASN   103       6.200  34.541 111.790  1.00 32.88           C
ATOM    813  CB  ASN   103       6.699  33.117 111.500  1.00 32.88           C
ATOM    814  CG  ASN   103       6.036  32.637 110.217  1.00 32.88           C
ATOM    815  OD1 ASN   103       4.832  32.793 110.024  1.00 32.88           O
ATOM    816  ND2 ASN   103       6.850  32.042 109.305  1.00 32.88           N
ATOM    817  C   ASN   103       4.778  34.429 112.239  1.00 32.88           C
ATOM    818  O   ASN   103       3.849  34.678 111.474  1.00 32.88           O
ATOM    819  N   ARG   104       4.582  34.085 113.524  1.00127.43           N
ATOM    820  CA  ARG   104       3.273  33.856 114.062  1.00127.43           C
ATOM    821  CB  ARG   104       3.319  33.582 115.575  1.00127.43           C
ATOM    822  CG  ARG   104       4.297  32.477 115.980  1.00127.43           C
ATOM    823  CD  ARG   104       3.770  31.063 115.742  1.00127.43           C
ATOM    824  NE  ARG   104       3.617  30.895 114.271  1.00127.43           N
ATOM    825  CZ  ARG   104       3.198  29.704 113.756  1.00127.43           C
ATOM    826  NH1 ARG   104       2.959  28.645 114.584  1.00127.43           N
ATOM    827  NH2 ARG   104       3.004  29.587 112.410  1.00127.43           N
ATOM    828  C   ARG   104       2.474  35.107 113.896  1.00127.43           C
ATOM    829  O   ARG   104       1.320  35.064 113.471  1.00127.43           O
ATOM    830  N   GLN   105       3.068  36.263 114.248  1.00 93.77           N
ATOM    831  CA  GLN   105       2.343  37.494 114.159  1.00 93.77           C
ATOM    832  CB  GLN   105       3.018  38.670 114.889  1.00 93.77           C
ATOM    833  CG  GLN   105       2.745  38.677 116.397  1.00 93.77           C
ATOM    834  CD  GLN   105       3.375  37.446 117.030  1.00 93.77           C
ATOM    835  OE1 GLN   105       4.568  37.432 117.327  1.00 93.77           O
ATOM    836  NE2 GLN   105       2.550  36.387 117.251  1.00 93.77           N
ATOM    837  C   GLN   105       2.074  37.891 112.741  1.00 93.77           C
ATOM    838  O   GLN   105       0.966  38.318 112.425  1.00 93.77           O
ATOM    839  N   LEU   106       3.063  37.758 111.837  1.00 51.79           N
ATOM    840  CA  LEU   106       2.850  38.226 110.498  1.00 51.79           C
ATOM    841  CB  LEU   106       4.117  38.203 109.629  1.00 51.79           C
ATOM    842  CG  LEU   106       3.913  38.873 108.258  1.00 51.79           C
ATOM    843  CD1 LEU   106       3.521  40.351 108.424  1.00 51.79           C
ATOM    844  CD2 LEU   106       5.149  38.694 107.361  1.00 51.79           C
ATOM    845  C   LEU   106       1.795  37.403 109.821  1.00 51.79           C
ATOM    846  O   LEU   106       0.933  37.941 109.129  1.00 51.79           O
ATOM    847  N   SER   107       1.832  36.071 110.009  1.00 84.21           N
ATOM    848  CA  SER   107       0.890  35.197 109.370  1.00 84.21           C
ATOM    849  CB  SER   107       1.155  33.721 109.701  1.00 84.21           C
ATOM    850  OG  SER   107       0.202  32.902 109.047  1.00 84.21           O
ATOM    851  C   SER   107      -0.490  35.531 109.839  1.00 84.21           C
ATOM    852  O   SER   107      -1.413  35.690 109.040  1.00 84.21           O
ATOM    853  N   GLU   108      -0.657  35.686 111.162  1.00 84.52           N
ATOM    854  CA  GLU   108      -1.948  35.948 111.727  1.00 84.52           C
ATOM    855  CB  GLU   108      -1.910  36.082 113.255  1.00 84.52           C
ATOM    856  CG  GLU   108      -3.285  36.308 113.883  1.00 84.52           C
ATOM    857  CD  GLU   108      -3.101  36.423 115.390  1.00 84.52           C
ATOM    858  OE1 GLU   108      -2.996  35.365 116.066  1.00 84.52           O
ATOM    859  OE2 GLU   108      -3.064  37.582 115.883  1.00 84.52           O
ATOM    860  C   GLU   108      -2.458  37.241 111.180  1.00 84.52           C
ATOM    861  O   GLU   108      -3.649  37.370 110.897  1.00 84.52           O
ATOM    862  N   LEU   109      -1.569  38.240 111.029  1.00139.00           N
ATOM    863  CA  LEU   109      -1.978  39.512 110.514  1.00139.00           C
ATOM    864  CB  LEU   109      -0.844  40.555 110.481  1.00139.00           C
ATOM    865  CG  LEU   109      -0.320  40.955 111.873  1.00139.00           C
ATOM    866  CD1 LEU   109       0.741  42.064 111.772  1.00139.00           C
ATOM    867  CD2 LEU   109      -1.473  41.321 112.820  1.00139.00           C
ATOM    868  C   LEU   109      -2.428  39.302 109.103  1.00139.00           C
ATOM    869  O   LEU   109      -3.436  39.863 108.679  1.00139.00           O
ATOM    870  N   ILE   110      -1.706  38.444 108.355  1.00 92.94           N
ATOM    871  CA  ILE   110      -1.990  38.210 106.972  1.00 92.94           C
ATOM    872  CB  ILE   110      -1.112  37.145 106.375  1.00 92.94           C
ATOM    873  CG1 ILE   110       0.372  37.543 106.438  1.00 92.94           C
ATOM    874  CG2 ILE   110      -1.617  36.877 104.947  1.00 92.94           C
ATOM    875  CD1 ILE   110       0.712  38.780 105.609  1.00 92.94           C
ATOM    876  C   ILE   110      -3.388  37.704 106.867  1.00 92.94           C
ATOM    877  O   ILE   110      -4.169  38.171 106.042  1.00 92.94           O
ATOM    878  N   TYR   111      -3.746  36.737 107.721  1.00 61.12           N
ATOM    879  CA  TYR   111      -5.064  36.181 107.719  1.00 61.12           C
ATOM    880  CB  TYR   111      -5.217  35.032 108.717  1.00 61.12           C
ATOM    881  CG  TYR   111      -6.641  34.598 108.698  1.00 61.12           C
ATOM    882  CD1 TYR   111      -7.111  33.755 107.715  1.00 61.12           C
ATOM    883  CD2 TYR   111      -7.505  35.035 109.675  1.00 61.12           C
ATOM    884  CE1 TYR   111      -8.426  33.358 107.706  1.00 61.12           C
ATOM    885  CE2 TYR   111      -8.821  34.642 109.673  1.00 61.12           C
ATOM    886  CZ  TYR   111      -9.279  33.804 108.686  1.00 61.12           C
ATOM    887  OH  TYR   111     -10.627  33.400 108.681  1.00 61.12           O
ATOM    888  C   TYR   111      -6.043  37.241 108.108  1.00 61.12           C
ATOM    889  O   TYR   111      -7.145  37.310 107.569  1.00 61.12           O
ATOM    890  N   SER   112      -5.672  38.083 109.087  1.00 41.53           N
ATOM    891  CA  SER   112      -6.564  39.095 109.577  1.00 41.53           C
ATOM    892  CB  SER   112      -5.981  39.885 110.762  1.00 41.53           C
ATOM    893  OG  SER   112      -5.775  39.023 111.872  1.00 41.53           O
ATOM    894  C   SER   112      -6.828  40.085 108.489  1.00 41.53           C
ATOM    895  O   SER   112      -7.938  40.597 108.361  1.00 41.53           O
ATOM    896  N   ARG   113      -5.803  40.385 107.675  1.00112.38           N
ATOM    897  CA  ARG   113      -5.943  41.361 106.639  1.00112.38           C
ATOM    898  CB  ARG   113      -4.626  41.682 105.923  1.00112.38           C
ATOM    899  CG  ARG   113      -4.739  42.934 105.057  1.00112.38           C
ATOM    900  CD  ARG   113      -5.024  44.199 105.871  1.00112.38           C
ATOM    901  NE  ARG   113      -5.051  45.346 104.922  1.00112.38           N
ATOM    902  CZ  ARG   113      -3.897  46.022 104.647  1.00112.38           C
ATOM    903  NH1 ARG   113      -2.727  45.641 105.236  1.00112.38           N
ATOM    904  NH2 ARG   113      -3.917  47.081 103.786  1.00112.38           N
ATOM    905  C   ARG   113      -6.910  40.842 105.630  1.00112.38           C
ATOM    906  O   ARG   113      -7.631  41.617 105.005  1.00112.38           O
ATOM    907  N   LEU   114      -6.904  39.514 105.406  1.00 57.81           N
ATOM    908  CA  LEU   114      -7.815  38.893 104.492  1.00 57.81           C
ATOM    909  CB  LEU   114      -7.536  37.401 104.254  1.00 57.81           C
ATOM    910  CG  LEU   114      -6.250  37.133 103.454  1.00 57.81           C
ATOM    911  CD1 LEU   114      -6.033  35.627 103.237  1.00 57.81           C
ATOM    912  CD2 LEU   114      -6.238  37.929 102.139  1.00 57.81           C
ATOM    913  C   LEU   114      -9.197  39.002 105.039  1.00 57.81           C
ATOM    914  O   LEU   114     -10.157  39.158 104.287  1.00 57.81           O
ATOM    915  N   LYS   115      -9.340  38.882 106.372  1.00 70.81           N
ATOM    916  CA  LYS   115     -10.645  38.972 106.955  1.00 70.81           C
ATOM    917  CB  LYS   115     -10.619  38.809 108.486  1.00 70.81           C
ATOM    918  CG  LYS   115     -12.001  38.835 109.142  1.00 70.81           C
ATOM    919  CD  LYS   115     -11.986  38.379 110.603  1.00 70.81           C
ATOM    920  CE  LYS   115     -13.365  38.413 111.263  1.00 70.81           C
ATOM    921  NZ  LYS   115     -14.233  37.367 110.679  1.00 70.81           N
ATOM    922  C   LYS   115     -11.181  40.340 106.658  1.00 70.81           C
ATOM    923  O   LYS   115     -12.287  40.483 106.141  1.00 70.81           O
ATOM    924  N   GLU   116     -10.369  41.383 106.915  1.00106.25           N
ATOM    925  CA  GLU   116     -10.810  42.742 106.777  1.00106.25           C
ATOM    926  CB  GLU   116      -9.793  43.779 107.273  1.00106.25           C
ATOM    927  CG  GLU   116     -10.379  45.191 107.255  1.00106.25           C
ATOM    928  CD  GLU   116      -9.450  46.104 108.035  1.00106.25           C
ATOM    929  OE1 GLU   116      -8.358  46.436 107.502  1.00106.25           O
ATOM    930  OE2 GLU   116      -9.820  46.479 109.178  1.00106.25           O
ATOM    931  C   GLU   116     -11.135  43.070 105.354  1.00106.25           C
ATOM    932  O   GLU   116     -12.032  43.861 105.076  1.00106.25           O
ATOM    933  N   ASN   117     -10.382  42.502 104.410  1.00113.41           N
ATOM    934  CA  ASN   117     -10.567  42.756 103.012  1.00113.41           C
ATOM    935  CB  ASN   117      -9.354  42.363 102.161  1.00113.41           C
ATOM    936  CG  ASN   117      -8.302  43.435 102.404  1.00113.41           C
ATOM    937  OD1 ASN   117      -7.319  43.541 101.673  1.00113.41           O
ATOM    938  ND2 ASN   117      -8.518  44.271 103.454  1.00113.41           N
ATOM    939  C   ASN   117     -11.806  42.075 102.507  1.00113.41           C
ATOM    940  O   ASN   117     -12.207  42.309 101.371  1.00113.41           O
ATOM    941  N   GLY   118     -12.383  41.130 103.276  1.00 39.85           N
ATOM    942  CA  GLY   118     -13.628  40.527 102.876  1.00 39.85           C
ATOM    943  C   GLY   118     -13.370  39.432 101.894  1.00 39.85           C
ATOM    944  O   GLY   118     -14.267  39.011 101.165  1.00 39.85           O
ATOM    945  N   PHE   119     -12.111  38.978 101.831  1.00144.26           N
ATOM    946  CA  PHE   119     -11.686  37.912 100.974  1.00144.26           C
ATOM    947  CB  PHE   119     -10.183  37.875 100.659  1.00144.26           C
ATOM    948  CG  PHE   119      -9.926  39.021  99.746  1.00144.26           C
ATOM    949  CD1 PHE   119     -10.317  38.979  98.427  1.00144.26           C
ATOM    950  CD2 PHE   119      -9.322  40.157 100.220  1.00144.26           C
ATOM    951  CE1 PHE   119     -10.084  40.050  97.595  1.00144.26           C
ATOM    952  CE2 PHE   119      -9.083  41.230  99.396  1.00144.26           C
ATOM    953  CZ  PHE   119      -9.463  41.176  98.077  1.00144.26           C
ATOM    954  C   PHE   119     -12.091  36.570 101.507  1.00144.26           C
ATOM    955  O   PHE   119     -12.031  35.584 100.778  1.00144.26           O
ATOM    956  N   ILE   120     -12.443  36.462 102.802  1.00 78.74           N
ATOM    957  CA  ILE   120     -12.650  35.158 103.376  1.00 78.74           C
ATOM    958  CB  ILE   120     -11.932  35.029 104.695  1.00 78.74           C
ATOM    959  CG1 ILE   120     -10.437  35.334 104.505  1.00 78.74           C
ATOM    960  CG2 ILE   120     -12.178  33.630 105.283  1.00 78.74           C
ATOM    961  CD1 ILE   120      -9.695  35.579 105.819  1.00 78.74           C
ATOM    962  C   ILE   120     -14.110  34.894 103.623  1.00 78.74           C
ATOM    963  O   ILE   120     -14.920  35.817 103.672  1.00 78.74           O
ATOM    964  N   LYS   121     -14.495  33.594 103.686  1.00 86.04           N
ATOM    965  CA  LYS   121     -15.844  33.226 104.022  1.00 86.04           C
ATOM    966  CB  LYS   121     -16.778  33.067 102.809  1.00 86.04           C
ATOM    967  CG  LYS   121     -17.172  34.421 102.211  1.00 86.04           C
ATOM    968  CD  LYS   121     -17.883  34.344 100.858  1.00 86.04           C
ATOM    969  CE  LYS   121     -18.338  35.711 100.340  1.00 86.04           C
ATOM    970  NZ  LYS   121     -19.325  36.297 101.275  1.00 86.04           N
ATOM    971  C   LYS   121     -15.821  31.935 104.787  1.00 86.04           C
ATOM    972  O   LYS   121     -15.196  30.957 104.380  1.00 86.04           O
ATOM    973  N   ASN   122     -16.524  31.906 105.937  1.00 90.01           N
ATOM    974  CA  ASN   122     -16.567  30.737 106.766  1.00 90.01           C
ATOM    975  CB  ASN   122     -17.094  31.019 108.180  1.00 90.01           C
ATOM    976  CG  ASN   122     -18.528  31.508 108.037  1.00 90.01           C
ATOM    977  OD1 ASN   122     -18.815  32.408 107.250  1.00 90.01           O
ATOM    978  ND2 ASN   122     -19.459  30.885 108.808  1.00 90.01           N
ATOM    979  C   ASN   122     -17.498  29.757 106.125  1.00 90.01           C
ATOM    980  O   ASN   122     -18.428  30.146 105.421  1.00 90.01           O
ATOM    981  N   ARG   123     -17.248  28.446 106.328  1.00118.00           N
ATOM    982  CA  ARG   123     -18.124  27.457 105.769  1.00118.00           C
ATOM    983  CB  ARG   123     -17.711  26.980 104.363  1.00118.00           C
ATOM    984  CG  ARG   123     -17.536  28.122 103.355  1.00118.00           C
ATOM    985  CD  ARG   123     -17.731  27.720 101.888  1.00118.00           C
ATOM    986  NE  ARG   123     -16.863  26.548 101.583  1.00118.00           N
ATOM    987  CZ  ARG   123     -16.985  25.919 100.377  1.00118.00           C
ATOM    988  NH1 ARG   123     -17.851  26.404  99.439  1.00118.00           N
ATOM    989  NH2 ARG   123     -16.249  24.801 100.108  1.00118.00           N
ATOM    990  C   ARG   123     -18.094  26.264 106.675  1.00118.00           C
ATOM    991  O   ARG   123     -17.110  26.028 107.374  1.00118.00           O
ATOM    992  N   THR   124     -19.189  25.476 106.686  1.00 95.90           N
ATOM    993  CA  THR   124     -19.249  24.322 107.538  1.00 95.90           C
ATOM    994  CB  THR   124     -20.474  24.289 108.409  1.00 95.90           C
ATOM    995  OG1 THR   124     -20.431  23.168 109.278  1.00 95.90           O
ATOM    996  CG2 THR   124     -21.727  24.234 107.517  1.00 95.90           C
ATOM    997  C   THR   124     -19.275  23.101 106.676  1.00 95.90           C
ATOM    998  O   THR   124     -20.050  23.007 105.726  1.00 95.90           O
ATOM    999  N   ILE   125     -18.401  22.126 106.985  1.00 92.17           N
ATOM   1000  CA  ILE   125     -18.366  20.928 106.203  1.00 92.17           C
ATOM   1001  CB  ILE   125     -17.160  20.826 105.315  1.00 92.17           C
ATOM   1002  CG1 ILE   125     -15.869  20.832 106.149  1.00 92.17           C
ATOM   1003  CG2 ILE   125     -17.247  21.950 104.270  1.00 92.17           C
ATOM   1004  CD1 ILE   125     -14.625  20.449 105.349  1.00 92.17           C
ATOM   1005  C   ILE   125     -18.341  19.763 107.132  1.00 92.17           C
ATOM   1006  O   ILE   125     -17.897  19.869 108.274  1.00 92.17           O
ATOM   1007  N   SER   126     -18.868  18.615 106.669  1.00 78.72           N
ATOM   1008  CA  SER   126     -18.805  17.450 107.491  1.00 78.72           C
ATOM   1009  CB  SER   126     -19.805  16.355 107.085  1.00 78.72           C
ATOM   1010  OG  SER   126     -19.681  15.237 107.950  1.00 78.72           O
ATOM   1011  C   SER   126     -17.428  16.918 107.282  1.00 78.72           C
ATOM   1012  O   SER   126     -16.934  16.897 106.156  1.00 78.72           O
ATOM   1013  N   GLN   127     -16.754  16.491 108.366  1.00 66.88           N
ATOM   1014  CA  GLN   127     -15.407  16.038 108.186  1.00 66.88           C
ATOM   1015  CB  GLN   127     -14.358  17.127 108.449  1.00 66.88           C
ATOM   1016  CG  GLN   127     -14.388  18.212 107.373  1.00 66.88           C
ATOM   1017  CD  GLN   127     -13.328  19.238 107.714  1.00 66.88           C
ATOM   1018  OE1 GLN   127     -13.394  19.883 108.758  1.00 66.88           O
ATOM   1019  NE2 GLN   127     -12.320  19.396 106.814  1.00 66.88           N
ATOM   1020  C   GLN   127     -15.135  14.871 109.085  1.00 66.88           C
ATOM   1021  O   GLN   127     -15.992  14.449 109.858  1.00 66.88           O
ATOM   1022  N   LEU   128     -13.902  14.327 108.983  1.00 62.48           N
ATOM   1023  CA  LEU   128     -13.477  13.127 109.653  1.00 62.48           C
ATOM   1024  CB  LEU   128     -12.159  12.560 109.100  1.00 62.48           C
ATOM   1025  CG  LEU   128     -12.250  12.176 107.613  1.00 62.48           C
ATOM   1026  CD1 LEU   128     -10.935  11.560 107.112  1.00 62.48           C
ATOM   1027  CD2 LEU   128     -13.475  11.290 107.338  1.00 62.48           C
ATOM   1028  C   LEU   128     -13.277  13.336 111.119  1.00 62.48           C
ATOM   1029  O   LEU   128     -13.092  14.458 111.590  1.00 62.48           O
ATOM   1030  N   TYR   129     -13.374  12.228 111.890  1.00 99.54           N
ATOM   1031  CA  TYR   129     -13.197  12.341 113.305  1.00 99.54           C
ATOM   1032  CB  TYR   129     -14.483  12.895 113.954  1.00 99.54           C
ATOM   1033  CG  TYR   129     -14.238  13.378 115.341  1.00 99.54           C
ATOM   1034  CD1 TYR   129     -13.588  14.574 115.550  1.00 99.54           C
ATOM   1035  CD2 TYR   129     -14.691  12.667 116.425  1.00 99.54           C
ATOM   1036  CE1 TYR   129     -13.367  15.040 116.824  1.00 99.54           C
ATOM   1037  CE2 TYR   129     -14.474  13.128 117.702  1.00 99.54           C
ATOM   1038  CZ  TYR   129     -13.810  14.314 117.904  1.00 99.54           C
ATOM   1039  OH  TYR   129     -13.587  14.785 119.215  1.00 99.54           O
ATOM   1040  C   TYR   129     -12.916  10.969 113.855  1.00 99.54           C
ATOM   1041  O   TYR   129     -13.148   9.960 113.188  1.00 99.54           O
ATOM   1042  N   ASP   130     -12.357  10.903 115.081  1.00119.91           N
ATOM   1043  CA  ASP   130     -12.194   9.653 115.763  1.00119.91           C
ATOM   1044  CB  ASP   130     -10.750   9.095 115.777  1.00119.91           C
ATOM   1045  CG  ASP   130      -9.735  10.068 116.363  1.00119.91           C
ATOM   1046  OD1 ASP   130     -10.129  11.096 116.971  1.00119.91           O
ATOM   1047  OD2 ASP   130      -8.520   9.780 116.192  1.00119.91           O
ATOM   1048  C   ASP   130     -12.764   9.823 117.137  1.00119.91           C
ATOM   1049  O   ASP   130     -12.476  10.782 117.853  1.00119.91           O
ATOM   1050  N   PRO   131     -13.695   8.969 117.454  1.00117.69           N
ATOM   1051  CA  PRO   131     -14.310   9.023 118.750  1.00117.69           C
ATOM   1052  CD  PRO   131     -14.600   8.440 116.448  1.00117.69           C
ATOM   1053  CB  PRO   131     -15.636   8.266 118.628  1.00117.69           C
ATOM   1054  CG  PRO   131     -15.571   7.568 117.255  1.00117.69           C
ATOM   1055  C   PRO   131     -13.440   8.561 119.871  1.00117.69           C
ATOM   1056  O   PRO   131     -13.528   9.131 120.959  1.00117.69           O
ATOM   1057  N   GLU   132     -12.603   7.527 119.656  1.00 99.84           N
ATOM   1058  CA  GLU   132     -11.817   7.095 120.769  1.00 99.84           C
ATOM   1059  CB  GLU   132     -11.022   5.797 120.534  1.00 99.84           C
ATOM   1060  CG  GLU   132      -9.977   5.882 119.421  1.00 99.84           C
ATOM   1061  CD  GLU   132     -10.536   5.174 118.198  1.00 99.84           C
ATOM   1062  OE1 GLU   132     -10.864   3.963 118.322  1.00 99.84           O
ATOM   1063  OE2 GLU   132     -10.642   5.830 117.128  1.00 99.84           O
ATOM   1064  C   GLU   132     -10.833   8.170 121.076  1.00 99.84           C
ATOM   1065  O   GLU   132     -10.612   8.515 122.234  1.00 99.84           O
ATOM   1066  N   LYS   133     -10.194   8.703 120.019  1.00120.43           N
ATOM   1067  CA  LYS   133      -9.199   9.726 120.146  1.00120.43           C
ATOM   1068  CB  LYS   133      -8.283   9.832 118.922  1.00120.43           C
ATOM   1069  CG  LYS   133      -6.943  10.485 119.254  1.00120.43           C
ATOM   1070  CD  LYS   133      -5.845  10.127 118.253  1.00120.43           C
ATOM   1071  CE  LYS   133      -4.446  10.508 118.732  1.00120.43           C
ATOM   1072  NZ  LYS   133      -4.097   9.699 119.919  1.00120.43           N
ATOM   1073  C   LYS   133      -9.801  11.068 120.455  1.00120.43           C
ATOM   1074  O   LYS   133      -9.159  11.899 121.090  1.00120.43           O
ATOM   1075  N   GLY   134     -11.024  11.359 119.973  1.00 33.53           N
ATOM   1076  CA  GLY   134     -11.633  12.623 120.302  1.00 33.53           C
ATOM   1077  C   GLY   134     -10.982  13.730 119.524  1.00 33.53           C
ATOM   1078  O   GLY   134     -10.908  14.862 120.003  1.00 33.53           O
ATOM   1079  N   MET   135     -10.484  13.437 118.306  1.00 90.38           N
ATOM   1080  CA  MET   135      -9.842  14.459 117.527  1.00 90.38           C
ATOM   1081  CB  MET   135      -8.310  14.386 117.613  1.00 90.38           C
ATOM   1082  CG  MET   135      -7.750  13.019 117.217  1.00 90.38           C
ATOM   1083  SD  MET   135      -5.939  12.966 117.088  1.00 90.38           S
ATOM   1084  CE  MET   135      -5.884  13.639 115.401  1.00 90.38           C
ATOM   1085  C   MET   135     -10.216  14.292 116.081  1.00 90.38           C
ATOM   1086  O   MET   135     -10.583  13.207 115.636  1.00 90.38           O
ATOM   1087  N   PHE   136     -10.132  15.394 115.308  1.00 87.55           N
ATOM   1088  CA  PHE   136     -10.419  15.386 113.899  1.00 87.55           C
ATOM   1089  CB  PHE   136     -10.531  16.790 113.282  1.00 87.55           C
ATOM   1090  CG  PHE   136     -11.823  17.400 113.707  1.00 87.55           C
ATOM   1091  CD1 PHE   136     -11.991  17.898 114.978  1.00 87.55           C
ATOM   1092  CD2 PHE   136     -12.868  17.490 112.816  1.00 87.55           C
ATOM   1093  CE1 PHE   136     -13.186  18.465 115.355  1.00 87.55           C
ATOM   1094  CE2 PHE   136     -14.065  18.055 113.188  1.00 87.55           C
ATOM   1095  CZ  PHE   136     -14.226  18.544 114.461  1.00 87.55           C
ATOM   1096  C   PHE   136      -9.291  14.682 113.207  1.00 87.55           C
ATOM   1097  O   PHE   136      -8.202  14.563 113.765  1.00 87.55           O
ATOM   1098  N   LEU   137      -9.537  14.142 111.990  1.00146.45           N
ATOM   1099  CA  LEU   137      -8.479  13.457 111.294  1.00146.45           C
ATOM   1100  CB  LEU   137      -8.792  11.969 111.027  1.00146.45           C
ATOM   1101  CG  LEU   137      -8.724  11.052 112.265  1.00146.45           C
ATOM   1102  CD1 LEU   137      -7.274  10.813 112.707  1.00146.45           C
ATOM   1103  CD2 LEU   137      -9.602  11.574 113.408  1.00146.45           C
ATOM   1104  C   LEU   137      -8.202  14.086 109.949  1.00146.45           C
ATOM   1105  O   LEU   137      -8.704  13.626 108.924  1.00146.45           O
ATOM   1106  N   PRO   138      -7.351  15.083 109.926  1.00180.82           N
ATOM   1107  CA  PRO   138      -6.988  15.752 108.696  1.00180.82           C
ATOM   1108  CD  PRO   138      -7.250  15.977 111.067  1.00180.82           C
ATOM   1109  CB  PRO   138      -6.420  17.116 109.102  1.00180.82           C
ATOM   1110  CG  PRO   138      -6.221  17.026 110.626  1.00180.82           C
ATOM   1111  C   PRO   138      -6.054  14.937 107.840  1.00180.82           C
ATOM   1112  O   PRO   138      -5.451  13.984 108.329  1.00180.82           O
ATOM   1113  N   ASP   139      -5.937  15.330 106.556  1.00145.07           N
ATOM   1114  CA  ASP   139      -5.150  14.785 105.480  1.00145.07           C
ATOM   1115  CB  ASP   139      -3.995  15.719 105.080  1.00145.07           C
ATOM   1116  CG  ASP   139      -4.584  17.048 104.638  1.00145.07           C
ATOM   1117  OD1 ASP   139      -5.829  17.205 104.737  1.00145.07           O
ATOM   1118  OD2 ASP   139      -3.797  17.927 104.198  1.00145.07           O
ATOM   1119  C   ASP   139      -4.520  13.456 105.798  1.00145.07           C
ATOM   1120  O   ASP   139      -5.148  12.403 105.715  1.00145.07           O
ATOM   1121  N   ARG   140      -3.254  13.514 106.238  1.00171.79           N
ATOM   1122  CA  ARG   140      -2.285  12.461 106.409  1.00171.79           C
ATOM   1123  CB  ARG   140      -0.963  13.008 106.976  1.00171.79           C
ATOM   1124  CG  ARG   140       0.252  12.103 106.771  1.00171.79           C
ATOM   1125  CD  ARG   140       0.826  12.171 105.354  1.00171.79           C
ATOM   1126  NE  ARG   140       2.110  11.414 105.359  1.00171.79           N
ATOM   1127  CZ  ARG   140       3.054  11.683 104.407  1.00171.79           C
ATOM   1128  NH1 ARG   140       2.805  12.636 103.467  1.00171.79           N
ATOM   1129  NH2 ARG   140       4.239  11.004 104.402  1.00171.79           N
ATOM   1130  C   ARG   140      -2.761  11.391 107.356  1.00171.79           C
ATOM   1131  O   ARG   140      -2.101  10.364 107.490  1.00171.79           O
ATOM   1132  N   PHE   141      -3.820  11.659 108.140  1.00162.24           N
ATOM   1133  CA  PHE   141      -4.398  10.733 109.087  1.00162.24           C
ATOM   1134  CB  PHE   141      -5.361  11.391 110.090  1.00162.24           C
ATOM   1135  CG  PHE   141      -4.539  12.146 111.080  1.00162.24           C
ATOM   1136  CD1 PHE   141      -4.057  11.503 112.197  1.00162.24           C
ATOM   1137  CD2 PHE   141      -4.235  13.475 110.900  1.00162.24           C
ATOM   1138  CE1 PHE   141      -3.296  12.174 113.124  1.00162.24           C
ATOM   1139  CE2 PHE   141      -3.474  14.153 111.824  1.00162.24           C
ATOM   1140  CZ  PHE   141      -3.004  13.504 112.941  1.00162.24           C
ATOM   1141  C   PHE   141      -5.137   9.617 108.414  1.00162.24           C
ATOM   1142  O   PHE   141      -5.406   8.583 109.026  1.00162.24           O
ATOM   1143  N   VAL   142      -5.585   9.829 107.168  1.00112.61           N
ATOM   1144  CA  VAL   142      -6.345   8.799 106.530  1.00112.61           C
ATOM   1145  CB  VAL   142      -6.879   9.222 105.198  1.00112.61           C
ATOM   1146  CG1 VAL   142      -5.691   9.405 104.240  1.00112.61           C
ATOM   1147  CG2 VAL   142      -7.956   8.217 104.754  1.00112.61           C
ATOM   1148  C   VAL   142      -5.498   7.570 106.374  1.00112.61           C
ATOM   1149  O   VAL   142      -4.302   7.638 106.093  1.00112.61           O
ATOM   1150  N   LYS   143      -6.112   6.397 106.627  1.00131.20           N
ATOM   1151  CA  LYS   143      -5.451   5.132 106.475  1.00131.20           C
ATOM   1152  CB  LYS   143      -5.079   4.477 107.813  1.00131.20           C
ATOM   1153  CG  LYS   143      -4.708   2.999 107.674  1.00131.20           C
ATOM   1154  CD  LYS   143      -4.141   2.388 108.956  1.00131.20           C
ATOM   1155  CE  LYS   143      -4.157   0.858 108.963  1.00131.20           C
ATOM   1156  NZ  LYS   143      -5.553   0.366 109.044  1.00131.20           N
ATOM   1157  C   LYS   143      -6.435   4.207 105.826  1.00131.20           C
ATOM   1158  O   LYS   143      -7.392   3.780 106.468  1.00131.20           O
ATOM   1159  N   GLY   144      -6.207   3.840 104.546  1.00 32.66           N
ATOM   1160  CA  GLY   144      -7.155   2.987 103.882  1.00 32.66           C
ATOM   1161  C   GLY   144      -6.563   2.506 102.592  1.00 32.66           C
ATOM   1162  O   GLY   144      -5.358   2.617 102.373  1.00 32.66           O
ATOM   1163  N   THR   145      -7.404   1.935 101.699  1.00109.22           N
ATOM   1164  CA  THR   145      -6.879   1.452 100.451  1.00109.22           C
ATOM   1165  CB  THR   145      -7.700   0.411  99.760  1.00109.22           C
ATOM   1166  OG1 THR   145      -6.896  -0.287  98.821  1.00109.22           O
ATOM   1167  CG2 THR   145      -8.825   1.125  98.999  1.00109.22           C
ATOM   1168  C   THR   145      -6.784   2.619  99.512  1.00109.22           C
ATOM   1169  O   THR   145      -7.374   3.666  99.765  1.00109.22           O
ATOM   1170  N   CYS   146      -6.046   2.447  98.392  1.00 83.85           N
ATOM   1171  CA  CYS   146      -5.721   3.494  97.448  1.00 83.85           C
ATOM   1172  CB  CYS   146      -4.480   3.145  96.606  1.00 83.85           C
ATOM   1173  SG  CYS   146      -4.091   4.418  95.371  1.00 83.85           S
ATOM   1174  C   CYS   146      -6.820   3.841  96.477  1.00 83.85           C
ATOM   1175  O   CYS   146      -7.699   3.035  96.174  1.00 83.85           O
ATOM   1176  N   PRO   147      -6.844   5.098  96.066  1.00228.48           N
ATOM   1177  CA  PRO   147      -7.722   5.472  94.990  1.00228.48           C
ATOM   1178  CD  PRO   147      -6.753   6.160  97.048  1.00228.48           C
ATOM   1179  CB  PRO   147      -8.075   6.941  95.183  1.00228.48           C
ATOM   1180  CG  PRO   147      -7.863   7.162  96.687  1.00228.48           C
ATOM   1181  C   PRO   147      -7.035   5.223  93.692  1.00228.48           C
ATOM   1182  O   PRO   147      -6.349   6.140  93.243  1.00228.48           O
ATOM   1183  N   LYS   148      -7.291   4.065  93.049  1.00151.58           N
ATOM   1184  CA  LYS   148      -6.680   3.655  91.813  1.00151.58           C
ATOM   1185  CB  LYS   148      -5.366   4.363  91.430  1.00151.58           C
ATOM   1186  CG  LYS   148      -4.907   4.014  90.012  1.00151.58           C
ATOM   1187  CD  LYS   148      -3.850   4.963  89.442  1.00151.58           C
ATOM   1188  CE  LYS   148      -3.390   4.584  88.032  1.00151.58           C
ATOM   1189  NZ  LYS   148      -2.426   5.586  87.529  1.00151.58           N
ATOM   1190  C   LYS   148      -6.357   2.193  91.951  1.00151.58           C
ATOM   1191  O   LYS   148      -7.148   1.327  91.581  1.00151.58           O
ATOM   1192  N   CYS   149      -5.139   1.916  92.467  1.00116.38           N
ATOM   1193  CA  CYS   149      -4.515   0.625  92.641  1.00116.38           C
ATOM   1194  CB  CYS   149      -3.029   0.753  93.014  1.00116.38           C
ATOM   1195  SG  CYS   149      -2.241  -0.862  93.267  1.00116.38           S
ATOM   1196  C   CYS   149      -5.141  -0.273  93.678  1.00116.38           C
ATOM   1197  O   CYS   149      -5.211  -1.483  93.469  1.00116.38           O
ATOM   1198  N   LYS   150      -5.654   0.288  94.790  1.00197.28           N
ATOM   1199  CA  LYS   150      -6.159  -0.446  95.927  1.00197.28           C
ATOM   1200  CB  LYS   150      -7.422  -1.305  95.669  1.00197.28           C
ATOM   1201  CG  LYS   150      -7.229  -2.627  94.924  1.00197.28           C
ATOM   1202  CD  LYS   150      -8.444  -3.553  95.034  1.00197.28           C
ATOM   1203  CE  LYS   150      -8.882  -3.835  96.474  1.00197.28           C
ATOM   1204  NZ  LYS   150      -9.688  -2.704  96.989  1.00197.28           N
ATOM   1205  C   LYS   150      -5.103  -1.247  96.643  1.00197.28           C
ATOM   1206  O   LYS   150      -5.078  -2.478  96.608  1.00197.28           O
ATOM   1207  N   SER   151      -4.174  -0.518  97.311  1.00 91.34           N
ATOM   1208  CA  SER   151      -3.145  -1.096  98.130  1.00 91.34           C
ATOM   1209  CB  SER   151      -1.736  -0.582  97.787  1.00 91.34           C
ATOM   1210  OG  SER   151      -1.408  -0.928  96.449  1.00 91.34           O
ATOM   1211  C   SER   151      -3.445  -0.696  99.546  1.00 91.34           C
ATOM   1212  O   SER   151      -4.183   0.253  99.801  1.00 91.34           O
ATOM   1213  N   PRO   152      -2.920  -1.434 100.481  1.00145.55           N
ATOM   1214  CA  PRO   152      -3.201  -1.122 101.860  1.00145.55           C
ATOM   1215  CD  PRO   152      -2.809  -2.868 100.267  1.00145.55           C
ATOM   1216  CB  PRO   152      -2.923  -2.402 102.645  1.00145.55           C
ATOM   1217  CG  PRO   152      -3.157  -3.519 101.615  1.00145.55           C
ATOM   1218  C   PRO   152      -2.430   0.058 102.372  1.00145.55           C
ATOM   1219  O   PRO   152      -1.314   0.293 101.913  1.00145.55           O
ATOM   1220  N   ASP   153      -2.988   0.749 103.387  1.00117.24           N
ATOM   1221  CA  ASP   153      -2.381   1.856 104.078  1.00117.24           C
ATOM   1222  CB  ASP   153      -1.250   1.356 104.996  1.00117.24           C
ATOM   1223  CG  ASP   153      -1.082   2.315 106.160  1.00117.24           C
ATOM   1224  OD1 ASP   153      -1.611   3.455 106.079  1.00117.24           O
ATOM   1225  OD2 ASP   153      -0.437   1.902 107.161  1.00117.24           O
ATOM   1226  C   ASP   153      -1.847   2.933 103.159  1.00117.24           C
ATOM   1227  O   ASP   153      -0.699   2.881 102.720  1.00117.24           O
ATOM   1228  N   GLN   154      -2.710   3.917 102.797  1.00113.00           N
ATOM   1229  CA  GLN   154      -2.344   5.052 101.974  1.00113.00           C
ATOM   1230  CB  GLN   154      -3.184   5.138 100.687  1.00113.00           C
ATOM   1231  CG  GLN   154      -3.108   6.491  99.977  1.00113.00           C
ATOM   1232  CD  GLN   154      -1.703   6.698  99.439  1.00113.00           C
ATOM   1233  OE1 GLN   154      -0.715   6.381 100.100  1.00113.00           O
ATOM   1234  NE2 GLN   154      -1.610   7.248  98.200  1.00113.00           N
ATOM   1235  C   GLN   154      -2.578   6.339 102.723  1.00113.00           C
ATOM   1236  O   GLN   154      -3.674   6.587 103.223  1.00113.00           O
ATOM   1237  N   TYR   155      -1.557   7.228 102.771  1.00119.07           N
ATOM   1238  CA  TYR   155      -1.678   8.466 103.505  1.00119.07           C
ATOM   1239  CB  TYR   155      -0.569   8.700 104.543  1.00119.07           C
ATOM   1240  CG  TYR   155      -0.359   7.530 105.433  1.00119.07           C
ATOM   1241  CD1 TYR   155       0.418   6.481 105.000  1.00119.07           C
ATOM   1242  CD2 TYR   155      -0.901   7.488 106.696  1.00119.07           C
ATOM   1243  CE1 TYR   155       0.647   5.396 105.810  1.00119.07           C
ATOM   1244  CE2 TYR   155      -0.676   6.404 107.512  1.00119.07           C
ATOM   1245  CZ  TYR   155       0.097   5.358 107.067  1.00119.07           C
ATOM   1246  OH  TYR   155       0.331   4.248 107.904  1.00119.07           O
ATOM   1247  C   TYR   155      -1.374   9.582 102.553  1.00119.07           C
ATOM   1248  O   TYR   155      -0.669   9.390 101.566  1.00119.07           O
ATOM   1249  N   GLY   156      -1.930  10.782 102.818  1.00 63.26           N
ATOM   1250  CA  GLY   156      -1.577  11.959 102.074  1.00 63.26           C
ATOM   1251  C   GLY   156      -1.751  11.711 100.605  1.00 63.26           C
ATOM   1252  O   GLY   156      -2.653  10.989 100.188  1.00 63.26           O
ATOM   1253  N   ASP   157      -0.954  12.447  99.799  1.00179.01           N
ATOM   1254  CA  ASP   157      -0.879  12.419  98.359  1.00179.01           C
ATOM   1255  CB  ASP   157      -0.582  13.809  97.786  1.00179.01           C
ATOM   1256  CG  ASP   157      -1.789  14.679  98.087  1.00179.01           C
ATOM   1257  OD1 ASP   157      -2.771  14.153  98.675  1.00179.01           O
ATOM   1258  OD2 ASP   157      -1.744  15.886  97.729  1.00179.01           O
ATOM   1259  C   ASP   157       0.108  11.477  97.689  1.00179.01           C
ATOM   1260  O   ASP   157      -0.143  11.069  96.563  1.00179.01           O
ATOM   1261  N   ASN   158       1.283  11.161  98.278  1.00155.79           N
ATOM   1262  CA  ASN   158       2.354  10.525  97.519  1.00155.79           C
ATOM   1263  CB  ASN   158       3.696  10.547  98.277  1.00155.79           C
ATOM   1264  CG  ASN   158       3.559   9.739  99.562  1.00155.79           C
ATOM   1265  OD1 ASN   158       4.188   8.694  99.723  1.00155.79           O
ATOM   1266  ND2 ASN   158       2.709  10.231 100.503  1.00155.79           N
ATOM   1267  C   ASN   158       2.161   9.105  97.035  1.00155.79           C
ATOM   1268  O   ASN   158       2.285   8.838  95.840  1.00155.79           O
ATOM   1269  N   CYS   159       1.890   8.148  97.942  1.00160.14           N
ATOM   1270  CA  CYS   159       1.690   6.768  97.579  1.00160.14           C
ATOM   1271  CB  CYS   159       0.672   6.574  96.442  1.00160.14           C
ATOM   1272  SG  CYS   159       0.234   4.832  96.176  1.00160.14           S
ATOM   1273  C   CYS   159       2.970   6.069  97.216  1.00160.14           C
ATOM   1274  O   CYS   159       3.983   6.680  96.881  1.00160.14           O
ATOM   1275  N   GLU   160       2.997   4.749  97.491  1.00154.96           N
ATOM   1276  CA  GLU   160       4.024   3.853  97.059  1.00154.96           C
ATOM   1277  CB  GLU   160       4.143   2.635  97.987  1.00154.96           C
ATOM   1278  CG  GLU   160       5.225   1.637  97.573  1.00154.96           C
ATOM   1279  CD  GLU   160       5.075   0.407  98.456  1.00154.96           C
ATOM   1280  OE1 GLU   160       4.111   0.377  99.268  1.00154.96           O
ATOM   1281  OE2 GLU   160       5.919  -0.520  98.331  1.00154.96           O
ATOM   1282  C   GLU   160       3.745   3.304  95.684  1.00154.96           C
ATOM   1283  O   GLU   160       4.640   3.244  94.847  1.00154.96           O
ATOM   1284  N   VAL   161       2.506   2.821  95.427  1.00138.78           N
ATOM   1285  CA  VAL   161       2.350   2.091  94.198  1.00138.78           C
ATOM   1286  CB  VAL   161       1.074   1.295  94.163  1.00138.78           C
ATOM   1287  CG1 VAL   161       1.006   0.469  92.864  1.00138.78           C
ATOM   1288  CG2 VAL   161       1.013   0.442  95.441  1.00138.78           C
ATOM   1289  C   VAL   161       2.440   2.937  92.958  1.00138.78           C
ATOM   1290  O   VAL   161       3.525   3.307  92.527  1.00138.78           O
ATOM   1291  N   CYS   162       1.280   3.210  92.318  1.00 98.47           N
ATOM   1292  CA  CYS   162       1.110   4.085  91.192  1.00 98.47           C
ATOM   1293  CB  CYS   162       0.031   3.568  90.232  1.00 98.47           C
ATOM   1294  SG  CYS   162      -1.583   3.423  91.056  1.00 98.47           S
ATOM   1295  C   CYS   162       0.676   5.426  91.655  1.00 98.47           C
ATOM   1296  O   CYS   162       1.030   6.469  91.107  1.00 98.47           O
ATOM   1297  N   GLY   163      -0.124   5.381  92.730  1.00 65.08           N
ATOM   1298  CA  GLY   163      -0.914   6.469  93.213  1.00 65.08           C
ATOM   1299  C   GLY   163      -0.159   7.726  93.426  1.00 65.08           C
ATOM   1300  O   GLY   163       0.938   7.754  93.983  1.00 65.08           O
ATOM   1301  N   ALA   164      -0.787   8.818  92.947  1.00 61.51           N
ATOM   1302  CA  ALA   164      -0.335  10.148  93.183  1.00 61.51           C
ATOM   1303  CB  ALA   164       0.307  10.806  91.950  1.00 61.51           C
ATOM   1304  C   ALA   164      -1.604  10.881  93.486  1.00 61.51           C
ATOM   1305  O   ALA   164      -2.614  10.658  92.821  1.00 61.51           O
ATOM   1306  N   THR   165      -1.577  11.771  94.495  1.00146.41           N
ATOM   1307  CA  THR   165      -2.695  12.559  94.929  1.00146.41           C
ATOM   1308  CB  THR   165      -2.910  13.795  94.096  1.00146.41           C
ATOM   1309  OG1 THR   165      -3.987  14.559  94.621  1.00146.41           O
ATOM   1310  CG2 THR   165      -3.183  13.398  92.636  1.00146.41           C
ATOM   1311  C   THR   165      -3.984  11.793  95.054  1.00146.41           C
ATOM   1312  O   THR   165      -4.794  11.760  94.130  1.00146.41           O
ATOM   1313  N   TYR   166      -4.194  11.098  96.196  1.00 94.63           N
ATOM   1314  CA  TYR   166      -5.473  10.484  96.395  1.00 94.63           C
ATOM   1315  CB  TYR   166      -5.432   8.954  96.437  1.00 94.63           C
ATOM   1316  CG  TYR   166      -5.052   8.649  95.030  1.00 94.63           C
ATOM   1317  CD1 TYR   166      -5.919   8.970  94.011  1.00 94.63           C
ATOM   1318  CD2 TYR   166      -3.849   8.061  94.721  1.00 94.63           C
ATOM   1319  CE1 TYR   166      -5.600   8.712  92.699  1.00 94.63           C
ATOM   1320  CE2 TYR   166      -3.529   7.800  93.410  1.00 94.63           C
ATOM   1321  CZ  TYR   166      -4.397   8.124  92.397  1.00 94.63           C
ATOM   1322  OH  TYR   166      -4.056   7.853  91.055  1.00 94.63           O
ATOM   1323  C   TYR   166      -6.105  11.079  97.614  1.00 94.63           C
ATOM   1324  O   TYR   166      -5.672  10.862  98.746  1.00 94.63           O
ATOM   1325  N   SER   167      -7.199  11.832  97.383  1.00 90.31           N
ATOM   1326  CA  SER   167      -7.862  12.568  98.418  1.00 90.31           C
ATOM   1327  CB  SER   167      -9.171  13.229  97.949  1.00 90.31           C
ATOM   1328  OG  SER   167      -8.899  14.166  96.917  1.00 90.31           O
ATOM   1329  C   SER   167      -8.198  11.611  99.511  1.00 90.31           C
ATOM   1330  O   SER   167      -8.408  10.423  99.282  1.00 90.31           O
ATOM   1331  N   PRO   168      -8.248  12.129 100.704  1.00 82.49           N
ATOM   1332  CA  PRO   168      -8.484  11.318 101.865  1.00 82.49           C
ATOM   1333  CD  PRO   168      -7.513  13.342 101.024  1.00 82.49           C
ATOM   1334  CB  PRO   168      -8.271  12.245 103.060  1.00 82.49           C
ATOM   1335  CG  PRO   168      -7.249  13.273 102.537  1.00 82.49           C
ATOM   1336  C   PRO   168      -9.817  10.634 101.838  1.00 82.49           C
ATOM   1337  O   PRO   168      -9.999   9.682 102.595  1.00 82.49           O
ATOM   1338  N   THR   169     -10.780  11.162 101.058  1.00132.73           N
ATOM   1339  CA  THR   169     -12.105  10.609 100.928  1.00132.73           C
ATOM   1340  CB  THR   169     -13.082  11.589 100.349  1.00132.73           C
ATOM   1341  OG1 THR   169     -12.710  11.915  99.018  1.00132.73           O
ATOM   1342  CG2 THR   169     -13.098  12.856 101.220  1.00132.73           C
ATOM   1343  C   THR   169     -12.167   9.403 100.031  1.00132.73           C
ATOM   1344  O   THR   169     -12.864   8.434 100.328  1.00132.73           O
ATOM   1345  N   GLU   170     -11.431   9.440  98.903  1.00 62.95           N
ATOM   1346  CA  GLU   170     -11.491   8.445  97.863  1.00 62.95           C
ATOM   1347  CB  GLU   170     -10.562   8.774  96.683  1.00 62.95           C
ATOM   1348  CG  GLU   170     -11.018   9.993  95.880  1.00 62.95           C
ATOM   1349  CD  GLU   170      -9.968  10.289  94.819  1.00 62.95           C
ATOM   1350  OE1 GLU   170      -9.448   9.322  94.200  1.00 62.95           O
ATOM   1351  OE2 GLU   170      -9.667  11.496  94.621  1.00 62.95           O
ATOM   1352  C   GLU   170     -11.055   7.132  98.422  1.00 62.95           C
ATOM   1353  O   GLU   170     -11.395   6.072  97.898  1.00 62.95           O
ATOM   1354  N   LEU   171     -10.243   7.189  99.487  1.00 67.22           N
ATOM   1355  CA  LEU   171      -9.692   6.024 100.115  1.00 67.22           C
ATOM   1356  CB  LEU   171      -8.800   6.386 101.317  1.00 67.22           C
ATOM   1357  CG  LEU   171      -7.518   7.145 100.925  1.00 67.22           C
ATOM   1358  CD1 LEU   171      -6.735   7.619 102.148  1.00 67.22           C
ATOM   1359  CD2 LEU   171      -6.611   6.280 100.051  1.00 67.22           C
ATOM   1360  C   LEU   171     -10.791   5.133 100.617  1.00 67.22           C
ATOM   1361  O   LEU   171     -11.787   5.587 101.180  1.00 67.22           O
ATOM   1362  N   ILE   172     -10.608   3.811 100.415  1.00 63.63           N
ATOM   1363  CA  ILE   172     -11.561   2.814 100.817  1.00 63.63           C
ATOM   1364  CB  ILE   172     -11.565   1.581  99.954  1.00 63.63           C
ATOM   1365  CG1 ILE   172     -11.939   1.936  98.505  1.00 63.63           C
ATOM   1366  CG2 ILE   172     -12.506   0.541 100.585  1.00 63.63           C
ATOM   1367  CD1 ILE   172     -11.683   0.800  97.513  1.00 63.63           C
ATOM   1368  C   ILE   172     -11.260   2.399 102.224  1.00 63.63           C
ATOM   1369  O   ILE   172     -10.107   2.383 102.656  1.00 63.63           O
ATOM   1370  N   GLU   173     -12.330   2.051 102.967  1.00 79.79           N
ATOM   1371  CA  GLU   173     -12.277   1.661 104.348  1.00 79.79           C
ATOM   1372  CB  GLU   173     -11.726   0.243 104.583  1.00 79.79           C
ATOM   1373  CG  GLU   173     -12.681  -0.849 104.093  1.00 79.79           C
ATOM   1374  CD  GLU   173     -12.177  -2.197 104.589  1.00 79.79           C
ATOM   1375  OE1 GLU   173     -11.202  -2.726 103.992  1.00 79.79           O
ATOM   1376  OE2 GLU   173     -12.762  -2.715 105.579  1.00 79.79           O
ATOM   1377  C   GLU   173     -11.501   2.637 105.177  1.00 79.79           C
ATOM   1378  O   GLU   173     -10.402   2.334 105.640  1.00 79.79           O
ATOM   1379  N   PRO   174     -12.036   3.817 105.381  1.00 84.59           N
ATOM   1380  CA  PRO   174     -11.346   4.769 106.195  1.00 84.59           C
ATOM   1381  CD  PRO   174     -12.947   4.460 104.446  1.00 84.59           C
ATOM   1382  CB  PRO   174     -12.107   6.084 106.052  1.00 84.59           C
ATOM   1383  CG  PRO   174     -12.752   5.971 104.658  1.00 84.59           C
ATOM   1384  C   PRO   174     -11.223   4.272 107.594  1.00 84.59           C
ATOM   1385  O   PRO   174     -12.226   3.870 108.185  1.00 84.59           O
ATOM   1386  N   LYS   175      -9.987   4.306 108.125  1.00 57.23           N
ATOM   1387  CA  LYS   175      -9.678   3.902 109.463  1.00 57.23           C
ATOM   1388  CB  LYS   175      -8.964   2.543 109.537  1.00 57.23           C
ATOM   1389  CG  LYS   175      -9.801   1.370 109.020  1.00 57.23           C
ATOM   1390  CD  LYS   175      -8.981   0.095 108.811  1.00 57.23           C
ATOM   1391  CE  LYS   175      -9.797  -1.093 108.295  1.00 57.23           C
ATOM   1392  NZ  LYS   175      -8.916  -2.267 108.106  1.00 57.23           N
ATOM   1393  C   LYS   175      -8.706   4.924 109.957  1.00 57.23           C
ATOM   1394  O   LYS   175      -7.713   5.198 109.287  1.00 57.23           O
ATOM   1395  N   SER   176      -8.956   5.516 111.142  1.00 38.69           N
ATOM   1396  CA  SER   176      -8.036   6.494 111.645  1.00 38.69           C
ATOM   1397  CB  SER   176      -8.406   7.052 113.031  1.00 38.69           C
ATOM   1398  OG  SER   176      -9.631   7.764 112.954  1.00 38.69           O
ATOM   1399  C   SER   176      -6.711   5.814 111.763  1.00 38.69           C
ATOM   1400  O   SER   176      -6.627   4.659 112.171  1.00 38.69           O
ATOM   1401  N   VAL   177      -5.633   6.513 111.362  1.00100.09           N
ATOM   1402  CA  VAL   177      -4.324   5.926 111.401  1.00100.09           C
ATOM   1403  CB  VAL   177      -3.263   6.741 110.717  1.00100.09           C
ATOM   1404  CG1 VAL   177      -3.472   6.657 109.196  1.00100.09           C
ATOM   1405  CG2 VAL   177      -3.314   8.173 111.277  1.00100.09           C
ATOM   1406  C   VAL   177      -3.868   5.681 112.803  1.00100.09           C
ATOM   1407  O   VAL   177      -3.251   4.654 113.082  1.00100.09           O
ATOM   1408  N   VAL   178      -4.138   6.614 113.733  1.00 59.07           N
ATOM   1409  CA  VAL   178      -3.571   6.422 115.035  1.00 59.07           C
ATOM   1410  CB  VAL   178      -3.909   7.540 115.978  1.00 59.07           C
ATOM   1411  CG1 VAL   178      -3.297   7.221 117.353  1.00 59.07           C
ATOM   1412  CG2 VAL   178      -3.420   8.865 115.366  1.00 59.07           C
ATOM   1413  C   VAL   178      -4.066   5.147 115.658  1.00 59.07           C
ATOM   1414  O   VAL   178      -3.271   4.273 116.005  1.00 59.07           O
ATOM   1415  N   SER   179      -5.397   5.042 115.847  1.00 72.01           N
ATOM   1416  CA  SER   179      -6.032   3.916 116.487  1.00 72.01           C
ATOM   1417  CB  SER   179      -7.313   4.328 117.230  1.00 72.01           C
ATOM   1418  OG  SER   179      -8.275   4.805 116.302  1.00 72.01           O
ATOM   1419  C   SER   179      -6.408   2.810 115.544  1.00 72.01           C
ATOM   1420  O   SER   179      -6.419   1.645 115.932  1.00 72.01           O
ATOM   1421  N   GLY   180      -6.760   3.134 114.287  1.00 27.49           N
ATOM   1422  CA  GLY   180      -7.208   2.116 113.376  1.00 27.49           C
ATOM   1423  C   GLY   180      -8.708   2.073 113.416  1.00 27.49           C
ATOM   1424  O   GLY   180      -9.336   1.332 112.660  1.00 27.49           O
ATOM   1425  N   ALA   181      -9.331   2.873 114.306  1.00 33.93           N
ATOM   1426  CA  ALA   181     -10.765   2.868 114.396  1.00 33.93           C
ATOM   1427  CB  ALA   181     -11.299   3.644 115.609  1.00 33.93           C
ATOM   1428  C   ALA   181     -11.311   3.516 113.164  1.00 33.93           C
ATOM   1429  O   ALA   181     -10.804   4.541 112.716  1.00 33.93           O
ATOM   1430  N   THR   182     -12.393   2.950 112.594  1.00 41.65           N
ATOM   1431  CA  THR   182     -12.939   3.510 111.391  1.00 41.65           C
ATOM   1432  CB  THR   182     -14.128   2.756 110.865  1.00 41.65           C
ATOM   1433  OG1 THR   182     -15.200   2.821 111.795  1.00 41.65           O
ATOM   1434  CG2 THR   182     -13.723   1.290 110.631  1.00 41.65           C
ATOM   1435  C   THR   182     -13.393   4.899 111.721  1.00 41.65           C
ATOM   1436  O   THR   182     -14.001   5.124 112.764  1.00 41.65           O
ATOM   1437  N   PRO   183     -13.129   5.837 110.844  1.00152.70           N
ATOM   1438  CA  PRO   183     -13.486   7.191 111.141  1.00152.70           C
ATOM   1439  CD  PRO   183     -11.861   5.827 110.150  1.00152.70           C
ATOM   1440  CB  PRO   183     -12.745   8.073 110.144  1.00152.70           C
ATOM   1441  CG  PRO   183     -11.453   7.288 109.911  1.00152.70           C
ATOM   1442  C   PRO   183     -14.935   7.498 111.262  1.00152.70           C
ATOM   1443  O   PRO   183     -15.773   6.711 110.823  1.00152.70           O
ATOM   1444  N   VAL   184     -15.222   8.644 111.911  1.00102.65           N
ATOM   1445  CA  VAL   184     -16.551   9.125 112.153  1.00102.65           C
ATOM   1446  CB  VAL   184     -16.875   9.301 113.610  1.00102.65           C
ATOM   1447  CG1 VAL   184     -16.878   7.914 114.273  1.00102.65           C
ATOM   1448  CG2 VAL   184     -15.864  10.284 114.227  1.00102.65           C
ATOM   1449  C   VAL   184     -16.672  10.462 111.491  1.00102.65           C
ATOM   1450  O   VAL   184     -15.692  10.991 110.970  1.00102.65           O
ATOM   1451  N   MET   185     -17.896  11.033 111.456  1.00 56.87           N
ATOM   1452  CA  MET   185     -18.062  12.278 110.753  1.00 56.87           C
ATOM   1453  CB  MET   185     -19.063  12.172 109.590  1.00 56.87           C
ATOM   1454  CG  MET   185     -18.668  11.155 108.519  1.00 56.87           C
ATOM   1455  SD  MET   185     -19.929  10.891 107.237  1.00 56.87           S
ATOM   1456  CE  MET   185     -18.993   9.594 106.379  1.00 56.87           C
ATOM   1457  C   MET   185     -18.614  13.334 111.667  1.00 56.87           C
ATOM   1458  O   MET   185     -19.703  13.186 112.222  1.00 56.87           O
ATOM   1459  N   ARG   186     -17.871  14.452 111.822  1.00129.37           N
ATOM   1460  CA  ARG   186     -18.334  15.565 112.607  1.00129.37           C
ATOM   1461  CB  ARG   186     -17.577  15.737 113.935  1.00129.37           C
ATOM   1462  CG  ARG   186     -17.803  14.579 114.911  1.00129.37           C
ATOM   1463  CD  ARG   186     -18.887  14.833 115.962  1.00129.37           C
ATOM   1464  NE  ARG   186     -20.204  14.898 115.268  1.00129.37           N
ATOM   1465  CZ  ARG   186     -21.347  15.156 115.971  1.00129.37           C
ATOM   1466  NH1 ARG   186     -21.289  15.378 117.319  1.00129.37           N
ATOM   1467  NH2 ARG   186     -22.550  15.198 115.329  1.00129.37           N
ATOM   1468  C   ARG   186     -18.112  16.802 111.784  1.00129.37           C
ATOM   1469  O   ARG   186     -17.048  16.982 111.195  1.00129.37           O
ATOM   1470  N   ASP   187     -19.123  17.695 111.731  1.00 91.35           N
ATOM   1471  CA  ASP   187     -19.049  18.881 110.919  1.00 91.35           C
ATOM   1472  CB  ASP   187     -20.403  19.595 110.762  1.00 91.35           C
ATOM   1473  CG  ASP   187     -21.340  18.693 109.972  1.00 91.35           C
ATOM   1474  OD1 ASP   187     -20.856  17.684 109.393  1.00 91.35           O
ATOM   1475  OD2 ASP   187     -22.560  19.005 109.939  1.00 91.35           O
ATOM   1476  C   ASP   187     -18.116  19.863 111.555  1.00 91.35           C
ATOM   1477  O   ASP   187     -17.954  19.889 112.774  1.00 91.35           O
ATOM   1478  N   SER   188     -17.467  20.708 110.724  1.00 40.00           N
ATOM   1479  CA  SER   188     -16.561  21.690 111.252  1.00 40.00           C
ATOM   1480  CB  SER   188     -15.105  21.195 111.338  1.00 40.00           C
ATOM   1481  OG  SER   188     -14.265  22.210 111.862  1.00 40.00           O
ATOM   1482  C   SER   188     -16.585  22.903 110.368  1.00 40.00           C
ATOM   1483  O   SER   188     -16.976  22.830 109.204  1.00 40.00           O
ATOM   1484  N   GLU   189     -16.165  24.068 110.907  1.00 52.83           N
ATOM   1485  CA  GLU   189     -16.186  25.269 110.117  1.00 52.83           C
ATOM   1486  CB  GLU   189     -16.867  26.472 110.799  1.00 52.83           C
ATOM   1487  CG  GLU   189     -18.388  26.353 110.931  1.00 52.83           C
ATOM   1488  CD  GLU   189     -18.907  27.676 111.482  1.00 52.83           C
ATOM   1489  OE1 GLU   189     -18.607  28.730 110.860  1.00 52.83           O
ATOM   1490  OE2 GLU   189     -19.604  27.651 112.531  1.00 52.83           O
ATOM   1491  C   GLU   189     -14.783  25.703 109.814  1.00 52.83           C
ATOM   1492  O   GLU   189     -13.895  25.649 110.667  1.00 52.83           O
ATOM   1493  N   HIS   190     -14.554  26.145 108.559  1.00 61.27           N
ATOM   1494  CA  HIS   190     -13.260  26.626 108.165  1.00 61.27           C
ATOM   1495  ND1 HIS   190     -12.714  23.410 108.611  1.00 61.27           N
ATOM   1496  CG  HIS   190     -11.934  24.472 108.208  1.00 61.27           C
ATOM   1497  CB  HIS   190     -12.430  25.609 107.363  1.00 61.27           C
ATOM   1498  NE2 HIS   190     -10.686  23.069 109.461  1.00 61.27           N
ATOM   1499  CD2 HIS   190     -10.700  24.247 108.735  1.00 61.27           C
ATOM   1500  CE1 HIS   190     -11.918  22.602 109.357  1.00 61.27           C
ATOM   1501  C   HIS   190     -13.447  27.838 107.308  1.00 61.27           C
ATOM   1502  O   HIS   190     -14.468  27.991 106.639  1.00 61.27           O
ATOM   1503  N   PHE   191     -12.454  28.751 107.335  1.00 68.17           N
ATOM   1504  CA  PHE   191     -12.524  29.959 106.565  1.00 68.17           C
ATOM   1505  CB  PHE   191     -11.824  31.151 107.229  1.00 68.17           C
ATOM   1506  CG  PHE   191     -12.640  31.504 108.425  1.00 68.17           C
ATOM   1507  CD1 PHE   191     -13.753  32.303 108.296  1.00 68.17           C
ATOM   1508  CD2 PHE   191     -12.286  31.043 109.672  1.00 68.17           C
ATOM   1509  CE1 PHE   191     -14.506  32.632 109.397  1.00 68.17           C
ATOM   1510  CE2 PHE   191     -13.035  31.369 110.778  1.00 68.17           C
ATOM   1511  CZ  PHE   191     -14.147  32.163 110.638  1.00 68.17           C
ATOM   1512  C   PHE   191     -11.880  29.694 105.248  1.00 68.17           C
ATOM   1513  O   PHE   191     -10.958  28.887 105.144  1.00 68.17           O
ATOM   1514  N   PHE   192     -12.365  30.382 104.199  1.00 63.94           N
ATOM   1515  CA  PHE   192     -11.875  30.141 102.877  1.00 63.94           C
ATOM   1516  CB  PHE   192     -12.934  29.524 101.949  1.00 63.94           C
ATOM   1517  CG  PHE   192     -13.230  28.138 102.410  1.00 63.94           C
ATOM   1518  CD1 PHE   192     -13.979  27.916 103.543  1.00 63.94           C
ATOM   1519  CD2 PHE   192     -12.775  27.057 101.691  1.00 63.94           C
ATOM   1520  CE1 PHE   192     -14.254  26.635 103.960  1.00 63.94           C
ATOM   1521  CE2 PHE   192     -13.047  25.774 102.102  1.00 63.94           C
ATOM   1522  CZ  PHE   192     -13.787  25.561 103.240  1.00 63.94           C
ATOM   1523  C   PHE   192     -11.479  31.440 102.258  1.00 63.94           C
ATOM   1524  O   PHE   192     -11.865  32.520 102.705  1.00 63.94           O
ATOM   1525  N   PHE   193     -10.668  31.344 101.192  1.00109.82           N
ATOM   1526  CA  PHE   193     -10.198  32.493 100.492  1.00109.82           C
ATOM   1527  CB  PHE   193      -8.690  32.385 100.224  1.00109.82           C
ATOM   1528  CG  PHE   193      -8.221  33.665  99.644  1.00109.82           C
ATOM   1529  CD1 PHE   193      -7.965  34.735 100.469  1.00109.82           C
ATOM   1530  CD2 PHE   193      -8.030  33.785  98.289  1.00109.82           C
ATOM   1531  CE1 PHE   193      -7.525  35.923  99.946  1.00109.82           C
ATOM   1532  CE2 PHE   193      -7.590  34.971  97.758  1.00109.82           C
ATOM   1533  CZ  PHE   193      -7.338  36.032  98.592  1.00109.82           C
ATOM   1534  C   PHE   193     -10.907  32.521  99.175  1.00109.82           C
ATOM   1535  O   PHE   193     -10.911  31.538  98.432  1.00109.82           O
ATOM   1536  N   ASP   194     -11.531  33.667  98.848  1.00102.33           N
ATOM   1537  CA  ASP   194     -12.245  33.772  97.613  1.00102.33           C
ATOM   1538  CB  ASP   194     -13.258  34.936  97.612  1.00102.33           C
ATOM   1539  CG  ASP   194     -14.176  34.819  96.403  1.00102.33           C
ATOM   1540  OD1 ASP   194     -14.983  33.851  96.366  1.00102.33           O
ATOM   1541  OD2 ASP   194     -14.097  35.705  95.509  1.00102.33           O
ATOM   1542  C   ASP   194     -11.224  34.065  96.569  1.00102.33           C
ATOM   1543  O   ASP   194     -11.061  35.203  96.135  1.00102.33           O
ATOM   1544  N   LEU   195     -10.542  33.013  96.089  1.00112.56           N
ATOM   1545  CA  LEU   195      -9.556  33.196  95.068  1.00112.56           C
ATOM   1546  CB  LEU   195      -8.932  31.879  94.575  1.00112.56           C
ATOM   1547  CG  LEU   195      -7.978  31.236  95.598  1.00112.56           C
ATOM   1548  CD1 LEU   195      -6.721  32.100  95.795  1.00112.56           C
ATOM   1549  CD2 LEU   195      -8.697  30.910  96.917  1.00112.56           C
ATOM   1550  C   LEU   195     -10.147  33.908  93.874  1.00112.56           C
ATOM   1551  O   LEU   195      -9.399  34.693  93.287  1.00112.56           O
ATOM   1552  N   PRO   196     -11.381  33.755  93.418  1.00101.36           N
ATOM   1553  CA  PRO   196     -11.814  34.448  92.240  1.00101.36           C
ATOM   1554  CD  PRO   196     -12.473  32.986  94.010  1.00101.36           C
ATOM   1555  CB  PRO   196     -13.259  34.017  91.986  1.00101.36           C
ATOM   1556  CG  PRO   196     -13.750  33.520  93.352  1.00101.36           C
ATOM   1557  C   PRO   196     -11.672  35.934  92.353  1.00101.36           C
ATOM   1558  O   PRO   196     -11.680  36.597  91.318  1.00101.36           O
ATOM   1559  N   SER   197     -11.564  36.496  93.570  1.00 58.00           N
ATOM   1560  CA  SER   197     -11.455  37.925  93.673  1.00 58.00           C
ATOM   1561  CB  SER   197     -11.407  38.420  95.129  1.00 58.00           C
ATOM   1562  OG  SER   197     -12.649  38.173  95.771  1.00 58.00           O
ATOM   1563  C   SER   197     -10.191  38.389  92.998  1.00 58.00           C
ATOM   1564  O   SER   197     -10.093  39.535  92.566  1.00 58.00           O
ATOM   1565  N   PHE   198      -9.158  37.532  93.009  1.00112.87           N
ATOM   1566  CA  PHE   198      -7.839  37.758  92.473  1.00112.87           C
ATOM   1567  CB  PHE   198      -6.778  37.056  93.333  1.00112.87           C
ATOM   1568  CG  PHE   198      -6.881  37.787  94.629  1.00112.87           C
ATOM   1569  CD1 PHE   198      -7.886  37.493  95.522  1.00112.87           C
ATOM   1570  CD2 PHE   198      -5.990  38.786  94.948  1.00112.87           C
ATOM   1571  CE1 PHE   198      -7.991  38.177  96.707  1.00112.87           C
ATOM   1572  CE2 PHE   198      -6.091  39.470  96.136  1.00112.87           C
ATOM   1573  CZ  PHE   198      -7.095  39.167  97.021  1.00112.87           C
ATOM   1574  C   PHE   198      -7.649  37.419  91.023  1.00112.87           C
ATOM   1575  O   PHE   198      -6.732  37.937  90.387  1.00112.87           O
ATOM   1576  N   SER   199      -8.484  36.521  90.468  1.00 57.85           N
ATOM   1577  CA  SER   199      -8.241  35.939  89.173  1.00 57.85           C
ATOM   1578  CB  SER   199      -9.437  35.100  88.688  1.00 57.85           C
ATOM   1579  OG  SER   199     -10.575  35.928  88.501  1.00 57.85           O
ATOM   1580  C   SER   199      -7.933  36.970  88.126  1.00 57.85           C
ATOM   1581  O   SER   199      -6.919  36.860  87.437  1.00 57.85           O
ATOM   1582  N   GLU   200      -8.775  38.005  87.977  1.00 76.99           N
ATOM   1583  CA  GLU   200      -8.558  38.963  86.930  1.00 76.99           C
ATOM   1584  CB  GLU   200      -9.720  39.969  86.827  1.00 76.99           C
ATOM   1585  CG  GLU   200      -9.653  40.894  85.611  1.00 76.99           C
ATOM   1586  CD  GLU   200      -8.890  42.144  86.015  1.00 76.99           C
ATOM   1587  OE1 GLU   200      -9.446  42.935  86.823  1.00 76.99           O
ATOM   1588  OE2 GLU   200      -7.742  42.323  85.527  1.00 76.99           O
ATOM   1589  C   GLU   200      -7.282  39.717  87.155  1.00 76.99           C
ATOM   1590  O   GLU   200      -6.474  39.863  86.239  1.00 76.99           O
ATOM   1591  N   MET   201      -7.044  40.182  88.396  1.00 35.69           N
ATOM   1592  CA  MET   201      -5.879  40.971  88.681  1.00 35.69           C
ATOM   1593  CB  MET   201      -5.802  41.429  90.150  1.00 35.69           C
ATOM   1594  CG  MET   201      -6.900  42.412  90.566  1.00 35.69           C
ATOM   1595  SD  MET   201      -6.818  42.944  92.305  1.00 35.69           S
ATOM   1596  CE  MET   201      -7.279  41.331  93.003  1.00 35.69           C
ATOM   1597  C   MET   201      -4.672  40.130  88.422  1.00 35.69           C
ATOM   1598  O   MET   201      -3.662  40.621  87.923  1.00 35.69           O
ATOM   1599  N   LEU   202      -4.735  38.836  88.782  1.00 54.89           N
ATOM   1600  CA  LEU   202      -3.592  37.989  88.598  1.00 54.89           C
ATOM   1601  CB  LEU   202      -3.776  36.581  89.182  1.00 54.89           C
ATOM   1602  CG  LEU   202      -3.765  36.565  90.718  1.00 54.89           C
ATOM   1603  CD1 LEU   202      -3.950  35.141  91.270  1.00 54.89           C
ATOM   1604  CD2 LEU   202      -2.498  37.250  91.257  1.00 54.89           C
ATOM   1605  C   LEU   202      -3.281  37.829  87.143  1.00 54.89           C
ATOM   1606  O   LEU   202      -2.147  38.045  86.722  1.00 54.89           O
ATOM   1607  N   GLN   203      -4.302  37.511  86.327  1.00 78.92           N
ATOM   1608  CA  GLN   203      -4.095  37.248  84.931  1.00 78.92           C
ATOM   1609  CB  GLN   203      -5.418  36.988  84.184  1.00 78.92           C
ATOM   1610  CG  GLN   203      -5.264  36.824  82.669  1.00 78.92           C
ATOM   1611  CD  GLN   203      -4.704  35.440  82.373  1.00 78.92           C
ATOM   1612  OE1 GLN   203      -3.861  34.926  83.107  1.00 78.92           O
ATOM   1613  NE2 GLN   203      -5.188  34.813  81.268  1.00 78.92           N
ATOM   1614  C   GLN   203      -3.481  38.459  84.315  1.00 78.92           C
ATOM   1615  O   GLN   203      -2.581  38.354  83.484  1.00 78.92           O
ATOM   1616  N   ALA   204      -3.958  39.651  84.709  1.00 24.97           N
ATOM   1617  CA  ALA   204      -3.442  40.864  84.147  1.00 24.97           C
ATOM   1618  CB  ALA   204      -4.156  42.118  84.681  1.00 24.97           C
ATOM   1619  C   ALA   204      -1.994  40.996  84.500  1.00 24.97           C
ATOM   1620  O   ALA   204      -1.174  41.392  83.676  1.00 24.97           O
ATOM   1621  N   TRP   205      -1.643  40.676  85.756  1.00 67.86           N
ATOM   1622  CA  TRP   205      -0.300  40.809  86.244  1.00 67.86           C
ATOM   1623  CB  TRP   205      -0.237  40.531  87.755  1.00 67.86           C
ATOM   1624  CG  TRP   205       1.141  40.570  88.358  1.00 67.86           C
ATOM   1625  CD2 TRP   205       1.834  39.402  88.820  1.00 67.86           C
ATOM   1626  CD1 TRP   205       1.952  41.634  88.621  1.00 67.86           C
ATOM   1627  NE1 TRP   205       3.114  41.200  89.214  1.00 67.86           N
ATOM   1628  CE2 TRP   205       3.053  39.829  89.346  1.00 67.86           C
ATOM   1629  CE3 TRP   205       1.479  38.084  88.816  1.00 67.86           C
ATOM   1630  CZ2 TRP   205       3.941  38.936  89.877  1.00 67.86           C
ATOM   1631  CZ3 TRP   205       2.381  37.187  89.345  1.00 67.86           C
ATOM   1632  CH2 TRP   205       3.588  37.605  89.865  1.00 67.86           C
ATOM   1633  C   TRP   205       0.609  39.856  85.536  1.00 67.86           C
ATOM   1634  O   TRP   205       1.695  40.224  85.088  1.00 67.86           O
ATOM   1635  N   THR   206       0.166  38.597  85.394  1.00111.75           N
ATOM   1636  CA  THR   206       0.976  37.579  84.798  1.00111.75           C
ATOM   1637  CB  THR   206       0.328  36.227  84.804  1.00111.75           C
ATOM   1638  OG1 THR   206       1.266  35.234  84.412  1.00111.75           O
ATOM   1639  CG2 THR   206      -0.856  36.245  83.825  1.00111.75           C
ATOM   1640  C   THR   206       1.257  37.926  83.370  1.00111.75           C
ATOM   1641  O   THR   206       2.341  37.620  82.872  1.00111.75           O
ATOM   1642  N   ARG   207       0.298  38.565  82.665  1.00148.80           N
ATOM   1643  CA  ARG   207       0.516  38.783  81.261  1.00148.80           C
ATOM   1644  CB  ARG   207      -0.623  39.522  80.535  1.00148.80           C
ATOM   1645  CG  ARG   207      -0.840  40.959  80.998  1.00148.80           C
ATOM   1646  CD  ARG   207      -1.961  41.683  80.252  1.00148.80           C
ATOM   1647  NE  ARG   207      -3.256  41.085  80.680  1.00148.80           N
ATOM   1648  CZ  ARG   207      -4.419  41.739  80.396  1.00148.80           C
ATOM   1649  NH1 ARG   207      -4.373  42.945  79.758  1.00148.80           N
ATOM   1650  NH2 ARG   207      -5.623  41.197  80.744  1.00148.80           N
ATOM   1651  C   ARG   207       1.752  39.594  81.069  1.00148.80           C
ATOM   1652  O   ARG   207       2.632  39.206  80.301  1.00148.80           O
ATOM   1653  N   SER   208       1.892  40.718  81.791  1.00 83.32           N
ATOM   1654  CA  SER   208       3.091  41.462  81.566  1.00 83.32           C
ATOM   1655  CB  SER   208       2.951  42.963  81.864  1.00 83.32           C
ATOM   1656  OG  SER   208       4.184  43.621  81.616  1.00 83.32           O
ATOM   1657  C   SER   208       4.114  40.908  82.494  1.00 83.32           C
ATOM   1658  O   SER   208       4.274  41.381  83.618  1.00 83.32           O
ATOM   1659  N   GLY   209       4.860  39.892  82.021  1.00 45.66           N
ATOM   1660  CA  GLY   209       5.858  39.282  82.847  1.00 45.66           C
ATOM   1661  C   GLY   209       6.758  38.447  81.984  1.00 45.66           C
ATOM   1662  O   GLY   209       6.327  37.791  81.037  1.00 45.66           O
ATOM   1663  N   ALA   210       8.036  38.408  82.399  1.00 81.04           N
ATOM   1664  CA  ALA   210       9.211  37.822  81.812  1.00 81.04           C
ATOM   1665  CB  ALA   210      10.488  38.153  82.602  1.00 81.04           C
ATOM   1666  C   ALA   210       9.137  36.327  81.699  1.00 81.04           C
ATOM   1667  O   ALA   210       9.924  35.736  80.962  1.00 81.04           O
ATOM   1668  N   LEU   211       8.273  35.657  82.479  1.00 73.49           N
ATOM   1669  CA  LEU   211       8.293  34.216  82.529  1.00 73.49           C
ATOM   1670  CB  LEU   211       7.281  33.610  83.520  1.00 73.49           C
ATOM   1671  CG  LEU   211       7.629  33.895  84.994  1.00 73.49           C
ATOM   1672  CD1 LEU   211       7.593  35.400  85.296  1.00 73.49           C
ATOM   1673  CD2 LEU   211       6.748  33.074  85.951  1.00 73.49           C
ATOM   1674  C   LEU   211       8.085  33.569  81.193  1.00 73.49           C
ATOM   1675  O   LEU   211       7.556  34.152  80.249  1.00 73.49           O
ATOM   1676  N   GLN   212       8.564  32.309  81.098  1.00 53.78           N
ATOM   1677  CA  GLN   212       8.500  31.508  79.909  1.00 53.78           C
ATOM   1678  CB  GLN   212       9.240  30.168  80.038  1.00 53.78           C
ATOM   1679  CG  GLN   212      10.753  30.291  80.207  1.00 53.78           C
ATOM   1680  CD  GLN   212      11.293  28.876  80.354  1.00 53.78           C
ATOM   1681  OE1 GLN   212      10.938  27.978  79.591  1.00 53.78           O
ATOM   1682  NE2 GLN   212      12.166  28.663  81.374  1.00 53.78           N
ATOM   1683  C   GLN   212       7.069  31.175  79.643  1.00 53.78           C
ATOM   1684  O   GLN   212       6.256  31.061  80.558  1.00 53.78           O
ATOM   1685  N   GLU   213       6.745  30.988  78.354  1.00 48.17           N
ATOM   1686  CA  GLU   213       5.420  30.718  77.882  1.00 48.17           C
ATOM   1687  CB  GLU   213       5.383  30.585  76.351  1.00 48.17           C
ATOM   1688  CG  GLU   213       5.801  31.865  75.621  1.00 48.17           C
ATOM   1689  CD  GLU   213       6.030  31.517  74.156  1.00 48.17           C
ATOM   1690  OE1 GLU   213       5.470  30.485  73.699  1.00 48.17           O
ATOM   1691  OE2 GLU   213       6.772  32.275  73.475  1.00 48.17           O
ATOM   1692  C   GLU   213       4.955  29.422  78.454  1.00 48.17           C
ATOM   1693  O   GLU   213       3.772  29.270  78.757  1.00 48.17           O
ATOM   1694  N   GLN   214       5.881  28.459  78.632  1.00 67.17           N
ATOM   1695  CA  GLN   214       5.492  27.164  79.106  1.00 67.17           C
ATOM   1696  CB  GLN   214       6.673  26.240  79.431  1.00 67.17           C
ATOM   1697  CG  GLN   214       7.510  25.793  78.236  1.00 67.17           C
ATOM   1698  CD  GLN   214       8.561  24.847  78.798  1.00 67.17           C
ATOM   1699  OE1 GLN   214       9.345  24.255  78.060  1.00 67.17           O
ATOM   1700  NE2 GLN   214       8.567  24.694  80.150  1.00 67.17           N
ATOM   1701  C   GLN   214       4.792  27.352  80.407  1.00 67.17           C
ATOM   1702  O   GLN   214       3.781  26.703  80.662  1.00 67.17           O
ATOM   1703  N   VAL   215       5.355  28.185  81.301  1.00133.34           N
ATOM   1704  CA  VAL   215       4.698  28.440  82.550  1.00133.34           C
ATOM   1705  CB  VAL   215       5.626  28.943  83.623  1.00133.34           C
ATOM   1706  CG1 VAL   215       6.635  27.830  83.936  1.00133.34           C
ATOM   1707  CG2 VAL   215       6.293  30.254  83.178  1.00133.34           C
ATOM   1708  C   VAL   215       3.580  29.433  82.419  1.00133.34           C
ATOM   1709  O   VAL   215       2.447  29.171  82.818  1.00133.34           O
ATOM   1710  N   ALA   216       3.865  30.582  81.777  1.00 53.68           N
ATOM   1711  CA  ALA   216       2.954  31.686  81.791  1.00 53.68           C
ATOM   1712  CB  ALA   216       3.450  32.872  80.947  1.00 53.68           C
ATOM   1713  C   ALA   216       1.641  31.263  81.222  1.00 53.68           C
ATOM   1714  O   ALA   216       0.594  31.571  81.790  1.00 53.68           O
ATOM   1715  N   ASN   217       1.662  30.546  80.084  1.00 64.11           N
ATOM   1716  CA  ASN   217       0.446  30.127  79.445  1.00 64.11           C
ATOM   1717  CB  ASN   217       0.687  29.449  78.086  1.00 64.11           C
ATOM   1718  CG  ASN   217       1.236  30.488  77.122  1.00 64.11           C
ATOM   1719  OD1 ASN   217       2.244  30.259  76.457  1.00 64.11           O
ATOM   1720  ND2 ASN   217       0.557  31.664  77.039  1.00 64.11           N
ATOM   1721  C   ASN   217      -0.264  29.120  80.294  1.00 64.11           C
ATOM   1722  O   ASN   217      -1.456  29.249  80.565  1.00 64.11           O
ATOM   1723  N   LYS   218       0.476  28.110  80.782  1.00112.94           N
ATOM   1724  CA  LYS   218      -0.132  27.042  81.519  1.00112.94           C
ATOM   1725  CB  LYS   218       0.891  26.020  82.042  1.00112.94           C
ATOM   1726  CG  LYS   218       1.277  24.966  81.007  1.00112.94           C
ATOM   1727  CD  LYS   218       0.086  24.091  80.608  1.00112.94           C
ATOM   1728  CE  LYS   218       0.419  23.000  79.590  1.00112.94           C
ATOM   1729  NZ  LYS   218       0.572  23.588  78.241  1.00112.94           N
ATOM   1730  C   LYS   218      -0.821  27.636  82.694  1.00112.94           C
ATOM   1731  O   LYS   218      -1.904  27.199  83.078  1.00112.94           O
ATOM   1732  N   MET   219      -0.194  28.655  83.299  1.00118.22           N
ATOM   1733  CA  MET   219      -0.758  29.299  84.442  1.00118.22           C
ATOM   1734  CB  MET   219       0.143  30.437  84.951  1.00118.22           C
ATOM   1735  CG  MET   219      -0.327  31.105  86.244  1.00118.22           C
ATOM   1736  SD  MET   219       0.459  32.714  86.564  1.00118.22           S
ATOM   1737  CE  MET   219       2.146  32.156  86.193  1.00118.22           C
ATOM   1738  C   MET   219      -2.056  29.938  84.047  1.00118.22           C
ATOM   1739  O   MET   219      -3.068  29.777  84.728  1.00118.22           O
ATOM   1740  N   GLN   220      -2.074  30.639  82.896  1.00 52.59           N
ATOM   1741  CA  GLN   220      -3.249  31.359  82.494  1.00 52.59           C
ATOM   1742  CB  GLN   220      -3.120  32.073  81.134  1.00 52.59           C
ATOM   1743  CG  GLN   220      -2.190  33.286  81.117  1.00 52.59           C
ATOM   1744  CD  GLN   220      -2.223  33.852  79.701  1.00 52.59           C
ATOM   1745  OE1 GLN   220      -1.942  33.153  78.730  1.00 52.59           O
ATOM   1746  NE2 GLN   220      -2.599  35.153  79.574  1.00 52.59           N
ATOM   1747  C   GLN   220      -4.383  30.403  82.334  1.00 52.59           C
ATOM   1748  O   GLN   220      -5.509  30.692  82.735  1.00 52.59           O
ATOM   1749  N   GLU   221      -4.113  29.227  81.745  1.00 76.15           N
ATOM   1750  CA  GLU   221      -5.166  28.296  81.478  1.00 76.15           C
ATOM   1751  CB  GLU   221      -4.682  27.075  80.686  1.00 76.15           C
ATOM   1752  CG  GLU   221      -5.831  26.287  80.061  1.00 76.15           C
ATOM   1753  CD  GLU   221      -5.237  25.401  78.980  1.00 76.15           C
ATOM   1754  OE1 GLU   221      -4.522  24.428  79.337  1.00 76.15           O
ATOM   1755  OE2 GLU   221      -5.485  25.695  77.780  1.00 76.15           O
ATOM   1756  C   GLU   221      -5.773  27.838  82.769  1.00 76.15           C
ATOM   1757  O   GLU   221      -6.994  27.761  82.896  1.00 76.15           O
ATOM   1758  N   TRP   222      -4.940  27.568  83.789  1.00 68.69           N
ATOM   1759  CA  TRP   222      -5.459  27.103  85.044  1.00 68.69           C
ATOM   1760  CB  TRP   222      -4.363  26.845  86.089  1.00 68.69           C
ATOM   1761  CG  TRP   222      -3.687  25.503  85.946  1.00 68.69           C
ATOM   1762  CD2 TRP   222      -3.589  24.561  87.022  1.00 68.69           C
ATOM   1763  CD1 TRP   222      -3.041  24.943  84.882  1.00 68.69           C
ATOM   1764  NE1 TRP   222      -2.566  23.698  85.225  1.00 68.69           N
ATOM   1765  CE2 TRP   222      -2.892  23.455  86.543  1.00 68.69           C
ATOM   1766  CE3 TRP   222      -4.042  24.619  88.310  1.00 68.69           C
ATOM   1767  CZ2 TRP   222      -2.635  22.381  87.347  1.00 68.69           C
ATOM   1768  CZ3 TRP   222      -3.785  23.535  89.118  1.00 68.69           C
ATOM   1769  CH2 TRP   222      -3.095  22.438  88.645  1.00 68.69           C
ATOM   1770  C   TRP   222      -6.389  28.149  85.568  1.00 68.69           C
ATOM   1771  O   TRP   222      -7.414  27.842  86.173  1.00 68.69           O
ATOM   1772  N   PHE   223      -6.020  29.418  85.347  1.00121.33           N
ATOM   1773  CA  PHE   223      -6.742  30.602  85.715  1.00121.33           C
ATOM   1774  CB  PHE   223      -5.907  31.853  85.393  1.00121.33           C
ATOM   1775  CG  PHE   223      -6.819  33.014  85.214  1.00121.33           C
ATOM   1776  CD1 PHE   223      -7.285  33.743  86.281  1.00121.33           C
ATOM   1777  CD2 PHE   223      -7.204  33.370  83.942  1.00121.33           C
ATOM   1778  CE1 PHE   223      -8.125  34.811  86.068  1.00121.33           C
ATOM   1779  CE2 PHE   223      -8.042  34.438  83.727  1.00121.33           C
ATOM   1780  CZ  PHE   223      -8.506  35.163  84.796  1.00121.33           C
ATOM   1781  C   PHE   223      -8.025  30.708  84.954  1.00121.33           C
ATOM   1782  O   PHE   223      -9.030  31.191  85.475  1.00121.33           O
ATOM   1783  N   GLU   224      -8.028  30.230  83.701  1.00131.54           N
ATOM   1784  CA  GLU   224      -9.132  30.442  82.814  1.00131.54           C
ATOM   1785  CB  GLU   224      -8.957  29.750  81.452  1.00131.54           C
ATOM   1786  CG  GLU   224      -7.880  30.412  80.591  1.00131.54           C
ATOM   1787  CD  GLU   224      -8.223  31.893  80.510  1.00131.54           C
ATOM   1788  OE1 GLU   224      -9.396  32.214  80.179  1.00131.54           O
ATOM   1789  OE2 GLU   224      -7.319  32.723  80.794  1.00131.54           O
ATOM   1790  C   GLU   224     -10.421  29.974  83.415  1.00131.54           C
ATOM   1791  O   GLU   224     -11.464  30.558  83.119  1.00131.54           O
ATOM   1792  N   SER   225     -10.434  28.905  84.238  1.00102.89           N
ATOM   1793  CA  SER   225     -11.744  28.550  84.715  1.00102.89           C
ATOM   1794  CB  SER   225     -12.157  27.109  84.376  1.00102.89           C
ATOM   1795  OG  SER   225     -13.464  26.855  84.877  1.00102.89           O
ATOM   1796  C   SER   225     -11.872  28.671  86.206  1.00102.89           C
ATOM   1797  O   SER   225     -11.822  27.674  86.924  1.00102.89           O
ATOM   1798  N   GLY   226     -12.059  29.908  86.705  1.00 41.99           N
ATOM   1799  CA  GLY   226     -12.407  30.150  88.078  1.00 41.99           C
ATOM   1800  C   GLY   226     -11.329  29.712  89.016  1.00 41.99           C
ATOM   1801  O   GLY   226     -10.469  28.899  88.685  1.00 41.99           O
ATOM   1802  N   LEU   227     -11.390  30.247  90.251  1.00 61.66           N
ATOM   1803  CA  LEU   227     -10.489  29.865  91.294  1.00 61.66           C
ATOM   1804  CB  LEU   227      -9.580  31.019  91.748  1.00 61.66           C
ATOM   1805  CG  LEU   227      -8.695  31.585  90.619  1.00 61.66           C
ATOM   1806  CD1 LEU   227      -7.811  32.735  91.126  1.00 61.66           C
ATOM   1807  CD2 LEU   227      -7.887  30.479  89.922  1.00 61.66           C
ATOM   1808  C   LEU   227     -11.373  29.507  92.445  1.00 61.66           C
ATOM   1809  O   LEU   227     -11.996  30.373  93.055  1.00 61.66           O
ATOM   1810  N   GLN   228     -11.444  28.210  92.786  1.00 54.27           N
ATOM   1811  CA  GLN   228     -12.342  27.810  93.827  1.00 54.27           C
ATOM   1812  CB  GLN   228     -12.555  26.291  93.871  1.00 54.27           C
ATOM   1813  CG  GLN   228     -13.279  25.802  92.619  1.00 54.27           C
ATOM   1814  CD  GLN   228     -13.402  24.289  92.678  1.00 54.27           C
ATOM   1815  OE1 GLN   228     -13.002  23.658  93.655  1.00 54.27           O
ATOM   1816  NE2 GLN   228     -13.968  23.687  91.597  1.00 54.27           N
ATOM   1817  C   GLN   228     -11.793  28.271  95.132  1.00 54.27           C
ATOM   1818  O   GLN   228     -10.590  28.202  95.375  1.00 54.27           O
ATOM   1819  N   GLN   229     -12.682  28.757  96.019  1.00 61.06           N
ATOM   1820  CA  GLN   229     -12.200  29.246  97.275  1.00 61.06           C
ATOM   1821  CB  GLN   229     -13.291  29.744  98.240  1.00 61.06           C
ATOM   1822  CG  GLN   229     -13.995  31.029  97.807  1.00 61.06           C
ATOM   1823  CD  GLN   229     -14.933  31.424  98.939  1.00 61.06           C
ATOM   1824  OE1 GLN   229     -15.038  30.725  99.946  1.00 61.06           O
ATOM   1825  NE2 GLN   229     -15.631  32.580  98.779  1.00 61.06           N
ATOM   1826  C   GLN   229     -11.515  28.114  97.956  1.00 61.06           C
ATOM   1827  O   GLN   229     -12.069  27.024  98.081  1.00 61.06           O
ATOM   1828  N   TRP   230     -10.271  28.350  98.415  1.00 64.57           N
ATOM   1829  CA  TRP   230      -9.552  27.297  99.073  1.00 64.57           C
ATOM   1830  CB  TRP   230      -8.095  27.129  98.599  1.00 64.57           C
ATOM   1831  CG  TRP   230      -7.949  26.546  97.211  1.00 64.57           C
ATOM   1832  CD2 TRP   230      -7.868  25.136  96.931  1.00 64.57           C
ATOM   1833  CD1 TRP   230      -7.868  27.180  96.006  1.00 64.57           C
ATOM   1834  NE1 TRP   230      -7.738  26.258  94.995  1.00 64.57           N
ATOM   1835  CE2 TRP   230      -7.738  24.995  95.550  1.00 64.57           C
ATOM   1836  CE3 TRP   230      -7.898  24.049  97.758  1.00 64.57           C
ATOM   1837  CZ2 TRP   230      -7.637  23.760  94.973  1.00 64.57           C
ATOM   1838  CZ3 TRP   230      -7.797  22.805  97.173  1.00 64.57           C
ATOM   1839  CH2 TRP   230      -7.670  22.664  95.806  1.00 64.57           C
ATOM   1840  C   TRP   230      -9.533  27.568 100.546  1.00 64.57           C
ATOM   1841  O   TRP   230      -9.519  28.718 100.983  1.00 64.57           O
ATOM   1842  N   ASP   231      -9.569  26.476 101.341  1.00122.07           N
ATOM   1843  CA  ASP   231      -9.579  26.520 102.778  1.00122.07           C
ATOM   1844  CB  ASP   231     -10.039  25.204 103.432  1.00122.07           C
ATOM   1845  CG  ASP   231      -9.058  24.107 103.038  1.00122.07           C
ATOM   1846  OD1 ASP   231      -8.636  24.083 101.851  1.00122.07           O
ATOM   1847  OD2 ASP   231      -8.714  23.277 103.921  1.00122.07           O
ATOM   1848  C   ASP   231      -8.211  26.830 103.300  1.00122.07           C
ATOM   1849  O   ASP   231      -7.220  26.202 102.934  1.00122.07           O
ATOM   1850  N   ILE   232      -8.159  27.913 104.093  1.00217.05           N
ATOM   1851  CA  ILE   232      -7.083  28.512 104.827  1.00217.05           C
ATOM   1852  CB  ILE   232      -7.332  29.974 105.037  1.00217.05           C
ATOM   1853  CG1 ILE   232      -7.732  30.654 103.722  1.00217.05           C
ATOM   1854  CG2 ILE   232      -6.039  30.586 105.570  1.00217.05           C
ATOM   1855  CD1 ILE   232      -8.222  32.087 103.920  1.00217.05           C
ATOM   1856  C   ILE   232      -6.838  27.893 106.173  1.00217.05           C
ATOM   1857  O   ILE   232      -5.786  28.131 106.752  1.00217.05           O
ATOM   1858  N   SER   233      -7.839  27.235 106.795  1.00 68.83           N
ATOM   1859  CA  SER   233      -7.668  26.795 108.160  1.00 68.83           C
ATOM   1860  CB  SER   233      -8.818  27.239 109.078  1.00 68.83           C
ATOM   1861  OG  SER   233      -8.918  28.655 109.074  1.00 68.83           O
ATOM   1862  C   SER   233      -7.617  25.302 108.241  1.00 68.83           C
ATOM   1863  O   SER   233      -7.832  24.599 107.256  1.00 68.83           O
ATOM   1864  N   ARG   234      -7.267  24.775 109.436  1.00 81.96           N
ATOM   1865  CA  ARG   234      -7.253  23.351 109.596  1.00 81.96           C
ATOM   1866  CB  ARG   234      -5.981  22.670 109.074  1.00 81.96           C
ATOM   1867  CG  ARG   234      -5.985  22.590 107.548  1.00 81.96           C
ATOM   1868  CD  ARG   234      -4.693  22.061 106.938  1.00 81.96           C
ATOM   1869  NE  ARG   234      -4.935  21.927 105.477  1.00 81.96           N
ATOM   1870  CZ  ARG   234      -5.286  20.721 104.949  1.00 81.96           C
ATOM   1871  NH1 ARG   234      -5.361  19.624 105.756  1.00 81.96           N
ATOM   1872  NH2 ARG   234      -5.561  20.608 103.618  1.00 81.96           N
ATOM   1873  C   ARG   234      -7.442  23.005 111.037  1.00 81.96           C
ATOM   1874  O   ARG   234      -7.202  23.815 111.931  1.00 81.96           O
ATOM   1875  N   ASP   235      -7.911  21.767 111.288  1.00 69.15           N
ATOM   1876  CA  ASP   235      -8.135  21.322 112.631  1.00 69.15           C
ATOM   1877  CB  ASP   235      -9.286  20.304 112.762  1.00 69.15           C
ATOM   1878  CG  ASP   235     -10.623  21.016 112.625  1.00 69.15           C
ATOM   1879  OD1 ASP   235     -10.875  21.955 113.425  1.00 69.15           O
ATOM   1880  OD2 ASP   235     -11.410  20.634 111.717  1.00 69.15           O
ATOM   1881  C   ASP   235      -6.911  20.602 113.076  1.00 69.15           C
ATOM   1882  O   ASP   235      -6.937  19.383 113.242  1.00 69.15           O
ATOM   1883  N   ALA   236      -5.800  21.329 113.297  1.00 79.37           N
ATOM   1884  CA  ALA   236      -4.665  20.625 113.807  1.00 79.37           C
ATOM   1885  CB  ALA   236      -3.328  21.372 113.681  1.00 79.37           C
ATOM   1886  C   ALA   236      -4.961  20.505 115.249  1.00 79.37           C
ATOM   1887  O   ALA   236      -5.161  21.522 115.919  1.00 79.37           O
ATOM   1888  N   PRO   237      -4.969  19.258 115.683  1.00164.30           N
ATOM   1889  CA  PRO   237      -5.325  18.898 117.029  1.00164.30           C
ATOM   1890  CD  PRO   237      -4.074  18.276 115.092  1.00164.30           C
ATOM   1891  CB  PRO   237      -4.921  17.437 117.200  1.00164.30           C
ATOM   1892  CG  PRO   237      -3.737  17.295 116.230  1.00164.30           C
ATOM   1893  C   PRO   237      -4.532  19.786 117.899  1.00164.30           C
ATOM   1894  O   PRO   237      -5.056  20.251 118.910  1.00164.30           O
ATOM   1895  N   TYR   238      -3.262  20.021 117.532  1.00255.62           N
ATOM   1896  CA  TYR   238      -2.626  21.063 118.255  1.00255.62           C
ATOM   1897  CB  TYR   238      -2.494  20.731 119.753  1.00255.62           C
ATOM   1898  CG  TYR   238      -2.039  21.937 120.500  1.00255.62           C
ATOM   1899  CD1 TYR   238      -2.967  22.828 120.987  1.00255.62           C
ATOM   1900  CD2 TYR   238      -0.703  22.180 120.720  1.00255.62           C
ATOM   1901  CE1 TYR   238      -2.574  23.945 121.683  1.00255.62           C
ATOM   1902  CE2 TYR   238      -0.302  23.297 121.417  1.00255.62           C
ATOM   1903  CZ  TYR   238      -1.239  24.181 121.899  1.00255.62           C
ATOM   1904  OH  TYR   238      -0.833  25.328 122.614  1.00255.62           O
ATOM   1905  C   TYR   238      -1.237  21.193 117.749  1.00255.62           C
ATOM   1906  O   TYR   238      -0.306  20.705 118.382  1.00255.62           O
ATOM   1907  N   PHE   239      -1.056  21.901 116.621  1.00 98.87           N
ATOM   1908  CA  PHE   239       0.264  22.202 116.177  1.00 98.87           C
ATOM   1909  CB  PHE   239       1.044  20.995 115.632  1.00 98.87           C
ATOM   1910  CG  PHE   239       2.467  21.422 115.516  1.00 98.87           C
ATOM   1911  CD1 PHE   239       2.923  22.095 114.406  1.00 98.87           C
ATOM   1912  CD2 PHE   239       3.349  21.151 116.536  1.00 98.87           C
ATOM   1913  CE1 PHE   239       4.241  22.481 114.320  1.00 98.87           C
ATOM   1914  CE2 PHE   239       4.666  21.537 116.454  1.00 98.87           C
ATOM   1915  CZ  PHE   239       5.117  22.204 115.342  1.00 98.87           C
ATOM   1916  C   PHE   239       0.099  23.185 115.068  1.00 98.87           C
ATOM   1917  O   PHE   239      -0.475  22.865 114.027  1.00 98.87           O
ATOM   1918  N   GLY   240       0.610  24.416 115.252  1.00 29.45           N
ATOM   1919  CA  GLY   240       0.467  25.373 114.196  1.00 29.45           C
ATOM   1920  C   GLY   240       0.170  26.716 114.778  1.00 29.45           C
ATOM   1921  O   GLY   240       0.156  26.901 115.994  1.00 29.45           O
ATOM   1922  N   PHE   241      -0.087  27.703 113.893  1.00 95.25           N
ATOM   1923  CA  PHE   241      -0.368  29.030 114.361  1.00 95.25           C
ATOM   1924  CB  PHE   241       0.189  30.146 113.462  1.00 95.25           C
ATOM   1925  CG  PHE   241      -0.106  31.432 114.152  1.00 95.25           C
ATOM   1926  CD1 PHE   241       0.677  31.851 115.204  1.00 95.25           C
ATOM   1927  CD2 PHE   241      -1.156  32.222 113.750  1.00 95.25           C
ATOM   1928  CE1 PHE   241       0.414  33.035 115.851  1.00 95.25           C
ATOM   1929  CE2 PHE   241      -1.423  33.406 114.395  1.00 95.25           C
ATOM   1930  CZ  PHE   241      -0.640  33.818 115.447  1.00 95.25           C
ATOM   1931  C   PHE   241      -1.855  29.182 114.416  1.00 95.25           C
ATOM   1932  O   PHE   241      -2.555  28.965 113.427  1.00 95.25           O
ATOM   1933  N   GLU   242      -2.372  29.587 115.593  1.00 85.00           N
ATOM   1934  CA  GLU   242      -3.787  29.685 115.806  1.00 85.00           C
ATOM   1935  CB  GLU   242      -4.191  29.994 117.261  1.00 85.00           C
ATOM   1936  CG  GLU   242      -3.742  28.957 118.289  1.00 85.00           C
ATOM   1937  CD  GLU   242      -2.371  29.382 118.791  1.00 85.00           C
ATOM   1938  OE1 GLU   242      -1.388  29.241 118.016  1.00 85.00           O
ATOM   1939  OE2 GLU   242      -2.292  29.867 119.952  1.00 85.00           O
ATOM   1940  C   GLU   242      -4.355  30.800 114.987  1.00 85.00           C
ATOM   1941  O   GLU   242      -3.691  31.799 114.715  1.00 85.00           O
ATOM   1942  N   ILE   243      -5.627  30.632 114.567  1.00 78.61           N
ATOM   1943  CA  ILE   243      -6.339  31.644 113.840  1.00 78.61           C
ATOM   1944  CB  ILE   243      -7.619  31.115 113.243  1.00 78.61           C
ATOM   1945  CG1 ILE   243      -7.310  30.018 112.211  1.00 78.61           C
ATOM   1946  CG2 ILE   243      -8.450  32.275 112.673  1.00 78.61           C
ATOM   1947  CD1 ILE   243      -8.549  29.231 111.783  1.00 78.61           C
ATOM   1948  C   ILE   243      -6.673  32.696 114.857  1.00 78.61           C
ATOM   1949  O   ILE   243      -7.178  32.377 115.932  1.00 78.61           O
ATOM   1950  N   PRO   244      -6.388  33.942 114.563  1.00164.42           N
ATOM   1951  CA  PRO   244      -6.563  35.011 115.512  1.00164.42           C
ATOM   1952  CD  PRO   244      -6.401  34.433 113.196  1.00164.42           C
ATOM   1953  CB  PRO   244      -6.317  36.299 114.728  1.00164.42           C
ATOM   1954  CG  PRO   244      -6.743  35.927 113.299  1.00164.42           C
ATOM   1955  C   PRO   244      -7.912  35.012 116.154  1.00164.42           C
ATOM   1956  O   PRO   244      -7.982  35.201 117.368  1.00164.42           O
ATOM   1957  N   ASN   245      -9.005  34.829 115.391  1.00 75.27           N
ATOM   1958  CA  ASN   245     -10.260  34.827 116.084  1.00 75.27           C
ATOM   1959  CB  ASN   245     -11.410  35.489 115.304  1.00 75.27           C
ATOM   1960  CG  ASN   245     -11.134  36.982 115.212  1.00 75.27           C
ATOM   1961  OD1 ASN   245     -10.168  37.484 115.784  1.00 75.27           O
ATOM   1962  ND2 ASN   245     -12.011  37.717 114.477  1.00 75.27           N
ATOM   1963  C   ASN   245     -10.649  33.398 116.273  1.00 75.27           C
ATOM   1964  O   ASN   245     -11.350  32.844 115.431  1.00 75.27           O
ATOM   1965  N   ALA   246     -10.257  32.733 117.384  1.00100.54           N
ATOM   1966  CA  ALA   246     -10.652  31.359 117.317  1.00100.54           C
ATOM   1967  CB  ALA   246      -9.784  30.541 116.344  1.00100.54           C
ATOM   1968  C   ALA   246     -10.641  30.621 118.608  1.00100.54           C
ATOM   1969  O   ALA   246     -10.006  30.938 119.613  1.00100.54           O
ATOM   1970  N   PRO   247     -11.483  29.629 118.494  1.00250.57           N
ATOM   1971  CA  PRO   247     -11.674  28.622 119.500  1.00250.57           C
ATOM   1972  CD  PRO   247     -12.692  29.851 117.714  1.00250.57           C
ATOM   1973  CB  PRO   247     -13.024  27.974 119.195  1.00250.57           C
ATOM   1974  CG  PRO   247     -13.795  29.055 118.423  1.00250.57           C
ATOM   1975  C   PRO   247     -10.570  27.595 119.584  1.00250.57           C
ATOM   1976  O   PRO   247     -10.489  26.920 120.609  1.00250.57           O
ATOM   1977  N   GLY   248      -9.718  27.444 118.543  1.00105.69           N
ATOM   1978  CA  GLY   248      -8.679  26.439 118.541  1.00105.69           C
ATOM   1979  C   GLY   248      -8.697  25.702 117.234  1.00105.69           C
ATOM   1980  O   GLY   248      -9.275  24.624 117.089  1.00105.69           O
ATOM   1981  N   LYS   249      -7.981  26.294 116.257  1.00115.96           N
ATOM   1982  CA  LYS   249      -7.784  25.785 114.932  1.00115.96           C
ATOM   1983  CB  LYS   249      -8.904  26.168 113.951  1.00115.96           C
ATOM   1984  CG  LYS   249     -10.253  25.541 114.312  1.00115.96           C
ATOM   1985  CD  LYS   249     -11.437  26.126 113.538  1.00115.96           C
ATOM   1986  CE  LYS   249     -11.545  25.606 112.103  1.00115.96           C
ATOM   1987  NZ  LYS   249     -12.079  24.225 112.097  1.00115.96           N
ATOM   1988  C   LYS   249      -6.525  26.454 114.482  1.00115.96           C
ATOM   1989  O   LYS   249      -6.026  27.340 115.173  1.00115.96           O
ATOM   1990  N   TYR   250      -5.945  26.056 113.333  1.00128.66           N
ATOM   1991  CA  TYR   250      -4.722  26.725 112.987  1.00128.66           C
ATOM   1992  CB  TYR   250      -3.464  25.893 113.316  1.00128.66           C
ATOM   1993  CG  TYR   250      -3.264  24.833 112.289  1.00128.66           C
ATOM   1994  CD1 TYR   250      -4.138  23.780 112.159  1.00128.66           C
ATOM   1995  CD2 TYR   250      -2.200  24.925 111.424  1.00128.66           C
ATOM   1996  CE1 TYR   250      -3.924  22.824 111.192  1.00128.66           C
ATOM   1997  CE2 TYR   250      -1.979  23.974 110.458  1.00128.66           C
ATOM   1998  CZ  TYR   250      -2.848  22.918 110.340  1.00128.66           C
ATOM   1999  OH  TYR   250      -2.635  21.935 109.351  1.00128.66           O
ATOM   2000  C   TYR   250      -4.748  27.062 111.526  1.00128.66           C
ATOM   2001  O   TYR   250      -5.600  26.584 110.777  1.00128.66           O
ATOM   2002  N   PHE   251      -3.826  27.950 111.095  1.00115.60           N
ATOM   2003  CA  PHE   251      -3.766  28.347 109.717  1.00115.60           C
ATOM   2004  CB  PHE   251      -2.862  29.556 109.440  1.00115.60           C
ATOM   2005  CG  PHE   251      -3.447  30.734 110.117  1.00115.60           C
ATOM   2006  CD1 PHE   251      -4.507  31.389 109.543  1.00115.60           C
ATOM   2007  CD2 PHE   251      -2.949  31.163 111.325  1.00115.60           C
ATOM   2008  CE1 PHE   251      -5.058  32.479 110.163  1.00115.60           C
ATOM   2009  CE2 PHE   251      -3.497  32.256 111.947  1.00115.60           C
ATOM   2010  CZ  PHE   251      -4.549  32.913 111.361  1.00115.60           C
ATOM   2011  C   PHE   251      -3.136  27.241 108.942  1.00115.60           C
ATOM   2012  O   PHE   251      -2.110  26.702 109.349  1.00115.60           O
ATOM   2013  N   TYR   252      -3.717  26.915 107.772  1.00142.01           N
ATOM   2014  CA  TYR   252      -3.208  25.890 106.910  1.00142.01           C
ATOM   2015  CB  TYR   252      -3.896  25.897 105.528  1.00142.01           C
ATOM   2016  CG  TYR   252      -3.583  24.675 104.722  1.00142.01           C
ATOM   2017  CD1 TYR   252      -2.457  23.912 104.940  1.00142.01           C
ATOM   2018  CD2 TYR   252      -4.474  24.269 103.754  1.00142.01           C
ATOM   2019  CE1 TYR   252      -2.211  22.791 104.178  1.00142.01           C
ATOM   2020  CE2 TYR   252      -4.235  23.153 102.988  1.00142.01           C
ATOM   2021  CZ  TYR   252      -3.097  22.411 103.197  1.00142.01           C
ATOM   2022  OH  TYR   252      -2.843  21.264 102.415  1.00142.01           O
ATOM   2023  C   TYR   252      -1.782  26.278 106.663  1.00142.01           C
ATOM   2024  O   TYR   252      -1.496  27.420 106.309  1.00142.01           O
ATOM   2025  N   VAL   253      -0.844  25.330 106.836  1.00 74.18           N
ATOM   2026  CA  VAL   253       0.541  25.641 106.629  1.00 74.18           C
ATOM   2027  CB  VAL   253       1.460  24.479 106.781  1.00 74.18           C
ATOM   2028  CG1 VAL   253       2.849  24.909 106.284  1.00 74.18           C
ATOM   2029  CG2 VAL   253       1.456  24.063 108.252  1.00 74.18           C
ATOM   2030  C   VAL   253       0.668  26.083 105.215  1.00 74.18           C
ATOM   2031  O   VAL   253       1.544  26.864 104.851  1.00 74.18           O
ATOM   2032  N   TRP   254      -0.232  25.575 104.372  1.00125.13           N
ATOM   2033  CA  TRP   254      -0.214  25.902 102.986  1.00125.13           C
ATOM   2034  CB  TRP   254      -1.411  25.270 102.255  1.00125.13           C
ATOM   2035  CG  TRP   254      -1.643  25.744 100.842  1.00125.13           C
ATOM   2036  CD2 TRP   254      -2.743  26.592 100.489  1.00125.13           C
ATOM   2037  CD1 TRP   254      -0.970  25.478  99.687  1.00125.13           C
ATOM   2038  NE1 TRP   254      -1.579  26.121  98.634  1.00125.13           N
ATOM   2039  CE2 TRP   254      -2.674  26.807  99.115  1.00125.13           C
ATOM   2040  CE3 TRP   254      -3.735  27.142 101.251  1.00125.13           C
ATOM   2041  CZ2 TRP   254      -3.600  27.581  98.477  1.00125.13           C
ATOM   2042  CZ3 TRP   254      -4.665  27.926 100.606  1.00125.13           C
ATOM   2043  CH2 TRP   254      -4.597  28.141  99.246  1.00125.13           C
ATOM   2044  C   TRP   254      -0.290  27.397 102.848  1.00125.13           C
ATOM   2045  O   TRP   254       0.310  27.962 101.934  1.00125.13           O
ATOM   2046  N   LEU   255      -1.103  28.061 103.692  1.00135.80           N
ATOM   2047  CA  LEU   255      -1.258  29.494 103.654  1.00135.80           C
ATOM   2048  CB  LEU   255      -2.546  29.939 104.387  1.00135.80           C
ATOM   2049  CG  LEU   255      -2.835  31.459 104.414  1.00135.80           C
ATOM   2050  CD1 LEU   255      -1.947  32.220 105.410  1.00135.80           C
ATOM   2051  CD2 LEU   255      -2.781  32.054 102.996  1.00135.80           C
ATOM   2052  C   LEU   255      -0.099  30.276 104.223  1.00135.80           C
ATOM   2053  O   LEU   255       0.377  31.223 103.600  1.00135.80           O
ATOM   2054  N   ASP   256       0.352  29.925 105.448  1.00124.22           N
ATOM   2055  CA  ASP   256       1.341  30.679 106.181  1.00124.22           C
ATOM   2056  CB  ASP   256       1.318  30.409 107.699  1.00124.22           C
ATOM   2057  CG  ASP   256       1.663  28.955 107.984  1.00124.22           C
ATOM   2058  OD1 ASP   256       1.715  28.154 107.017  1.00124.22           O
ATOM   2059  OD2 ASP   256       1.885  28.629 109.180  1.00124.22           O
ATOM   2060  C   ASP   256       2.746  30.505 105.687  1.00124.22           C
ATOM   2061  O   ASP   256       3.558  31.424 105.795  1.00124.22           O
ATOM   2062  N   ALA   257       3.076  29.339 105.106  1.00 65.81           N
ATOM   2063  CA  ALA   257       4.449  29.025 104.835  1.00 65.81           C
ATOM   2064  CB  ALA   257       4.604  27.677 104.112  1.00 65.81           C
ATOM   2065  C   ALA   257       5.132  30.075 104.001  1.00 65.81           C
ATOM   2066  O   ALA   257       6.217  30.514 104.380  1.00 65.81           O
ATOM   2067  N   PRO   258       4.571  30.545 102.922  1.00166.04           N
ATOM   2068  CA  PRO   258       5.232  31.516 102.085  1.00166.04           C
ATOM   2069  CD  PRO   258       3.484  29.867 102.244  1.00166.04           C
ATOM   2070  CB  PRO   258       4.384  31.604 100.814  1.00166.04           C
ATOM   2071  CG  PRO   258       3.073  30.862 101.149  1.00166.04           C
ATOM   2072  C   PRO   258       5.451  32.808 102.814  1.00166.04           C
ATOM   2073  O   PRO   258       6.377  33.547 102.482  1.00166.04           O
ATOM   2074  N   ILE   259       4.626  33.082 103.832  1.00 68.99           N
ATOM   2075  CA  ILE   259       4.737  34.261 104.640  1.00 68.99           C
ATOM   2076  CB  ILE   259       3.698  34.319 105.725  1.00 68.99           C
ATOM   2077  CG1 ILE   259       2.302  34.466 105.095  1.00 68.99           C
ATOM   2078  CG2 ILE   259       4.065  35.446 106.707  1.00 68.99           C
ATOM   2079  CD1 ILE   259       1.149  34.236 106.070  1.00 68.99           C
ATOM   2080  C   ILE   259       6.087  34.206 105.269  1.00 68.99           C
ATOM   2081  O   ILE   259       6.674  35.229 105.615  1.00 68.99           O
ATOM   2082  N   GLY   260       6.600  32.980 105.451  1.00 41.65           N
ATOM   2083  CA  GLY   260       7.873  32.771 106.071  1.00 41.65           C
ATOM   2084  C   GLY   260       8.913  33.539 105.310  1.00 41.65           C
ATOM   2085  O   GLY   260       9.899  33.985 105.896  1.00 41.65           O
ATOM   2086  N   TYR   261       8.738  33.705 103.983  1.00168.79           N
ATOM   2087  CA  TYR   261       9.735  34.395 103.213  1.00168.79           C
ATOM   2088  CB  TYR   261       9.397  34.600 101.725  1.00168.79           C
ATOM   2089  CG  TYR   261       9.327  33.293 101.015  1.00168.79           C
ATOM   2090  CD1 TYR   261      10.443  32.500 100.887  1.00168.79           C
ATOM   2091  CD2 TYR   261       8.132  32.848 100.501  1.00168.79           C
ATOM   2092  CE1 TYR   261      10.370  31.295 100.229  1.00168.79           C
ATOM   2093  CE2 TYR   261       8.052  31.647  99.842  1.00168.79           C
ATOM   2094  CZ  TYR   261       9.173  30.869  99.703  1.00168.79           C
ATOM   2095  OH  TYR   261       9.091  29.635  99.024  1.00168.79           O
ATOM   2096  C   TYR   261       9.917  35.776 103.766  1.00168.79           C
ATOM   2097  O   TYR   261      11.031  36.298 103.760  1.00168.79           O
ATOM   2098  N   MET   262       8.813  36.462 104.123  1.00130.51           N
ATOM   2099  CA  MET   262       8.895  37.768 104.726  1.00130.51           C
ATOM   2100  CB  MET   262       7.548  38.508 104.708  1.00130.51           C
ATOM   2101  CG  MET   262       7.613  39.912 105.314  1.00130.51           C
ATOM   2102  SD  MET   262       6.032  40.808 105.281  1.00130.51           S
ATOM   2103  CE  MET   262       6.668  42.312 106.075  1.00130.51           C
ATOM   2104  C   MET   262       9.342  37.719 106.159  1.00130.51           C
ATOM   2105  O   MET   262      10.212  38.483 106.576  1.00130.51           O
ATOM   2106  N   GLY   263       8.782  36.781 106.950  1.00 38.14           N
ATOM   2107  CA  GLY   263       9.016  36.796 108.369  1.00 38.14           C
ATOM   2108  C   GLY   263      10.478  36.679 108.656  1.00 38.14           C
ATOM   2109  O   GLY   263      11.023  37.440 109.455  1.00 38.14           O
ATOM   2110  N   SER   264      11.153  35.728 107.990  1.00 34.98           N
ATOM   2111  CA  SER   264      12.545  35.476 108.225  1.00 34.98           C
ATOM   2112  CB  SER   264      13.069  34.278 107.415  1.00 34.98           C
ATOM   2113  OG  SER   264      12.432  33.083 107.841  1.00 34.98           O
ATOM   2114  C   SER   264      13.359  36.672 107.840  1.00 34.98           C
ATOM   2115  O   SER   264      14.282  37.050 108.560  1.00 34.98           O
ATOM   2116  N   PHE   265      13.032  37.326 106.708  1.00 56.01           N
ATOM   2117  CA  PHE   265      13.847  38.432 106.293  1.00 56.01           C
ATOM   2118  CB  PHE   265      13.425  39.083 104.962  1.00 56.01           C
ATOM   2119  CG  PHE   265      14.445  40.132 104.654  1.00 56.01           C
ATOM   2120  CD1 PHE   265      15.728  39.777 104.309  1.00 56.01           C
ATOM   2121  CD2 PHE   265      14.134  41.469 104.680  1.00 56.01           C
ATOM   2122  CE1 PHE   265      16.693  40.710 104.018  1.00 56.01           C
ATOM   2123  CE2 PHE   265      15.095  42.409 104.387  1.00 56.01           C
ATOM   2124  CZ  PHE   265      16.376  42.042 104.059  1.00 56.01           C
ATOM   2125  C   PHE   265      13.786  39.470 107.362  1.00 56.01           C
ATOM   2126  O   PHE   265      14.801  40.072 107.708  1.00 56.01           O
ATOM   2127  N   LYS   266      12.588  39.706 107.928  1.00 97.00           N
ATOM   2128  CA  LYS   266      12.498  40.694 108.962  1.00 97.00           C
ATOM   2129  CB  LYS   266      11.094  40.868 109.548  1.00 97.00           C
ATOM   2130  CG  LYS   266      11.064  41.906 110.671  1.00 97.00           C
ATOM   2131  CD  LYS   266       9.661  42.260 111.161  1.00 97.00           C
ATOM   2132  CE  LYS   266       9.672  43.155 112.401  1.00 97.00           C
ATOM   2133  NZ  LYS   266      10.346  42.458 113.519  1.00 97.00           N
ATOM   2134  C   LYS   266      13.364  40.266 110.099  1.00 97.00           C
ATOM   2135  O   LYS   266      14.095  41.074 110.670  1.00 97.00           O
ATOM   2136  N   ASN   267      13.319  38.967 110.446  1.00 75.21           N
ATOM   2137  CA  ASN   267      14.086  38.502 111.560  1.00 75.21           C
ATOM   2138  CB  ASN   267      13.898  37.007 111.864  1.00 75.21           C
ATOM   2139  CG  ASN   267      14.487  36.766 113.248  1.00 75.21           C
ATOM   2140  OD1 ASN   267      13.892  37.137 114.259  1.00 75.21           O
ATOM   2141  ND2 ASN   267      15.690  36.134 113.300  1.00 75.21           N
ATOM   2142  C   ASN   267      15.533  38.731 111.259  1.00 75.21           C
ATOM   2143  O   ASN   267      16.314  39.058 112.151  1.00 75.21           O
ATOM   2144  N   LEU   268      15.929  38.562 109.983  1.00 79.07           N
ATOM   2145  CA  LEU   268      17.307  38.718 109.604  1.00 79.07           C
ATOM   2146  CB  LEU   268      17.528  38.436 108.102  1.00 79.07           C
ATOM   2147  CG  LEU   268      18.978  38.602 107.592  1.00 79.07           C
ATOM   2148  CD1 LEU   268      19.384  40.079 107.430  1.00 79.07           C
ATOM   2149  CD2 LEU   268      19.960  37.812 108.471  1.00 79.07           C
ATOM   2150  C   LEU   268      17.758  40.118 109.878  1.00 79.07           C
ATOM   2151  O   LEU   268      18.806  40.336 110.482  1.00 79.07           O
ATOM   2152  N   CYS   269      16.954  41.107 109.460  1.00 41.59           N
ATOM   2153  CA  CYS   269      17.312  42.491 109.581  1.00 41.59           C
ATOM   2154  CB  CYS   269      16.275  43.431 108.943  1.00 41.59           C
ATOM   2155  SG  CYS   269      16.189  43.231 107.140  1.00 41.59           S
ATOM   2156  C   CYS   269      17.418  42.862 111.021  1.00 41.59           C
ATOM   2157  O   CYS   269      18.230  43.713 111.379  1.00 41.59           O
ATOM   2158  N   ASP   270      16.570  42.271 111.883  1.00 75.65           N
ATOM   2159  CA  ASP   270      16.635  42.653 113.261  1.00 75.65           C
ATOM   2160  CB  ASP   270      15.560  41.996 114.141  1.00 75.65           C
ATOM   2161  CG  ASP   270      15.583  42.719 115.482  1.00 75.65           C
ATOM   2162  OD1 ASP   270      16.427  43.641 115.637  1.00 75.65           O
ATOM   2163  OD2 ASP   270      14.759  42.364 116.367  1.00 75.65           O
ATOM   2164  C   ASP   270      17.965  42.262 113.827  1.00 75.65           C
ATOM   2165  O   ASP   270      18.662  43.090 114.411  1.00 75.65           O
ATOM   2166  N   LYS   271      18.372  40.994 113.619  1.00111.45           N
ATOM   2167  CA  LYS   271      19.597  40.494 114.179  1.00111.45           C
ATOM   2168  CB  LYS   271      19.854  39.007 113.872  1.00111.45           C
ATOM   2169  CG  LYS   271      19.961  38.683 112.380  1.00111.45           C
ATOM   2170  CD  LYS   271      20.644  37.341 112.107  1.00111.45           C
ATOM   2171  CE  LYS   271      20.347  36.280 113.168  1.00111.45           C
ATOM   2172  NZ  LYS   271      21.143  35.060 112.903  1.00111.45           N
ATOM   2173  C   LYS   271      20.741  41.259 113.602  1.00111.45           C
ATOM   2174  O   LYS   271      21.711  41.554 114.298  1.00111.45           O
ATOM   2175  N   ARG   272      20.649  41.613 112.308  1.00 58.53           N
ATOM   2176  CA  ARG   272      21.735  42.291 111.664  1.00 58.53           C
ATOM   2177  CB  ARG   272      21.513  42.626 110.181  1.00 58.53           C
ATOM   2178  CG  ARG   272      22.830  43.021 109.504  1.00 58.53           C
ATOM   2179  CD  ARG   272      22.734  44.206 108.543  1.00 58.53           C
ATOM   2180  NE  ARG   272      21.898  43.806 107.379  1.00 58.53           N
ATOM   2181  CZ  ARG   272      22.484  43.193 106.312  1.00 58.53           C
ATOM   2182  NH1 ARG   272      23.809  42.871 106.361  1.00 58.53           N
ATOM   2183  NH2 ARG   272      21.745  42.905 105.201  1.00 58.53           N
ATOM   2184  C   ARG   272      21.954  43.599 112.356  1.00 58.53           C
ATOM   2185  O   ARG   272      23.085  44.069 112.455  1.00 58.53           O
ATOM   2186  N   GLY   273      20.880  44.236 112.856  1.00 30.23           N
ATOM   2187  CA  GLY   273      21.063  45.495 113.516  1.00 30.23           C
ATOM   2188  C   GLY   273      20.328  46.564 112.768  1.00 30.23           C
ATOM   2189  O   GLY   273      20.093  47.640 113.317  1.00 30.23           O
ATOM   2190  N   ASP   274      19.958  46.314 111.494  1.00 54.62           N
ATOM   2191  CA  ASP   274      19.182  47.294 110.779  1.00 54.62           C
ATOM   2192  CB  ASP   274      19.680  47.579 109.351  1.00 54.62           C
ATOM   2193  CG  ASP   274      20.951  48.412 109.431  1.00 54.62           C
ATOM   2194  OD1 ASP   274      20.973  49.395 110.219  1.00 54.62           O
ATOM   2195  OD2 ASP   274      21.915  48.081 108.690  1.00 54.62           O
ATOM   2196  C   ASP   274      17.795  46.744 110.651  1.00 54.62           C
ATOM   2197  O   ASP   274      17.426  46.188 109.618  1.00 54.62           O
ATOM   2198  N   SER   275      16.974  46.956 111.694  1.00 86.50           N
ATOM   2199  CA  SER   275      15.660  46.387 111.803  1.00 86.50           C
ATOM   2200  CB  SER   275      14.971  46.765 113.125  1.00 86.50           C
ATOM   2201  OG  SER   275      13.678  46.182 113.190  1.00 86.50           O
ATOM   2202  C   SER   275      14.751  46.811 110.682  1.00 86.50           C
ATOM   2203  O   SER   275      13.901  46.032 110.257  1.00 86.50           O
ATOM   2204  N   VAL   276      14.882  48.061 110.206  1.00122.84           N
ATOM   2205  CA  VAL   276      14.033  48.670 109.208  1.00122.84           C
ATOM   2206  CB  VAL   276      14.165  50.166 109.174  1.00122.84           C
ATOM   2207  CG1 VAL   276      13.685  50.730 110.521  1.00122.84           C
ATOM   2208  CG2 VAL   276      15.619  50.525 108.824  1.00122.84           C
ATOM   2209  C   VAL   276      14.231  48.198 107.791  1.00122.84           C
ATOM   2210  O   VAL   276      13.298  48.272 106.993  1.00122.84           O
ATOM   2211  N   SER   277      15.433  47.718 107.427  1.00 58.44           N
ATOM   2212  CA  SER   277      15.803  47.497 106.048  1.00 58.44           C
ATOM   2213  CB  SER   277      17.242  46.977 105.909  1.00 58.44           C
ATOM   2214  OG  SER   277      18.156  47.959 106.374  1.00 58.44           O
ATOM   2215  C   SER   277      14.917  46.539 105.296  1.00 58.44           C
ATOM   2216  O   SER   277      14.869  46.602 104.068  1.00 58.44           O
ATOM   2217  N   PHE   278      14.176  45.651 105.979  1.00121.96           N
ATOM   2218  CA  PHE   278      13.416  44.637 105.295  1.00121.96           C
ATOM   2219  CB  PHE   278      12.730  43.627 106.235  1.00121.96           C
ATOM   2220  CG  PHE   278      11.582  44.273 106.931  1.00121.96           C
ATOM   2221  CD1 PHE   278      10.337  44.270 106.346  1.00121.96           C
ATOM   2222  CD2 PHE   278      11.737  44.871 108.159  1.00121.96           C
ATOM   2223  CE1 PHE   278       9.260  44.853 106.972  1.00121.96           C
ATOM   2224  CE2 PHE   278      10.663  45.456 108.790  1.00121.96           C
ATOM   2225  CZ  PHE   278       9.420  45.448 108.200  1.00121.96           C
ATOM   2226  C   PHE   278      12.366  45.258 104.427  1.00121.96           C
ATOM   2227  O   PHE   278      12.005  44.709 103.386  1.00121.96           O
ATOM   2228  N   ASP   279      11.863  46.436 104.824  1.00 62.81           N
ATOM   2229  CA  ASP   279      10.744  47.065 104.182  1.00 62.81           C
ATOM   2230  CB  ASP   279      10.556  48.522 104.647  1.00 62.81           C
ATOM   2231  CG  ASP   279      10.358  48.570 106.156  1.00 62.81           C
ATOM   2232  OD1 ASP   279      10.554  47.518 106.817  1.00 62.81           O
ATOM   2233  OD2 ASP   279      10.021  49.669 106.671  1.00 62.81           O
ATOM   2234  C   ASP   279      10.976  47.178 102.704  1.00 62.81           C
ATOM   2235  O   ASP   279      10.093  46.847 101.915  1.00 62.81           O
ATOM   2236  N   GLU   280      12.162  47.640 102.277  1.00126.37           N
ATOM   2237  CA  GLU   280      12.385  47.864 100.876  1.00126.37           C
ATOM   2238  CB  GLU   280      13.725  48.553 100.570  1.00126.37           C
ATOM   2239  CG  GLU   280      13.992  48.702  99.070  1.00126.37           C
ATOM   2240  CD  GLU   280      12.893  49.550  98.448  1.00126.37           C
ATOM   2241  OE1 GLU   280      11.983  49.998  99.197  1.00126.37           O
ATOM   2242  OE2 GLU   280      12.949  49.754  97.206  1.00126.37           O
ATOM   2243  C   GLU   280      12.338  46.588 100.094  1.00126.37           C
ATOM   2244  O   GLU   280      11.879  46.570  98.952  1.00126.37           O
ATOM   2245  N   TYR   281      12.842  45.481 100.661  1.00 76.37           N
ATOM   2246  CA  TYR   281      12.897  44.274  99.892  1.00 76.37           C
ATOM   2247  CB  TYR   281      13.679  43.171 100.623  1.00 76.37           C
ATOM   2248  CG  TYR   281      15.038  43.738 100.859  1.00 76.37           C
ATOM   2249  CD1 TYR   281      15.265  44.542 101.952  1.00 76.37           C
ATOM   2250  CD2 TYR   281      16.079  43.482  99.996  1.00 76.37           C
ATOM   2251  CE1 TYR   281      16.508  45.080 102.185  1.00 76.37           C
ATOM   2252  CE2 TYR   281      17.326  44.017 100.223  1.00 76.37           C
ATOM   2253  CZ  TYR   281      17.542  44.819 101.318  1.00 76.37           C
ATOM   2254  OH  TYR   281      18.820  45.370 101.553  1.00 76.37           O
ATOM   2255  C   TYR   281      11.522  43.756  99.578  1.00 76.37           C
ATOM   2256  O   TYR   281      11.240  43.396  98.437  1.00 76.37           O
ATOM   2257  N   TRP   282      10.655  43.634 100.600  1.00104.23           N
ATOM   2258  CA  TRP   282       9.306  43.151 100.455  1.00104.23           C
ATOM   2259  CB  TRP   282       8.755  42.569 101.763  1.00104.23           C
ATOM   2260  CG  TRP   282       9.470  41.300 102.148  1.00104.23           C
ATOM   2261  CD2 TRP   282       9.298  40.052 101.458  1.00104.23           C
ATOM   2262  CD1 TRP   282      10.396  41.080 103.125  1.00104.23           C
ATOM   2263  NE1 TRP   282      10.808  39.769 103.092  1.00104.23           N
ATOM   2264  CE2 TRP   282      10.142  39.126 102.071  1.00104.23           C
ATOM   2265  CE3 TRP   282       8.504  39.707 100.404  1.00104.23           C
ATOM   2266  CZ2 TRP   282      10.202  37.833 101.634  1.00104.23           C
ATOM   2267  CZ3 TRP   282       8.569  38.403  99.963  1.00104.23           C
ATOM   2268  CH2 TRP   282       9.403  37.484 100.568  1.00104.23           C
ATOM   2269  C   TRP   282       8.337  44.184  99.953  1.00104.23           C
ATOM   2270  O   TRP   282       7.411  43.857  99.212  1.00104.23           O
ATOM   2271  N   LYS   283       8.503  45.455 100.370  1.00157.42           N
ATOM   2272  CA  LYS   283       7.517  46.471 100.105  1.00157.42           C
ATOM   2273  CB  LYS   283       7.496  47.611 101.148  1.00157.42           C
ATOM   2274  CG  LYS   283       8.445  48.790 100.896  1.00157.42           C
ATOM   2275  CD  LYS   283       7.899  49.797  99.878  1.00157.42           C
ATOM   2276  CE  LYS   283       8.634  51.140  99.851  1.00157.42           C
ATOM   2277  NZ  LYS   283       7.818  52.145  99.128  1.00157.42           N
ATOM   2278  C   LYS   283       7.706  47.064  98.747  1.00157.42           C
ATOM   2279  O   LYS   283       8.746  46.881  98.119  1.00157.42           O
ATOM   2280  N   LYS   284       6.665  47.810  98.298  1.00 87.09           N
ATOM   2281  CA  LYS   284       6.491  48.426  97.006  1.00 87.09           C
ATOM   2282  CB  LYS   284       5.175  49.214  96.855  1.00 87.09           C
ATOM   2283  CG  LYS   284       3.909  48.356  96.830  1.00 87.09           C
ATOM   2284  CD  LYS   284       2.626  49.190  96.872  1.00 87.09           C
ATOM   2285  CE  LYS   284       1.341  48.364  96.799  1.00 87.09           C
ATOM   2286  NZ  LYS   284       0.165  49.262  96.763  1.00 87.09           N
ATOM   2287  C   LYS   284       7.593  49.380  96.671  1.00 87.09           C
ATOM   2288  O   LYS   284       8.751  49.174  97.029  1.00 87.09           O
ATOM   2289  N   ASP   285       7.238  50.471  95.949  1.00176.70           N
ATOM   2290  CA  ASP   285       8.234  51.360  95.424  1.00176.70           C
ATOM   2291  CB  ASP   285       9.086  52.030  96.516  1.00176.70           C
ATOM   2292  CG  ASP   285       9.717  53.294  95.944  1.00176.70           C
ATOM   2293  OD1 ASP   285      10.126  53.276  94.753  1.00176.70           O
ATOM   2294  OD2 ASP   285       9.780  54.304  96.696  1.00176.70           O
ATOM   2295  C   ASP   285       9.080  50.441  94.614  1.00176.70           C
ATOM   2296  O   ASP   285      10.307  50.422  94.695  1.00176.70           O
ATOM   2297  N   SER   286       8.362  49.665  93.780  1.00125.91           N
ATOM   2298  CA  SER   286       8.828  48.541  93.030  1.00125.91           C
ATOM   2299  CB  SER   286       7.765  47.979  92.070  1.00125.91           C
ATOM   2300  OG  SER   286       6.655  47.480  92.804  1.00125.91           O
ATOM   2301  C   SER   286      10.064  48.809  92.244  1.00125.91           C
ATOM   2302  O   SER   286      10.151  49.752  91.458  1.00125.91           O
ATOM   2303  N   THR   287      11.074  47.950  92.499  1.00213.14           N
ATOM   2304  CA  THR   287      12.313  47.925  91.782  1.00213.14           C
ATOM   2305  CB  THR   287      13.186  49.108  92.077  1.00213.14           C
ATOM   2306  OG1 THR   287      14.292  49.134  91.188  1.00213.14           O
ATOM   2307  CG2 THR   287      13.671  49.011  93.533  1.00213.14           C
ATOM   2308  C   THR   287      13.044  46.702  92.256  1.00213.14           C
ATOM   2309  O   THR   287      14.071  46.315  91.702  1.00213.14           O
ATOM   2310  N   ALA   288      12.503  46.065  93.314  1.00183.41           N
ATOM   2311  CA  ALA   288      13.150  44.983  94.001  1.00183.41           C
ATOM   2312  CB  ALA   288      12.452  44.575  95.313  1.00183.41           C
ATOM   2313  C   ALA   288      13.361  43.734  93.194  1.00183.41           C
ATOM   2314  O   ALA   288      14.433  43.173  93.232  1.00183.41           O
ATOM   2315  N   GLU   289      12.438  43.208  92.398  1.00199.58           N
ATOM   2316  CA  GLU   289      12.778  41.927  91.815  1.00199.58           C
ATOM   2317  CB  GLU   289      13.963  41.937  90.828  1.00199.58           C
ATOM   2318  CG  GLU   289      13.553  42.141  89.364  1.00199.58           C
ATOM   2319  CD  GLU   289      12.454  43.188  89.271  1.00199.58           C
ATOM   2320  OE1 GLU   289      12.645  44.313  89.804  1.00199.58           O
ATOM   2321  OE2 GLU   289      11.399  42.867  88.660  1.00199.58           O
ATOM   2322  C   GLU   289      12.993  40.874  92.864  1.00199.58           C
ATOM   2323  O   GLU   289      14.085  40.672  93.399  1.00199.58           O
ATOM   2324  N   LEU   290      11.910  40.129  93.139  1.00117.68           N
ATOM   2325  CA  LEU   290      11.931  39.080  94.109  1.00117.68           C
ATOM   2326  CB  LEU   290      10.650  39.044  94.971  1.00117.68           C
ATOM   2327  CG  LEU   290      10.666  38.110  96.206  1.00117.68           C
ATOM   2328  CD1 LEU   290       9.306  38.151  96.922  1.00117.68           C
ATOM   2329  CD2 LEU   290      11.120  36.676  95.888  1.00117.68           C
ATOM   2330  C   LEU   290      11.994  37.804  93.325  1.00117.68           C
ATOM   2331  O   LEU   290      11.123  37.527  92.502  1.00117.68           O
ATOM   2332  N   TYR   291      13.027  36.979  93.590  1.00117.57           N
ATOM   2333  CA  TYR   291      13.237  35.745  92.881  1.00117.57           C
ATOM   2334  CB  TYR   291      14.722  35.485  92.561  1.00117.57           C
ATOM   2335  CG  TYR   291      15.249  36.480  91.590  1.00117.57           C
ATOM   2336  CD1 TYR   291      15.327  37.812  91.921  1.00117.57           C
ATOM   2337  CD2 TYR   291      15.720  36.065  90.365  1.00117.57           C
ATOM   2338  CE1 TYR   291      15.824  38.724  91.023  1.00117.57           C
ATOM   2339  CE2 TYR   291      16.218  36.974  89.462  1.00117.57           C
ATOM   2340  CZ  TYR   291      16.265  38.307  89.791  1.00117.57           C
ATOM   2341  OH  TYR   291      16.774  39.247  88.872  1.00117.57           O
ATOM   2342  C   TYR   291      12.867  34.611  93.793  1.00117.57           C
ATOM   2343  O   TYR   291      13.293  34.576  94.947  1.00117.57           O
ATOM   2344  N   HIS   292      12.056  33.647  93.301  1.00 96.59           N
ATOM   2345  CA  HIS   292      11.730  32.514  94.125  1.00 96.59           C
ATOM   2346  ND1 HIS   292      10.045  33.615  96.612  1.00 96.59           N
ATOM   2347  CG  HIS   292       9.643  33.408  95.311  1.00 96.59           C
ATOM   2348  CB  HIS   292      10.224  32.350  94.411  1.00 96.59           C
ATOM   2349  NE2 HIS   292       8.402  35.061  96.223  1.00 96.59           N
ATOM   2350  CD2 HIS   292       8.639  34.302  95.090  1.00 96.59           C
ATOM   2351  CE1 HIS   292       9.272  34.612  97.111  1.00 96.59           C
ATOM   2352  C   HIS   292      12.211  31.246  93.470  1.00 96.59           C
ATOM   2353  O   HIS   292      11.588  30.725  92.546  1.00 96.59           O
ATOM   2354  N   PHE   293      13.334  30.683  93.967  1.00 74.01           N
ATOM   2355  CA  PHE   293      13.850  29.461  93.405  1.00 74.01           C
ATOM   2356  CB  PHE   293      15.338  29.206  93.714  1.00 74.01           C
ATOM   2357  CG  PHE   293      16.149  30.144  92.887  1.00 74.01           C
ATOM   2358  CD1 PHE   293      16.353  31.444  93.287  1.00 74.01           C
ATOM   2359  CD2 PHE   293      16.713  29.718  91.705  1.00 74.01           C
ATOM   2360  CE1 PHE   293      17.105  32.302  92.518  1.00 74.01           C
ATOM   2361  CE2 PHE   293      17.466  30.571  90.933  1.00 74.01           C
ATOM   2362  CZ  PHE   293      17.662  31.868  91.339  1.00 74.01           C
ATOM   2363  C   PHE   293      13.062  28.330  93.989  1.00 74.01           C
ATOM   2364  O   PHE   293      13.045  28.122  95.202  1.00 74.01           O
ATOM   2365  N   ILE   294      12.385  27.555  93.117  1.00 82.77           N
ATOM   2366  CA  ILE   294      11.524  26.507  93.583  1.00 82.77           C
ATOM   2367  CB  ILE   294      10.089  26.944  93.654  1.00 82.77           C
ATOM   2368  CG1 ILE   294       9.632  27.410  92.260  1.00 82.77           C
ATOM   2369  CG2 ILE   294       9.941  28.000  94.762  1.00 82.77           C
ATOM   2370  CD1 ILE   294       8.138  27.703  92.148  1.00 82.77           C
ATOM   2371  C   ILE   294      11.574  25.334  92.659  1.00 82.77           C
ATOM   2372  O   ILE   294      12.274  25.328  91.648  1.00 82.77           O
ATOM   2373  N   GLY   295      10.850  24.267  93.051  1.00 44.74           N
ATOM   2374  CA  GLY   295      10.705  23.089  92.250  1.00 44.74           C
ATOM   2375  C   GLY   295       9.495  23.292  91.390  1.00 44.74           C
ATOM   2376  O   GLY   295       8.685  24.187  91.624  1.00 44.74           O
ATOM   2377  N   LYS   296       9.322  22.412  90.391  1.00143.51           N
ATOM   2378  CA  LYS   296       8.255  22.509  89.427  1.00143.51           C
ATOM   2379  CB  LYS   296       8.325  21.412  88.353  1.00143.51           C
ATOM   2380  CG  LYS   296       8.190  20.001  88.917  1.00143.51           C
ATOM   2381  CD  LYS   296       7.901  18.957  87.840  1.00143.51           C
ATOM   2382  CE  LYS   296       9.060  18.746  86.862  1.00143.51           C
ATOM   2383  NZ  LYS   296       8.726  17.679  85.890  1.00143.51           N
ATOM   2384  C   LYS   296       6.923  22.422  90.085  1.00143.51           C
ATOM   2385  O   LYS   296       5.989  23.119  89.693  1.00143.51           O
ATOM   2386  N   ASP   297       6.803  21.584  91.123  1.00 60.96           N
ATOM   2387  CA  ASP   297       5.520  21.381  91.730  1.00 60.96           C
ATOM   2388  CB  ASP   297       5.572  20.391  92.907  1.00 60.96           C
ATOM   2389  CG  ASP   297       5.861  19.004  92.344  1.00 60.96           C
ATOM   2390  OD1 ASP   297       5.249  18.646  91.302  1.00 60.96           O
ATOM   2391  OD2 ASP   297       6.695  18.282  92.953  1.00 60.96           O
ATOM   2392  C   ASP   297       5.032  22.695  92.255  1.00 60.96           C
ATOM   2393  O   ASP   297       3.832  22.961  92.283  1.00 60.96           O
ATOM   2394  N   ILE   298       5.985  23.536  92.685  1.00 84.78           N
ATOM   2395  CA  ILE   298       5.820  24.807  93.326  1.00 84.78           C
ATOM   2396  CB  ILE   298       7.125  25.280  93.886  1.00 84.78           C
ATOM   2397  CG1 ILE   298       7.691  24.221  94.848  1.00 84.78           C
ATOM   2398  CG2 ILE   298       6.882  26.615  94.578  1.00 84.78           C
ATOM   2399  CD1 ILE   298       9.130  24.493  95.281  1.00 84.78           C
ATOM   2400  C   ILE   298       5.222  25.882  92.448  1.00 84.78           C
ATOM   2401  O   ILE   298       4.590  26.802  92.963  1.00 84.78           O
ATOM   2402  N   VAL   299       5.418  25.832  91.115  1.00119.49           N
ATOM   2403  CA  VAL   299       5.059  26.925  90.241  1.00119.49           C
ATOM   2404  CB  VAL   299       5.267  26.587  88.791  1.00119.49           C
ATOM   2405  CG1 VAL   299       6.770  26.358  88.553  1.00119.49           C
ATOM   2406  CG2 VAL   299       4.389  25.375  88.436  1.00119.49           C
ATOM   2407  C   VAL   299       3.638  27.405  90.398  1.00119.49           C
ATOM   2408  O   VAL   299       3.421  28.607  90.555  1.00119.49           O
ATOM   2409  N   TYR   300       2.625  26.520  90.392  1.00108.04           N
ATOM   2410  CA  TYR   300       1.273  27.011  90.437  1.00108.04           C
ATOM   2411  CB  TYR   300       0.237  25.889  90.281  1.00108.04           C
ATOM   2412  CG  TYR   300       0.400  25.450  88.866  1.00108.04           C
ATOM   2413  CD1 TYR   300       1.466  24.658  88.502  1.00108.04           C
ATOM   2414  CD2 TYR   300      -0.505  25.838  87.904  1.00108.04           C
ATOM   2415  CE1 TYR   300       1.624  24.258  87.197  1.00108.04           C
ATOM   2416  CE2 TYR   300      -0.352  25.440  86.597  1.00108.04           C
ATOM   2417  CZ  TYR   300       0.714  24.648  86.243  1.00108.04           C
ATOM   2418  OH  TYR   300       0.875  24.238  84.904  1.00108.04           O
ATOM   2419  C   TYR   300       1.034  27.779  91.701  1.00108.04           C
ATOM   2420  O   TYR   300       0.459  28.865  91.665  1.00108.04           O
ATOM   2421  N   PHE   301       1.499  27.257  92.849  1.00 89.46           N
ATOM   2422  CA  PHE   301       1.297  27.891  94.123  1.00 89.46           C
ATOM   2423  CB  PHE   301       1.899  27.037  95.255  1.00 89.46           C
ATOM   2424  CG  PHE   301       1.744  27.725  96.566  1.00 89.46           C
ATOM   2425  CD1 PHE   301       0.566  27.638  97.271  1.00 89.46           C
ATOM   2426  CD2 PHE   301       2.780  28.462  97.092  1.00 89.46           C
ATOM   2427  CE1 PHE   301       0.426  28.272  98.482  1.00 89.46           C
ATOM   2428  CE2 PHE   301       2.645  29.097  98.303  1.00 89.46           C
ATOM   2429  CZ  PHE   301       1.466  29.004  99.002  1.00 89.46           C
ATOM   2430  C   PHE   301       1.942  29.249  94.120  1.00 89.46           C
ATOM   2431  O   PHE   301       1.327  30.237  94.519  1.00 89.46           O
ATOM   2432  N   HIS   302       3.207  29.335  93.664  1.00108.91           N
ATOM   2433  CA  HIS   302       3.933  30.578  93.645  1.00108.91           C
ATOM   2434  ND1 HIS   302       6.969  31.212  95.373  1.00108.91           N
ATOM   2435  CG  HIS   302       6.144  30.260  94.814  1.00108.91           C
ATOM   2436  CB  HIS   302       5.455  30.420  93.487  1.00108.91           C
ATOM   2437  NE2 HIS   302       6.886  29.526  96.817  1.00108.91           N
ATOM   2438  CD2 HIS   302       6.103  29.241  95.714  1.00108.91           C
ATOM   2439  CE1 HIS   302       7.385  30.721  96.568  1.00108.91           C
ATOM   2440  C   HIS   302       3.420  31.534  92.612  1.00108.91           C
ATOM   2441  O   HIS   302       3.621  32.740  92.740  1.00108.91           O
ATOM   2442  N   SER   303       2.874  31.030  91.491  1.00 96.63           N
ATOM   2443  CA  SER   303       2.347  31.915  90.489  1.00 96.63           C
ATOM   2444  CB  SER   303       2.375  31.304  89.075  1.00 96.63           C
ATOM   2445  OG  SER   303       1.553  30.149  89.009  1.00 96.63           O
ATOM   2446  C   SER   303       0.931  32.360  90.764  1.00 96.63           C
ATOM   2447  O   SER   303       0.533  33.411  90.260  1.00 96.63           O
ATOM   2448  N   LEU   304       0.066  31.471  91.321  1.00161.76           N
ATOM   2449  CA  LEU   304      -1.290  31.852  91.652  1.00161.76           C
ATOM   2450  CB  LEU   304      -2.289  30.700  91.443  1.00161.76           C
ATOM   2451  CG  LEU   304      -2.432  30.205  89.993  1.00161.76           C
ATOM   2452  CD1 LEU   304      -2.987  31.305  89.076  1.00161.76           C
ATOM   2453  CD2 LEU   304      -1.129  29.571  89.483  1.00161.76           C
ATOM   2454  C   LEU   304      -1.592  32.335  93.049  1.00161.76           C
ATOM   2455  O   LEU   304      -1.853  33.510  93.304  1.00161.76           O
ATOM   2456  N   PHE   305      -1.534  31.363  93.994  1.00 84.84           N
ATOM   2457  CA  PHE   305      -2.023  31.476  95.346  1.00 84.84           C
ATOM   2458  CB  PHE   305      -2.086  30.121  96.066  1.00 84.84           C
ATOM   2459  CG  PHE   305      -3.071  29.270  95.344  1.00 84.84           C
ATOM   2460  CD1 PHE   305      -4.423  29.471  95.501  1.00 84.84           C
ATOM   2461  CD2 PHE   305      -2.639  28.260  94.515  1.00 84.84           C
ATOM   2462  CE1 PHE   305      -5.329  28.679  94.836  1.00 84.84           C
ATOM   2463  CE2 PHE   305      -3.539  27.465  93.848  1.00 84.84           C
ATOM   2464  CZ  PHE   305      -4.888  27.676  94.007  1.00 84.84           C
ATOM   2465  C   PHE   305      -1.204  32.379  96.198  1.00 84.84           C
ATOM   2466  O   PHE   305      -1.736  33.244  96.890  1.00 84.84           O
ATOM   2467  N   TRP   306       0.123  32.197  96.166  1.00114.82           N
ATOM   2468  CA  TRP   306       0.993  32.986  96.981  1.00114.82           C
ATOM   2469  CB  TRP   306       2.470  32.576  96.821  1.00114.82           C
ATOM   2470  CG  TRP   306       3.519  33.567  97.281  1.00114.82           C
ATOM   2471  CD2 TRP   306       3.620  34.134  98.597  1.00114.82           C
ATOM   2472  CD1 TRP   306       4.519  34.130  96.544  1.00114.82           C
ATOM   2473  NE1 TRP   306       5.271  34.972  97.330  1.00114.82           N
ATOM   2474  CE2 TRP   306       4.720  34.993  98.593  1.00114.82           C
ATOM   2475  CE3 TRP   306       2.855  33.967  99.711  1.00114.82           C
ATOM   2476  CZ2 TRP   306       5.075  35.690  99.714  1.00114.82           C
ATOM   2477  CZ3 TRP   306       3.221  34.659 100.844  1.00114.82           C
ATOM   2478  CH2 TRP   306       4.311  35.504 100.846  1.00114.82           C
ATOM   2479  C   TRP   306       0.818  34.418  96.615  1.00114.82           C
ATOM   2480  O   TRP   306       0.731  35.259  97.503  1.00114.82           O
ATOM   2481  N   PRO   307       0.759  34.740  95.355  1.00 86.88           N
ATOM   2482  CA  PRO   307       0.582  36.114  94.993  1.00 86.88           C
ATOM   2483  CD  PRO   307       1.484  34.000  94.335  1.00 86.88           C
ATOM   2484  CB  PRO   307       0.801  36.177  93.483  1.00 86.88           C
ATOM   2485  CG  PRO   307       1.786  35.021  93.223  1.00 86.88           C
ATOM   2486  C   PRO   307      -0.726  36.656  95.477  1.00 86.88           C
ATOM   2487  O   PRO   307      -0.765  37.805  95.911  1.00 86.88           O
ATOM   2488  N   ALA   308      -1.803  35.850  95.424  1.00 48.66           N
ATOM   2489  CA  ALA   308      -3.102  36.283  95.843  1.00 48.66           C
ATOM   2490  CB  ALA   308      -4.185  35.223  95.584  1.00 48.66           C
ATOM   2491  C   ALA   308      -3.080  36.552  97.312  1.00 48.66           C
ATOM   2492  O   ALA   308      -3.650  37.536  97.780  1.00 48.66           O
ATOM   2493  N   MET   309      -2.400  35.690  98.090  1.00152.44           N
ATOM   2494  CA  MET   309      -2.422  35.899  99.504  1.00152.44           C
ATOM   2495  CB  MET   309      -1.753  34.795 100.344  1.00152.44           C
ATOM   2496  CG  MET   309      -0.228  34.764 100.352  1.00152.44           C
ATOM   2497  SD  MET   309       0.432  33.568 101.554  1.00152.44           S
ATOM   2498  CE  MET   309      -0.142  34.474 103.020  1.00152.44           C
ATOM   2499  C   MET   309      -1.798  37.225  99.781  1.00152.44           C
ATOM   2500  O   MET   309      -2.219  37.931 100.695  1.00152.44           O
ATOM   2501  N   LEU   310      -0.766  37.597  99.004  1.00 67.23           N
ATOM   2502  CA  LEU   310      -0.148  38.876  99.201  1.00 67.23           C
ATOM   2503  CB  LEU   310       1.161  39.053  98.417  1.00 67.23           C
ATOM   2504  CG  LEU   310       2.289  38.148  98.952  1.00 67.23           C
ATOM   2505  CD1 LEU   310       3.628  38.455  98.262  1.00 67.23           C
ATOM   2506  CD2 LEU   310       2.378  38.212 100.487  1.00 67.23           C
ATOM   2507  C   LEU   310      -1.106  39.976  98.849  1.00 67.23           C
ATOM   2508  O   LEU   310      -1.176  40.986  99.547  1.00 67.23           O
ATOM   2509  N   GLU   311      -1.877  39.817  97.757  1.00 57.25           N
ATOM   2510  CA  GLU   311      -2.791  40.841  97.331  1.00 57.25           C
ATOM   2511  CB  GLU   311      -3.364  40.588  95.926  1.00 57.25           C
ATOM   2512  CG  GLU   311      -2.290  40.707  94.839  1.00 57.25           C
ATOM   2513  CD  GLU   311      -2.936  40.492  93.478  1.00 57.25           C
ATOM   2514  OE1 GLU   311      -3.641  39.462  93.313  1.00 57.25           O
ATOM   2515  OE2 GLU   311      -2.735  41.360  92.587  1.00 57.25           O
ATOM   2516  C   GLU   311      -3.910  40.991  98.321  1.00 57.25           C
ATOM   2517  O   GLU   311      -4.408  42.095  98.529  1.00 57.25           O
ATOM   2518  N   GLY   312      -4.330  39.886  98.969  1.00 54.20           N
ATOM   2519  CA  GLY   312      -5.404  39.914  99.928  1.00 54.20           C
ATOM   2520  C   GLY   312      -5.014  40.859 101.019  1.00 54.20           C
ATOM   2521  O   GLY   312      -5.857  41.471 101.674  1.00 54.20           O
ATOM   2522  N   SER   313      -3.707  40.911 101.308  1.00188.25           N
ATOM   2523  CA  SER   313      -3.123  41.857 102.211  1.00188.25           C
ATOM   2524  CB  SER   313      -1.953  41.282 103.026  1.00188.25           C
ATOM   2525  OG  SER   313      -2.426  40.289 103.925  1.00188.25           O
ATOM   2526  C   SER   313      -2.581  42.881 101.276  1.00188.25           C
ATOM   2527  O   SER   313      -3.299  43.358 100.410  1.00188.25           O
ATOM   2528  N   ASN   314      -1.333  43.329 101.462  1.00275.70           N
ATOM   2529  CA  ASN   314      -0.744  44.182 100.448  1.00275.70           C
ATOM   2530  CB  ASN   314      -0.997  45.685 100.683  1.00275.70           C
ATOM   2531  CG  ASN   314      -2.486  45.971 100.558  1.00275.70           C
ATOM   2532  OD1 ASN   314      -3.251  45.771 101.501  1.00275.70           O
ATOM   2533  ND2 ASN   314      -2.910  46.459  99.362  1.00275.70           N
ATOM   2534  C   ASN   314       0.802  44.029 100.478  1.00275.70           C
ATOM   2535  O   ASN   314       1.362  44.091 101.570  1.00275.70           O
ATOM   2536  N   PHE   315       1.535  43.862  99.311  1.00176.31           N
ATOM   2537  CA  PHE   315       3.000  43.687  99.228  1.00176.31           C
ATOM   2538  CB  PHE   315       3.546  42.364  99.813  1.00176.31           C
ATOM   2539  CG  PHE   315       3.421  42.301 101.298  1.00176.31           C
ATOM   2540  CD1 PHE   315       4.322  42.960 102.104  1.00176.31           C
ATOM   2541  CD2 PHE   315       2.407  41.581 101.888  1.00176.31           C
ATOM   2542  CE1 PHE   315       4.213  42.903 103.474  1.00176.31           C
ATOM   2543  CE2 PHE   315       2.293  41.519 103.258  1.00176.31           C
ATOM   2544  CZ  PHE   315       3.197  42.181 104.053  1.00176.31           C
ATOM   2545  C   PHE   315       3.492  43.640  97.781  1.00176.31           C
ATOM   2546  O   PHE   315       2.749  43.932  96.847  1.00176.31           O
ATOM   2547  N   ARG   316       4.800  43.276  97.586  1.00184.66           N
ATOM   2548  CA  ARG   316       5.476  43.119  96.304  1.00184.66           C
ATOM   2549  CB  ARG   316       7.006  43.200  96.382  1.00184.66           C
ATOM   2550  CG  ARG   316       7.536  44.617  96.579  1.00184.66           C
ATOM   2551  CD  ARG   316       7.328  45.514  95.358  1.00184.66           C
ATOM   2552  NE  ARG   316       8.222  46.689  95.528  1.00184.66           N
ATOM   2553  CZ  ARG   316       9.521  46.598  95.119  1.00184.66           C
ATOM   2554  NH1 ARG   316       9.916  45.515  94.396  1.00184.66           N
ATOM   2555  NH2 ARG   316      10.407  47.596  95.409  1.00184.66           N
ATOM   2556  C   ARG   316       5.162  41.760  95.740  1.00184.66           C
ATOM   2557  O   ARG   316       4.697  40.884  96.464  1.00184.66           O
ATOM   2558  N   LYS   317       5.414  41.542  94.423  1.00 99.81           N
ATOM   2559  CA  LYS   317       5.054  40.288  93.801  1.00 99.81           C
ATOM   2560  CB  LYS   317       4.128  40.447  92.587  1.00 99.81           C
ATOM   2561  CG  LYS   317       2.747  41.009  92.922  1.00 99.81           C
ATOM   2562  CD  LYS   317       2.766  42.488  93.303  1.00 99.81           C
ATOM   2563  CE  LYS   317       1.377  43.044  93.616  1.00 99.81           C
ATOM   2564  NZ  LYS   317       1.466  44.494  93.897  1.00 99.81           N
ATOM   2565  C   LYS   317       6.276  39.586  93.291  1.00 99.81           C
ATOM   2566  O   LYS   317       7.342  40.177  93.140  1.00 99.81           O
ATOM   2567  N   PRO   318       6.129  38.311  93.022  1.00 93.25           N
ATOM   2568  CA  PRO   318       7.224  37.525  92.524  1.00 93.25           C
ATOM   2569  CD  PRO   318       5.142  37.498  93.714  1.00 93.25           C
ATOM   2570  CB  PRO   318       6.737  36.078  92.536  1.00 93.25           C
ATOM   2571  CG  PRO   318       5.701  36.064  93.678  1.00 93.25           C
ATOM   2572  C   PRO   318       7.686  38.024  91.196  1.00 93.25           C
ATOM   2573  O   PRO   318       6.911  37.981  90.242  1.00 93.25           O
ATOM   2574  N   SER   319       8.947  38.490  91.104  1.00 94.25           N
ATOM   2575  CA  SER   319       9.427  38.935  89.832  1.00 94.25           C
ATOM   2576  CB  SER   319      10.759  39.692  89.904  1.00 94.25           C
ATOM   2577  OG  SER   319      10.534  40.965  90.490  1.00 94.25           O
ATOM   2578  C   SER   319       9.594  37.740  88.957  1.00 94.25           C
ATOM   2579  O   SER   319       9.117  37.716  87.824  1.00 94.25           O
ATOM   2580  N   ASN   320      10.270  36.699  89.480  1.00109.45           N
ATOM   2581  CA  ASN   320      10.503  35.509  88.712  1.00109.45           C
ATOM   2582  CB  ASN   320      11.879  35.497  88.039  1.00109.45           C
ATOM   2583  CG  ASN   320      12.887  35.723  89.152  1.00109.45           C
ATOM   2584  OD1 ASN   320      13.358  34.788  89.797  1.00109.45           O
ATOM   2585  ND2 ASN   320      13.208  37.023  89.393  1.00109.45           N
ATOM   2586  C   ASN   320      10.442  34.325  89.626  1.00109.45           C
ATOM   2587  O   ASN   320      10.677  34.445  90.828  1.00109.45           O
ATOM   2588  N   LEU   321      10.092  33.141  89.075  1.00125.73           N
ATOM   2589  CA  LEU   321      10.050  31.974  89.914  1.00125.73           C
ATOM   2590  CB  LEU   321       8.614  31.487  90.182  1.00125.73           C
ATOM   2591  CG  LEU   321       7.710  32.519  90.883  1.00125.73           C
ATOM   2592  CD1 LEU   321       8.216  32.854  92.295  1.00125.73           C
ATOM   2593  CD2 LEU   321       7.497  33.765  90.009  1.00125.73           C
ATOM   2594  C   LEU   321      10.756  30.841  89.217  1.00125.73           C
ATOM   2595  O   LEU   321      10.117  29.926  88.699  1.00125.73           O
ATOM   2596  N   PHE   322      12.103  30.826  89.255  1.00 77.52           N
ATOM   2597  CA  PHE   322      12.857  29.811  88.568  1.00 77.52           C
ATOM   2598  CB  PHE   322      14.373  30.077  88.589  1.00 77.52           C
ATOM   2599  CG  PHE   322      14.583  31.344  87.828  1.00 77.52           C
ATOM   2600  CD1 PHE   322      14.662  31.320  86.456  1.00 77.52           C
ATOM   2601  CD2 PHE   322      14.676  32.555  88.478  1.00 77.52           C
ATOM   2602  CE1 PHE   322      14.847  32.480  85.742  1.00 77.52           C
ATOM   2603  CE2 PHE   322      14.863  33.718  87.768  1.00 77.52           C
ATOM   2604  CZ  PHE   322      14.950  33.682  86.398  1.00 77.52           C
ATOM   2605  C   PHE   322      12.568  28.478  89.186  1.00 77.52           C
ATOM   2606  O   PHE   322      12.539  28.322  90.405  1.00 77.52           O
ATOM   2607  N   VAL   323      12.350  27.461  88.332  1.00 75.38           N
ATOM   2608  CA  VAL   323      11.946  26.171  88.813  1.00 75.38           C
ATOM   2609  CB  VAL   323      10.523  25.948  88.480  1.00 75.38           C
ATOM   2610  CG1 VAL   323      10.256  24.477  88.708  1.00 75.38           C
ATOM   2611  CG2 VAL   323       9.657  26.900  89.321  1.00 75.38           C
ATOM   2612  C   VAL   323      12.735  25.086  88.135  1.00 75.38           C
ATOM   2613  O   VAL   323      13.090  25.223  86.967  1.00 75.38           O
ATOM   2614  N   HIS   324      13.021  23.966  88.850  1.00108.98           N
ATOM   2615  CA  HIS   324      13.750  22.896  88.217  1.00108.98           C
ATOM   2616  ND1 HIS   324      15.937  25.080  89.262  1.00108.98           N
ATOM   2617  CG  HIS   324      15.957  23.946  88.487  1.00108.98           C
ATOM   2618  CB  HIS   324      15.162  22.714  88.785  1.00108.98           C
ATOM   2619  NE2 HIS   324      17.245  25.525  87.521  1.00108.98           N
ATOM   2620  CD2 HIS   324      16.765  24.233  87.426  1.00108.98           C
ATOM   2621  CE1 HIS   324      16.722  25.996  88.638  1.00108.98           C
ATOM   2622  C   HIS   324      12.992  21.609  88.312  1.00108.98           C
ATOM   2623  O   HIS   324      12.089  21.442  89.130  1.00108.98           O
ATOM   2624  N   GLY   325      13.361  20.645  87.447  1.00 52.01           N
ATOM   2625  CA  GLY   325      12.648  19.402  87.367  1.00 52.01           C
ATOM   2626  C   GLY   325      13.124  18.498  88.459  1.00 52.01           C
ATOM   2627  O   GLY   325      13.839  18.910  89.368  1.00 52.01           O
ATOM   2628  N   TYR   326      12.705  17.222  88.374  1.00169.62           N
ATOM   2629  CA  TYR   326      12.967  16.173  89.321  1.00169.62           C
ATOM   2630  CB  TYR   326      11.978  14.995  89.254  1.00169.62           C
ATOM   2631  CG  TYR   326      10.595  15.495  89.466  1.00169.62           C
ATOM   2632  CD1 TYR   326      10.126  15.756  90.733  1.00169.62           C
ATOM   2633  CD2 TYR   326       9.769  15.710  88.389  1.00169.62           C
ATOM   2634  CE1 TYR   326       8.847  16.222  90.930  1.00169.62           C
ATOM   2635  CE2 TYR   326       8.490  16.172  88.582  1.00169.62           C
ATOM   2636  CZ  TYR   326       8.024  16.432  89.851  1.00169.62           C
ATOM   2637  OH  TYR   326       6.711  16.910  90.043  1.00169.62           O
ATOM   2638  C   TYR   326      14.285  15.550  88.997  1.00169.62           C
ATOM   2639  O   TYR   326      14.798  15.703  87.895  1.00169.62           O
ATOM   2640  N   VAL   327      14.905  14.886  89.994  1.00 57.06           N
ATOM   2641  CA  VAL   327      16.109  14.144  89.756  1.00 57.06           C
ATOM   2642  CB  VAL   327      17.248  14.537  90.651  1.00 57.06           C
ATOM   2643  CG1 VAL   327      18.447  13.620  90.355  1.00 57.06           C
ATOM   2644  CG2 VAL   327      17.538  16.034  90.448  1.00 57.06           C
ATOM   2645  C   VAL   327      15.814  12.696  90.036  1.00 57.06           C
ATOM   2646  O   VAL   327      14.929  12.366  90.825  1.00 57.06           O
ATOM   2647  N   THR   328      16.544  11.782  89.363  1.00 46.08           N
ATOM   2648  CA  THR   328      16.332  10.375  89.580  1.00 46.08           C
ATOM   2649  CB  THR   328      15.846   9.655  88.352  1.00 46.08           C
ATOM   2650  OG1 THR   328      16.772   9.822  87.289  1.00 46.08           O
ATOM   2651  CG2 THR   328      14.473  10.219  87.951  1.00 46.08           C
ATOM   2652  C   THR   328      17.642   9.769  89.981  1.00 46.08           C
ATOM   2653  O   THR   328      18.701  10.334  89.720  1.00 46.08           O
ATOM   2654  N   VAL   329      17.602   8.614  90.678  1.00106.89           N
ATOM   2655  CA  VAL   329      18.806   7.943  91.064  1.00106.89           C
ATOM   2656  CB  VAL   329      18.965   7.755  92.547  1.00106.89           C
ATOM   2657  CG1 VAL   329      17.792   6.916  93.082  1.00106.89           C
ATOM   2658  CG2 VAL   329      20.344   7.118  92.799  1.00106.89           C
ATOM   2659  C   VAL   329      18.851   6.591  90.431  1.00106.89           C
ATOM   2660  O   VAL   329      17.959   5.760  90.601  1.00106.89           O
ATOM   2661  N   ASN   330      19.922   6.352  89.657  1.00 72.52           N
ATOM   2662  CA  ASN   330      20.165   5.068  89.077  1.00 72.52           C
ATOM   2663  CB  ASN   330      20.405   4.001  90.158  1.00 72.52           C
ATOM   2664  CG  ASN   330      21.525   4.488  91.069  1.00 72.52           C
ATOM   2665  OD1 ASN   330      21.528   4.209  92.267  1.00 72.52           O
ATOM   2666  ND2 ASN   330      22.495   5.250  90.495  1.00 72.52           N
ATOM   2667  C   ASN   330      18.969   4.638  88.275  1.00 72.52           C
ATOM   2668  O   ASN   330      18.681   3.444  88.195  1.00 72.52           O
ATOM   2669  N   GLY   331      18.243   5.589  87.652  1.00 22.62           N
ATOM   2670  CA  GLY   331      17.139   5.231  86.801  1.00 22.62           C
ATOM   2671  C   GLY   331      15.859   5.106  87.577  1.00 22.62           C
ATOM   2672  O   GLY   331      14.830   4.748  87.006  1.00 22.62           O
ATOM   2673  N   ALA   332      15.869   5.399  88.892  1.00 36.64           N
ATOM   2674  CA  ALA   332      14.658   5.267  89.660  1.00 36.64           C
ATOM   2675  CB  ALA   332      14.745   4.191  90.759  1.00 36.64           C
ATOM   2676  C   ALA   332      14.408   6.578  90.339  1.00 36.64           C
ATOM   2677  O   ALA   332      15.329   7.359  90.541  1.00 36.64           O
ATOM   2678  N   LYS   333      13.143   6.872  90.701  1.00155.42           N
ATOM   2679  CA  LYS   333      12.826   8.135  91.311  1.00155.42           C
ATOM   2680  CB  LYS   333      11.325   8.476  91.255  1.00155.42           C
ATOM   2681  CG  LYS   333      10.461   7.581  92.148  1.00155.42           C
ATOM   2682  CD  LYS   333      10.665   6.086  91.902  1.00155.42           C
ATOM   2683  CE  LYS   333      10.157   5.599  90.546  1.00155.42           C
ATOM   2684  NZ  LYS   333      10.648   4.225  90.301  1.00155.42           N
ATOM   2685  C   LYS   333      13.227   8.106  92.754  1.00155.42           C
ATOM   2686  O   LYS   333      13.302   7.045  93.372  1.00155.42           O
ATOM   2687  N   MET   334      13.507   9.300  93.318  1.00134.25           N
ATOM   2688  CA  MET   334      13.863   9.448  94.701  1.00134.25           C
ATOM   2689  CB  MET   334      13.998  10.930  95.096  1.00134.25           C
ATOM   2690  CG  MET   334      12.684  11.691  94.884  1.00134.25           C
ATOM   2691  SD  MET   334      12.722  13.469  95.244  1.00134.25           S
ATOM   2692  CE  MET   334      10.982  13.769  94.815  1.00134.25           C
ATOM   2693  C   MET   334      12.702   8.919  95.477  1.00134.25           C
ATOM   2694  O   MET   334      11.553   9.205  95.146  1.00134.25           O
ATOM   2695  N   SER   335      12.956   8.109  96.524  1.00107.44           N
ATOM   2696  CA  SER   335      11.810   7.632  97.238  1.00107.44           C
ATOM   2697  CB  SER   335      11.377   6.229  96.805  1.00107.44           C
ATOM   2698  OG  SER   335      12.427   5.326  97.099  1.00107.44           O
ATOM   2699  C   SER   335      12.126   7.557  98.693  1.00107.44           C
ATOM   2700  O   SER   335      13.015   6.822  99.120  1.00107.44           O
ATOM   2701  N   LYS   336      11.382   8.326  99.502  1.00117.61           N
ATOM   2702  CA  LYS   336      11.579   8.288 100.916  1.00117.61           C
ATOM   2703  CB  LYS   336      10.749   9.354 101.647  1.00117.61           C
ATOM   2704  CG  LYS   336      10.980  10.763 101.097  1.00117.61           C
ATOM   2705  CD  LYS   336      12.446  11.199 101.074  1.00117.61           C
ATOM   2706  CE  LYS   336      12.977  11.676 102.427  1.00117.61           C
ATOM   2707  NZ  LYS   336      14.381  12.122 102.285  1.00117.61           N
ATOM   2708  C   LYS   336      11.121   6.947 101.399  1.00117.61           C
ATOM   2709  O   LYS   336      11.753   6.331 102.256  1.00117.61           O
ATOM   2710  N   SER   337       9.993   6.461 100.845  1.00 80.80           N
ATOM   2711  CA  SER   337       9.427   5.212 101.269  1.00 80.80           C
ATOM   2712  CB  SER   337       8.120   4.878 100.527  1.00 80.80           C
ATOM   2713  OG  SER   337       8.363   4.724  99.136  1.00 80.80           O
ATOM   2714  C   SER   337      10.401   4.110 101.014  1.00 80.80           C
ATOM   2715  O   SER   337      10.801   3.396 101.933  1.00 80.80           O
ATOM   2716  N   ARG   338      10.838   3.958  99.753  1.00 80.52           N
ATOM   2717  CA  ARG   338      11.780   2.921  99.466  1.00 80.52           C
ATOM   2718  CB  ARG   338      12.114   2.721  97.981  1.00 80.52           C
ATOM   2719  CG  ARG   338      13.172   1.636  97.770  1.00 80.52           C
ATOM   2720  CD  ARG   338      13.684   1.536  96.333  1.00 80.52           C
ATOM   2721  NE  ARG   338      14.830   0.584  96.339  1.00 80.52           N
ATOM   2722  CZ  ARG   338      15.516   0.325  95.188  1.00 80.52           C
ATOM   2723  NH1 ARG   338      15.138   0.910  94.014  1.00 80.52           N
ATOM   2724  NH2 ARG   338      16.592  -0.515  95.214  1.00 80.52           N
ATOM   2725  C   ARG   338      13.033   3.271 100.187  1.00 80.52           C
ATOM   2726  O   ARG   338      13.848   2.407 100.497  1.00 80.52           O
ATOM   2727  N   GLY   339      13.249   4.570 100.446  1.00 28.33           N
ATOM   2728  CA  GLY   339      14.435   4.918 101.164  1.00 28.33           C
ATOM   2729  C   GLY   339      15.549   4.960 100.181  1.00 28.33           C
ATOM   2730  O   GLY   339      16.702   4.709 100.526  1.00 28.33           O
ATOM   2731  N   THR   340      15.218   5.255  98.909  1.00 53.10           N
ATOM   2732  CA  THR   340      16.253   5.313  97.926  1.00 53.10           C
ATOM   2733  CB  THR   340      15.987   4.463  96.721  1.00 53.10           C
ATOM   2734  OG1 THR   340      15.861   3.097  97.095  1.00 53.10           O
ATOM   2735  CG2 THR   340      17.161   4.641  95.747  1.00 53.10           C
ATOM   2736  C   THR   340      16.426   6.718  97.445  1.00 53.10           C
ATOM   2737  O   THR   340      15.561   7.270  96.765  1.00 53.10           O
ATOM   2738  N   PHE   341      17.556   7.347  97.823  1.00119.11           N
ATOM   2739  CA  PHE   341      17.895   8.623  97.269  1.00119.11           C
ATOM   2740  CB  PHE   341      16.907   9.767  97.523  1.00119.11           C
ATOM   2741  CG  PHE   341      17.187  10.695  96.388  1.00119.11           C
ATOM   2742  CD1 PHE   341      16.874  10.301  95.107  1.00119.11           C
ATOM   2743  CD2 PHE   341      17.743  11.935  96.571  1.00119.11           C
ATOM   2744  CE1 PHE   341      17.112  11.124  94.032  1.00119.11           C
ATOM   2745  CE2 PHE   341      17.986  12.768  95.504  1.00119.11           C
ATOM   2746  CZ  PHE   341      17.671  12.362  94.230  1.00119.11           C
ATOM   2747  C   PHE   341      19.242   8.993  97.797  1.00119.11           C
ATOM   2748  O   PHE   341      19.846   8.233  98.552  1.00119.11           O
ATOM   2749  N   ILE   342      19.780  10.158  97.383  1.00155.59           N
ATOM   2750  CA  ILE   342      21.069  10.494  97.902  1.00155.59           C
ATOM   2751  CB  ILE   342      22.100  10.797  96.840  1.00155.59           C
ATOM   2752  CG1 ILE   342      23.499  10.822  97.469  1.00155.59           C
ATOM   2753  CG2 ILE   342      21.724  12.081  96.087  1.00155.59           C
ATOM   2754  CD1 ILE   342      23.930   9.467  98.027  1.00155.59           C
ATOM   2755  C   ILE   342      20.916  11.633  98.866  1.00155.59           C
ATOM   2756  O   ILE   342      20.645  12.775  98.496  1.00155.59           O
ATOM   2757  N   LYS   343      21.076  11.328 100.167  1.00 58.51           N
ATOM   2758  CA  LYS   343      20.919  12.333 101.171  1.00 58.51           C
ATOM   2759  CB  LYS   343      20.518  11.749 102.534  1.00 58.51           C
ATOM   2760  CG  LYS   343      19.102  11.176 102.448  1.00 58.51           C
ATOM   2761  CD  LYS   343      18.702  10.216 103.564  1.00 58.51           C
ATOM   2762  CE  LYS   343      17.282   9.674 103.382  1.00 58.51           C
ATOM   2763  NZ  LYS   343      17.032   8.576 104.339  1.00 58.51           N
ATOM   2764  C   LYS   343      22.189  13.110 101.262  1.00 58.51           C
ATOM   2765  O   LYS   343      23.287  12.557 101.289  1.00 58.51           O
ATOM   2766  N   ALA   344      22.051  14.445 101.321  1.00 37.45           N
ATOM   2767  CA  ALA   344      23.189  15.313 101.294  1.00 37.45           C
ATOM   2768  CB  ALA   344      22.806  16.801 101.346  1.00 37.45           C
ATOM   2769  C   ALA   344      24.060  15.042 102.477  1.00 37.45           C
ATOM   2770  O   ALA   344      25.275  14.930 102.342  1.00 37.45           O
ATOM   2771  N   SER   345      23.460  14.893 103.671  1.00 78.12           N
ATOM   2772  CA  SER   345      24.239  14.739 104.865  1.00 78.12           C
ATOM   2773  CB  SER   345      23.376  14.673 106.141  1.00 78.12           C
ATOM   2774  OG  SER   345      22.548  13.520 106.121  1.00 78.12           O
ATOM   2775  C   SER   345      25.056  13.491 104.788  1.00 78.12           C
ATOM   2776  O   SER   345      26.221  13.490 105.181  1.00 78.12           O
ATOM   2777  N   THR   346      24.463  12.383 104.308  1.00105.55           N
ATOM   2778  CA  THR   346      25.194  11.150 104.223  1.00105.55           C
ATOM   2779  CB  THR   346      24.317   9.985 103.877  1.00105.55           C
ATOM   2780  OG1 THR   346      23.685  10.201 102.623  1.00105.55           O
ATOM   2781  CG2 THR   346      23.266   9.822 104.989  1.00105.55           C
ATOM   2782  C   THR   346      26.265  11.250 103.178  1.00105.55           C
ATOM   2783  O   THR   346      27.424  10.923 103.424  1.00105.55           O
ATOM   2784  N   TRP   347      25.907  11.765 101.991  1.00 59.16           N
ATOM   2785  CA  TRP   347      26.805  11.843 100.872  1.00 59.16           C
ATOM   2786  CB  TRP   347      26.151  12.511  99.656  1.00 59.16           C
ATOM   2787  CG  TRP   347      27.103  12.743  98.514  1.00 59.16           C
ATOM   2788  CD2 TRP   347      27.400  11.760  97.515  1.00 59.16           C
ATOM   2789  CD1 TRP   347      27.837  13.850  98.199  1.00 59.16           C
ATOM   2790  NE1 TRP   347      28.566  13.620  97.056  1.00 59.16           N
ATOM   2791  CE2 TRP   347      28.306  12.335  96.627  1.00 59.16           C
ATOM   2792  CE3 TRP   347      26.949  10.482  97.356  1.00 59.16           C
ATOM   2793  CZ2 TRP   347      28.779  11.632  95.555  1.00 59.16           C
ATOM   2794  CZ3 TRP   347      27.427   9.776  96.276  1.00 59.16           C
ATOM   2795  CH2 TRP   347      28.324  10.342  95.394  1.00 59.16           C
ATOM   2796  C   TRP   347      27.983  12.691 101.232  1.00 59.16           C
ATOM   2797  O   TRP   347      29.120  12.374 100.886  1.00 59.16           O
ATOM   2798  N   LEU   348      27.731  13.797 101.947  1.00130.12           N
ATOM   2799  CA  LEU   348      28.747  14.728 102.346  1.00130.12           C
ATOM   2800  CB  LEU   348      28.217  16.016 103.008  1.00130.12           C
ATOM   2801  CG  LEU   348      27.866  17.150 102.018  1.00130.12           C
ATOM   2802  CD1 LEU   348      26.804  16.746 100.987  1.00130.12           C
ATOM   2803  CD2 LEU   348      27.496  18.435 102.777  1.00130.12           C
ATOM   2804  C   LEU   348      29.725  14.075 103.267  1.00130.12           C
ATOM   2805  O   LEU   348      30.786  14.634 103.532  1.00130.12           O
ATOM   2806  N   ASN   349      29.361  12.942 103.889  1.00 66.12           N
ATOM   2807  CA  ASN   349      30.333  12.302 104.728  1.00 66.12           C
ATOM   2808  CB  ASN   349      29.767  11.077 105.471  1.00 66.12           C
ATOM   2809  CG  ASN   349      28.812  11.567 106.551  1.00 66.12           C
ATOM   2810  OD1 ASN   349      27.792  10.938 106.828  1.00 66.12           O
ATOM   2811  ND2 ASN   349      29.155  12.718 107.190  1.00 66.12           N
ATOM   2812  C   ASN   349      31.494  11.823 103.893  1.00 66.12           C
ATOM   2813  O   ASN   349      32.651  11.989 104.276  1.00 66.12           O
ATOM   2814  N   HIS   350      31.204  11.156 102.756  1.00101.78           N
ATOM   2815  CA  HIS   350      32.180  10.577 101.865  1.00101.78           C
ATOM   2816  ND1 HIS   350      31.775   7.156 101.882  1.00101.78           N
ATOM   2817  CG  HIS   350      31.059   8.322 101.712  1.00101.78           C
ATOM   2818  CB  HIS   350      31.557   9.511 100.951  1.00101.78           C
ATOM   2819  NE2 HIS   350      29.843   6.878 102.947  1.00101.78           N
ATOM   2820  CD2 HIS   350      29.884   8.134 102.369  1.00101.78           C
ATOM   2821  CE1 HIS   350      31.002   6.329 102.627  1.00101.78           C
ATOM   2822  C   HIS   350      32.892  11.546 100.960  1.00101.78           C
ATOM   2823  O   HIS   350      34.097  11.408 100.747  1.00101.78           O
ATOM   2824  N   PHE   351      32.178  12.533 100.374  1.00 64.89           N
ATOM   2825  CA  PHE   351      32.815  13.359  99.381  1.00 64.89           C
ATOM   2826  CB  PHE   351      32.194  13.215  97.981  1.00 64.89           C
ATOM   2827  CG  PHE   351      32.428  11.827  97.491  1.00 64.89           C
ATOM   2828  CD1 PHE   351      31.568  10.808  97.832  1.00 64.89           C
ATOM   2829  CD2 PHE   351      33.504  11.544  96.685  1.00 64.89           C
ATOM   2830  CE1 PHE   351      31.781   9.527  97.379  1.00 64.89           C
ATOM   2831  CE2 PHE   351      33.721  10.266  96.229  1.00 64.89           C
ATOM   2832  CZ  PHE   351      32.859   9.253  96.574  1.00 64.89           C
ATOM   2833  C   PHE   351      32.701  14.809  99.734  1.00 64.89           C
ATOM   2834  O   PHE   351      31.777  15.230 100.427  1.00 64.89           O
ATOM   2835  N   ASP   352      33.650  15.627  99.228  1.00 47.71           N
ATOM   2836  CA  ASP   352      33.615  17.025  99.539  1.00 47.71           C
ATOM   2837  CB  ASP   352      34.928  17.781  99.284  1.00 47.71           C
ATOM   2838  CG  ASP   352      35.873  17.425 100.426  1.00 47.71           C
ATOM   2839  OD1 ASP   352      35.534  16.494 101.206  1.00 47.71           O
ATOM   2840  OD2 ASP   352      36.938  18.087 100.542  1.00 47.71           O
ATOM   2841  C   ASP   352      32.501  17.676  98.782  1.00 47.71           C
ATOM   2842  O   ASP   352      31.980  17.141  97.804  1.00 47.71           O
ATOM   2843  N   ALA   353      32.122  18.879  99.245  1.00 47.28           N
ATOM   2844  CA  ALA   353      30.998  19.629  98.761  1.00 47.28           C
ATOM   2845  CB  ALA   353      30.765  20.926  99.556  1.00 47.28           C
ATOM   2846  C   ALA   353      31.161  19.998  97.319  1.00 47.28           C
ATOM   2847  O   ALA   353      30.182  20.042  96.576  1.00 47.28           O
ATOM   2848  N   ASP   354      32.397  20.302  96.888  1.00 48.66           N
ATOM   2849  CA  ASP   354      32.641  20.743  95.546  1.00 48.66           C
ATOM   2850  CB  ASP   354      34.130  21.073  95.335  1.00 48.66           C
ATOM   2851  CG  ASP   354      34.450  22.268  96.230  1.00 48.66           C
ATOM   2852  OD1 ASP   354      33.705  23.280  96.145  1.00 48.66           O
ATOM   2853  OD2 ASP   354      35.423  22.179  97.026  1.00 48.66           O
ATOM   2854  C   ASP   354      32.242  19.653  94.597  1.00 48.66           C
ATOM   2855  O   ASP   354      31.668  19.916  93.540  1.00 48.66           O
ATOM   2856  N   SER   355      32.531  18.390  94.957  1.00 37.63           N
ATOM   2857  CA  SER   355      32.220  17.286  94.092  1.00 37.63           C
ATOM   2858  CB  SER   355      32.705  15.940  94.653  1.00 37.63           C
ATOM   2859  OG  SER   355      34.122  15.925  94.741  1.00 37.63           O
ATOM   2860  C   SER   355      30.738  17.180  93.908  1.00 37.63           C
ATOM   2861  O   SER   355      30.249  16.965  92.800  1.00 37.63           O
ATOM   2862  N   LEU   356      29.984  17.313  95.010  1.00 60.95           N
ATOM   2863  CA  LEU   356      28.557  17.186  94.972  1.00 60.95           C
ATOM   2864  CB  LEU   356      27.958  17.264  96.387  1.00 60.95           C
ATOM   2865  CG  LEU   356      26.477  16.869  96.467  1.00 60.95           C
ATOM   2866  CD1 LEU   356      26.308  15.367  96.188  1.00 60.95           C
ATOM   2867  CD2 LEU   356      25.852  17.298  97.804  1.00 60.95           C
ATOM   2868  C   LEU   356      27.999  18.325  94.177  1.00 60.95           C
ATOM   2869  O   LEU   356      27.078  18.163  93.379  1.00 60.95           O
ATOM   2870  N   ARG   357      28.535  19.534  94.398  1.00105.91           N
ATOM   2871  CA  ARG   357      28.030  20.691  93.720  1.00105.91           C
ATOM   2872  CB  ARG   357      28.638  21.996  94.264  1.00105.91           C
ATOM   2873  CG  ARG   357      28.449  22.148  95.777  1.00105.91           C
ATOM   2874  CD  ARG   357      28.898  23.493  96.355  1.00105.91           C
ATOM   2875  NE  ARG   357      27.685  24.175  96.888  1.00105.91           N
ATOM   2876  CZ  ARG   357      27.067  25.171  96.192  1.00105.91           C
ATOM   2877  NH1 ARG   357      27.612  25.664  95.043  1.00105.91           N
ATOM   2878  NH2 ARG   357      25.886  25.675  96.646  1.00105.91           N
ATOM   2879  C   ARG   357      28.339  20.606  92.254  1.00105.91           C
ATOM   2880  O   ARG   357      27.496  20.934  91.420  1.00105.91           O
ATOM   2881  N   TYR   358      29.566  20.166  91.903  1.00 69.95           N
ATOM   2882  CA  TYR   358      29.972  20.152  90.524  1.00 69.95           C
ATOM   2883  CB  TYR   358      31.458  19.784  90.343  1.00 69.95           C
ATOM   2884  CG  TYR   358      31.801  19.924  88.899  1.00 69.95           C
ATOM   2885  CD1 TYR   358      31.556  18.896  88.018  1.00 69.95           C
ATOM   2886  CD2 TYR   358      32.371  21.086  88.426  1.00 69.95           C
ATOM   2887  CE1 TYR   358      31.873  19.027  86.686  1.00 69.95           C
ATOM   2888  CE2 TYR   358      32.691  21.222  87.095  1.00 69.95           C
ATOM   2889  CZ  TYR   358      32.441  20.189  86.223  1.00 69.95           C
ATOM   2890  OH  TYR   358      32.765  20.319  84.856  1.00 69.95           O
ATOM   2891  C   TYR   358      29.154  19.179  89.731  1.00 69.95           C
ATOM   2892  O   TYR   358      28.589  19.531  88.695  1.00 69.95           O
ATOM   2893  N   TYR   359      29.025  17.936  90.225  1.00 72.01           N
ATOM   2894  CA  TYR   359      28.328  16.902  89.514  1.00 72.01           C
ATOM   2895  CB  TYR   359      28.386  15.552  90.253  1.00 72.01           C
ATOM   2896  CG  TYR   359      27.634  14.531  89.469  1.00 72.01           C
ATOM   2897  CD1 TYR   359      28.127  14.065  88.273  1.00 72.01           C
ATOM   2898  CD2 TYR   359      26.450  14.017  89.946  1.00 72.01           C
ATOM   2899  CE1 TYR   359      27.439  13.118  87.553  1.00 72.01           C
ATOM   2900  CE2 TYR   359      25.757  13.069  89.232  1.00 72.01           C
ATOM   2901  CZ  TYR   359      26.251  12.620  88.032  1.00 72.01           C
ATOM   2902  OH  TYR   359      25.542  11.648  87.298  1.00 72.01           O
ATOM   2903  C   TYR   359      26.885  17.278  89.336  1.00 72.01           C
ATOM   2904  O   TYR   359      26.329  17.116  88.251  1.00 72.01           O
ATOM   2905  N   TYR   360      26.243  17.818  90.389  1.00103.48           N
ATOM   2906  CA  TYR   360      24.846  18.166  90.330  1.00103.48           C
ATOM   2907  CB  TYR   360      24.365  18.906  91.588  1.00103.48           C
ATOM   2908  CG  TYR   360      24.134  17.967  92.716  1.00103.48           C
ATOM   2909  CD1 TYR   360      24.806  16.774  92.806  1.00103.48           C
ATOM   2910  CD2 TYR   360      23.272  18.328  93.725  1.00103.48           C
ATOM   2911  CE1 TYR   360      24.590  15.937  93.872  1.00103.48           C
ATOM   2912  CE2 TYR   360      23.053  17.497  94.797  1.00103.48           C
ATOM   2913  CZ  TYR   360      23.717  16.298  94.871  1.00103.48           C
ATOM   2914  OH  TYR   360      23.497  15.439  95.967  1.00103.48           O
ATOM   2915  C   TYR   360      24.630  19.156  89.230  1.00103.48           C
ATOM   2916  O   TYR   360      23.686  19.030  88.451  1.00103.48           O
ATOM   2917  N   THR   361      25.492  20.185  89.150  1.00114.77           N
ATOM   2918  CA  THR   361      25.329  21.196  88.144  1.00114.77           C
ATOM   2919  CB  THR   361      26.311  22.329  88.266  1.00114.77           C
ATOM   2920  OG1 THR   361      27.640  21.857  88.112  1.00114.77           O
ATOM   2921  CG2 THR   361      26.135  22.996  89.640  1.00114.77           C
ATOM   2922  C   THR   361      25.542  20.559  86.807  1.00114.77           C
ATOM   2923  O   THR   361      24.904  20.920  85.818  1.00114.77           O
ATOM   2924  N   ALA   362      26.468  19.584  86.771  1.00 66.09           N
ATOM   2925  CA  ALA   362      26.883  18.837  85.618  1.00 66.09           C
ATOM   2926  CB  ALA   362      28.002  17.833  85.943  1.00 66.09           C
ATOM   2927  C   ALA   362      25.725  18.066  85.099  1.00 66.09           C
ATOM   2928  O   ALA   362      25.609  17.809  83.901  1.00 66.09           O
ATOM   2929  N   LYS   363      24.794  17.725  86.007  1.00206.86           N
ATOM   2930  CA  LYS   363      23.621  16.924  85.790  1.00206.86           C
ATOM   2931  CB  LYS   363      22.788  16.692  87.061  1.00206.86           C
ATOM   2932  CG  LYS   363      23.465  15.764  88.071  1.00206.86           C
ATOM   2933  CD  LYS   363      22.704  15.651  89.392  1.00206.86           C
ATOM   2934  CE  LYS   363      21.307  15.045  89.231  1.00206.86           C
ATOM   2935  NZ  LYS   363      21.415  13.621  88.842  1.00206.86           N
ATOM   2936  C   LYS   363      22.748  17.562  84.792  1.00206.86           C
ATOM   2937  O   LYS   363      21.720  16.976  84.424  1.00206.86           O
ATOM   2938  N   LEU   364      23.143  18.794  84.401  1.00300.97           N
ATOM   2939  CA  LEU   364      22.369  19.655  83.600  1.00300.97           C
ATOM   2940  CB  LEU   364      21.950  19.039  82.249  1.00300.97           C
ATOM   2941  CG  LEU   364      21.207  20.007  81.306  1.00300.97           C
ATOM   2942  CD1 LEU   364      20.734  19.284  80.033  1.00300.97           C
ATOM   2943  CD2 LEU   364      20.083  20.768  82.029  1.00300.97           C
ATOM   2944  C   LEU   364      21.245  19.633  84.511  1.00300.97           C
ATOM   2945  O   LEU   364      20.215  19.051  84.166  1.00300.97           O
ATOM   2946  N   SER   365      21.553  20.185  85.723  1.00194.91           N
ATOM   2947  CA  SER   365      20.731  20.240  86.891  1.00194.91           C
ATOM   2948  CB  SER   365      21.001  21.468  87.775  1.00194.91           C
ATOM   2949  OG  SER   365      20.719  22.656  87.052  1.00194.91           O
ATOM   2950  C   SER   365      19.383  20.353  86.329  1.00194.91           C
ATOM   2951  O   SER   365      19.196  21.184  85.449  1.00194.91           O
ATOM   2952  N   SER   366      18.473  19.455  86.752  1.00186.53           N
ATOM   2953  CA  SER   366      17.212  19.236  86.098  1.00186.53           C
ATOM   2954  CB  SER   366      16.233  18.435  86.966  1.00186.53           C
ATOM   2955  OG  SER   366      16.812  17.175  87.266  1.00186.53           O
ATOM   2956  C   SER   366      16.585  20.537  85.748  1.00186.53           C
ATOM   2957  O   SER   366      15.870  21.137  86.542  1.00186.53           O
ATOM   2958  N   ARG   367      16.807  20.944  84.482  1.00208.93           N
ATOM   2959  CA  ARG   367      16.429  22.219  83.966  1.00208.93           C
ATOM   2960  CB  ARG   367      17.464  22.788  82.981  1.00208.93           C
ATOM   2961  CG  ARG   367      17.097  24.163  82.420  1.00208.93           C
ATOM   2962  CD  ARG   367      18.133  24.714  81.438  1.00208.93           C
ATOM   2963  NE  ARG   367      17.941  23.998  80.146  1.00208.93           N
ATOM   2964  CZ  ARG   367      18.986  23.834  79.284  1.00208.93           C
ATOM   2965  NH1 ARG   367      20.217  24.335  79.601  1.00208.93           N
ATOM   2966  NH2 ARG   367      18.806  23.156  78.114  1.00208.93           N
ATOM   2967  C   ARG   367      15.171  21.984  83.209  1.00208.93           C
ATOM   2968  O   ARG   367      14.097  21.859  83.790  1.00208.93           O
ATOM   2969  N   ILE   368      15.273  21.931  81.873  1.00135.92           N
ATOM   2970  CA  ILE   368      14.103  21.705  81.086  1.00135.92           C
ATOM   2971  CB  ILE   368      14.360  21.723  79.607  1.00135.92           C
ATOM   2972  CG1 ILE   368      13.033  21.589  78.837  1.00135.92           C
ATOM   2973  CG2 ILE   368      15.387  20.623  79.287  1.00135.92           C
ATOM   2974  CD1 ILE   368      12.076  22.761  79.055  1.00135.92           C
ATOM   2975  C   ILE   368      13.544  20.363  81.436  1.00135.92           C
ATOM   2976  O   ILE   368      12.328  20.199  81.521  1.00135.92           O
ATOM   2977  N   ASP   369      14.418  19.355  81.627  1.00104.53           N
ATOM   2978  CA  ASP   369      13.928  18.038  81.918  1.00104.53           C
ATOM   2979  CB  ASP   369      14.227  17.019  80.805  1.00104.53           C
ATOM   2980  CG  ASP   369      15.739  16.883  80.675  1.00104.53           C
ATOM   2981  OD1 ASP   369      16.465  17.769  81.200  1.00104.53           O
ATOM   2982  OD2 ASP   369      16.187  15.888  80.046  1.00104.53           O
ATOM   2983  C   ASP   369      14.569  17.524  83.169  1.00104.53           C
ATOM   2984  O   ASP   369      15.409  18.181  83.781  1.00104.53           O
ATOM   2985  N   ASP   370      14.137  16.325  83.606  1.00119.37           N
ATOM   2986  CA  ASP   370      14.731  15.732  84.766  1.00119.37           C
ATOM   2987  CB  ASP   370      13.803  14.763  85.531  1.00119.37           C
ATOM   2988  CG  ASP   370      13.332  13.628  84.643  1.00119.37           C
ATOM   2989  OD1 ASP   370      12.897  13.914  83.496  1.00119.37           O
ATOM   2990  OD2 ASP   370      13.389  12.460  85.109  1.00119.37           O
ATOM   2991  C   ASP   370      16.006  15.055  84.371  1.00119.37           C
ATOM   2992  O   ASP   370      16.215  14.735  83.202  1.00119.37           O
ATOM   2993  N   ILE   371      16.909  14.843  85.353  1.00134.43           N
ATOM   2994  CA  ILE   371      18.179  14.225  85.080  1.00134.43           C
ATOM   2995  CB  ILE   371      19.359  15.134  85.262  1.00134.43           C
ATOM   2996  CG1 ILE   371      20.629  14.471  84.699  1.00134.43           C
ATOM   2997  CG2 ILE   371      19.462  15.484  86.755  1.00134.43           C
ATOM   2998  CD1 ILE   371      20.612  14.291  83.181  1.00134.43           C
ATOM   2999  C   ILE   371      18.368  13.071  86.018  1.00134.43           C
ATOM   3000  O   ILE   371      17.683  12.964  87.034  1.00134.43           O
ATOM   3001  N   ASP   372      19.299  12.153  85.675  1.00 63.37           N
ATOM   3002  CA  ASP   372      19.498  10.973  86.476  1.00 63.37           C
ATOM   3003  CB  ASP   372      19.355   9.666  85.672  1.00 63.37           C
ATOM   3004  CG  ASP   372      19.483   8.473  86.611  1.00 63.37           C
ATOM   3005  OD1 ASP   372      18.963   8.551  87.757  1.00 63.37           O
ATOM   3006  OD2 ASP   372      20.118   7.469  86.194  1.00 63.37           O
ATOM   3007  C   ASP   372      20.869  10.953  87.090  1.00 63.37           C
ATOM   3008  O   ASP   372      21.886  10.991  86.399  1.00 63.37           O
ATOM   3009  N   LEU   373      20.910  10.884  88.437  1.00 61.11           N
ATOM   3010  CA  LEU   373      22.125  10.757  89.194  1.00 61.11           C
ATOM   3011  CB  LEU   373      21.894  10.915  90.707  1.00 61.11           C
ATOM   3012  CG  LEU   373      23.137  10.635  91.569  1.00 61.11           C
ATOM   3013  CD1 LEU   373      24.220  11.707  91.370  1.00 61.11           C
ATOM   3014  CD2 LEU   373      22.751  10.420  93.042  1.00 61.11           C
ATOM   3015  C   LEU   373      22.633   9.363  88.992  1.00 61.11           C
ATOM   3016  O   LEU   373      21.863   8.405  89.058  1.00 61.11           O
ATOM   3017  N   ASN   374      23.953   9.219  88.742  1.00 49.67           N
ATOM   3018  CA  ASN   374      24.547   7.927  88.533  1.00 49.67           C
ATOM   3019  CB  ASN   374      24.705   7.602  87.037  1.00 49.67           C
ATOM   3020  CG  ASN   374      25.042   6.129  86.885  1.00 49.67           C
ATOM   3021  OD1 ASN   374      26.134   5.688  87.240  1.00 49.67           O
ATOM   3022  ND2 ASN   374      24.074   5.341  86.345  1.00 49.67           N
ATOM   3023  C   ASN   374      25.918   7.953  89.150  1.00 49.67           C
ATOM   3024  O   ASN   374      26.666   8.915  88.986  1.00 49.67           O
ATOM   3025  N   LEU   375      26.283   6.883  89.885  1.00 47.95           N
ATOM   3026  CA  LEU   375      27.546   6.820  90.571  1.00 47.95           C
ATOM   3027  CB  LEU   375      27.646   5.604  91.505  1.00 47.95           C
ATOM   3028  CG  LEU   375      26.591   5.625  92.629  1.00 47.95           C
ATOM   3029  CD1 LEU   375      26.792   4.457  93.606  1.00 47.95           C
ATOM   3030  CD2 LEU   375      26.535   6.992  93.329  1.00 47.95           C
ATOM   3031  C   LEU   375      28.687   6.762  89.604  1.00 47.95           C
ATOM   3032  O   LEU   375      29.699   7.437  89.794  1.00 47.95           O
ATOM   3033  N   GLU   376      28.564   5.946  88.540  1.00 66.54           N
ATOM   3034  CA  GLU   376      29.645   5.828  87.605  1.00 66.54           C
ATOM   3035  CB  GLU   376      29.427   4.732  86.546  1.00 66.54           C
ATOM   3036  CG  GLU   376      29.603   3.319  87.110  1.00 66.54           C
ATOM   3037  CD  GLU   376      31.075   3.139  87.468  1.00 66.54           C
ATOM   3038  OE1 GLU   376      31.914   3.908  86.926  1.00 66.54           O
ATOM   3039  OE2 GLU   376      31.381   2.232  88.288  1.00 66.54           O
ATOM   3040  C   GLU   376      29.823   7.144  86.923  1.00 66.54           C
ATOM   3041  O   GLU   376      30.946   7.563  86.649  1.00 66.54           O
ATOM   3042  N   ASP   377      28.706   7.834  86.629  1.00 58.87           N
ATOM   3043  CA  ASP   377      28.781   9.108  85.977  1.00 58.87           C
ATOM   3044  CB  ASP   377      27.403   9.699  85.629  1.00 58.87           C
ATOM   3045  CG  ASP   377      27.598  10.961  84.790  1.00 58.87           C
ATOM   3046  OD1 ASP   377      28.765  11.280  84.438  1.00 58.87           O
ATOM   3047  OD2 ASP   377      26.570  11.622  84.486  1.00 58.87           O
ATOM   3048  C   ASP   377      29.459  10.070  86.903  1.00 58.87           C
ATOM   3049  O   ASP   377      30.236  10.921  86.474  1.00 58.87           O
ATOM   3050  N   PHE   378      29.176   9.954  88.212  1.00 68.35           N
ATOM   3051  CA  PHE   378      29.709  10.856  89.196  1.00 68.35           C
ATOM   3052  CB  PHE   378      29.193  10.489  90.600  1.00 68.35           C
ATOM   3053  CG  PHE   378      29.818  11.358  91.636  1.00 68.35           C
ATOM   3054  CD1 PHE   378      29.325  12.614  91.898  1.00 68.35           C
ATOM   3055  CD2 PHE   378      30.891  10.905  92.370  1.00 68.35           C
ATOM   3056  CE1 PHE   378      29.900  13.409  92.863  1.00 68.35           C
ATOM   3057  CE2 PHE   378      31.467  11.697  93.334  1.00 68.35           C
ATOM   3058  CZ  PHE   378      30.975  12.954  93.585  1.00 68.35           C
ATOM   3059  C   PHE   378      31.212  10.802  89.221  1.00 68.35           C
ATOM   3060  O   PHE   378      31.874  11.832  89.096  1.00 68.35           O
ATOM   3061  N   VAL   379      31.793   9.595  89.361  1.00 46.50           N
ATOM   3062  CA  VAL   379      33.219   9.440  89.479  1.00 46.50           C
ATOM   3063  CB  VAL   379      33.626   8.017  89.730  1.00 46.50           C
ATOM   3064  CG1 VAL   379      35.161   7.948  89.788  1.00 46.50           C
ATOM   3065  CG2 VAL   379      32.921   7.511  91.001  1.00 46.50           C
ATOM   3066  C   VAL   379      33.905   9.859  88.224  1.00 46.50           C
ATOM   3067  O   VAL   379      34.903  10.580  88.262  1.00 46.50           O
ATOM   3068  N   GLN   380      33.370   9.431  87.069  1.00 40.49           N
ATOM   3069  CA  GLN   380      34.043   9.700  85.835  1.00 40.49           C
ATOM   3070  CB  GLN   380      33.287   9.215  84.586  1.00 40.49           C
ATOM   3071  CG  GLN   380      33.137   7.701  84.441  1.00 40.49           C
ATOM   3072  CD  GLN   380      32.418   7.458  83.118  1.00 40.49           C
ATOM   3073  OE1 GLN   380      32.875   7.891  82.061  1.00 40.49           O
ATOM   3074  NE2 GLN   380      31.252   6.761  83.175  1.00 40.49           N
ATOM   3075  C   GLN   380      34.149  11.172  85.661  1.00 40.49           C
ATOM   3076  O   GLN   380      35.198  11.681  85.270  1.00 40.49           O
ATOM   3077  N   ARG   381      33.059  11.903  85.944  1.00139.58           N
ATOM   3078  CA  ARG   381      33.101  13.311  85.700  1.00139.58           C
ATOM   3079  CB  ARG   381      31.752  13.998  85.960  1.00139.58           C
ATOM   3080  CG  ARG   381      30.642  13.434  85.071  1.00139.58           C
ATOM   3081  CD  ARG   381      29.289  14.122  85.246  1.00139.58           C
ATOM   3082  NE  ARG   381      29.263  15.293  84.328  1.00139.58           N
ATOM   3083  CZ  ARG   381      28.854  15.142  83.034  1.00139.58           C
ATOM   3084  NH1 ARG   381      28.446  13.920  82.585  1.00139.58           N
ATOM   3085  NH2 ARG   381      28.855  16.215  82.190  1.00139.58           N
ATOM   3086  C   ARG   381      34.125  13.947  86.583  1.00139.58           C
ATOM   3087  O   ARG   381      34.970  14.699  86.108  1.00139.58           O
ATOM   3088  N   VAL   382      34.120  13.633  87.889  1.00102.42           N
ATOM   3089  CA  VAL   382      35.022  14.320  88.768  1.00102.42           C
ATOM   3090  CB  VAL   382      34.833  13.933  90.214  1.00102.42           C
ATOM   3091  CG1 VAL   382      33.451  14.435  90.666  1.00102.42           C
ATOM   3092  CG2 VAL   382      35.002  12.410  90.370  1.00102.42           C
ATOM   3093  C   VAL   382      36.442  14.059  88.381  1.00102.42           C
ATOM   3094  O   VAL   382      37.218  14.991  88.172  1.00102.42           O
ATOM   3095  N   ASN   383      36.815  12.778  88.241  1.00 63.24           N
ATOM   3096  CA  ASN   383      38.177  12.455  87.960  1.00 63.24           C
ATOM   3097  CB  ASN   383      38.414  10.937  87.958  1.00 63.24           C
ATOM   3098  CG  ASN   383      38.110  10.428  89.359  1.00 63.24           C
ATOM   3099  OD1 ASN   383      37.994   9.225  89.586  1.00 63.24           O
ATOM   3100  ND2 ASN   383      37.959  11.372  90.326  1.00 63.24           N
ATOM   3101  C   ASN   383      38.547  12.969  86.610  1.00 63.24           C
ATOM   3102  O   ASN   383      39.589  13.600  86.443  1.00 63.24           O
ATOM   3103  N   ALA   384      37.709  12.697  85.595  1.00 58.21           N
ATOM   3104  CA  ALA   384      38.089  13.109  84.280  1.00 58.21           C
ATOM   3105  CB  ALA   384      37.135  12.591  83.194  1.00 58.21           C
ATOM   3106  C   ALA   384      38.112  14.598  84.156  1.00 58.21           C
ATOM   3107  O   ALA   384      39.110  15.150  83.699  1.00 58.21           O
ATOM   3108  N   ASP   385      36.997  15.288  84.490  1.00147.88           N
ATOM   3109  CA  ASP   385      37.012  16.716  84.331  1.00147.88           C
ATOM   3110  CB  ASP   385      35.663  17.348  83.912  1.00147.88           C
ATOM   3111  CG  ASP   385      34.573  17.132  84.945  1.00147.88           C
ATOM   3112  OD1 ASP   385      34.654  17.730  86.050  1.00147.88           O
ATOM   3113  OD2 ASP   385      33.627  16.361  84.633  1.00147.88           O
ATOM   3114  C   ASP   385      37.606  17.498  85.467  1.00147.88           C
ATOM   3115  O   ASP   385      38.498  18.315  85.251  1.00147.88           O
ATOM   3116  N   ILE   386      37.142  17.270  86.714  1.00 63.74           N
ATOM   3117  CA  ILE   386      37.588  18.109  87.792  1.00 63.74           C
ATOM   3118  CB  ILE   386      36.806  17.917  89.061  1.00 63.74           C
ATOM   3119  CG1 ILE   386      35.330  18.290  88.839  1.00 63.74           C
ATOM   3120  CG2 ILE   386      37.484  18.746  90.165  1.00 63.74           C
ATOM   3121  CD1 ILE   386      34.419  17.877  89.993  1.00 63.74           C
ATOM   3122  C   ILE   386      39.025  17.865  88.111  1.00 63.74           C
ATOM   3123  O   ILE   386      39.810  18.806  88.210  1.00 63.74           O
ATOM   3124  N   VAL   387      39.407  16.593  88.322  1.00 55.06           N
ATOM   3125  CA  VAL   387      40.771  16.321  88.663  1.00 55.06           C
ATOM   3126  CB  VAL   387      40.988  14.904  89.099  1.00 55.06           C
ATOM   3127  CG1 VAL   387      42.484  14.708  89.399  1.00 55.06           C
ATOM   3128  CG2 VAL   387      40.058  14.608  90.287  1.00 55.06           C
ATOM   3129  C   VAL   387      41.663  16.540  87.488  1.00 55.06           C
ATOM   3130  O   VAL   387      42.574  17.364  87.516  1.00 55.06           O
ATOM   3131  N   ASN   388      41.374  15.818  86.391  1.00 86.74           N
ATOM   3132  CA  ASN   388      42.238  15.817  85.252  1.00 86.74           C
ATOM   3133  CB  ASN   388      41.870  14.746  84.214  1.00 86.74           C
ATOM   3134  CG  ASN   388      42.357  13.412  84.765  1.00 86.74           C
ATOM   3135  OD1 ASN   388      41.570  12.583  85.219  1.00 86.74           O
ATOM   3136  ND2 ASN   388      43.700  13.201  84.731  1.00 86.74           N
ATOM   3137  C   ASN   388      42.291  17.140  84.560  1.00 86.74           C
ATOM   3138  O   ASN   388      43.360  17.518  84.091  1.00 86.74           O
ATOM   3139  N   LYS   389      41.150  17.822  84.328  1.00115.43           N
ATOM   3140  CA  LYS   389      41.259  19.088  83.648  1.00115.43           C
ATOM   3141  CB  LYS   389      39.979  19.446  82.875  1.00115.43           C
ATOM   3142  CG  LYS   389      39.737  18.520  81.683  1.00115.43           C
ATOM   3143  CD  LYS   389      38.339  18.641  81.078  1.00115.43           C
ATOM   3144  CE  LYS   389      38.102  17.688  79.905  1.00115.43           C
ATOM   3145  NZ  LYS   389      36.731  17.867  79.380  1.00115.43           N
ATOM   3146  C   LYS   389      41.600  20.277  84.507  1.00115.43           C
ATOM   3147  O   LYS   389      42.703  20.818  84.445  1.00115.43           O
ATOM   3148  N   VAL   390      40.649  20.676  85.382  1.00 60.91           N
ATOM   3149  CA  VAL   390      40.773  21.890  86.138  1.00 60.91           C
ATOM   3150  CB  VAL   390      39.551  22.194  86.952  1.00 60.91           C
ATOM   3151  CG1 VAL   390      39.857  23.431  87.808  1.00 60.91           C
ATOM   3152  CG2 VAL   390      38.355  22.383  86.005  1.00 60.91           C
ATOM   3153  C   VAL   390      41.907  21.798  87.101  1.00 60.91           C
ATOM   3154  O   VAL   390      42.792  22.651  87.122  1.00 60.91           O
ATOM   3155  N   VAL   391      41.913  20.726  87.910  1.00 94.24           N
ATOM   3156  CA  VAL   391      42.896  20.547  88.935  1.00 94.24           C
ATOM   3157  CB  VAL   391      42.672  19.308  89.750  1.00 94.24           C
ATOM   3158  CG1 VAL   391      43.848  19.154  90.729  1.00 94.24           C
ATOM   3159  CG2 VAL   391      41.301  19.407  90.440  1.00 94.24           C
ATOM   3160  C   VAL   391      44.245  20.423  88.310  1.00 94.24           C
ATOM   3161  O   VAL   391      45.218  20.968  88.826  1.00 94.24           O
ATOM   3162  N   ASN   392      44.340  19.692  87.184  1.00 50.30           N
ATOM   3163  CA  ASN   392      45.614  19.484  86.556  1.00 50.30           C
ATOM   3164  CB  ASN   392      45.546  18.615  85.292  1.00 50.30           C
ATOM   3165  CG  ASN   392      46.947  18.459  84.709  1.00 50.30           C
ATOM   3166  OD1 ASN   392      47.941  18.857  85.315  1.00 50.30           O
ATOM   3167  ND2 ASN   392      47.032  17.873  83.485  1.00 50.30           N
ATOM   3168  C   ASN   392      46.176  20.796  86.121  1.00 50.30           C
ATOM   3169  O   ASN   392      47.344  21.087  86.373  1.00 50.30           O
ATOM   3170  N   LEU   393      45.355  21.641  85.474  1.00 75.48           N
ATOM   3171  CA  LEU   393      45.881  22.869  84.966  1.00 75.48           C
ATOM   3172  CB  LEU   393      44.793  23.774  84.372  1.00 75.48           C
ATOM   3173  CG  LEU   393      45.302  25.186  84.032  1.00 75.48           C
ATOM   3174  CD1 LEU   393      46.202  25.198  82.784  1.00 75.48           C
ATOM   3175  CD2 LEU   393      44.140  26.188  83.993  1.00 75.48           C
ATOM   3176  C   LEU   393      46.455  23.665  86.092  1.00 75.48           C
ATOM   3177  O   LEU   393      47.626  24.040  86.064  1.00 75.48           O
ATOM   3178  N   ALA   394      45.659  23.863  87.157  1.00 51.93           N
ATOM   3179  CA  ALA   394      46.054  24.724  88.233  1.00 51.93           C
ATOM   3180  CB  ALA   394      45.015  24.764  89.367  1.00 51.93           C
ATOM   3181  C   ALA   394      47.342  24.242  88.820  1.00 51.93           C
ATOM   3182  O   ALA   394      48.237  25.040  89.097  1.00 51.93           O
ATOM   3183  N   SER   395      47.481  22.920  89.018  1.00 79.29           N
ATOM   3184  CA  SER   395      48.669  22.394  89.628  1.00 79.29           C
ATOM   3185  CB  SER   395      48.610  20.874  89.856  1.00 79.29           C
ATOM   3186  OG  SER   395      49.814  20.423  90.460  1.00 79.29           O
ATOM   3187  C   SER   395      49.857  22.652  88.760  1.00 79.29           C
ATOM   3188  O   SER   395      50.881  23.148  89.232  1.00 79.29           O
ATOM   3189  N   ARG   396      49.756  22.343  87.455  1.00186.32           N
ATOM   3190  CA  ARG   396      50.927  22.504  86.652  1.00186.32           C
ATOM   3191  CB  ARG   396      50.843  21.896  85.231  1.00186.32           C
ATOM   3192  CG  ARG   396      49.700  22.297  84.291  1.00186.32           C
ATOM   3193  CD  ARG   396      49.837  21.533  82.962  1.00186.32           C
ATOM   3194  NE  ARG   396      48.591  21.650  82.149  1.00186.32           N
ATOM   3195  CZ  ARG   396      48.560  21.121  80.887  1.00186.32           C
ATOM   3196  NH1 ARG   396      49.682  20.553  80.352  1.00186.32           N
ATOM   3197  NH2 ARG   396      47.419  21.180  80.139  1.00186.32           N
ATOM   3198  C   ARG   396      51.343  23.937  86.633  1.00186.32           C
ATOM   3199  O   ARG   396      52.527  24.238  86.777  1.00186.32           O
ATOM   3200  N   ASN   397      50.375  24.864  86.533  1.00101.15           N
ATOM   3201  CA  ASN   397      50.694  26.258  86.433  1.00101.15           C
ATOM   3202  CB  ASN   397      49.423  27.124  86.437  1.00101.15           C
ATOM   3203  CG  ASN   397      49.775  28.569  86.116  1.00101.15           C
ATOM   3204  OD1 ASN   397      50.917  28.897  85.801  1.00101.15           O
ATOM   3205  ND2 ASN   397      48.754  29.461  86.211  1.00101.15           N
ATOM   3206  C   ASN   397      51.525  26.698  87.608  1.00101.15           C
ATOM   3207  O   ASN   397      52.629  27.212  87.429  1.00101.15           O
ATOM   3208  N   ALA   398      51.046  26.472  88.848  1.00 48.75           N
ATOM   3209  CA  ALA   398      51.747  26.950  90.013  1.00 48.75           C
ATOM   3210  CB  ALA   398      51.003  26.654  91.326  1.00 48.75           C
ATOM   3211  C   ALA   398      53.079  26.286  90.104  1.00 48.75           C
ATOM   3212  O   ALA   398      54.091  26.925  90.396  1.00 48.75           O
ATOM   3213  N   GLY   399      53.114  24.979  89.805  1.00 44.16           N
ATOM   3214  CA  GLY   399      54.319  24.230  89.966  1.00 44.16           C
ATOM   3215  C   GLY   399      55.392  24.852  89.137  1.00 44.16           C
ATOM   3216  O   GLY   399      56.558  24.827  89.525  1.00 44.16           O
ATOM   3217  N   PHE   400      55.048  25.348  87.934  1.00138.54           N
ATOM   3218  CA  PHE   400      56.042  25.952  87.088  1.00138.54           C
ATOM   3219  CB  PHE   400      55.604  26.122  85.622  1.00138.54           C
ATOM   3220  CG  PHE   400      55.531  24.770  84.995  1.00138.54           C
ATOM   3221  CD1 PHE   400      56.684  24.068  84.726  1.00138.54           C
ATOM   3222  CD2 PHE   400      54.319  24.188  84.703  1.00138.54           C
ATOM   3223  CE1 PHE   400      56.633  22.819  84.153  1.00138.54           C
ATOM   3224  CE2 PHE   400      54.260  22.940  84.128  1.00138.54           C
ATOM   3225  CZ  PHE   400      55.418  22.254  83.849  1.00138.54           C
ATOM   3226  C   PHE   400      56.494  27.299  87.578  1.00138.54           C
ATOM   3227  O   PHE   400      57.691  27.572  87.648  1.00138.54           O
ATOM   3228  N   ILE   401      55.546  28.172  87.968  1.00 67.36           N
ATOM   3229  CA  ILE   401      55.863  29.521  88.352  1.00 67.36           C
ATOM   3230  CB  ILE   401      54.646  30.292  88.779  1.00 67.36           C
ATOM   3231  CG1 ILE   401      53.646  30.382  87.613  1.00 67.36           C
ATOM   3232  CG2 ILE   401      55.100  31.664  89.304  1.00 67.36           C
ATOM   3233  CD1 ILE   401      52.262  30.879  88.029  1.00 67.36           C
ATOM   3234  C   ILE   401      56.801  29.444  89.505  1.00 67.36           C
ATOM   3235  O   ILE   401      57.662  30.307  89.679  1.00 67.36           O
ATOM   3236  N   ASN   402      56.589  28.440  90.370  1.00 89.85           N
ATOM   3237  CA  ASN   402      57.425  28.236  91.514  1.00 89.85           C
ATOM   3238  CB  ASN   402      56.832  27.201  92.488  1.00 89.85           C
ATOM   3239  CG  ASN   402      55.522  27.760  93.039  1.00 89.85           C
ATOM   3240  OD1 ASN   402      55.313  28.971  93.077  1.00 89.85           O
ATOM   3241  ND2 ASN   402      54.611  26.854  93.485  1.00 89.85           N
ATOM   3242  C   ASN   402      58.790  27.751  91.107  1.00 89.85           C
ATOM   3243  O   ASN   402      59.798  28.221  91.630  1.00 89.85           O
ATOM   3244  N   LYS   403      58.862  26.778  90.175  1.00112.47           N
ATOM   3245  CA  LYS   403      60.130  26.196  89.823  1.00112.47           C
ATOM   3246  CB  LYS   403      59.969  25.011  88.853  1.00112.47           C
ATOM   3247  CG  LYS   403      61.286  24.352  88.443  1.00112.47           C
ATOM   3248  CD  LYS   403      61.089  22.995  87.767  1.00112.47           C
ATOM   3249  CE  LYS   403      61.101  21.824  88.750  1.00112.47           C
ATOM   3250  NZ  LYS   403      60.059  22.012  89.783  1.00112.47           N
ATOM   3251  C   LYS   403      61.043  27.183  89.164  1.00112.47           C
ATOM   3252  O   LYS   403      62.156  27.425  89.629  1.00112.47           O
ATOM   3253  N   ARG   404      60.591  27.763  88.038  1.00207.85           N
ATOM   3254  CA  ARG   404      61.369  28.679  87.254  1.00207.85           C
ATOM   3255  CB  ARG   404      60.886  28.798  85.800  1.00207.85           C
ATOM   3256  CG  ARG   404      59.396  29.092  85.654  1.00207.85           C
ATOM   3257  CD  ARG   404      58.662  27.913  85.011  1.00207.85           C
ATOM   3258  NE  ARG   404      59.380  26.676  85.431  1.00207.85           N
ATOM   3259  CZ  ARG   404      59.555  25.645  84.550  1.00207.85           C
ATOM   3260  NH1 ARG   404      59.046  25.728  83.287  1.00207.85           N
ATOM   3261  NH2 ARG   404      60.248  24.533  84.933  1.00207.85           N
ATOM   3262  C   ARG   404      61.511  30.053  87.834  1.00207.85           C
ATOM   3263  O   ARG   404      62.555  30.674  87.649  1.00207.85           O
ATOM   3264  N   PHE   405      60.483  30.617  88.499  1.00149.70           N
ATOM   3265  CA  PHE   405      60.702  31.975  88.920  1.00149.70           C
ATOM   3266  CB  PHE   405      59.827  32.986  88.165  1.00149.70           C
ATOM   3267  CG  PHE   405      60.343  33.042  86.774  1.00149.70           C
ATOM   3268  CD1 PHE   405      59.956  32.107  85.843  1.00149.70           C
ATOM   3269  CD2 PHE   405      61.219  34.037  86.408  1.00149.70           C
ATOM   3270  CE1 PHE   405      60.442  32.165  84.559  1.00149.70           C
ATOM   3271  CE2 PHE   405      61.709  34.098  85.127  1.00149.70           C
ATOM   3272  CZ  PHE   405      61.319  33.161  84.200  1.00149.70           C
ATOM   3273  C   PHE   405      60.408  32.193  90.366  1.00149.70           C
ATOM   3274  O   PHE   405      60.074  33.316  90.742  1.00149.70           O
ATOM   3275  N   ASP   406      60.564  31.169  91.221  1.00 69.57           N
ATOM   3276  CA  ASP   406      60.339  31.351  92.628  1.00 69.57           C
ATOM   3277  CB  ASP   406      61.392  32.234  93.319  1.00 69.57           C
ATOM   3278  CG  ASP   406      62.680  31.441  93.462  1.00 69.57           C
ATOM   3279  OD1 ASP   406      62.615  30.183  93.436  1.00 69.57           O
ATOM   3280  OD2 ASP   406      63.750  32.090  93.607  1.00 69.57           O
ATOM   3281  C   ASP   406      59.005  31.986  92.872  1.00 69.57           C
ATOM   3282  O   ASP   406      58.876  32.831  93.754  1.00 69.57           O
ATOM   3283  N   GLY   407      57.976  31.619  92.088  1.00 51.83           N
ATOM   3284  CA  GLY   407      56.657  32.104  92.370  1.00 51.83           C
ATOM   3285  C   GLY   407      56.473  33.565  92.026  1.00 51.83           C
ATOM   3286  O   GLY   407      55.625  34.211  92.640  1.00 51.83           O
ATOM   3287  N   VAL   408      57.237  34.129  91.056  1.00134.30           N
ATOM   3288  CA  VAL   408      57.066  35.518  90.664  1.00134.30           C
ATOM   3289  CB  VAL   408      58.343  36.312  90.641  1.00134.30           C
ATOM   3290  CG1 VAL   408      58.922  36.388  92.063  1.00134.30           C
ATOM   3291  CG2 VAL   408      59.286  35.682  89.600  1.00134.30           C
ATOM   3292  C   VAL   408      56.550  35.544  89.238  1.00134.30           C
ATOM   3293  O   VAL   408      56.976  34.727  88.430  1.00134.30           O
ATOM   3294  N   LEU   409      55.638  36.496  88.887  1.00175.01           N
ATOM   3295  CA  LEU   409      54.960  36.580  87.589  1.00175.01           C
ATOM   3296  CB  LEU   409      53.539  37.165  87.698  1.00175.01           C
ATOM   3297  CG  LEU   409      52.579  36.308  88.546  1.00175.01           C
ATOM   3298  CD1 LEU   409      53.039  36.221  90.011  1.00175.01           C
ATOM   3299  CD2 LEU   409      51.135  36.811  88.413  1.00175.01           C
ATOM   3300  C   LEU   409      55.697  37.371  86.475  1.00175.01           C
ATOM   3301  O   LEU   409      56.576  38.166  86.806  1.00175.01           O
ATOM   3302  N   ALA   410      55.292  37.183  85.145  1.00184.80           N
ATOM   3303  CA  ALA   410      55.818  37.693  83.826  1.00184.80           C
ATOM   3304  CB  ALA   410      56.636  36.632  83.091  1.00184.80           C
ATOM   3305  C   ALA   410      54.726  38.232  82.771  1.00184.80           C
ATOM   3306  O   ALA   410      53.680  38.659  83.255  1.00184.80           O
ATOM   3307  N   SER   411      54.943  38.328  81.351  1.00178.55           N
ATOM   3308  CA  SER   411      53.992  38.810  80.249  1.00178.55           C
ATOM   3309  CB  SER   411      53.788  40.331  80.280  1.00178.55           C
ATOM   3310  OG  SER   411      55.004  40.983  79.941  1.00178.55           O
ATOM   3311  C   SER   411      54.333  38.471  78.731  1.00178.55           C
ATOM   3312  O   SER   411      55.485  38.171  78.435  1.00178.55           O
ATOM   3313  N   GLU   412      53.362  38.499  77.708  1.00221.95           N
ATOM   3314  CA  GLU   412      53.631  38.311  76.240  1.00221.95           C
ATOM   3315  CB  GLU   412      54.575  37.149  75.912  1.00221.95           C
ATOM   3316  CG  GLU   412      55.241  37.197  74.536  1.00221.95           C
ATOM   3317  CD  GLU   412      56.133  35.971  74.411  1.00221.95           C
ATOM   3318  OE1 GLU   412      57.131  35.890  75.176  1.00221.95           O
ATOM   3319  OE2 GLU   412      55.828  35.097  73.556  1.00221.95           O
ATOM   3320  C   GLU   412      52.377  38.175  75.337  1.00221.95           C
ATOM   3321  O   GLU   412      51.293  38.476  75.822  1.00221.95           O
ATOM   3322  N   LEU   413      52.551  37.809  73.999  1.00175.31           N
ATOM   3323  CA  LEU   413      51.737  37.679  72.747  1.00175.31           C
ATOM   3324  CB  LEU   413      52.635  37.658  71.496  1.00175.31           C
ATOM   3325  CG  LEU   413      53.428  38.960  71.281  1.00175.31           C
ATOM   3326  CD1 LEU   413      54.434  39.203  72.418  1.00175.31           C
ATOM   3327  CD2 LEU   413      54.084  38.989  69.892  1.00175.31           C
ATOM   3328  C   LEU   413      50.679  36.577  72.479  1.00175.31           C
ATOM   3329  O   LEU   413      49.591  36.880  71.987  1.00175.31           O
ATOM   3330  N   ALA   414      50.920  35.255  72.712  1.00128.43           N
ATOM   3331  CA  ALA   414      49.896  34.218  72.535  1.00128.43           C
ATOM   3332  CB  ALA   414      50.419  32.808  72.856  1.00128.43           C
ATOM   3333  C   ALA   414      48.929  34.581  73.575  1.00128.43           C
ATOM   3334  O   ALA   414      47.722  34.328  73.531  1.00128.43           O
ATOM   3335  N   ASP   415      49.539  35.199  74.582  1.00138.62           N
ATOM   3336  CA  ASP   415      48.860  35.707  75.692  1.00138.62           C
ATOM   3337  CB  ASP   415      49.745  36.425  76.720  1.00138.62           C
ATOM   3338  CG  ASP   415      50.682  35.426  77.372  1.00138.62           C
ATOM   3339  OD1 ASP   415      50.741  34.261  76.897  1.00138.62           O
ATOM   3340  OD2 ASP   415      51.353  35.820  78.362  1.00138.62           O
ATOM   3341  C   ASP   415      47.797  36.671  75.270  1.00138.62           C
ATOM   3342  O   ASP   415      46.750  36.578  75.890  1.00138.62           O
ATOM   3343  N   PRO   416      47.891  37.581  74.324  1.00174.92           N
ATOM   3344  CA  PRO   416      46.711  38.351  74.062  1.00174.92           C
ATOM   3345  CD  PRO   416      49.043  38.449  74.217  1.00174.92           C
ATOM   3346  CB  PRO   416      47.132  39.475  73.125  1.00174.92           C
ATOM   3347  CG  PRO   416      48.550  39.784  73.625  1.00174.92           C
ATOM   3348  C   PRO   416      45.541  37.531  73.638  1.00174.92           C
ATOM   3349  O   PRO   416      44.416  37.964  73.872  1.00174.92           O
ATOM   3350  N   GLN   417      45.764  36.363  73.010  1.00 79.33           N
ATOM   3351  CA  GLN   417      44.640  35.534  72.666  1.00 79.33           C
ATOM   3352  CB  GLN   417      45.046  34.287  71.864  1.00 79.33           C
ATOM   3353  CG  GLN   417      45.693  34.574  70.510  1.00 79.33           C
ATOM   3354  CD  GLN   417      46.011  33.221  69.890  1.00 79.33           C
ATOM   3355  OE1 GLN   417      47.140  32.955  69.483  1.00 79.33           O
ATOM   3356  NE2 GLN   417      44.981  32.335  69.825  1.00 79.33           N
ATOM   3357  C   GLN   417      44.038  35.011  73.933  1.00 79.33           C
ATOM   3358  O   GLN   417      42.822  35.015  74.134  1.00 79.33           O
ATOM   3359  N   LEU   418      44.911  34.547  74.839  1.00153.50           N
ATOM   3360  CA  LEU   418      44.481  33.951  76.071  1.00153.50           C
ATOM   3361  CB  LEU   418      45.640  33.350  76.886  1.00153.50           C
ATOM   3362  CG  LEU   418      46.187  32.019  76.331  1.00153.50           C
ATOM   3363  CD1 LEU   418      45.122  30.915  76.415  1.00153.50           C
ATOM   3364  CD2 LEU   418      46.785  32.169  74.927  1.00153.50           C
ATOM   3365  C   LEU   418      43.795  34.961  76.936  1.00153.50           C
ATOM   3366  O   LEU   418      42.827  34.641  77.624  1.00153.50           O
ATOM   3367  N   TYR   419      44.286  36.211  76.952  1.00 74.11           N
ATOM   3368  CA  TYR   419      43.673  37.198  77.792  1.00 74.11           C
ATOM   3369  CB  TYR   419      44.357  38.585  77.815  1.00 74.11           C
ATOM   3370  CG  TYR   419      45.738  38.470  78.368  1.00 74.11           C
ATOM   3371  CD1 TYR   419      45.950  38.082  79.672  1.00 74.11           C
ATOM   3372  CD2 TYR   419      46.830  38.726  77.571  1.00 74.11           C
ATOM   3373  CE1 TYR   419      47.228  37.972  80.168  1.00 74.11           C
ATOM   3374  CE2 TYR   419      48.110  38.619  78.057  1.00 74.11           C
ATOM   3375  CZ  TYR   419      48.310  38.242  79.362  1.00 74.11           C
ATOM   3376  OH  TYR   419      49.622  38.129  79.867  1.00 74.11           O
ATOM   3377  C   TYR   419      42.280  37.417  77.305  1.00 74.11           C
ATOM   3378  O   TYR   419      41.375  37.683  78.092  1.00 74.11           O
ATOM   3379  N   LYS   420      42.085  37.353  75.977  1.00112.56           N
ATOM   3380  CA  LYS   420      40.796  37.572  75.393  1.00112.56           C
ATOM   3381  CB  LYS   420      40.816  37.474  73.858  1.00112.56           C
ATOM   3382  CG  LYS   420      39.476  37.838  73.217  1.00112.56           C
ATOM   3383  CD  LYS   420      39.547  38.041  71.703  1.00112.56           C
ATOM   3384  CE  LYS   420      39.122  36.810  70.900  1.00112.56           C
ATOM   3385  NZ  LYS   420      37.646  36.764  70.791  1.00112.56           N
ATOM   3386  C   LYS   420      39.841  36.531  75.885  1.00112.56           C
ATOM   3387  O   LYS   420      38.698  36.839  76.220  1.00112.56           O
ATOM   3388  N   THR   421      40.282  35.263  75.963  1.00114.45           N
ATOM   3389  CA  THR   421      39.368  34.233  76.365  1.00114.45           C
ATOM   3390  CB  THR   421      39.946  32.843  76.332  1.00114.45           C
ATOM   3391  OG1 THR   421      38.904  31.883  76.439  1.00114.45           O
ATOM   3392  CG2 THR   421      40.926  32.674  77.503  1.00114.45           C
ATOM   3393  C   THR   421      38.898  34.503  77.760  1.00114.45           C
ATOM   3394  O   THR   421      37.730  34.285  78.080  1.00114.45           O
ATOM   3395  N   PHE   422      39.781  34.994  78.648  1.00139.56           N
ATOM   3396  CA  PHE   422      39.311  35.171  79.988  1.00139.56           C
ATOM   3397  CB  PHE   422      40.386  35.456  81.062  1.00139.56           C
ATOM   3398  CG  PHE   422      41.075  36.769  80.920  1.00139.56           C
ATOM   3399  CD1 PHE   422      40.394  37.949  81.111  1.00139.56           C
ATOM   3400  CD2 PHE   422      42.424  36.814  80.663  1.00139.56           C
ATOM   3401  CE1 PHE   422      41.046  39.156  81.002  1.00139.56           C
ATOM   3402  CE2 PHE   422      43.080  38.018  80.557  1.00139.56           C
ATOM   3403  CZ  PHE   422      42.390  39.193  80.722  1.00139.56           C
ATOM   3404  C   PHE   422      38.228  36.204  80.035  1.00139.56           C
ATOM   3405  O   PHE   422      37.258  36.052  80.777  1.00139.56           O
ATOM   3406  N   THR   423      38.346  37.293  79.256  1.00102.94           N
ATOM   3407  CA  THR   423      37.310  38.283  79.305  1.00102.94           C
ATOM   3408  CB  THR   423      37.608  39.521  78.507  1.00102.94           C
ATOM   3409  OG1 THR   423      36.669  40.538  78.825  1.00102.94           O
ATOM   3410  CG2 THR   423      37.539  39.194  77.008  1.00102.94           C
ATOM   3411  C   THR   423      36.039  37.682  78.797  1.00102.94           C
ATOM   3412  O   THR   423      34.968  37.927  79.351  1.00102.94           O
ATOM   3413  N   ASP   424      36.117  36.857  77.736  1.00107.33           N
ATOM   3414  CA  ASP   424      34.907  36.319  77.183  1.00107.33           C
ATOM   3415  CB  ASP   424      35.084  35.620  75.816  1.00107.33           C
ATOM   3416  CG  ASP   424      35.984  34.398  75.895  1.00107.33           C
ATOM   3417  OD1 ASP   424      35.726  33.501  76.739  1.00107.33           O
ATOM   3418  OD2 ASP   424      36.948  34.348  75.086  1.00107.33           O
ATOM   3419  C   ASP   424      34.214  35.417  78.165  1.00107.33           C
ATOM   3420  O   ASP   424      32.986  35.408  78.231  1.00107.33           O
ATOM   3421  N   ALA   425      34.966  34.637  78.966  1.00 46.80           N
ATOM   3422  CA  ALA   425      34.323  33.744  79.889  1.00 46.80           C
ATOM   3423  CB  ALA   425      35.317  32.881  80.681  1.00 46.80           C
ATOM   3424  C   ALA   425      33.526  34.533  80.886  1.00 46.80           C
ATOM   3425  O   ALA   425      32.355  34.242  81.120  1.00 46.80           O
ATOM   3426  N   ALA   426      34.114  35.604  81.453  1.00 44.73           N
ATOM   3427  CA  ALA   426      33.440  36.342  82.486  1.00 44.73           C
ATOM   3428  CB  ALA   426      34.232  37.582  82.922  1.00 44.73           C
ATOM   3429  C   ALA   426      32.152  36.846  81.934  1.00 44.73           C
ATOM   3430  O   ALA   426      31.119  36.805  82.601  1.00 44.73           O
ATOM   3431  N   GLU   427      32.192  37.343  80.689  1.00 75.00           N
ATOM   3432  CA  GLU   427      31.018  37.891  80.082  1.00 75.00           C
ATOM   3433  CB  GLU   427      31.347  38.562  78.737  1.00 75.00           C
ATOM   3434  CG  GLU   427      30.127  39.065  77.965  1.00 75.00           C
ATOM   3435  CD  GLU   427      29.692  37.953  77.018  1.00 75.00           C
ATOM   3436  OE1 GLU   427      30.388  37.757  75.987  1.00 75.00           O
ATOM   3437  OE2 GLU   427      28.666  37.283  77.311  1.00 75.00           O
ATOM   3438  C   GLU   427      29.976  36.832  79.849  1.00 75.00           C
ATOM   3439  O   GLU   427      28.820  36.999  80.236  1.00 75.00           O
ATOM   3440  N   VAL   428      30.357  35.701  79.223  1.00 43.17           N
ATOM   3441  CA  VAL   428      29.399  34.684  78.875  1.00 43.17           C
ATOM   3442  CB  VAL   428      29.966  33.625  77.977  1.00 43.17           C
ATOM   3443  CG1 VAL   428      28.917  32.513  77.818  1.00 43.17           C
ATOM   3444  CG2 VAL   428      30.353  34.280  76.642  1.00 43.17           C
ATOM   3445  C   VAL   428      28.845  33.991  80.078  1.00 43.17           C
ATOM   3446  O   VAL   428      27.636  33.785  80.180  1.00 43.17           O
ATOM   3447  N   ILE   429      29.714  33.614  81.032  1.00 84.51           N
ATOM   3448  CA  ILE   429      29.244  32.848  82.147  1.00 84.51           C
ATOM   3449  CB  ILE   429      30.346  32.385  83.057  1.00 84.51           C
ATOM   3450  CG1 ILE   429      29.831  31.239  83.945  1.00 84.51           C
ATOM   3451  CG2 ILE   429      30.902  33.595  83.824  1.00 84.51           C
ATOM   3452  CD1 ILE   429      30.933  30.470  84.671  1.00 84.51           C
ATOM   3453  C   ILE   429      28.259  33.669  82.920  1.00 84.51           C
ATOM   3454  O   ILE   429      27.215  33.169  83.336  1.00 84.51           O
ATOM   3455  N   GLY   430      28.545  34.971  83.101  1.00 30.05           N
ATOM   3456  CA  GLY   430      27.679  35.802  83.887  1.00 30.05           C
ATOM   3457  C   GLY   430      26.319  35.823  83.265  1.00 30.05           C
ATOM   3458  O   GLY   430      25.308  35.787  83.964  1.00 30.05           O
ATOM   3459  N   GLU   431      26.264  35.900  81.924  1.00 74.75           N
ATOM   3460  CA  GLU   431      25.018  35.983  81.222  1.00 74.75           C
ATOM   3461  CB  GLU   431      25.237  36.218  79.718  1.00 74.75           C
ATOM   3462  CG  GLU   431      23.982  36.614  78.944  1.00 74.75           C
ATOM   3463  CD  GLU   431      24.440  37.023  77.551  1.00 74.75           C
ATOM   3464  OE1 GLU   431      25.378  36.366  77.026  1.00 74.75           O
ATOM   3465  OE2 GLU   431      23.870  38.002  76.998  1.00 74.75           O
ATOM   3466  C   GLU   431      24.250  34.709  81.400  1.00 74.75           C
ATOM   3467  O   GLU   431      23.043  34.731  81.636  1.00 74.75           O
ATOM   3468  N   ALA   432      24.941  33.559  81.317  1.00 30.03           N
ATOM   3469  CA  ALA   432      24.290  32.282  81.396  1.00 30.03           C
ATOM   3470  CB  ALA   432      25.267  31.106  81.227  1.00 30.03           C
ATOM   3471  C   ALA   432      23.637  32.137  82.733  1.00 30.03           C
ATOM   3472  O   ALA   432      22.547  31.575  82.839  1.00 30.03           O
ATOM   3473  N   TRP   433      24.303  32.622  83.796  1.00 59.05           N
ATOM   3474  CA  TRP   433      23.788  32.473  85.127  1.00 59.05           C
ATOM   3475  CB  TRP   433      24.766  32.959  86.206  1.00 59.05           C
ATOM   3476  CG  TRP   433      26.067  32.192  86.252  1.00 59.05           C
ATOM   3477  CD2 TRP   433      26.173  30.777  86.473  1.00 59.05           C
ATOM   3478  CD1 TRP   433      27.339  32.651  86.072  1.00 59.05           C
ATOM   3479  NE1 TRP   433      28.232  31.615  86.191  1.00 59.05           N
ATOM   3480  CE2 TRP   433      27.530  30.454  86.431  1.00 59.05           C
ATOM   3481  CE3 TRP   433      25.223  29.823  86.693  1.00 59.05           C
ATOM   3482  CZ2 TRP   433      27.957  29.170  86.612  1.00 59.05           C
ATOM   3483  CZ3 TRP   433      25.662  28.530  86.871  1.00 59.05           C
ATOM   3484  CH2 TRP   433      27.000  28.207  86.833  1.00 59.05           C
ATOM   3485  C   TRP   433      22.515  33.246  85.288  1.00 59.05           C
ATOM   3486  O   TRP   433      21.518  32.720  85.781  1.00 59.05           O
ATOM   3487  N   GLU   434      22.493  34.511  84.835  1.00 57.30           N
ATOM   3488  CA  GLU   434      21.329  35.327  85.030  1.00 57.30           C
ATOM   3489  CB  GLU   434      21.493  36.751  84.476  1.00 57.30           C
ATOM   3490  CG  GLU   434      22.528  37.550  85.272  1.00 57.30           C
ATOM   3491  CD  GLU   434      22.629  38.954  84.699  1.00 57.30           C
ATOM   3492  OE1 GLU   434      22.759  39.091  83.453  1.00 57.30           O
ATOM   3493  OE2 GLU   434      22.575  39.915  85.512  1.00 57.30           O
ATOM   3494  C   GLU   434      20.183  34.648  84.346  1.00 57.30           C
ATOM   3495  O   GLU   434      19.033  34.793  84.755  1.00 57.30           O
ATOM   3496  N   SER   435      20.481  33.922  83.252  1.00 58.95           N
ATOM   3497  CA  SER   435      19.516  33.197  82.470  1.00 58.95           C
ATOM   3498  CB  SER   435      20.026  32.861  81.058  1.00 58.95           C
ATOM   3499  OG  SER   435      20.241  34.055  80.320  1.00 58.95           O
ATOM   3500  C   SER   435      19.122  31.901  83.121  1.00 58.95           C
ATOM   3501  O   SER   435      18.263  31.199  82.591  1.00 58.95           O
ATOM   3502  N   ARG   436      19.726  31.536  84.271  1.00166.40           N
ATOM   3503  CA  ARG   436      19.395  30.300  84.932  1.00166.40           C
ATOM   3504  CB  ARG   436      17.867  30.135  85.084  1.00166.40           C
ATOM   3505  CG  ARG   436      17.397  28.912  85.873  1.00166.40           C
ATOM   3506  CD  ARG   436      15.906  28.621  85.680  1.00166.40           C
ATOM   3507  NE  ARG   436      15.794  27.606  84.595  1.00166.40           N
ATOM   3508  CZ  ARG   436      14.674  27.547  83.816  1.00166.40           C
ATOM   3509  NH1 ARG   436      13.680  28.468  83.974  1.00166.40           N
ATOM   3510  NH2 ARG   436      14.549  26.560  82.881  1.00166.40           N
ATOM   3511  C   ARG   436      19.928  29.138  84.136  1.00166.40           C
ATOM   3512  O   ARG   436      19.412  28.027  84.240  1.00166.40           O
ATOM   3513  N   GLU   437      20.985  29.343  83.316  1.00112.48           N
ATOM   3514  CA  GLU   437      21.518  28.199  82.622  1.00112.48           C
ATOM   3515  CB  GLU   437      21.719  28.430  81.115  1.00112.48           C
ATOM   3516  CG  GLU   437      21.947  27.135  80.333  1.00112.48           C
ATOM   3517  CD  GLU   437      21.691  27.425  78.862  1.00112.48           C
ATOM   3518  OE1 GLU   437      22.531  28.123  78.234  1.00112.48           O
ATOM   3519  OE2 GLU   437      20.642  26.951  78.350  1.00112.48           O
ATOM   3520  C   GLU   437      22.839  27.864  83.251  1.00112.48           C
ATOM   3521  O   GLU   437      23.906  28.196  82.736  1.00112.48           O
ATOM   3522  N   PHE   438      22.766  27.180  84.408  1.00150.77           N
ATOM   3523  CA  PHE   438      23.882  26.802  85.228  1.00150.77           C
ATOM   3524  CB  PHE   438      23.417  26.241  86.581  1.00150.77           C
ATOM   3525  CG  PHE   438      22.457  27.239  87.128  1.00150.77           C
ATOM   3526  CD1 PHE   438      22.889  28.342  87.822  1.00150.77           C
ATOM   3527  CD2 PHE   438      21.108  27.075  86.920  1.00150.77           C
ATOM   3528  CE1 PHE   438      21.994  29.262  88.314  1.00150.77           C
ATOM   3529  CE2 PHE   438      20.205  27.988  87.409  1.00150.77           C
ATOM   3530  CZ  PHE   438      20.649  29.085  88.108  1.00150.77           C
ATOM   3531  C   PHE   438      24.700  25.732  84.576  1.00150.77           C
ATOM   3532  O   PHE   438      25.928  25.802  84.549  1.00150.77           O
ATOM   3533  N   GLY   439      24.032  24.706  84.020  1.00 34.18           N
ATOM   3534  CA  GLY   439      24.750  23.591  83.478  1.00 34.18           C
ATOM   3535  C   GLY   439      25.647  24.110  82.403  1.00 34.18           C
ATOM   3536  O   GLY   439      26.794  23.683  82.285  1.00 34.18           O
ATOM   3537  N   LYS   440      25.124  25.022  81.563  1.00133.53           N
ATOM   3538  CA  LYS   440      25.891  25.614  80.505  1.00133.53           C
ATOM   3539  CB  LYS   440      25.029  26.420  79.518  1.00133.53           C
ATOM   3540  CG  LYS   440      24.127  25.551  78.638  1.00133.53           C
ATOM   3541  CD  LYS   440      24.900  24.574  77.749  1.00133.53           C
ATOM   3542  CE  LYS   440      25.144  23.211  78.400  1.00133.53           C
ATOM   3543  NZ  LYS   440      23.888  22.428  78.408  1.00133.53           N
ATOM   3544  C   LYS   440      26.924  26.542  81.073  1.00133.53           C
ATOM   3545  O   LYS   440      28.044  26.620  80.570  1.00133.53           O
ATOM   3546  N   ALA   441      26.573  27.290  82.137  1.00 34.65           N
ATOM   3547  CA  ALA   441      27.493  28.252  82.677  1.00 34.65           C
ATOM   3548  CB  ALA   441      26.904  29.038  83.859  1.00 34.65           C
ATOM   3549  C   ALA   441      28.718  27.548  83.176  1.00 34.65           C
ATOM   3550  O   ALA   441      29.841  27.959  82.884  1.00 34.65           O
ATOM   3551  N   VAL   442      28.530  26.438  83.915  1.00102.54           N
ATOM   3552  CA  VAL   442      29.637  25.704  84.463  1.00102.54           C
ATOM   3553  CB  VAL   442      29.226  24.532  85.319  1.00102.54           C
ATOM   3554  CG1 VAL   442      28.443  25.060  86.532  1.00102.54           C
ATOM   3555  CG2 VAL   442      28.455  23.515  84.462  1.00102.54           C
ATOM   3556  C   VAL   442      30.462  25.177  83.327  1.00102.54           C
ATOM   3557  O   VAL   442      31.682  25.056  83.425  1.00102.54           O
ATOM   3558  N   ARG   443      29.811  24.816  82.210  1.00102.36           N
ATOM   3559  CA  ARG   443      30.538  24.297  81.088  1.00102.36           C
ATOM   3560  CB  ARG   443      29.630  23.802  79.951  1.00102.36           C
ATOM   3561  CG  ARG   443      28.857  22.533  80.316  1.00102.36           C
ATOM   3562  CD  ARG   443      29.752  21.377  80.775  1.00102.36           C
ATOM   3563  NE  ARG   443      30.656  21.017  79.646  1.00102.36           N
ATOM   3564  CZ  ARG   443      30.273  20.071  78.737  1.00102.36           C
ATOM   3565  NH1 ARG   443      29.048  19.483  78.848  1.00102.36           N
ATOM   3566  NH2 ARG   443      31.113  19.717  77.722  1.00102.36           N
ATOM   3567  C   ARG   443      31.437  25.360  80.540  1.00102.36           C
ATOM   3568  O   ARG   443      32.567  25.086  80.140  1.00102.36           O
ATOM   3569  N   GLU   444      30.965  26.618  80.519  1.00 74.87           N
ATOM   3570  CA  GLU   444      31.764  27.658  79.946  1.00 74.87           C
ATOM   3571  CB  GLU   444      31.071  29.030  79.952  1.00 74.87           C
ATOM   3572  CG  GLU   444      31.846  30.091  79.169  1.00 74.87           C
ATOM   3573  CD  GLU   444      31.860  29.655  77.711  1.00 74.87           C
ATOM   3574  OE1 GLU   444      30.754  29.464  77.139  1.00 74.87           O
ATOM   3575  OE2 GLU   444      32.978  29.499  77.151  1.00 74.87           O
ATOM   3576  C   GLU   444      33.032  27.772  80.735  1.00 74.87           C
ATOM   3577  O   GLU   444      34.090  28.048  80.170  1.00 74.87           O
ATOM   3578  N   ILE   445      32.954  27.608  82.072  1.00 99.75           N
ATOM   3579  CA  ILE   445      34.137  27.728  82.883  1.00 99.75           C
ATOM   3580  CB  ILE   445      33.889  27.844  84.368  1.00 99.75           C
ATOM   3581  CG1 ILE   445      35.150  28.388  85.064  1.00 99.75           C
ATOM   3582  CG2 ILE   445      33.462  26.481  84.923  1.00 99.75           C
ATOM   3583  CD1 ILE   445      34.916  28.806  86.516  1.00 99.75           C
ATOM   3584  C   ILE   445      35.081  26.583  82.650  1.00 99.75           C
ATOM   3585  O   ILE   445      36.285  26.777  82.494  1.00 99.75           O
ATOM   3586  N   MET   446      34.560  25.348  82.576  1.00164.43           N
ATOM   3587  CA  MET   446      35.418  24.205  82.449  1.00164.43           C
ATOM   3588  CB  MET   446      34.619  22.888  82.445  1.00164.43           C
ATOM   3589  CG  MET   446      35.471  21.625  82.311  1.00164.43           C
ATOM   3590  SD  MET   446      36.653  21.339  83.665  1.00164.43           S
ATOM   3591  CE  MET   446      35.413  21.187  84.977  1.00164.43           C
ATOM   3592  C   MET   446      36.206  24.336  81.181  1.00164.43           C
ATOM   3593  O   MET   446      37.385  23.984  81.136  1.00164.43           O
ATOM   3594  N   ALA   447      35.576  24.866  80.118  1.00 31.35           N
ATOM   3595  CA  ALA   447      36.221  25.013  78.843  1.00 31.35           C
ATOM   3596  CB  ALA   447      35.297  25.617  77.772  1.00 31.35           C
ATOM   3597  C   ALA   447      37.402  25.924  78.982  1.00 31.35           C
ATOM   3598  O   ALA   447      38.436  25.709  78.356  1.00 31.35           O
ATOM   3599  N   LEU   448      37.274  26.976  79.808  1.00 55.69           N
ATOM   3600  CA  LEU   448      38.330  27.927  80.002  1.00 55.69           C
ATOM   3601  CB  LEU   448      37.922  28.969  81.057  1.00 55.69           C
ATOM   3602  CG  LEU   448      39.006  30.003  81.389  1.00 55.69           C
ATOM   3603  CD1 LEU   448      39.322  30.894  80.178  1.00 55.69           C
ATOM   3604  CD2 LEU   448      38.646  30.798  82.656  1.00 55.69           C
ATOM   3605  C   LEU   448      39.519  27.184  80.534  1.00 55.69           C
ATOM   3606  O   LEU   448      40.650  27.407  80.104  1.00 55.69           O
ATOM   3607  N   ALA   449      39.288  26.266  81.491  1.00 31.88           N
ATOM   3608  CA  ALA   449      40.365  25.498  82.048  1.00 31.88           C
ATOM   3609  CB  ALA   449      39.907  24.533  83.156  1.00 31.88           C
ATOM   3610  C   ALA   449      40.936  24.683  80.935  1.00 31.88           C
ATOM   3611  O   ALA   449      42.148  24.502  80.828  1.00 31.88           O
ATOM   3612  N   ASP   450      40.045  24.177  80.065  1.00 84.62           N
ATOM   3613  CA  ASP   450      40.431  23.370  78.945  1.00 84.62           C
ATOM   3614  CB  ASP   450      39.214  22.967  78.086  1.00 84.62           C
ATOM   3615  CG  ASP   450      39.628  22.054  76.932  1.00 84.62           C
ATOM   3616  OD1 ASP   450      40.536  22.430  76.144  1.00 84.62           O
ATOM   3617  OD2 ASP   450      39.010  20.963  76.814  1.00 84.62           O
ATOM   3618  C   ASP   450      41.331  24.193  78.075  1.00 84.62           C
ATOM   3619  O   ASP   450      42.324  23.692  77.553  1.00 84.62           O
ATOM   3620  N   LEU   451      41.000  25.484  77.889  1.00148.77           N
ATOM   3621  CA  LEU   451      41.770  26.343  77.034  1.00148.77           C
ATOM   3622  CB  LEU   451      41.151  27.742  76.873  1.00148.77           C
ATOM   3623  CG  LEU   451      39.798  27.728  76.131  1.00148.77           C
ATOM   3624  CD1 LEU   451      39.223  29.145  75.973  1.00148.77           C
ATOM   3625  CD2 LEU   451      39.900  26.964  74.800  1.00148.77           C
ATOM   3626  C   LEU   451      43.135  26.498  77.619  1.00148.77           C
ATOM   3627  O   LEU   451      44.130  26.568  76.899  1.00148.77           O
ATOM   3628  N   ALA   452      43.212  26.574  78.957  1.00 45.72           N
ATOM   3629  CA  ALA   452      44.475  26.740  79.613  1.00 45.72           C
ATOM   3630  CB  ALA   452      44.361  26.816  81.134  1.00 45.72           C
ATOM   3631  C   ALA   452      45.345  25.558  79.352  1.00 45.72           C
ATOM   3632  O   ALA   452      46.539  25.703  79.100  1.00 45.72           O
ATOM   3633  N   ASN   453      44.769  24.347  79.415  1.00 53.88           N
ATOM   3634  CA  ASN   453      45.561  23.170  79.225  1.00 53.88           C
ATOM   3635  CB  ASN   453      44.726  21.876  79.291  1.00 53.88           C
ATOM   3636  CG  ASN   453      44.328  21.623  80.741  1.00 53.88           C
ATOM   3637  OD1 ASN   453      45.124  21.131  81.540  1.00 53.88           O
ATOM   3638  ND2 ASN   453      43.062  21.970  81.095  1.00 53.88           N
ATOM   3639  C   ASN   453      46.159  23.231  77.853  1.00 53.88           C
ATOM   3640  O   ASN   453      47.347  22.973  77.683  1.00 53.88           O
ATOM   3641  N   ARG   454      45.354  23.593  76.836  1.00 95.67           N
ATOM   3642  CA  ARG   454      45.825  23.618  75.478  1.00 95.67           C
ATOM   3643  CB  ARG   454      44.715  23.905  74.450  1.00 95.67           C
ATOM   3644  CG  ARG   454      43.699  22.765  74.327  1.00 95.67           C
ATOM   3645  CD  ARG   454      42.783  22.867  73.106  1.00 95.67           C
ATOM   3646  NE  ARG   454      42.034  24.150  73.204  1.00 95.67           N
ATOM   3647  CZ  ARG   454      42.581  25.291  72.695  1.00 95.67           C
ATOM   3648  NH1 ARG   454      43.801  25.252  72.087  1.00 95.67           N
ATOM   3649  NH2 ARG   454      41.904  26.473  72.798  1.00 95.67           N
ATOM   3650  C   ARG   454      46.886  24.661  75.313  1.00 95.67           C
ATOM   3651  O   ARG   454      47.872  24.451  74.608  1.00 95.67           O
ATOM   3652  N   TYR   455      46.721  25.821  75.966  1.00 80.03           N
ATOM   3653  CA  TYR   455      47.690  26.860  75.817  1.00 80.03           C
ATOM   3654  CB  TYR   455      47.346  28.079  76.693  1.00 80.03           C
ATOM   3655  CG  TYR   455      48.458  29.069  76.628  1.00 80.03           C
ATOM   3656  CD1 TYR   455      48.628  29.869  75.522  1.00 80.03           C
ATOM   3657  CD2 TYR   455      49.323  29.212  77.688  1.00 80.03           C
ATOM   3658  CE1 TYR   455      49.652  30.786  75.472  1.00 80.03           C
ATOM   3659  CE2 TYR   455      50.348  30.127  77.644  1.00 80.03           C
ATOM   3660  CZ  TYR   455      50.515  30.916  76.532  1.00 80.03           C
ATOM   3661  OH  TYR   455      51.566  31.855  76.481  1.00 80.03           O
ATOM   3662  C   TYR   455      49.006  26.311  76.269  1.00 80.03           C
ATOM   3663  O   TYR   455      49.995  26.393  75.543  1.00 80.03           O
ATOM   3664  N   VAL   456      49.035  25.685  77.462  1.00120.93           N
ATOM   3665  CA  VAL   456      50.254  25.168  78.020  1.00120.93           C
ATOM   3666  CB  VAL   456      50.153  24.798  79.470  1.00120.93           C
ATOM   3667  CG1 VAL   456      49.900  26.092  80.262  1.00120.93           C
ATOM   3668  CG2 VAL   456      49.057  23.750  79.666  1.00120.93           C
ATOM   3669  C   VAL   456      50.778  24.026  77.217  1.00120.93           C
ATOM   3670  O   VAL   456      51.982  23.913  76.997  1.00120.93           O
ATOM   3671  N   ASP   457      49.899  23.141  76.734  1.00137.16           N
ATOM   3672  CA  ASP   457      50.416  22.031  76.002  1.00137.16           C
ATOM   3673  CB  ASP   457      49.397  20.887  75.806  1.00137.16           C
ATOM   3674  CG  ASP   457      48.089  21.389  75.224  1.00137.16           C
ATOM   3675  OD1 ASP   457      48.103  21.975  74.112  1.00137.16           O
ATOM   3676  OD2 ASP   457      47.049  21.188  75.906  1.00137.16           O
ATOM   3677  C   ASP   457      51.078  22.488  74.729  1.00137.16           C
ATOM   3678  O   ASP   457      52.007  21.835  74.256  1.00137.16           O
ATOM   3679  N   GLU   458      50.645  23.620  74.133  1.00196.10           N
ATOM   3680  CA  GLU   458      51.268  24.026  72.899  1.00196.10           C
ATOM   3681  CB  GLU   458      50.235  24.558  71.889  1.00196.10           C
ATOM   3682  CG  GLU   458      50.791  24.801  70.485  1.00196.10           C
ATOM   3683  CD  GLU   458      50.781  23.473  69.740  1.00196.10           C
ATOM   3684  OE1 GLU   458      51.455  22.519  70.212  1.00196.10           O
ATOM   3685  OE2 GLU   458      50.091  23.395  68.689  1.00196.10           O
ATOM   3686  C   GLU   458      52.259  25.136  73.139  1.00196.10           C
ATOM   3687  O   GLU   458      52.712  25.776  72.192  1.00196.10           O
ATOM   3688  N   GLN   459      52.516  25.513  74.403  1.00166.93           N
ATOM   3689  CA  GLN   459      53.563  26.445  74.729  1.00166.93           C
ATOM   3690  CB  GLN   459      53.234  27.409  75.873  1.00166.93           C
ATOM   3691  CG  GLN   459      54.369  28.412  76.104  1.00166.93           C
ATOM   3692  CD  GLN   459      54.405  29.384  74.930  1.00166.93           C
ATOM   3693  OE1 GLN   459      54.169  30.580  75.091  1.00166.93           O
ATOM   3694  NE2 GLN   459      54.715  28.864  73.711  1.00166.93           N
ATOM   3695  C   GLN   459      54.843  25.744  75.097  1.00166.93           C
ATOM   3696  O   GLN   459      55.926  26.316  74.990  1.00166.93           O
ATOM   3697  N   ALA   460      54.724  24.512  75.638  1.00 72.17           N
ATOM   3698  CA  ALA   460      55.824  23.714  76.125  1.00 72.17           C
ATOM   3699  CB  ALA   460      56.628  23.032  75.003  1.00 72.17           C
ATOM   3700  C   ALA   460      56.779  24.511  76.983  1.00 72.17           C
ATOM   3701  O   ALA   460      57.916  24.741  76.579  1.00 72.17           O
ATOM   3702  N   PRO   461      56.374  24.946  78.157  1.00 81.92           N
ATOM   3703  CA  PRO   461      57.239  25.695  79.040  1.00 81.92           C
ATOM   3704  CD  PRO   461      54.968  25.197  78.439  1.00 81.92           C
ATOM   3705  CB  PRO   461      56.345  26.200  80.172  1.00 81.92           C
ATOM   3706  CG  PRO   461      54.950  26.281  79.529  1.00 81.92           C
ATOM   3707  C   PRO   461      58.418  24.913  79.531  1.00 81.92           C
ATOM   3708  O   PRO   461      59.447  25.513  79.836  1.00 81.92           O
ATOM   3709  N   TRP   462      58.300  23.579  79.633  1.00 67.98           N
ATOM   3710  CA  TRP   462      59.387  22.793  80.134  1.00 67.98           C
ATOM   3711  CB  TRP   462      59.017  21.304  80.267  1.00 67.98           C
ATOM   3712  CG  TRP   462      58.431  20.696  79.015  1.00 67.98           C
ATOM   3713  CD2 TRP   462      57.027  20.697  78.714  1.00 67.98           C
ATOM   3714  CD1 TRP   462      59.050  20.062  77.979  1.00 67.98           C
ATOM   3715  NE1 TRP   462      58.120  19.669  77.047  1.00 67.98           N
ATOM   3716  CE2 TRP   462      56.870  20.052  77.487  1.00 67.98           C
ATOM   3717  CE3 TRP   462      55.957  21.193  79.402  1.00 67.98           C
ATOM   3718  CZ2 TRP   462      55.636  19.893  76.927  1.00 67.98           C
ATOM   3719  CZ3 TRP   462      54.713  21.030  78.833  1.00 67.98           C
ATOM   3720  CH2 TRP   462      54.556  20.393  77.620  1.00 67.98           C
ATOM   3721  C   TRP   462      60.565  22.941  79.217  1.00 67.98           C
ATOM   3722  O   TRP   462      61.695  23.078  79.681  1.00 67.98           O
ATOM   3723  N   VAL   463      60.340  22.868  77.890  1.00104.61           N
ATOM   3724  CA  VAL   463      61.404  23.019  76.932  1.00104.61           C
ATOM   3725  CB  VAL   463      61.005  22.595  75.550  1.00104.61           C
ATOM   3726  CG1 VAL   463      60.706  21.089  75.580  1.00104.61           C
ATOM   3727  CG2 VAL   463      59.816  23.450  75.086  1.00104.61           C
ATOM   3728  C   VAL   463      61.872  24.444  76.854  1.00104.61           C
ATOM   3729  O   VAL   463      63.070  24.722  76.864  1.00104.61           O
ATOM   3730  N   VAL   464      60.917  25.389  76.825  1.00 46.55           N
ATOM   3731  CA  VAL   464      61.164  26.787  76.608  1.00 46.55           C
ATOM   3732  CB  VAL   464      59.899  27.595  76.660  1.00 46.55           C
ATOM   3733  CG1 VAL   464      60.251  29.087  76.548  1.00 46.55           C
ATOM   3734  CG2 VAL   464      58.956  27.091  75.555  1.00 46.55           C
ATOM   3735  C   VAL   464      62.063  27.314  77.674  1.00 46.55           C
ATOM   3736  O   VAL   464      62.857  28.220  77.428  1.00 46.55           O
ATOM   3737  N   ALA   465      61.961  26.760  78.892  1.00 42.03           N
ATOM   3738  CA  ALA   465      62.721  27.263  79.996  1.00 42.03           C
ATOM   3739  CB  ALA   465      62.484  26.466  81.290  1.00 42.03           C
ATOM   3740  C   ALA   465      64.177  27.181  79.678  1.00 42.03           C
ATOM   3741  O   ALA   465      64.940  28.083  80.016  1.00 42.03           O
ATOM   3742  N   LYS   466      64.615  26.089  79.034  1.00 97.39           N
ATOM   3743  CA  LYS   466      66.014  25.972  78.756  1.00 97.39           C
ATOM   3744  CB  LYS   466      66.382  24.589  78.197  1.00 97.39           C
ATOM   3745  CG  LYS   466      66.466  23.544  79.311  1.00 97.39           C
ATOM   3746  CD  LYS   466      65.156  23.369  80.082  1.00 97.39           C
ATOM   3747  CE  LYS   466      65.296  22.514  81.344  1.00 97.39           C
ATOM   3748  NZ  LYS   466      64.086  22.649  82.188  1.00 97.39           N
ATOM   3749  C   LYS   466      66.479  27.036  77.805  1.00 97.39           C
ATOM   3750  O   LYS   466      67.475  27.702  78.081  1.00 97.39           O
ATOM   3751  N   GLN   467      65.793  27.246  76.661  1.00102.26           N
ATOM   3752  CA  GLN   467      66.338  28.214  75.747  1.00102.26           C
ATOM   3753  CB  GLN   467      65.668  28.228  74.364  1.00102.26           C
ATOM   3754  CG  GLN   467      66.298  29.278  73.443  1.00102.26           C
ATOM   3755  CD  GLN   467      65.635  29.206  72.077  1.00102.26           C
ATOM   3756  OE1 GLN   467      66.098  29.828  71.121  1.00102.26           O
ATOM   3757  NE2 GLN   467      64.527  28.426  71.975  1.00102.26           N
ATOM   3758  C   GLN   467      66.241  29.611  76.278  1.00102.26           C
ATOM   3759  O   GLN   467      67.248  30.309  76.386  1.00102.26           O
ATOM   3760  N   GLU   468      65.028  30.063  76.650  1.00 65.73           N
ATOM   3761  CA  GLU   468      64.933  31.410  77.136  1.00 65.73           C
ATOM   3762  CB  GLU   468      64.336  32.377  76.097  1.00 65.73           C
ATOM   3763  CG  GLU   468      65.250  32.587  74.886  1.00 65.73           C
ATOM   3764  CD  GLU   468      64.533  33.480  73.882  1.00 65.73           C
ATOM   3765  OE1 GLU   468      63.348  33.823  74.137  1.00 65.73           O
ATOM   3766  OE2 GLU   468      65.159  33.825  72.845  1.00 65.73           O
ATOM   3767  C   GLU   468      64.023  31.376  78.311  1.00 65.73           C
ATOM   3768  O   GLU   468      62.820  31.607  78.195  1.00 65.73           O
ATOM   3769  N   GLY   469      64.588  31.028  79.478  1.00 97.79           N
ATOM   3770  CA  GLY   469      63.791  30.924  80.657  1.00 97.79           C
ATOM   3771  C   GLY   469      63.401  32.248  81.219  1.00 97.79           C
ATOM   3772  O   GLY   469      62.225  32.516  81.469  1.00 97.79           O
ATOM   3773  N   ARG   470      64.402  33.133  81.374  1.00260.15           N
ATOM   3774  CA  ARG   470      64.196  34.322  82.143  1.00260.15           C
ATOM   3775  CB  ARG   470      65.419  34.662  83.008  1.00260.15           C
ATOM   3776  CG  ARG   470      65.877  33.500  83.894  1.00260.15           C
ATOM   3777  CD  ARG   470      66.501  32.333  83.120  1.00260.15           C
ATOM   3778  NE  ARG   470      67.906  32.705  82.781  1.00260.15           N
ATOM   3779  CZ  ARG   470      68.261  32.968  81.488  1.00260.15           C
ATOM   3780  NH1 ARG   470      67.331  32.886  80.494  1.00260.15           N
ATOM   3781  NH2 ARG   470      69.551  33.299  81.186  1.00260.15           N
ATOM   3782  C   ARG   470      63.981  35.480  81.239  1.00260.15           C
ATOM   3783  O   ARG   470      64.677  35.620  80.234  1.00260.15           O
ATOM   3784  N   ASP   471      63.000  36.335  81.609  1.00274.30           N
ATOM   3785  CA  ASP   471      62.677  37.525  80.876  1.00274.30           C
ATOM   3786  CB  ASP   471      63.778  38.598  80.987  1.00274.30           C
ATOM   3787  CG  ASP   471      63.230  39.942  80.525  1.00274.30           C
ATOM   3788  OD1 ASP   471      63.131  40.157  79.287  1.00274.30           O
ATOM   3789  OD2 ASP   471      62.918  40.783  81.410  1.00274.30           O
ATOM   3790  C   ASP   471      62.521  37.093  79.465  1.00274.30           C
ATOM   3791  O   ASP   471      62.997  37.739  78.533  1.00274.30           O
ATOM   3792  N   ALA   472      61.833  35.954  79.284  1.00231.10           N
ATOM   3793  CA  ALA   472      61.741  35.403  77.977  1.00231.10           C
ATOM   3794  CB  ALA   472      62.780  34.303  77.701  1.00231.10           C
ATOM   3795  C   ALA   472      60.392  34.806  77.814  1.00231.10           C
ATOM   3796  O   ALA   472      59.445  35.134  78.527  1.00231.10           O
ATOM   3797  N   ASP   473      60.291  33.913  76.820  1.00 84.14           N
ATOM   3798  CA  ASP   473      59.057  33.309  76.437  1.00 84.14           C
ATOM   3799  CB  ASP   473      59.239  32.277  75.314  1.00 84.14           C
ATOM   3800  CG  ASP   473      59.661  33.017  74.055  1.00 84.14           C
ATOM   3801  OD1 ASP   473      59.149  34.146  73.827  1.00 84.14           O
ATOM   3802  OD2 ASP   473      60.511  32.465  73.307  1.00 84.14           O
ATOM   3803  C   ASP   473      58.459  32.573  77.596  1.00 84.14           C
ATOM   3804  O   ASP   473      57.258  32.675  77.835  1.00 84.14           O
ATOM   3805  N   LEU   474      59.281  31.842  78.370  1.00 98.13           N
ATOM   3806  CA  LEU   474      58.766  31.021  79.431  1.00 98.13           C
ATOM   3807  CB  LEU   474      59.893  30.298  80.192  1.00 98.13           C
ATOM   3808  CG  LEU   474      59.404  29.332  81.285  1.00 98.13           C
ATOM   3809  CD1 LEU   474      58.599  28.172  80.677  1.00 98.13           C
ATOM   3810  CD2 LEU   474      60.575  28.845  82.154  1.00 98.13           C
ATOM   3811  C   LEU   474      58.050  31.911  80.394  1.00 98.13           C
ATOM   3812  O   LEU   474      56.965  31.593  80.884  1.00 98.13           O
ATOM   3813  N   GLN   475      58.629  33.090  80.653  1.00108.52           N
ATOM   3814  CA  GLN   475      58.038  33.995  81.587  1.00108.52           C
ATOM   3815  CB  GLN   475      58.824  35.315  81.659  1.00108.52           C
ATOM   3816  CG  GLN   475      59.985  35.297  82.647  1.00108.52           C
ATOM   3817  CD  GLN   475      59.352  35.477  84.019  1.00108.52           C
ATOM   3818  OE1 GLN   475      58.388  34.796  84.364  1.00108.52           O
ATOM   3819  NE2 GLN   475      59.893  36.434  84.820  1.00108.52           N
ATOM   3820  C   GLN   475      56.659  34.310  81.121  1.00108.52           C
ATOM   3821  O   GLN   475      55.702  34.350  81.894  1.00108.52           O
ATOM   3822  N   ALA   476      56.516  34.525  79.814  1.00100.24           N
ATOM   3823  CA  ALA   476      55.241  34.911  79.318  1.00100.24           C
ATOM   3824  CB  ALA   476      55.294  35.059  77.805  1.00100.24           C
ATOM   3825  C   ALA   476      54.241  33.833  79.568  1.00100.24           C
ATOM   3826  O   ALA   476      53.187  34.077  80.159  1.00100.24           O
ATOM   3827  N   ILE   477      54.596  32.589  79.188  1.00190.35           N
ATOM   3828  CA  ILE   477      53.642  31.528  79.257  1.00190.35           C
ATOM   3829  CB  ILE   477      54.178  30.200  78.775  1.00190.35           C
ATOM   3830  CG1 ILE   477      53.046  29.160  78.622  1.00190.35           C
ATOM   3831  CG2 ILE   477      55.324  29.746  79.693  1.00190.35           C
ATOM   3832  CD1 ILE   477      52.384  28.685  79.917  1.00190.35           C
ATOM   3833  C   ILE   477      53.206  31.398  80.673  1.00190.35           C
ATOM   3834  O   ILE   477      52.015  31.285  80.962  1.00190.35           O
ATOM   3835  N   CYS   478      54.159  31.455  81.610  1.00127.23           N
ATOM   3836  CA  CYS   478      53.740  31.261  82.961  1.00127.23           C
ATOM   3837  CB  CYS   478      54.892  31.201  83.986  1.00127.23           C
ATOM   3838  SG  CYS   478      55.716  32.791  84.292  1.00127.23           S
ATOM   3839  C   CYS   478      52.803  32.358  83.373  1.00127.23           C
ATOM   3840  O   CYS   478      51.743  32.088  83.934  1.00127.23           O
ATOM   3841  N   SER   479      53.128  33.628  83.072  1.00134.28           N
ATOM   3842  CA  SER   479      52.286  34.684  83.568  1.00134.28           C
ATOM   3843  CB  SER   479      52.773  36.074  83.154  1.00134.28           C
ATOM   3844  OG  SER   479      52.732  36.211  81.741  1.00134.28           O
ATOM   3845  C   SER   479      50.909  34.530  83.008  1.00134.28           C
ATOM   3846  O   SER   479      49.918  34.679  83.721  1.00134.28           O
ATOM   3847  N   MET   480      50.801  34.208  81.711  1.00160.96           N
ATOM   3848  CA  MET   480      49.495  34.089  81.136  1.00160.96           C
ATOM   3849  CB  MET   480      49.547  33.758  79.628  1.00160.96           C
ATOM   3850  CG  MET   480      48.213  33.283  79.038  1.00160.96           C
ATOM   3851  SD  MET   480      47.869  31.510  79.281  1.00160.96           S
ATOM   3852  CE  MET   480      46.059  31.651  79.259  1.00160.96           C
ATOM   3853  C   MET   480      48.755  32.993  81.811  1.00160.96           C
ATOM   3854  O   MET   480      47.583  33.132  82.153  1.00160.96           O
ATOM   3855  N   GLY   481      49.447  31.874  82.056  1.00 57.70           N
ATOM   3856  CA  GLY   481      48.788  30.735  82.619  1.00 57.70           C
ATOM   3857  C   GLY   481      48.192  31.112  83.938  1.00 57.70           C
ATOM   3858  O   GLY   481      47.114  30.636  84.286  1.00 57.70           O
ATOM   3859  N   ILE   482      48.892  31.942  84.733  1.00109.43           N
ATOM   3860  CA  ILE   482      48.392  32.307  86.029  1.00109.43           C
ATOM   3861  CB  ILE   482      49.385  33.024  86.907  1.00109.43           C
ATOM   3862  CG1 ILE   482      48.939  32.949  88.376  1.00109.43           C
ATOM   3863  CG2 ILE   482      49.535  34.470  86.419  1.00109.43           C
ATOM   3864  CD1 ILE   482      50.033  33.373  89.355  1.00109.43           C
ATOM   3865  C   ILE   482      47.165  33.154  85.905  1.00109.43           C
ATOM   3866  O   ILE   482      46.237  33.028  86.701  1.00109.43           O
ATOM   3867  N   ASN   483      47.123  34.052  84.905  1.00105.90           N
ATOM   3868  CA  ASN   483      45.984  34.918  84.768  1.00105.90           C
ATOM   3869  CB  ASN   483      46.079  35.814  83.521  1.00105.90           C
ATOM   3870  CG  ASN   483      44.853  36.719  83.474  1.00105.90           C
ATOM   3871  OD1 ASN   483      43.720  36.251  83.373  1.00105.90           O
ATOM   3872  ND2 ASN   483      45.084  38.056  83.545  1.00105.90           N
ATOM   3873  C   ASN   483      44.777  34.057  84.628  1.00105.90           C
ATOM   3874  O   ASN   483      43.724  34.369  85.180  1.00105.90           O
ATOM   3875  N   LEU   484      44.903  32.946  83.887  1.00152.96           N
ATOM   3876  CA  LEU   484      43.766  32.098  83.716  1.00152.96           C
ATOM   3877  CB  LEU   484      43.935  30.988  82.676  1.00152.96           C
ATOM   3878  CG  LEU   484      42.586  30.284  82.478  1.00152.96           C
ATOM   3879  CD1 LEU   484      41.515  31.333  82.150  1.00152.96           C
ATOM   3880  CD2 LEU   484      42.651  29.189  81.407  1.00152.96           C
ATOM   3881  C   LEU   484      43.409  31.459  85.020  1.00152.96           C
ATOM   3882  O   LEU   484      42.245  31.161  85.274  1.00152.96           O
ATOM   3883  N   PHE   485      44.416  31.184  85.864  1.00110.33           N
ATOM   3884  CA  PHE   485      44.193  30.558  87.136  1.00110.33           C
ATOM   3885  CB  PHE   485      45.525  30.352  87.882  1.00110.33           C
ATOM   3886  CG  PHE   485      45.279  29.613  89.151  1.00110.33           C
ATOM   3887  CD1 PHE   485      44.995  30.291  90.313  1.00110.33           C
ATOM   3888  CD2 PHE   485      45.334  28.239  89.174  1.00110.33           C
ATOM   3889  CE1 PHE   485      44.771  29.607  91.484  1.00110.33           C
ATOM   3890  CE2 PHE   485      45.112  27.549  90.342  1.00110.33           C
ATOM   3891  CZ  PHE   485      44.829  28.234  91.499  1.00110.33           C
ATOM   3892  C   PHE   485      43.364  31.471  87.984  1.00110.33           C
ATOM   3893  O   PHE   485      42.382  31.062  88.602  1.00110.33           O
ATOM   3894  N   ARG   486      43.751  32.755  88.021  1.00102.07           N
ATOM   3895  CA  ARG   486      43.105  33.738  88.835  1.00102.07           C
ATOM   3896  CB  ARG   486      43.806  35.098  88.701  1.00102.07           C
ATOM   3897  CG  ARG   486      43.480  36.109  89.796  1.00102.07           C
ATOM   3898  CD  ARG   486      44.344  37.367  89.690  1.00102.07           C
ATOM   3899  NE  ARG   486      44.129  38.175  90.921  1.00102.07           N
ATOM   3900  CZ  ARG   486      45.058  39.102  91.293  1.00102.07           C
ATOM   3901  NH1 ARG   486      46.173  39.299  90.528  1.00102.07           N
ATOM   3902  NH2 ARG   486      44.879  39.828  92.434  1.00102.07           N
ATOM   3903  C   ARG   486      41.691  33.886  88.372  1.00102.07           C
ATOM   3904  O   ARG   486      40.764  34.001  89.169  1.00102.07           O
ATOM   3905  N   VAL   487      41.487  33.890  87.048  1.00 60.81           N
ATOM   3906  CA  VAL   487      40.175  34.068  86.502  1.00 60.81           C
ATOM   3907  CB  VAL   487      40.180  34.075  85.004  1.00 60.81           C
ATOM   3908  CG1 VAL   487      38.725  34.153  84.513  1.00 60.81           C
ATOM   3909  CG2 VAL   487      41.072  35.227  84.517  1.00 60.81           C
ATOM   3910  C   VAL   487      39.333  32.912  86.917  1.00 60.81           C
ATOM   3911  O   VAL   487      38.206  33.081  87.377  1.00 60.81           O
ATOM   3912  N   LEU   488      39.903  31.702  86.809  1.00 70.76           N
ATOM   3913  CA  LEU   488      39.225  30.471  87.084  1.00 70.76           C
ATOM   3914  CB  LEU   488      40.146  29.249  86.902  1.00 70.76           C
ATOM   3915  CG  LEU   488      39.445  27.896  87.124  1.00 70.76           C
ATOM   3916  CD1 LEU   488      38.424  27.619  86.008  1.00 70.76           C
ATOM   3917  CD2 LEU   488      40.458  26.755  87.319  1.00 70.76           C
ATOM   3918  C   LEU   488      38.827  30.526  88.518  1.00 70.76           C
ATOM   3919  O   LEU   488      37.836  29.934  88.941  1.00 70.76           O
ATOM   3920  N   MET   489      39.639  31.229  89.313  1.00144.02           N
ATOM   3921  CA  MET   489      39.403  31.368  90.711  1.00144.02           C
ATOM   3922  CB  MET   489      40.469  32.287  91.331  1.00144.02           C
ATOM   3923  CG  MET   489      40.248  32.676  92.791  1.00144.02           C
ATOM   3924  SD  MET   489      41.259  34.100  93.302  1.00144.02           S
ATOM   3925  CE  MET   489      40.348  35.285  92.269  1.00144.02           C
ATOM   3926  C   MET   489      38.081  32.030  90.945  1.00144.02           C
ATOM   3927  O   MET   489      37.279  31.549  91.737  1.00144.02           O
ATOM   3928  N   THR   490      37.820  33.162  90.274  1.00 78.91           N
ATOM   3929  CA  THR   490      36.616  33.915  90.500  1.00 78.91           C
ATOM   3930  CB  THR   490      36.654  35.277  89.871  1.00 78.91           C
ATOM   3931  OG1 THR   490      37.753  36.027  90.370  1.00 78.91           O
ATOM   3932  CG2 THR   490      35.336  35.994  90.202  1.00 78.91           C
ATOM   3933  C   THR   490      35.420  33.242  89.945  1.00 78.91           C
ATOM   3934  O   THR   490      34.382  33.162  90.600  1.00 78.91           O
ATOM   3935  N   TYR   491      35.545  32.748  88.706  1.00 98.00           N
ATOM   3936  CA  TYR   491      34.418  32.207  88.018  1.00 98.00           C
ATOM   3937  CB  TYR   491      34.618  32.089  86.499  1.00 98.00           C
ATOM   3938  CG  TYR   491      34.812  33.532  86.179  1.00 98.00           C
ATOM   3939  CD1 TYR   491      33.747  34.404  86.152  1.00 98.00           C
ATOM   3940  CD2 TYR   491      36.072  34.030  85.972  1.00 98.00           C
ATOM   3941  CE1 TYR   491      33.942  35.742  85.895  1.00 98.00           C
ATOM   3942  CE2 TYR   491      36.281  35.361  85.715  1.00 98.00           C
ATOM   3943  CZ  TYR   491      35.212  36.219  85.678  1.00 98.00           C
ATOM   3944  OH  TYR   491      35.433  37.588  85.423  1.00 98.00           O
ATOM   3945  C   TYR   491      33.929  30.955  88.668  1.00 98.00           C
ATOM   3946  O   TYR   491      32.730  30.689  88.682  1.00 98.00           O
ATOM   3947  N   LEU   492      34.846  30.150  89.222  1.00151.84           N
ATOM   3948  CA  LEU   492      34.501  28.909  89.846  1.00151.84           C
ATOM   3949  CB  LEU   492      35.754  28.132  90.271  1.00151.84           C
ATOM   3950  CG  LEU   492      35.461  26.699  90.733  1.00151.84           C
ATOM   3951  CD1 LEU   492      34.881  25.864  89.579  1.00151.84           C
ATOM   3952  CD2 LEU   492      36.706  26.061  91.363  1.00151.84           C
ATOM   3953  C   LEU   492      33.648  29.148  91.064  1.00151.84           C
ATOM   3954  O   LEU   492      32.699  28.410  91.320  1.00151.84           O
ATOM   3955  N   LYS   493      33.901  30.249  91.792  1.00 85.43           N
ATOM   3956  CA  LYS   493      33.356  30.501  93.099  1.00 85.43           C
ATOM   3957  CB  LYS   493      33.620  31.962  93.500  1.00 85.43           C
ATOM   3958  CG  LYS   493      33.404  32.316  94.970  1.00 85.43           C
ATOM   3959  CD  LYS   493      33.999  33.686  95.313  1.00 85.43           C
ATOM   3960  CE  LYS   493      33.795  34.123  96.764  1.00 85.43           C
ATOM   3961  NZ  LYS   493      34.482  35.414  97.005  1.00 85.43           N
ATOM   3962  C   LYS   493      31.874  30.265  93.154  1.00 85.43           C
ATOM   3963  O   LYS   493      31.430  29.582  94.075  1.00 85.43           O
ATOM   3964  N   PRO   494      31.070  30.736  92.243  1.00 89.78           N
ATOM   3965  CA  PRO   494      29.659  30.492  92.362  1.00 89.78           C
ATOM   3966  CD  PRO   494      31.367  31.919  91.456  1.00 89.78           C
ATOM   3967  CB  PRO   494      29.022  31.278  91.219  1.00 89.78           C
ATOM   3968  CG  PRO   494      29.994  32.459  91.013  1.00 89.78           C
ATOM   3969  C   PRO   494      29.351  29.024  92.374  1.00 89.78           C
ATOM   3970  O   PRO   494      28.388  28.636  93.036  1.00 89.78           O
ATOM   3971  N   VAL   495      30.081  28.209  91.581  1.00136.09           N
ATOM   3972  CA  VAL   495      29.853  26.788  91.576  1.00136.09           C
ATOM   3973  CB  VAL   495      30.255  26.100  90.296  1.00136.09           C
ATOM   3974  CG1 VAL   495      29.460  26.730  89.140  1.00136.09           C
ATOM   3975  CG2 VAL   495      31.779  26.136  90.117  1.00136.09           C
ATOM   3976  C   VAL   495      30.513  26.055  92.716  1.00136.09           C
ATOM   3977  O   VAL   495      29.862  25.273  93.408  1.00136.09           O
ATOM   3978  N   LEU   496      31.832  26.274  92.939  1.00 82.19           N
ATOM   3979  CA  LEU   496      32.517  25.529  93.966  1.00 82.19           C
ATOM   3980  CB  LEU   496      33.506  24.493  93.405  1.00 82.19           C
ATOM   3981  CG  LEU   496      32.841  23.422  92.519  1.00 82.19           C
ATOM   3982  CD1 LEU   496      33.869  22.386  92.037  1.00 82.19           C
ATOM   3983  CD2 LEU   496      31.624  22.787  93.211  1.00 82.19           C
ATOM   3984  C   LEU   496      33.304  26.483  94.806  1.00 82.19           C
ATOM   3985  O   LEU   496      34.423  26.866  94.466  1.00 82.19           O
ATOM   3986  N   PRO   497      32.742  26.849  95.920  1.00 88.62           N
ATOM   3987  CA  PRO   497      33.374  27.800  96.792  1.00 88.62           C
ATOM   3988  CD  PRO   497      31.292  26.848  96.055  1.00 88.62           C
ATOM   3989  CB  PRO   497      32.305  28.178  97.819  1.00 88.62           C
ATOM   3990  CG  PRO   497      30.975  27.958  97.069  1.00 88.62           C
ATOM   3991  C   PRO   497      34.671  27.342  97.405  1.00 88.62           C
ATOM   3992  O   PRO   497      35.542  28.174  97.647  1.00 88.62           O
ATOM   3993  N   LYS   498      34.826  26.045  97.716  1.00149.57           N
ATOM   3994  CA  LYS   498      36.041  25.620  98.358  1.00149.57           C
ATOM   3995  CB  LYS   498      35.943  24.209  98.959  1.00149.57           C
ATOM   3996  CG  LYS   498      34.873  24.101 100.051  1.00149.57           C
ATOM   3997  CD  LYS   498      35.055  25.087 101.210  1.00149.57           C
ATOM   3998  CE  LYS   498      36.163  24.708 102.195  1.00149.57           C
ATOM   3999  NZ  LYS   498      35.729  23.569 103.034  1.00149.57           N
ATOM   4000  C   LYS   498      37.195  25.651  97.408  1.00149.57           C
ATOM   4001  O   LYS   498      38.290  26.085  97.762  1.00149.57           O
ATOM   4002  N   LEU   499      36.968  25.180  96.170  1.00 69.84           N
ATOM   4003  CA  LEU   499      37.986  25.113  95.163  1.00 69.84           C
ATOM   4004  CB  LEU   499      37.459  24.431  93.882  1.00 69.84           C
ATOM   4005  CG  LEU   499      38.504  24.008  92.825  1.00 69.84           C
ATOM   4006  CD1 LEU   499      37.808  23.341  91.627  1.00 69.84           C
ATOM   4007  CD2 LEU   499      39.410  25.157  92.371  1.00 69.84           C
ATOM   4008  C   LEU   499      38.347  26.528  94.861  1.00 69.84           C
ATOM   4009  O   LEU   499      39.483  26.839  94.514  1.00 69.84           O
ATOM   4010  N   THR   500      37.361  27.438  94.938  1.00146.19           N
ATOM   4011  CA  THR   500      37.684  28.805  94.669  1.00146.19           C
ATOM   4012  CB  THR   500      36.529  29.726  94.350  1.00146.19           C
ATOM   4013  OG1 THR   500      37.015  31.052  94.236  1.00146.19           O
ATOM   4014  CG2 THR   500      35.418  29.674  95.394  1.00146.19           C
ATOM   4015  C   THR   500      38.551  29.410  95.731  1.00146.19           C
ATOM   4016  O   THR   500      39.475  30.153  95.408  1.00146.19           O
ATOM   4017  N   GLU   501      38.286  29.117  97.019  1.00 69.94           N
ATOM   4018  CA  GLU   501      39.062  29.652  98.108  1.00 69.94           C
ATOM   4019  CB  GLU   501      38.520  29.194  99.474  1.00 69.94           C
ATOM   4020  CG  GLU   501      39.299  29.732 100.677  1.00 69.94           C
ATOM   4021  CD  GLU   501      38.714  31.088 101.041  1.00 69.94           C
ATOM   4022  OE1 GLU   501      37.498  31.290 100.779  1.00 69.94           O
ATOM   4023  OE2 GLU   501      39.468  31.935 101.588  1.00 69.94           O
ATOM   4024  C   GLU   501      40.449  29.112  97.996  1.00 69.94           C
ATOM   4025  O   GLU   501      41.429  29.816  98.241  1.00 69.94           O
ATOM   4026  N   ARG   502      40.559  27.829  97.611  1.00139.53           N
ATOM   4027  CA  ARG   502      41.842  27.203  97.542  1.00139.53           C
ATOM   4028  CB  ARG   502      41.789  25.779  96.963  1.00139.53           C
ATOM   4029  CG  ARG   502      41.128  24.739  97.863  1.00139.53           C
ATOM   4030  CD  ARG   502      41.758  24.673  99.252  1.00139.53           C
ATOM   4031  NE  ARG   502      43.236  24.686  99.072  1.00139.53           N
ATOM   4032  CZ  ARG   502      44.037  23.936  99.883  1.00139.53           C
ATOM   4033  NH1 ARG   502      43.480  23.100 100.808  1.00139.53           N
ATOM   4034  NH2 ARG   502      45.394  24.021  99.765  1.00139.53           N
ATOM   4035  C   ARG   502      42.683  27.984  96.593  1.00139.53           C
ATOM   4036  O   ARG   502      43.797  28.385  96.916  1.00139.53           O
ATOM   4037  N   ALA   503      42.134  28.255  95.399  1.00 45.30           N
ATOM   4038  CA  ALA   503      42.858  28.922  94.358  1.00 45.30           C
ATOM   4039  CB  ALA   503      42.037  29.050  93.063  1.00 45.30           C
ATOM   4040  C   ALA   503      43.243  30.308  94.790  1.00 45.30           C
ATOM   4041  O   ALA   503      44.340  30.775  94.487  1.00 45.30           O
ATOM   4042  N   GLU   504      42.344  31.005  95.510  1.00 85.39           N
ATOM   4043  CA  GLU   504      42.576  32.365  95.912  1.00 85.39           C
ATOM   4044  CB  GLU   504      41.388  32.944  96.706  1.00 85.39           C
ATOM   4045  CG  GLU   504      40.080  32.996  95.911  1.00 85.39           C
ATOM   4046  CD  GLU   504      38.993  33.600  96.792  1.00 85.39           C
ATOM   4047  OE1 GLU   504      38.679  32.994  97.849  1.00 85.39           O
ATOM   4048  OE2 GLU   504      38.456  34.676  96.412  1.00 85.39           O
ATOM   4049  C   GLU   504      43.769  32.432  96.805  1.00 85.39           C
ATOM   4050  O   GLU   504      44.569  33.362  96.715  1.00 85.39           O
ATOM   4051  N   ALA   505      43.891  31.462  97.727  1.00 40.95           N
ATOM   4052  CA  ALA   505      44.996  31.454  98.640  1.00 40.95           C
ATOM   4053  CB  ALA   505      44.881  30.354  99.707  1.00 40.95           C
ATOM   4054  C   ALA   505      46.273  31.220  97.899  1.00 40.95           C
ATOM   4055  O   ALA   505      47.264  31.912  98.129  1.00 40.95           O
ATOM   4056  N   PHE   506      46.278  30.255  96.959  1.00133.18           N
ATOM   4057  CA  PHE   506      47.506  29.941  96.287  1.00133.18           C
ATOM   4058  CB  PHE   506      47.434  28.695  95.394  1.00133.18           C
ATOM   4059  CG  PHE   506      47.416  27.596  96.397  1.00133.18           C
ATOM   4060  CD1 PHE   506      48.592  27.059  96.867  1.00133.18           C
ATOM   4061  CD2 PHE   506      46.226  27.126  96.894  1.00133.18           C
ATOM   4062  CE1 PHE   506      48.573  26.057  97.807  1.00133.18           C
ATOM   4063  CE2 PHE   506      46.195  26.126  97.834  1.00133.18           C
ATOM   4064  CZ  PHE   506      47.374  25.591  98.291  1.00133.18           C
ATOM   4065  C   PHE   506      47.977  31.133  95.521  1.00133.18           C
ATOM   4066  O   PHE   506      49.173  31.410  95.457  1.00133.18           O
ATOM   4067  N   LEU   507      47.032  31.846  94.898  1.00167.54           N
ATOM   4068  CA  LEU   507      47.274  33.049  94.160  1.00167.54           C
ATOM   4069  CB  LEU   507      46.004  33.462  93.381  1.00167.54           C
ATOM   4070  CG  LEU   507      46.208  34.464  92.226  1.00167.54           C
ATOM   4071  CD1 LEU   507      46.824  35.777  92.704  1.00167.54           C
ATOM   4072  CD2 LEU   507      46.995  33.843  91.060  1.00167.54           C
ATOM   4073  C   LEU   507      47.633  34.125  95.157  1.00167.54           C
ATOM   4074  O   LEU   507      48.368  35.061  94.848  1.00167.54           O
ATOM   4075  N   ASN   508      47.125  34.003  96.403  1.00 91.23           N
ATOM   4076  CA  ASN   508      47.353  34.966  97.449  1.00 91.23           C
ATOM   4077  CB  ASN   508      48.846  35.125  97.804  1.00 91.23           C
ATOM   4078  CG  ASN   508      48.995  35.857  99.135  1.00 91.23           C
ATOM   4079  OD1 ASN   508      48.424  36.924  99.357  1.00 91.23           O
ATOM   4080  ND2 ASN   508      49.794  35.260 100.058  1.00 91.23           N
ATOM   4081  C   ASN   508      46.820  36.325  97.071  1.00 91.23           C
ATOM   4082  O   ASN   508      47.590  37.280  96.993  1.00 91.23           O
ATOM   4083  N   THR   509      45.494  36.463  96.795  1.00166.17           N
ATOM   4084  CA  THR   509      45.008  37.793  96.483  1.00166.17           C
ATOM   4085  CB  THR   509      45.083  38.147  95.026  1.00166.17           C
ATOM   4086  OG1 THR   509      44.251  37.287  94.261  1.00166.17           O
ATOM   4087  CG2 THR   509      46.548  38.041  94.571  1.00166.17           C
ATOM   4088  C   THR   509      43.567  38.022  96.886  1.00166.17           C
ATOM   4089  O   THR   509      42.928  37.156  97.478  1.00166.17           O
ATOM   4090  N   GLU   510      43.039  39.245  96.581  1.00199.35           N
ATOM   4091  CA  GLU   510      41.682  39.664  96.886  1.00199.35           C
ATOM   4092  CB  GLU   510      41.629  40.712  98.010  1.00199.35           C
ATOM   4093  CG  GLU   510      40.215  41.124  98.415  1.00199.35           C
ATOM   4094  CD  GLU   510      40.345  42.173  99.511  1.00199.35           C
ATOM   4095  OE1 GLU   510      41.486  42.661  99.730  1.00199.35           O
ATOM   4096  OE2 GLU   510      39.304  42.504 100.139  1.00199.35           O
ATOM   4097  C   GLU   510      41.075  40.321  95.656  1.00199.35           C
ATOM   4098  O   GLU   510      41.732  41.146  95.024  1.00199.35           O
ATOM   4099  N   LEU   511      39.812  39.971  95.265  1.00219.19           N
ATOM   4100  CA  LEU   511      39.176  40.549  94.083  1.00219.19           C
ATOM   4101  CB  LEU   511      39.677  39.982  92.735  1.00219.19           C
ATOM   4102  CG  LEU   511      41.189  40.086  92.433  1.00219.19           C
ATOM   4103  CD1 LEU   511      42.012  39.032  93.192  1.00219.19           C
ATOM   4104  CD2 LEU   511      41.450  40.043  90.919  1.00219.19           C
ATOM   4105  C   LEU   511      37.660  40.221  94.064  1.00219.19           C
ATOM   4106  O   LEU   511      37.119  39.823  95.096  1.00219.19           O
ATOM   4107  N   THR   512      36.959  40.387  92.874  1.00172.38           N
ATOM   4108  CA  THR   512      35.527  40.227  92.581  1.00172.38           C
ATOM   4109  CB  THR   512      34.747  41.497  92.751  1.00172.38           C
ATOM   4110  OG1 THR   512      35.202  42.479  91.832  1.00172.38           O
ATOM   4111  CG2 THR   512      34.930  41.994  94.194  1.00172.38           C
ATOM   4112  C   THR   512      35.330  39.806  91.127  1.00172.38           C
ATOM   4113  O   THR   512      36.264  39.354  90.471  1.00172.38           O
ATOM   4114  N   TRP   513      34.074  39.902  90.604  1.00106.36           N
ATOM   4115  CA  TRP   513      33.700  39.458  89.270  1.00106.36           C
ATOM   4116  CB  TRP   513      32.176  39.352  89.075  1.00106.36           C
ATOM   4117  CG  TRP   513      31.778  38.540  87.861  1.00106.36           C
ATOM   4118  CD2 TRP   513      31.547  37.123  87.917  1.00106.36           C
ATOM   4119  CD1 TRP   513      31.568  38.915  86.567  1.00106.36           C
ATOM   4120  NE1 TRP   513      31.231  37.815  85.809  1.00106.36           N
ATOM   4121  CE2 TRP   513      31.212  36.706  86.631  1.00106.36           C
ATOM   4122  CE3 TRP   513      31.612  36.241  88.959  1.00106.36           C
ATOM   4123  CZ2 TRP   513      30.935  35.394  86.365  1.00106.36           C
ATOM   4124  CZ3 TRP   513      31.331  34.920  88.690  1.00106.36           C
ATOM   4125  CH2 TRP   513      30.999  34.505  87.417  1.00106.36           C
ATOM   4126  C   TRP   513      34.229  40.316  88.157  1.00106.36           C
ATOM   4127  O   TRP   513      34.691  39.818  87.130  1.00106.36           O
ATOM   4128  N   ASP   514      34.158  41.645  88.308  1.00 89.92           N
ATOM   4129  CA  ASP   514      34.498  42.465  87.187  1.00 89.92           C
ATOM   4130  CB  ASP   514      33.591  43.697  87.040  1.00 89.92           C
ATOM   4131  CG  ASP   514      32.181  43.216  86.727  1.00 89.92           C
ATOM   4132  OD1 ASP   514      31.988  41.977  86.597  1.00 89.92           O
ATOM   4133  OD2 ASP   514      31.277  44.086  86.614  1.00 89.92           O
ATOM   4134  C   ASP   514      35.868  42.965  87.350  1.00 89.92           C
ATOM   4135  O   ASP   514      36.436  42.883  88.440  1.00 89.92           O
ATOM   4136  N   GLY   515      36.414  43.465  86.220  1.00 36.23           N
ATOM   4137  CA  GLY   515      37.715  44.043  86.209  1.00 36.23           C
ATOM   4138  C   GLY   515      38.585  43.018  86.812  1.00 36.23           C
ATOM   4139  O   GLY   515      39.211  43.300  87.834  1.00 36.23           O
ATOM   4140  N   ILE   516      38.580  41.797  86.225  1.00182.09           N
ATOM   4141  CA  ILE   516      39.336  40.742  86.815  1.00182.09           C
ATOM   4142  CB  ILE   516      39.382  39.497  85.982  1.00182.09           C
ATOM   4143  CG1 ILE   516      37.982  38.871  85.866  1.00182.09           C
ATOM   4144  CG2 ILE   516      40.430  38.558  86.604  1.00182.09           C
ATOM   4145  CD1 ILE   516      37.408  38.419  87.207  1.00182.09           C
ATOM   4146  C   ILE   516      40.730  41.254  86.931  1.00182.09           C
ATOM   4147  O   ILE   516      41.310  41.242  88.010  1.00182.09           O
ATOM   4148  N   GLN   517      41.263  41.840  85.854  1.00122.01           N
ATOM   4149  CA  GLN   517      42.590  42.375  85.917  1.00122.01           C
ATOM   4150  CB  GLN   517      42.886  43.358  87.064  1.00122.01           C
ATOM   4151  CG  GLN   517      42.285  44.750  86.890  1.00122.01           C
ATOM   4152  CD  GLN   517      43.046  45.671  87.834  1.00122.01           C
ATOM   4153  OE1 GLN   517      44.032  45.269  88.451  1.00122.01           O
ATOM   4154  NE2 GLN   517      42.588  46.947  87.939  1.00122.01           N
ATOM   4155  C   GLN   517      43.549  41.257  86.063  1.00122.01           C
ATOM   4156  O   GLN   517      43.299  40.282  86.768  1.00122.01           O
ATOM   4157  N   GLN   518      44.697  41.387  85.384  1.00122.19           N
ATOM   4158  CA  GLN   518      45.670  40.351  85.456  1.00122.19           C
ATOM   4159  CB  GLN   518      46.679  40.324  84.292  1.00122.19           C
ATOM   4160  CG  GLN   518      47.611  41.537  84.234  1.00122.19           C
ATOM   4161  CD  GLN   518      48.691  41.249  83.196  1.00122.19           C
ATOM   4162  OE1 GLN   518      48.402  40.789  82.093  1.00122.19           O
ATOM   4163  NE2 GLN   518      49.974  41.520  83.558  1.00122.19           N
ATOM   4164  C   GLN   518      46.450  40.527  86.703  1.00122.19           C
ATOM   4165  O   GLN   518      46.376  41.551  87.381  1.00122.19           O
ATOM   4166  N   PRO   519      47.156  39.484  87.032  1.00 87.95           N
ATOM   4167  CA  PRO   519      48.039  39.521  88.153  1.00 87.95           C
ATOM   4168  CD  PRO   519      46.758  38.132  86.687  1.00 87.95           C
ATOM   4169  CB  PRO   519      48.378  38.065  88.482  1.00 87.95           C
ATOM   4170  CG  PRO   519      47.893  37.267  87.256  1.00 87.95           C
ATOM   4171  C   PRO   519      49.204  40.366  87.743  1.00 87.95           C
ATOM   4172  O   PRO   519      49.631  40.265  86.593  1.00 87.95           O
ATOM   4173  N   LEU   520      49.733  41.187  88.667  1.00 46.56           N
ATOM   4174  CA  LEU   520      50.800  42.098  88.368  1.00 46.56           C
ATOM   4175  CB  LEU   520      50.999  43.165  89.458  1.00 46.56           C
ATOM   4176  CG  LEU   520      49.814  44.137  89.619  1.00 46.56           C
ATOM   4177  CD1 LEU   520      50.093  45.167  90.723  1.00 46.56           C
ATOM   4178  CD2 LEU   520      49.451  44.812  88.286  1.00 46.56           C
ATOM   4179  C   LEU   520      52.082  41.343  88.267  1.00 46.56           C
ATOM   4180  O   LEU   520      52.261  40.297  88.888  1.00 46.56           O
ATOM   4181  N   LEU   521      53.007  41.874  87.445  1.00127.07           N
ATOM   4182  CA  LEU   521      54.315  41.322  87.267  1.00127.07           C
ATOM   4183  CB  LEU   521      55.084  42.091  86.174  1.00127.07           C
ATOM   4184  CG  LEU   521      56.511  41.606  85.870  1.00127.07           C
ATOM   4185  CD1 LEU   521      56.502  40.289  85.082  1.00127.07           C
ATOM   4186  CD2 LEU   521      57.336  42.704  85.180  1.00127.07           C
ATOM   4187  C   LEU   521      55.030  41.544  88.562  1.00127.07           C
ATOM   4188  O   LEU   521      54.954  42.630  89.135  1.00127.07           O
ATOM   4189  N   GLY   522      55.746  40.518  89.064  1.00 29.17           N
ATOM   4190  CA  GLY   522      56.467  40.689  90.297  1.00 29.17           C
ATOM   4191  C   GLY   522      55.587  40.317  91.453  1.00 29.17           C
ATOM   4192  O   GLY   522      55.982  40.467  92.609  1.00 29.17           O
ATOM   4193  N   HIS   523      54.365  39.822  91.175  1.00 74.32           N
ATOM   4194  CA  HIS   523      53.456  39.456  92.229  1.00 74.32           C
ATOM   4195  ND1 HIS   523      50.453  37.821  93.089  1.00 74.32           N
ATOM   4196  CG  HIS   523      51.005  39.055  92.830  1.00 74.32           C
ATOM   4197  CB  HIS   523      52.001  39.317  91.738  1.00 74.32           C
ATOM   4198  NE2 HIS   523      49.584  39.227  94.575  1.00 74.32           N
ATOM   4199  CD2 HIS   523      50.463  39.903  93.747  1.00 74.32           C
ATOM   4200  CE1 HIS   523      49.611  37.980  94.141  1.00 74.32           C
ATOM   4201  C   HIS   523      53.913  38.156  92.813  1.00 74.32           C
ATOM   4202  O   HIS   523      54.452  37.299  92.114  1.00 74.32           O
ATOM   4203  N   LYS   524      53.699  37.983  94.130  1.00150.21           N
ATOM   4204  CA  LYS   524      54.186  36.814  94.798  1.00150.21           C
ATOM   4205  CB  LYS   524      54.679  37.117  96.218  1.00150.21           C
ATOM   4206  CG  LYS   524      55.797  38.158  96.236  1.00150.21           C
ATOM   4207  CD  LYS   524      56.088  38.714  97.625  1.00150.21           C
ATOM   4208  CE  LYS   524      54.926  39.499  98.237  1.00150.21           C
ATOM   4209  NZ  LYS   524      54.860  40.854  97.647  1.00150.21           N
ATOM   4210  C   LYS   524      53.079  35.819  94.913  1.00150.21           C
ATOM   4211  O   LYS   524      52.007  36.112  95.440  1.00150.21           O
ATOM   4212  N   VAL   525      53.327  34.591  94.421  1.00130.88           N
ATOM   4213  CA  VAL   525      52.326  33.569  94.511  1.00130.88           C
ATOM   4214  CB  VAL   525      52.006  32.935  93.193  1.00130.88           C
ATOM   4215  CG1 VAL   525      53.108  31.919  92.847  1.00130.88           C
ATOM   4216  CG2 VAL   525      50.584  32.362  93.261  1.00130.88           C
ATOM   4217  C   VAL   525      52.873  32.511  95.420  1.00130.88           C
ATOM   4218  O   VAL   525      54.083  32.433  95.613  1.00130.88           O
ATOM   4219  N   ASN   526      51.992  31.685  96.024  1.00 83.63           N
ATOM   4220  CA  ASN   526      52.411  30.687  96.976  1.00 83.63           C
ATOM   4221  CB  ASN   526      51.362  30.381  98.056  1.00 83.63           C
ATOM   4222  CG  ASN   526      51.334  31.585  98.989  1.00 83.63           C
ATOM   4223  OD1 ASN   526      50.345  31.838  99.674  1.00 83.63           O
ATOM   4224  ND2 ASN   526      52.457  32.354  99.014  1.00 83.63           N
ATOM   4225  C   ASN   526      52.813  29.407  96.302  1.00 83.63           C
ATOM   4226  O   ASN   526      52.699  29.232  95.090  1.00 83.63           O
ATOM   4227  N   PRO   527      53.338  28.522  97.121  1.00 98.94           N
ATOM   4228  CA  PRO   527      53.806  27.238  96.664  1.00 98.94           C
ATOM   4229  CD  PRO   527      54.053  28.955  98.308  1.00 98.94           C
ATOM   4230  CB  PRO   527      54.731  26.698  97.758  1.00 98.94           C
ATOM   4231  CG  PRO   527      54.521  27.643  98.955  1.00 98.94           C
ATOM   4232  C   PRO   527      52.709  26.302  96.264  1.00 98.94           C
ATOM   4233  O   PRO   527      51.612  26.373  96.816  1.00 98.94           O
ATOM   4234  N   PHE   528      53.016  25.393  95.319  1.00122.71           N
ATOM   4235  CA  PHE   528      52.071  24.487  94.729  1.00122.71           C
ATOM   4236  CB  PHE   528      52.695  23.680  93.576  1.00122.71           C
ATOM   4237  CG  PHE   528      53.887  22.984  94.142  1.00122.71           C
ATOM   4238  CD1 PHE   528      55.115  23.606  94.137  1.00122.71           C
ATOM   4239  CD2 PHE   528      53.787  21.726  94.690  1.00122.71           C
ATOM   4240  CE1 PHE   528      56.224  22.984  94.660  1.00122.71           C
ATOM   4241  CE2 PHE   528      54.894  21.098  95.213  1.00122.71           C
ATOM   4242  CZ  PHE   528      56.116  21.726  95.200  1.00122.71           C
ATOM   4243  C   PHE   528      51.504  23.526  95.727  1.00122.71           C
ATOM   4244  O   PHE   528      52.207  22.960  96.561  1.00122.71           O
ATOM   4245  N   LYS   529      50.170  23.336  95.646  1.00126.51           N
ATOM   4246  CA  LYS   529      49.461  22.384  96.452  1.00126.51           C
ATOM   4247  CB  LYS   529      48.533  23.006  97.508  1.00126.51           C
ATOM   4248  CG  LYS   529      47.954  21.994  98.500  1.00126.51           C
ATOM   4249  CD  LYS   529      49.020  21.287  99.339  1.00126.51           C
ATOM   4250  CE  LYS   529      49.795  20.218  98.564  1.00126.51           C
ATOM   4251  NZ  LYS   529      50.844  19.629  99.425  1.00126.51           N
ATOM   4252  C   LYS   529      48.630  21.590  95.486  1.00126.51           C
ATOM   4253  O   LYS   529      48.859  21.663  94.282  1.00126.51           O
ATOM   4254  N   ALA   530      47.673  20.772  95.972  1.00 53.68           N
ATOM   4255  CA  ALA   530      46.871  19.998  95.058  1.00 53.68           C
ATOM   4256  CB  ALA   530      46.932  18.482  95.322  1.00 53.68           C
ATOM   4257  C   ALA   530      45.441  20.416  95.213  1.00 53.68           C
ATOM   4258  O   ALA   530      44.980  20.676  96.323  1.00 53.68           O
ATOM   4259  N   LEU   531      44.717  20.611  94.090  1.00148.34           N
ATOM   4260  CA  LEU   531      43.338  20.959  94.258  1.00148.34           C
ATOM   4261  CB  LEU   531      42.742  21.837  93.152  1.00148.34           C
ATOM   4262  CG  LEU   531      43.254  23.283  93.295  1.00148.34           C
ATOM   4263  CD1 LEU   531      44.729  23.411  92.887  1.00148.34           C
ATOM   4264  CD2 LEU   531      42.319  24.288  92.615  1.00148.34           C
ATOM   4265  C   LEU   531      42.421  19.813  94.569  1.00148.34           C
ATOM   4266  O   LEU   531      41.628  19.917  95.503  1.00148.34           O
ATOM   4267  N   TYR   532      42.491  18.687  93.820  1.00 93.99           N
ATOM   4268  CA  TYR   532      41.535  17.643  94.092  1.00 93.99           C
ATOM   4269  CB  TYR   532      40.277  17.682  93.207  1.00 93.99           C
ATOM   4270  CG  TYR   532      39.447  18.828  93.667  1.00 93.99           C
ATOM   4271  CD1 TYR   532      38.795  18.729  94.873  1.00 93.99           C
ATOM   4272  CD2 TYR   532      39.344  19.989  92.935  1.00 93.99           C
ATOM   4273  CE1 TYR   532      38.021  19.759  95.338  1.00 93.99           C
ATOM   4274  CE2 TYR   532      38.568  21.026  93.395  1.00 93.99           C
ATOM   4275  CZ  TYR   532      37.904  20.905  94.595  1.00 93.99           C
ATOM   4276  OH  TYR   532      37.103  21.955  95.082  1.00 93.99           O
ATOM   4277  C   TYR   532      42.122  16.270  93.954  1.00 93.99           C
ATOM   4278  O   TYR   532      43.014  16.025  93.145  1.00 93.99           O
ATOM   4279  N   ASN   533      41.596  15.317  94.753  1.00 55.92           N
ATOM   4280  CA  ASN   533      42.043  13.956  94.668  1.00 55.92           C
ATOM   4281  CB  ASN   533      42.354  13.307  96.026  1.00 55.92           C
ATOM   4282  CG  ASN   533      43.640  13.927  96.554  1.00 55.92           C
ATOM   4283  OD1 ASN   533      43.754  14.235  97.739  1.00 55.92           O
ATOM   4284  ND2 ASN   533      44.642  14.112  95.652  1.00 55.92           N
ATOM   4285  C   ASN   533      40.942  13.179  94.016  1.00 55.92           C
ATOM   4286  O   ASN   533      39.762  13.434  94.252  1.00 55.92           O
ATOM   4287  N   ARG   534      41.308  12.194  93.173  1.00132.55           N
ATOM   4288  CA  ARG   534      40.327  11.470  92.412  1.00132.55           C
ATOM   4289  CB  ARG   534      40.898  10.496  91.366  1.00132.55           C
ATOM   4290  CG  ARG   534      41.625  11.164  90.200  1.00132.55           C
ATOM   4291  CD  ARG   534      41.824  10.239  88.994  1.00132.55           C
ATOM   4292  NE  ARG   534      42.556   9.027  89.454  1.00132.55           N
ATOM   4293  CZ  ARG   534      41.859   7.939  89.901  1.00132.55           C
ATOM   4294  NH1 ARG   534      40.496   7.963  89.929  1.00132.55           N
ATOM   4295  NH2 ARG   534      42.529   6.821  90.306  1.00132.55           N
ATOM   4296  C   ARG   534      39.472  10.646  93.312  1.00132.55           C
ATOM   4297  O   ARG   534      39.909  10.158  94.354  1.00132.55           O
ATOM   4298  N   ILE   535      38.198  10.476  92.907  1.00139.10           N
ATOM   4299  CA  ILE   535      37.302   9.683  93.685  1.00139.10           C
ATOM   4300  CB  ILE   535      35.858  10.087  93.607  1.00139.10           C
ATOM   4301  CG1 ILE   535      35.261   9.961  92.208  1.00139.10           C
ATOM   4302  CG2 ILE   535      35.766  11.511  94.183  1.00139.10           C
ATOM   4303  CD1 ILE   535      33.757  10.197  92.257  1.00139.10           C
ATOM   4304  C   ILE   535      37.532   8.241  93.359  1.00139.10           C
ATOM   4305  O   ILE   535      37.856   7.884  92.228  1.00139.10           O
ATOM   4306  N   ASP   536      37.448   7.381  94.395  1.00 54.66           N
ATOM   4307  CA  ASP   536      37.785   5.992  94.254  1.00 54.66           C
ATOM   4308  CB  ASP   536      38.675   5.480  95.401  1.00 54.66           C
ATOM   4309  CG  ASP   536      40.023   6.181  95.304  1.00 54.66           C
ATOM   4310  OD1 ASP   536      40.490   6.403  94.155  1.00 54.66           O
ATOM   4311  OD2 ASP   536      40.599   6.512  96.375  1.00 54.66           O
ATOM   4312  C   ASP   536      36.560   5.130  94.241  1.00 54.66           C
ATOM   4313  O   ASP   536      35.484   5.520  94.694  1.00 54.66           O
ATOM   4314  N   MET   537      36.722   3.920  93.667  1.00112.89           N
ATOM   4315  CA  MET   537      35.721   2.891  93.602  1.00112.89           C
ATOM   4316  CB  MET   537      36.164   1.705  92.730  1.00112.89           C
ATOM   4317  CG  MET   537      37.409   0.981  93.246  1.00112.89           C
ATOM   4318  SD  MET   537      37.950  -0.410  92.208  1.00112.89           S
ATOM   4319  CE  MET   537      39.178  -1.025  93.395  1.00112.89           C
ATOM   4320  C   MET   537      35.492   2.408  94.995  1.00112.89           C
ATOM   4321  O   MET   537      34.382   2.043  95.380  1.00112.89           O
ATOM   4322  N   ARG   538      36.574   2.396  95.786  1.00 77.02           N
ATOM   4323  CA  ARG   538      36.528   1.974  97.149  1.00 77.02           C
ATOM   4324  CB  ARG   538      37.909   2.143  97.804  1.00 77.02           C
ATOM   4325  CG  ARG   538      37.921   2.154  99.331  1.00 77.02           C
ATOM   4326  CD  ARG   538      39.334   2.328  99.892  1.00 77.02           C
ATOM   4327  NE  ARG   538      39.210   2.773 101.305  1.00 77.02           N
ATOM   4328  CZ  ARG   538      39.112   4.108 101.572  1.00 77.02           C
ATOM   4329  NH1 ARG   538      39.091   5.007 100.544  1.00 77.02           N
ATOM   4330  NH2 ARG   538      39.042   4.546 102.862  1.00 77.02           N
ATOM   4331  C   ARG   538      35.556   2.858  97.860  1.00 77.02           C
ATOM   4332  O   ARG   538      34.745   2.388  98.657  1.00 77.02           O
ATOM   4333  N   GLN   539      35.612   4.171  97.582  1.00 43.21           N
ATOM   4334  CA  GLN   539      34.751   5.101  98.250  1.00 43.21           C
ATOM   4335  CB  GLN   539      35.098   6.559  97.899  1.00 43.21           C
ATOM   4336  CG  GLN   539      36.503   6.965  98.356  1.00 43.21           C
ATOM   4337  CD  GLN   539      36.778   8.391  97.896  1.00 43.21           C
ATOM   4338  OE1 GLN   539      36.681   8.703  96.711  1.00 43.21           O
ATOM   4339  NE2 GLN   539      37.139   9.282  98.859  1.00 43.21           N
ATOM   4340  C   GLN   539      33.318   4.858  97.871  1.00 43.21           C
ATOM   4341  O   GLN   539      32.444   4.798  98.733  1.00 43.21           O
ATOM   4342  N   VAL   540      33.035   4.677  96.568  1.00 91.30           N
ATOM   4343  CA  VAL   540      31.669   4.550  96.139  1.00 91.30           C
ATOM   4344  CB  VAL   540      31.538   4.489  94.642  1.00 91.30           C
ATOM   4345  CG1 VAL   540      32.252   3.236  94.116  1.00 91.30           C
ATOM   4346  CG2 VAL   540      30.044   4.545  94.281  1.00 91.30           C
ATOM   4347  C   VAL   540      31.033   3.332  96.731  1.00 91.30           C
ATOM   4348  O   VAL   540      29.919   3.392  97.250  1.00 91.30           O
ATOM   4349  N   GLU   541      31.729   2.185  96.684  1.00 38.46           N
ATOM   4350  CA  GLU   541      31.128   0.987  97.185  1.00 38.46           C
ATOM   4351  CB  GLU   541      31.934  -0.277  96.842  1.00 38.46           C
ATOM   4352  CG  GLU   541      31.955  -0.504  95.327  1.00 38.46           C
ATOM   4353  CD  GLU   541      32.531  -1.877  95.028  1.00 38.46           C
ATOM   4354  OE1 GLU   541      33.474  -2.300  95.748  1.00 38.46           O
ATOM   4355  OE2 GLU   541      32.026  -2.525  94.073  1.00 38.46           O
ATOM   4356  C   GLU   541      30.940   1.125  98.661  1.00 38.46           C
ATOM   4357  O   GLU   541      29.928   0.689  99.209  1.00 38.46           O
ATOM   4358  N   ALA   542      31.901   1.767  99.346  1.00 18.65           N
ATOM   4359  CA  ALA   542      31.780   1.927 100.765  1.00 18.65           C
ATOM   4360  CB  ALA   542      32.970   2.679 101.385  1.00 18.65           C
ATOM   4361  C   ALA   542      30.545   2.728 101.024  1.00 18.65           C
ATOM   4362  O   ALA   542      29.776   2.425 101.935  1.00 18.65           O
ATOM   4363  N   LEU   543      30.309   3.771 100.209  1.00 44.95           N
ATOM   4364  CA  LEU   543      29.151   4.589 100.420  1.00 44.95           C
ATOM   4365  CB  LEU   543      29.032   5.728  99.395  1.00 44.95           C
ATOM   4366  CG  LEU   543      27.688   6.476  99.485  1.00 44.95           C
ATOM   4367  CD1 LEU   543      27.499   7.152 100.853  1.00 44.95           C
ATOM   4368  CD2 LEU   543      27.507   7.439  98.301  1.00 44.95           C
ATOM   4369  C   LEU   543      27.919   3.761 100.264  1.00 44.95           C
ATOM   4370  O   LEU   543      27.039   3.775 101.124  1.00 44.95           O
ATOM   4371  N   VAL   544      27.830   2.987  99.171  1.00 85.91           N
ATOM   4372  CA  VAL   544      26.618   2.256  98.972  1.00 85.91           C
ATOM   4373  CB  VAL   544      26.573   1.502  97.670  1.00 85.91           C
ATOM   4374  CG1 VAL   544      27.670   0.426  97.656  1.00 85.91           C
ATOM   4375  CG2 VAL   544      25.149   0.945  97.492  1.00 85.91           C
ATOM   4376  C   VAL   544      26.436   1.289 100.097  1.00 85.91           C
ATOM   4377  O   VAL   544      25.354   1.200 100.672  1.00 85.91           O
ATOM   4378  N   GLU   545      27.503   0.560 100.469  1.00 33.34           N
ATOM   4379  CA  GLU   545      27.349  -0.437 101.483  1.00 33.34           C
ATOM   4380  CB  GLU   545      28.650  -1.210 101.757  1.00 33.34           C
ATOM   4381  CG  GLU   545      29.139  -2.045 100.572  1.00 33.34           C
ATOM   4382  CD  GLU   545      30.417  -2.757 100.995  1.00 33.34           C
ATOM   4383  OE1 GLU   545      30.303  -3.791 101.707  1.00 33.34           O
ATOM   4384  OE2 GLU   545      31.521  -2.282 100.616  1.00 33.34           O
ATOM   4385  C   GLU   545      26.963   0.215 102.771  1.00 33.34           C
ATOM   4386  O   GLU   545      25.996  -0.189 103.415  1.00 33.34           O
ATOM   4387  N   ALA   546      27.704   1.263 103.170  1.00 36.87           N
ATOM   4388  CA  ALA   546      27.454   1.876 104.442  1.00 36.87           C
ATOM   4389  CB  ALA   546      28.474   2.975 104.782  1.00 36.87           C
ATOM   4390  C   ALA   546      26.100   2.505 104.464  1.00 36.87           C
ATOM   4391  O   ALA   546      25.348   2.340 105.422  1.00 36.87           O
ATOM   4392  N   SER   547      25.750   3.249 103.402  1.00110.87           N
ATOM   4393  CA  SER   547      24.496   3.944 103.383  1.00110.87           C
ATOM   4394  CB  SER   547      24.368   4.911 102.197  1.00110.87           C
ATOM   4395  OG  SER   547      25.323   5.957 102.317  1.00110.87           O
ATOM   4396  C   SER   547      23.353   2.988 103.286  1.00110.87           C
ATOM   4397  O   SER   547      22.387   3.087 104.043  1.00110.87           O
ATOM   4398  N   LYS   548      23.431   2.009 102.366  1.00198.75           N
ATOM   4399  CA  LYS   548      22.268   1.200 102.175  1.00198.75           C
ATOM   4400  CB  LYS   548      21.913   0.904 100.707  1.00198.75           C
ATOM   4401  CG  LYS   548      21.562   2.166  99.917  1.00198.75           C
ATOM   4402  CD  LYS   548      21.205   1.898  98.455  1.00198.75           C
ATOM   4403  CE  LYS   548      21.914   0.687  97.853  1.00198.75           C
ATOM   4404  NZ  LYS   548      21.307   0.356  96.545  1.00198.75           N
ATOM   4405  C   LYS   548      22.401  -0.098 102.888  1.00198.75           C
ATOM   4406  O   LYS   548      23.355  -0.318 103.630  1.00198.75           O
ATOM   4407  N   GLU   549      21.390  -0.962 102.637  1.00296.35           N
ATOM   4408  CA  GLU   549      21.110  -2.260 103.192  1.00296.35           C
ATOM   4409  CB  GLU   549      21.140  -3.382 102.137  1.00296.35           C
ATOM   4410  CG  GLU   549      20.561  -4.715 102.614  1.00296.35           C
ATOM   4411  CD  GLU   549      20.578  -5.678 101.432  1.00296.35           C
ATOM   4412  OE1 GLU   549      21.175  -5.323 100.381  1.00296.35           O
ATOM   4413  OE2 GLU   549      19.987  -6.783 101.564  1.00296.35           O
ATOM   4414  C   GLU   549      22.039  -2.602 104.307  1.00296.35           C
ATOM   4415  O   GLU   549      23.236  -2.809 104.114  1.00296.35           O
ATOM   4416  N   GLU   550      21.469  -2.651 105.527  1.00246.50           N
ATOM   4417  CA  GLU   550      22.196  -2.951 106.721  1.00246.50           C
ATOM   4418  CB  GLU   550      21.682  -2.188 107.955  1.00246.50           C
ATOM   4419  CG  GLU   550      21.945  -0.683 107.907  1.00246.50           C
ATOM   4420  CD  GLU   550      23.440  -0.474 108.093  1.00246.50           C
ATOM   4421  OE1 GLU   550      24.180  -1.493 108.145  1.00246.50           O
ATOM   4422  OE2 GLU   550      23.862   0.709 108.187  1.00246.50           O
ATOM   4423  C   GLU   550      22.005  -4.402 107.006  1.00246.50           C
ATOM   4424  O   GLU   550      21.000  -4.998 106.624  1.00246.50           O
ATOM   4425  N   VAL   551      22.996  -5.019 107.674  1.00 87.84           N
ATOM   4426  CA  VAL   551      22.880  -6.403 108.012  1.00 87.84           C
ATOM   4427  CB  VAL   551      24.048  -7.221 107.549  1.00 87.84           C
ATOM   4428  CG1 VAL   551      24.066  -7.217 106.010  1.00 87.84           C
ATOM   4429  CG2 VAL   551      25.326  -6.650 108.189  1.00 87.84           C
ATOM   4430  C   VAL   551      22.835  -6.481 109.532  1.00 87.84           C
ATOM   4431  O   VAL   551      22.721  -7.619 110.061  1.00 87.84           O
ATOM   4432  OXT VAL   551      22.913  -5.407 110.186  1.00 87.84           O
TER    4433      VAL   551
END
