# Supplementary material for: Estimating local protein model quality: prospects for molecular replacement
Source: Acta Crystallogr D Struct Biol. 2020 Mar 3;76(Pt 3):285–90. doi: 10.1107/S2059798320000972 (PMC7057213; doi:10.1107/S2059798320000972)
Supplement: Supplementary file 1 [file d-76-00285-sup1.zip › models/1f4l.1rqg_A.B99990001.pdb.proq3.sscore.local]

ProQ2 ProQRosCen ProQRosFA ProQ3
0.42209865 0.44817935 0.57126454 0.30517513
0.47096188 0.51019424 0.60249112 0.37012442
0.4248353 0.41073913 0.57250846 0.36522026
0.45234297 0.4294167 0.65816746 0.43624674
0.59994693 0.54344338 0.7143754 0.57185228
0.76717323 0.60586844 0.84325765 0.72477517
0.84691398 0.69008286 0.94142106 0.83341343
0.90316392 0.74950381 1.0445289 0.91423651
0.99388227 0.75387631 1.1474688 0.9827798
0.99907872 0.77985789 1.1628808 1.0110657
0.96428478 0.77436123 1.1126791 0.98883747
0.9275217 0.76633213 1.1265739 1.0055011
0.83197503 0.77285462 1.1130213 0.95050705
0.90129255 0.83128293 1.0927936 0.99075599
0.88625691 0.87217025 1.0888775 0.94833651
0.85889015 0.84722282 1.0632961 0.95693602
0.84301866 0.84161665 1.0998494 0.94478843
0.88398278 0.81814633 1.0529827 0.95645387
0.81331133 0.74886991 1.0672732 0.9279002
0.81350995 0.70709211 1.0159564 0.92189256
0.81299946 0.74923804 1.1162291 0.96866278
0.82569671 0.76036984 1.174644 1.005621
0.92681521 0.79112883 1.1786084 1.0174344
0.99730365 0.79784074 1.182574 1.0716674
0.96478694 0.85564493 1.2130756 1.0817068
0.93064883 0.7582954 1.1906645 1.0506469
0.93864107 0.7140205 1.1389079 1.0234343
0.93027166 0.73142269 1.1815738 1.0288461
0.9766781 0.78625359 1.2454815 1.1007186
1.0293812 0.84240039 1.3043504 1.1786678
1.0670018 0.86044711 1.3351766 1.2128393
1.121169 0.92694321 1.3637899 1.2735814
1.1094356 0.90509591 1.3184185 1.2681541
1.1552589 1.0571277 1.4355804 1.350517
1.1161049 1.0558107 1.4200565 1.3358812
1.1552092 1.0847396 1.4391636 1.3360995
1.0590828 0.97139614 1.349399 1.2618968
1.0599598 0.97572892 1.3786452 1.2581932
1.0158648 0.97333329 1.3737511 1.2171669
0.98322089 0.92402007 1.2911777 1.1625695
0.86027433 0.86373617 1.2197586 1.0561132
0.77392645 0.84895232 1.1946342 1.0019457
0.87318682 0.85478627 1.199852 1.0298179
0.94900087 0.84325201 1.1974527 1.0926244
0.97375383 0.78752635 1.2367024 1.1362836
1.0020802 0.76764528 1.306619 1.1913457
1.0691899 0.78441075 1.3361708 1.1986796
1.0741313 0.76381695 1.3740244 1.2220254
1.188225 0.88442485 1.4672935 1.2966123
1.1812817 0.85871386 1.4709222 1.2980724
1.2187216 0.84437843 1.4521835 1.2800223
1.1117732 0.79769928 1.3632061 1.1949163
1.0457767 0.76970127 1.3020682 1.1495372
1.0330618 0.86652007 1.3188162 1.1597932
0.99827651 0.88901374 1.2900019 1.1242936
0.98885279 0.90104973 1.2538516 1.1187213
0.93353108 0.8108305 1.17286 1.0684122
0.93820587 0.86056641 1.1915645 1.0867299
0.93995602 0.94830765 1.2241368 1.1075926
0.89953204 0.94731924 1.2006421 1.0885358
0.83140415 0.90928614 1.1867918 1.0252822
0.76325895 0.85265736 1.121048 0.96555657
0.77602563 0.82006262 1.1479234 0.96385119
0.78396312 0.78321402 1.1439657 0.95121785
0.7448146 0.67997836 1.0684115 0.91031858
0.68052236 0.66194542 1.0560477 0.85772251
0.66777292 0.70729741 1.0706594 0.84167295
0.70964699 0.74821025 1.1362717 0.87045835
0.7549478 0.77825713 1.1445024 0.93597093
0.84785456 0.82560403 1.182532 1.004498
0.83019907 0.83593679 1.1320424 1.0003039
0.80355804 0.79056694 1.1000197 0.98995292
0.7463372 0.77358651 1.1071628 0.95085327
0.7818759 0.76342353 1.0759306 0.96103437
0.73025069 0.72559595 1.0470143 0.90117727
0.71981938 0.69509825 1.0334005 0.90792394
0.76993276 0.68950147 1.0207416 0.939218
0.74541173 0.69264307 1.0159401 0.93421182
0.71779733 0.70132013 1.0030364 0.90474859
0.79172772 0.82001305 1.0948181 0.9794129
0.83327186 0.80170795 1.1051738 1.0221206
0.806313 0.74656815 1.0950597 0.96865639
0.74999808 0.72151884 1.1245716 0.93823092
0.8440078 0.7768062 1.1194462 0.96741585
0.86849496 0.81218112 1.1366309 1.0030052
0.7761756 0.71288387 1.0737756 0.93645816
0.69521558 0.72170456 1.0480602 0.90696566
0.69891502 0.71419981 1.0886798 0.94649233
0.73258432 0.76361635 1.0767158 0.93760444
0.659797 0.66785611 1.1006347 0.94247464
0.67016295 0.72112624 1.0858435 0.90716618
0.74094982 0.71988376 1.1485773 0.94722459
0.79948408 0.77555386 1.1635098 1.0057445
0.85134573 0.75570482 1.1418177 0.97966326
0.91052981 0.77239025 1.1527775 1.0413209
0.89878536 0.72773043 1.0769325 0.9967063
0.77325906 0.75839646 1.0448704 0.93712299
0.76490477 0.82756323 1.0779961 0.94006567
0.7791408 0.85927201 1.017487 0.93682811
0.73054843 0.8453996 1.0601125 0.94303998
0.71313237 0.80329129 0.98427017 0.90350928
0.77577638 0.85995706 1.0608934 0.95619141
0.84632345 0.84551238 1.0798368 1.0007252
0.7766757 0.77263531 1.0665307 0.96539567
0.75948091 0.70792091 1.0621619 0.96484524
0.79995034 0.71290789 1.0628655 0.99179106
0.82856348 0.74279451 1.0842651 1.0123908
0.83595291 0.71095473 1.0965739 1.0099675
0.8650639 0.75716451 1.1434864 1.0527397
0.97453044 0.88286713 1.2293596 1.1582597
0.98245528 0.90030799 1.2290522 1.1669506
0.94291682 0.89262171 1.1901511 1.1196342
0.87914686 0.83284053 1.1337646 1.0535646
0.90173226 0.88632466 1.1610705 1.0721788
0.86305092 0.87804427 1.1388622 1.0657848
0.77513436 0.85226538 1.0608911 0.97394027
0.78876192 0.91408111 1.0856292 0.97754124
0.80333593 0.92424622 1.109313 1.0016258
0.86723059 0.98923814 1.2241852 1.0525806
0.88102308 0.86013662 1.1704769 1.0571503
0.87517958 0.78948625 1.1395785 1.0125091
0.87219671 0.75187564 1.0609063 0.97234308
0.85141398 0.714264 1.1313221 0.97224109
0.91061188 0.76201256 1.1273911 1.0118721
0.89125349 0.62719966 1.136528 0.97255773
0.87256548 0.69627139 1.1053081 0.97051284
0.86520162 0.63615427 1.1273545 0.95821409
0.90323928 0.7059527 1.1811634 1.0216828
0.85994716 0.67280134 1.1501183 0.98051296
0.85032242 0.75612028 1.1154199 0.98560511
0.75849662 0.74254596 1.0642582 0.9255082
0.64481936 0.67488072 0.98269782 0.84814879
0.5845861 0.58811099 0.93234096 0.81687823
0.65392513 0.58026923 0.91993024 0.81178588
0.67009129 0.60761873 0.97917686 0.8492998
0.70008407 0.70932209 1.0165518 0.89682455
0.76366579 0.7291211 1.0266595 0.93586412
0.7657874 0.71142673 0.9670222 0.91232686
0.74243134 0.70338027 0.95241511 0.90010351
0.80890034 0.77953176 0.98313628 0.94207342
0.83362631 0.71748709 1.0113111 0.96320111
0.86569934 0.67878334 1.029878 0.98501127
0.89316999 0.6671783 1.0465513 0.94614015
0.83369596 0.62290944 1.0269161 0.90259294
0.82344765 0.72552911 1.0963481 0.91578356
0.83867834 0.79144188 1.1017769 0.92004045
0.79866005 0.87222637 1.0319473 0.86907208
0.74176182 0.84574742 0.87060722 0.79773628
0.68504801 0.75973819 0.83067571 0.73935799
0.6631887 0.77128918 0.78283826 0.72645709
0.58286627 0.6316863 0.68953939 0.62667255
0.61312816 0.68830482 0.70844937 0.60909423
0.6125838 0.75745247 0.70935058 0.61780219
0.65635348 0.83876347 0.75147345 0.65156878
0.69322904 0.87817436 0.76400624 0.65782627
0.7026948 0.87011695 0.70941227 0.61280375
0.60537946 0.78159626 0.60581094 0.54510268
0.58407032 0.76362318 0.53276249 0.48360513
0.58932886 0.7291003 0.57063571 0.50704161
0.53446377 0.62637367 0.46618068 0.43360949
0.48524131 0.62914178 0.52667327 0.41773304
0.52114349 0.66540874 0.56922833 0.45664026
0.53008118 0.68019463 0.61279069 0.47600287
0.44742778 0.60838713 0.57284796 0.42517046
0.4492733 0.71500952 0.63189647 0.45868756
0.45952542 0.72353933 0.67423876 0.5134615
0.47270675 0.74405772 0.68737674 0.53927405
0.39081452 0.65337803 0.59921003 0.47120676
0.38869877 0.68955813 0.64937472 0.50214806
0.46303686 0.66465999 0.75809598 0.57333182
0.53245495 0.63324428 0.77534934 0.60346062
0.56206206 0.58534863 0.80082396 0.62925023
0.61015134 0.57788465 0.83885471 0.66382628
0.66740923 0.5184165 0.90463545 0.71159534
0.65144728 0.56645119 0.9353308 0.75526373
0.58178872 0.50135406 0.96162982 0.74733043
0.54382612 0.53661328 0.94406842 0.71417106
0.48572565 0.56759043 0.8706547 0.66702215
0.50397595 0.68523244 0.9370073 0.72851472
0.55700476 0.68488819 0.94087828 0.7542499
0.54773633 0.64249827 0.95859922 0.76030118
0.64906185 0.66089372 0.97787314 0.7883299
0.71480956 0.66045789 1.0238117 0.84001375
0.75128273 0.5656238 1.0237374 0.86521667
0.72530308 0.52026277 1.0126338 0.8689715
0.79135809 0.52289813 1.0925311 0.91421898
0.84578178 0.61369623 1.0371731 0.95229591
0.88263958 0.65789252 1.1536191 1.0330962
0.95033243 0.78525983 1.206711 1.1332722
0.97926521 0.83173443 1.3254362 1.1806326
1.0596366 0.91819505 1.37651 1.2689904
1.0117375 0.90862951 1.3944265 1.2289401
0.97711994 0.89877763 1.4116454 1.2599759
0.92243586 0.8377014 1.2902885 1.1661426
0.86362949 0.80098051 1.2493851 1.1459857
0.8552107 0.80603056 1.1785064 1.100568
0.8915589 0.82047805 1.1374555 1.0798851
0.88348358 0.77176951 1.1141781 1.0739896
0.88312969 0.72870965 1.0368712 1.0150952
0.87734385 0.66648265 0.99320456 0.9715348
0.89031685 0.70410055 1.0044716 0.95195809
0.90029483 0.7166834 0.98816948 0.96681918
0.84238092 0.63639345 0.92082969 0.89260718
0.89394497 0.72533654 0.89205295 0.85841638
0.90801385 0.7335203 0.89261891 0.85456364
0.90415287 0.7056973 0.85546321 0.84055444
0.69808909 0.52451176 0.67663737 0.68543492
0.72162785 0.58163394 0.62277198 0.66947318
0.71116788 0.56725473 0.58303175 0.64705647
0.71769917 0.62412699 0.63570627 0.68311042
0.78495079 0.70637484 0.72794458 0.77289164
0.79538337 0.72198936 0.75885524 0.79898321
0.80970057 0.71861273 0.78366974 0.79483593
0.77614971 0.68279133 0.74023321 0.74335681
0.8398998 0.73281518 0.7973919 0.80857985
0.89040143 0.78671807 0.83218513 0.85012612
0.87863393 0.84301361 0.90148673 0.84868778
0.88753425 0.88382172 0.90335024 0.85824812
0.87040824 0.79565507 0.86258055 0.85559899
0.83491283 0.78786334 0.8576563 0.85394114
0.95825659 0.93875813 0.92666703 0.92781382
0.94571944 1.0087094 0.97670061 0.94809832
0.87726411 0.90988861 0.92135312 0.88574655
0.7151778 0.70329648 0.73719792 0.73853319
0.68953 0.73363853 0.7668098 0.73374427
0.68882605 0.74445365 0.72253223 0.70813938
0.69173639 0.78033568 0.8332621 0.77582458
0.72107652 0.72912662 0.82874969 0.79884747
0.85294822 0.8612538 0.94595198 0.89479029
0.90740846 0.91289764 1.0474945 0.95769427
1.0222268 0.98033553 1.1067353 1.040975
1.0076495 0.84578526 1.0951195 1.0324757
0.94041555 0.78612176 0.98698946 0.96449703
0.91053149 0.79158211 1.036175 0.96940792
0.93749416 0.77668666 0.96779585 0.94216992
0.90122354 0.77833031 0.96392654 0.89843814
0.85630768 0.78534125 0.95789566 0.88001685
0.82635714 0.76023198 0.95926795 0.83787544
0.81363263 0.76568974 1.0125518 0.86348695
0.90085416 0.77484212 0.9874771 0.90590425
0.86757045 0.79381414 1.0347736 0.92918453
0.77010737 0.77184818 0.94472281 0.85741393
0.83306759 0.80886959 0.97848735 0.90475255
0.8103599 0.80741032 0.90880803 0.86908345
0.68915759 0.70438149 0.78895514 0.75678101
0.67560062 0.63479612 0.69796074 0.71934267
0.66626293 0.66279953 0.70035219 0.71267132
0.79565862 0.74405659 0.86178706 0.82007309
0.90471575 0.80561634 1.0367164 0.95812361
0.97360917 0.86958927 1.0939534 1.0298862
1.0219967 0.95543471 1.1896008 1.0861977
1.0134575 0.8980844 1.1507656 1.0851602
1.0197253 0.98524785 1.2074004 1.1083898
0.98850059 0.91624016 1.1497788 1.0940702
1.0460695 0.95117444 1.1536634 1.1285709
0.95834428 0.77992157 1.085055 1.049693
0.99712421 0.89769441 1.1304722 1.0913761
0.99992701 0.82399995 1.1598324 1.096873
1.0214895 0.8670572 1.2398857 1.1667483
1.0159414 0.86021903 1.2116041 1.1494082
1.0399231 0.87245294 1.1957994 1.1510635
0.9948305 0.82403408 1.1500368 1.1297492
0.95996905 0.77025821 1.1498083 1.1136937
0.9460617 0.81241983 1.1282252 1.1040738
0.96475681 0.86513477 1.0826851 1.0870117
0.89372261 0.83450541 1.0650141 1.0195405
0.81244783 0.77942704 1.0008821 0.94725771
0.8567803 0.84509189 1.0385653 0.96711148
0.82342937 0.82706838 0.98855108 0.93343578
0.79861511 0.80311227 0.89235861 0.86732815
0.65553239 0.60907194 0.7365611 0.7251277
0.60023617 0.56994739 0.70464902 0.68263457
0.57780442 0.55505901 0.68707691 0.64037172
0.57237039 0.56175884 0.66310894 0.62086415
0.53656288 0.53113558 0.6109322 0.58952882
0.59682294 0.57024713 0.65252232 0.65320148
0.67892756 0.68762663 0.80088901 0.73810164
0.75289597 0.73358487 0.84712819 0.76876556
0.72569065 0.70732918 0.77556547 0.7563111
0.72469335 0.63534173 0.7633828 0.72332733
0.79571564 0.70647439 0.83107681 0.78434948
0.80224813 0.63877879 0.83041506 0.79642931
0.77021562 0.56418206 0.73236698 0.7150103
0.65016831 0.42790364 0.54835946 0.56278308
0.64007397 0.46616846 0.53043353 0.5477009
0.67115345 0.52477396 0.57267845 0.61155595
0.69482794 0.54113218 0.56657992 0.62587794
0.81759298 0.61047121 0.71628134 0.74684438
0.90768817 0.68426265 0.84758103 0.86517871
1.0514821 0.80520668 1.0353936 1.0115451
1.1870483 0.87870215 1.1883045 1.1375951
1.2747157 0.95406138 1.2888964 1.2158365
1.2707221 0.93723104 1.2402726 1.2094824
1.1659325 0.89164418 1.1969594 1.1854314
1.1232332 0.86705856 1.1650757 1.1625331
1.0670727 0.91276294 1.1861433 1.1389659
1.050036 0.91705808 1.1310179 1.0871587
1.0342506 0.844034 1.1812102 1.1017332
1.0742893 0.83610478 1.2459582 1.1477124
1.1101894 0.88793765 1.3287009 1.1867869
1.1662493 0.96094287 1.3802205 1.2607496
1.1472404 0.87130464 1.3299022 1.2455891
1.134802 0.80321601 1.3021799 1.2332799
1.1232435 0.83093952 1.3004659 1.2753161
1.2265974 0.982065 1.404288 1.321459
1.2754125 1.103656 1.4418843 1.3625815
1.2399712 1.0571946 1.3798958 1.3081942
1.1162172 0.87983295 1.3020124 1.2241488
1.0455108 0.82375617 1.1755965 1.1607766
1.0237153 0.73853243 1.0832864 1.1102414
0.9408449 0.6845396 0.97003304 0.99914684
0.89425132 0.60401778 0.86874372 0.91534742
0.88902993 0.64256208 0.86557634 0.89209923
0.8151377 0.63154504 0.82792895 0.82177383
0.8368817 0.65515104 0.85922307 0.82826772
0.8714017 0.64756838 0.83070748 0.82710954
0.90967759 0.69333724 0.91833359 0.84673221
0.91195135 0.63490074 0.92718732 0.86486775
0.9788192 0.62878151 0.91930444 0.92030778
0.97669542 0.56922859 0.90806284 0.92126939
0.95480708 0.59637592 0.89734661 0.91387113
0.96750604 0.66056291 0.96004485 0.95558488
0.9670238 0.77939914 0.97624266 0.96651774
0.92024052 0.81453042 0.99390291 0.93454254
0.94424576 0.88964424 1.0344304 0.96113753
0.83974442 0.79726841 1.0051986 0.89176179
0.81823539 0.81082733 0.99418521 0.87809044
0.7726631 0.81465467 0.95341991 0.84486111
0.76622265 0.87617611 0.97267568 0.85794778
0.76864946 0.87279752 0.94740689 0.80927036
0.78077522 0.80727548 0.8319641 0.80409017
0.70984225 0.78900461 0.81421849 0.77948264
0.75528552 0.80226399 0.80214688 0.78367901
0.79589722 0.84287158 0.8285112 0.81188234
0.74826851 0.84102515 0.80149525 0.78490211
0.66847156 0.80343059 0.76145422 0.73615117
0.70568248 0.8440611 0.79886582 0.76556123
0.71259522 0.84357476 0.79494581 0.79213145
0.72594578 0.84629832 0.82572257 0.80536966
0.79944 0.83837205 0.87121853 0.85801671
0.83796754 0.84288523 0.88506291 0.88081356
0.82295788 0.81871417 0.92707732 0.90202368
0.69490632 0.7968144 0.89601172 0.86699983
0.74989948 0.77203281 0.87453467 0.87501362
0.83877805 0.79229343 0.89633224 0.90006457
0.83545234 0.87259548 0.97848091 0.91921476
0.89368998 0.87870815 1.035882 1.0149894
0.88521897 0.79808893 1.0326051 1.0001126
0.85739107 0.7263369 1.0137952 0.98493679
0.89117153 0.74164122 1.0705619 1.0423655
0.97193027 0.80337543 1.1863131 1.1525666
0.98854855 0.82200354 1.2304399 1.1719318
0.98553925 0.79435319 1.2284149 1.1756119
0.98279739 0.79208749 1.2082836 1.1335341
0.97696628 0.76540404 1.2313891 1.1509415
0.9957099 0.7766585 1.2616462 1.1653249
1.0069343 0.85072242 1.2957052 1.1849159
1.0282356 0.86470447 1.2695259 1.1447586
0.99926398 0.836358 1.1916355 1.0684058
0.96234428 0.82032614 1.1373789 1.0283315
0.87733799 0.7219631 1.0397293 0.9426275
0.84231271 0.64024601 0.91733648 0.85119309
0.75314039 0.55817996 0.79743185 0.72616868
0.72918189 0.5104002 0.75300288 0.68813519
0.70049396 0.46497164 0.69187202 0.63482848
0.71525051 0.37700726 0.6231338 0.59899166
0.7056413 0.38937978 0.57598915 0.57348013
0.68684406 0.44801097 0.60317911 0.55910948
0.79496384 0.55657258 0.66629368 0.66104548
0.79633515 0.61146163 0.7000941 0.70243308
0.88653077 0.67311131 0.79944323 0.7825266
0.81391797 0.67770957 0.80864741 0.7986542
0.82135115 0.71172117 0.88565202 0.83918758
0.77594997 0.7722193 0.90504607 0.85127123
0.81830874 0.79596835 0.9701809 0.92176514
0.79973083 0.78549954 0.96569091 0.91401403
0.88702668 0.88482371 1.0592189 0.9977258
0.91898868 0.83450081 1.0774989 1.0267511
0.89520462 0.78501267 1.0469655 1.0080299
0.89738236 0.75968413 1.0642702 1.005585
0.9385638 0.80936937 1.1489954 1.0514468
1.059591 0.90790226 1.2403697 1.1493037
1.0820226 0.88248696 1.2539738 1.1327134
1.0955671 0.93536678 1.2812418 1.1415091
1.0797723 0.86670959 1.2634779 1.1200115
1.0834866 0.9083637 1.2912612 1.1607228
1.0481463 0.84360055 1.2481569 1.1054753
1.0315816 0.89274403 1.2554088 1.1131918
1.0259432 0.8700763 1.2258177 1.1194891
1.0060516 0.83273776 1.1658695 1.1245246
1.0144952 0.85100738 1.2027685 1.152459
1.0161269 0.86179436 1.168309 1.1439616
1.0127695 0.86216771 1.1260035 1.1284021
0.97809899 0.78040278 1.0722975 1.1190798
1.0009098 0.79980634 1.0832726 1.1175433
0.96947558 0.78229731 1.0846817 1.1097774
0.97443523 0.73588502 1.0430769 1.0748673
0.93664419 0.68924225 1.0030077 1.0494038
0.92591459 0.7267279 1.0483011 1.0208028
0.91162512 0.73528399 1.075704 1.0206378
0.86598384 0.64981291 1.0072511 0.97411815
0.78999878 0.59844704 0.90676427 0.86387332
0.69923405 0.51865555 0.8520102 0.78921251
0.68243737 0.53778904 0.8645911 0.78017718
0.56007635 0.46316492 0.88352422 0.72333965
0.62339896 0.54534529 0.90297238 0.73979499
0.61155841 0.49474611 0.94037194 0.71653563
0.59893127 0.52594868 0.94558117 0.72619031
0.56115949 0.50955547 0.96746683 0.72568028
0.52985368 0.47367603 0.89394093 0.68240337
0.46320074 0.41739079 0.81320951 0.61179871
0.42822474 0.39740358 0.73448297 0.56067433
0.4113202 0.4031415 0.74962174 0.54220649
0.4758505 0.46291964 0.85128296 0.6446195
0.50654027 0.50519206 0.8762957 0.66625212
0.58400613 0.61454147 0.9503142 0.75568343
0.57562476 0.63307871 0.97968869 0.76010343
0.61165301 0.63804016 1.0067052 0.82468191
0.6450068 0.66676966 1.0276648 0.86897345
0.63486961 0.65135421 0.99640129 0.8711429
0.637719 0.6923964 0.99669751 0.8661983
0.69953425 0.66360487 0.97423304 0.90290686
0.70978582 0.66149941 1.0205686 0.93224563
0.71867372 0.6700041 1.020606 0.94580823
0.68733484 0.6692626 1.0158847 0.92507257
0.73169573 0.70248579 1.0456289 0.9381572
0.74235343 0.67958398 1.0222441 0.95976425
0.78021414 0.70574387 1.1065018 0.99660085
0.80160273 0.76013836 1.0938668 1.0214718
0.817706 0.76951717 1.089703 0.98982072
0.7924961 0.67601873 1.0537818 0.98100676
0.84684055 0.73613305 1.0848745 1.0059319
0.86910047 0.79435187 1.1633437 1.0755805
0.87337739 0.74983555 1.1344979 1.0643398
0.82760604 0.73692398 1.1032717 1.011889
0.85633125 0.70801817 1.1225651 1.0337843
0.89647576 0.80395358 1.1738644 1.0926435
0.94762923 0.79184594 1.1784112 1.1229092
0.95335821 0.81850581 1.1149585 1.0695869
0.95452092 0.85535256 1.1288266 1.0948015
0.98843828 0.86281482 1.1781167 1.141815
0.99313039 0.96123269 1.2359323 1.1631262
0.96273284 0.94891129 1.2189689 1.1495881
1.0003792 0.9650307 1.2063433 1.1475675
1.0135139 0.98989956 1.2539633 1.1964993
1.0261252 0.94282517 1.2757512 1.2156387
1.0079745 0.97213602 1.2385084 1.2084827
1.0384562 0.93689253 1.1899819 1.1952848
1.0952437 1.0130085 1.2121716 1.2422256
1.0348066 0.95023153 1.2013351 1.2197427
1.0116811 0.88591625 1.1625149 1.1671529
1.0199558 0.87491162 1.1355606 1.1566005
1.017828 0.86124364 1.1222177 1.1316252
0.9778039 0.87933121 1.1308651 1.0828304
0.94976565 0.78941815 1.0753992 1.0244265
0.97063868 0.7803144 1.0481189 1.0428498
0.83368377 0.6501033 0.88044382 0.86622561
0.766295 0.56229382 0.79568508 0.79329766
0.7260664 0.5037386 0.75989798 0.75847465
0.78632095 0.61410862 0.84680043 0.80958437
0.81161377 0.73200544 0.90228701 0.80843288
0.7243471 0.68891827 0.84249187 0.73746632
0.66641392 0.5983906 0.78509708 0.68416287
0.50083945 0.44622679 0.69188366 0.57314481
0.53614831 0.51873598 0.68298121 0.56491686
0.48258604 0.50429338 0.59569806 0.51126185
0.41615952 0.43003898 0.53734009 0.42176047
0.34144214 0.42419995 0.53412063 0.39136685
0.35485433 0.42921503 0.55074536 0.40599392
0.31883183 0.38769888 0.55027096 0.38352819
0.39057781 0.38753319 0.51753605 0.41915903
0.44001306 0.43708574 0.65831981 0.52152417
0.59279042 0.54128068 0.71966911 0.62176444
0.70837137 0.63839387 0.86498985 0.75621689
0.71674458 0.65357841 0.88363403 0.78469512
0.75519037 0.66955943 0.97554374 0.86206492
0.88580475 0.7864057 1.0837197 0.99724122
0.94557127 0.85286788 1.2008049 1.0997863
0.92892232 0.81816731 1.2112042 1.1063969
0.90533222 0.75390306 1.1881172 1.0957124
0.94997976 0.7333275 1.2264401 1.142405
1.0057659 0.848538 1.3331207 1.2316716
0.9941446 0.85741855 1.3262436 1.2293383
1.0715406 0.92909749 1.3994997 1.302193
1.0799132 0.90241253 1.4003462 1.2912843
1.0688331 0.90910662 1.4299887 1.2949404
1.0368264 0.86497298 1.4004641 1.2870265
1.0452253 0.81818308 1.3197189 1.2515581
1.0469739 0.86152468 1.3312858 1.2596466
1.041399 0.89317959 1.3762479 1.2867186
1.0704221 0.94955947 1.3691171 1.313476
1.0505386 0.98621522 1.3715408 1.3180814
1.0318969 1.0424363 1.3517752 1.2855032
0.98868938 1.0051193 1.3455214 1.264442
1.0447163 0.98532489 1.3271787 1.2754546
1.0373228 0.9748553 1.3351088 1.2713887
0.99751626 0.95156279 1.2614219 1.2119117
1.0071262 0.92704803 1.2022072 1.1753966
0.95124535 0.84042713 1.130462 1.1417341
0.9114186 0.80991977 1.1152058 1.0868341
0.86240619 0.76843914 1.0753635 1.037796
0.85493333 0.76110803 1.0454123 1.0093239
0.88586937 0.79529282 1.0711534 1.043383
0.83942757 0.77991383 1.0961928 1.0079761
0.85565841 0.80953029 1.0781812 0.99175068
0.85102462 0.81461692 1.0630864 0.98503901
0.79878079 0.80955577 1.0272703 0.94750735
0.696845 0.69975926 0.90806779 0.84540876
0.65404662 0.59861935 0.82830855 0.77043033
0.58841446 0.48498537 0.72241512 0.68601913
0.57144096 0.49563526 0.80646464 0.69341038
0.65223198 0.61317959 0.7908626 0.69394022
0.62320596 0.55294908 0.76539378 0.65875881
0.61496681 0.57389367 0.70389534 0.62804725
0.50990825 0.39649005 0.55963479 0.50558634
0.5469489 0.40626999 0.53382624 0.52796637
0.51093634 0.42529155 0.49168827 0.48333951
0.51763715 0.47603773 0.58043756 0.51121101
0.53487771 0.50540465 0.6033068 0.5086808
0.53792124 0.5656369 0.70661995 0.5817591
0.56372757 0.59287841 0.77451549 0.6337139
0.63545232 0.65009985 0.79089755 0.67963562
0.64480154 0.69809432 0.90725103 0.75721638
0.67728333 0.66794355 0.91639047 0.76362219
0.64761112 0.62080084 0.904468 0.7387346
0.64919468 0.6565606 0.8975914 0.74891522
0.62376608 0.67755851 0.88721126 0.72014571
0.63799957 0.65061152 0.85434702 0.72770954
0.69150887 0.6872943 0.83982218 0.75661898
0.68301208 0.67073542 0.86164395 0.78716808
0.74470395 0.72373658 0.91188677 0.85552348
0.71896911 0.68480427 0.88539064 0.8449206
0.73997824 0.73957781 0.95575481 0.87502749
0.77025287 0.7546481 0.97711951 0.90170318
0.84409835 0.79203973 1.0703439 0.97599373
0.80672678 0.737431 1.0149154 0.95256965
0.77556226 0.68814116 0.98609366 0.88199796
0.74441965 0.61827615 0.92061055 0.8331306
0.76932296 0.67703162 0.94605816 0.86151115
0.83252701 0.71288007 0.95058331 0.90096228
0.84508671 0.70464034 0.91776296 0.86382067
0.86992542 0.72076078 0.91436298 0.85459316
0.87261097 0.70316352 0.86862502 0.83567331
0.79425206 0.69185709 0.85573703 0.78906955
0.74947424 0.61458394 0.74084517 0.71553523
0.78817917 0.57038183 0.6689453 0.71275686
0.69750832 0.58421342 0.62697185 0.62253585
0.64080957 0.54198605 0.55495284 0.56746902
0.57325473 0.49542797 0.44941975 0.47395858
0.51597076 0.44130145 0.36920604 0.38925103
0.51484713 0.37811953 0.31894483 0.36634523
