# Supplementary material for: Estimating local protein model quality: prospects for molecular replacement
Source: Acta Crystallogr D Struct Biol. 2020 Mar 3;76(Pt 3):285–90. doi: 10.1107/S2059798320000972 (PMC7057213; doi:10.1107/S2059798320000972)
Supplement: Supplementary file 1 [file d-76-00285-sup1.zip › models/1f4l.1rqg_A.B99990001.pdb.proq3d.sscore.local]

ProQ2D ProQRosCenD ProQRosFAD ProQ3D
2.993682324886322021e-01 6.144579872488975525e-02 3.512835800647735596e-01 3.294299542903900146e-01
3.522643446922302246e-01 3.704476654529571533e-01 4.053327739238739014e-01 3.624919652938842773e-01
4.405259490013122559e-01 4.025659561157226562e-01 3.909569978713989258e-01 4.053222537040710449e-01
4.748239219188690186e-01 3.736700117588043213e-01 4.508109390735626221e-01 4.096534848213195801e-01
8.939990997314453125e-01 6.307094097137451172e-01 5.674809217453002930e-01 5.495422482490539551e-01
8.454358577728271484e-01 7.332656979560852051e-01 9.061115980148315430e-01 6.848556995391845703e-01
9.059869050979614258e-01 7.563596367835998535e-01 9.399321675300598145e-01 7.162713408470153809e-01
9.532500505447387695e-01 7.888519763946533203e-01 9.841422438621520996e-01 9.193574190139770508e-01
9.587104320526123047e-01 7.522423267364501953e-01 9.926608800888061523e-01 9.347581863403320312e-01
9.434193968772888184e-01 8.416003584861755371e-01 9.933304190635681152e-01 9.314180612564086914e-01
9.368603229522705078e-01 7.535333633422851562e-01 9.893556237220764160e-01 8.942414522171020508e-01
9.444900155067443848e-01 7.873196005821228027e-01 9.856255650520324707e-01 7.900132536888122559e-01
9.093492627143859863e-01 7.288072705268859863e-01 9.772904515266418457e-01 8.609359860420227051e-01
9.292989969253540039e-01 7.514204382896423340e-01 9.569813013076782227e-01 6.990783810615539551e-01
9.507876038551330566e-01 8.048938512802124023e-01 9.751542210578918457e-01 9.099185466766357422e-01
9.296803474426269531e-01 8.059396147727966309e-01 9.606760740280151367e-01 8.847188949584960938e-01
9.187546968460083008e-01 7.569542527198791504e-01 9.724426269531250000e-01 8.564227819442749023e-01
9.003705382347106934e-01 7.337499260902404785e-01 9.432740807533264160e-01 5.492327213287353516e-01
9.169290661811828613e-01 7.398784160614013672e-01 9.578391909599304199e-01 7.489538192749023438e-01
8.957061767578125000e-01 7.255492806434631348e-01 9.404776096343994141e-01 7.812433242797851562e-01
9.371279478073120117e-01 7.415391206741333008e-01 9.787855148315429688e-01 8.666391968727111816e-01
9.555699229240417480e-01 7.511330246925354004e-01 9.809023141860961914e-01 9.435219168663024902e-01
9.626787304878234863e-01 7.939117550849914551e-01 9.733968973159790039e-01 9.452067613601684570e-01
9.242108464241027832e-01 7.152257561683654785e-01 9.748890399932861328e-01 9.461672306060791016e-01
9.579243659973144531e-01 7.331573963165283203e-01 9.776533842086791992e-01 9.564813375473022461e-01
9.732427597045898438e-01 7.599091529846191406e-01 9.812020063400268555e-01 9.670644402503967285e-01
9.790177941322326660e-01 7.506665587425231934e-01 9.729176759719848633e-01 9.535688161849975586e-01
9.774597883224487305e-01 7.955715060234069824e-01 9.752584099769592285e-01 9.703476428985595703e-01
9.827505350112915039e-01 8.034520149230957031e-01 9.859544634819030762e-01 9.846216440200805664e-01
9.906721115112304688e-01 8.034372329711914062e-01 9.928253889083862305e-01 9.881536364555358887e-01
9.898900985717773438e-01 8.454858660697937012e-01 9.892633557319641113e-01 9.866623282432556152e-01
9.921410083770751953e-01 8.954092264175415039e-01 9.955551028251647949e-01 9.931057095527648926e-01
9.907825589179992676e-01 8.847935199737548828e-01 9.936515092849731445e-01 9.941052198410034180e-01
9.935279488563537598e-01 9.139014482498168945e-01 9.953945279121398926e-01 9.963071346282958984e-01
9.954774975776672363e-01 9.097902178764343262e-01 9.941723942756652832e-01 9.973945617675781250e-01
9.924287199974060059e-01 9.351543188095092773e-01 9.936047196388244629e-01 9.950677156448364258e-01
9.814198017120361328e-01 8.506299257278442383e-01 9.903040528297424316e-01 9.874508380889892578e-01
9.795162081718444824e-01 8.874475955963134766e-01 9.905148744583129883e-01 9.866614937782287598e-01
9.700229167938232422e-01 8.374271988868713379e-01 9.884870052337646484e-01 9.823428988456726074e-01
9.553982615470886230e-01 8.012125492095947266e-01 9.839510917663574219e-01 9.668486714363098145e-01
9.497362375259399414e-01 8.427049517631530762e-01 9.611350297927856445e-01 9.456787109375000000e-01
9.234901666641235352e-01 8.090875744819641113e-01 9.575678110122680664e-01 9.346763491630554199e-01
9.076560735702514648e-01 8.103546500205993652e-01 9.600879549980163574e-01 8.519814610481262207e-01
9.242542386054992676e-01 7.728580832481384277e-01 9.600228667259216309e-01 8.996059894561767578e-01
9.602591395378112793e-01 7.644916176795959473e-01 9.585055708885192871e-01 9.244519472122192383e-01
9.790471196174621582e-01 8.390610814094543457e-01 9.937868118286132812e-01 9.759888052940368652e-01
9.718154668807983398e-01 8.022349476814270020e-01 9.826534390449523926e-01 9.426071643829345703e-01
9.738151431083679199e-01 8.566576242446899414e-01 9.877886176109313965e-01 9.666879773139953613e-01
9.679427146911621094e-01 8.901951313018798828e-01 9.938274025917053223e-01 9.769802093505859375e-01
9.748264551162719727e-01 8.396015167236328125e-01 9.947474598884582520e-01 9.885442852973937988e-01
9.525960087776184082e-01 8.592702150344848633e-01 9.933696985244750977e-01 9.784042239189147949e-01
9.408167600631713867e-01 8.296415805816650391e-01 9.884012937545776367e-01 9.718699455261230469e-01
9.236466884613037109e-01 8.184338212013244629e-01 9.847549200057983398e-01 9.523212313652038574e-01
9.048811793327331543e-01 8.512427210807800293e-01 9.873380661010742188e-01 9.465133547782897949e-01
9.447796940803527832e-01 8.450561761856079102e-01 9.869074821472167969e-01 9.490253925323486328e-01
9.501000046730041504e-01 8.567588329315185547e-01 9.882943630218505859e-01 9.340871572494506836e-01
9.347201585769653320e-01 8.181191682815551758e-01 9.743540883064270020e-01 9.365128874778747559e-01
9.455842375755310059e-01 8.146272897720336914e-01 9.828646183013916016e-01 8.817620277404785156e-01
9.536990523338317871e-01 8.745734095573425293e-01 9.895696640014648438e-01 9.310666322708129883e-01
9.305802583694458008e-01 8.513955473899841309e-01 9.854348897933959961e-01 8.964964747428894043e-01
9.284018278121948242e-01 8.211390376091003418e-01 9.842169284820556641e-01 8.798214793205261230e-01
8.805327415466308594e-01 7.919943928718566895e-01 9.743291735649108887e-01 8.330228328704833984e-01
8.830448985099792480e-01 8.139652013778686523e-01 9.825436472892761230e-01 8.888892531394958496e-01
8.131557106971740723e-01 8.082831501960754395e-01 9.803065061569213867e-01 8.470382094383239746e-01
7.930998802185058594e-01 7.768527865409851074e-01 9.757450222969055176e-01 7.529972791671752930e-01
6.468098163604736328e-01 6.561041474342346191e-01 9.548333287239074707e-01 8.165766000747680664e-01
5.971933603286743164e-01 7.188535332679748535e-01 9.589623212814331055e-01 7.880670428276062012e-01
6.660097241401672363e-01 8.199684619903564453e-01 9.755786061286926270e-01 8.468781113624572754e-01
6.289293169975280762e-01 7.643146514892578125e-01 9.768880605697631836e-01 8.783069849014282227e-01
6.226742267608642578e-01 7.928894162178039551e-01 9.906682372093200684e-01 9.264816045761108398e-01
6.392514705657958984e-01 7.896688580513000488e-01 9.811304211616516113e-01 9.153695106506347656e-01
6.019638180732727051e-01 8.416870832443237305e-01 9.813674092292785645e-01 9.354372024536132812e-01
6.734406948089599609e-01 8.296245932579040527e-01 9.868965744972229004e-01 9.398382306098937988e-01
6.501763463020324707e-01 8.069158196449279785e-01 9.911456704139709473e-01 9.510616064071655273e-01
6.215165853500366211e-01 7.939736843109130859e-01 9.866760373115539551e-01 9.128422141075134277e-01
6.428787112236022949e-01 7.520408630371093750e-01 9.848780035972595215e-01 9.158818125724792480e-01
7.381429076194763184e-01 7.771288752555847168e-01 9.843871593475341797e-01 9.122560620307922363e-01
6.981515884399414062e-01 7.574563622474670410e-01 9.825359582901000977e-01 9.296475052833557129e-01
6.676397323608398438e-01 7.549544572830200195e-01 9.794908165931701660e-01 9.422629475593566895e-01
7.240985631942749023e-01 8.112862110137939453e-01 9.916041493415832520e-01 9.627310633659362793e-01
7.978996038436889648e-01 8.215051889419555664e-01 9.910495281219482422e-01 9.577940106391906738e-01
6.745803356170654297e-01 7.606792449951171875e-01 9.915719032287597656e-01 9.441230893135070801e-01
6.615657210350036621e-01 7.277534604072570801e-01 9.900848865509033203e-01 9.241960644721984863e-01
7.289443016052246094e-01 7.978656888008117676e-01 9.872645139694213867e-01 9.289877414703369141e-01
6.516395211219787598e-01 8.053141236305236816e-01 9.860792756080627441e-01 9.093999266624450684e-01
6.125565767288208008e-01 7.515080571174621582e-01 9.640859365463256836e-01 8.454300165176391602e-01
7.417598962783813477e-01 7.519621849060058594e-01 9.556822776794433594e-01 8.455256819725036621e-01
7.161818146705627441e-01 7.767394781112670898e-01 9.706181287765502930e-01 9.045703411102294922e-01
6.927971243858337402e-01 8.194041848182678223e-01 9.703725576400756836e-01 8.858804106712341309e-01
5.832075476646423340e-01 8.468102216720581055e-01 9.857870340347290039e-01 9.415776133537292480e-01
5.762738585472106934e-01 7.192876935005187988e-01 9.729948639869689941e-01 8.385275602340698242e-01
7.914614677429199219e-01 7.781391739845275879e-01 9.847393035888671875e-01 9.066655039787292480e-01
8.295376300811767578e-01 8.005657196044921875e-01 9.808335304260253906e-01 8.835079669952392578e-01
8.609560132026672363e-01 8.189337849617004395e-01 9.822574257850646973e-01 8.926917314529418945e-01
8.959961533546447754e-01 8.020008206367492676e-01 9.883820414543151855e-01 8.379853367805480957e-01
9.230325818061828613e-01 8.002569079399108887e-01 9.858117103576660156e-01 7.980853915214538574e-01
8.913121819496154785e-01 7.965635657310485840e-01 9.779775142669677734e-01 8.082143068313598633e-01
8.486786484718322754e-01 7.909179925918579102e-01 9.840269088745117188e-01 8.131437301635742188e-01
9.065917134284973145e-01 7.994371652603149414e-01 9.763195514678955078e-01 8.028755187988281250e-01
8.500928878784179688e-01 7.734066247940063477e-01 9.845272302627563477e-01 9.042453169822692871e-01
7.023528218269348145e-01 7.104446887969970703e-01 9.628133773803710938e-01 8.301935791969299316e-01
7.869337201118469238e-01 8.119636774063110352e-01 9.857395291328430176e-01 9.290279746055603027e-01
9.338271021842956543e-01 8.229903578758239746e-01 9.839274287223815918e-01 9.678030610084533691e-01
9.042147994041442871e-01 8.002475500106811523e-01 9.882435798645019531e-01 9.795743227005004883e-01
8.751343488693237305e-01 7.692068219184875488e-01 9.873375296592712402e-01 9.784855842590332031e-01
9.399920105934143066e-01 8.067340850830078125e-01 9.874773025512695312e-01 9.832309484481811523e-01
9.583638906478881836e-01 8.599955439567565918e-01 9.909602999687194824e-01 9.904376864433288574e-01
9.668827652931213379e-01 8.509176373481750488e-01 9.823485016822814941e-01 9.893023371696472168e-01
9.625818133354187012e-01 8.686637878417968750e-01 9.883959293365478516e-01 9.840304851531982422e-01
9.626221656799316406e-01 8.635886311531066895e-01 9.896467328071594238e-01 9.926214218139648438e-01
9.687958955764770508e-01 8.755310773849487305e-01 9.900180697441101074e-01 9.866455197334289551e-01
9.319989085197448730e-01 8.413733839988708496e-01 9.891774058341979980e-01 9.768067002296447754e-01
9.012910723686218262e-01 8.634906411170959473e-01 9.838212728500366211e-01 9.655793905258178711e-01
8.899090290069580078e-01 8.673594594001770020e-01 9.835724234580993652e-01 9.615116119384765625e-01
8.606399893760681152e-01 8.443790078163146973e-01 9.757751226425170898e-01 9.003332853317260742e-01
8.420710563659667969e-01 7.920929193496704102e-01 9.534278512001037598e-01 8.452657461166381836e-01
8.149459958076477051e-01 8.109245896339416504e-01 9.508287906646728516e-01 8.093463778495788574e-01
8.555176258087158203e-01 8.276067376136779785e-01 9.300444126129150391e-01 7.374951839447021484e-01
8.983041048049926758e-01 8.382179141044616699e-01 9.632911682128906250e-01 7.951497435569763184e-01
9.061535596847534180e-01 8.181968927383422852e-01 9.852471351623535156e-01 9.436828494071960449e-01
8.367588520050048828e-01 7.652122378349304199e-01 9.737314581871032715e-01 7.713303565979003906e-01
7.132165431976318359e-01 8.085196614265441895e-01 9.481654167175292969e-01 7.505766153335571289e-01
7.849872708320617676e-01 7.850337624549865723e-01 9.672173261642456055e-01 6.833913326263427734e-01
8.060560226440429688e-01 7.779226303100585938e-01 9.565821886062622070e-01 6.063326001167297363e-01
9.006583094596862793e-01 7.270280122756958008e-01 9.801123142242431641e-01 7.597783803939819336e-01
9.075936079025268555e-01 7.508829236030578613e-01 9.436605572700500488e-01 7.579478025436401367e-01
8.960126042366027832e-01 7.622999548912048340e-01 9.741621613502502441e-01 8.370398879051208496e-01
8.903871774673461914e-01 7.890396714210510254e-01 9.748204946517944336e-01 8.244872093200683594e-01
8.133347630500793457e-01 8.063918352127075195e-01 9.727820754051208496e-01 8.136074542999267578e-01
7.758836150169372559e-01 8.171420693397521973e-01 9.516337513923645020e-01 8.806105256080627441e-01
7.508059144020080566e-01 8.041557669639587402e-01 9.590154886245727539e-01 7.716266512870788574e-01
6.102688312530517578e-01 8.002038598060607910e-01 9.084321856498718262e-01 6.896215677261352539e-01
6.280720233917236328e-01 7.823233008384704590e-01 9.439372420310974121e-01 8.553453683853149414e-01
6.944521665573120117e-01 7.698743343353271484e-01 9.235112071037292480e-01 7.997499704360961914e-01
6.798434853553771973e-01 7.076981663703918457e-01 9.781138896942138672e-01 8.021361231803894043e-01
6.592249274253845215e-01 8.530882596969604492e-01 9.808595180511474609e-01 8.536517024040222168e-01
6.183506250381469727e-01 7.941401004791259766e-01 9.876321554183959961e-01 7.870094776153564453e-01
6.309975981712341309e-01 8.297458887100219727e-01 9.640238881111145020e-01 8.644333481788635254e-01
5.903953909873962402e-01 8.170455098152160645e-01 9.361031055450439453e-01 8.875154852867126465e-01
7.550429701805114746e-01 8.275820016860961914e-01 9.432907104492187500e-01 9.355763792991638184e-01
8.092781305313110352e-01 8.419485688209533691e-01 9.573144912719726562e-01 9.533131718635559082e-01
8.698666095733642578e-01 8.323425650596618652e-01 9.592385292053222656e-01 9.499600529670715332e-01
8.177361488342285156e-01 8.117429614067077637e-01 9.677562713623046875e-01 8.960216045379638672e-01
8.612746000289916992e-01 8.173536658287048340e-01 9.734690785408020020e-01 9.377420544624328613e-01
8.788105845451354980e-01 8.083895444869995117e-01 9.580064415931701660e-01 8.808385729789733887e-01
8.137555718421936035e-01 8.566554784774780273e-01 9.613766074180603027e-01 9.094940423965454102e-01
7.428035140037536621e-01 8.172255754470825195e-01 9.446817636489868164e-01 7.496410608291625977e-01
8.040239214897155762e-01 7.563989162445068359e-01 8.594247698783874512e-01 7.288534641265869141e-01
6.604703664779663086e-01 7.910797595977783203e-01 8.791272640228271484e-01 7.725115418434143066e-01
7.061467170715332031e-01 7.415140271186828613e-01 8.158305287361145020e-01 7.090212702751159668e-01
5.905566811561584473e-01 7.853939533233642578e-01 7.971149086952209473e-01 6.047894358634948730e-01
6.589871644973754883e-01 7.575218677520751953e-01 8.124524950981140137e-01 5.382339358329772949e-01
7.035826444625854492e-01 7.833382487297058105e-01 7.800313830375671387e-01 6.471263170242309570e-01
8.558979034423828125e-01 8.410764336585998535e-01 8.435298800468444824e-01 7.230836749076843262e-01
8.286640644073486328e-01 8.686673641204833984e-01 8.829141259193420410e-01 6.971968412399291992e-01
8.339017629623413086e-01 8.083229064941406250e-01 8.484941124916076660e-01 6.684386134147644043e-01
7.813632488250732422e-01 7.714055776596069336e-01 7.859960198402404785e-01 6.387252211570739746e-01
7.571726441383361816e-01 8.221486806869506836e-01 6.913098096847534180e-01 7.056595087051391602e-01
7.320382595062255859e-01 7.075595259666442871e-01 7.677673101425170898e-01 7.468304038047790527e-01
7.417400479316711426e-01 6.781628727912902832e-01 6.185871362686157227e-01 5.578401088714599609e-01
6.797121167182922363e-01 6.351603865623474121e-01 6.591013073921203613e-01 4.241018891334533691e-01
7.214221954345703125e-01 6.591036319732666016e-01 6.612805128097534180e-01 5.578326582908630371e-01
7.311803102493286133e-01 6.481040716171264648e-01 8.246235251426696777e-01 5.634622573852539062e-01
5.532060265541076660e-01 6.737070679664611816e-01 8.256936073303222656e-01 4.871169626712799072e-01
6.831945180892944336e-01 7.229126691818237305e-01 8.416179418563842773e-01 5.849494338035583496e-01
5.688290596008300781e-01 7.816177010536193848e-01 8.549056053161621094e-01 5.301666259765625000e-01
6.010175943374633789e-01 7.595041394233703613e-01 8.399317860603332520e-01 4.609559476375579834e-01
4.589901566505432129e-01 7.738306522369384766e-01 8.366472125053405762e-01 5.818399190902709961e-01
5.583297610282897949e-01 7.538852691650390625e-01 8.343220949172973633e-01 6.900528669357299805e-01
6.949750185012817383e-01 7.571811079978942871e-01 8.744869828224182129e-01 7.476193904876708984e-01
6.946781873703002930e-01 7.650612592697143555e-01 9.051036238670349121e-01 7.721060514450073242e-01
6.620669364929199219e-01 6.543022990226745605e-01 9.060453176498413086e-01 7.975742220878601074e-01
5.267207026481628418e-01 6.183425188064575195e-01 9.047710299491882324e-01 7.651240825653076172e-01
6.977401375770568848e-01 5.342670679092407227e-01 9.555040597915649414e-01 7.484522461891174316e-01
7.980517148971557617e-01 6.723910570144653320e-01 9.586323499679565430e-01 8.218553662300109863e-01
7.226660251617431641e-01 5.448853373527526855e-01 9.784067273139953613e-01 8.724058270454406738e-01
6.891216635704040527e-01 5.609109997749328613e-01 9.829056262969970703e-01 8.944883346557617188e-01
6.529614329338073730e-01 5.972502827644348145e-01 9.730273485183715820e-01 8.612102270126342773e-01
7.546917796134948730e-01 7.480389475822448730e-01 9.742679595947265625e-01 9.022566676139831543e-01
7.465995550155639648e-01 6.379058957099914551e-01 9.669352173805236816e-01 8.125350475311279297e-01
7.792249917984008789e-01 6.260456442832946777e-01 9.706390500068664551e-01 7.783612608909606934e-01
8.806425333023071289e-01 5.860695242881774902e-01 9.493857026100158691e-01 8.153917193412780762e-01
9.383758306503295898e-01 6.324952840805053711e-01 9.757048487663269043e-01 9.376685619354248047e-01
9.430783987045288086e-01 5.069747567176818848e-01 9.799048900604248047e-01 9.209911823272705078e-01
9.074572920799255371e-01 5.154177546501159668e-01 9.715052843093872070e-01 9.094083309173583984e-01
9.206053018569946289e-01 6.089704632759094238e-01 9.841704368591308594e-01 8.962976932525634766e-01
9.358522295951843262e-01 7.162238359451293945e-01 9.399641156196594238e-01 7.980184555053710938e-01
9.363456964492797852e-01 7.331197857856750488e-01 9.851906895637512207e-01 8.883318901062011719e-01
9.475818872451782227e-01 7.887907028198242188e-01 9.810374379158020020e-01 9.149550199508666992e-01
9.594811201095581055e-01 8.181383609771728516e-01 9.950647950172424316e-01 9.447171092033386230e-01
9.494202136993408203e-01 8.571818470954895020e-01 9.910531640052795410e-01 9.526396989822387695e-01
9.403289556503295898e-01 8.273448348045349121e-01 9.939026832580566406e-01 9.524188637733459473e-01
9.194076061248779297e-01 8.466011881828308105e-01 9.936839342117309570e-01 9.648719429969787598e-01
8.429287672042846680e-01 7.952029705047607422e-01 9.862892627716064453e-01 9.265872240066528320e-01
7.518002390861511230e-01 7.934057712554931641e-01 9.867181181907653809e-01 9.170929789543151855e-01
6.537818312644958496e-01 7.416504621505737305e-01 9.815038442611694336e-01 9.373434185981750488e-01
7.074141502380371094e-01 7.321179509162902832e-01 9.760323762893676758e-01 9.520381689071655273e-01
8.468605875968933105e-01 7.670245766639709473e-01 9.860265254974365234e-01 9.629173874855041504e-01
8.614270687103271484e-01 7.517727613449096680e-01 9.710507988929748535e-01 9.408944845199584961e-01
7.831745743751525879e-01 6.839777231216430664e-01 9.537044763565063477e-01 8.875829577445983887e-01
8.322041034698486328e-01 7.567334175109863281e-01 9.728944301605224609e-01 9.342499375343322754e-01
8.950685262680053711e-01 8.014477491378784180e-01 9.760285019874572754e-01 9.417709112167358398e-01
8.761609792709350586e-01 7.893818020820617676e-01 9.566937088966369629e-01 9.057658314704895020e-01
8.958540558815002441e-01 7.732546329498291016e-01 9.386448264122009277e-01 8.645619153976440430e-01
9.166442751884460449e-01 7.666990756988525391e-01 9.465337395668029785e-01 9.016466140747070312e-01
9.161165356636047363e-01 7.456802725791931152e-01 9.715383648872375488e-01 8.560511469841003418e-01
8.761965632438659668e-01 6.338346600532531738e-01 8.758122920989990234e-01 7.633739709854125977e-01
7.918593287467956543e-01 6.480901241302490234e-01 7.566071748733520508e-01 6.978977322578430176e-01
7.359363436698913574e-01 6.034753322601318359e-01 5.216777324676513672e-01 5.316593647003173828e-01
5.877283811569213867e-01 6.955308914184570312e-01 6.122655868530273438e-01 4.874578714370727539e-01
6.164822578430175781e-01 7.603659033775329590e-01 9.112687706947326660e-01 6.980164647102355957e-01
7.198550105094909668e-01 6.954961419105529785e-01 9.086586833000183105e-01 7.906447649002075195e-01
6.829146742820739746e-01 6.863998770713806152e-01 9.273238778114318848e-01 7.574700117111206055e-01
6.866289973258972168e-01 7.354150414466857910e-01 8.998422026634216309e-01 6.290159821510314941e-01
7.597549557685852051e-01 7.662627100944519043e-01 9.421477913856506348e-01 8.050852417945861816e-01
8.263798356056213379e-01 7.478344440460205078e-01 9.293091297149658203e-01 8.246108889579772949e-01
8.682175874710083008e-01 7.614154815673828125e-01 9.344991445541381836e-01 8.478165268898010254e-01
8.642400503158569336e-01 7.755086421966552734e-01 9.550204277038574219e-01 8.592591881752014160e-01
8.465629220008850098e-01 8.038252592086791992e-01 9.379823803901672363e-01 8.828883171081542969e-01
8.487288951873779297e-01 7.913861870765686035e-01 9.363087415695190430e-01 9.177977442741394043e-01
8.944838047027587891e-01 8.301955461502075195e-01 9.498068094253540039e-01 8.939050436019897461e-01
9.612715244293212891e-01 9.126432538032531738e-01 9.415298104286193848e-01 8.876596093177795410e-01
9.506448507308959961e-01 8.364512920379638672e-01 9.200693368911743164e-01 9.334744215011596680e-01
8.537275195121765137e-01 6.808007359504699707e-01 7.719559669494628906e-01 8.632887005805969238e-01
8.360706567764282227e-01 7.358446717262268066e-01 7.745089530944824219e-01 8.065264821052551270e-01
8.229016065597534180e-01 7.288159132003784180e-01 7.132291793823242188e-01 8.126029372215270996e-01
9.087274670600891113e-01 7.790527343750000000e-01 8.855901956558227539e-01 8.679577112197875977e-01
8.229991197586059570e-01 7.220548987388610840e-01 8.776326179504394531e-01 8.401027321815490723e-01
9.265398383140563965e-01 8.305132389068603516e-01 9.073904752731323242e-01 9.133087992668151855e-01
9.770684838294982910e-01 8.914132714271545410e-01 9.579071998596191406e-01 9.492846131324768066e-01
9.738865494728088379e-01 8.747061491012573242e-01 9.723392724990844727e-01 9.554455876350402832e-01
9.309828281402587891e-01 8.400387763977050781e-01 9.835259914398193359e-01 9.694274663925170898e-01
9.736905694007873535e-01 8.246656060218811035e-01 9.507729411125183105e-01 9.729725122451782227e-01
9.578337073326110840e-01 8.416042327880859375e-01 9.730748534202575684e-01 9.742489457130432129e-01
9.270653128623962402e-01 7.890355587005615234e-01 9.477946162223815918e-01 9.482305645942687988e-01
9.471661448478698730e-01 8.071455359458923340e-01 9.331510663032531738e-01 9.289330244064331055e-01
9.400628805160522461e-01 7.490361332893371582e-01 8.648965358734130859e-01 9.076619148254394531e-01
9.236271381378173828e-01 7.391434907913208008e-01 8.726398348808288574e-01 9.408671855926513672e-01
8.994808793067932129e-01 7.778952121734619141e-01 9.260498881340026855e-01 9.559445977210998535e-01
9.135561585426330566e-01 7.916193604469299316e-01 8.684750199317932129e-01 9.609191417694091797e-01
8.446177244186401367e-01 8.386950492858886719e-01 9.148867726325988770e-01 9.791474938392639160e-01
8.551496267318725586e-01 7.708775401115417480e-01 8.597660064697265625e-01 9.494538307189941406e-01
8.569560050964355469e-01 7.735179066658020020e-01 9.037086963653564453e-01 9.448590278625488281e-01
6.930165290832519531e-01 8.080518841743469238e-01 8.387607932090759277e-01 8.906353116035461426e-01
5.924808382987976074e-01 7.296431660652160645e-01 7.257680296897888184e-01 8.033604621887207031e-01
4.749060869216918945e-01 7.250914573669433594e-01 6.928740143775939941e-01 5.839047431945800781e-01
4.644622504711151123e-01 7.750245332717895508e-01 6.598535180091857910e-01 5.413592457771301270e-01
6.241803765296936035e-01 6.312299966812133789e-01 8.029915094375610352e-01 7.694916725158691406e-01
7.991753220558166504e-01 8.133239746093750000e-01 9.190161824226379395e-01 8.739812970161437988e-01
8.916401863098144531e-01 8.189873099327087402e-01 9.527878165245056152e-01 9.096171855926513672e-01
9.224245548248291016e-01 8.328173160552978516e-01 9.587229490280151367e-01 9.047486782073974609e-01
9.291312694549560547e-01 8.412173986434936523e-01 9.625287055969238281e-01 9.251763224601745605e-01
9.261329174041748047e-01 9.041734337806701660e-01 9.711989760398864746e-01 9.210355877876281738e-01
9.682921171188354492e-01 8.789526224136352539e-01 9.803490042686462402e-01 9.463226199150085449e-01
9.861532449722290039e-01 8.883745074272155762e-01 9.684557914733886719e-01 9.621250629425048828e-01
9.774376153945922852e-01 8.496161103248596191e-01 9.596647620201110840e-01 9.659326076507568359e-01
9.825372099876403809e-01 8.459482192993164062e-01 9.613698124885559082e-01 9.630573391914367676e-01
9.813452363014221191e-01 8.258638381958007812e-01 9.754285812377929688e-01 9.756301045417785645e-01
9.811844229698181152e-01 8.272121548652648926e-01 9.784648418426513672e-01 9.801409840583801270e-01
9.637474417686462402e-01 8.358607292175292969e-01 9.824135303497314453e-01 9.798318743705749512e-01
9.647277593612670898e-01 8.218099474906921387e-01 9.888706803321838379e-01 9.751291275024414062e-01
9.585774540901184082e-01 8.061102628707885742e-01 9.898399114608764648e-01 9.750296473503112793e-01
9.527154564857482910e-01 7.903493642807006836e-01 9.894688129425048828e-01 9.802135825157165527e-01
9.447097778320312500e-01 7.780028581619262695e-01 9.904626011848449707e-01 9.783928394317626953e-01
9.296031594276428223e-01 8.860390782356262207e-01 9.860515594482421875e-01 9.621593952178955078e-01
8.875603675842285156e-01 8.220016956329345703e-01 9.838671684265136719e-01 9.293555021286010742e-01
8.150215744972229004e-01 7.638976573944091797e-01 9.815912246704101562e-01 9.215255975723266602e-01
7.791956067085266113e-01 8.044445514678955078e-01 9.849162101745605469e-01 9.369514584541320801e-01
7.882680892944335938e-01 7.801041603088378906e-01 9.893793463706970215e-01 9.400951266288757324e-01
7.347606420516967773e-01 7.595753669738769531e-01 9.614112377166748047e-01 8.854390382766723633e-01
5.730749964714050293e-01 6.684545278549194336e-01 7.072368264198303223e-01 7.741836905479431152e-01
4.138958752155303955e-01 6.913462877273559570e-01 6.142418980598449707e-01 7.527081966400146484e-01
4.033195674419403076e-01 5.301107764244079590e-01 6.480633020401000977e-01 5.437940359115600586e-01
4.497974812984466553e-01 6.030834317207336426e-01 6.374269127845764160e-01 4.996208548545837402e-01
3.233739137649536133e-01 6.359913945198059082e-01 5.625764131546020508e-01 5.210214853286743164e-01
3.216412961483001709e-01 5.769400000572204590e-01 6.400497555732727051e-01 5.541593432426452637e-01
5.126695036888122559e-01 6.612392663955688477e-01 8.563627004623413086e-01 6.091626882553100586e-01
6.187316775321960449e-01 6.566330194473266602e-01 9.189941287040710449e-01 6.402861475944519043e-01
7.170854210853576660e-01 7.182275652885437012e-01 8.892681598663330078e-01 7.164352536201477051e-01
7.576017975807189941e-01 7.175315022468566895e-01 8.863162994384765625e-01 7.475497126579284668e-01
8.038697242736816406e-01 6.722545027732849121e-01 8.873824477195739746e-01 8.007552027702331543e-01
8.143720626831054688e-01 6.658521890640258789e-01 9.263924956321716309e-01 9.041863679885864258e-01
7.954815030097961426e-01 5.891624689102172852e-01 8.102923035621643066e-01 8.044056892395019531e-01
6.110290884971618652e-01 4.322276115417480469e-01 4.931904971599578857e-01 5.167044401168823242e-01
5.245587825775146484e-01 4.164686501026153564e-01 4.506746828556060791e-01 4.374327361583709717e-01
5.037159919738769531e-01 6.118529438972473145e-01 4.471158087253570557e-01 4.178241193294525146e-01
5.238811373710632324e-01 5.383673906326293945e-01 4.411125779151916504e-01 4.268231987953186035e-01
7.756820321083068848e-01 7.132541537284851074e-01 7.098603248596191406e-01 6.310954689979553223e-01
8.448620438575744629e-01 8.011839985847473145e-01 8.116334080696105957e-01 8.148393630981445312e-01
8.365129828453063965e-01 8.552440404891967773e-01 9.435278773307800293e-01 9.102871417999267578e-01
9.044935703277587891e-01 8.539669513702392578e-01 9.761516451835632324e-01 9.464083909988403320e-01
9.624946713447570801e-01 8.886476159095764160e-01 9.895583391189575195e-01 9.849600195884704590e-01
9.603139162063598633e-01 8.727028369903564453e-01 9.868174195289611816e-01 9.774051308631896973e-01
9.334386587142944336e-01 8.619682788848876953e-01 9.840520620346069336e-01 9.728283882141113281e-01
9.028587937355041504e-01 8.076042532920837402e-01 9.716480970382690430e-01 9.262818098068237305e-01
8.914844393730163574e-01 8.567395806312561035e-01 9.579266905784606934e-01 9.057695269584655762e-01
8.387750983238220215e-01 8.345836997032165527e-01 9.294663667678833008e-01 8.784328103065490723e-01
8.167657852172851562e-01 8.275613784790039062e-01 9.627289772033691406e-01 9.095796346664428711e-01
8.890918493270874023e-01 8.022833466529846191e-01 9.775329232215881348e-01 9.306211471557617188e-01
9.046429991722106934e-01 8.461537957191467285e-01 9.874461889266967773e-01 9.644009470939636230e-01
9.390044808387756348e-01 8.818606734275817871e-01 9.887855052947998047e-01 9.615970253944396973e-01
9.639547467231750488e-01 8.248184919357299805e-01 9.796079397201538086e-01 9.757609367370605469e-01
9.809427261352539062e-01 8.158072829246520996e-01 9.807230830192565918e-01 9.656636118888854980e-01
9.579718708992004395e-01 8.321649432182312012e-01 9.830075502395629883e-01 9.742931127548217773e-01
9.748657941818237305e-01 8.844189643859863281e-01 9.837778806686401367e-01 9.828398823738098145e-01
9.848642945289611816e-01 9.014075994491577148e-01 9.782076478004455566e-01 9.911249279975891113e-01
9.841800928115844727e-01 8.787211775779724121e-01 9.932379722595214844e-01 9.894632101058959961e-01
9.682244062423706055e-01 8.306034207344055176e-01 9.877155423164367676e-01 9.771684408187866211e-01
9.673789143562316895e-01 8.112578988075256348e-01 9.749386310577392578e-01 9.636871218681335449e-01
9.572996497154235840e-01 6.624294519424438477e-01 9.580562114715576172e-01 9.520589709281921387e-01
9.297554492950439453e-01 7.813359498977661133e-01 9.271942377090454102e-01 9.056056737899780273e-01
9.022087454795837402e-01 7.214936614036560059e-01 9.088591337203979492e-01 8.811987638473510742e-01
8.548182249069213867e-01 6.441209912300109863e-01 8.573585748672485352e-01 7.096121311187744141e-01
8.113657832145690918e-01 7.019364833831787109e-01 7.325390577316284180e-01 7.141516804695129395e-01
8.068555593490600586e-01 6.670098900794982910e-01 8.100921511650085449e-01 6.993029713630676270e-01
8.626372218132019043e-01 6.883570551872253418e-01 8.175522089004516602e-01 8.246546983718872070e-01
9.355427026748657227e-01 7.172641754150390625e-01 8.976044058799743652e-01 8.570336699485778809e-01
9.734871387481689453e-01 7.106503844261169434e-01 9.698795080184936523e-01 9.605242609977722168e-01
9.625816345214843750e-01 6.500489115715026855e-01 9.435367584228515625e-01 9.306374788284301758e-01
9.593074321746826172e-01 6.964409351348876953e-01 9.554283022880554199e-01 9.309944510459899902e-01
9.561097621917724609e-01 7.011638879776000977e-01 9.563236236572265625e-01 9.593569040298461914e-01
9.621466994285583496e-01 7.929794788360595703e-01 9.637750983238220215e-01 9.431818127632141113e-01
9.536598920822143555e-01 8.193611502647399902e-01 9.347762465476989746e-01 8.842653632164001465e-01
9.672195315361022949e-01 7.874762415885925293e-01 9.616475105285644531e-01 9.457709193229675293e-01
9.459877610206604004e-01 8.203442096710205078e-01 9.580923318862915039e-01 9.000289440155029297e-01
9.477823972702026367e-01 7.734722495079040527e-01 9.702899456024169922e-01 9.062275886535644531e-01
9.460571408271789551e-01 8.092038631439208984e-01 9.759410023689270020e-01 9.391686916351318359e-01
9.227685928344726562e-01 7.962925434112548828e-01 9.747124314308166504e-01 9.153848886489868164e-01
8.933026790618896484e-01 7.996389865875244141e-01 9.629392623901367188e-01 8.776282072067260742e-01
8.398553729057312012e-01 7.893302440643310547e-01 9.406152367591857910e-01 7.047967910766601562e-01
8.589621186256408691e-01 7.479066848754882812e-01 9.099563360214233398e-01 7.402909994125366211e-01
8.591392636299133301e-01 7.413812279701232910e-01 8.926096558570861816e-01 8.284349441528320312e-01
8.255847096443176270e-01 6.866779327392578125e-01 9.239965677261352539e-01 7.928867936134338379e-01
7.010131478309631348e-01 7.904654741287231445e-01 9.458130598068237305e-01 7.345717549324035645e-01
8.186092972755432129e-01 7.780016064643859863e-01 9.418535232543945312e-01 7.816188931465148926e-01
7.334910035133361816e-01 7.692061066627502441e-01 9.417666792869567871e-01 6.670462489128112793e-01
7.219927906990051270e-01 7.611700892448425293e-01 9.393631815910339355e-01 6.833735108375549316e-01
4.506452381610870361e-01 7.414485216140747070e-01 9.398235082626342773e-01 6.204680204391479492e-01
6.747684478759765625e-01 7.423765063285827637e-01 9.514186978340148926e-01 5.135954022407531738e-01
6.992802023887634277e-01 7.827930450439453125e-01 9.703980684280395508e-01 5.803490877151489258e-01
6.939966678619384766e-01 7.713999748229980469e-01 9.697816371917724609e-01 5.697537660598754883e-01
6.612127423286437988e-01 7.645964026451110840e-01 9.711909890174865723e-01 7.597776651382446289e-01
7.644526958465576172e-01 7.559055089950561523e-01 9.484281539916992188e-01 7.369241714477539062e-01
7.299027442932128906e-01 7.706257700920104980e-01 9.615993499755859375e-01 7.939664721488952637e-01
6.773111820220947266e-01 7.795482277870178223e-01 9.542812108993530273e-01 6.872497200965881348e-01
8.098917603492736816e-01 7.529932260513305664e-01 9.617953896522521973e-01 8.839552402496337891e-01
7.978305816650390625e-01 7.588749527931213379e-01 9.645182490348815918e-01 8.816417455673217773e-01
7.523897886276245117e-01 7.781143188476562500e-01 9.663030505180358887e-01 9.074105024337768555e-01
7.554279565811157227e-01 7.360792756080627441e-01 9.442839622497558594e-01 8.206338882446289062e-01
7.479473352432250977e-01 7.696502804756164551e-01 9.668431878089904785e-01 8.886321187019348145e-01
7.794982790946960449e-01 7.402327060699462891e-01 9.797708392143249512e-01 8.806295990943908691e-01
8.858751058578491211e-01 7.985153198242187500e-01 9.800992608070373535e-01 9.300082921981811523e-01
9.322933554649353027e-01 7.750421762466430664e-01 9.890903830528259277e-01 9.797427058219909668e-01
9.189763069152832031e-01 7.604362964630126953e-01 9.819542169570922852e-01 9.511516690254211426e-01
9.246053695678710938e-01 7.557452917098999023e-01 9.879656434059143066e-01 9.665397405624389648e-01
9.219961762428283691e-01 7.835989594459533691e-01 9.851465821266174316e-01 9.713176488876342773e-01
9.533137679100036621e-01 8.441997766494750977e-01 9.867647886276245117e-01 9.761593937873840332e-01
9.456515312194824219e-01 7.757363319396972656e-01 9.835990667343139648e-01 9.404085874557495117e-01
9.541894793510437012e-01 6.826394200325012207e-01 9.786811470985412598e-01 9.450268149375915527e-01
9.476850628852844238e-01 7.600614428520202637e-01 9.721553325653076172e-01 9.090574979782104492e-01
9.248424768447875977e-01 8.227092623710632324e-01 9.683974385261535645e-01 9.075813293457031250e-01
8.926727175712585449e-01 6.849745512008666992e-01 9.653565883636474609e-01 8.317610621452331543e-01
8.882358074188232422e-01 6.731508970260620117e-01 9.187396764755249023e-01 7.745631933212280273e-01
8.614631891250610352e-01 5.726226568222045898e-01 9.003087878227233887e-01 6.876672506332397461e-01
8.141114115715026855e-01 5.118057727813720703e-01 7.455278038978576660e-01 4.679470658302307129e-01
7.597643136978149414e-01 3.558033108711242676e-01 5.412514209747314453e-01 4.139032065868377686e-01
7.570050954818725586e-01 4.058440327644348145e-01 4.863928854465484619e-01 4.212716221809387207e-01
8.330670595169067383e-01 4.172700643539428711e-01 5.249128341674804688e-01 4.351954460144042969e-01
8.216419816017150879e-01 4.699461460113525391e-01 6.349467635154724121e-01 5.584661364555358887e-01
8.456355333328247070e-01 7.876536846160888672e-01 7.947869896888732910e-01 7.873154878616333008e-01
8.926202654838562012e-01 7.693142294883728027e-01 9.196790456771850586e-01 8.134435415267944336e-01
8.833916187286376953e-01 7.828841209411621094e-01 9.370176196098327637e-01 8.415779471397399902e-01
8.981094360351562500e-01 7.865488529205322266e-01 9.544066190719604492e-01 8.363642692565917969e-01
9.470776915550231934e-01 8.112410306930541992e-01 9.331551194190979004e-01 9.242367148399353027e-01
9.010132551193237305e-01 8.087307214736938477e-01 9.657908082008361816e-01 8.974453806877136230e-01
8.649770617485046387e-01 7.389333844184875488e-01 9.415255784988403320e-01 8.448823690414428711e-01
8.851100802421569824e-01 8.054812550544738770e-01 9.631104469299316406e-01 8.695327043533325195e-01
7.908765673637390137e-01 7.463446855545043945e-01 9.592398405075073242e-01 8.454486131668090820e-01
7.173334360122680664e-01 7.165094614028930664e-01 9.701513648033142090e-01 8.604451417922973633e-01
7.375758290290832520e-01 7.803934216499328613e-01 9.660829305648803711e-01 8.461954593658447266e-01
7.580912113189697266e-01 7.995490431785583496e-01 9.773964881896972656e-01 8.872428536415100098e-01
8.876405358314514160e-01 8.685660958290100098e-01 9.858813285827636719e-01 9.051675796508789062e-01
8.662453889846801758e-01 8.667457699775695801e-01 9.827719330787658691e-01 8.917691111564636230e-01
9.445561766624450684e-01 8.447130322456359863e-01 9.905445575714111328e-01 9.309598207473754883e-01
9.199076294898986816e-01 8.167610168457031250e-01 9.893156290054321289e-01 9.199231266975402832e-01
9.401648044586181641e-01 8.626078963279724121e-01 9.902853369712829590e-01 8.725084066390991211e-01
8.909322023391723633e-01 8.210344910621643066e-01 9.895547628402709961e-01 8.356730341911315918e-01
8.972017168998718262e-01 8.251975178718566895e-01 9.811959266662597656e-01 8.580685853958129883e-01
9.126173257827758789e-01 8.123952150344848633e-01 9.841806888580322266e-01 8.906913995742797852e-01
9.291090369224548340e-01 8.424338102340698242e-01 9.811571240425109863e-01 8.414691090583801270e-01
9.454028606414794922e-01 8.317670822143554688e-01 9.871643781661987305e-01 8.954201936721801758e-01
9.074845910072326660e-01 8.086432814598083496e-01 9.880703091621398926e-01 8.960852622985839844e-01
9.221361279487609863e-01 8.292406797409057617e-01 9.875150918960571289e-01 9.418968558311462402e-01
9.039452075958251953e-01 7.749955058097839355e-01 9.887354969978332520e-01 9.417535066604614258e-01
9.031684994697570801e-01 7.712858915328979492e-01 9.877364039421081543e-01 9.351696372032165527e-01
8.923668265342712402e-01 7.336502075195312500e-01 9.871861338615417480e-01 9.487168788909912109e-01
9.091393351554870605e-01 7.816421985626220703e-01 9.789865612983703613e-01 9.524689912796020508e-01
8.988793492317199707e-01 7.228384613990783691e-01 9.765888452529907227e-01 9.248598217964172363e-01
8.756756782531738281e-01 6.683031320571899414e-01 9.827980399131774902e-01 9.361943006515502930e-01
8.639453649520874023e-01 6.843351721763610840e-01 9.754003882408142090e-01 9.251114130020141602e-01
8.719906210899353027e-01 6.354628205299377441e-01 9.757714867591857910e-01 9.235676527023315430e-01
8.161528110504150391e-01 6.161376237869262695e-01 9.480214715003967285e-01 8.180012702941894531e-01
6.687380671501159668e-01 5.345512032508850098e-01 9.364037513732910156e-01 7.243770360946655273e-01
7.646607756614685059e-01 5.887472629547119141e-01 9.287685751914978027e-01 7.844790816307067871e-01
8.089743852615356445e-01 4.857643246650695801e-01 9.467834234237670898e-01 6.873120665550231934e-01
7.579963803291320801e-01 5.282179117202758789e-01 9.546831250190734863e-01 7.767714858055114746e-01
7.894834280014038086e-01 5.310456156730651855e-01 9.790757894515991211e-01 8.132922649383544922e-01
7.610706686973571777e-01 5.640116333961486816e-01 9.814662933349609375e-01 7.904223799705505371e-01
7.296149134635925293e-01 6.063793301582336426e-01 9.801933169364929199e-01 8.486877679824829102e-01
6.003346443176269531e-01 4.299708902835845947e-01 9.220672249794006348e-01 6.940167546272277832e-01
4.691441059112548828e-01 4.501295089721679688e-01 8.882332444190979004e-01 5.605474114418029785e-01
4.388725757598876953e-01 4.428343772888183594e-01 5.997001528739929199e-01 4.507886171340942383e-01
3.728528618812561035e-01 3.912189006805419922e-01 6.909592747688293457e-01 4.758148491382598877e-01
4.301854968070983887e-01 5.564116835594177246e-01 8.827694654464721680e-01 5.391575098037719727e-01
5.050681233406066895e-01 5.432915687561035156e-01 8.627977371215820312e-01 5.518609285354614258e-01
6.981697678565979004e-01 6.892554163932800293e-01 9.450207352638244629e-01 8.531497120857238770e-01
7.315520048141479492e-01 6.664775013923645020e-01 9.465854167938232422e-01 8.678370714187622070e-01
7.624513506889343262e-01 6.991837024688720703e-01 9.480435848236083984e-01 8.742186427116394043e-01
7.179413437843322754e-01 7.283320426940917969e-01 9.532375931739807129e-01 8.954187631607055664e-01
6.666693687438964844e-01 7.162447571754455566e-01 9.421755075454711914e-01 8.510769009590148926e-01
6.688032150268554688e-01 7.629418969154357910e-01 9.715786576271057129e-01 9.063234329223632812e-01
6.927201151847839355e-01 7.619062662124633789e-01 9.639218449592590332e-01 9.352065324783325195e-01
6.364333033561706543e-01 7.517790794372558594e-01 9.757581949234008789e-01 9.434785246849060059e-01
6.394924521446228027e-01 7.540788054466247559e-01 9.757157564163208008e-01 9.485046267509460449e-01
6.217388510704040527e-01 7.514441609382629395e-01 9.777535200119018555e-01 9.490482211112976074e-01
7.030361890792846680e-01 7.554019689559936523e-01 9.892565608024597168e-01 9.565727114677429199e-01
7.259038686752319336e-01 7.425884604454040527e-01 9.745048880577087402e-01 9.589757919311523438e-01
8.545820116996765137e-01 7.673000693321228027e-01 9.937462806701660156e-01 9.763036370277404785e-01
8.693721890449523926e-01 8.173232674598693848e-01 9.935805797576904297e-01 9.832221865653991699e-01
8.781712651252746582e-01 7.931082844734191895e-01 9.899573922157287598e-01 9.740880727767944336e-01
7.716411352157592773e-01 7.396888136863708496e-01 9.783630371093750000e-01 9.560298919677734375e-01
8.483278751373291016e-01 7.812229394912719727e-01 9.892361760139465332e-01 9.772320985794067383e-01
8.250955939292907715e-01 7.698097825050354004e-01 9.896978735923767090e-01 9.730860590934753418e-01
7.877214550971984863e-01 7.176368832588195801e-01 9.713854789733886719e-01 9.234011173248291016e-01
8.147044777870178223e-01 7.647339105606079102e-01 9.666770696640014648e-01 9.392362236976623535e-01
8.002731204032897949e-01 7.889277935028076172e-01 9.774313569068908691e-01 9.500185847282409668e-01
7.950865030288696289e-01 7.880945205688476562e-01 9.717715382575988770e-01 9.227377772331237793e-01
8.851231932640075684e-01 8.293066024780273438e-01 9.922905564308166504e-01 9.797831177711486816e-01
8.921615481376647949e-01 8.606849908828735352e-01 9.874719977378845215e-01 9.600659608840942383e-01
8.972505331039428711e-01 8.824840784072875977e-01 9.871699810028076172e-01 9.553083181381225586e-01
9.350820779800415039e-01 8.810972571372985840e-01 9.933874607086181641e-01 9.805743694305419922e-01
9.360055327415466309e-01 8.982855081558227539e-01 9.936647415161132812e-01 9.826942086219787598e-01
9.142709374427795410e-01 8.889150619506835938e-01 9.898021817207336426e-01 9.749860167503356934e-01
9.335550069808959961e-01 8.973149657249450684e-01 9.902494549751281738e-01 9.698768854141235352e-01
9.539683461189270020e-01 8.956096768379211426e-01 9.939997196197509766e-01 9.855313301086425781e-01
9.508273601531982422e-01 8.860186338424682617e-01 9.952877759933471680e-01 9.854954481124877930e-01
9.412096142768859863e-01 8.888980150222778320e-01 9.937208890914916992e-01 9.729223847389221191e-01
9.547973275184631348e-01 9.075071811676025391e-01 9.949165582656860352e-01 9.759193062782287598e-01
9.386099576950073242e-01 9.289028644561767578e-01 9.955999851226806641e-01 9.779266715049743652e-01
8.780704140663146973e-01 8.394615054130554199e-01 9.941350817680358887e-01 9.556416273117065430e-01
9.322644472122192383e-01 8.278042078018188477e-01 9.948925971984863281e-01 9.718123078346252441e-01
9.369543194770812988e-01 7.934843897819519043e-01 9.907565712928771973e-01 9.761164188385009766e-01
9.424741268157958984e-01 8.165611028671264648e-01 9.909355044364929199e-01 9.558541178703308105e-01
9.209814071655273438e-01 8.614292144775390625e-01 9.920043349266052246e-01 9.490997791290283203e-01
9.279952049255371094e-01 8.324332237243652344e-01 9.912123084068298340e-01 9.580334424972534180e-01
9.152593016624450684e-01 7.219249606132507324e-01 9.910132288932800293e-01 9.452745318412780762e-01
8.420555591583251953e-01 7.512856125831604004e-01 9.716190099716186523e-01 8.097461462020874023e-01
8.272106051445007324e-01 6.462280154228210449e-01 9.239982962608337402e-01 8.387382626533508301e-01
6.773573756217956543e-01 6.261199116706848145e-01 8.527287244796752930e-01 7.121279835700988770e-01
8.146432638168334961e-01 5.491051673889160156e-01 9.424356222152709961e-01 7.982969284057617188e-01
6.220371127128601074e-01 5.322151780128479004e-01 9.257234930992126465e-01 7.147861719131469727e-01
5.851697921752929688e-01 3.618795871734619141e-01 9.266582131385803223e-01 6.705644130706787109e-01
5.407367944717407227e-01 3.610447347164154053e-01 8.630287051200866699e-01 6.108925342559814453e-01
4.239599406719207764e-01 4.669875800609588623e-01 8.907006382942199707e-01 5.048275589942932129e-01
3.764110505580902100e-01 5.220520496368408203e-01 8.898031711578369141e-01 2.403160035610198975e-01
3.829624056816101074e-01 3.760258853435516357e-01 8.129835128784179688e-01 2.636834979057312012e-01
2.652694582939147949e-01 4.287859201431274414e-01 6.944640278816223145e-01 3.308536708354949951e-01
3.022736907005310059e-01 3.779156208038330078e-01 5.374796986579895020e-01 3.460428714752197266e-01
2.819497883319854736e-01 3.824673891067504883e-01 5.204225182533264160e-01 4.136698842048645020e-01
2.784701287746429443e-01 4.183120131492614746e-01 4.783176779747009277e-01 3.811832368373870850e-01
2.885600328445434570e-01 4.419472217559814453e-01 4.611126780509948730e-01 3.989622890949249268e-01
5.645478367805480957e-01 4.709458351135253906e-01 6.664205193519592285e-01 5.482187867164611816e-01
7.515033483505249023e-01 6.199931502342224121e-01 7.820307612419128418e-01 6.450861096382141113e-01
8.862094879150390625e-01 6.660863161087036133e-01 9.481344223022460938e-01 8.627213239669799805e-01
8.398369550704956055e-01 6.793975234031677246e-01 9.388828277587890625e-01 8.782355189323425293e-01
8.666878342628479004e-01 6.890412569046020508e-01 9.583259820938110352e-01 9.204532504081726074e-01
9.382241964340209961e-01 6.964482665061950684e-01 9.747206568717956543e-01 9.663791656494140625e-01
9.538720250129699707e-01 8.145927786827087402e-01 9.906907081604003906e-01 9.885680675506591797e-01
9.416265487670898438e-01 7.823730111122131348e-01 9.890416264533996582e-01 9.808332920074462891e-01
9.459338784217834473e-01 8.092635273933410645e-01 9.808717966079711914e-01 9.757497906684875488e-01
9.554697871208190918e-01 7.933756113052368164e-01 9.938297867774963379e-01 9.869352579116821289e-01
9.573495388031005859e-01 8.634162545204162598e-01 9.960348010063171387e-01 9.877972006797790527e-01
9.688331484794616699e-01 8.406161069869995117e-01 9.948524832725524902e-01 9.871127009391784668e-01
9.729099869728088379e-01 8.691430687904357910e-01 9.962892532348632812e-01 9.894323348999023438e-01
9.819709062576293945e-01 8.414646387100219727e-01 9.961066842079162598e-01 9.890269637107849121e-01
9.794912338256835938e-01 8.788621425628662109e-01 9.965426325798034668e-01 9.907801747322082520e-01
9.728347063064575195e-01 8.791214823722839355e-01 9.954915642738342285e-01 9.837210178375244141e-01
9.813154339790344238e-01 9.006853699684143066e-01 9.954085946083068848e-01 9.847218394279479980e-01
9.762824177742004395e-01 8.987662792205810547e-01 9.941589832305908203e-01 9.849202632904052734e-01
9.670633077621459961e-01 8.732977509498596191e-01 9.956776499748229980e-01 9.836485385894775391e-01
9.617360234260559082e-01 9.022774696350097656e-01 9.954921007156372070e-01 9.876925349235534668e-01
9.412993192672729492e-01 8.953490853309631348e-01 9.910293817520141602e-01 9.747914671897888184e-01
9.204312562942504883e-01 9.144848585128784180e-01 9.910253286361694336e-01 9.723858237266540527e-01
9.410215020179748535e-01 9.161731600761413574e-01 9.950659275054931641e-01 9.854309558868408203e-01
9.255270361900329590e-01 9.015671610832214355e-01 9.959449172019958496e-01 9.766930937767028809e-01
8.966262936592102051e-01 9.054213762283325195e-01 9.946624636650085449e-01 9.789829254150390625e-01
9.307949542999267578e-01 8.607429265975952148e-01 9.918615818023681641e-01 9.872053861618041992e-01
8.844346404075622559e-01 8.378061056137084961e-01 9.911591410636901855e-01 9.694311618804931641e-01
9.178432226181030273e-01 8.833360671997070312e-01 9.922653436660766602e-01 9.762309193611145020e-01
8.985194563865661621e-01 8.644913434982299805e-01 9.851884841918945312e-01 9.660842418670654297e-01
8.693090677261352539e-01 8.466776609420776367e-01 9.769659638404846191e-01 9.475038647651672363e-01
8.723529577255249023e-01 8.434692621231079102e-01 9.690936207771301270e-01 9.428204298019409180e-01
8.835244774818420410e-01 8.522409796714782715e-01 9.824132919311523438e-01 9.559435248374938965e-01
8.607063889503479004e-01 8.746746778488159180e-01 9.739995598793029785e-01 9.200020432472229004e-01
8.644003868103027344e-01 7.333561778068542480e-01 9.635195136070251465e-01 9.129647016525268555e-01
8.942037820816040039e-01 8.121849894523620605e-01 9.556069970130920410e-01 9.181348681449890137e-01
8.899682164192199707e-01 8.080610632896423340e-01 9.505390524864196777e-01 8.698172569274902344e-01
7.884120345115661621e-01 7.752382159233093262e-01 9.189746379852294922e-01 7.914060354232788086e-01
7.509548068046569824e-01 6.942849159240722656e-01 9.115486145019531250e-01 8.111391663551330566e-01
6.771148443222045898e-01 4.198069572448730469e-01 7.962501049041748047e-01 7.153376340866088867e-01
7.617503404617309570e-01 5.611977577209472656e-01 9.243322014808654785e-01 7.390052676200866699e-01
8.167906403541564941e-01 5.558208823204040527e-01 8.412826657295227051e-01 5.784609913825988770e-01
9.001938700675964355e-01 5.564653277397155762e-01 9.284374713897705078e-01 9.170396327972412109e-01
7.487297654151916504e-01 5.690878033638000488e-01 8.097367286682128906e-01 7.210747599601745605e-01
5.646422505378723145e-01 4.614036977291107178e-01 4.990987479686737061e-01 4.610015749931335449e-01
5.988934040069580078e-01 5.093603134155273438e-01 4.696710705757141113e-01 4.543998241424560547e-01
6.002923846244812012e-01 4.710510075092315674e-01 4.377852976322174072e-01 4.355926215648651123e-01
7.393340468406677246e-01 6.265078186988830566e-01 6.721240282058715820e-01 5.547557473182678223e-01
6.911870241165161133e-01 5.554629564285278320e-01 7.564010024070739746e-01 5.072724223136901855e-01
7.135832905769348145e-01 4.333809018135070801e-01 8.714451789855957031e-01 6.139526963233947754e-01
6.748507618904113770e-01 6.345273852348327637e-01 8.980211615562438965e-01 7.789848446846008301e-01
7.511638402938842773e-01 6.001542210578918457e-01 9.086757302284240723e-01 8.094491362571716309e-01
8.119797110557556152e-01 6.605252027511596680e-01 9.593045711517333984e-01 8.799523115158081055e-01
7.226555347442626953e-01 6.178997159004211426e-01 9.735388159751892090e-01 8.354272842407226562e-01
8.405915498733520508e-01 6.278901100158691406e-01 9.679282307624816895e-01 8.601357340812683105e-01
6.813212037086486816e-01 6.789046525955200195e-01 9.354602694511413574e-01 6.585799455642700195e-01
6.509453058242797852e-01 6.970653533935546875e-01 9.028025865554809570e-01 6.364845633506774902e-01
6.083030700683593750e-01 7.224525213241577148e-01 9.039717912673950195e-01 6.797280311584472656e-01
6.647421717643737793e-01 6.363933682441711426e-01 8.044824600219726562e-01 5.996289253234863281e-01
6.930571198463439941e-01 6.515061855316162109e-01 8.322662711143493652e-01 6.635335087776184082e-01
7.630895972251892090e-01 7.550158500671386719e-01 9.352707266807556152e-01 7.067953348159790039e-01
7.483289837837219238e-01 6.722339391708374023e-01 9.093058109283447266e-01 7.092537879943847656e-01
7.522267103195190430e-01 6.669030189514160156e-01 9.245010018348693848e-01 7.467396855354309082e-01
7.719581127166748047e-01 7.429237365722656250e-01 9.428699016571044922e-01 8.038091659545898438e-01
7.956011891365051270e-01 7.701662182807922363e-01 9.777168035507202148e-01 8.677204251289367676e-01
6.975480914115905762e-01 7.389183044433593750e-01 9.527851343154907227e-01 8.065894842147827148e-01
7.952184081077575684e-01 6.689251661300659180e-01 9.589426517486572266e-01 8.643069267272949219e-01
8.080098628997802734e-01 6.536526679992675781e-01 9.528854489326477051e-01 8.149296045303344727e-01
7.943339347839355469e-01 6.770039200782775879e-01 9.511082172393798828e-01 8.069181442260742188e-01
8.399006128311157227e-01 7.002065777778625488e-01 9.615035653114318848e-01 7.569503188133239746e-01
7.908434867858886719e-01 6.685950756072998047e-01 9.435808062553405762e-01 6.686262488365173340e-01
7.990337014198303223e-01 6.976082921028137207e-01 9.416058063507080078e-01 7.202914357185363770e-01
8.540863394737243652e-01 7.051932811737060547e-01 9.564482569694519043e-01 7.221112251281738281e-01
7.111442685127258301e-01 6.981934309005737305e-01 9.651268124580383301e-01 6.816605925559997559e-01
6.843636631965637207e-01 6.210332512855529785e-01 9.285250306129455566e-01 5.974637269973754883e-01
7.335895299911499023e-01 5.632686018943786621e-01 8.631868958473205566e-01 5.931282639503479004e-01
6.612356901168823242e-01 5.720169544219970703e-01 7.540311217308044434e-01 6.161262392997741699e-01
5.595508813858032227e-01 5.607122182846069336e-01 6.053380966186523438e-01 6.110301613807678223e-01
4.303701817989349365e-01 4.233825802803039551e-01 3.926903009414672852e-01 4.026917815208435059e-01
1.715137511491775513e-01 3.114354610443115234e-01 2.746407985687255859e-01 1.852370649576187134e-01
2.048566788434982300e-01 1.960363388061523438e-01 1.609719544649124146e-01 1.761139631271362305e-01
