# Supplementary material for: Estimating local protein model quality: prospects for molecular replacement
Source: Acta Crystallogr D Struct Biol. 2020 Mar 3;76(Pt 3):285–90. doi: 10.1107/S2059798320000972 (PMC7057213; doi:10.1107/S2059798320000972)
Supplement: Supplementary file 1 [file d-76-00285-sup1.zip › models/1fdr.1a8p_A.B99990001.pdb]

EXPDTA    THEORETICAL MODEL, MODELLER 9.23 2019/11/15 14:09:14
REMARK   6 MODELLER OBJECTIVE FUNCTION:      1466.2806
REMARK   6 MODELLER BEST TEMPLATE % SEQ ID:  31.048
REMARK   6 SEQUENCE: 1fdr/1fdr.1a8p_A
REMARK   6 ALIGNMENT: 1fdr/1fdr.1a8p_A.ali
REMARK   6 SCRIPT: ./make_models.py
REMARK   6 TEMPLATE: 1a8p 3:A - 255:A MODELS 3: - 248: AT 31.0%
ATOM      1  N   MET     1      47.756  -0.946   1.469  1.00 84.53           N
ATOM      2  CA  MET     1      47.755  -2.352   1.935  1.00 84.53           C
ATOM      3  CB  MET     1      49.127  -2.996   1.677  1.00 84.53           C
ATOM      4  CG  MET     1      50.259  -2.338   2.471  1.00 84.53           C
ATOM      5  SD  MET     1      51.902  -3.066   2.198  1.00 84.53           S
ATOM      6  CE  MET     1      52.083  -2.424   0.508  1.00 84.53           C
ATOM      7  C   MET     1      47.469  -2.411   3.396  1.00 84.53           C
ATOM      8  O   MET     1      47.763  -1.472   4.135  1.00 84.53           O
ATOM      9  N   ALA     2      46.861  -3.522   3.853  1.00200.51           N
ATOM     10  CA  ALA     2      46.567  -3.629   5.248  1.00200.51           C
ATOM     11  CB  ALA     2      45.076  -3.859   5.545  1.00200.51           C
ATOM     12  C   ALA     2      47.310  -4.809   5.777  1.00200.51           C
ATOM     13  O   ALA     2      47.316  -5.880   5.172  1.00200.51           O
ATOM     14  N   ASP     3      47.982  -4.622   6.927  1.00165.87           N
ATOM     15  CA  ASP     3      48.704  -5.687   7.552  1.00165.87           C
ATOM     16  CB  ASP     3      49.929  -5.206   8.347  1.00165.87           C
ATOM     17  CG  ASP     3      50.943  -4.650   7.357  1.00165.87           C
ATOM     18  OD1 ASP     3      51.078  -5.238   6.252  1.00165.87           O
ATOM     19  OD2 ASP     3      51.600  -3.629   7.697  1.00165.87           O
ATOM     20  C   ASP     3      47.766  -6.329   8.520  1.00165.87           C
ATOM     21  O   ASP     3      46.600  -5.949   8.617  1.00165.87           O
ATOM     22  N   TRP     4      48.254  -7.350   9.249  1.00 72.39           N
ATOM     23  CA  TRP     4      47.429  -7.979  10.237  1.00 72.39           C
ATOM     24  CB  TRP     4      47.798  -9.442  10.545  1.00 72.39           C
ATOM     25  CG  TRP     4      47.398 -10.460   9.505  1.00 72.39           C
ATOM     26  CD2 TRP     4      48.195 -10.826   8.366  1.00 72.39           C
ATOM     27  CD1 TRP     4      46.267 -11.219   9.444  1.00 72.39           C
ATOM     28  NE1 TRP     4      46.308 -12.040   8.343  1.00 72.39           N
ATOM     29  CE2 TRP     4      47.489 -11.808   7.671  1.00 72.39           C
ATOM     30  CE3 TRP     4      49.413 -10.385   7.940  1.00 72.39           C
ATOM     31  CZ2 TRP     4      47.995 -12.365   6.530  1.00 72.39           C
ATOM     32  CZ3 TRP     4      49.919 -10.946   6.787  1.00 72.39           C
ATOM     33  CH2 TRP     4      49.223 -11.917   6.098  1.00 72.39           C
ATOM     34  C   TRP     4      47.618  -7.238  11.518  1.00 72.39           C
ATOM     35  O   TRP     4      48.720  -6.795  11.835  1.00 72.39           O
ATOM     36  N   VAL     5      46.528  -7.073  12.289  1.00 94.96           N
ATOM     37  CA  VAL     5      46.654  -6.429  13.560  1.00 94.96           C
ATOM     38  CB  VAL     5      45.570  -5.435  13.859  1.00 94.96           C
ATOM     39  CG1 VAL     5      45.656  -4.298  12.826  1.00 94.96           C
ATOM     40  CG2 VAL     5      44.218  -6.162  13.871  1.00 94.96           C
ATOM     41  C   VAL     5      46.594  -7.514  14.580  1.00 94.96           C
ATOM     42  O   VAL     5      45.959  -8.546  14.365  1.00 94.96           O
ATOM     43  N   THR     6      47.284  -7.323  15.719  1.00 98.74           N
ATOM     44  CA  THR     6      47.281  -8.365  16.698  1.00 98.74           C
ATOM     45  CB  THR     6      48.641  -8.686  17.244  1.00 98.74           C
ATOM     46  OG1 THR     6      48.582  -9.855  18.049  1.00 98.74           O
ATOM     47  CG2 THR     6      49.140  -7.491  18.073  1.00 98.74           C
ATOM     48  C   THR     6      46.419  -7.937  17.837  1.00 98.74           C
ATOM     49  O   THR     6      46.492  -6.800  18.300  1.00 98.74           O
ATOM     50  N   GLY     7      45.561  -8.860  18.311  1.00 24.31           N
ATOM     51  CA  GLY     7      44.682  -8.559  19.402  1.00 24.31           C
ATOM     52  C   GLY     7      44.910  -9.594  20.458  1.00 24.31           C
ATOM     53  O   GLY     7      45.513 -10.635  20.201  1.00 24.31           O
ATOM     54  N   LYS     8      44.429  -9.324  21.688  1.00135.87           N
ATOM     55  CA  LYS     8      44.607 -10.254  22.770  1.00135.87           C
ATOM     56  CB  LYS     8      45.331  -9.635  23.979  1.00135.87           C
ATOM     57  CG  LYS     8      44.584  -8.458  24.610  1.00135.87           C
ATOM     58  CD  LYS     8      45.237  -7.932  25.891  1.00135.87           C
ATOM     59  CE  LYS     8      45.423  -8.996  26.975  1.00135.87           C
ATOM     60  NZ  LYS     8      44.105  -9.460  27.459  1.00135.87           N
ATOM     61  C   LYS     8      43.250 -10.711  23.214  1.00135.87           C
ATOM     62  O   LYS     8      42.287  -9.948  23.184  1.00135.87           O
ATOM     63  N   VAL     9      43.143 -11.988  23.636  1.00 69.90           N
ATOM     64  CA  VAL     9      41.878 -12.555  24.020  1.00 69.90           C
ATOM     65  CB  VAL     9      41.882 -14.060  23.962  1.00 69.90           C
ATOM     66  CG1 VAL     9      40.522 -14.592  24.442  1.00 69.90           C
ATOM     67  CG2 VAL     9      42.245 -14.492  22.531  1.00 69.90           C
ATOM     68  C   VAL     9      41.522 -12.147  25.416  1.00 69.90           C
ATOM     69  O   VAL     9      42.246 -12.449  26.362  1.00 69.90           O
ATOM     70  N   THR    10      40.394 -11.416  25.567  1.00 53.16           N
ATOM     71  CA  THR    10      39.927 -10.984  26.856  1.00 53.16           C
ATOM     72  CB  THR    10      38.855  -9.939  26.758  1.00 53.16           C
ATOM     73  OG1 THR    10      39.337  -8.806  26.051  1.00 53.16           O
ATOM     74  CG2 THR    10      38.431  -9.534  28.179  1.00 53.16           C
ATOM     75  C   THR    10      39.351 -12.126  27.639  1.00 53.16           C
ATOM     76  O   THR    10      39.677 -12.301  28.813  1.00 53.16           O
ATOM     77  N   LYS    11      38.467 -12.935  27.012  1.00123.85           N
ATOM     78  CA  LYS    11      37.840 -14.007  27.736  1.00123.85           C
ATOM     79  CB  LYS    11      36.661 -13.544  28.610  1.00123.85           C
ATOM     80  CG  LYS    11      37.062 -12.608  29.752  1.00123.85           C
ATOM     81  CD  LYS    11      38.003 -13.246  30.775  1.00123.85           C
ATOM     82  CE  LYS    11      38.397 -12.300  31.912  1.00123.85           C
ATOM     83  NZ  LYS    11      37.208 -11.966  32.728  1.00123.85           N
ATOM     84  C   LYS    11      37.275 -14.975  26.744  1.00123.85           C
ATOM     85  O   LYS    11      37.214 -14.693  25.548  1.00123.85           O
ATOM     86  N   VAL    12      36.863 -16.168  27.224  1.00107.72           N
ATOM     87  CA  VAL    12      36.279 -17.142  26.348  1.00107.72           C
ATOM     88  CB  VAL    12      37.291 -18.097  25.779  1.00107.72           C
ATOM     89  CG1 VAL    12      38.065 -18.748  26.933  1.00107.72           C
ATOM     90  CG2 VAL    12      36.570 -19.095  24.858  1.00107.72           C
ATOM     91  C   VAL    12      35.230 -17.895  27.115  1.00107.72           C
ATOM     92  O   VAL    12      35.318 -18.017  28.337  1.00107.72           O
ATOM     93  N   GLN    13      34.185 -18.388  26.411  1.00 53.71           N
ATOM     94  CA  GLN    13      33.115 -19.107  27.053  1.00 53.71           C
ATOM     95  CB  GLN    13      31.856 -18.244  27.241  1.00 53.71           C
ATOM     96  CG  GLN    13      30.693 -18.968  27.920  1.00 53.71           C
ATOM     97  CD  GLN    13      29.542 -17.978  28.028  1.00 53.71           C
ATOM     98  OE1 GLN    13      28.444 -18.326  28.461  1.00 53.71           O
ATOM     99  NE2 GLN    13      29.796 -16.707  27.616  1.00 53.71           N
ATOM    100  C   GLN    13      32.730 -20.264  26.177  1.00 53.71           C
ATOM    101  O   GLN    13      32.619 -20.121  24.960  1.00 53.71           O
ATOM    102  N   ASN    14      32.494 -21.450  26.780  1.00 50.22           N
ATOM    103  CA  ASN    14      32.165 -22.607  25.988  1.00 50.22           C
ATOM    104  CB  ASN    14      33.002 -23.848  26.343  1.00 50.22           C
ATOM    105  CG  ASN    14      34.447 -23.577  25.946  1.00 50.22           C
ATOM    106  OD1 ASN    14      35.136 -22.775  26.574  1.00 50.22           O
ATOM    107  ND2 ASN    14      34.923 -24.270  24.877  1.00 50.22           N
ATOM    108  C   ASN    14      30.727 -22.972  26.213  1.00 50.22           C
ATOM    109  O   ASN    14      30.309 -23.249  27.336  1.00 50.22           O
ATOM    110  N   TRP    15      29.925 -22.933  25.130  1.00 79.67           N
ATOM    111  CA  TRP    15      28.528 -23.274  25.159  1.00 79.67           C
ATOM    112  CB  TRP    15      27.851 -22.881  23.841  1.00 79.67           C
ATOM    113  CG  TRP    15      28.086 -21.426  23.522  1.00 79.67           C
ATOM    114  CD2 TRP    15      27.457 -20.324  24.194  1.00 79.67           C
ATOM    115  CD1 TRP    15      28.949 -20.883  22.616  1.00 79.67           C
ATOM    116  NE1 TRP    15      28.897 -19.513  22.679  1.00 79.67           N
ATOM    117  CE2 TRP    15      27.984 -19.154  23.648  1.00 79.67           C
ATOM    118  CE3 TRP    15      26.524 -20.290  25.191  1.00 79.67           C
ATOM    119  CZ2 TRP    15      27.584 -17.926  24.090  1.00 79.67           C
ATOM    120  CZ3 TRP    15      26.117 -19.049  25.629  1.00 79.67           C
ATOM    121  CH2 TRP    15      26.637 -17.890  25.090  1.00 79.67           C
ATOM    122  C   TRP    15      28.372 -24.756  25.340  1.00 79.67           C
ATOM    123  O   TRP    15      27.642 -25.218  26.216  1.00 79.67           O
ATOM    124  N   THR    16      29.071 -25.538  24.490  1.00 41.68           N
ATOM    125  CA  THR    16      29.021 -26.972  24.513  1.00 41.68           C
ATOM    126  CB  THR    16      27.947 -27.548  23.638  1.00 41.68           C
ATOM    127  OG1 THR    16      28.182 -27.205  22.281  1.00 41.68           O
ATOM    128  CG2 THR    16      26.589 -26.991  24.099  1.00 41.68           C
ATOM    129  C   THR    16      30.335 -27.442  23.972  1.00 41.68           C
ATOM    130  O   THR    16      31.254 -26.650  23.775  1.00 41.68           O
ATOM    131  N   ASP    17      30.463 -28.756  23.716  1.00 52.88           N
ATOM    132  CA  ASP    17      31.712 -29.281  23.244  1.00 52.88           C
ATOM    133  CB  ASP    17      31.717 -30.818  23.131  1.00 52.88           C
ATOM    134  CG  ASP    17      30.662 -31.255  22.122  1.00 52.88           C
ATOM    135  OD1 ASP    17      29.536 -30.691  22.156  1.00 52.88           O
ATOM    136  OD2 ASP    17      30.971 -32.159  21.300  1.00 52.88           O
ATOM    137  C   ASP    17      32.045 -28.708  21.896  1.00 52.88           C
ATOM    138  O   ASP    17      33.213 -28.460  21.602  1.00 52.88           O
ATOM    139  N   ALA    18      31.029 -28.568  21.023  1.00 77.29           N
ATOM    140  CA  ALA    18      31.119 -28.065  19.675  1.00 77.29           C
ATOM    141  CB  ALA    18      29.866 -28.392  18.846  1.00 77.29           C
ATOM    142  C   ALA    18      31.338 -26.579  19.564  1.00 77.29           C
ATOM    143  O   ALA    18      32.008 -26.130  18.637  1.00 77.29           O
ATOM    144  N   LEU    19      30.738 -25.760  20.455  1.00121.94           N
ATOM    145  CA  LEU    19      30.764 -24.334  20.233  1.00121.94           C
ATOM    146  CB  LEU    19      29.354 -23.726  20.104  1.00121.94           C
ATOM    147  CG  LEU    19      28.529 -24.181  18.883  1.00121.94           C
ATOM    148  CD1 LEU    19      29.088 -23.614  17.573  1.00121.94           C
ATOM    149  CD2 LEU    19      28.368 -25.705  18.845  1.00121.94           C
ATOM    150  C   LEU    19      31.392 -23.593  21.376  1.00121.94           C
ATOM    151  O   LEU    19      31.374 -24.046  22.519  1.00121.94           O
ATOM    152  N   PHE    20      31.993 -22.416  21.069  1.00 72.73           N
ATOM    153  CA  PHE    20      32.498 -21.552  22.101  1.00 72.73           C
ATOM    154  CB  PHE    20      33.825 -21.998  22.752  1.00 72.73           C
ATOM    155  CG  PHE    20      34.956 -21.950  21.785  1.00 72.73           C
ATOM    156  CD1 PHE    20      35.167 -22.980  20.898  1.00 72.73           C
ATOM    157  CD2 PHE    20      35.824 -20.882  21.784  1.00 72.73           C
ATOM    158  CE1 PHE    20      36.220 -22.934  20.016  1.00 72.73           C
ATOM    159  CE2 PHE    20      36.879 -20.831  20.904  1.00 72.73           C
ATOM    160  CZ  PHE    20      37.077 -21.860  20.019  1.00 72.73           C
ATOM    161  C   PHE    20      32.654 -20.169  21.540  1.00 72.73           C
ATOM    162  O   PHE    20      32.745 -19.986  20.326  1.00 72.73           O
ATOM    163  N   SER    21      32.671 -19.149  22.428  1.00 44.24           N
ATOM    164  CA  SER    21      32.789 -17.783  22.003  1.00 44.24           C
ATOM    165  CB  SER    21      31.548 -16.935  22.330  1.00 44.24           C
ATOM    166  OG  SER    21      30.415 -17.439  21.638  1.00 44.24           O
ATOM    167  C   SER    21      33.943 -17.167  22.735  1.00 44.24           C
ATOM    168  O   SER    21      34.353 -17.653  23.788  1.00 44.24           O
ATOM    169  N   LEU    22      34.526 -16.090  22.163  1.00113.27           N
ATOM    170  CA  LEU    22      35.636 -15.431  22.795  1.00113.27           C
ATOM    171  CB  LEU    22      37.013 -15.947  22.333  1.00113.27           C
ATOM    172  CG  LEU    22      37.338 -15.655  20.854  1.00113.27           C
ATOM    173  CD1 LEU    22      38.723 -16.200  20.474  1.00113.27           C
ATOM    174  CD2 LEU    22      36.231 -16.160  19.912  1.00113.27           C
ATOM    175  C   LEU    22      35.570 -13.969  22.468  1.00113.27           C
ATOM    176  O   LEU    22      34.991 -13.574  21.456  1.00113.27           O
ATOM    177  N   THR    23      36.165 -13.121  23.336  1.00108.77           N
ATOM    178  CA  THR    23      36.186 -11.697  23.125  1.00108.77           C
ATOM    179  CB  THR    23      35.567 -10.925  24.256  1.00108.77           C
ATOM    180  OG1 THR    23      36.306 -11.134  25.450  1.00108.77           O
ATOM    181  CG2 THR    23      34.116 -11.399  24.440  1.00108.77           C
ATOM    182  C   THR    23      37.619 -11.275  23.033  1.00108.77           C
ATOM    183  O   THR    23      38.501 -11.904  23.615  1.00108.77           O
ATOM    184  N   VAL    24      37.896 -10.188  22.279  1.00 52.99           N
ATOM    185  CA  VAL    24      39.259  -9.767  22.101  1.00 52.99           C
ATOM    186  CB  VAL    24      39.827 -10.321  20.819  1.00 52.99           C
ATOM    187  CG1 VAL    24      41.289  -9.886  20.613  1.00 52.99           C
ATOM    188  CG2 VAL    24      39.638 -11.850  20.844  1.00 52.99           C
ATOM    189  C   VAL    24      39.270  -8.263  22.044  1.00 52.99           C
ATOM    190  O   VAL    24      38.221  -7.630  21.979  1.00 52.99           O
ATOM    191  N   HIS    25      40.471  -7.654  22.107  1.00114.99           N
ATOM    192  CA  HIS    25      40.657  -6.230  22.012  1.00114.99           C
ATOM    193  ND1 HIS    25      41.963  -3.384  23.151  1.00114.99           N
ATOM    194  CG  HIS    25      42.312  -4.312  22.196  1.00114.99           C
ATOM    195  CB  HIS    25      42.096  -5.790  22.326  1.00114.99           C
ATOM    196  NE2 HIS    25      42.878  -2.253  21.468  1.00114.99           N
ATOM    197  CD2 HIS    25      42.870  -3.604  21.175  1.00114.99           C
ATOM    198  CE1 HIS    25      42.323  -2.169  22.664  1.00114.99           C
ATOM    199  C   HIS    25      40.360  -5.826  20.604  1.00114.99           C
ATOM    200  O   HIS    25      40.342  -6.661  19.702  1.00114.99           O
ATOM    201  N   ALA    26      40.069  -4.527  20.385  1.00 50.09           N
ATOM    202  CA  ALA    26      39.760  -4.096  19.052  1.00 50.09           C
ATOM    203  CB  ALA    26      38.309  -3.613  18.885  1.00 50.09           C
ATOM    204  C   ALA    26      40.646  -2.951  18.674  1.00 50.09           C
ATOM    205  O   ALA    26      40.820  -1.985  19.415  1.00 50.09           O
ATOM    206  N   PRO    27      41.194  -3.105  17.495  1.00 89.56           N
ATOM    207  CA  PRO    27      42.073  -2.140  16.876  1.00 89.56           C
ATOM    208  CD  PRO    27      41.492  -4.456  17.050  1.00 89.56           C
ATOM    209  CB  PRO    27      43.023  -2.938  15.979  1.00 89.56           C
ATOM    210  CG  PRO    27      42.312  -4.281  15.765  1.00 89.56           C
ATOM    211  C   PRO    27      41.306  -1.101  16.116  1.00 89.56           C
ATOM    212  O   PRO    27      40.087  -1.028  16.252  1.00 89.56           O
ATOM    213  N   VAL    28      42.017  -0.317  15.279  1.00 61.17           N
ATOM    214  CA  VAL    28      41.479   0.766  14.504  1.00 61.17           C
ATOM    215  CB  VAL    28      42.500   1.387  13.599  1.00 61.17           C
ATOM    216  CG1 VAL    28      41.807   2.447  12.726  1.00 61.17           C
ATOM    217  CG2 VAL    28      43.644   1.940  14.465  1.00 61.17           C
ATOM    218  C   VAL    28      40.373   0.238  13.641  1.00 61.17           C
ATOM    219  O   VAL    28      39.414   0.956  13.365  1.00 61.17           O
ATOM    220  N   LEU    29      40.474  -1.040  13.222  1.00135.81           N
ATOM    221  CA  LEU    29      39.581  -1.700  12.304  1.00135.81           C
ATOM    222  CB  LEU    29      39.694  -3.228  12.416  1.00135.81           C
ATOM    223  CG  LEU    29      38.769  -4.013  11.471  1.00135.81           C
ATOM    224  CD1 LEU    29      39.187  -3.827  10.003  1.00135.81           C
ATOM    225  CD2 LEU    29      38.681  -5.488  11.900  1.00135.81           C
ATOM    226  C   LEU    29      38.148  -1.332  12.557  1.00135.81           C
ATOM    227  O   LEU    29      37.564  -1.588  13.611  1.00135.81           O
ATOM    228  N   PRO    30      37.618  -0.663  11.563  1.00 99.80           N
ATOM    229  CA  PRO    30      36.225  -0.299  11.535  1.00 99.80           C
ATOM    230  CD  PRO    30      38.435   0.274  10.809  1.00 99.80           C
ATOM    231  CB  PRO    30      36.145   1.032  10.784  1.00 99.80           C
ATOM    232  CG  PRO    30      37.440   1.077   9.960  1.00 99.80           C
ATOM    233  C   PRO    30      35.484  -1.386  10.827  1.00 99.80           C
ATOM    234  O   PRO    30      36.124  -2.178  10.137  1.00 99.80           O
ATOM    235  N   PHE    31      34.146  -1.456  10.978  1.00 66.87           N
ATOM    236  CA  PHE    31      33.416  -2.444  10.240  1.00 66.87           C
ATOM    237  CB  PHE    31      33.629  -3.877  10.757  1.00 66.87           C
ATOM    238  CG  PHE    31      33.167  -3.906  12.169  1.00 66.87           C
ATOM    239  CD1 PHE    31      33.970  -3.403  13.165  1.00 66.87           C
ATOM    240  CD2 PHE    31      31.945  -4.444  12.495  1.00 66.87           C
ATOM    241  CE1 PHE    31      33.558  -3.423  14.474  1.00 66.87           C
ATOM    242  CE2 PHE    31      31.528  -4.468  13.803  1.00 66.87           C
ATOM    243  CZ  PHE    31      32.334  -3.954  14.791  1.00 66.87           C
ATOM    244  C   PHE    31      31.959  -2.124  10.319  1.00 66.87           C
ATOM    245  O   PHE    31      31.519  -1.339  11.158  1.00 66.87           O
ATOM    246  N   THR    32      31.170  -2.735   9.415  1.00108.69           N
ATOM    247  CA  THR    32      29.752  -2.541   9.427  1.00108.69           C
ATOM    248  CB  THR    32      29.134  -2.360   8.079  1.00108.69           C
ATOM    249  OG1 THR    32      27.758  -2.041   8.230  1.00108.69           O
ATOM    250  CG2 THR    32      29.297  -3.670   7.288  1.00108.69           C
ATOM    251  C   THR    32      29.176  -3.795   9.988  1.00108.69           C
ATOM    252  O   THR    32      29.682  -4.888   9.740  1.00108.69           O
ATOM    253  N   ALA    33      28.089  -3.668  10.767  1.00 46.64           N
ATOM    254  CA  ALA    33      27.550  -4.834  11.401  1.00 46.64           C
ATOM    255  CB  ALA    33      26.349  -4.536  12.317  1.00 46.64           C
ATOM    256  C   ALA    33      27.096  -5.806  10.359  1.00 46.64           C
ATOM    257  O   ALA    33      26.370  -5.448   9.433  1.00 46.64           O
ATOM    258  N   GLY    34      27.492  -7.086  10.527  1.00 38.62           N
ATOM    259  CA  GLY    34      27.098  -8.139   9.634  1.00 38.62           C
ATOM    260  C   GLY    34      28.255  -8.579   8.785  1.00 38.62           C
ATOM    261  O   GLY    34      28.186  -9.641   8.168  1.00 38.62           O
ATOM    262  N   GLN    35      29.352  -7.795   8.728  1.00123.77           N
ATOM    263  CA  GLN    35      30.447  -8.177   7.882  1.00123.77           C
ATOM    264  CB  GLN    35      31.181  -6.989   7.228  1.00123.77           C
ATOM    265  CG  GLN    35      31.813  -5.978   8.179  1.00123.77           C
ATOM    266  CD  GLN    35      32.302  -4.837   7.295  1.00123.77           C
ATOM    267  OE1 GLN    35      32.876  -3.859   7.772  1.00123.77           O
ATOM    268  NE2 GLN    35      32.062  -4.966   5.962  1.00123.77           N
ATOM    269  C   GLN    35      31.399  -9.096   8.589  1.00123.77           C
ATOM    270  O   GLN    35      31.321  -9.288   9.802  1.00123.77           O
ATOM    271  N   PHE    36      32.306  -9.728   7.807  1.00 60.08           N
ATOM    272  CA  PHE    36      33.219 -10.694   8.352  1.00 60.08           C
ATOM    273  CB  PHE    36      33.061 -12.102   7.747  1.00 60.08           C
ATOM    274  CG  PHE    36      33.425 -12.035   6.302  1.00 60.08           C
ATOM    275  CD1 PHE    36      32.504 -11.629   5.363  1.00 60.08           C
ATOM    276  CD2 PHE    36      34.690 -12.382   5.883  1.00 60.08           C
ATOM    277  CE1 PHE    36      32.840 -11.570   4.030  1.00 60.08           C
ATOM    278  CE2 PHE    36      35.032 -12.325   4.552  1.00 60.08           C
ATOM    279  CZ  PHE    36      34.107 -11.915   3.623  1.00 60.08           C
ATOM    280  C   PHE    36      34.628 -10.260   8.100  1.00 60.08           C
ATOM    281  O   PHE    36      34.895  -9.396   7.265  1.00 60.08           O
ATOM    282  N   THR    37      35.571 -10.858   8.860  1.00 65.23           N
ATOM    283  CA  THR    37      36.967 -10.543   8.755  1.00 65.23           C
ATOM    284  CB  THR    37      37.451  -9.731   9.930  1.00 65.23           C
ATOM    285  OG1 THR    37      36.631  -8.586  10.090  1.00 65.23           O
ATOM    286  CG2 THR    37      38.900  -9.268   9.696  1.00 65.23           C
ATOM    287  C   THR    37      37.679 -11.867   8.810  1.00 65.23           C
ATOM    288  O   THR    37      37.044 -12.909   8.965  1.00 65.23           O
ATOM    289  N   LYS    38      39.017 -11.871   8.640  1.00104.30           N
ATOM    290  CA  LYS    38      39.752 -13.095   8.755  1.00104.30           C
ATOM    291  CB  LYS    38      40.675 -13.384   7.561  1.00104.30           C
ATOM    292  CG  LYS    38      39.889 -13.963   6.382  1.00104.30           C
ATOM    293  CD  LYS    38      40.613 -13.902   5.040  1.00104.30           C
ATOM    294  CE  LYS    38      40.049 -12.833   4.103  1.00104.30           C
ATOM    295  NZ  LYS    38      38.699 -13.229   3.641  1.00104.30           N
ATOM    296  C   LYS    38      40.546 -13.039  10.019  1.00104.30           C
ATOM    297  O   LYS    38      41.146 -12.021  10.359  1.00104.30           O
ATOM    298  N   LEU    39      40.536 -14.159  10.763  1.00146.53           N
ATOM    299  CA  LEU    39      41.171 -14.242  12.043  1.00146.53           C
ATOM    300  CB  LEU    39      40.090 -14.421  13.128  1.00146.53           C
ATOM    301  CG  LEU    39      40.564 -14.505  14.583  1.00146.53           C
ATOM    302  CD1 LEU    39      41.353 -15.796  14.849  1.00146.53           C
ATOM    303  CD2 LEU    39      41.280 -13.208  14.992  1.00146.53           C
ATOM    304  C   LEU    39      42.046 -15.456  11.996  1.00146.53           C
ATOM    305  O   LEU    39      41.735 -16.409  11.284  1.00146.53           O
ATOM    306  N   GLY    40      43.184 -15.464  12.724  1.00 40.08           N
ATOM    307  CA  GLY    40      43.978 -16.655  12.626  1.00 40.08           C
ATOM    308  C   GLY    40      45.087 -16.643  13.626  1.00 40.08           C
ATOM    309  O   GLY    40      45.292 -15.674  14.355  1.00 40.08           O
ATOM    310  N   LEU    41      45.827 -17.771  13.667  1.00 66.90           N
ATOM    311  CA  LEU    41      46.934 -17.970  14.559  1.00 66.90           C
ATOM    312  CB  LEU    41      46.715 -19.149  15.522  1.00 66.90           C
ATOM    313  CG  LEU    41      45.504 -18.969  16.458  1.00 66.90           C
ATOM    314  CD1 LEU    41      45.340 -20.173  17.392  1.00 66.90           C
ATOM    315  CD2 LEU    41      45.575 -17.650  17.242  1.00 66.90           C
ATOM    316  C   LEU    41      48.127 -18.301  13.723  1.00 66.90           C
ATOM    317  O   LEU    41      47.998 -18.794  12.604  1.00 66.90           O
ATOM    318  N   GLU    42      49.338 -18.029  14.245  1.00 90.59           N
ATOM    319  CA  GLU    42      50.508 -18.325  13.472  1.00 90.59           C
ATOM    320  CB  GLU    42      51.672 -17.350  13.742  1.00 90.59           C
ATOM    321  CG  GLU    42      52.747 -17.319  12.651  1.00 90.59           C
ATOM    322  CD  GLU    42      53.615 -18.563  12.760  1.00 90.59           C
ATOM    323  OE1 GLU    42      54.194 -18.789  13.854  1.00 90.59           O
ATOM    324  OE2 GLU    42      53.714 -19.302  11.744  1.00 90.59           O
ATOM    325  C   GLU    42      50.945 -19.702  13.856  1.00 90.59           C
ATOM    326  O   GLU    42      51.229 -19.967  15.024  1.00 90.59           O
ATOM    327  N   ILE    43      50.960 -20.633  12.878  1.00132.49           N
ATOM    328  CA  ILE    43      51.388 -21.970  13.166  1.00132.49           C
ATOM    329  CB  ILE    43      50.261 -22.960  13.235  1.00132.49           C
ATOM    330  CG1 ILE    43      49.298 -22.585  14.374  1.00132.49           C
ATOM    331  CG2 ILE    43      50.867 -24.366  13.382  1.00132.49           C
ATOM    332  CD1 ILE    43      47.981 -23.359  14.344  1.00132.49           C
ATOM    333  C   ILE    43      52.316 -22.418  12.078  1.00132.49           C
ATOM    334  O   ILE    43      52.047 -22.224  10.896  1.00132.49           O
ATOM    335  N   ASP    44      53.449 -23.024  12.480  1.00125.01           N
ATOM    336  CA  ASP    44      54.457 -23.598  11.629  1.00125.01           C
ATOM    337  CB  ASP    44      54.094 -24.991  11.055  1.00125.01           C
ATOM    338  CG  ASP    44      52.875 -24.957  10.135  1.00125.01           C
ATOM    339  OD1 ASP    44      52.773 -24.039   9.279  1.00125.01           O
ATOM    340  OD2 ASP    44      52.020 -25.871  10.282  1.00125.01           O
ATOM    341  C   ASP    44      54.924 -22.672  10.542  1.00125.01           C
ATOM    342  O   ASP    44      55.123 -23.095   9.404  1.00125.01           O
ATOM    343  N   GLY    45      55.138 -21.381  10.866  1.00 23.68           N
ATOM    344  CA  GLY    45      55.731 -20.476   9.918  1.00 23.68           C
ATOM    345  C   GLY    45      54.696 -19.817   9.057  1.00 23.68           C
ATOM    346  O   GLY    45      55.031 -18.943   8.259  1.00 23.68           O
ATOM    347  N   GLU    46      53.414 -20.205   9.178  1.00 39.84           N
ATOM    348  CA  GLU    46      52.421 -19.580   8.347  1.00 39.84           C
ATOM    349  CB  GLU    46      51.839 -20.531   7.287  1.00 39.84           C
ATOM    350  CG  GLU    46      52.853 -21.022   6.254  1.00 39.84           C
ATOM    351  CD  GLU    46      52.161 -22.070   5.392  1.00 39.84           C
ATOM    352  OE1 GLU    46      50.958 -22.345   5.650  1.00 39.84           O
ATOM    353  OE2 GLU    46      52.824 -22.611   4.468  1.00 39.84           O
ATOM    354  C   GLU    46      51.272 -19.203   9.226  1.00 39.84           C
ATOM    355  O   GLU    46      50.945 -19.925  10.165  1.00 39.84           O
ATOM    356  N   ARG    47      50.632 -18.045   8.958  1.00164.01           N
ATOM    357  CA  ARG    47      49.483 -17.690   9.737  1.00164.01           C
ATOM    358  CB  ARG    47      49.139 -16.192   9.675  1.00164.01           C
ATOM    359  CG  ARG    47      48.822 -15.698   8.262  1.00164.01           C
ATOM    360  CD  ARG    47      50.044 -15.623   7.343  1.00164.01           C
ATOM    361  NE  ARG    47      50.973 -14.603   7.905  1.00164.01           N
ATOM    362  CZ  ARG    47      52.120 -14.282   7.237  1.00164.01           C
ATOM    363  NH1 ARG    47      52.408 -14.884   6.046  1.00164.01           N
ATOM    364  NH2 ARG    47      52.978 -13.358   7.759  1.00164.01           N
ATOM    365  C   ARG    47      48.340 -18.454   9.152  1.00164.01           C
ATOM    366  O   ARG    47      48.161 -18.472   7.935  1.00164.01           O
ATOM    367  N   VAL    48      47.536 -19.122  10.003  1.00105.10           N
ATOM    368  CA  VAL    48      46.421 -19.848   9.470  1.00105.10           C
ATOM    369  CB  VAL    48      46.201 -21.186  10.125  1.00105.10           C
ATOM    370  CG1 VAL    48      46.024 -21.002  11.642  1.00105.10           C
ATOM    371  CG2 VAL    48      45.006 -21.866   9.436  1.00105.10           C
ATOM    372  C   VAL    48      45.218 -18.986   9.670  1.00105.10           C
ATOM    373  O   VAL    48      44.817 -18.697  10.796  1.00105.10           O
ATOM    374  N   GLN    49      44.599 -18.546   8.560  1.00130.60           N
ATOM    375  CA  GLN    49      43.507 -17.634   8.722  1.00130.60           C
ATOM    376  CB  GLN    49      43.725 -16.264   8.052  1.00130.60           C
ATOM    377  CG  GLN    49      43.927 -16.325   6.538  1.00130.60           C
ATOM    378  CD  GLN    49      45.386 -16.679   6.288  1.00130.60           C
ATOM    379  OE1 GLN    49      46.151 -16.907   7.223  1.00130.60           O
ATOM    380  NE2 GLN    49      45.789 -16.714   4.990  1.00130.60           N
ATOM    381  C   GLN    49      42.242 -18.224   8.193  1.00130.60           C
ATOM    382  O   GLN    49      42.245 -19.022   7.256  1.00130.60           O
ATOM    383  N   ARG    50      41.115 -17.841   8.828  1.00146.90           N
ATOM    384  CA  ARG    50      39.818 -18.309   8.438  1.00146.90           C
ATOM    385  CB  ARG    50      39.253 -19.353   9.414  1.00146.90           C
ATOM    386  CG  ARG    50      40.120 -20.607   9.533  1.00146.90           C
ATOM    387  CD  ARG    50      39.428 -21.894   9.082  1.00146.90           C
ATOM    388  NE  ARG    50      39.095 -21.755   7.639  1.00146.90           N
ATOM    389  CZ  ARG    50      40.046 -22.009   6.695  1.00146.90           C
ATOM    390  NH1 ARG    50      41.324 -22.302   7.077  1.00146.90           N
ATOM    391  NH2 ARG    50      39.720 -21.961   5.371  1.00146.90           N
ATOM    392  C   ARG    50      38.888 -17.136   8.487  1.00146.90           C
ATOM    393  O   ARG    50      39.115 -16.179   9.227  1.00146.90           O
ATOM    394  N   ALA    51      37.818 -17.168   7.668  1.00 45.19           N
ATOM    395  CA  ALA    51      36.868 -16.090   7.694  1.00 45.19           C
ATOM    396  CB  ALA    51      35.990 -16.014   6.433  1.00 45.19           C
ATOM    397  C   ALA    51      35.966 -16.284   8.878  1.00 45.19           C
ATOM    398  O   ALA    51      35.549 -17.402   9.174  1.00 45.19           O
ATOM    399  N   TYR    52      35.662 -15.185   9.604  1.00 86.86           N
ATOM    400  CA  TYR    52      34.768 -15.224  10.731  1.00 86.86           C
ATOM    401  CB  TYR    52      35.455 -15.138  12.108  1.00 86.86           C
ATOM    402  CG  TYR    52      36.071 -16.432  12.511  1.00 86.86           C
ATOM    403  CD1 TYR    52      37.313 -16.813  12.063  1.00 86.86           C
ATOM    404  CD2 TYR    52      35.390 -17.258  13.375  1.00 86.86           C
ATOM    405  CE1 TYR    52      37.858 -18.011  12.465  1.00 86.86           C
ATOM    406  CE2 TYR    52      35.929 -18.455  13.780  1.00 86.86           C
ATOM    407  CZ  TYR    52      37.166 -18.832  13.323  1.00 86.86           C
ATOM    408  OH  TYR    52      37.724 -20.060  13.737  1.00 86.86           O
ATOM    409  C   TYR    52      33.902 -14.006  10.700  1.00 86.86           C
ATOM    410  O   TYR    52      34.381 -12.905  10.443  1.00 86.86           O
ATOM    411  N   SER    53      32.596 -14.166  10.992  1.00 36.47           N
ATOM    412  CA  SER    53      31.732 -13.024  11.063  1.00 36.47           C
ATOM    413  CB  SER    53      30.237 -13.368  10.952  1.00 36.47           C
ATOM    414  OG  SER    53      29.956 -13.914   9.671  1.00 36.47           O
ATOM    415  C   SER    53      31.959 -12.406  12.406  1.00 36.47           C
ATOM    416  O   SER    53      32.325 -13.086  13.363  1.00 36.47           O
ATOM    417  N   TYR    54      31.743 -11.085  12.513  1.00175.20           N
ATOM    418  CA  TYR    54      31.971 -10.415  13.758  1.00175.20           C
ATOM    419  CB  TYR    54      32.486  -8.995  13.478  1.00175.20           C
ATOM    420  CG  TYR    54      32.707  -8.326  14.766  1.00175.20           C
ATOM    421  CD1 TYR    54      33.601  -8.846  15.677  1.00175.20           C
ATOM    422  CD2 TYR    54      32.050  -7.157  15.022  1.00175.20           C
ATOM    423  CE1 TYR    54      33.799  -8.211  16.876  1.00175.20           C
ATOM    424  CE2 TYR    54      32.254  -6.527  16.213  1.00175.20           C
ATOM    425  CZ  TYR    54      33.112  -7.052  17.129  1.00175.20           C
ATOM    426  OH  TYR    54      33.273  -6.364  18.333  1.00175.20           O
ATOM    427  C   TYR    54      30.676 -10.414  14.525  1.00175.20           C
ATOM    428  O   TYR    54      29.661  -9.897  14.066  1.00175.20           O
ATOM    429  N   VAL    55      30.690 -11.056  15.715  1.00164.64           N
ATOM    430  CA  VAL    55      29.546 -11.253  16.571  1.00164.64           C
ATOM    431  CB  VAL    55      29.608 -12.448  17.482  1.00164.64           C
ATOM    432  CG1 VAL    55      29.993 -13.686  16.657  1.00164.64           C
ATOM    433  CG2 VAL    55      30.467 -12.133  18.703  1.00164.64           C
ATOM    434  C   VAL    55      29.197 -10.060  17.420  1.00164.64           C
ATOM    435  O   VAL    55      28.218 -10.129  18.160  1.00164.64           O
ATOM    436  N   ASN    56      30.028  -8.998  17.468  1.00119.90           N
ATOM    437  CA  ASN    56      29.717  -7.899  18.357  1.00119.90           C
ATOM    438  CB  ASN    56      30.903  -7.499  19.253  1.00119.90           C
ATOM    439  CG  ASN    56      30.384  -6.686  20.432  1.00119.90           C
ATOM    440  OD1 ASN    56      29.178  -6.559  20.637  1.00119.90           O
ATOM    441  ND2 ASN    56      31.322  -6.121  21.238  1.00119.90           N
ATOM    442  C   ASN    56      29.313  -6.681  17.562  1.00119.90           C
ATOM    443  O   ASN    56      29.544  -6.602  16.359  1.00119.90           O
ATOM    444  N   SER    57      28.653  -5.699  18.221  1.00 40.94           N
ATOM    445  CA  SER    57      28.228  -4.486  17.567  1.00 40.94           C
ATOM    446  CB  SER    57      27.176  -3.695  18.364  1.00 40.94           C
ATOM    447  OG  SER    57      27.730  -3.241  19.589  1.00 40.94           O
ATOM    448  C   SER    57      29.426  -3.597  17.373  1.00 40.94           C
ATOM    449  O   SER    57      30.376  -3.616  18.154  1.00 40.94           O
ATOM    450  N   PRO    58      29.379  -2.801  16.337  1.00154.68           N
ATOM    451  CA  PRO    58      30.476  -1.935  15.979  1.00154.68           C
ATOM    452  CD  PRO    58      28.554  -3.143  15.190  1.00154.68           C
ATOM    453  CB  PRO    58      30.138  -1.398  14.589  1.00154.68           C
ATOM    454  CG  PRO    58      29.241  -2.491  13.980  1.00154.68           C
ATOM    455  C   PRO    58      30.771  -0.847  16.966  1.00154.68           C
ATOM    456  O   PRO    58      31.859  -0.276  16.903  1.00154.68           O
ATOM    457  N   ASP    59      29.811  -0.495  17.838  1.00 53.49           N
ATOM    458  CA  ASP    59      30.001   0.557  18.798  1.00 53.49           C
ATOM    459  CB  ASP    59      28.692   0.944  19.512  1.00 53.49           C
ATOM    460  CG  ASP    59      28.948   2.161  20.393  1.00 53.49           C
ATOM    461  OD1 ASP    59      29.722   2.036  21.380  1.00 53.49           O
ATOM    462  OD2 ASP    59      28.356   3.233  20.097  1.00 53.49           O
ATOM    463  C   ASP    59      30.993   0.148  19.847  1.00 53.49           C
ATOM    464  O   ASP    59      31.771   0.975  20.321  1.00 53.49           O
ATOM    465  N   ASN    60      30.989  -1.145  20.230  1.00 92.84           N
ATOM    466  CA  ASN    60      31.771  -1.651  21.330  1.00 92.84           C
ATOM    467  CB  ASN    60      31.368  -3.088  21.717  1.00 92.84           C
ATOM    468  CG  ASN    60      31.942  -3.432  23.085  1.00 92.84           C
ATOM    469  OD1 ASN    60      33.155  -3.531  23.265  1.00 92.84           O
ATOM    470  ND2 ASN    60      31.039  -3.627  24.083  1.00 92.84           N
ATOM    471  C   ASN    60      33.241  -1.636  21.022  1.00 92.84           C
ATOM    472  O   ASN    60      33.688  -1.793  19.888  1.00 92.84           O
ATOM    473  N   PRO    61      33.974  -1.392  22.080  1.00113.65           N
ATOM    474  CA  PRO    61      35.415  -1.324  22.043  1.00113.65           C
ATOM    475  CD  PRO    61      33.424  -0.527  23.113  1.00113.65           C
ATOM    476  CB  PRO    61      35.834  -0.610  23.327  1.00113.65           C
ATOM    477  CG  PRO    61      34.615   0.255  23.684  1.00113.65           C
ATOM    478  C   PRO    61      36.146  -2.622  21.853  1.00113.65           C
ATOM    479  O   PRO    61      37.348  -2.568  21.608  1.00113.65           O
ATOM    480  N   ASP    62      35.493  -3.789  22.023  1.00 90.65           N
ATOM    481  CA  ASP    62      36.178  -5.046  21.866  1.00 90.65           C
ATOM    482  CB  ASP    62      36.191  -5.898  23.147  1.00 90.65           C
ATOM    483  CG  ASP    62      37.117  -5.221  24.148  1.00 90.65           C
ATOM    484  OD1 ASP    62      37.863  -4.295  23.730  1.00 90.65           O
ATOM    485  OD2 ASP    62      37.096  -5.625  25.342  1.00 90.65           O
ATOM    486  C   ASP    62      35.448  -5.813  20.817  1.00 90.65           C
ATOM    487  O   ASP    62      34.405  -5.351  20.367  1.00 90.65           O
ATOM    488  N   LEU    63      35.991  -6.987  20.395  1.00 71.18           N
ATOM    489  CA  LEU    63      35.415  -7.810  19.356  1.00 71.18           C
ATOM    490  CB  LEU    63      36.417  -8.157  18.236  1.00 71.18           C
ATOM    491  CG  LEU    63      36.988  -6.954  17.457  1.00 71.18           C
ATOM    492  CD1 LEU    63      37.969  -7.419  16.369  1.00 71.18           C
ATOM    493  CD2 LEU    63      35.876  -6.058  16.886  1.00 71.18           C
ATOM    494  C   LEU    63      35.013  -9.124  19.956  1.00 71.18           C
ATOM    495  O   LEU    63      35.586  -9.564  20.950  1.00 71.18           O
ATOM    496  N   GLU    64      33.989  -9.783  19.370  1.00 50.43           N
ATOM    497  CA  GLU    64      33.599 -11.068  19.874  1.00 50.43           C
ATOM    498  CB  GLU    64      32.312 -11.031  20.716  1.00 50.43           C
ATOM    499  CG  GLU    64      31.945 -12.386  21.322  1.00 50.43           C
ATOM    500  CD  GLU    64      30.707 -12.196  22.185  1.00 50.43           C
ATOM    501  OE1 GLU    64      30.764 -11.357  23.123  1.00 50.43           O
ATOM    502  OE2 GLU    64      29.688 -12.886  21.917  1.00 50.43           O
ATOM    503  C   GLU    64      33.393 -11.980  18.704  1.00 50.43           C
ATOM    504  O   GLU    64      32.963 -11.543  17.636  1.00 50.43           O
ATOM    505  N   PHE    65      33.701 -13.282  18.876  1.00 52.12           N
ATOM    506  CA  PHE    65      33.537 -14.223  17.803  1.00 52.12           C
ATOM    507  CB  PHE    65      34.870 -14.704  17.196  1.00 52.12           C
ATOM    508  CG  PHE    65      35.524 -13.548  16.515  1.00 52.12           C
ATOM    509  CD1 PHE    65      35.154 -13.185  15.240  1.00 52.12           C
ATOM    510  CD2 PHE    65      36.515 -12.831  17.146  1.00 52.12           C
ATOM    511  CE1 PHE    65      35.758 -12.122  14.608  1.00 52.12           C
ATOM    512  CE2 PHE    65      37.123 -11.768  16.519  1.00 52.12           C
ATOM    513  CZ  PHE    65      36.744 -11.409  15.248  1.00 52.12           C
ATOM    514  C   PHE    65      32.823 -15.438  18.323  1.00 52.12           C
ATOM    515  O   PHE    65      32.987 -15.826  19.479  1.00 52.12           O
ATOM    516  N   TYR    66      31.997 -16.062  17.455  1.00 91.84           N
ATOM    517  CA  TYR    66      31.269 -17.263  17.770  1.00 91.84           C
ATOM    518  CB  TYR    66      29.759 -17.095  17.504  1.00 91.84           C
ATOM    519  CG  TYR    66      29.025 -18.354  17.814  1.00 91.84           C
ATOM    520  CD1 TYR    66      29.045 -18.893  19.078  1.00 91.84           C
ATOM    521  CD2 TYR    66      28.271 -18.969  16.841  1.00 91.84           C
ATOM    522  CE1 TYR    66      28.352 -20.048  19.356  1.00 91.84           C
ATOM    523  CE2 TYR    66      27.575 -20.122  17.113  1.00 91.84           C
ATOM    524  CZ  TYR    66      27.618 -20.666  18.373  1.00 91.84           C
ATOM    525  OH  TYR    66      26.906 -21.851  18.658  1.00 91.84           O
ATOM    526  C   TYR    66      31.843 -18.320  16.871  1.00 91.84           C
ATOM    527  O   TYR    66      31.756 -18.222  15.648  1.00 91.84           O
ATOM    528  N   LEU    67      32.446 -19.375  17.459  1.00157.06           N
ATOM    529  CA  LEU    67      33.205 -20.294  16.652  1.00157.06           C
ATOM    530  CB  LEU    67      34.709 -19.960  16.834  1.00157.06           C
ATOM    531  CG  LEU    67      35.792 -20.871  16.239  1.00157.06           C
ATOM    532  CD1 LEU    67      36.156 -21.983  17.225  1.00157.06           C
ATOM    533  CD2 LEU    67      35.410 -21.387  14.843  1.00157.06           C
ATOM    534  C   LEU    67      32.851 -21.743  16.891  1.00157.06           C
ATOM    535  O   LEU    67      32.353 -22.118  17.951  1.00157.06           O
ATOM    536  N   VAL    68      33.053 -22.584  15.844  1.00114.16           N
ATOM    537  CA  VAL    68      32.792 -24.005  15.864  1.00114.16           C
ATOM    538  CB  VAL    68      32.433 -24.607  14.535  1.00114.16           C
ATOM    539  CG1 VAL    68      31.089 -24.061  14.054  1.00114.16           C
ATOM    540  CG2 VAL    68      33.596 -24.348  13.562  1.00114.16           C
ATOM    541  C   VAL    68      34.048 -24.720  16.231  1.00114.16           C
ATOM    542  O   VAL    68      35.144 -24.206  16.042  1.00114.16           O
ATOM    543  N   THR    69      33.923 -25.944  16.776  1.00 41.51           N
ATOM    544  CA  THR    69      35.089 -26.707  17.099  1.00 41.51           C
ATOM    545  CB  THR    69      35.157 -27.122  18.539  1.00 41.51           C
ATOM    546  OG1 THR    69      35.142 -25.977  19.378  1.00 41.51           O
ATOM    547  CG2 THR    69      36.454 -27.920  18.758  1.00 41.51           C
ATOM    548  C   THR    69      35.025 -27.952  16.277  1.00 41.51           C
ATOM    549  O   THR    69      34.043 -28.693  16.327  1.00 41.51           O
ATOM    550  N   VAL    70      36.085 -28.212  15.488  1.00 48.76           N
ATOM    551  CA  VAL    70      36.084 -29.377  14.660  1.00 48.76           C
ATOM    552  CB  VAL    70      36.348 -29.077  13.214  1.00 48.76           C
ATOM    553  CG1 VAL    70      36.339 -30.402  12.440  1.00 48.76           C
ATOM    554  CG2 VAL    70      35.306 -28.058  12.721  1.00 48.76           C
ATOM    555  C   VAL    70      37.205 -30.241  15.139  1.00 48.76           C
ATOM    556  O   VAL    70      38.231 -29.741  15.597  1.00 48.76           O
ATOM    557  N   PRO    71      37.029 -31.532  15.067  1.00132.88           N
ATOM    558  CA  PRO    71      38.065 -32.420  15.512  1.00132.88           C
ATOM    559  CD  PRO    71      35.712 -32.138  15.169  1.00132.88           C
ATOM    560  CB  PRO    71      37.457 -33.818  15.467  1.00132.88           C
ATOM    561  CG  PRO    71      35.958 -33.554  15.721  1.00132.88           C
ATOM    562  C   PRO    71      39.327 -32.236  14.739  1.00132.88           C
ATOM    563  O   PRO    71      40.395 -32.235  15.348  1.00132.88           O
ATOM    564  N   ASP    72      39.245 -32.058  13.407  1.00143.15           N
ATOM    565  CA  ASP    72      40.459 -31.822  12.690  1.00143.15           C
ATOM    566  CB  ASP    72      40.423 -32.216  11.191  1.00143.15           C
ATOM    567  CG  ASP    72      39.263 -31.560  10.457  1.00143.15           C
ATOM    568  OD1 ASP    72      38.096 -31.797  10.865  1.00143.15           O
ATOM    569  OD2 ASP    72      39.529 -30.816   9.475  1.00143.15           O
ATOM    570  C   ASP    72      40.783 -30.385  12.902  1.00143.15           C
ATOM    571  O   ASP    72      41.306 -30.043  13.957  1.00143.15           O
ATOM    572  N   GLY    73      40.444 -29.489  11.958  1.00318.94           N
ATOM    573  CA  GLY    73      40.761 -28.115  12.168  1.00318.94           C
ATOM    574  C   GLY    73      42.209 -27.969  12.011  1.00318.94           C
ATOM    575  O   GLY    73      42.988 -28.714  12.597  1.00318.94           O
ATOM    576  N   LYS    74      42.635 -27.173  11.034  1.00183.29           N
ATOM    577  CA  LYS    74      43.975 -26.824  11.300  1.00183.29           C
ATOM    578  CB  LYS    74      44.645 -26.092  10.125  1.00183.29           C
ATOM    579  CG  LYS    74      46.175 -26.090  10.181  1.00183.29           C
ATOM    580  CD  LYS    74      46.787 -27.465   9.905  1.00183.29           C
ATOM    581  CE  LYS    74      48.315 -27.463   9.820  1.00183.29           C
ATOM    582  NZ  LYS    74      48.807 -28.832   9.547  1.00183.29           N
ATOM    583  C   LYS    74      43.824 -25.846  12.438  1.00183.29           C
ATOM    584  O   LYS    74      44.505 -25.922  13.459  1.00183.29           O
ATOM    585  N   LEU    75      42.893 -24.878  12.242  1.00 89.11           N
ATOM    586  CA  LEU    75      42.626 -23.790  13.151  1.00 89.11           C
ATOM    587  CB  LEU    75      41.909 -22.617  12.463  1.00 89.11           C
ATOM    588  CG  LEU    75      41.659 -21.432  13.413  1.00 89.11           C
ATOM    589  CD1 LEU    75      42.985 -20.844  13.922  1.00 89.11           C
ATOM    590  CD2 LEU    75      40.759 -20.372  12.761  1.00 89.11           C
ATOM    591  C   LEU    75      41.836 -24.123  14.381  1.00 89.11           C
ATOM    592  O   LEU    75      42.290 -23.900  15.502  1.00 89.11           O
ATOM    593  N   SER    76      40.638 -24.710  14.205  1.00114.29           N
ATOM    594  CA  SER    76      39.761 -24.991  15.311  1.00114.29           C
ATOM    595  CB  SER    76      38.455 -25.672  14.868  1.00114.29           C
ATOM    596  OG  SER    76      37.731 -24.824  13.991  1.00114.29           O
ATOM    597  C   SER    76      40.385 -25.911  16.329  1.00114.29           C
ATOM    598  O   SER    76      40.099 -25.681  17.503  1.00114.29           O
ATOM    599  N   PRO    77      41.146 -26.959  16.043  1.00102.54           N
ATOM    600  CA  PRO    77      41.643 -27.769  17.110  1.00102.54           C
ATOM    601  CD  PRO    77      42.029 -27.097  14.894  1.00102.54           C
ATOM    602  CB  PRO    77      42.538 -28.826  16.488  1.00102.54           C
ATOM    603  CG  PRO    77      43.157 -28.049  15.326  1.00102.54           C
ATOM    604  C   PRO    77      42.480 -26.918  18.011  1.00102.54           C
ATOM    605  O   PRO    77      42.503 -27.196  19.206  1.00102.54           O
ATOM    606  N   ARG    78      43.247 -25.961  17.439  1.00139.20           N
ATOM    607  CA  ARG    78      44.081 -25.058  18.179  1.00139.20           C
ATOM    608  CB  ARG    78      45.061 -24.244  17.312  1.00139.20           C
ATOM    609  CG  ARG    78      46.335 -24.959  16.856  1.00139.20           C
ATOM    610  CD  ARG    78      46.183 -25.886  15.651  1.00139.20           C
ATOM    611  NE  ARG    78      47.566 -26.189  15.181  1.00139.20           N
ATOM    612  CZ  ARG    78      47.840 -27.356  14.529  1.00139.20           C
ATOM    613  NH1 ARG    78      46.849 -28.270  14.321  1.00139.20           N
ATOM    614  NH2 ARG    78      49.108 -27.607  14.089  1.00139.20           N
ATOM    615  C   ARG    78      43.273 -24.018  18.890  1.00139.20           C
ATOM    616  O   ARG    78      43.477 -23.755  20.072  1.00139.20           O
ATOM    617  N   LEU    79      42.299 -23.435  18.170  1.00 81.58           N
ATOM    618  CA  LEU    79      41.537 -22.292  18.575  1.00 81.58           C
ATOM    619  CB  LEU    79      40.551 -21.840  17.484  1.00 81.58           C
ATOM    620  CG  LEU    79      39.855 -20.500  17.780  1.00 81.58           C
ATOM    621  CD1 LEU    79      40.870 -19.346  17.819  1.00 81.58           C
ATOM    622  CD2 LEU    79      38.709 -20.239  16.789  1.00 81.58           C
ATOM    623  C   LEU    79      40.766 -22.584  19.828  1.00 81.58           C
ATOM    624  O   LEU    79      40.576 -21.705  20.665  1.00 81.58           O
ATOM    625  N   ALA    80      40.312 -23.835  19.996  1.00 52.75           N
ATOM    626  CA  ALA    80      39.506 -24.247  21.111  1.00 52.75           C
ATOM    627  CB  ALA    80      39.156 -25.744  21.070  1.00 52.75           C
ATOM    628  C   ALA    80      40.266 -23.999  22.378  1.00 52.75           C
ATOM    629  O   ALA    80      39.680 -23.713  23.420  1.00 52.75           O
ATOM    630  N   ALA    81      41.599 -24.136  22.301  1.00 68.70           N
ATOM    631  CA  ALA    81      42.551 -24.005  23.367  1.00 68.70           C
ATOM    632  CB  ALA    81      43.987 -24.336  22.924  1.00 68.70           C
ATOM    633  C   ALA    81      42.573 -22.617  23.935  1.00 68.70           C
ATOM    634  O   ALA    81      42.941 -22.462  25.098  1.00 68.70           O
ATOM    635  N   LEU    82      42.200 -21.589  23.136  1.00203.54           N
ATOM    636  CA  LEU    82      42.355 -20.195  23.471  1.00203.54           C
ATOM    637  CB  LEU    82      41.483 -19.219  22.666  1.00203.54           C
ATOM    638  CG  LEU    82      42.008 -18.938  21.255  1.00203.54           C
ATOM    639  CD1 LEU    82      41.105 -17.943  20.521  1.00203.54           C
ATOM    640  CD2 LEU    82      43.466 -18.462  21.289  1.00203.54           C
ATOM    641  C   LEU    82      42.101 -19.881  24.908  1.00203.54           C
ATOM    642  O   LEU    82      41.127 -20.315  25.522  1.00203.54           O
ATOM    643  N   LYS    83      43.055 -19.101  25.457  1.00105.49           N
ATOM    644  CA  LYS    83      43.109 -18.665  26.819  1.00105.49           C
ATOM    645  CB  LYS    83      44.428 -19.064  27.494  1.00105.49           C
ATOM    646  CG  LYS    83      44.675 -20.573  27.499  1.00105.49           C
ATOM    647  CD  LYS    83      46.144 -20.938  27.711  1.00105.49           C
ATOM    648  CE  LYS    83      47.018 -20.629  26.493  1.00105.49           C
ATOM    649  NZ  LYS    83      48.423 -21.005  26.763  1.00105.49           N
ATOM    650  C   LYS    83      43.090 -17.165  26.792  1.00105.49           C
ATOM    651  O   LYS    83      43.228 -16.538  25.744  1.00105.49           O
ATOM    652  N   PRO    84      42.907 -16.595  27.950  1.00234.14           N
ATOM    653  CA  PRO    84      42.836 -15.160  28.095  1.00234.14           C
ATOM    654  CD  PRO    84      42.128 -17.281  28.969  1.00234.14           C
ATOM    655  CB  PRO    84      42.284 -14.917  29.498  1.00234.14           C
ATOM    656  CG  PRO    84      41.442 -16.172  29.782  1.00234.14           C
ATOM    657  C   PRO    84      44.122 -14.429  27.828  1.00234.14           C
ATOM    658  O   PRO    84      44.141 -13.205  27.825  1.00234.14           O
ATOM    659  N   GLY    85      45.256 -15.115  27.776  1.00145.12           N
ATOM    660  CA  GLY    85      46.487 -14.463  27.430  1.00145.12           C
ATOM    661  C   GLY    85      46.647 -14.308  25.951  1.00145.12           C
ATOM    662  O   GLY    85      47.264 -13.358  25.470  1.00145.12           O
ATOM    663  N   ASP    86      46.091 -15.276  25.203  1.00 95.76           N
ATOM    664  CA  ASP    86      46.368 -15.488  23.810  1.00 95.76           C
ATOM    665  CB  ASP    86      45.482 -16.571  23.167  1.00 95.76           C
ATOM    666  CG  ASP    86      45.952 -17.925  23.669  1.00 95.76           C
ATOM    667  OD1 ASP    86      45.464 -18.358  24.745  1.00 95.76           O
ATOM    668  OD2 ASP    86      46.800 -18.549  22.978  1.00 95.76           O
ATOM    669  C   ASP    86      46.226 -14.267  22.970  1.00 95.76           C
ATOM    670  O   ASP    86      45.429 -13.370  23.236  1.00 95.76           O
ATOM    671  N   GLU    87      47.061 -14.235  21.908  1.00 43.59           N
ATOM    672  CA  GLU    87      47.092 -13.183  20.936  1.00 43.59           C
ATOM    673  CB  GLU    87      48.517 -12.704  20.607  1.00 43.59           C
ATOM    674  CG  GLU    87      49.246 -12.054  21.781  1.00 43.59           C
ATOM    675  CD  GLU    87      50.678 -11.785  21.339  1.00 43.59           C
ATOM    676  OE1 GLU    87      51.003 -12.100  20.163  1.00 43.59           O
ATOM    677  OE2 GLU    87      51.469 -11.266  22.172  1.00 43.59           O
ATOM    678  C   GLU    87      46.556 -13.769  19.672  1.00 43.59           C
ATOM    679  O   GLU    87      46.728 -14.960  19.412  1.00 43.59           O
ATOM    680  N   VAL    88      45.861 -12.957  18.854  1.00 47.24           N
ATOM    681  CA  VAL    88      45.355 -13.505  17.636  1.00 47.24           C
ATOM    682  CB  VAL    88      43.929 -13.945  17.741  1.00 47.24           C
ATOM    683  CG1 VAL    88      43.511 -14.517  16.386  1.00 47.24           C
ATOM    684  CG2 VAL    88      43.800 -14.940  18.908  1.00 47.24           C
ATOM    685  C   VAL    88      45.474 -12.446  16.578  1.00 47.24           C
ATOM    686  O   VAL    88      45.561 -11.261  16.891  1.00 47.24           O
ATOM    687  N   GLN    89      45.499 -12.850  15.287  1.00 84.95           N
ATOM    688  CA  GLN    89      45.676 -11.901  14.220  1.00 84.95           C
ATOM    689  CB  GLN    89      46.732 -12.340  13.192  1.00 84.95           C
ATOM    690  CG  GLN    89      48.125 -12.522  13.798  1.00 84.95           C
ATOM    691  CD  GLN    89      48.611 -11.166  14.287  1.00 84.95           C
ATOM    692  OE1 GLN    89      48.222 -10.125  13.759  1.00 84.95           O
ATOM    693  NE2 GLN    89      49.485 -11.175  15.330  1.00 84.95           N
ATOM    694  C   GLN    89      44.379 -11.730  13.483  1.00 84.95           C
ATOM    695  O   GLN    89      43.624 -12.687  13.318  1.00 84.95           O
ATOM    696  N   VAL    90      44.087 -10.486  13.028  1.00109.72           N
ATOM    697  CA  VAL    90      42.874 -10.231  12.293  1.00109.72           C
ATOM    698  CB  VAL    90      41.764  -9.642  13.120  1.00109.72           C
ATOM    699  CG1 VAL    90      42.131  -8.210  13.526  1.00109.72           C
ATOM    700  CG2 VAL    90      40.458  -9.748  12.319  1.00109.72           C
ATOM    701  C   VAL    90      43.176  -9.304  11.139  1.00109.72           C
ATOM    702  O   VAL    90      44.249  -8.706  11.081  1.00109.72           O
ATOM    703  N   VAL    91      42.220  -9.171  10.183  1.00130.09           N
ATOM    704  CA  VAL    91      42.396  -8.385   8.978  1.00130.09           C
ATOM    705  CB  VAL    91      42.323  -9.205   7.724  1.00130.09           C
ATOM    706  CG1 VAL    91      43.477 -10.221   7.739  1.00130.09           C
ATOM    707  CG2 VAL    91      40.928  -9.848   7.632  1.00130.09           C
ATOM    708  C   VAL    91      41.302  -7.331   8.878  1.00130.09           C
ATOM    709  O   VAL    91      40.685  -6.989   9.885  1.00130.09           O
ATOM    710  N   SER    92      41.097  -6.731   7.664  1.00 73.87           N
ATOM    711  CA  SER    92      40.080  -5.723   7.391  1.00 73.87           C
ATOM    712  CB  SER    92      40.510  -4.689   6.337  1.00 73.87           C
ATOM    713  OG  SER    92      41.626  -3.949   6.809  1.00 73.87           O
ATOM    714  C   SER    92      38.829  -6.409   6.874  1.00 73.87           C
ATOM    715  O   SER    92      38.918  -7.442   6.214  1.00 73.87           O
ATOM    716  N   GLU    93      37.630  -5.819   7.135  1.00100.85           N
ATOM    717  CA  GLU    93      36.332  -6.417   6.863  1.00100.85           C
ATOM    718  CB  GLU    93      35.183  -5.884   7.741  1.00100.85           C
ATOM    719  CG  GLU    93      35.097  -6.470   9.149  1.00100.85           C
ATOM    720  CD  GLU    93      35.994  -5.673  10.081  1.00100.85           C
ATOM    721  OE1 GLU    93      36.613  -4.683   9.610  1.00100.85           O
ATOM    722  OE2 GLU    93      36.066  -6.046  11.282  1.00100.85           O
ATOM    723  C   GLU    93      35.818  -6.261   5.459  1.00100.85           C
ATOM    724  O   GLU    93      36.251  -5.399   4.697  1.00100.85           O
ATOM    725  N   ALA    94      34.851  -7.152   5.111  1.00 97.47           N
ATOM    726  CA  ALA    94      34.103  -7.172   3.875  1.00 97.47           C
ATOM    727  CB  ALA    94      34.925  -7.652   2.667  1.00 97.47           C
ATOM    728  C   ALA    94      32.982  -8.161   4.070  1.00 97.47           C
ATOM    729  O   ALA    94      33.052  -8.963   4.999  1.00 97.47           O
ATOM    730  N   ALA    95      31.898  -8.106   3.244  1.00310.52           N
ATOM    731  CA  ALA    95      30.842  -9.099   3.341  1.00310.52           C
ATOM    732  CB  ALA    95      30.386  -9.448   4.773  1.00310.52           C
ATOM    733  C   ALA    95      29.585  -8.628   2.666  1.00310.52           C
ATOM    734  O   ALA    95      29.396  -7.440   2.411  1.00310.52           O
ATOM    735  N   GLY    96      28.719  -9.611   2.321  1.00101.51           N
ATOM    736  CA  GLY    96      27.409  -9.483   1.733  1.00101.51           C
ATOM    737  C   GLY    96      26.337  -9.037   2.703  1.00101.51           C
ATOM    738  O   GLY    96      25.397  -8.350   2.300  1.00101.51           O
ATOM    739  N   PHE    97      26.407  -9.457   3.990  1.00102.65           N
ATOM    740  CA  PHE    97      25.326  -9.197   4.923  1.00102.65           C
ATOM    741  CB  PHE    97      25.382 -10.006   6.232  1.00102.65           C
ATOM    742  CG  PHE    97      25.139 -11.457   6.046  1.00102.65           C
ATOM    743  CD1 PHE    97      23.876 -11.922   5.768  1.00102.65           C
ATOM    744  CD2 PHE    97      26.168 -12.355   6.206  1.00102.65           C
ATOM    745  CE1 PHE    97      23.653 -13.268   5.616  1.00102.65           C
ATOM    746  CE2 PHE    97      25.948 -13.702   6.057  1.00102.65           C
ATOM    747  CZ  PHE    97      24.688 -14.160   5.758  1.00102.65           C
ATOM    748  C   PHE    97      25.406  -7.802   5.455  1.00102.65           C
ATOM    749  O   PHE    97      25.901  -7.594   6.563  1.00102.65           O
ATOM    750  N   PHE    98      24.820  -6.835   4.729  1.00121.67           N
ATOM    751  CA  PHE    98      24.880  -5.446   5.087  1.00121.67           C
ATOM    752  CB  PHE    98      25.772  -4.719   4.061  1.00121.67           C
ATOM    753  CG  PHE    98      26.188  -3.351   4.465  1.00121.67           C
ATOM    754  CD1 PHE    98      25.394  -2.261   4.202  1.00121.67           C
ATOM    755  CD2 PHE    98      27.398  -3.158   5.088  1.00121.67           C
ATOM    756  CE1 PHE    98      25.804  -1.003   4.572  1.00121.67           C
ATOM    757  CE2 PHE    98      27.810  -1.900   5.456  1.00121.67           C
ATOM    758  CZ  PHE    98      27.010  -0.816   5.199  1.00121.67           C
ATOM    759  C   PHE    98      23.482  -4.916   4.902  1.00121.67           C
ATOM    760  O   PHE    98      22.794  -5.291   3.955  1.00121.67           O
ATOM    761  N   VAL    99      23.032  -4.010   5.792  1.00105.84           N
ATOM    762  CA  VAL    99      21.699  -3.463   5.738  1.00105.84           C
ATOM    763  CB  VAL    99      21.401  -2.549   6.888  1.00105.84           C
ATOM    764  CG1 VAL    99      21.477  -3.356   8.195  1.00105.84           C
ATOM    765  CG2 VAL    99      22.374  -1.360   6.828  1.00105.84           C
ATOM    766  C   VAL    99      21.510  -2.652   4.493  1.00105.84           C
ATOM    767  O   VAL    99      20.415  -2.615   3.935  1.00105.84           O
ATOM    768  N   LEU   100      22.564  -1.955   4.032  1.00 96.09           N
ATOM    769  CA  LEU   100      22.432  -1.110   2.879  1.00 96.09           C
ATOM    770  CB  LEU   100      23.682  -0.263   2.586  1.00 96.09           C
ATOM    771  CG  LEU   100      23.739   1.029   3.428  1.00 96.09           C
ATOM    772  CD1 LEU   100      22.759   2.078   2.878  1.00 96.09           C
ATOM    773  CD2 LEU   100      23.475   0.757   4.918  1.00 96.09           C
ATOM    774  C   LEU   100      22.061  -1.911   1.671  1.00 96.09           C
ATOM    775  O   LEU   100      21.286  -1.442   0.843  1.00 96.09           O
ATOM    776  N   ASP   101      22.574  -3.146   1.540  1.00109.56           N
ATOM    777  CA  ASP   101      22.270  -3.969   0.400  1.00109.56           C
ATOM    778  CB  ASP   101      22.970  -5.338   0.460  1.00109.56           C
ATOM    779  CG  ASP   101      22.869  -5.994  -0.910  1.00109.56           C
ATOM    780  OD1 ASP   101      21.734  -6.341  -1.329  1.00109.56           O
ATOM    781  OD2 ASP   101      23.938  -6.163  -1.555  1.00109.56           O
ATOM    782  C   ASP   101      20.795  -4.186   0.410  1.00109.56           C
ATOM    783  O   ASP   101      20.176  -4.469  -0.617  1.00109.56           O
ATOM    784  N   GLU   102      20.188  -4.127   1.605  1.00 91.57           N
ATOM    785  CA  GLU   102      18.765  -4.174   1.608  1.00 91.57           C
ATOM    786  CB  GLU   102      18.189  -4.548   2.983  1.00 91.57           C
ATOM    787  CG  GLU   102      18.540  -5.969   3.426  1.00 91.57           C
ATOM    788  CD  GLU   102      18.150  -6.106   4.890  1.00 91.57           C
ATOM    789  OE1 GLU   102      17.790  -5.067   5.505  1.00 91.57           O
ATOM    790  OE2 GLU   102      18.214  -7.250   5.417  1.00 91.57           O
ATOM    791  C   GLU   102      18.379  -2.761   1.342  1.00 91.57           C
ATOM    792  O   GLU   102      17.735  -2.110   2.160  1.00 91.57           O
ATOM    793  N   VAL   103      18.769  -2.233   0.170  1.00 83.35           N
ATOM    794  CA  VAL   103      18.335  -0.904  -0.111  1.00 83.35           C
ATOM    795  CB  VAL   103      18.816  -0.293  -1.392  1.00 83.35           C
ATOM    796  CG1 VAL   103      18.018   1.001  -1.630  1.00 83.35           C
ATOM    797  CG2 VAL   103      20.326  -0.033  -1.291  1.00 83.35           C
ATOM    798  C   VAL   103      16.857  -0.972  -0.177  1.00 83.35           C
ATOM    799  O   VAL   103      16.204   0.003   0.190  1.00 83.35           O
ATOM    800  N   PRO   104      16.279  -2.063  -0.636  1.00171.20           N
ATOM    801  CA  PRO   104      14.857  -2.022  -0.605  1.00171.20           C
ATOM    802  CD  PRO   104      16.751  -2.769  -1.822  1.00171.20           C
ATOM    803  CB  PRO   104      14.380  -3.198  -1.446  1.00171.20           C
ATOM    804  CG  PRO   104      15.486  -3.314  -2.513  1.00171.20           C
ATOM    805  C   PRO   104      14.368  -1.923   0.799  1.00171.20           C
ATOM    806  O   PRO   104      14.689  -2.781   1.619  1.00171.20           O
ATOM    807  N   HIS   105      13.591  -0.863   1.090  1.00 84.04           N
ATOM    808  CA  HIS   105      13.114  -0.670   2.422  1.00 84.04           C
ATOM    809  ND1 HIS   105      11.695   1.879   0.729  1.00 84.04           N
ATOM    810  CG  HIS   105      11.598   1.332   1.989  1.00 84.04           C
ATOM    811  CB  HIS   105      12.761   0.789   2.766  1.00 84.04           C
ATOM    812  NE2 HIS   105       9.552   2.002   1.313  1.00 84.04           N
ATOM    813  CD2 HIS   105      10.283   1.415   2.330  1.00 84.04           C
ATOM    814  CE1 HIS   105      10.443   2.262   0.372  1.00 84.04           C
ATOM    815  C   HIS   105      11.893  -1.502   2.592  1.00 84.04           C
ATOM    816  O   HIS   105      11.182  -1.789   1.630  1.00 84.04           O
ATOM    817  N   CYS   106      11.644  -1.951   3.835  1.00100.81           N
ATOM    818  CA  CYS   106      10.473  -2.736   4.087  1.00100.81           C
ATOM    819  CB  CYS   106      10.632  -4.228   3.780  1.00100.81           C
ATOM    820  SG  CYS   106      11.695  -5.046   5.001  1.00100.81           S
ATOM    821  C   CYS   106      10.193  -2.651   5.551  1.00100.81           C
ATOM    822  O   CYS   106      10.922  -1.990   6.288  1.00100.81           O
ATOM    823  N   GLU   107       9.057  -3.242   5.978  1.00 69.13           N
ATOM    824  CA  GLU   107       8.648  -3.301   7.355  1.00 69.13           C
ATOM    825  CB  GLU   107       7.136  -3.531   7.528  1.00 69.13           C
ATOM    826  CG  GLU   107       6.285  -2.316   7.154  1.00 69.13           C
ATOM    827  CD  GLU   107       4.828  -2.664   7.424  1.00 69.13           C
ATOM    828  OE1 GLU   107       4.296  -3.572   6.732  1.00 69.13           O
ATOM    829  OE2 GLU   107       4.229  -2.027   8.333  1.00 69.13           O
ATOM    830  C   GLU   107       9.344  -4.362   8.164  1.00 69.13           C
ATOM    831  O   GLU   107       9.687  -4.117   9.319  1.00 69.13           O
ATOM    832  N   THR   108       9.564  -5.577   7.610  1.00 45.28           N
ATOM    833  CA  THR   108      10.074  -6.630   8.454  1.00 45.28           C
ATOM    834  CB  THR   108       9.115  -7.773   8.612  1.00 45.28           C
ATOM    835  OG1 THR   108       7.891  -7.311   9.162  1.00 45.28           O
ATOM    836  CG2 THR   108       9.750  -8.820   9.543  1.00 45.28           C
ATOM    837  C   THR   108      11.344  -7.198   7.902  1.00 45.28           C
ATOM    838  O   THR   108      11.508  -7.343   6.692  1.00 45.28           O
ATOM    839  N   LEU   109      12.283  -7.551   8.809  1.00123.35           N
ATOM    840  CA  LEU   109      13.551  -8.075   8.388  1.00123.35           C
ATOM    841  CB  LEU   109      14.728  -7.228   8.919  1.00123.35           C
ATOM    842  CG  LEU   109      16.092  -7.452   8.232  1.00123.35           C
ATOM    843  CD1 LEU   109      17.233  -6.808   9.036  1.00123.35           C
ATOM    844  CD2 LEU   109      16.353  -8.923   7.890  1.00123.35           C
ATOM    845  C   LEU   109      13.669  -9.453   8.984  1.00123.35           C
ATOM    846  O   LEU   109      13.656  -9.618  10.203  1.00123.35           O
ATOM    847  N   TRP   110      13.802 -10.489   8.131  1.00 65.72           N
ATOM    848  CA  TRP   110      13.909 -11.836   8.624  1.00 65.72           C
ATOM    849  CB  TRP   110      13.144 -12.864   7.772  1.00 65.72           C
ATOM    850  CG  TRP   110      11.639 -12.766   7.840  1.00 65.72           C
ATOM    851  CD2 TRP   110      10.794 -13.803   8.363  1.00 65.72           C
ATOM    852  CD1 TRP   110      10.810 -11.775   7.403  1.00 65.72           C
ATOM    853  NE1 TRP   110       9.500 -12.125   7.630  1.00 65.72           N
ATOM    854  CE2 TRP   110       9.476 -13.373   8.217  1.00 65.72           C
ATOM    855  CE3 TRP   110      11.093 -15.016   8.913  1.00 65.72           C
ATOM    856  CZ2 TRP   110       8.431 -14.155   8.622  1.00 65.72           C
ATOM    857  CZ3 TRP   110      10.038 -15.799   9.325  1.00 65.72           C
ATOM    858  CH2 TRP   110       8.733 -15.377   9.182  1.00 65.72           C
ATOM    859  C   TRP   110      15.352 -12.226   8.560  1.00 65.72           C
ATOM    860  O   TRP   110      16.007 -12.063   7.532  1.00 65.72           O
ATOM    861  N   MET   111      15.889 -12.742   9.682  1.00 64.21           N
ATOM    862  CA  MET   111      17.257 -13.173   9.711  1.00 64.21           C
ATOM    863  CB  MET   111      18.018 -12.641  10.934  1.00 64.21           C
ATOM    864  CG  MET   111      18.131 -11.117  10.948  1.00 64.21           C
ATOM    865  SD  MET   111      18.887 -10.431  12.449  1.00 64.21           S
ATOM    866  CE  MET   111      18.878  -8.729  11.822  1.00 64.21           C
ATOM    867  C   MET   111      17.218 -14.664   9.837  1.00 64.21           C
ATOM    868  O   MET   111      16.882 -15.191  10.896  1.00 64.21           O
ATOM    869  N   LEU   112      17.585 -15.388   8.760  1.00 61.44           N
ATOM    870  CA  LEU   112      17.500 -16.822   8.796  1.00 61.44           C
ATOM    871  CB  LEU   112      16.968 -17.415   7.480  1.00 61.44           C
ATOM    872  CG  LEU   112      15.633 -16.798   7.015  1.00 61.44           C
ATOM    873  CD1 LEU   112      15.063 -17.551   5.803  1.00 61.44           C
ATOM    874  CD2 LEU   112      14.631 -16.653   8.171  1.00 61.44           C
ATOM    875  C   LEU   112      18.881 -17.377   8.990  1.00 61.44           C
ATOM    876  O   LEU   112      19.779 -17.111   8.191  1.00 61.44           O
ATOM    877  N   ALA   113      19.086 -18.189  10.053  1.00 49.65           N
ATOM    878  CA  ALA   113      20.408 -18.704  10.290  1.00 49.65           C
ATOM    879  CB  ALA   113      21.222 -17.861  11.286  1.00 49.65           C
ATOM    880  C   ALA   113      20.349 -20.090  10.850  1.00 49.65           C
ATOM    881  O   ALA   113      19.349 -20.515  11.428  1.00 49.65           O
ATOM    882  N   THR   114      21.456 -20.837  10.653  1.00109.94           N
ATOM    883  CA  THR   114      21.581 -22.170  11.158  1.00109.94           C
ATOM    884  CB  THR   114      21.488 -23.201  10.072  1.00109.94           C
ATOM    885  OG1 THR   114      20.269 -23.063   9.360  1.00109.94           O
ATOM    886  CG2 THR   114      21.540 -24.589  10.715  1.00109.94           C
ATOM    887  C   THR   114      22.956 -22.277  11.752  1.00109.94           C
ATOM    888  O   THR   114      23.925 -21.766  11.194  1.00109.94           O
ATOM    889  N   GLY   115      23.070 -22.935  12.922  1.00 41.91           N
ATOM    890  CA  GLY   115      24.348 -23.159  13.535  1.00 41.91           C
ATOM    891  C   GLY   115      25.012 -21.851  13.843  1.00 41.91           C
ATOM    892  O   GLY   115      24.440 -20.953  14.456  1.00 41.91           O
ATOM    893  N   THR   116      26.278 -21.753  13.406  1.00 91.91           N
ATOM    894  CA  THR   116      27.206 -20.674  13.574  1.00 91.91           C
ATOM    895  CB  THR   116      28.579 -21.137  13.272  1.00 91.91           C
ATOM    896  OG1 THR   116      28.563 -21.875  12.060  1.00 91.91           O
ATOM    897  CG2 THR   116      29.019 -22.024  14.445  1.00 91.91           C
ATOM    898  C   THR   116      26.815 -19.473  12.770  1.00 91.91           C
ATOM    899  O   THR   116      27.324 -18.375  12.978  1.00 91.91           O
ATOM    900  N   ALA   117      25.894 -19.667  11.822  1.00 73.89           N
ATOM    901  CA  ALA   117      25.382 -18.680  10.919  1.00 73.89           C
ATOM    902  CB  ALA   117      24.275 -19.279  10.070  1.00 73.89           C
ATOM    903  C   ALA   117      24.802 -17.538  11.706  1.00 73.89           C
ATOM    904  O   ALA   117      24.551 -16.461  11.167  1.00 73.89           O
ATOM    905  N   ILE   118      24.474 -17.794  12.981  1.00149.87           N
ATOM    906  CA  ILE   118      23.917 -16.852  13.915  1.00149.87           C
ATOM    907  CB  ILE   118      23.644 -17.473  15.255  1.00149.87           C
ATOM    908  CG1 ILE   118      22.805 -16.523  16.126  1.00149.87           C
ATOM    909  CG2 ILE   118      24.994 -17.862  15.879  1.00149.87           C
ATOM    910  CD1 ILE   118      21.386 -16.308  15.600  1.00149.87           C
ATOM    911  C   ILE   118      24.859 -15.697  14.149  1.00149.87           C
ATOM    912  O   ILE   118      24.418 -14.590  14.462  1.00149.87           O
ATOM    913  N   GLY   119      26.183 -15.920  14.023  1.00 60.87           N
ATOM    914  CA  GLY   119      27.162 -14.951  14.448  1.00 60.87           C
ATOM    915  C   GLY   119      26.985 -13.570  13.864  1.00 60.87           C
ATOM    916  O   GLY   119      26.971 -12.621  14.647  1.00 60.87           O
ATOM    917  N   PRO   120      26.855 -13.345  12.583  1.00 80.20           N
ATOM    918  CA  PRO   120      26.715 -12.011  12.047  1.00 80.20           C
ATOM    919  CD  PRO   120      26.761 -14.383  11.574  1.00 80.20           C
ATOM    920  CB  PRO   120      26.711 -12.192  10.529  1.00 80.20           C
ATOM    921  CG  PRO   120      26.243 -13.647  10.326  1.00 80.20           C
ATOM    922  C   PRO   120      25.477 -11.330  12.553  1.00 80.20           C
ATOM    923  O   PRO   120      25.459 -10.103  12.653  1.00 80.20           O
ATOM    924  N   TYR   121      24.425 -12.107  12.855  1.00 80.12           N
ATOM    925  CA  TYR   121      23.160 -11.605  13.311  1.00 80.12           C
ATOM    926  CB  TYR   121      22.048 -12.668  13.327  1.00 80.12           C
ATOM    927  CG  TYR   121      21.871 -13.094  11.911  1.00 80.12           C
ATOM    928  CD1 TYR   121      21.395 -12.209  10.971  1.00 80.12           C
ATOM    929  CD2 TYR   121      22.165 -14.381  11.524  1.00 80.12           C
ATOM    930  CE1 TYR   121      21.228 -12.597   9.662  1.00 80.12           C
ATOM    931  CE2 TYR   121      21.999 -14.775  10.218  1.00 80.12           C
ATOM    932  CZ  TYR   121      21.533 -13.882   9.283  1.00 80.12           C
ATOM    933  OH  TYR   121      21.364 -14.288   7.942  1.00 80.12           O
ATOM    934  C   TYR   121      23.281 -11.020  14.680  1.00 80.12           C
ATOM    935  O   TYR   121      22.519 -10.127  15.046  1.00 80.12           O
ATOM    936  N   LEU   122      24.209 -11.550  15.495  1.00 55.23           N
ATOM    937  CA  LEU   122      24.368 -11.105  16.852  1.00 55.23           C
ATOM    938  CB  LEU   122      25.480 -11.857  17.601  1.00 55.23           C
ATOM    939  CG  LEU   122      25.185 -13.359  17.773  1.00 55.23           C
ATOM    940  CD1 LEU   122      26.299 -14.062  18.563  1.00 55.23           C
ATOM    941  CD2 LEU   122      23.789 -13.587  18.374  1.00 55.23           C
ATOM    942  C   LEU   122      24.714  -9.646  16.866  1.00 55.23           C
ATOM    943  O   LEU   122      24.292  -8.923  17.766  1.00 55.23           O
ATOM    944  N   SER   123      25.539  -9.182  15.909  1.00 42.39           N
ATOM    945  CA  SER   123      25.912  -7.793  15.856  1.00 42.39           C
ATOM    946  CB  SER   123      27.112  -7.535  14.928  1.00 42.39           C
ATOM    947  OG  SER   123      26.769  -7.840  13.584  1.00 42.39           O
ATOM    948  C   SER   123      24.765  -6.959  15.355  1.00 42.39           C
ATOM    949  O   SER   123      24.592  -5.817  15.779  1.00 42.39           O
ATOM    950  N   ILE   124      23.968  -7.509  14.417  1.00 49.10           N
ATOM    951  CA  ILE   124      22.872  -6.815  13.790  1.00 49.10           C
ATOM    952  CB  ILE   124      22.269  -7.594  12.660  1.00 49.10           C
ATOM    953  CG1 ILE   124      23.331  -7.889  11.588  1.00 49.10           C
ATOM    954  CG2 ILE   124      21.075  -6.787  12.125  1.00 49.10           C
ATOM    955  CD1 ILE   124      22.885  -8.928  10.560  1.00 49.10           C
ATOM    956  C   ILE   124      21.768  -6.525  14.767  1.00 49.10           C
ATOM    957  O   ILE   124      21.151  -5.462  14.725  1.00 49.10           O
ATOM    958  N   LEU   125      21.471  -7.490  15.654  1.00 86.30           N
ATOM    959  CA  LEU   125      20.415  -7.400  16.624  1.00 86.30           C
ATOM    960  CB  LEU   125      20.243  -8.679  17.456  1.00 86.30           C
ATOM    961  CG  LEU   125      19.798  -9.904  16.646  1.00 86.30           C
ATOM    962  CD1 LEU   125      19.595 -11.111  17.575  1.00 86.30           C
ATOM    963  CD2 LEU   125      18.565  -9.596  15.782  1.00 86.30           C
ATOM    964  C   LEU   125      20.700  -6.309  17.606  1.00 86.30           C
ATOM    965  O   LEU   125      19.778  -5.791  18.232  1.00 86.30           O
ATOM    966  N   ARG   126      21.985  -5.990  17.851  1.00224.42           N
ATOM    967  CA  ARG   126      22.268  -4.966  18.815  1.00224.42           C
ATOM    968  CB  ARG   126      23.492  -5.306  19.681  1.00224.42           C
ATOM    969  CG  ARG   126      23.673  -4.395  20.896  1.00224.42           C
ATOM    970  CD  ARG   126      22.697  -4.708  22.032  1.00224.42           C
ATOM    971  NE  ARG   126      23.006  -6.089  22.501  1.00224.42           N
ATOM    972  CZ  ARG   126      22.664  -6.480  23.762  1.00224.42           C
ATOM    973  NH1 ARG   126      22.036  -5.605  24.602  1.00224.42           N
ATOM    974  NH2 ARG   126      22.956  -7.744  24.187  1.00224.42           N
ATOM    975  C   ARG   126      22.600  -3.697  18.092  1.00224.42           C
ATOM    976  O   ARG   126      23.284  -2.835  18.641  1.00224.42           O
ATOM    977  N   LEU   127      22.081  -3.515  16.863  1.00 99.47           N
ATOM    978  CA  LEU   127      22.396  -2.319  16.138  1.00 99.47           C
ATOM    979  CB  LEU   127      22.772  -2.604  14.669  1.00 99.47           C
ATOM    980  CG  LEU   127      23.484  -1.449  13.932  1.00 99.47           C
ATOM    981  CD1 LEU   127      23.599  -1.743  12.428  1.00 99.47           C
ATOM    982  CD2 LEU   127      22.871  -0.079  14.240  1.00 99.47           C
ATOM    983  C   LEU   127      21.142  -1.497  16.161  1.00 99.47           C
ATOM    984  O   LEU   127      20.078  -1.960  15.764  1.00 99.47           O
ATOM    985  N   GLY   128      21.237  -0.236  16.616  1.00 34.64           N
ATOM    986  CA  GLY   128      20.083   0.607  16.772  1.00 34.64           C
ATOM    987  C   GLY   128      19.427   0.853  15.450  1.00 34.64           C
ATOM    988  O   GLY   128      18.215   1.043  15.375  1.00 34.64           O
ATOM    989  N   LYS   129      20.231   0.896  14.376  1.00 96.81           N
ATOM    990  CA  LYS   129      19.773   1.237  13.062  1.00 96.81           C
ATOM    991  CB  LYS   129      20.931   1.298  12.050  1.00 96.81           C
ATOM    992  CG  LYS   129      20.505   1.682  10.633  1.00 96.81           C
ATOM    993  CD  LYS   129      21.674   2.126   9.750  1.00 96.81           C
ATOM    994  CE  LYS   129      22.938   1.283   9.937  1.00 96.81           C
ATOM    995  NZ  LYS   129      22.718  -0.085   9.421  1.00 96.81           N
ATOM    996  C   LYS   129      18.746   0.271  12.544  1.00 96.81           C
ATOM    997  O   LYS   129      17.763   0.699  11.941  1.00 96.81           O
ATOM    998  N   ASP   130      18.912  -1.050  12.759  1.00109.54           N
ATOM    999  CA  ASP   130      17.958  -1.947  12.161  1.00109.54           C
ATOM   1000  CB  ASP   130      18.289  -3.458  12.263  1.00109.54           C
ATOM   1001  CG  ASP   130      18.116  -4.018  13.670  1.00109.54           C
ATOM   1002  OD1 ASP   130      18.211  -3.248  14.659  1.00109.54           O
ATOM   1003  OD2 ASP   130      17.879  -5.251  13.769  1.00109.54           O
ATOM   1004  C   ASP   130      16.612  -1.702  12.765  1.00109.54           C
ATOM   1005  O   ASP   130      15.586  -1.889  12.113  1.00109.54           O
ATOM   1006  N   LEU   131      16.584  -1.301  14.049  1.00134.52           N
ATOM   1007  CA  LEU   131      15.357  -1.028  14.735  1.00134.52           C
ATOM   1008  CB  LEU   131      15.561  -0.720  16.228  1.00134.52           C
ATOM   1009  CG  LEU   131      14.248  -0.419  16.976  1.00134.52           C
ATOM   1010  CD1 LEU   131      13.317  -1.641  16.989  1.00134.52           C
ATOM   1011  CD2 LEU   131      14.522   0.135  18.382  1.00134.52           C
ATOM   1012  C   LEU   131      14.706   0.170  14.126  1.00134.52           C
ATOM   1013  O   LEU   131      13.483   0.246  14.037  1.00134.52           O
ATOM   1014  N   ASP   132      15.511   1.170  13.731  1.00 33.31           N
ATOM   1015  CA  ASP   132      14.943   2.353  13.160  1.00 33.31           C
ATOM   1016  CB  ASP   132      15.990   3.446  12.890  1.00 33.31           C
ATOM   1017  CG  ASP   132      16.459   3.984  14.235  1.00 33.31           C
ATOM   1018  OD1 ASP   132      15.852   3.601  15.270  1.00 33.31           O
ATOM   1019  OD2 ASP   132      17.429   4.789  14.245  1.00 33.31           O
ATOM   1020  C   ASP   132      14.294   2.014  11.853  1.00 33.31           C
ATOM   1021  O   ASP   132      13.201   2.493  11.557  1.00 33.31           O
ATOM   1022  N   ARG   133      14.977   1.190  11.034  1.00107.31           N
ATOM   1023  CA  ARG   133      14.546   0.827   9.709  1.00107.31           C
ATOM   1024  CB  ARG   133      15.658   0.148   8.893  1.00107.31           C
ATOM   1025  CG  ARG   133      16.844   1.074   8.612  1.00107.31           C
ATOM   1026  CD  ARG   133      17.881   0.470   7.664  1.00107.31           C
ATOM   1027  NE  ARG   133      17.331   0.571   6.283  1.00107.31           N
ATOM   1028  CZ  ARG   133      17.870  -0.179   5.278  1.00107.31           C
ATOM   1029  NH1 ARG   133      18.897  -1.038   5.542  1.00107.31           N
ATOM   1030  NH2 ARG   133      17.381  -0.074   4.009  1.00107.31           N
ATOM   1031  C   ARG   133      13.345  -0.083   9.676  1.00107.31           C
ATOM   1032  O   ARG   133      12.498   0.066   8.795  1.00107.31           O
ATOM   1033  N   PHE   134      13.222  -1.057  10.606  1.00 66.90           N
ATOM   1034  CA  PHE   134      12.160  -2.015  10.431  1.00 66.90           C
ATOM   1035  CB  PHE   134      12.668  -3.464  10.316  1.00 66.90           C
ATOM   1036  CG  PHE   134      13.560  -3.560   9.126  1.00 66.90           C
ATOM   1037  CD1 PHE   134      13.040  -3.705   7.861  1.00 66.90           C
ATOM   1038  CD2 PHE   134      14.927  -3.514   9.280  1.00 66.90           C
ATOM   1039  CE1 PHE   134      13.872  -3.796   6.770  1.00 66.90           C
ATOM   1040  CE2 PHE   134      15.762  -3.606   8.192  1.00 66.90           C
ATOM   1041  CZ  PHE   134      15.235  -3.747   6.932  1.00 66.90           C
ATOM   1042  C   PHE   134      11.217  -2.008  11.597  1.00 66.90           C
ATOM   1043  O   PHE   134      11.578  -1.648  12.716  1.00 66.90           O
ATOM   1044  N   LYS   135       9.943  -2.365  11.316  1.00104.54           N
ATOM   1045  CA  LYS   135       8.890  -2.485  12.285  1.00104.54           C
ATOM   1046  CB  LYS   135       7.520  -2.674  11.612  1.00104.54           C
ATOM   1047  CG  LYS   135       6.348  -2.804  12.585  1.00104.54           C
ATOM   1048  CD  LYS   135       4.986  -2.668  11.901  1.00104.54           C
ATOM   1049  CE  LYS   135       3.799  -2.895  12.839  1.00104.54           C
ATOM   1050  NZ  LYS   135       3.723  -4.324  13.218  1.00104.54           N
ATOM   1051  C   LYS   135       9.137  -3.681  13.158  1.00104.54           C
ATOM   1052  O   LYS   135       9.021  -3.598  14.380  1.00104.54           O
ATOM   1053  N   ASN   136       9.483  -4.833  12.544  1.00 58.14           N
ATOM   1054  CA  ASN   136       9.707  -6.030  13.303  1.00 58.14           C
ATOM   1055  CB  ASN   136       8.548  -7.036  13.228  1.00 58.14           C
ATOM   1056  CG  ASN   136       7.373  -6.459  14.005  1.00 58.14           C
ATOM   1057  OD1 ASN   136       6.320  -6.168  13.440  1.00 58.14           O
ATOM   1058  ND2 ASN   136       7.557  -6.288  15.342  1.00 58.14           N
ATOM   1059  C   ASN   136      10.921  -6.715  12.761  1.00 58.14           C
ATOM   1060  O   ASN   136      11.209  -6.646  11.566  1.00 58.14           O
ATOM   1061  N   LEU   137      11.682  -7.387  13.650  1.00110.32           N
ATOM   1062  CA  LEU   137      12.850  -8.102  13.218  1.00110.32           C
ATOM   1063  CB  LEU   137      14.161  -7.536  13.797  1.00110.32           C
ATOM   1064  CG  LEU   137      15.454  -8.203  13.276  1.00110.32           C
ATOM   1065  CD1 LEU   137      15.626  -9.643  13.785  1.00110.32           C
ATOM   1066  CD2 LEU   137      15.543  -8.099  11.745  1.00110.32           C
ATOM   1067  C   LEU   137      12.689  -9.500  13.722  1.00110.32           C
ATOM   1068  O   LEU   137      12.513  -9.719  14.920  1.00110.32           O
ATOM   1069  N   VAL   138      12.756 -10.493  12.813  1.00 43.77           N
ATOM   1070  CA  VAL   138      12.573 -11.854  13.227  1.00 43.77           C
ATOM   1071  CB  VAL   138      11.600 -12.599  12.359  1.00 43.77           C
ATOM   1072  CG1 VAL   138      11.517 -14.058  12.840  1.00 43.77           C
ATOM   1073  CG2 VAL   138      10.256 -11.852  12.384  1.00 43.77           C
ATOM   1074  C   VAL   138      13.890 -12.558  13.130  1.00 43.77           C
ATOM   1075  O   VAL   138      14.499 -12.621  12.062  1.00 43.77           O
ATOM   1076  N   LEU   139      14.364 -13.117  14.261  1.00119.94           N
ATOM   1077  CA  LEU   139      15.621 -13.804  14.233  1.00119.94           C
ATOM   1078  CB  LEU   139      16.529 -13.430  15.421  1.00119.94           C
ATOM   1079  CG  LEU   139      18.020 -13.810  15.273  1.00119.94           C
ATOM   1080  CD1 LEU   139      18.738 -13.763  16.628  1.00119.94           C
ATOM   1081  CD2 LEU   139      18.243 -15.126  14.517  1.00119.94           C
ATOM   1082  C   LEU   139      15.307 -15.265  14.358  1.00119.94           C
ATOM   1083  O   LEU   139      14.793 -15.715  15.383  1.00119.94           O
ATOM   1084  N   VAL   140      15.611 -16.052  13.306  1.00 99.89           N
ATOM   1085  CA  VAL   140      15.355 -17.464  13.368  1.00 99.89           C
ATOM   1086  CB  VAL   140      14.620 -17.996  12.171  1.00 99.89           C
ATOM   1087  CG1 VAL   140      13.226 -17.346  12.127  1.00 99.89           C
ATOM   1088  CG2 VAL   140      15.463 -17.734  10.912  1.00 99.89           C
ATOM   1089  C   VAL   140      16.679 -18.161  13.442  1.00 99.89           C
ATOM   1090  O   VAL   140      17.582 -17.898  12.649  1.00 99.89           O
ATOM   1091  N   HIS   141      16.833 -19.069  14.427  1.00 69.28           N
ATOM   1092  CA  HIS   141      18.072 -19.775  14.592  1.00 69.28           C
ATOM   1093  ND1 HIS   141      20.840 -19.936  17.275  1.00 69.28           N
ATOM   1094  CG  HIS   141      20.121 -20.008  16.103  1.00 69.28           C
ATOM   1095  CB  HIS   141      18.728 -19.476  15.952  1.00 69.28           C
ATOM   1096  NE2 HIS   141      22.160 -20.919  15.782  1.00 69.28           N
ATOM   1097  CD2 HIS   141      20.943 -20.610  15.200  1.00 69.28           C
ATOM   1098  CE1 HIS   141      22.051 -20.495  17.028  1.00 69.28           C
ATOM   1099  C   HIS   141      17.754 -21.238  14.565  1.00 69.28           C
ATOM   1100  O   HIS   141      17.198 -21.773  15.523  1.00 69.28           O
ATOM   1101  N   ALA   142      18.128 -21.933  13.471  1.00 42.76           N
ATOM   1102  CA  ALA   142      17.822 -23.332  13.354  1.00 42.76           C
ATOM   1103  CB  ALA   142      17.587 -23.791  11.905  1.00 42.76           C
ATOM   1104  C   ALA   142      18.980 -24.115  13.888  1.00 42.76           C
ATOM   1105  O   ALA   142      20.134 -23.807  13.593  1.00 42.76           O
ATOM   1106  N   ALA   143      18.693 -25.158  14.700  1.00 55.81           N
ATOM   1107  CA  ALA   143      19.763 -25.917  15.289  1.00 55.81           C
ATOM   1108  CB  ALA   143      20.167 -25.397  16.681  1.00 55.81           C
ATOM   1109  C   ALA   143      19.348 -27.353  15.454  1.00 55.81           C
ATOM   1110  O   ALA   143      18.163 -27.681  15.438  1.00 55.81           O
ATOM   1111  N   ARG   144      20.354 -28.256  15.518  1.00150.83           N
ATOM   1112  CA  ARG   144      20.171 -29.671  15.720  1.00150.83           C
ATOM   1113  CB  ARG   144      21.431 -30.486  15.382  1.00150.83           C
ATOM   1114  CG  ARG   144      21.715 -30.583  13.882  1.00150.83           C
ATOM   1115  CD  ARG   144      21.189 -31.872  13.247  1.00150.83           C
ATOM   1116  NE  ARG   144      21.961 -33.004  13.834  1.00150.83           N
ATOM   1117  CZ  ARG   144      21.622 -34.293  13.538  1.00150.83           C
ATOM   1118  NH1 ARG   144      20.563 -34.550  12.716  1.00150.83           N
ATOM   1119  NH2 ARG   144      22.340 -35.327  14.066  1.00150.83           N
ATOM   1120  C   ARG   144      19.794 -30.026  17.134  1.00150.83           C
ATOM   1121  O   ARG   144      18.876 -30.816  17.349  1.00150.83           O
ATOM   1122  N   TYR   145      20.481 -29.445  18.142  1.00112.20           N
ATOM   1123  CA  TYR   145      20.266 -29.862  19.504  1.00112.20           C
ATOM   1124  CB  TYR   145      21.495 -30.539  20.137  1.00112.20           C
ATOM   1125  CG  TYR   145      21.863 -31.742  19.338  1.00112.20           C
ATOM   1126  CD1 TYR   145      22.590 -31.606  18.177  1.00112.20           C
ATOM   1127  CD2 TYR   145      21.499 -33.002  19.752  1.00112.20           C
ATOM   1128  CE1 TYR   145      22.942 -32.709  17.435  1.00112.20           C
ATOM   1129  CE2 TYR   145      21.849 -34.109  19.015  1.00112.20           C
ATOM   1130  CZ  TYR   145      22.570 -33.963  17.854  1.00112.20           C
ATOM   1131  OH  TYR   145      22.930 -35.097  17.095  1.00112.20           O
ATOM   1132  C   TYR   145      20.024 -28.646  20.342  1.00112.20           C
ATOM   1133  O   TYR   145      20.411 -27.537  19.980  1.00112.20           O
ATOM   1134  N   ALA   146      19.388 -28.845  21.514  1.00 41.04           N
ATOM   1135  CA  ALA   146      19.044 -27.772  22.405  1.00 41.04           C
ATOM   1136  CB  ALA   146      18.288 -28.257  23.654  1.00 41.04           C
ATOM   1137  C   ALA   146      20.286 -27.069  22.880  1.00 41.04           C
ATOM   1138  O   ALA   146      20.306 -25.845  22.993  1.00 41.04           O
ATOM   1139  N   ALA   147      21.364 -27.828  23.149  1.00 55.54           N
ATOM   1140  CA  ALA   147      22.593 -27.315  23.700  1.00 55.54           C
ATOM   1141  CB  ALA   147      23.646 -28.414  23.925  1.00 55.54           C
ATOM   1142  C   ALA   147      23.202 -26.296  22.782  1.00 55.54           C
ATOM   1143  O   ALA   147      23.912 -25.395  23.227  1.00 55.54           O
ATOM   1144  N   ASP   148      22.982 -26.459  21.467  1.00 83.88           N
ATOM   1145  CA  ASP   148      23.533 -25.634  20.426  1.00 83.88           C
ATOM   1146  CB  ASP   148      23.342 -26.224  19.019  1.00 83.88           C
ATOM   1147  CG  ASP   148      24.255 -27.435  18.898  1.00 83.88           C
ATOM   1148  OD1 ASP   148      25.081 -27.644  19.826  1.00 83.88           O
ATOM   1149  OD2 ASP   148      24.141 -28.164  17.877  1.00 83.88           O
ATOM   1150  C   ASP   148      22.962 -24.246  20.415  1.00 83.88           C
ATOM   1151  O   ASP   148      23.495 -23.368  19.739  1.00 83.88           O
ATOM   1152  N   LEU   149      21.829 -23.992  21.088  1.00181.92           N
ATOM   1153  CA  LEU   149      21.289 -22.674  20.927  1.00181.92           C
ATOM   1154  CB  LEU   149      19.796 -22.627  21.266  1.00181.92           C
ATOM   1155  CG  LEU   149      19.120 -21.342  20.785  1.00181.92           C
ATOM   1156  CD1 LEU   149      19.209 -21.217  19.257  1.00181.92           C
ATOM   1157  CD2 LEU   149      17.674 -21.270  21.281  1.00181.92           C
ATOM   1158  C   LEU   149      22.041 -21.718  21.805  1.00181.92           C
ATOM   1159  O   LEU   149      21.611 -21.390  22.908  1.00181.92           O
ATOM   1160  N   SER   150      23.176 -21.193  21.301  1.00 45.74           N
ATOM   1161  CA  SER   150      23.999 -20.304  22.066  1.00 45.74           C
ATOM   1162  CB  SER   150      25.394 -20.098  21.450  1.00 45.74           C
ATOM   1163  OG  SER   150      25.278 -19.456  20.188  1.00 45.74           O
ATOM   1164  C   SER   150      23.331 -18.965  22.152  1.00 45.74           C
ATOM   1165  O   SER   150      22.481 -18.623  21.331  1.00 45.74           O
ATOM   1166  N   TYR   151      23.725 -18.176  23.174  1.00 78.36           N
ATOM   1167  CA  TYR   151      23.234 -16.847  23.419  1.00 78.36           C
ATOM   1168  CB  TYR   151      23.417 -15.911  22.210  1.00 78.36           C
ATOM   1169  CG  TYR   151      24.876 -15.756  21.945  1.00 78.36           C
ATOM   1170  CD1 TYR   151      25.640 -14.906  22.711  1.00 78.36           C
ATOM   1171  CD2 TYR   151      25.477 -16.450  20.919  1.00 78.36           C
ATOM   1172  CE1 TYR   151      26.985 -14.758  22.465  1.00 78.36           C
ATOM   1173  CE2 TYR   151      26.821 -16.306  20.667  1.00 78.36           C
ATOM   1174  CZ  TYR   151      27.577 -15.458  21.440  1.00 78.36           C
ATOM   1175  OH  TYR   151      28.956 -15.306  21.186  1.00 78.36           O
ATOM   1176  C   TYR   151      21.772 -16.861  23.758  1.00 78.36           C
ATOM   1177  O   TYR   151      21.099 -15.839  23.612  1.00 78.36           O
ATOM   1178  N   LEU   152      21.246 -17.988  24.281  1.00119.97           N
ATOM   1179  CA  LEU   152      19.833 -18.024  24.552  1.00119.97           C
ATOM   1180  CB  LEU   152      19.309 -19.273  25.293  1.00119.97           C
ATOM   1181  CG  LEU   152      19.926 -20.622  24.918  1.00119.97           C
ATOM   1182  CD1 LEU   152      21.328 -20.744  25.544  1.00119.97           C
ATOM   1183  CD2 LEU   152      19.003 -21.795  25.290  1.00119.97           C
ATOM   1184  C   LEU   152      19.510 -16.952  25.554  1.00119.97           C
ATOM   1185  O   LEU   152      18.633 -16.134  25.282  1.00119.97           O
ATOM   1186  N   PRO   153      20.157 -16.898  26.706  1.00 93.03           N
ATOM   1187  CA  PRO   153      19.829 -15.931  27.714  1.00 93.03           C
ATOM   1188  CD  PRO   153      21.183 -17.830  27.160  1.00 93.03           C
ATOM   1189  CB  PRO   153      20.619 -16.329  28.963  1.00 93.03           C
ATOM   1190  CG  PRO   153      21.777 -17.182  28.419  1.00 93.03           C
ATOM   1191  C   PRO   153      20.113 -14.532  27.294  1.00 93.03           C
ATOM   1192  O   PRO   153      19.400 -13.628  27.726  1.00 93.03           O
ATOM   1193  N   LEU   154      21.157 -14.308  26.481  1.00 99.26           N
ATOM   1194  CA  LEU   154      21.441 -12.950  26.143  1.00 99.26           C
ATOM   1195  CB  LEU   154      22.701 -12.807  25.272  1.00 99.26           C
ATOM   1196  CG  LEU   154      23.991 -13.262  25.978  1.00 99.26           C
ATOM   1197  CD1 LEU   154      23.946 -14.762  26.311  1.00 99.26           C
ATOM   1198  CD2 LEU   154      25.238 -12.870  25.168  1.00 99.26           C
ATOM   1199  C   LEU   154      20.292 -12.426  25.352  1.00 99.26           C
ATOM   1200  O   LEU   154      19.756 -11.357  25.640  1.00 99.26           O
ATOM   1201  N   MET   155      19.878 -13.193  24.329  1.00 81.48           N
ATOM   1202  CA  MET   155      18.809 -12.745  23.493  1.00 81.48           C
ATOM   1203  CB  MET   155      18.557 -13.671  22.291  1.00 81.48           C
ATOM   1204  CG  MET   155      19.703 -13.685  21.277  1.00 81.48           C
ATOM   1205  SD  MET   155      19.432 -14.775  19.847  1.00 81.48           S
ATOM   1206  CE  MET   155      19.701 -16.316  20.769  1.00 81.48           C
ATOM   1207  C   MET   155      17.538 -12.676  24.274  1.00 81.48           C
ATOM   1208  O   MET   155      16.802 -11.697  24.177  1.00 81.48           O
ATOM   1209  N   GLN   156      17.228 -13.734  25.050  1.00144.71           N
ATOM   1210  CA  GLN   156      15.978 -13.760  25.752  1.00144.71           C
ATOM   1211  CB  GLN   156      15.647 -15.170  26.279  1.00144.71           C
ATOM   1212  CG  GLN   156      14.321 -15.276  27.039  1.00144.71           C
ATOM   1213  CD  GLN   156      14.548 -14.875  28.491  1.00144.71           C
ATOM   1214  OE1 GLN   156      13.807 -14.065  29.046  1.00144.71           O
ATOM   1215  NE2 GLN   156      15.597 -15.464  29.124  1.00144.71           N
ATOM   1216  C   GLN   156      15.931 -12.808  26.915  1.00144.71           C
ATOM   1217  O   GLN   156      15.027 -11.980  26.999  1.00144.71           O
ATOM   1218  N   GLU   157      16.885 -12.929  27.863  1.00 69.32           N
ATOM   1219  CA  GLU   157      16.841 -12.136  29.065  1.00 69.32           C
ATOM   1220  CB  GLU   157      17.710 -12.732  30.187  1.00 69.32           C
ATOM   1221  CG  GLU   157      17.680 -11.915  31.480  1.00 69.32           C
ATOM   1222  CD  GLU   157      18.572 -12.610  32.499  1.00 69.32           C
ATOM   1223  OE1 GLU   157      18.251 -13.768  32.878  1.00 69.32           O
ATOM   1224  OE2 GLU   157      19.591 -11.992  32.910  1.00 69.32           O
ATOM   1225  C   GLU   157      17.286 -10.707  28.915  1.00 69.32           C
ATOM   1226  O   GLU   157      16.518  -9.777  29.155  1.00 69.32           O
ATOM   1227  N   LEU   158      18.552 -10.508  28.490  1.00 99.95           N
ATOM   1228  CA  LEU   158      19.168  -9.208  28.521  1.00 99.95           C
ATOM   1229  CB  LEU   158      20.686  -9.262  28.276  1.00 99.95           C
ATOM   1230  CG  LEU   158      21.356  -7.877  28.306  1.00 99.95           C
ATOM   1231  CD1 LEU   158      21.205  -7.215  29.685  1.00 99.95           C
ATOM   1232  CD2 LEU   158      22.819  -7.955  27.841  1.00 99.95           C
ATOM   1233  C   LEU   158      18.602  -8.247  27.526  1.00 99.95           C
ATOM   1234  O   LEU   158      18.252  -7.119  27.869  1.00 99.95           O
ATOM   1235  N   GLU   159      18.473  -8.685  26.267  1.00 97.26           N
ATOM   1236  CA  GLU   159      18.075  -7.798  25.215  1.00 97.26           C
ATOM   1237  CB  GLU   159      18.129  -8.454  23.824  1.00 97.26           C
ATOM   1238  CG  GLU   159      17.743  -7.504  22.688  1.00 97.26           C
ATOM   1239  CD  GLU   159      18.001  -8.213  21.366  1.00 97.26           C
ATOM   1240  OE1 GLU   159      18.533  -9.354  21.401  1.00 97.26           O
ATOM   1241  OE2 GLU   159      17.673  -7.622  20.302  1.00 97.26           O
ATOM   1242  C   GLU   159      16.674  -7.316  25.440  1.00 97.26           C
ATOM   1243  O   GLU   159      16.346  -6.175  25.121  1.00 97.26           O
ATOM   1244  N   LYS   160      15.826  -8.174  26.030  1.00138.20           N
ATOM   1245  CA  LYS   160      14.418  -7.960  26.230  1.00138.20           C
ATOM   1246  CB  LYS   160      13.752  -9.130  26.975  1.00138.20           C
ATOM   1247  CG  LYS   160      12.244  -8.969  27.182  1.00138.20           C
ATOM   1248  CD  LYS   160      11.421  -9.113  25.901  1.00138.20           C
ATOM   1249  CE  LYS   160       9.913  -8.990  26.130  1.00138.20           C
ATOM   1250  NZ  LYS   160       9.188  -9.177  24.853  1.00138.20           N
ATOM   1251  C   LYS   160      14.197  -6.739  27.047  1.00138.20           C
ATOM   1252  O   LYS   160      13.156  -6.093  26.924  1.00138.20           O
ATOM   1253  N   ARG   161      15.160  -6.400  27.919  1.00 83.94           N
ATOM   1254  CA  ARG   161      14.988  -5.230  28.719  1.00 83.94           C
ATOM   1255  CB  ARG   161      16.169  -4.962  29.665  1.00 83.94           C
ATOM   1256  CG  ARG   161      16.216  -5.992  30.796  1.00 83.94           C
ATOM   1257  CD  ARG   161      17.232  -5.699  31.899  1.00 83.94           C
ATOM   1258  NE  ARG   161      17.029  -6.739  32.947  1.00 83.94           N
ATOM   1259  CZ  ARG   161      17.965  -6.935  33.920  1.00 83.94           C
ATOM   1260  NH1 ARG   161      19.102  -6.180  33.940  1.00 83.94           N
ATOM   1261  NH2 ARG   161      17.763  -7.889  34.875  1.00 83.94           N
ATOM   1262  C   ARG   161      14.827  -4.098  27.759  1.00 83.94           C
ATOM   1263  O   ARG   161      14.086  -3.152  28.022  1.00 83.94           O
ATOM   1264  N   TYR   162      15.506  -4.180  26.601  1.00164.28           N
ATOM   1265  CA  TYR   162      15.344  -3.158  25.611  1.00164.28           C
ATOM   1266  CB  TYR   162      16.169  -3.404  24.334  1.00164.28           C
ATOM   1267  CG  TYR   162      17.619  -3.251  24.645  1.00164.28           C
ATOM   1268  CD1 TYR   162      18.337  -4.289  25.192  1.00164.28           C
ATOM   1269  CD2 TYR   162      18.265  -2.066  24.376  1.00164.28           C
ATOM   1270  CE1 TYR   162      19.675  -4.147  25.472  1.00164.28           C
ATOM   1271  CE2 TYR   162      19.602  -1.917  24.655  1.00164.28           C
ATOM   1272  CZ  TYR   162      20.310  -2.959  25.204  1.00164.28           C
ATOM   1273  OH  TYR   162      21.683  -2.810  25.490  1.00164.28           O
ATOM   1274  C   TYR   162      13.898  -3.127  25.174  1.00164.28           C
ATOM   1275  O   TYR   162      13.313  -2.049  25.101  1.00164.28           O
ATOM   1276  N   GLU   163      13.303  -4.308  24.870  1.00275.16           N
ATOM   1277  CA  GLU   163      11.917  -4.533  24.499  1.00275.16           C
ATOM   1278  CB  GLU   163      10.878  -4.009  25.518  1.00275.16           C
ATOM   1279  CG  GLU   163      10.647  -2.494  25.475  1.00275.16           C
ATOM   1280  CD  GLU   163       9.832  -2.079  26.692  1.00275.16           C
ATOM   1281  OE1 GLU   163       9.644  -2.931  27.601  1.00275.16           O
ATOM   1282  OE2 GLU   163       9.391  -0.899  26.730  1.00275.16           O
ATOM   1283  C   GLU   163      11.583  -3.943  23.159  1.00275.16           C
ATOM   1284  O   GLU   163      12.145  -2.922  22.766  1.00275.16           O
ATOM   1285  N   GLY   164      10.655  -4.594  22.406  1.00111.62           N
ATOM   1286  CA  GLY   164      10.241  -4.012  21.160  1.00111.62           C
ATOM   1287  C   GLY   164       9.966  -5.044  20.094  1.00111.62           C
ATOM   1288  O   GLY   164       9.354  -6.085  20.318  1.00111.62           O
ATOM   1289  N   LYS   165      10.426  -4.719  18.871  1.00193.75           N
ATOM   1290  CA  LYS   165      10.213  -5.379  17.608  1.00193.75           C
ATOM   1291  CB  LYS   165      10.643  -4.523  16.399  1.00193.75           C
ATOM   1292  CG  LYS   165      12.145  -4.254  16.282  1.00193.75           C
ATOM   1293  CD  LYS   165      12.973  -5.473  15.869  1.00193.75           C
ATOM   1294  CE  LYS   165      14.416  -5.134  15.492  1.00193.75           C
ATOM   1295  NZ  LYS   165      14.451  -4.485  14.162  1.00193.75           N
ATOM   1296  C   LYS   165      10.842  -6.739  17.462  1.00193.75           C
ATOM   1297  O   LYS   165      10.468  -7.472  16.548  1.00193.75           O
ATOM   1298  N   LEU   166      11.855  -7.108  18.269  1.00 88.71           N
ATOM   1299  CA  LEU   166      12.512  -8.357  17.978  1.00 88.71           C
ATOM   1300  CB  LEU   166      13.910  -8.499  18.603  1.00 88.71           C
ATOM   1301  CG  LEU   166      14.580  -9.837  18.238  1.00 88.71           C
ATOM   1302  CD1 LEU   166      14.822  -9.943  16.724  1.00 88.71           C
ATOM   1303  CD2 LEU   166      15.859 -10.072  19.053  1.00 88.71           C
ATOM   1304  C   LEU   166      11.712  -9.556  18.387  1.00 88.71           C
ATOM   1305  O   LEU   166      11.166  -9.631  19.487  1.00 88.71           O
ATOM   1306  N   ARG   167      11.645 -10.548  17.472  1.00119.03           N
ATOM   1307  CA  ARG   167      10.977 -11.789  17.738  1.00119.03           C
ATOM   1308  CB  ARG   167       9.823 -12.083  16.765  1.00119.03           C
ATOM   1309  CG  ARG   167       8.751 -10.992  16.761  1.00119.03           C
ATOM   1310  CD  ARG   167       8.259 -10.606  18.157  1.00119.03           C
ATOM   1311  NE  ARG   167       7.540 -11.779  18.726  1.00119.03           N
ATOM   1312  CZ  ARG   167       6.193 -11.904  18.543  1.00119.03           C
ATOM   1313  NH1 ARG   167       5.510 -10.955  17.838  1.00119.03           N
ATOM   1314  NH2 ARG   167       5.529 -12.974  19.069  1.00119.03           N
ATOM   1315  C   ARG   167      12.006 -12.861  17.553  1.00119.03           C
ATOM   1316  O   ARG   167      12.648 -12.949  16.506  1.00119.03           O
ATOM   1317  N   ILE   168      12.192 -13.720  18.572  1.00131.01           N
ATOM   1318  CA  ILE   168      13.188 -14.744  18.449  1.00131.01           C
ATOM   1319  CB  ILE   168      14.110 -14.838  19.633  1.00131.01           C
ATOM   1320  CG1 ILE   168      15.239 -15.842  19.346  1.00131.01           C
ATOM   1321  CG2 ILE   168      13.276 -15.166  20.883  1.00131.01           C
ATOM   1322  CD1 ILE   168      16.191 -15.390  18.239  1.00131.01           C
ATOM   1323  C   ILE   168      12.486 -16.050  18.289  1.00131.01           C
ATOM   1324  O   ILE   168      11.622 -16.411  19.087  1.00131.01           O
ATOM   1325  N   GLN   169      12.822 -16.777  17.206  1.00 63.67           N
ATOM   1326  CA  GLN   169      12.200 -18.045  16.970  1.00 63.67           C
ATOM   1327  CB  GLN   169      11.326 -18.049  15.708  1.00 63.67           C
ATOM   1328  CG  GLN   169      10.706 -19.415  15.420  1.00 63.67           C
ATOM   1329  CD  GLN   169       9.931 -19.322  14.116  1.00 63.67           C
ATOM   1330  OE1 GLN   169      10.304 -19.938  13.120  1.00 63.67           O
ATOM   1331  NE2 GLN   169       8.825 -18.532  14.120  1.00 63.67           N
ATOM   1332  C   GLN   169      13.268 -19.068  16.742  1.00 63.67           C
ATOM   1333  O   GLN   169      13.784 -19.207  15.634  1.00 63.67           O
ATOM   1334  N   THR   170      13.613 -19.843  17.785  1.00115.48           N
ATOM   1335  CA  THR   170      14.613 -20.855  17.607  1.00115.48           C
ATOM   1336  CB  THR   170      15.412 -21.116  18.846  1.00115.48           C
ATOM   1337  OG1 THR   170      14.568 -21.600  19.880  1.00115.48           O
ATOM   1338  CG2 THR   170      16.081 -19.801  19.279  1.00115.48           C
ATOM   1339  C   THR   170      13.912 -22.122  17.240  1.00115.48           C
ATOM   1340  O   THR   170      12.759 -22.335  17.612  1.00115.48           O
ATOM   1341  N   VAL   171      14.584 -22.995  16.464  1.00 95.40           N
ATOM   1342  CA  VAL   171      13.965 -24.247  16.143  1.00 95.40           C
ATOM   1343  CB  VAL   171      13.410 -24.309  14.752  1.00 95.40           C
ATOM   1344  CG1 VAL   171      14.571 -24.448  13.753  1.00 95.40           C
ATOM   1345  CG2 VAL   171      12.365 -25.433  14.706  1.00 95.40           C
ATOM   1346  C   VAL   171      15.008 -25.316  16.288  1.00 95.40           C
ATOM   1347  O   VAL   171      16.174 -25.101  15.959  1.00 95.40           O
ATOM   1348  N   VAL   172      14.619 -26.500  16.813  1.00 53.70           N
ATOM   1349  CA  VAL   172      15.581 -27.558  16.980  1.00 53.70           C
ATOM   1350  CB  VAL   172      15.804 -27.931  18.418  1.00 53.70           C
ATOM   1351  CG1 VAL   172      16.746 -29.145  18.478  1.00 53.70           C
ATOM   1352  CG2 VAL   172      16.344 -26.689  19.158  1.00 53.70           C
ATOM   1353  C   VAL   172      15.099 -28.769  16.236  1.00 53.70           C
ATOM   1354  O   VAL   172      13.953 -29.193  16.385  1.00 53.70           O
ATOM   1355  N   SER   173      15.956 -29.304  15.341  1.00107.08           N
ATOM   1356  CA  SER   173      15.615 -30.455  14.549  1.00107.08           C
ATOM   1357  CB  SER   173      16.436 -30.545  13.249  1.00107.08           C
ATOM   1358  OG  SER   173      17.817 -30.700  13.540  1.00107.08           O
ATOM   1359  C   SER   173      15.746 -31.777  15.261  1.00107.08           C
ATOM   1360  O   SER   173      14.761 -32.477  15.489  1.00107.08           O
ATOM   1361  N   ARG   174      16.995 -32.129  15.633  1.00184.90           N
ATOM   1362  CA  ARG   174      17.383 -33.433  16.106  1.00184.90           C
ATOM   1363  CB  ARG   174      18.907 -33.525  16.297  1.00184.90           C
ATOM   1364  CG  ARG   174      19.412 -34.913  16.689  1.00184.90           C
ATOM   1365  CD  ARG   174      19.272 -35.951  15.575  1.00184.90           C
ATOM   1366  NE  ARG   174      19.961 -37.191  16.032  1.00184.90           N
ATOM   1367  CZ  ARG   174      19.810 -38.354  15.334  1.00184.90           C
ATOM   1368  NH1 ARG   174      19.019 -38.386  14.222  1.00184.90           N
ATOM   1369  NH2 ARG   174      20.450 -39.486  15.751  1.00184.90           N
ATOM   1370  C   ARG   174      16.749 -33.826  17.399  1.00184.90           C
ATOM   1371  O   ARG   174      16.212 -34.928  17.514  1.00184.90           O
ATOM   1372  N   GLU   175      16.771 -32.950  18.417  1.00 58.05           N
ATOM   1373  CA  GLU   175      16.244 -33.419  19.660  1.00 58.05           C
ATOM   1374  CB  GLU   175      16.857 -32.744  20.900  1.00 58.05           C
ATOM   1375  CG  GLU   175      18.310 -33.163  21.143  1.00 58.05           C
ATOM   1376  CD  GLU   175      18.818 -32.445  22.384  1.00 58.05           C
ATOM   1377  OE1 GLU   175      18.077 -31.571  22.909  1.00 58.05           O
ATOM   1378  OE2 GLU   175      19.954 -32.762  22.826  1.00 58.05           O
ATOM   1379  C   GLU   175      14.785 -33.173  19.656  1.00 58.05           C
ATOM   1380  O   GLU   175      14.322 -32.036  19.741  1.00 58.05           O
ATOM   1381  N   THR   176      14.017 -34.264  19.517  1.00194.45           N
ATOM   1382  CA  THR   176      12.607 -34.099  19.535  1.00194.45           C
ATOM   1383  CB  THR   176      11.867 -35.370  19.210  1.00194.45           C
ATOM   1384  OG1 THR   176      10.466 -35.144  19.238  1.00194.45           O
ATOM   1385  CG2 THR   176      12.261 -36.478  20.201  1.00194.45           C
ATOM   1386  C   THR   176      12.241 -33.640  20.900  1.00194.45           C
ATOM   1387  O   THR   176      11.549 -32.634  21.045  1.00194.45           O
ATOM   1388  N   ALA   177      12.776 -34.317  21.938  1.00229.10           N
ATOM   1389  CA  ALA   177      12.411 -33.992  23.282  1.00229.10           C
ATOM   1390  CB  ALA   177      13.143 -34.826  24.346  1.00229.10           C
ATOM   1391  C   ALA   177      12.755 -32.565  23.497  1.00229.10           C
ATOM   1392  O   ALA   177      13.846 -32.111  23.158  1.00229.10           O
ATOM   1393  N   ALA   178      11.795 -31.813  24.060  1.00246.50           N
ATOM   1394  CA  ALA   178      11.993 -30.415  24.261  1.00246.50           C
ATOM   1395  CB  ALA   178      13.309 -30.067  24.978  1.00246.50           C
ATOM   1396  C   ALA   178      11.997 -29.770  22.915  1.00246.50           C
ATOM   1397  O   ALA   178      12.331 -30.383  21.903  1.00246.50           O
ATOM   1398  N   GLY   179      11.612 -28.489  22.869  1.00 85.76           N
ATOM   1399  CA  GLY   179      11.593 -27.785  21.628  1.00 85.76           C
ATOM   1400  C   GLY   179      10.171 -27.589  21.237  1.00 85.76           C
ATOM   1401  O   GLY   179       9.509 -28.502  20.747  1.00 85.76           O
ATOM   1402  N   SER   180       9.678 -26.357  21.451  1.00 69.99           N
ATOM   1403  CA  SER   180       8.341 -26.015  21.084  1.00 69.99           C
ATOM   1404  CB  SER   180       7.937 -24.608  21.556  1.00 69.99           C
ATOM   1405  OG  SER   180       6.602 -24.324  21.163  1.00 69.99           O
ATOM   1406  C   SER   180       8.282 -26.022  19.595  1.00 69.99           C
ATOM   1407  O   SER   180       7.316 -26.501  19.002  1.00 69.99           O
ATOM   1408  N   LEU   181       9.337 -25.491  18.947  1.00 89.57           N
ATOM   1409  CA  LEU   181       9.328 -25.457  17.516  1.00 89.57           C
ATOM   1410  CB  LEU   181       9.805 -24.125  16.922  1.00 89.57           C
ATOM   1411  CG  LEU   181       8.872 -22.954  17.278  1.00 89.57           C
ATOM   1412  CD1 LEU   181       8.894 -22.660  18.786  1.00 89.57           C
ATOM   1413  CD2 LEU   181       9.163 -21.716  16.419  1.00 89.57           C
ATOM   1414  C   LEU   181      10.231 -26.535  17.031  1.00 89.57           C
ATOM   1415  O   LEU   181      11.454 -26.436  17.127  1.00 89.57           O
ATOM   1416  N   THR   182       9.629 -27.592  16.459  1.00 99.84           N
ATOM   1417  CA  THR   182      10.413 -28.698  16.005  1.00 99.84           C
ATOM   1418  CB  THR   182       9.861 -30.032  16.417  1.00 99.84           C
ATOM   1419  OG1 THR   182      10.780 -31.064  16.093  1.00 99.84           O
ATOM   1420  CG2 THR   182       8.524 -30.259  15.692  1.00 99.84           C
ATOM   1421  C   THR   182      10.434 -28.660  14.516  1.00 99.84           C
ATOM   1422  O   THR   182       9.483 -28.210  13.878  1.00 99.84           O
ATOM   1423  N   GLY   183      11.547 -29.137  13.925  1.00 30.96           N
ATOM   1424  CA  GLY   183      11.651 -29.156  12.498  1.00 30.96           C
ATOM   1425  C   GLY   183      12.605 -28.100  12.051  1.00 30.96           C
ATOM   1426  O   GLY   183      13.096 -27.295  12.841  1.00 30.96           O
ATOM   1427  N   ARG   184      12.920 -28.120  10.743  1.00 62.47           N
ATOM   1428  CA  ARG   184      13.829 -27.174  10.174  1.00 62.47           C
ATOM   1429  CB  ARG   184      14.551 -27.697   8.921  1.00 62.47           C
ATOM   1430  CG  ARG   184      15.488 -28.868   9.224  1.00 62.47           C
ATOM   1431  CD  ARG   184      16.220 -29.412   7.996  1.00 62.47           C
ATOM   1432  NE  ARG   184      15.192 -29.982   7.079  1.00 62.47           N
ATOM   1433  CZ  ARG   184      15.553 -30.901   6.136  1.00 62.47           C
ATOM   1434  NH1 ARG   184      16.850 -31.320   6.052  1.00 62.47           N
ATOM   1435  NH2 ARG   184      14.617 -31.405   5.279  1.00 62.47           N
ATOM   1436  C   ARG   184      13.068 -25.945   9.801  1.00 62.47           C
ATOM   1437  O   ARG   184      11.906 -26.001   9.399  1.00 62.47           O
ATOM   1438  N   ILE   185      13.743 -24.789   9.909  1.00159.73           N
ATOM   1439  CA  ILE   185      13.146 -23.533   9.571  1.00159.73           C
ATOM   1440  CB  ILE   185      14.077 -22.368   9.812  1.00159.73           C
ATOM   1441  CG1 ILE   185      13.329 -21.020   9.800  1.00159.73           C
ATOM   1442  CG2 ILE   185      15.230 -22.451   8.801  1.00159.73           C
ATOM   1443  CD1 ILE   185      12.757 -20.613   8.443  1.00159.73           C
ATOM   1444  C   ILE   185      12.697 -23.545   8.130  1.00159.73           C
ATOM   1445  O   ILE   185      11.602 -23.036   7.894  1.00159.73           O
ATOM   1446  N   PRO   186      13.388 -24.033   7.115  1.00 79.70           N
ATOM   1447  CA  PRO   186      12.846 -23.968   5.786  1.00 79.70           C
ATOM   1448  CD  PRO   186      14.553 -24.910   7.171  1.00 79.70           C
ATOM   1449  CB  PRO   186      13.887 -24.612   4.872  1.00 79.70           C
ATOM   1450  CG  PRO   186      14.616 -25.596   5.798  1.00 79.70           C
ATOM   1451  C   PRO   186      11.513 -24.646   5.664  1.00 79.70           C
ATOM   1452  O   PRO   186      10.685 -24.164   4.892  1.00 79.70           O
ATOM   1453  N   ALA   187      11.298 -25.781   6.363  1.00 39.60           N
ATOM   1454  CA  ALA   187      10.046 -26.486   6.273  1.00 39.60           C
ATOM   1455  CB  ALA   187      10.069 -27.834   7.015  1.00 39.60           C
ATOM   1456  C   ALA   187       8.941 -25.667   6.873  1.00 39.60           C
ATOM   1457  O   ALA   187       7.852 -25.564   6.310  1.00 39.60           O
ATOM   1458  N   LEU   188       9.207 -25.056   8.043  1.00 57.55           N
ATOM   1459  CA  LEU   188       8.212 -24.300   8.752  1.00 57.55           C
ATOM   1460  CB  LEU   188       8.703 -23.805  10.123  1.00 57.55           C
ATOM   1461  CG  LEU   188       8.967 -24.945  11.125  1.00 57.55           C
ATOM   1462  CD1 LEU   188       9.455 -24.401  12.478  1.00 57.55           C
ATOM   1463  CD2 LEU   188       7.741 -25.861  11.261  1.00 57.55           C
ATOM   1464  C   LEU   188       7.789 -23.100   7.959  1.00 57.55           C
ATOM   1465  O   LEU   188       6.622 -22.712   8.014  1.00 57.55           O
ATOM   1466  N   ILE   189       8.750 -22.435   7.280  1.00159.91           N
ATOM   1467  CA  ILE   189       8.487 -21.274   6.461  1.00159.91           C
ATOM   1468  CB  ILE   189       9.763 -20.542   6.123  1.00159.91           C
ATOM   1469  CG1 ILE   189       9.504 -19.122   5.583  1.00159.91           C
ATOM   1470  CG2 ILE   189      10.577 -21.434   5.171  1.00159.91           C
ATOM   1471  CD1 ILE   189       8.832 -19.064   4.212  1.00159.91           C
ATOM   1472  C   ILE   189       7.765 -21.634   5.185  1.00159.91           C
ATOM   1473  O   ILE   189       6.874 -20.905   4.744  1.00159.91           O
ATOM   1474  N   GLU   190       8.160 -22.750   4.532  1.00 58.91           N
ATOM   1475  CA  GLU   190       7.564 -23.145   3.282  1.00 58.91           C
ATOM   1476  CB  GLU   190       8.214 -24.413   2.698  1.00 58.91           C
ATOM   1477  CG  GLU   190       7.822 -24.700   1.247  1.00 58.91           C
ATOM   1478  CD  GLU   190       8.619 -25.910   0.780  1.00 58.91           C
ATOM   1479  OE1 GLU   190       8.326 -27.036   1.264  1.00 58.91           O
ATOM   1480  OE2 GLU   190       9.535 -25.723  -0.065  1.00 58.91           O
ATOM   1481  C   GLU   190       6.128 -23.428   3.539  1.00 58.91           C
ATOM   1482  O   GLU   190       5.245 -22.967   2.815  1.00 58.91           O
ATOM   1483  N   SER   191       5.855 -24.194   4.606  1.00151.76           N
ATOM   1484  CA  SER   191       4.490 -24.330   4.981  1.00151.76           C
ATOM   1485  CB  SER   191       4.225 -25.420   6.034  1.00151.76           C
ATOM   1486  OG  SER   191       4.843 -25.075   7.265  1.00151.76           O
ATOM   1487  C   SER   191       4.281 -23.007   5.617  1.00151.76           C
ATOM   1488  O   SER   191       5.227 -22.330   5.960  1.00151.76           O
ATOM   1489  N   GLY   192       3.060 -22.535   5.738  1.00140.40           N
ATOM   1490  CA  GLY   192       2.772 -21.238   6.278  1.00140.40           C
ATOM   1491  C   GLY   192       3.034 -21.121   7.755  1.00140.40           C
ATOM   1492  O   GLY   192       3.054 -20.010   8.281  1.00140.40           O
ATOM   1493  N   GLU   193       3.195 -22.249   8.471  1.00117.27           N
ATOM   1494  CA  GLU   193       3.131 -22.308   9.912  1.00117.27           C
ATOM   1495  CB  GLU   193       3.446 -23.712  10.449  1.00117.27           C
ATOM   1496  CG  GLU   193       2.469 -24.767   9.924  1.00117.27           C
ATOM   1497  CD  GLU   193       1.055 -24.246  10.144  1.00117.27           C
ATOM   1498  OE1 GLU   193       0.721 -23.905  11.309  1.00117.27           O
ATOM   1499  OE2 GLU   193       0.292 -24.175   9.143  1.00117.27           O
ATOM   1500  C   GLU   193       4.006 -21.328  10.652  1.00117.27           C
ATOM   1501  O   GLU   193       3.552 -20.759  11.643  1.00117.27           O
ATOM   1502  N   LEU   194       5.257 -21.075  10.227  1.00107.18           N
ATOM   1503  CA  LEU   194       6.112 -20.202  10.993  1.00107.18           C
ATOM   1504  CB  LEU   194       7.496 -20.046  10.321  1.00107.18           C
ATOM   1505  CG  LEU   194       8.581 -19.258  11.096  1.00107.18           C
ATOM   1506  CD1 LEU   194       9.911 -19.296  10.328  1.00107.18           C
ATOM   1507  CD2 LEU   194       8.175 -17.809  11.422  1.00107.18           C
ATOM   1508  C   LEU   194       5.455 -18.856  11.108  1.00107.18           C
ATOM   1509  O   LEU   194       5.460 -18.241  12.173  1.00107.18           O
ATOM   1510  N   GLU   195       4.874 -18.357  10.010  1.00 50.21           N
ATOM   1511  CA  GLU   195       4.226 -17.078   9.987  1.00 50.21           C
ATOM   1512  CB  GLU   195       3.762 -16.723   8.568  1.00 50.21           C
ATOM   1513  CG  GLU   195       4.941 -16.560   7.606  1.00 50.21           C
ATOM   1514  CD  GLU   195       4.415 -16.643   6.183  1.00 50.21           C
ATOM   1515  OE1 GLU   195       3.202 -16.941   6.018  1.00 50.21           O
ATOM   1516  OE2 GLU   195       5.217 -16.406   5.240  1.00 50.21           O
ATOM   1517  C   GLU   195       3.032 -17.144  10.879  1.00 50.21           C
ATOM   1518  O   GLU   195       2.699 -16.173  11.555  1.00 50.21           O
ATOM   1519  N   SER   196       2.356 -18.305  10.914  1.00 61.45           N
ATOM   1520  CA  SER   196       1.184 -18.423  11.727  1.00 61.45           C
ATOM   1521  CB  SER   196       0.585 -19.840  11.711  1.00 61.45           C
ATOM   1522  OG  SER   196      -0.574 -19.889  12.530  1.00 61.45           O
ATOM   1523  C   SER   196       1.581 -18.111  13.128  1.00 61.45           C
ATOM   1524  O   SER   196       0.879 -17.383  13.829  1.00 61.45           O
ATOM   1525  N   THR   197       2.734 -18.639  13.580  1.00138.33           N
ATOM   1526  CA  THR   197       3.109 -18.313  14.917  1.00138.33           C
ATOM   1527  CB  THR   197       4.330 -19.031  15.422  1.00138.33           C
ATOM   1528  OG1 THR   197       5.491 -18.624  14.714  1.00138.33           O
ATOM   1529  CG2 THR   197       4.107 -20.544  15.255  1.00138.33           C
ATOM   1530  C   THR   197       3.370 -16.840  14.969  1.00138.33           C
ATOM   1531  O   THR   197       2.916 -16.167  15.893  1.00138.33           O
ATOM   1532  N   ILE   198       4.109 -16.284  13.981  1.00238.38           N
ATOM   1533  CA  ILE   198       4.352 -14.869  14.057  1.00238.38           C
ATOM   1534  CB  ILE   198       5.738 -14.554  14.550  1.00238.38           C
ATOM   1535  CG1 ILE   198       6.800 -15.111  13.585  1.00238.38           C
ATOM   1536  CG2 ILE   198       5.867 -15.102  15.980  1.00238.38           C
ATOM   1537  CD1 ILE   198       8.210 -14.592  13.858  1.00238.38           C
ATOM   1538  C   ILE   198       4.186 -14.188  12.715  1.00238.38           C
ATOM   1539  O   ILE   198       4.857 -14.532  11.744  1.00238.38           O
ATOM   1540  N   GLY   199       3.272 -13.194  12.625  1.00 73.77           N
ATOM   1541  CA  GLY   199       3.166 -12.338  11.465  1.00 73.77           C
ATOM   1542  C   GLY   199       2.390 -12.942  10.331  1.00 73.77           C
ATOM   1543  O   GLY   199       1.897 -14.065  10.398  1.00 73.77           O
ATOM   1544  N   LEU   200       2.269 -12.145   9.244  1.00112.42           N
ATOM   1545  CA  LEU   200       1.581 -12.468   8.023  1.00112.42           C
ATOM   1546  CB  LEU   200       0.917 -11.232   7.377  1.00112.42           C
ATOM   1547  CG  LEU   200       1.895 -10.150   6.874  1.00112.42           C
ATOM   1548  CD1 LEU   200       1.129  -8.970   6.255  1.00112.42           C
ATOM   1549  CD2 LEU   200       2.870  -9.697   7.970  1.00112.42           C
ATOM   1550  C   LEU   200       2.577 -13.046   7.050  1.00112.42           C
ATOM   1551  O   LEU   200       3.784 -12.920   7.249  1.00112.42           O
ATOM   1552  N   PRO   201       2.108 -13.684   5.999  1.00 76.31           N
ATOM   1553  CA  PRO   201       2.942 -14.325   5.014  1.00 76.31           C
ATOM   1554  CD  PRO   201       0.707 -13.665   5.609  1.00 76.31           C
ATOM   1555  CB  PRO   201       1.980 -14.954   4.006  1.00 76.31           C
ATOM   1556  CG  PRO   201       0.702 -14.107   4.137  1.00 76.31           C
ATOM   1557  C   PRO   201       3.892 -13.364   4.368  1.00 76.31           C
ATOM   1558  O   PRO   201       3.597 -12.172   4.302  1.00 76.31           O
ATOM   1559  N   MET   202       5.044 -13.885   3.893  1.00130.47           N
ATOM   1560  CA  MET   202       6.106 -13.111   3.316  1.00130.47           C
ATOM   1561  CB  MET   202       7.378 -13.949   3.095  1.00130.47           C
ATOM   1562  CG  MET   202       8.629 -13.144   2.737  1.00130.47           C
ATOM   1563  SD  MET   202      10.110 -14.171   2.486  1.00130.47           S
ATOM   1564  CE  MET   202      11.290 -12.793   2.507  1.00130.47           C
ATOM   1565  C   MET   202       5.671 -12.562   1.996  1.00130.47           C
ATOM   1566  O   MET   202       5.047 -13.247   1.185  1.00130.47           O
ATOM   1567  N   ASN   203       6.029 -11.283   1.763  1.00126.25           N
ATOM   1568  CA  ASN   203       5.639 -10.550   0.595  1.00126.25           C
ATOM   1569  CB  ASN   203       4.578  -9.496   0.970  1.00126.25           C
ATOM   1570  CG  ASN   203       3.913  -8.868  -0.244  1.00126.25           C
ATOM   1571  OD1 ASN   203       4.452  -8.860  -1.349  1.00126.25           O
ATOM   1572  ND2 ASN   203       2.697  -8.303  -0.021  1.00126.25           N
ATOM   1573  C   ASN   203       6.853  -9.816   0.105  1.00126.25           C
ATOM   1574  O   ASN   203       7.701  -9.398   0.889  1.00126.25           O
ATOM   1575  N   LYS   204       6.946  -9.638  -1.225  1.00101.75           N
ATOM   1576  CA  LYS   204       8.017  -8.970  -1.908  1.00101.75           C
ATOM   1577  CB  LYS   204       7.751  -8.956  -3.423  1.00101.75           C
ATOM   1578  CG  LYS   204       8.812  -8.261  -4.272  1.00101.75           C
ATOM   1579  CD  LYS   204       8.562  -8.413  -5.775  1.00101.75           C
ATOM   1580  CE  LYS   204       9.443  -7.518  -6.650  1.00101.75           C
ATOM   1581  NZ  LYS   204       9.059  -7.667  -8.072  1.00101.75           N
ATOM   1582  C   LYS   204       8.088  -7.538  -1.470  1.00101.75           C
ATOM   1583  O   LYS   204       9.174  -6.973  -1.362  1.00101.75           O
ATOM   1584  N   GLU   205       6.931  -6.876  -1.293  1.00101.89           N
ATOM   1585  CA  GLU   205       6.954  -5.491  -0.909  1.00101.89           C
ATOM   1586  CB  GLU   205       5.604  -4.792  -1.126  1.00101.89           C
ATOM   1587  CG  GLU   205       5.644  -3.311  -0.753  1.00101.89           C
ATOM   1588  CD  GLU   205       6.549  -2.608  -1.755  1.00101.89           C
ATOM   1589  OE1 GLU   205       6.836  -3.217  -2.820  1.00101.89           O
ATOM   1590  OE2 GLU   205       6.969  -1.455  -1.467  1.00101.89           O
ATOM   1591  C   GLU   205       7.331  -5.282   0.532  1.00101.89           C
ATOM   1592  O   GLU   205       8.165  -4.434   0.843  1.00101.89           O
ATOM   1593  N   THR   206       6.683  -6.034   1.445  1.00133.94           N
ATOM   1594  CA  THR   206       6.793  -5.903   2.876  1.00133.94           C
ATOM   1595  CB  THR   206       5.653  -6.575   3.586  1.00133.94           C
ATOM   1596  OG1 THR   206       5.678  -6.248   4.967  1.00133.94           O
ATOM   1597  CG2 THR   206       5.780  -8.096   3.395  1.00133.94           C
ATOM   1598  C   THR   206       8.054  -6.458   3.474  1.00133.94           C
ATOM   1599  O   THR   206       8.565  -5.901   4.446  1.00133.94           O
ATOM   1600  N   SER   207       8.593  -7.572   2.939  1.00100.99           N
ATOM   1601  CA  SER   207       9.628  -8.208   3.700  1.00100.99           C
ATOM   1602  CB  SER   207       9.274  -9.653   4.097  1.00100.99           C
ATOM   1603  OG  SER   207      10.335 -10.227   4.846  1.00100.99           O
ATOM   1604  C   SER   207      10.958  -8.269   3.016  1.00100.99           C
ATOM   1605  O   SER   207      11.074  -8.364   1.794  1.00100.99           O
ATOM   1606  N   HIS   208      12.019  -8.210   3.852  1.00 71.98           N
ATOM   1607  CA  HIS   208      13.365  -8.351   3.389  1.00 71.98           C
ATOM   1608  ND1 HIS   208      13.719  -6.556   0.883  1.00 71.98           N
ATOM   1609  CG  HIS   208      13.664  -6.181   2.207  1.00 71.98           C
ATOM   1610  CB  HIS   208      14.165  -7.040   3.331  1.00 71.98           C
ATOM   1611  NE2 HIS   208      12.745  -4.562   0.932  1.00 71.98           N
ATOM   1612  CD2 HIS   208      13.068  -4.959   2.216  1.00 71.98           C
ATOM   1613  CE1 HIS   208      13.155  -5.555   0.165  1.00 71.98           C
ATOM   1614  C   HIS   208      14.030  -9.335   4.294  1.00 71.98           C
ATOM   1615  O   HIS   208      13.595  -9.528   5.429  1.00 71.98           O
ATOM   1616  N   VAL   209      15.082 -10.025   3.805  1.00119.14           N
ATOM   1617  CA  VAL   209      15.672 -11.019   4.649  1.00119.14           C
ATOM   1618  CB  VAL   209      15.040 -12.367   4.472  1.00119.14           C
ATOM   1619  CG1 VAL   209      13.572 -12.268   4.918  1.00119.14           C
ATOM   1620  CG2 VAL   209      15.178 -12.784   3.005  1.00119.14           C
ATOM   1621  C   VAL   209      17.144 -11.138   4.389  1.00119.14           C
ATOM   1622  O   VAL   209      17.670 -10.621   3.403  1.00119.14           O
ATOM   1623  N   MET   210      17.845 -11.801   5.334  1.00 78.77           N
ATOM   1624  CA  MET   210      19.252 -12.074   5.238  1.00 78.77           C
ATOM   1625  CB  MET   210      20.104 -11.299   6.256  1.00 78.77           C
ATOM   1626  CG  MET   210      20.143  -9.791   6.008  1.00 78.77           C
ATOM   1627  SD  MET   210      21.146  -8.872   7.212  1.00 78.77           S
ATOM   1628  CE  MET   210      20.997  -7.270   6.371  1.00 78.77           C
ATOM   1629  C   MET   210      19.406 -13.527   5.568  1.00 78.77           C
ATOM   1630  O   MET   210      18.765 -14.022   6.494  1.00 78.77           O
ATOM   1631  N   LEU   211      20.244 -14.263   4.806  1.00141.90           N
ATOM   1632  CA  LEU   211      20.404 -15.660   5.107  1.00141.90           C
ATOM   1633  CB  LEU   211      19.993 -16.635   4.000  1.00141.90           C
ATOM   1634  CG  LEU   211      20.279 -18.081   4.452  1.00141.90           C
ATOM   1635  CD1 LEU   211      19.208 -18.587   5.430  1.00141.90           C
ATOM   1636  CD2 LEU   211      20.588 -19.017   3.277  1.00141.90           C
ATOM   1637  C   LEU   211      21.847 -15.984   5.305  1.00141.90           C
ATOM   1638  O   LEU   211      22.704 -15.590   4.515  1.00141.90           O
ATOM   1639  N   CYS   212      22.142 -16.736   6.379  1.00 54.07           N
ATOM   1640  CA  CYS   212      23.472 -17.212   6.616  1.00 54.07           C
ATOM   1641  CB  CYS   212      24.222 -16.410   7.694  1.00 54.07           C
ATOM   1642  SG  CYS   212      25.911 -17.013   7.987  1.00 54.07           S
ATOM   1643  C   CYS   212      23.299 -18.606   7.123  1.00 54.07           C
ATOM   1644  O   CYS   212      22.529 -18.831   8.054  1.00 54.07           O
ATOM   1645  N   GLY   213      23.999 -19.582   6.514  1.00 19.77           N
ATOM   1646  CA  GLY   213      23.875 -20.944   6.947  1.00 19.77           C
ATOM   1647  C   GLY   213      24.702 -21.789   6.032  1.00 19.77           C
ATOM   1648  O   GLY   213      25.429 -21.284   5.179  1.00 19.77           O
ATOM   1649  N   ASN   214      24.598 -23.120   6.192  1.00 60.07           N
ATOM   1650  CA  ASN   214      25.338 -24.031   5.372  1.00 60.07           C
ATOM   1651  CB  ASN   214      25.236 -25.482   5.870  1.00 60.07           C
ATOM   1652  CG  ASN   214      23.766 -25.793   6.092  1.00 60.07           C
ATOM   1653  OD1 ASN   214      23.142 -26.501   5.307  1.00 60.07           O
ATOM   1654  ND2 ASN   214      23.191 -25.250   7.198  1.00 60.07           N
ATOM   1655  C   ASN   214      24.854 -23.899   3.964  1.00 60.07           C
ATOM   1656  O   ASN   214      23.754 -23.417   3.700  1.00 60.07           O
ATOM   1657  N   PRO   215      25.694 -24.293   3.046  1.00 65.47           N
ATOM   1658  CA  PRO   215      25.398 -24.128   1.651  1.00 65.47           C
ATOM   1659  CD  PRO   215      27.125 -24.344   3.297  1.00 65.47           C
ATOM   1660  CB  PRO   215      26.671 -24.532   0.911  1.00 65.47           C
ATOM   1661  CG  PRO   215      27.789 -24.195   1.916  1.00 65.47           C
ATOM   1662  C   PRO   215      24.164 -24.834   1.194  1.00 65.47           C
ATOM   1663  O   PRO   215      23.526 -24.347   0.264  1.00 65.47           O
ATOM   1664  N   GLN   216      23.814 -25.992   1.780  1.00 88.93           N
ATOM   1665  CA  GLN   216      22.615 -26.639   1.335  1.00 88.93           C
ATOM   1666  CB  GLN   216      22.424 -28.070   1.874  1.00 88.93           C
ATOM   1667  CG  GLN   216      22.133 -28.140   3.370  1.00 88.93           C
ATOM   1668  CD  GLN   216      21.965 -29.599   3.768  1.00 88.93           C
ATOM   1669  OE1 GLN   216      21.422 -29.907   4.827  1.00 88.93           O
ATOM   1670  NE2 GLN   216      22.446 -30.526   2.896  1.00 88.93           N
ATOM   1671  C   GLN   216      21.452 -25.824   1.803  1.00 88.93           C
ATOM   1672  O   GLN   216      20.453 -25.674   1.101  1.00 88.93           O
ATOM   1673  N   MET   217      21.584 -25.260   3.017  1.00 48.51           N
ATOM   1674  CA  MET   217      20.546 -24.515   3.666  1.00 48.51           C
ATOM   1675  CB  MET   217      20.977 -24.054   5.072  1.00 48.51           C
ATOM   1676  CG  MET   217      19.864 -23.439   5.922  1.00 48.51           C
ATOM   1677  SD  MET   217      19.339 -21.776   5.416  1.00 48.51           S
ATOM   1678  CE  MET   217      18.335 -21.485   6.900  1.00 48.51           C
ATOM   1679  C   MET   217      20.216 -23.308   2.840  1.00 48.51           C
ATOM   1680  O   MET   217      19.053 -22.918   2.748  1.00 48.51           O
ATOM   1681  N   VAL   218      21.234 -22.670   2.231  1.00 85.21           N
ATOM   1682  CA  VAL   218      21.001 -21.488   1.446  1.00 85.21           C
ATOM   1683  CB  VAL   218      22.259 -20.793   1.001  1.00 85.21           C
ATOM   1684  CG1 VAL   218      23.001 -21.673  -0.015  1.00 85.21           C
ATOM   1685  CG2 VAL   218      21.870 -19.413   0.445  1.00 85.21           C
ATOM   1686  C   VAL   218      20.197 -21.816   0.225  1.00 85.21           C
ATOM   1687  O   VAL   218      19.281 -21.079  -0.137  1.00 85.21           O
ATOM   1688  N   ARG   219      20.513 -22.941  -0.441  1.00 87.11           N
ATOM   1689  CA  ARG   219      19.825 -23.305  -1.645  1.00 87.11           C
ATOM   1690  CB  ARG   219      20.344 -24.636  -2.218  1.00 87.11           C
ATOM   1691  CG  ARG   219      19.655 -25.086  -3.507  1.00 87.11           C
ATOM   1692  CD  ARG   219      20.194 -26.416  -4.038  1.00 87.11           C
ATOM   1693  NE  ARG   219      19.423 -26.766  -5.263  1.00 87.11           N
ATOM   1694  CZ  ARG   219      19.906 -27.708  -6.125  1.00 87.11           C
ATOM   1695  NH1 ARG   219      21.104 -28.313  -5.875  1.00 87.11           N
ATOM   1696  NH2 ARG   219      19.189 -28.048  -7.235  1.00 87.11           N
ATOM   1697  C   ARG   219      18.383 -23.494  -1.312  1.00 87.11           C
ATOM   1698  O   ARG   219      17.498 -23.027  -2.028  1.00 87.11           O
ATOM   1699  N   ASP   220      18.121 -24.186  -0.191  1.00 69.86           N
ATOM   1700  CA  ASP   220      16.784 -24.474   0.228  1.00 69.86           C
ATOM   1701  CB  ASP   220      16.747 -25.363   1.484  1.00 69.86           C
ATOM   1702  CG  ASP   220      15.309 -25.788   1.747  1.00 69.86           C
ATOM   1703  OD1 ASP   220      14.420 -25.413   0.935  1.00 69.86           O
ATOM   1704  OD2 ASP   220      15.081 -26.500   2.761  1.00 69.86           O
ATOM   1705  C   ASP   220      16.077 -23.197   0.564  1.00 69.86           C
ATOM   1706  O   ASP   220      14.907 -23.022   0.228  1.00 69.86           O
ATOM   1707  N   THR   221      16.771 -22.267   1.247  1.00102.60           N
ATOM   1708  CA  THR   221      16.145 -21.047   1.672  1.00102.60           C
ATOM   1709  CB  THR   221      16.981 -20.221   2.608  1.00102.60           C
ATOM   1710  OG1 THR   221      16.178 -19.227   3.228  1.00102.60           O
ATOM   1711  CG2 THR   221      18.102 -19.545   1.808  1.00102.60           C
ATOM   1712  C   THR   221      15.800 -20.191   0.494  1.00102.60           C
ATOM   1713  O   THR   221      14.761 -19.536   0.489  1.00102.60           O
ATOM   1714  N   GLN   222      16.667 -20.150  -0.535  1.00 74.09           N
ATOM   1715  CA  GLN   222      16.413 -19.301  -1.661  1.00 74.09           C
ATOM   1716  CB  GLN   222      17.570 -19.283  -2.675  1.00 74.09           C
ATOM   1717  CG  GLN   222      17.306 -18.374  -3.877  1.00 74.09           C
ATOM   1718  CD  GLN   222      18.531 -18.417  -4.777  1.00 74.09           C
ATOM   1719  OE1 GLN   222      18.418 -18.445  -6.001  1.00 74.09           O
ATOM   1720  NE2 GLN   222      19.740 -18.410  -4.155  1.00 74.09           N
ATOM   1721  C   GLN   222      15.186 -19.792  -2.354  1.00 74.09           C
ATOM   1722  O   GLN   222      14.359 -19.002  -2.806  1.00 74.09           O
ATOM   1723  N   GLN   223      15.029 -21.124  -2.438  1.00100.99           N
ATOM   1724  CA  GLN   223      13.906 -21.688  -3.124  1.00100.99           C
ATOM   1725  CB  GLN   223      13.941 -23.228  -3.156  1.00100.99           C
ATOM   1726  CG  GLN   223      12.829 -23.871  -3.991  1.00100.99           C
ATOM   1727  CD  GLN   223      11.540 -23.884  -3.181  1.00100.99           C
ATOM   1728  OE1 GLN   223      11.535 -24.241  -2.004  1.00100.99           O
ATOM   1729  NE2 GLN   223      10.412 -23.483  -3.827  1.00100.99           N
ATOM   1730  C   GLN   223      12.657 -21.265  -2.414  1.00100.99           C
ATOM   1731  O   GLN   223      11.656 -20.944  -3.050  1.00100.99           O
ATOM   1732  N   LEU   224      12.684 -21.261  -1.068  1.00144.09           N
ATOM   1733  CA  LEU   224      11.522 -20.923  -0.295  1.00144.09           C
ATOM   1734  CB  LEU   224      11.755 -21.091   1.216  1.00144.09           C
ATOM   1735  CG  LEU   224      12.122 -22.532   1.622  1.00144.09           C
ATOM   1736  CD1 LEU   224      12.342 -22.647   3.139  1.00144.09           C
ATOM   1737  CD2 LEU   224      11.097 -23.543   1.083  1.00144.09           C
ATOM   1738  C   LEU   224      11.142 -19.487  -0.522  1.00144.09           C
ATOM   1739  O   LEU   224       9.971 -19.178  -0.742  1.00144.09           O
ATOM   1740  N   LEU   225      12.132 -18.572  -0.470  1.00 95.14           N
ATOM   1741  CA  LEU   225      11.910 -17.159  -0.630  1.00 95.14           C
ATOM   1742  CB  LEU   225      13.152 -16.309  -0.310  1.00 95.14           C
ATOM   1743  CG  LEU   225      13.427 -16.153   1.199  1.00 95.14           C
ATOM   1744  CD1 LEU   225      13.588 -17.506   1.906  1.00 95.14           C
ATOM   1745  CD2 LEU   225      14.623 -15.221   1.441  1.00 95.14           C
ATOM   1746  C   LEU   225      11.470 -16.837  -2.024  1.00 95.14           C
ATOM   1747  O   LEU   225      10.662 -15.935  -2.233  1.00 95.14           O
ATOM   1748  N   LYS   226      12.003 -17.551  -3.027  1.00 98.85           N
ATOM   1749  CA  LYS   226      11.659 -17.277  -4.391  1.00 98.85           C
ATOM   1750  CB  LYS   226      12.412 -18.181  -5.385  1.00 98.85           C
ATOM   1751  CG  LYS   226      12.396 -17.654  -6.821  1.00 98.85           C
ATOM   1752  CD  LYS   226      13.238 -16.388  -7.000  1.00 98.85           C
ATOM   1753  CE  LYS   226      13.244 -15.840  -8.429  1.00 98.85           C
ATOM   1754  NZ  LYS   226      14.081 -14.622  -8.497  1.00 98.85           N
ATOM   1755  C   LYS   226      10.190 -17.532  -4.558  1.00 98.85           C
ATOM   1756  O   LYS   226       9.518 -16.866  -5.345  1.00 98.85           O
ATOM   1757  N   GLU   227       9.658 -18.516  -3.809  1.00 96.63           N
ATOM   1758  CA  GLU   227       8.280 -18.915  -3.906  1.00 96.63           C
ATOM   1759  CB  GLU   227       7.938 -20.071  -2.950  1.00 96.63           C
ATOM   1760  CG  GLU   227       6.581 -20.722  -3.225  1.00 96.63           C
ATOM   1761  CD  GLU   227       6.746 -21.641  -4.427  1.00 96.63           C
ATOM   1762  OE1 GLU   227       7.889 -21.728  -4.949  1.00 96.63           O
ATOM   1763  OE2 GLU   227       5.735 -22.270  -4.837  1.00 96.63           O
ATOM   1764  C   GLU   227       7.398 -17.755  -3.546  1.00 96.63           C
ATOM   1765  O   GLU   227       6.353 -17.550  -4.162  1.00 96.63           O
ATOM   1766  N   THR   228       7.804 -16.972  -2.528  1.00 65.00           N
ATOM   1767  CA  THR   228       7.077 -15.826  -2.046  1.00 65.00           C
ATOM   1768  CB  THR   228       7.570 -15.273  -0.737  1.00 65.00           C
ATOM   1769  OG1 THR   228       8.861 -14.702  -0.877  1.00 65.00           O
ATOM   1770  CG2 THR   228       7.606 -16.418   0.290  1.00 65.00           C
ATOM   1771  C   THR   228       7.156 -14.732  -3.073  1.00 65.00           C
ATOM   1772  O   THR   228       6.387 -13.772  -3.017  1.00 65.00           O
ATOM   1773  N   ARG   229       8.090 -14.864  -4.040  1.00179.84           N
ATOM   1774  CA  ARG   229       8.350 -13.898  -5.079  1.00179.84           C
ATOM   1775  CB  ARG   229       7.096 -13.167  -5.598  1.00179.84           C
ATOM   1776  CG  ARG   229       6.137 -14.023  -6.428  1.00179.84           C
ATOM   1777  CD  ARG   229       5.222 -14.930  -5.604  1.00179.84           C
ATOM   1778  NE  ARG   229       4.292 -15.590  -6.563  1.00179.84           N
ATOM   1779  CZ  ARG   229       3.188 -14.921  -7.008  1.00179.84           C
ATOM   1780  NH1 ARG   229       2.949 -13.643  -6.592  1.00179.84           N
ATOM   1781  NH2 ARG   229       2.326 -15.528  -7.876  1.00179.84           N
ATOM   1782  C   ARG   229       9.309 -12.827  -4.648  1.00179.84           C
ATOM   1783  O   ARG   229       9.302 -11.731  -5.207  1.00179.84           O
ATOM   1784  N   GLN   230      10.188 -13.121  -3.671  1.00 92.52           N
ATOM   1785  CA  GLN   230      11.205 -12.184  -3.273  1.00 92.52           C
ATOM   1786  CB  GLN   230      11.865 -12.565  -1.935  1.00 92.52           C
ATOM   1787  CG  GLN   230      10.900 -12.642  -0.749  1.00 92.52           C
ATOM   1788  CD  GLN   230      10.918 -11.310  -0.014  1.00 92.52           C
ATOM   1789  OE1 GLN   230      10.043 -11.024   0.801  1.00 92.52           O
ATOM   1790  NE2 GLN   230      11.959 -10.481  -0.287  1.00 92.52           N
ATOM   1791  C   GLN   230      12.295 -12.247  -4.309  1.00 92.52           C
ATOM   1792  O   GLN   230      12.493 -13.283  -4.941  1.00 92.52           O
ATOM   1793  N   MET   231      13.030 -11.131  -4.523  1.00113.07           N
ATOM   1794  CA  MET   231      14.097 -11.146  -5.488  1.00113.07           C
ATOM   1795  CB  MET   231      13.995 -10.047  -6.558  1.00113.07           C
ATOM   1796  CG  MET   231      15.053 -10.193  -7.655  1.00113.07           C
ATOM   1797  SD  MET   231      15.209  -8.758  -8.757  1.00113.07           S
ATOM   1798  CE  MET   231      16.124  -7.763  -7.542  1.00113.07           C
ATOM   1799  C   MET   231      15.386 -10.900  -4.763  1.00113.07           C
ATOM   1800  O   MET   231      15.500  -9.966  -3.970  1.00113.07           O
ATOM   1801  N   THR   232      16.408 -11.732  -5.044  1.00100.67           N
ATOM   1802  CA  THR   232      17.668 -11.604  -4.368  1.00100.67           C
ATOM   1803  CB  THR   232      18.509 -12.846  -4.429  1.00100.67           C
ATOM   1804  OG1 THR   232      18.846 -13.145  -5.775  1.00100.67           O
ATOM   1805  CG2 THR   232      17.715 -14.009  -3.810  1.00100.67           C
ATOM   1806  C   THR   232      18.456 -10.502  -4.999  1.00100.67           C
ATOM   1807  O   THR   232      18.230 -10.137  -6.152  1.00100.67           O
ATOM   1808  N   LYS   233      19.403  -9.922  -4.230  1.00122.27           N
ATOM   1809  CA  LYS   233      20.235  -8.886  -4.769  1.00122.27           C
ATOM   1810  CB  LYS   233      20.986  -8.065  -3.698  1.00122.27           C
ATOM   1811  CG  LYS   233      21.897  -8.875  -2.769  1.00122.27           C
ATOM   1812  CD  LYS   233      23.202  -9.348  -3.412  1.00122.27           C
ATOM   1813  CE  LYS   233      24.092 -10.152  -2.463  1.00122.27           C
ATOM   1814  NZ  LYS   233      25.299 -10.625  -3.178  1.00122.27           N
ATOM   1815  C   LYS   233      21.209  -9.544  -5.697  1.00122.27           C
ATOM   1816  O   LYS   233      21.773 -10.592  -5.388  1.00122.27           O
ATOM   1817  N   HIS   234      21.403  -8.942  -6.886  1.00 48.86           N
ATOM   1818  CA  HIS   234      22.229  -9.510  -7.914  1.00 48.86           C
ATOM   1819  ND1 HIS   234      24.025  -9.590 -10.717  1.00 48.86           N
ATOM   1820  CG  HIS   234      22.687  -9.480 -10.410  1.00 48.86           C
ATOM   1821  CB  HIS   234      22.142  -8.723  -9.234  1.00 48.86           C
ATOM   1822  NE2 HIS   234      22.920 -10.727 -12.277  1.00 48.86           N
ATOM   1823  CD2 HIS   234      22.027 -10.180 -11.373  1.00 48.86           C
ATOM   1824  CE1 HIS   234      24.107 -10.345 -11.841  1.00 48.86           C
ATOM   1825  C   HIS   234      23.670  -9.547  -7.500  1.00 48.86           C
ATOM   1826  O   HIS   234      24.341 -10.565  -7.672  1.00 48.86           O
ATOM   1827  N   LEU   235      24.195  -8.434  -6.950  1.00133.34           N
ATOM   1828  CA  LEU   235      25.589  -8.406  -6.605  1.00133.34           C
ATOM   1829  CB  LEU   235      26.473  -7.827  -7.728  1.00133.34           C
ATOM   1830  CG  LEU   235      25.981  -6.482  -8.307  1.00133.34           C
ATOM   1831  CD1 LEU   235      26.059  -5.340  -7.281  1.00133.34           C
ATOM   1832  CD2 LEU   235      26.706  -6.150  -9.620  1.00133.34           C
ATOM   1833  C   LEU   235      25.777  -7.571  -5.381  1.00133.34           C
ATOM   1834  O   LEU   235      24.878  -6.840  -4.968  1.00133.34           O
ATOM   1835  N   ARG   236      26.969  -7.663  -4.759  1.00114.95           N
ATOM   1836  CA  ARG   236      27.209  -6.864  -3.597  1.00114.95           C
ATOM   1837  CB  ARG   236      28.542  -7.164  -2.890  1.00114.95           C
ATOM   1838  CG  ARG   236      29.778  -6.962  -3.768  1.00114.95           C
ATOM   1839  CD  ARG   236      31.083  -7.275  -3.034  1.00114.95           C
ATOM   1840  NE  ARG   236      32.208  -7.047  -3.982  1.00114.95           N
ATOM   1841  CZ  ARG   236      33.478  -6.912  -3.499  1.00114.95           C
ATOM   1842  NH1 ARG   236      33.702  -6.960  -2.154  1.00114.95           N
ATOM   1843  NH2 ARG   236      34.521  -6.728  -4.360  1.00114.95           N
ATOM   1844  C   ARG   236      27.196  -5.438  -4.044  1.00114.95           C
ATOM   1845  O   ARG   236      27.719  -5.098  -5.105  1.00114.95           O
ATOM   1846  N   ARG   237      26.621  -4.567  -3.194  1.00136.43           N
ATOM   1847  CA  ARG   237      26.404  -3.172  -3.451  1.00136.43           C
ATOM   1848  CB  ARG   237      27.608  -2.443  -4.069  1.00136.43           C
ATOM   1849  CG  ARG   237      28.780  -2.287  -3.099  1.00136.43           C
ATOM   1850  CD  ARG   237      29.612  -1.029  -3.355  1.00136.43           C
ATOM   1851  NE  ARG   237      28.749   0.129  -2.982  1.00136.43           N
ATOM   1852  CZ  ARG   237      29.303   1.296  -2.541  1.00136.43           C
ATOM   1853  NH1 ARG   237      30.660   1.422  -2.461  1.00136.43           N
ATOM   1854  NH2 ARG   237      28.498   2.336  -2.175  1.00136.43           N
ATOM   1855  C   ARG   237      25.225  -2.983  -4.357  1.00136.43           C
ATOM   1856  O   ARG   237      24.960  -1.867  -4.801  1.00136.43           O
ATOM   1857  N   ARG   238      24.457  -4.056  -4.628  1.00 81.27           N
ATOM   1858  CA  ARG   238      23.246  -3.896  -5.386  1.00 81.27           C
ATOM   1859  CB  ARG   238      23.090  -4.860  -6.575  1.00 81.27           C
ATOM   1860  CG  ARG   238      21.716  -4.732  -7.239  1.00 81.27           C
ATOM   1861  CD  ARG   238      21.424  -5.779  -8.315  1.00 81.27           C
ATOM   1862  NE  ARG   238      19.990  -5.623  -8.692  1.00 81.27           N
ATOM   1863  CZ  ARG   238      19.512  -6.187  -9.839  1.00 81.27           C
ATOM   1864  NH1 ARG   238      20.353  -6.874 -10.665  1.00 81.27           N
ATOM   1865  NH2 ARG   238      18.191  -6.063 -10.161  1.00 81.27           N
ATOM   1866  C   ARG   238      22.126  -4.213  -4.443  1.00 81.27           C
ATOM   1867  O   ARG   238      22.170  -5.203  -3.716  1.00 81.27           O
ATOM   1868  N   PRO   239      21.125  -3.376  -4.447  1.00159.50           N
ATOM   1869  CA  PRO   239      19.993  -3.522  -3.564  1.00159.50           C
ATOM   1870  CD  PRO   239      21.327  -2.000  -4.869  1.00159.50           C
ATOM   1871  CB  PRO   239      19.227  -2.213  -3.675  1.00159.50           C
ATOM   1872  CG  PRO   239      20.291  -1.183  -4.090  1.00159.50           C
ATOM   1873  C   PRO   239      19.125  -4.669  -3.957  1.00159.50           C
ATOM   1874  O   PRO   239      19.020  -4.940  -5.151  1.00159.50           O
ATOM   1875  N   GLY   240      18.460  -5.323  -2.982  1.00 30.35           N
ATOM   1876  CA  GLY   240      17.601  -6.419  -3.321  1.00 30.35           C
ATOM   1877  C   GLY   240      16.702  -6.697  -2.159  1.00 30.35           C
ATOM   1878  O   GLY   240      16.760  -6.032  -1.125  1.00 30.35           O
ATOM   1879  N   HIS   241      15.799  -7.678  -2.350  1.00 59.66           N
ATOM   1880  CA  HIS   241      14.862  -8.111  -1.354  1.00 59.66           C
ATOM   1881  ND1 HIS   241      11.945  -7.353  -2.588  1.00 59.66           N
ATOM   1882  CG  HIS   241      12.929  -8.249  -2.939  1.00 59.66           C
ATOM   1883  CB  HIS   241      13.763  -9.002  -1.948  1.00 59.66           C
ATOM   1884  NE2 HIS   241      12.025  -7.372  -4.810  1.00 59.66           N
ATOM   1885  CD2 HIS   241      12.964  -8.251  -4.300  1.00 59.66           C
ATOM   1886  CE1 HIS   241      11.440  -6.856  -3.745  1.00 59.66           C
ATOM   1887  C   HIS   241      15.566  -8.872  -0.265  1.00 59.66           C
ATOM   1888  O   HIS   241      15.202  -8.760   0.905  1.00 59.66           O
ATOM   1889  N   MET   242      16.584  -9.688  -0.618  1.00127.80           N
ATOM   1890  CA  MET   242      17.238 -10.504   0.373  1.00127.80           C
ATOM   1891  CB  MET   242      16.625 -11.917   0.448  1.00127.80           C
ATOM   1892  CG  MET   242      17.471 -12.966   1.176  1.00127.80           C
ATOM   1893  SD  MET   242      18.776 -13.723   0.162  1.00127.80           S
ATOM   1894  CE  MET   242      17.621 -14.706  -0.836  1.00127.80           C
ATOM   1895  C   MET   242      18.696 -10.653   0.047  1.00127.80           C
ATOM   1896  O   MET   242      19.114 -10.443  -1.090  1.00127.80           O
ATOM   1897  N   THR   243      19.508 -11.014   1.072  1.00109.84           N
ATOM   1898  CA  THR   243      20.924 -11.215   0.901  1.00109.84           C
ATOM   1899  CB  THR   243      21.760 -10.188   1.605  1.00109.84           C
ATOM   1900  OG1 THR   243      21.546 -10.259   3.007  1.00109.84           O
ATOM   1901  CG2 THR   243      21.372  -8.795   1.080  1.00109.84           C
ATOM   1902  C   THR   243      21.291 -12.551   1.482  1.00109.84           C
ATOM   1903  O   THR   243      20.648 -13.033   2.414  1.00109.84           O
ATOM   1904  N   ALA   244      22.346 -13.195   0.933  1.00 37.21           N
ATOM   1905  CA  ALA   244      22.741 -14.483   1.435  1.00 37.21           C
ATOM   1906  CB  ALA   244      22.286 -15.654   0.545  1.00 37.21           C
ATOM   1907  C   ALA   244      24.237 -14.548   1.513  1.00 37.21           C
ATOM   1908  O   ALA   244      24.945 -13.849   0.790  1.00 37.21           O
ATOM   1909  N   GLU   245      24.750 -15.378   2.448  1.00 52.46           N
ATOM   1910  CA  GLU   245      26.163 -15.601   2.578  1.00 52.46           C
ATOM   1911  CB  GLU   245      26.891 -14.523   3.395  1.00 52.46           C
ATOM   1912  CG  GLU   245      28.415 -14.644   3.366  1.00 52.46           C
ATOM   1913  CD  GLU   245      28.987 -13.514   4.211  1.00 52.46           C
ATOM   1914  OE1 GLU   245      28.698 -13.484   5.438  1.00 52.46           O
ATOM   1915  OE2 GLU   245      29.717 -12.662   3.640  1.00 52.46           O
ATOM   1916  C   GLU   245      26.334 -16.920   3.271  1.00 52.46           C
ATOM   1917  O   GLU   245      25.508 -17.306   4.096  1.00 52.46           O
ATOM   1918  N   HIS   246      27.408 -17.663   2.937  1.00 73.02           N
ATOM   1919  CA  HIS   246      27.608 -18.957   3.532  1.00 73.02           C
ATOM   1920  ND1 HIS   246      28.412 -19.452   0.232  1.00 73.02           N
ATOM   1921  CG  HIS   246      28.087 -20.189   1.349  1.00 73.02           C
ATOM   1922  CB  HIS   246      28.562 -19.865   2.735  1.00 73.02           C
ATOM   1923  NE2 HIS   246      27.130 -21.130  -0.466  1.00 73.02           N
ATOM   1924  CD2 HIS   246      27.303 -21.210   0.904  1.00 73.02           C
ATOM   1925  CE1 HIS   246      27.814 -20.058  -0.825  1.00 73.02           C
ATOM   1926  C   HIS   246      28.223 -18.792   4.887  1.00 73.02           C
ATOM   1927  O   HIS   246      29.094 -17.944   5.081  1.00 73.02           O
ATOM   1928  N   TYR   247      27.771 -19.599   5.875  1.00123.10           N
ATOM   1929  CA  TYR   247      28.417 -19.536   7.153  1.00123.10           C
ATOM   1930  CB  TYR   247      27.830 -20.373   8.311  1.00123.10           C
ATOM   1931  CG  TYR   247      28.799 -20.130   9.435  1.00123.10           C
ATOM   1932  CD1 TYR   247      28.700 -18.987  10.196  1.00123.10           C
ATOM   1933  CD2 TYR   247      29.821 -21.016   9.727  1.00123.10           C
ATOM   1934  CE1 TYR   247      29.591 -18.738  11.216  1.00123.10           C
ATOM   1935  CE2 TYR   247      30.720 -20.773  10.740  1.00123.10           C
ATOM   1936  CZ  TYR   247      30.602 -19.628  11.488  1.00123.10           C
ATOM   1937  OH  TYR   247      31.516 -19.370  12.532  1.00123.10           O
ATOM   1938  C   TYR   247      29.781 -20.085   6.960  1.00123.10           C
ATOM   1939  O   TYR   247      30.735 -19.604   7.564  1.00123.10           O
ATOM   1940  N   TRP   248      29.887 -21.168   6.169  1.00 37.03           N
ATOM   1941  CA  TRP   248      31.162 -21.781   5.959  1.00 37.03           C
ATOM   1942  CB  TRP   248      31.534 -22.775   7.072  1.00 37.03           C
ATOM   1943  CG  TRP   248      30.491 -23.836   7.327  1.00 37.03           C
ATOM   1944  CD2 TRP   248      30.424 -25.094   6.641  1.00 37.03           C
ATOM   1945  CD1 TRP   248      29.454 -23.824   8.215  1.00 37.03           C
ATOM   1946  NE1 TRP   248      28.746 -24.998   8.125  1.00 37.03           N
ATOM   1947  CE2 TRP   248      29.331 -25.790   7.158  1.00 37.03           C
ATOM   1948  CE3 TRP   248      31.209 -25.627   5.658  1.00 37.03           C
ATOM   1949  CZ2 TRP   248      29.006 -27.034   6.701  1.00 37.03           C
ATOM   1950  CZ3 TRP   248      30.877 -26.882   5.198  1.00 37.03           C
ATOM   1951  CH2 TRP   248      29.797 -27.571   5.709  1.00 37.03           C
ATOM   1952  C   TRP   248      31.104 -22.544   4.644  1.00 37.03           C
ATOM   1953  O   TRP   248      30.033 -22.510   3.982  1.00 37.03           O
ATOM   1954  OXT TRP   248      32.134 -23.172   4.280  1.00 37.03           O
TER    1955      TRP   248
END
