# Supplementary material for: Estimating local protein model quality: prospects for molecular replacement
Source: Acta Crystallogr D Struct Biol. 2020 Mar 3;76(Pt 3):285–90. doi: 10.1107/S2059798320000972 (PMC7057213; doi:10.1107/S2059798320000972)
Supplement: Supplementary file 1 [file d-76-00285-sup1.zip › models/1fdr.1a8p_A.B99990001.pdb.proq3.sscore.local]

ProQ2 ProQRosCen ProQRosFA ProQ3
0.35920693 0.71048576 0.62425391 0.4204279
0.40087398 0.75220364 0.7278537 0.48248417
0.4391719 0.75921729 0.78966203 0.53281598
0.57003932 0.79903657 0.87195091 0.66206258
0.62621433 0.79264056 0.94773931 0.71037386
0.67195848 0.74334277 0.95017762 0.76630543
0.74209173 0.79225818 0.98874543 0.78985759
0.77961146 0.86046951 1.0166609 0.84543078
0.80316272 0.80877686 1.0764121 0.8724694
0.76232532 0.78472514 1.0391112 0.85511872
0.75179395 0.67050085 1.013547 0.82994433
0.74701365 0.65794623 0.98806668 0.82491894
0.69036178 0.651709 1.0111414 0.82069295
0.74732702 0.83769959 1.1009359 0.89388503
0.75906294 0.88787486 1.1425606 0.9191454
0.70549533 0.9152331 1.1417281 0.87972638
0.58167204 0.71898372 0.98913026 0.76780961
0.67347539 0.76718899 1.0923271 0.8445945
0.7704471 0.79129059 1.2040962 0.96548075
0.94267026 0.88869508 1.32115 1.0571884
0.99167508 0.86434453 1.3093651 1.0546466
0.95140101 0.80503804 1.3455074 1.0391188
0.92604511 0.74535189 1.2523979 0.99214218
0.82948941 0.70016414 1.1927953 0.93073255
0.75932268 0.67143005 1.0728888 0.8524612
0.72362265 0.6695665 1.0219982 0.8228991
0.64699119 0.66794399 0.9658717 0.77462992
0.60369255 0.59450792 0.89397992 0.7338589
0.59197132 0.60303546 0.91681378 0.74150935
0.68826852 0.71705417 0.97356921 0.81743047
0.72811035 0.76425956 1.0704081 0.8946821
0.72460169 0.81164989 1.0659165 0.90190054
0.76522298 0.8118811 1.1183613 0.94498353
0.89620063 0.96052544 1.2399469 1.0498894
1.0039994 0.997912 1.3256472 1.133405
1.0052176 0.94408924 1.3153088 1.1175019
1.0399533 0.89855909 1.3035221 1.1243394
1.0388227 0.83480326 1.2966943 1.1077778
1.0565711 0.83739084 1.3296502 1.1335003
1.017737 0.81075428 1.2319518 1.0831705
0.9723594 0.73901808 1.1747169 1.0518969
0.81274104 0.66081035 0.98960663 0.89256005
0.69965203 0.64998005 0.95323992 0.85076451
0.7038271 0.66935738 0.86182023 0.82379749
0.67032094 0.6755088 0.87939907 0.79538339
0.67146029 0.68589742 0.92883499 0.83514734
0.73681781 0.71157768 0.94933394 0.88481206
0.80419493 0.69838513 1.0267338 0.92348775
0.86117259 0.82548859 1.0795105 0.9874556
0.90427631 0.84193262 1.1547123 1.0177829
0.95000405 0.95121876 1.1600354 1.0460718
0.9219776 0.96032289 1.1927624 1.0228717
0.79994562 0.92324682 1.1526031 0.95467904
0.6873764 0.80825423 1.0317666 0.85549098
0.65907255 0.82061212 0.96910057 0.83919031
0.61285059 0.8420379 0.93710955 0.78895882
0.6174972 0.88799275 0.91121313 0.78606613
0.54440631 0.82227639 0.81389294 0.70666979
0.48328092 0.78601631 0.75304841 0.6378651
0.47866303 0.70673006 0.70642452 0.61423196
0.53414992 0.71855127 0.75296369 0.63379574
0.58442503 0.7376764 0.83502653 0.70950304
0.71867625 0.83519774 1.0246513 0.83971205
0.84225436 0.93024809 1.11339 0.93092871
0.87137326 0.9462614 1.2349095 0.97696263
0.78504901 0.85800123 1.1215808 0.93457801
0.67441038 0.79650754 1.0724715 0.84763873
0.62582707 0.71668794 0.95434879 0.77306559
0.5422291 0.69405503 0.89967193 0.69213069
0.51970863 0.72653805 0.84095021 0.65371543
0.51495121 0.7444333 0.77996127 0.60164645
0.52464034 0.77922196 0.74526704 0.58479852
0.52341718 0.7364193 0.74401479 0.579232
0.58517509 0.75270364 0.77621286 0.63303908
0.60588864 0.78441251 0.81837671 0.66322804
0.64745532 0.75473451 0.79226001 0.68673163
0.66849337 0.7860065 0.8039956 0.70849653
0.67485614 0.81205481 0.8387254 0.72839945
0.69693268 0.81553186 0.8768315 0.78471303
0.6503766 0.81775339 0.84827987 0.75001726
0.60739531 0.78249074 0.83263763 0.72215781
0.58906208 0.8180798 0.86482336 0.73486013
0.5399619 0.8034609 0.82211288 0.70832517
0.50921664 0.83726539 0.84714433 0.68546318
0.63239506 0.9036707 0.85691647 0.73160836
0.7171686 0.90054081 0.95794801 0.81765655
0.74940528 0.86057997 0.97370857 0.84126133
0.78596281 0.75824968 1.018051 0.86120987
0.82839256 0.76765123 1.0450233 0.87805914
0.75524069 0.67288219 0.98913834 0.81833527
0.61325061 0.6035776 0.89969115 0.7319435
0.61215807 0.54947636 0.81360603 0.69370831
0.56822087 0.49244921 0.73769281 0.62986889
0.5023962 0.46900708 0.68824777 0.61847136
0.58805813 0.55037245 0.76129225 0.67081584
0.62199687 0.6106442 0.78421005 0.69999998
0.57782404 0.68463221 0.76253425 0.65898738
0.55365711 0.59687204 0.70891192 0.62902799
0.56742685 0.58304994 0.71715282 0.63149475
0.56736439 0.52783991 0.66134242 0.581605
0.5940807 0.5431429 0.6870685 0.60785098
0.58036789 0.56894765 0.68524866 0.59875655
0.5745242 0.62296084 0.72650321 0.63519528
0.57834065 0.60995324 0.77994388 0.68559938
0.56735886 0.60617058 0.8572539 0.72516465
0.61118171 0.58956668 0.94501368 0.80131568
0.69910611 0.56891402 1.0579863 0.89344573
0.79602858 0.65143274 1.2161106 1.0075336
0.9530339 0.83804199 1.4312481 1.1711066
1.0975665 0.90728772 1.5146959 1.2814779
1.120865 0.90438373 1.5350599 1.3216274
1.0480299 0.77084686 1.429563 1.2596802
1.0519135 0.7870812 1.4049138 1.2468975
1.1332441 0.89429889 1.4181184 1.2835413
1.1136468 0.93766348 1.3885256 1.2496869
1.0827321 0.92131247 1.3753343 1.2324411
1.0220107 0.84743623 1.3069976 1.1866346
1.0018831 0.78083279 1.2483256 1.1514121
1.0306665 0.82408647 1.2412821 1.1523353
1.0746754 0.89242807 1.2799968 1.2046731
1.0553423 0.84901371 1.2005579 1.1546805
1.009368 0.83884902 1.1702778 1.1299461
0.91719368 0.79882578 1.0949483 1.0534616
0.86723869 0.80699189 1.0800362 1.0241942
0.77122653 0.74284202 1.0260695 0.94533267
0.73489798 0.66070042 0.90554153 0.84911111
0.69907865 0.65028493 0.8699281 0.80077004
0.69010849 0.57160828 0.78469157 0.74349295
0.72375838 0.5446951 0.80779996 0.77308868
0.82406572 0.66285725 0.86503448 0.82503613
0.8217492 0.62667778 0.86033455 0.79864576
0.83744668 0.69417795 0.92296602 0.85779743
0.80225564 0.70081552 0.98369265 0.9046403
0.85136747 0.72743808 1.0834281 0.99484168
0.8937403 0.71359676 1.1200548 1.0269778
0.85903184 0.65791599 1.1276907 1.0276373
0.91869621 0.75136217 1.2625188 1.1140053
1.0351478 0.82077026 1.3398668 1.222684
1.0661022 0.8223355 1.379029 1.257703
1.0953383 0.86609101 1.4111186 1.2767585
1.0653727 0.81504923 1.3950667 1.2380657
0.98885286 0.82608407 1.3728478 1.1932108
0.90738444 0.77483195 1.3061451 1.1034669
0.86760705 0.78664384 1.2388785 1.0571743
0.77043179 0.71474227 1.1018525 0.95503008
0.65456756 0.59684952 0.97767869 0.87602676
0.6951558 0.66098765 0.92948666 0.85950481
0.73012133 0.69419715 0.97507546 0.89200359
0.70287783 0.65366453 0.98343552 0.90880873
0.72744581 0.70544742 0.97066472 0.88725828
0.65085634 0.6325374 0.93749932 0.84741465
0.60868957 0.61611258 0.89710043 0.77128295
0.50913266 0.44804865 0.80872421 0.68946613
0.52073203 0.48732007 0.81831836 0.68392471
0.53815778 0.45897057 0.76986769 0.68542822
0.53431326 0.44771488 0.76018879 0.65406772
0.53323941 0.45251643 0.71512802 0.60151521
0.54350775 0.39953283 0.70765316 0.60247959
0.55235571 0.44963821 0.71729127 0.60303234
0.53033862 0.40118986 0.62125784 0.54941408
0.5084591 0.48273374 0.63560363 0.5643051
0.47227833 0.41961413 0.58675354 0.53580888
0.46893482 0.46256343 0.59457263 0.54500707
0.52010422 0.48218181 0.61596476 0.584436
0.64658515 0.54292653 0.74164107 0.71560763
0.73082942 0.59427465 0.86440278 0.86526661
0.74335434 0.63777411 0.94981926 0.87822788
0.78828848 0.60128306 0.94149472 0.92308037
0.85595798 0.69282442 1.031942 0.94206345
0.83146669 0.68160404 0.98402265 0.91445316
0.76976549 0.67962383 1.0047268 0.87462346
0.67839173 0.65552936 0.91774489 0.78317057
0.64691539 0.73486969 0.90290093 0.71568883
0.61808704 0.72864397 0.82529047 0.66994225
0.47792812 0.68958804 0.70183461 0.57169948
0.39218132 0.58377972 0.5679212 0.48070702
0.35417319 0.4769935 0.42983879 0.39366736
0.3533473 0.48576969 0.36791566 0.37376046
0.36449875 0.54271207 0.46222928 0.44088864
0.43178069 0.60723542 0.52694077 0.52693265
0.40894022 0.61837754 0.61620104 0.57289688
0.4623982 0.66063954 0.65403076 0.64349174
0.62219201 0.80749638 0.76320496 0.75353207
0.66746773 0.89532224 0.88218643 0.84607755
0.70132817 0.95425734 0.91326431 0.88938873
0.70437144 0.88895171 0.8757352 0.84170263
0.70224001 0.85401919 0.835636 0.82759102
0.70364746 0.80886537 0.79714131 0.81538999
0.69965404 0.83329365 0.78957181 0.8402058
0.63879479 0.77711655 0.69687326 0.75116368
0.68162638 0.82153854 0.64171232 0.73650306
0.69280065 0.848323 0.68121017 0.72914894
0.71685585 0.8931131 0.67542085 0.73236376
0.75735346 0.88013176 0.69790549 0.7612363
0.76883248 0.85502767 0.61822206 0.68020004
0.67641093 0.76461799 0.58031194 0.6314851
0.5918161 0.71853427 0.53188585 0.58987624
0.64207153 0.70805326 0.57764767 0.64593201
0.65775027 0.738096 0.55232338 0.62683087
0.64131508 0.70596167 0.5616652 0.63060962
0.61079406 0.68453497 0.61078611 0.66962848
0.64084833 0.68601568 0.69179049 0.74100833
0.64491592 0.68241371 0.73144665 0.78214581
0.60313437 0.65547038 0.74607151 0.77659923
0.66913613 0.60995257 0.71154126 0.79543462
0.73895236 0.68459688 0.8602536 0.86758003
0.89152021 0.710031 1.0039053 1.010343
1.0022823 0.78115971 1.1356261 1.0752161
1.1132493 0.91328378 1.2369304 1.1664502
1.0885875 0.9040737 1.2890343 1.1793914
1.1597787 1.0482279 1.3675839 1.2333322
1.0624952 0.98869636 1.2794601 1.185771
1.0200887 1.012988 1.2245797 1.1412078
0.95318772 0.9922818 1.1621795 1.0876606
0.86814169 0.91096808 1.0878379 1.0205352
0.86341872 0.9715072 1.0981486 1.0295725
0.85826929 0.91854592 1.0633497 1.0069367
0.8583682 0.89079387 1.0427413 1.0059706
0.78213627 0.78603559 0.95877775 0.93156687
0.77850317 0.7835664 0.93968235 0.94300671
0.75346574 0.73885062 0.91958771 0.92776033
0.63984137 0.68337747 0.83697316 0.82680992
0.55179799 0.65575819 0.79749349 0.75094141
0.61542464 0.72627605 0.81138178 0.75938658
0.63948233 0.70255196 0.80844341 0.76910365
0.62518275 0.70740681 0.81462686 0.76080725
0.53570068 0.57697517 0.68604172 0.65462417
0.51667949 0.57243911 0.66326032 0.60939758
0.51926825 0.57681816 0.68925667 0.60928554
0.6282539 0.61177517 0.72824808 0.64029485
0.5789783 0.53859949 0.70006524 0.60794216
0.50849556 0.45544966 0.62240101 0.54667902
0.53370306 0.44685827 0.57841459 0.52735994
0.54710196 0.49500322 0.56426334 0.51429607
0.50146929 0.48773912 0.5834374 0.49627613
0.52311878 0.49356812 0.53277988 0.49942899
0.46512021 0.49549116 0.53035552 0.48205243
0.50236595 0.57964754 0.59247744 0.53940165
0.58897878 0.67331697 0.73166175 0.63541986
0.72607969 0.76001388 0.86175641 0.75741154
0.76433765 0.7483527 0.92338356 0.8156812
0.81111209 0.66176012 0.90466275 0.82684026
0.84276603 0.61555873 0.89769203 0.85513613
0.9094402 0.66701491 0.93855252 0.88253981
0.80698102 0.65007463 0.95485602 0.83421321
0.76649346 0.73485964 0.97554075 0.82085312
0.74718733 0.76142463 1.032931 0.78515225
0.61165521 0.73512916 0.95224819 0.70446268
