# Supplementary material for: Estimating local protein model quality: prospects for molecular replacement
Source: Acta Crystallogr D Struct Biol. 2020 Mar 3;76(Pt 3):285–90. doi: 10.1107/S2059798320000972 (PMC7057213; doi:10.1107/S2059798320000972)
Supplement: Supplementary file 1 [file d-76-00285-sup1.zip › models/1fdr.1a8p_A.B99990001.pdb.proq3d.sscore.local]

ProQ2D ProQRosCenD ProQRosFAD ProQ3D
2.396070361137390137e-01 3.629903495311737061e-01 4.382681250572204590e-01 4.052958190441131592e-01
2.649920582771301270e-01 7.709615230560302734e-01 6.058404445648193359e-01 4.791398048400878906e-01
7.780159711837768555e-01 7.484152913093566895e-01 7.769620418548583984e-01 7.362375259399414062e-01
7.788767218589782715e-01 8.605003356933593750e-01 8.848058581352233887e-01 9.068813323974609375e-01
8.129146695137023926e-01 8.269301056861877441e-01 9.279805421829223633e-01 8.856555819511413574e-01
8.478437066078186035e-01 8.279867768287658691e-01 9.403725266456604004e-01 9.059782028198242188e-01
8.311069607734680176e-01 8.627420067787170410e-01 9.472295641899108887e-01 8.974192142486572266e-01
8.916121125221252441e-01 9.080349802970886230e-01 9.493983983993530273e-01 9.021562933921813965e-01
8.860201239585876465e-01 8.981194496154785156e-01 9.725301265716552734e-01 9.415907263755798340e-01
8.890712857246398926e-01 8.629053235054016113e-01 9.551210999488830566e-01 9.168843626976013184e-01
8.911435604095458984e-01 7.140902280807495117e-01 9.503144621849060059e-01 9.106036424636840820e-01
9.096543788909912109e-01 7.552444338798522949e-01 9.604361653327941895e-01 9.358757138252258301e-01
8.444635868072509766e-01 7.372682094573974609e-01 9.437993168830871582e-01 9.086224436759948730e-01
8.785316944122314453e-01 7.603033781051635742e-01 9.051382541656494141e-01 9.179252982139587402e-01
9.103928208351135254e-01 8.539178371429443359e-01 9.705412387847900391e-01 9.173254966735839844e-01
7.946516275405883789e-01 8.336575031280517578e-01 9.387529492378234863e-01 8.175633549690246582e-01
8.144912123680114746e-01 7.350052595138549805e-01 8.320205807685852051e-01 8.217721581459045410e-01
8.563677072525024414e-01 8.187669515609741211e-01 9.506699442863464355e-01 8.915911316871643066e-01
9.044087529182434082e-01 8.862361311912536621e-01 9.523404240608215332e-01 9.300284981727600098e-01
9.002710580825805664e-01 8.353308439254760742e-01 9.771816730499267578e-01 9.580397009849548340e-01
9.432311058044433594e-01 8.409293293952941895e-01 9.766191840171813965e-01 9.607546329498291016e-01
9.294984340667724609e-01 8.785827755928039551e-01 9.823836088180541992e-01 9.596694707870483398e-01
9.040961265563964844e-01 8.723915815353393555e-01 9.800131916999816895e-01 9.370824098587036133e-01
9.133221507072448730e-01 8.273316025733947754e-01 9.751368761062622070e-01 9.255811572074890137e-01
8.840774893760681152e-01 7.894236445426940918e-01 9.459773302078247070e-01 9.014200568199157715e-01
8.983970284461975098e-01 7.913661003112792969e-01 8.916401863098144531e-01 9.070169329643249512e-01
7.932270765304565430e-01 7.882554531097412109e-01 6.622627377510070801e-01 8.109388947486877441e-01
8.475809097290039062e-01 6.464180946350097656e-01 6.464824080467224121e-01 5.967379808425903320e-01
8.582493662834167480e-01 6.275871396064758301e-01 7.146975994110107422e-01 7.593331336975097656e-01
8.761112093925476074e-01 7.860987186431884766e-01 7.154068946838378906e-01 7.611585855484008789e-01
9.373190402984619141e-01 8.354080319404602051e-01 8.683726191520690918e-01 9.242507815361022949e-01
8.772868514060974121e-01 8.282126188278198242e-01 8.722382187843322754e-01 9.128477573394775391e-01
8.672024607658386230e-01 7.897271513938903809e-01 9.490984678268432617e-01 9.345156550407409668e-01
8.955821394920349121e-01 7.843193411827087402e-01 9.666059017181396484e-01 9.426336288452148438e-01
8.760058879852294922e-01 8.297811150550842285e-01 9.569920897483825684e-01 9.347807168960571289e-01
9.179015755653381348e-01 7.938370704650878906e-01 9.641053080558776855e-01 9.404723644256591797e-01
9.163302779197692871e-01 8.337495923042297363e-01 9.642391800880432129e-01 9.255214333534240723e-01
8.695770502090454102e-01 8.544435501098632812e-01 9.714305400848388672e-01 9.113532900810241699e-01
9.051761627197265625e-01 8.552932739257812500e-01 9.781613349914550781e-01 9.553721547126770020e-01
8.823319673538208008e-01 8.309347033500671387e-01 9.626204967498779297e-01 9.463118910789489746e-01
8.942217230796813965e-01 8.235422372817993164e-01 9.657230973243713379e-01 9.420695900917053223e-01
7.832277417182922363e-01 7.671995162963867188e-01 9.202736616134643555e-01 8.643472194671630859e-01
7.273648381233215332e-01 7.802254557609558105e-01 9.061634540557861328e-01 8.800533413887023926e-01
6.928146481513977051e-01 6.962324976921081543e-01 8.181264996528625488e-01 7.651080489158630371e-01
7.481536269187927246e-01 7.218223214149475098e-01 8.642266392707824707e-01 8.325531482696533203e-01
8.162627220153808594e-01 7.156512737274169922e-01 8.862672448158264160e-01 8.754753470420837402e-01
8.423053026199340820e-01 7.882668375968933105e-01 9.172265529632568359e-01 8.849760890007019043e-01
8.627312183380126953e-01 8.171929121017456055e-01 9.421290755271911621e-01 9.268861413002014160e-01
8.483342528343200684e-01 8.580666780471801758e-01 9.326407909393310547e-01 8.557536602020263672e-01
8.416324853897094727e-01 8.603105545043945312e-01 9.595086574554443359e-01 9.054399728775024414e-01
8.740544915199279785e-01 8.978548049926757812e-01 9.619349837303161621e-01 9.263672232627868652e-01
8.995345830917358398e-01 8.358055949211120605e-01 9.589811563491821289e-01 9.325771331787109375e-01
8.831354975700378418e-01 8.839175105094909668e-01 9.514027237892150879e-01 9.233511090278625488e-01
8.284372091293334961e-01 8.381278514862060547e-01 9.382081031799316406e-01 8.975324034690856934e-01
8.335548639297485352e-01 8.804768919944763184e-01 9.436003565788269043e-01 9.091148376464843750e-01
8.078007102012634277e-01 8.418520689010620117e-01 9.092658162117004395e-01 8.916310071945190430e-01
7.703437209129333496e-01 8.523694276809692383e-01 9.198581576347351074e-01 8.846547007560729980e-01
7.623657584190368652e-01 8.301089406013488770e-01 7.074668407440185547e-01 8.036928176879882812e-01
4.958294928073883057e-01 7.730354666709899902e-01 7.152843475341796875e-01 7.533702254295349121e-01
5.343564748764038086e-01 7.686398625373840332e-01 5.232079625129699707e-01 6.553685069084167480e-01
5.670978426933288574e-01 7.348275184631347656e-01 6.020196080207824707e-01 7.647141218185424805e-01
5.191814899444580078e-01 8.021427989006042480e-01 8.565079569816589355e-01 7.658352255821228027e-01
6.449674367904663086e-01 8.357749581336975098e-01 9.364797472953796387e-01 9.187573194503784180e-01
7.827722430229187012e-01 8.894534707069396973e-01 8.877719044685363770e-01 9.052374362945556641e-01
7.793663740158081055e-01 8.864605426788330078e-01 9.389025568962097168e-01 9.292582869529724121e-01
7.983542084693908691e-01 8.824310302734375000e-01 8.909637331962585449e-01 9.108229875564575195e-01
8.296911120414733887e-01 8.659918904304504395e-01 9.355317354202270508e-01 8.934490084648132324e-01
7.868918180465698242e-01 8.263386487960815430e-01 8.822536468505859375e-01 8.587735295295715332e-01
7.236899137496948242e-01 7.833365201950073242e-01 8.859930634498596191e-01 7.764221429824829102e-01
5.940435528755187988e-01 7.557770609855651855e-01 7.931652069091796875e-01 7.633047699928283691e-01
6.508092880249023438e-01 7.636176347732543945e-01 6.666423082351684570e-01 6.394299864768981934e-01
6.766331791877746582e-01 7.605798840522766113e-01 6.083988547325134277e-01 6.392937302589416504e-01
6.261013150215148926e-01 6.817435622215270996e-01 5.964622497558593750e-01 6.369439363479614258e-01
6.938465833663940430e-01 7.376493215560913086e-01 8.024283647537231445e-01 8.023343086242675781e-01
7.638400793075561523e-01 8.372595310211181641e-01 8.947539329528808594e-01 8.428826332092285156e-01
6.617208719253540039e-01 8.353872895240783691e-01 8.183958530426025391e-01 8.466295599937438965e-01
6.777092814445495605e-01 8.178622126579284668e-01 8.503074645996093750e-01 8.473763465881347656e-01
7.922459840774536133e-01 8.277459740638732910e-01 8.500737547874450684e-01 8.040363788604736328e-01
7.669847011566162109e-01 8.225616812705993652e-01 8.419249653816223145e-01 8.669234514236450195e-01
8.004210591316223145e-01 7.988343834877014160e-01 8.486366868019104004e-01 8.356308937072753906e-01
7.970521450042724609e-01 7.881906032562255859e-01 8.040028810501098633e-01 7.842611670494079590e-01
8.399751186370849609e-01 8.403529524803161621e-01 8.762419819831848145e-01 8.603801131248474121e-01
7.220414876937866211e-01 7.726678848266601562e-01 8.255214691162109375e-01 8.000798225402832031e-01
6.970986723899841309e-01 8.289273381233215332e-01 8.467875123023986816e-01 8.386121392250061035e-01
6.853301525115966797e-01 8.393844962120056152e-01 8.353911638259887695e-01 8.144207596778869629e-01
8.315011858940124512e-01 8.622416853904724121e-01 8.831941485404968262e-01 9.165227413177490234e-01
8.313263058662414551e-01 8.643764853477478027e-01 8.945177793502807617e-01 8.743205070495605469e-01
8.375118970870971680e-01 8.465646505355834961e-01 9.592984318733215332e-01 9.548746347427368164e-01
8.435885906219482422e-01 8.482189178466796875e-01 9.697000980377197266e-01 9.235319495201110840e-01
8.715310096740722656e-01 7.960963845252990723e-01 9.737912416458129883e-01 9.319718480110168457e-01
7.958331108093261719e-01 7.936002612113952637e-01 9.506797790527343750e-01 9.087364673614501953e-01
7.623754143714904785e-01 6.640950441360473633e-01 9.241054654121398926e-01 7.929058074951171875e-01
6.797009110450744629e-01 5.541760921478271484e-01 8.707081079483032227e-01 6.714807748794555664e-01
6.583100557327270508e-01 6.044888496398925781e-01 8.993526101112365723e-01 7.585080862045288086e-01
7.289606332778930664e-01 7.717105746269226074e-01 8.915725350379943848e-01 8.780526518821716309e-01
7.538217306137084961e-01 7.520059943199157715e-01 8.949381709098815918e-01 9.243571758270263672e-01
7.636488080024719238e-01 8.485113382339477539e-01 9.099309444427490234e-01 8.935274481773376465e-01
7.543443441390991211e-01 7.316426634788513184e-01 8.914963603019714355e-01 8.925579786300659180e-01
7.928508520126342773e-01 7.122914791107177734e-01 9.031262993812561035e-01 7.566462755203247070e-01
6.161543130874633789e-01 7.860351800918579102e-01 8.766063451766967773e-01 7.290146946907043457e-01
5.528429746627807617e-01 7.324758768081665039e-01 9.019126892089843750e-01 6.402711868286132812e-01
6.841812133789062500e-01 7.487167716026306152e-01 8.653635382652282715e-01 6.474300622940063477e-01
6.766523718833923340e-01 8.089913129806518555e-01 9.032817482948303223e-01 7.962803244590759277e-01
7.012159824371337891e-01 8.044740557670593262e-01 8.405403494834899902e-01 7.927061915397644043e-01
7.156788706779479980e-01 7.420710325241088867e-01 9.055259823799133301e-01 8.862112164497375488e-01
7.958310842514038086e-01 7.511439919471740723e-01 9.559652209281921387e-01 8.975402116775512695e-01
8.172677755355834961e-01 6.494778990745544434e-01 9.641261696815490723e-01 9.110978245735168457e-01
8.761476278305053711e-01 8.120267391204833984e-01 9.835360050201416016e-01 9.550568461418151855e-01
8.704642057418823242e-01 8.067806959152221680e-01 9.899510741233825684e-01 9.682535529136657715e-01
9.625179767608642578e-01 8.233634233474731445e-01 9.920811653137207031e-01 9.877814054489135742e-01
9.620477557182312012e-01 8.287031650543212891e-01 9.928706288337707520e-01 9.834485650062561035e-01
9.216589331626892090e-01 8.844995498657226562e-01 9.883082509040832520e-01 9.738160371780395508e-01
9.389036297798156738e-01 8.294017314910888672e-01 9.863743782043457031e-01 9.561356306076049805e-01
9.503194689750671387e-01 8.531961441040039062e-01 9.816763401031494141e-01 9.565128087997436523e-01
9.310410022735595703e-01 8.648976087570190430e-01 9.766959547996520996e-01 9.013851284980773926e-01
9.458475112915039062e-01 8.894370198249816895e-01 9.801371693611145020e-01 9.420317411422729492e-01
9.451247453689575195e-01 8.605676889419555664e-01 9.773302078247070312e-01 9.544909000396728516e-01
9.141839742660522461e-01 8.396773934364318848e-01 9.834663271903991699e-01 9.562852382659912109e-01
9.295070767402648926e-01 8.756483793258666992e-01 9.718862771987915039e-01 9.474980831146240234e-01
9.400281310081481934e-01 8.555905222892761230e-01 9.777767658233642578e-01 9.720959663391113281e-01
9.365973472595214844e-01 8.606715202331542969e-01 9.757015705108642578e-01 9.601071476936340332e-01
9.056844711303710938e-01 8.399403095245361328e-01 9.792725443840026855e-01 9.595592617988586426e-01
8.877620100975036621e-01 8.613948822021484375e-01 9.659843444824218750e-01 9.487659335136413574e-01
8.723412752151489258e-01 8.944897651672363281e-01 9.706303477287292480e-01 9.391404390335083008e-01
8.367148637771606445e-01 8.554250597953796387e-01 9.606736302375793457e-01 9.350855946540832520e-01
7.583362460136413574e-01 8.264897465705871582e-01 9.143081307411193848e-01 8.842651844024658203e-01
6.750523447990417480e-01 7.925744056701660156e-01 9.343633651733398438e-01 8.075003623962402344e-01
5.055585503578186035e-01 7.522856593132019043e-01 8.213259577751159668e-01 5.828612446784973145e-01
5.187565088272094727e-01 5.793752074241638184e-01 8.078032732009887695e-01 6.826345324516296387e-01
6.620442867279052734e-01 7.565718889236450195e-01 9.157423973083496094e-01 6.449761986732482910e-01
6.181793808937072754e-01 5.944427847862243652e-01 8.904623985290527344e-01 6.288505792617797852e-01
8.265895247459411621e-01 7.769360542297363281e-01 9.205675125122070312e-01 8.309860229492187500e-01
7.402703166007995605e-01 8.098490834236145020e-01 9.381747841835021973e-01 8.780427575111389160e-01
7.341690063476562500e-01 8.509879112243652344e-01 9.692007303237915039e-01 9.206724166870117188e-01
8.274142146110534668e-01 7.709689140319824219e-01 9.620335102081298828e-01 9.110492467880249023e-01
8.659868836402893066e-01 8.389421105384826660e-01 9.760387539863586426e-01 9.602528810501098633e-01
9.105376601219177246e-01 8.973415493965148926e-01 9.875274300575256348e-01 9.750128388404846191e-01
9.396098852157592773e-01 9.284682869911193848e-01 9.923856258392333984e-01 9.839196801185607910e-01
9.644274115562438965e-01 9.295602440834045410e-01 9.921070933341979980e-01 9.846419692039489746e-01
9.749972224235534668e-01 9.096896648406982422e-01 9.935052394866943359e-01 9.922055602073669434e-01
9.691303372383117676e-01 9.100953340530395508e-01 9.930326938629150391e-01 9.882051944732666016e-01
9.610866308212280273e-01 8.635661602020263672e-01 9.923837780952453613e-01 9.816344380378723145e-01
9.215815067291259766e-01 8.338195085525512695e-01 9.903802871704101562e-01 9.690773487091064453e-01
8.667472004890441895e-01 8.359615206718444824e-01 9.852286577224731445e-01 9.553948044776916504e-01
7.863448858261108398e-01 8.027940988540649414e-01 9.663664698600769043e-01 9.221981763839721680e-01
4.915371239185333252e-01 5.473361611366271973e-01 9.362020492553710938e-01 8.870305418968200684e-01
7.671380639076232910e-01 6.723800897598266602e-01 9.421743750572204590e-01 9.012781977653503418e-01
7.668758630752563477e-01 8.275201320648193359e-01 9.574308395385742188e-01 9.206930994987487793e-01
7.962006926536560059e-01 8.216458559036254883e-01 9.722561836242675781e-01 9.064874053001403809e-01
7.320988178253173828e-01 8.463936448097229004e-01 9.587841033935546875e-01 8.785245418548583984e-01
8.093783855438232422e-01 8.444942235946655273e-01 9.687830209732055664e-01 8.883969187736511230e-01
7.544105052947998047e-01 7.334955930709838867e-01 9.545252919197082520e-01 9.125650525093078613e-01
5.639737248420715332e-01 7.113319635391235352e-01 9.420758485794067383e-01 8.908184766769409180e-01
4.993008673191070557e-01 7.641400694847106934e-01 9.503261446952819824e-01 8.927050232887268066e-01
6.095489859580993652e-01 6.434888243675231934e-01 9.601653814315795898e-01 8.931118845939636230e-01
6.018591523170471191e-01 6.171271800994873047e-01 9.143725037574768066e-01 8.503688573837280273e-01
4.831938147544860840e-01 4.839195609092712402e-01 8.294616937637329102e-01 6.764537096023559570e-01
4.870913922786712646e-01 3.719934225082397461e-01 8.766217231750488281e-01 6.441586017608642578e-01
4.642347097396850586e-01 4.683040082454681396e-01 8.307111859321594238e-01 5.478471517562866211e-01
5.228739976882934570e-01 3.989120423793792725e-01 5.914922952651977539e-01 5.295224785804748535e-01
5.201836824417114258e-01 5.005309581756591797e-01 6.172558069229125977e-01 6.546006798744201660e-01
5.255914926528930664e-01 3.550821244716644287e-01 5.070117712020874023e-01 5.229097008705139160e-01
4.223546087741851807e-01 4.898211956024169922e-01 4.947782456874847412e-01 5.887532830238342285e-01
5.882519483566284180e-01 6.137942075729370117e-01 5.506954789161682129e-01 5.577275156974792480e-01
7.124922275543212891e-01 7.071049213409423828e-01 8.681804537773132324e-01 8.051515817642211914e-01
8.282068371772766113e-01 8.443635106086730957e-01 9.251393079757690430e-01 9.333429336547851562e-01
8.360948562622070312e-01 8.578844070434570312e-01 9.409132003784179688e-01 9.209169745445251465e-01
8.385668992996215820e-01 8.266583085060119629e-01 9.373075962066650391e-01 9.464038014411926270e-01
8.755775094032287598e-01 8.586649894714355469e-01 9.436342120170593262e-01 9.199348688125610352e-01
8.428744673728942871e-01 8.355951309204101562e-01 9.488400816917419434e-01 9.465654492378234863e-01
8.514630198478698730e-01 8.323934078216552734e-01 9.372608065605163574e-01 9.399925470352172852e-01
8.080021739006042480e-01 7.778537273406982422e-01 9.218025803565979004e-01 9.090318083763122559e-01
7.505127191543579102e-01 8.058540821075439453e-01 9.067648649215698242e-01 7.951944470405578613e-01
5.301812887191772461e-01 7.910494804382324219e-01 8.672853708267211914e-01 8.454779982566833496e-01
4.509228467941284180e-01 8.227463960647583008e-01 6.699036359786987305e-01 7.084602117538452148e-01
3.025509119033813477e-01 6.544414162635803223e-01 4.605610966682434082e-01 4.337748885154724121e-01
1.542843431234359741e-01 3.343960344791412354e-01 2.844105362892150879e-01 3.408300876617431641e-01
1.799962520599365234e-01 4.240383505821228027e-01 2.738107740879058838e-01 3.832769691944122314e-01
2.083497792482376099e-01 5.300657153129577637e-01 3.931952416896820068e-01 4.331957101821899414e-01
3.703276813030242920e-01 6.270174980163574219e-01 5.116286873817443848e-01 5.567191243171691895e-01
3.624168336391448975e-01 7.278261184692382812e-01 7.719987630844116211e-01 6.977505683898925781e-01
3.026210367679595947e-01 7.485958337783813477e-01 8.561757802963256836e-01 7.391104698181152344e-01
5.898002982139587402e-01 8.283033967018127441e-01 8.858255743980407715e-01 8.456842899322509766e-01
8.368805646896362305e-01 8.808306455612182617e-01 8.908888101577758789e-01 8.815947771072387695e-01
7.700500488281250000e-01 9.116771817207336426e-01 8.958420753479003906e-01 9.004780650138854980e-01
8.006873726844787598e-01 8.600255250930786133e-01 8.645529150962829590e-01 8.393214344978332520e-01
7.443763613700866699e-01 8.411920666694641113e-01 8.719475269317626953e-01 8.251844644546508789e-01
7.941825985908508301e-01 8.304074406623840332e-01 8.844208717346191406e-01 8.403214216232299805e-01
7.562847137451171875e-01 8.603977560997009277e-01 9.031621813774108887e-01 8.779652118682861328e-01
6.420692801475524902e-01 8.115334510803222656e-01 8.339762091636657715e-01 8.220403790473937988e-01
6.778843402862548828e-01 8.384804725646972656e-01 7.307669520378112793e-01 7.730271220207214355e-01
5.521425604820251465e-01 8.277569413185119629e-01 7.175921797752380371e-01 7.983990311622619629e-01
6.745687127113342285e-01 8.266332149505615234e-01 7.600387930870056152e-01 8.044317364692687988e-01
7.143619060516357422e-01 8.506561517715454102e-01 6.126143336296081543e-01 8.048745393753051758e-01
7.349685430526733398e-01 7.832276225090026855e-01 4.879823625087738037e-01 7.098492383956909180e-01
5.612926483154296875e-01 7.909407615661621094e-01 4.175273180007934570e-01 5.478408336639404297e-01
5.620421767234802246e-01 7.166444063186645508e-01 3.940469622611999512e-01 5.973762273788452148e-01
5.006974935531616211e-01 7.824589610099792480e-01 5.212834477424621582e-01 6.468240022659301758e-01
4.846716523170471191e-01 7.928665280342102051e-01 4.807975888252258301e-01 6.090896725654602051e-01
4.651384949684143066e-01 7.633028030395507812e-01 4.838882982730865479e-01 5.144050717353820801e-01
4.807038009166717529e-01 7.282042503356933594e-01 5.625678896903991699e-01 7.123080492019653320e-01
4.240606427192687988e-01 7.851302623748779297e-01 8.169322013854980469e-01 7.466891407966613770e-01
4.505740404129028320e-01 7.718488574028015137e-01 8.074847459793090820e-01 7.077718973159790039e-01
5.377132892608642578e-01 8.092308640480041504e-01 8.613097071647644043e-01 7.682275176048278809e-01
5.803298950195312500e-01 6.465443968772888184e-01 8.181832432746887207e-01 7.393628358840942383e-01
8.161484599113464355e-01 7.965676188468933105e-01 9.105963110923767090e-01 8.190956115722656250e-01
8.550810813903808594e-01 7.805190086364746094e-01 9.461233615875244141e-01 9.076403379440307617e-01
9.090785980224609375e-01 8.317645192146301270e-01 9.645830988883972168e-01 9.385482072830200195e-01
9.569693803787231445e-01 9.017571806907653809e-01 9.737557768821716309e-01 9.540699720382690430e-01
9.589570164680480957e-01 8.892593979835510254e-01 9.794014692306518555e-01 9.700765609741210938e-01
9.697517752647399902e-01 9.089983105659484863e-01 9.874870777130126953e-01 9.768164753913879395e-01
9.421547055244445801e-01 8.441856503486633301e-01 9.667292833328247070e-01 9.803282618522644043e-01
8.381816148757934570e-01 8.391032218933105469e-01 9.620931744575500488e-01 9.416602253913879395e-01
8.195459246635437012e-01 8.051632642745971680e-01 9.474259614944458008e-01 9.267727136611938477e-01
8.198441863059997559e-01 8.039461374282836914e-01 9.544194340705871582e-01 9.027476310729980469e-01
8.682823777198791504e-01 8.405101299285888672e-01 9.637935161590576172e-01 9.280537366867065430e-01
8.918125033378601074e-01 8.470880389213562012e-01 9.508191943168640137e-01 9.678986072540283203e-01
8.688262701034545898e-01 8.310438394546508789e-01 9.536948204040527344e-01 9.602139592170715332e-01
8.323343992233276367e-01 7.569003105163574219e-01 9.402688741683959961e-01 9.218162298202514648e-01
8.288351893424987793e-01 8.402644395828247070e-01 9.442967176437377930e-01 9.449043869972229004e-01
8.238754272460937500e-01 8.198398351669311523e-01 9.475876688957214355e-01 9.584158062934875488e-01
7.915864586830139160e-01 7.950410246849060059e-01 8.738620281219482422e-01 9.121142625808715820e-01
7.515318393707275391e-01 7.410983443260192871e-01 7.549715638160705566e-01 8.684465885162353516e-01
7.418829798698425293e-01 7.771544456481933594e-01 7.959626913070678711e-01 8.483552336692810059e-01
8.272429704666137695e-01 7.271841764450073242e-01 8.206942677497863770e-01 8.693847060203552246e-01
7.150577306747436523e-01 7.042891979217529297e-01 8.612473607063293457e-01 8.889583349227905273e-01
4.877659082412719727e-01 4.532371759414672852e-01 6.853704452514648438e-01 7.308801412582397461e-01
5.519225001335144043e-01 6.884962320327758789e-01 7.636722326278686523e-01 6.077453494071960449e-01
6.082504391670227051e-01 6.680238246917724609e-01 8.848899602890014648e-01 6.672002077102661133e-01
6.891847848892211914e-01 7.009551525115966797e-01 8.920329213142395020e-01 8.871769905090332031e-01
7.747471928596496582e-01 5.528207421302795410e-01 9.071806669235229492e-01 7.967284917831420898e-01
5.625242590904235840e-01 4.303097426891326904e-01 8.805375099182128906e-01 6.041148900985717773e-01
6.057023406028747559e-01 4.513063430786132812e-01 6.859315037727355957e-01 4.807199835777282715e-01
6.276548504829406738e-01 5.079042911529541016e-01 6.259744763374328613e-01 5.609835386276245117e-01
4.298447668552398682e-01 5.365989804267883301e-01 7.226073145866394043e-01 5.378470420837402344e-01
5.303146243095397949e-01 5.776903629302978516e-01 5.319086313247680664e-01 4.644607901573181152e-01
4.177895784378051758e-01 6.597023606300354004e-01 5.615713596343994141e-01 4.763797819614410400e-01
4.608045816421508789e-01 7.257530689239501953e-01 8.112819194793701172e-01 5.723442435264587402e-01
6.815327405929565430e-01 7.210960984230041504e-01 9.189552664756774902e-01 7.559486031532287598e-01
7.606408596038818359e-01 8.138718605041503906e-01 9.524860978126525879e-01 8.937570452690124512e-01
7.732866406440734863e-01 8.426403999328613281e-01 9.696960449218750000e-01 9.342743158340454102e-01
8.218791484832763672e-01 8.275336623191833496e-01 9.628363847732543945e-01 9.394230246543884277e-01
7.084770798683166504e-01 8.488686084747314453e-01 9.634753465652465820e-01 9.373317360877990723e-01
8.598908782005310059e-01 7.906855940818786621e-01 9.494394659996032715e-01 9.206709861755371094e-01
7.054931521415710449e-01 7.779641747474670410e-01 9.722084403038024902e-01 9.220404624938964844e-01
8.131920695304870605e-01 8.485397696495056152e-01 9.580612182617187500e-01 8.986426591873168945e-01
7.515369653701782227e-01 7.337404489517211914e-01 9.730356931686401367e-01 8.028566837310791016e-01
5.633201599121093750e-01 3.947433233261108398e-01 9.274331927299499512e-01 8.617547154426574707e-01
