# Supplementary material for: Estimating local protein model quality: prospects for molecular replacement
Source: Acta Crystallogr D Struct Biol. 2020 Mar 3;76(Pt 3):285–90. doi: 10.1107/S2059798320000972 (PMC7057213; doi:10.1107/S2059798320000972)
Supplement: Supplementary file 1 [file d-76-00285-sup1.zip › models/1fdr.2bgi_A.B99990001.pdb]

EXPDTA    THEORETICAL MODEL, MODELLER 9.23 2019/11/15 14:08:47
REMARK   6 MODELLER OBJECTIVE FUNCTION:      1356.3057
REMARK   6 MODELLER BEST TEMPLATE % SEQ ID:  31.452
REMARK   6 SEQUENCE: 1fdr/1fdr.2bgi_A
REMARK   6 ALIGNMENT: 1fdr/1fdr.2bgi_A.ali
REMARK   6 SCRIPT: ./make_models.py
REMARK   6 TEMPLATE: 2bgi 17:A - 267:A MODELS 5: - 248: AT 31.5%
ATOM      1  N   MET     1      92.643  62.589 -19.065  1.00110.98           N
ATOM      2  CA  MET     1      93.851  61.843 -18.641  1.00110.98           C
ATOM      3  CB  MET     1      94.560  62.584 -17.494  1.00110.98           C
ATOM      4  CG  MET     1      95.871  61.924 -17.058  1.00110.98           C
ATOM      5  SD  MET     1      96.741  62.777 -15.707  1.00110.98           S
ATOM      6  CE  MET     1      98.113  61.590 -15.621  1.00110.98           C
ATOM      7  C   MET     1      93.471  60.481 -18.169  1.00110.98           C
ATOM      8  O   MET     1      94.293  59.750 -17.618  1.00110.98           O
ATOM      9  N   ALA     2      92.202  60.092 -18.393  1.00171.64           N
ATOM     10  CA  ALA     2      91.805  58.791 -17.955  1.00171.64           C
ATOM     11  CB  ALA     2      90.314  58.691 -17.593  1.00171.64           C
ATOM     12  C   ALA     2      92.044  57.851 -19.086  1.00171.64           C
ATOM     13  O   ALA     2      91.557  58.053 -20.197  1.00171.64           O
ATOM     14  N   ASP     3      92.836  56.797 -18.823  1.00108.07           N
ATOM     15  CA  ASP     3      93.088  55.814 -19.830  1.00108.07           C
ATOM     16  CB  ASP     3      94.080  54.735 -19.362  1.00108.07           C
ATOM     17  CG  ASP     3      94.483  53.889 -20.563  1.00108.07           C
ATOM     18  OD1 ASP     3      93.578  53.503 -21.349  1.00108.07           O
ATOM     19  OD2 ASP     3      95.705  53.613 -20.706  1.00108.07           O
ATOM     20  C   ASP     3      91.779  55.153 -20.091  1.00108.07           C
ATOM     21  O   ASP     3      91.410  54.897 -21.236  1.00108.07           O
ATOM     22  N   TRP     4      91.036  54.882 -19.002  1.00263.53           N
ATOM     23  CA  TRP     4      89.757  54.246 -19.085  1.00263.53           C
ATOM     24  CB  TRP     4      89.805  52.763 -18.681  1.00263.53           C
ATOM     25  CG  TRP     4      88.550  51.994 -19.002  1.00263.53           C
ATOM     26  CD2 TRP     4      88.311  51.382 -20.277  1.00263.53           C
ATOM     27  CD1 TRP     4      87.458  51.728 -18.231  1.00263.53           C
ATOM     28  NE1 TRP     4      86.552  50.980 -18.947  1.00263.53           N
ATOM     29  CE2 TRP     4      87.064  50.762 -20.209  1.00263.53           C
ATOM     30  CE3 TRP     4      89.070  51.341 -21.412  1.00263.53           C
ATOM     31  CZ2 TRP     4      86.555  50.087 -21.282  1.00263.53           C
ATOM     32  CZ3 TRP     4      88.555  50.661 -22.492  1.00263.53           C
ATOM     33  CH2 TRP     4      87.321  50.046 -22.428  1.00263.53           C
ATOM     34  C   TRP     4      88.911  54.985 -18.101  1.00263.53           C
ATOM     35  O   TRP     4      89.366  55.980 -17.540  1.00263.53           O
ATOM     36  N   VAL     5      87.653  54.560 -17.868  1.00 76.13           N
ATOM     37  CA  VAL     5      86.914  55.334 -16.921  1.00 76.13           C
ATOM     38  CB  VAL     5      85.478  54.923 -16.770  1.00 76.13           C
ATOM     39  CG1 VAL     5      84.848  55.798 -15.674  1.00 76.13           C
ATOM     40  CG2 VAL     5      84.784  55.055 -18.137  1.00 76.13           C
ATOM     41  C   VAL     5      87.596  55.133 -15.614  1.00 76.13           C
ATOM     42  O   VAL     5      87.537  54.059 -15.018  1.00 76.13           O
ATOM     43  N   THR     6      88.277  56.194 -15.145  1.00 34.86           N
ATOM     44  CA  THR     6      88.997  56.135 -13.911  1.00 34.86           C
ATOM     45  CB  THR     6      90.476  55.944 -14.101  1.00 34.86           C
ATOM     46  OG1 THR     6      90.723  54.751 -14.830  1.00 34.86           O
ATOM     47  CG2 THR     6      91.147  55.858 -12.721  1.00 34.86           C
ATOM     48  C   THR     6      88.787  57.455 -13.244  1.00 34.86           C
ATOM     49  O   THR     6      88.434  58.437 -13.895  1.00 34.86           O
ATOM     50  N   GLY     7      88.986  57.506 -11.914  1.00 19.52           N
ATOM     51  CA  GLY     7      88.811  58.741 -11.208  1.00 19.52           C
ATOM     52  C   GLY     7      89.856  58.786 -10.144  1.00 19.52           C
ATOM     53  O   GLY     7      90.389  57.751  -9.747  1.00 19.52           O
ATOM     54  N   LYS     8      90.167  59.994  -9.635  1.00126.98           N
ATOM     55  CA  LYS     8      91.205  60.082  -8.650  1.00126.98           C
ATOM     56  CB  LYS     8      92.213  61.207  -8.931  1.00126.98           C
ATOM     57  CG  LYS     8      93.497  61.110  -8.106  1.00126.98           C
ATOM     58  CD  LYS     8      94.645  61.946  -8.675  1.00126.98           C
ATOM     59  CE  LYS     8      94.238  63.368  -9.071  1.00126.98           C
ATOM     60  NZ  LYS     8      93.534  63.359 -10.374  1.00126.98           N
ATOM     61  C   LYS     8      90.587  60.303  -7.305  1.00126.98           C
ATOM     62  O   LYS     8      89.556  60.962  -7.175  1.00126.98           O
ATOM     63  N   VAL     9      91.211  59.721  -6.258  1.00 56.03           N
ATOM     64  CA  VAL     9      90.670  59.831  -4.935  1.00 56.03           C
ATOM     65  CB  VAL     9      91.072  58.703  -4.033  1.00 56.03           C
ATOM     66  CG1 VAL     9      90.470  58.963  -2.642  1.00 56.03           C
ATOM     67  CG2 VAL     9      90.620  57.379  -4.673  1.00 56.03           C
ATOM     68  C   VAL     9      91.140  61.106  -4.312  1.00 56.03           C
ATOM     69  O   VAL     9      92.337  61.378  -4.231  1.00 56.03           O
ATOM     70  N   THR    10      90.171  61.955  -3.923  1.00124.01           N
ATOM     71  CA  THR    10      90.413  63.205  -3.265  1.00124.01           C
ATOM     72  CB  THR    10      89.287  64.173  -3.486  1.00124.01           C
ATOM     73  OG1 THR    10      89.474  65.344  -2.708  1.00124.01           O
ATOM     74  CG2 THR    10      87.951  63.491  -3.188  1.00124.01           C
ATOM     75  C   THR    10      90.734  63.063  -1.798  1.00124.01           C
ATOM     76  O   THR    10      91.592  63.783  -1.289  1.00124.01           O
ATOM     77  N   LYS    11      90.056  62.153  -1.063  1.00108.90           N
ATOM     78  CA  LYS    11      90.329  62.054   0.349  1.00108.90           C
ATOM     79  CB  LYS    11      89.458  62.979   1.218  1.00108.90           C
ATOM     80  CG  LYS    11      89.774  62.847   2.709  1.00108.90           C
ATOM     81  CD  LYS    11      89.148  63.924   3.592  1.00108.90           C
ATOM     82  CE  LYS    11      89.410  63.694   5.081  1.00108.90           C
ATOM     83  NZ  LYS    11      88.785  62.425   5.516  1.00108.90           N
ATOM     84  C   LYS    11      90.053  60.658   0.820  1.00108.90           C
ATOM     85  O   LYS    11      89.316  59.910   0.179  1.00108.90           O
ATOM     86  N   VAL    12      90.666  60.271   1.964  1.00 42.00           N
ATOM     87  CA  VAL    12      90.440  58.962   2.505  1.00 42.00           C
ATOM     88  CB  VAL    12      91.518  57.982   2.142  1.00 42.00           C
ATOM     89  CG1 VAL    12      91.200  56.629   2.799  1.00 42.00           C
ATOM     90  CG2 VAL    12      91.627  57.921   0.610  1.00 42.00           C
ATOM     91  C   VAL    12      90.418  59.059   4.002  1.00 42.00           C
ATOM     92  O   VAL    12      91.191  59.806   4.600  1.00 42.00           O
ATOM     93  N   GLN    13      89.506  58.297   4.643  1.00137.29           N
ATOM     94  CA  GLN    13      89.416  58.251   6.076  1.00137.29           C
ATOM     95  CB  GLN    13      88.255  59.081   6.651  1.00137.29           C
ATOM     96  CG  GLN    13      88.033  58.873   8.153  1.00137.29           C
ATOM     97  CD  GLN    13      89.230  59.424   8.914  1.00137.29           C
ATOM     98  OE1 GLN    13      89.309  59.300  10.135  1.00137.29           O
ATOM     99  NE2 GLN    13      90.192  60.044   8.179  1.00137.29           N
ATOM    100  C   GLN    13      89.164  56.827   6.460  1.00137.29           C
ATOM    101  O   GLN    13      88.338  56.151   5.849  1.00137.29           O
ATOM    102  N   ASN    14      89.875  56.333   7.495  1.00 82.74           N
ATOM    103  CA  ASN    14      89.693  54.971   7.923  1.00 82.74           C
ATOM    104  CB  ASN    14      91.011  54.206   8.133  1.00 82.74           C
ATOM    105  CG  ASN    14      91.663  53.977   6.778  1.00 82.74           C
ATOM    106  OD1 ASN    14      92.101  52.870   6.467  1.00 82.74           O
ATOM    107  ND2 ASN    14      91.740  55.050   5.947  1.00 82.74           N
ATOM    108  C   ASN    14      89.005  55.008   9.253  1.00 82.74           C
ATOM    109  O   ASN    14      89.392  55.758  10.145  1.00 82.74           O
ATOM    110  N   TRP    15      87.869  54.297   9.367  1.00122.22           N
ATOM    111  CA  TRP    15      87.118  54.217  10.590  1.00122.22           C
ATOM    112  CB  TRP    15      85.638  54.033  10.269  1.00122.22           C
ATOM    113  CG  TRP    15      85.254  55.207   9.411  1.00122.22           C
ATOM    114  CD2 TRP    15      85.156  56.549   9.906  1.00122.22           C
ATOM    115  CD1 TRP    15      85.055  55.274   8.064  1.00122.22           C
ATOM    116  NE1 TRP    15      84.845  56.578   7.687  1.00122.22           N
ATOM    117  CE2 TRP    15      84.904  57.374   8.811  1.00122.22           C
ATOM    118  CE3 TRP    15      85.283  57.052  11.169  1.00122.22           C
ATOM    119  CZ2 TRP    15      84.773  58.724   8.963  1.00122.22           C
ATOM    120  CZ3 TRP    15      85.136  58.412  11.321  1.00122.22           C
ATOM    121  CH2 TRP    15      84.887  59.231  10.239  1.00122.22           C
ATOM    122  C   TRP    15      87.599  53.167  11.554  1.00122.22           C
ATOM    123  O   TRP    15      87.748  53.428  12.747  1.00122.22           O
ATOM    124  N   THR    16      87.840  51.938  11.050  1.00 56.97           N
ATOM    125  CA  THR    16      88.210  50.824  11.878  1.00 56.97           C
ATOM    126  CB  THR    16      87.044  49.940  12.217  1.00 56.97           C
ATOM    127  OG1 THR    16      86.533  49.331  11.040  1.00 56.97           O
ATOM    128  CG2 THR    16      85.947  50.799  12.870  1.00 56.97           C
ATOM    129  C   THR    16      89.150  49.992  11.068  1.00 56.97           C
ATOM    130  O   THR    16      89.508  50.349   9.948  1.00 56.97           O
ATOM    131  N   ASP    17      89.588  48.847  11.616  1.00110.21           N
ATOM    132  CA  ASP    17      90.482  48.028  10.858  1.00110.21           C
ATOM    133  CB  ASP    17      90.920  46.766  11.617  1.00110.21           C
ATOM    134  CG  ASP    17      92.036  46.129  10.809  1.00110.21           C
ATOM    135  OD1 ASP    17      92.419  46.734   9.773  1.00110.21           O
ATOM    136  OD2 ASP    17      92.518  45.037  11.212  1.00110.21           O
ATOM    137  C   ASP    17      89.747  47.582   9.629  1.00110.21           C
ATOM    138  O   ASP    17      90.323  47.477   8.547  1.00110.21           O
ATOM    139  N   ALA    18      88.461  47.236   9.818  1.00 80.70           N
ATOM    140  CA  ALA    18      87.512  46.776   8.838  1.00 80.70           C
ATOM    141  CB  ALA    18      86.293  46.094   9.482  1.00 80.70           C
ATOM    142  C   ALA    18      86.979  47.834   7.901  1.00 80.70           C
ATOM    143  O   ALA    18      86.622  47.512   6.772  1.00 80.70           O
ATOM    144  N   LEU    19      86.822  49.106   8.332  1.00 87.23           N
ATOM    145  CA  LEU    19      86.094  50.021   7.483  1.00 87.23           C
ATOM    146  CB  LEU    19      84.771  50.451   8.135  1.00 87.23           C
ATOM    147  CG  LEU    19      83.759  49.303   8.298  1.00 87.23           C
ATOM    148  CD1 LEU    19      82.560  49.749   9.147  1.00 87.23           C
ATOM    149  CD2 LEU    19      83.323  48.746   6.931  1.00 87.23           C
ATOM    150  C   LEU    19      86.845  51.289   7.184  1.00 87.23           C
ATOM    151  O   LEU    19      87.613  51.789   8.005  1.00 87.23           O
ATOM    152  N   PHE    20      86.624  51.838   5.963  1.00 66.71           N
ATOM    153  CA  PHE    20      87.196  53.100   5.583  1.00 66.71           C
ATOM    154  CB  PHE    20      88.642  53.015   5.053  1.00 66.71           C
ATOM    155  CG  PHE    20      88.694  52.195   3.809  1.00 66.71           C
ATOM    156  CD1 PHE    20      88.625  50.822   3.867  1.00 66.71           C
ATOM    157  CD2 PHE    20      88.841  52.800   2.583  1.00 66.71           C
ATOM    158  CE1 PHE    20      88.682  50.066   2.719  1.00 66.71           C
ATOM    159  CE2 PHE    20      88.899  52.050   1.432  1.00 66.71           C
ATOM    160  CZ  PHE    20      88.819  50.680   1.498  1.00 66.71           C
ATOM    161  C   PHE    20      86.319  53.731   4.540  1.00 66.71           C
ATOM    162  O   PHE    20      85.505  53.058   3.906  1.00 66.71           O
ATOM    163  N   SER    21      86.449  55.065   4.358  1.00 42.98           N
ATOM    164  CA  SER    21      85.646  55.763   3.393  1.00 42.98           C
ATOM    165  CB  SER    21      84.603  56.699   4.032  1.00 42.98           C
ATOM    166  OG  SER    21      85.253  57.698   4.804  1.00 42.98           O
ATOM    167  C   SER    21      86.555  56.611   2.557  1.00 42.98           C
ATOM    168  O   SER    21      87.617  57.040   3.007  1.00 42.98           O
ATOM    169  N   LEU    22      86.165  56.849   1.289  1.00156.73           N
ATOM    170  CA  LEU    22      86.981  57.659   0.431  1.00156.73           C
ATOM    171  CB  LEU    22      87.997  56.848  -0.400  1.00156.73           C
ATOM    172  CG  LEU    22      87.407  55.659  -1.187  1.00156.73           C
ATOM    173  CD1 LEU    22      86.454  56.111  -2.305  1.00156.73           C
ATOM    174  CD2 LEU    22      88.524  54.742  -1.710  1.00156.73           C
ATOM    175  C   LEU    22      86.095  58.413  -0.506  1.00156.73           C
ATOM    176  O   LEU    22      84.962  58.015  -0.772  1.00156.73           O
ATOM    177  N   THR    23      86.599  59.551  -1.016  1.00110.04           N
ATOM    178  CA  THR    23      85.848  60.337  -1.946  1.00110.04           C
ATOM    179  CB  THR    23      85.532  61.709  -1.422  1.00110.04           C
ATOM    180  OG1 THR    23      86.715  62.357  -0.985  1.00110.04           O
ATOM    181  CG2 THR    23      84.550  61.568  -0.246  1.00110.04           C
ATOM    182  C   THR    23      86.640  60.418  -3.213  1.00110.04           C
ATOM    183  O   THR    23      87.871  60.412  -3.197  1.00110.04           O
ATOM    184  N   VAL    24      85.936  60.467  -4.361  1.00114.78           N
ATOM    185  CA  VAL    24      86.623  60.433  -5.618  1.00114.78           C
ATOM    186  CB  VAL    24      86.421  59.120  -6.315  1.00114.78           C
ATOM    187  CG1 VAL    24      87.221  59.118  -7.616  1.00114.78           C
ATOM    188  CG2 VAL    24      86.751  57.973  -5.353  1.00114.78           C
ATOM    189  C   VAL    24      85.999  61.479  -6.491  1.00114.78           C
ATOM    190  O   VAL    24      84.889  61.940  -6.229  1.00114.78           O
ATOM    191  N   HIS    25      86.713  61.895  -7.556  1.00 70.88           N
ATOM    192  CA  HIS    25      86.166  62.863  -8.461  1.00 70.88           C
ATOM    193  ND1 HIS    25      89.436  63.618  -8.304  1.00 70.88           N
ATOM    194  CG  HIS    25      88.290  64.190  -8.808  1.00 70.88           C
ATOM    195  CB  HIS    25      87.188  63.417  -9.470  1.00 70.88           C
ATOM    196  NE2 HIS    25      89.588  65.800  -7.906  1.00 70.88           N
ATOM    197  CD2 HIS    25      88.400  65.524  -8.557  1.00 70.88           C
ATOM    198  CE1 HIS    25      90.177  64.625  -7.776  1.00 70.88           C
ATOM    199  C   HIS    25      85.069  62.179  -9.214  1.00 70.88           C
ATOM    200  O   HIS    25      85.109  60.967  -9.424  1.00 70.88           O
ATOM    201  N   ALA    26      84.041  62.944  -9.630  1.00 42.25           N
ATOM    202  CA  ALA    26      82.924  62.329 -10.287  1.00 42.25           C
ATOM    203  CB  ALA    26      81.572  62.964  -9.921  1.00 42.25           C
ATOM    204  C   ALA    26      83.075  62.449 -11.770  1.00 42.25           C
ATOM    205  O   ALA    26      83.331  63.516 -12.326  1.00 42.25           O
ATOM    206  N   PRO    27      82.939  61.306 -12.387  1.00 85.56           N
ATOM    207  CA  PRO    27      82.977  61.215 -13.826  1.00 85.56           C
ATOM    208  CD  PRO    27      83.525  60.130 -11.763  1.00 85.56           C
ATOM    209  CB  PRO    27      83.389  59.782 -14.154  1.00 85.56           C
ATOM    210  CG  PRO    27      84.160  59.325 -12.907  1.00 85.56           C
ATOM    211  C   PRO    27      81.624  61.551 -14.361  1.00 85.56           C
ATOM    212  O   PRO    27      80.703  61.739 -13.567  1.00 85.56           O
ATOM    213  N   VAL    28      81.466  61.624 -15.697  1.00212.37           N
ATOM    214  CA  VAL    28      80.170  61.946 -16.213  1.00212.37           C
ATOM    215  CB  VAL    28      80.192  62.282 -17.680  1.00212.37           C
ATOM    216  CG1 VAL    28      80.873  61.142 -18.464  1.00212.37           C
ATOM    217  CG2 VAL    28      78.752  62.586 -18.129  1.00212.37           C
ATOM    218  C   VAL    28      79.267  60.775 -15.965  1.00212.37           C
ATOM    219  O   VAL    28      79.175  59.843 -16.763  1.00212.37           O
ATOM    220  N   LEU    29      78.572  60.798 -14.810  1.00201.25           N
ATOM    221  CA  LEU    29      77.627  59.765 -14.504  1.00201.25           C
ATOM    222  CB  LEU    29      78.044  58.785 -13.393  1.00201.25           C
ATOM    223  CG  LEU    29      79.360  58.025 -13.597  1.00201.25           C
ATOM    224  CD1 LEU    29      80.567  58.958 -13.433  1.00201.25           C
ATOM    225  CD2 LEU    29      79.417  56.801 -12.671  1.00201.25           C
ATOM    226  C   LEU    29      76.431  60.419 -13.898  1.00201.25           C
ATOM    227  O   LEU    29      76.548  61.084 -12.870  1.00201.25           O
ATOM    228  N   PRO    30      75.289  60.292 -14.504  1.00110.79           N
ATOM    229  CA  PRO    30      74.119  60.773 -13.824  1.00110.79           C
ATOM    230  CD  PRO    30      75.216  60.531 -15.938  1.00110.79           C
ATOM    231  CB  PRO    30      73.099  61.111 -14.908  1.00110.79           C
ATOM    232  CG  PRO    30      73.960  61.392 -16.150  1.00110.79           C
ATOM    233  C   PRO    30      73.676  59.657 -12.928  1.00110.79           C
ATOM    234  O   PRO    30      74.013  58.512 -13.229  1.00110.79           O
ATOM    235  N   PHE    31      72.951  59.934 -11.824  1.00 77.29           N
ATOM    236  CA  PHE    31      72.482  58.819 -11.049  1.00 77.29           C
ATOM    237  CB  PHE    31      73.584  58.065 -10.275  1.00 77.29           C
ATOM    238  CG  PHE    31      74.169  58.933  -9.213  1.00 77.29           C
ATOM    239  CD1 PHE    31      75.146  59.854  -9.513  1.00 77.29           C
ATOM    240  CD2 PHE    31      73.749  58.809  -7.908  1.00 77.29           C
ATOM    241  CE1 PHE    31      75.688  60.647  -8.530  1.00 77.29           C
ATOM    242  CE2 PHE    31      74.287  59.599  -6.921  1.00 77.29           C
ATOM    243  CZ  PHE    31      75.258  60.521  -7.230  1.00 77.29           C
ATOM    244  C   PHE    31      71.449  59.285 -10.073  1.00 77.29           C
ATOM    245  O   PHE    31      71.268  60.482  -9.855  1.00 77.29           O
ATOM    246  N   THR    32      70.722  58.320  -9.469  1.00112.27           N
ATOM    247  CA  THR    32      69.731  58.641  -8.483  1.00112.27           C
ATOM    248  CB  THR    32      68.393  58.003  -8.732  1.00112.27           C
ATOM    249  OG1 THR    32      67.454  58.451  -7.765  1.00112.27           O
ATOM    250  CG2 THR    32      68.537  56.475  -8.670  1.00112.27           C
ATOM    251  C   THR    32      70.259  58.127  -7.184  1.00112.27           C
ATOM    252  O   THR    32      70.924  57.093  -7.142  1.00112.27           O
ATOM    253  N   ALA    33      69.977  58.845  -6.079  1.00 46.83           N
ATOM    254  CA  ALA    33      70.543  58.472  -4.815  1.00 46.83           C
ATOM    255  CB  ALA    33      70.136  59.405  -3.662  1.00 46.83           C
ATOM    256  C   ALA    33      70.081  57.096  -4.470  1.00 46.83           C
ATOM    257  O   ALA    33      68.903  56.773  -4.602  1.00 46.83           O
ATOM    258  N   GLY    34      71.020  56.255  -3.988  1.00 41.96           N
ATOM    259  CA  GLY    34      70.708  54.913  -3.592  1.00 41.96           C
ATOM    260  C   GLY    34      71.250  53.940  -4.599  1.00 41.96           C
ATOM    261  O   GLY    34      71.379  52.756  -4.296  1.00 41.96           O
ATOM    262  N   GLN    35      71.600  54.407  -5.814  1.00 62.67           N
ATOM    263  CA  GLN    35      72.102  53.540  -6.845  1.00 62.67           C
ATOM    264  CB  GLN    35      72.060  54.165  -8.252  1.00 62.67           C
ATOM    265  CG  GLN    35      70.640  54.409  -8.769  1.00 62.67           C
ATOM    266  CD  GLN    35      70.732  55.029 -10.158  1.00 62.67           C
ATOM    267  OE1 GLN    35      71.709  55.696 -10.492  1.00 62.67           O
ATOM    268  NE2 GLN    35      69.681  54.806 -10.994  1.00 62.67           N
ATOM    269  C   GLN    35      73.529  53.181  -6.568  1.00 62.67           C
ATOM    270  O   GLN    35      74.213  53.839  -5.784  1.00 62.67           O
ATOM    271  N   PHE    36      74.004  52.092  -7.214  1.00 61.79           N
ATOM    272  CA  PHE    36      75.351  51.641  -7.021  1.00 61.79           C
ATOM    273  CB  PHE    36      75.465  50.244  -6.382  1.00 61.79           C
ATOM    274  CG  PHE    36      74.911  49.242  -7.338  1.00 61.79           C
ATOM    275  CD1 PHE    36      73.561  48.980  -7.375  1.00 61.79           C
ATOM    276  CD2 PHE    36      75.743  48.558  -8.196  1.00 61.79           C
ATOM    277  CE1 PHE    36      73.050  48.055  -8.254  1.00 61.79           C
ATOM    278  CE2 PHE    36      75.238  47.632  -9.078  1.00 61.79           C
ATOM    279  CZ  PHE    36      73.888  47.380  -9.110  1.00 61.79           C
ATOM    280  C   PHE    36      76.029  51.566  -8.351  1.00 61.79           C
ATOM    281  O   PHE    36      75.395  51.614  -9.404  1.00 61.79           O
ATOM    282  N   THR    37      77.373  51.478  -8.316  1.00119.73           N
ATOM    283  CA  THR    37      78.156  51.404  -9.511  1.00119.73           C
ATOM    284  CB  THR    37      78.837  52.699  -9.825  1.00119.73           C
ATOM    285  OG1 THR    37      79.574  52.594 -11.032  1.00119.73           O
ATOM    286  CG2 THR    37      79.774  53.058  -8.658  1.00119.73           C
ATOM    287  C   THR    37      79.232  50.397  -9.276  1.00119.73           C
ATOM    288  O   THR    37      79.508  50.014  -8.141  1.00119.73           O
ATOM    289  N   LYS    38      79.866  49.924 -10.364  1.00110.28           N
ATOM    290  CA  LYS    38      80.930  48.983 -10.204  1.00110.28           C
ATOM    291  CB  LYS    38      80.955  47.925 -11.313  1.00110.28           C
ATOM    292  CG  LYS    38      79.742  46.997 -11.237  1.00110.28           C
ATOM    293  CD  LYS    38      79.483  46.214 -12.520  1.00110.28           C
ATOM    294  CE  LYS    38      80.631  45.282 -12.910  1.00110.28           C
ATOM    295  NZ  LYS    38      80.626  44.083 -12.045  1.00110.28           N
ATOM    296  C   LYS    38      82.209  49.752 -10.248  1.00110.28           C
ATOM    297  O   LYS    38      82.443  50.545 -11.159  1.00110.28           O
ATOM    298  N   LEU    39      83.062  49.555  -9.224  1.00109.14           N
ATOM    299  CA  LEU    39      84.332  50.220  -9.177  1.00109.14           C
ATOM    300  CB  LEU    39      84.464  51.330  -8.112  1.00109.14           C
ATOM    301  CG  LEU    39      83.937  50.983  -6.708  1.00109.14           C
ATOM    302  CD1 LEU    39      84.269  52.103  -5.710  1.00109.14           C
ATOM    303  CD2 LEU    39      82.426  50.707  -6.735  1.00109.14           C
ATOM    304  C   LEU    39      85.369  49.184  -8.901  1.00109.14           C
ATOM    305  O   LEU    39      85.045  48.070  -8.493  1.00109.14           O
ATOM    306  N   GLY    40      86.655  49.505  -9.144  1.00 37.37           N
ATOM    307  CA  GLY    40      87.638  48.497  -8.884  1.00 37.37           C
ATOM    308  C   GLY    40      89.002  49.028  -9.169  1.00 37.37           C
ATOM    309  O   GLY    40      89.205  50.223  -9.374  1.00 37.37           O
ATOM    310  N   LEU    41      89.994  48.122  -9.154  1.00 54.00           N
ATOM    311  CA  LEU    41      91.351  48.502  -9.401  1.00 54.00           C
ATOM    312  CB  LEU    41      92.232  48.441  -8.144  1.00 54.00           C
ATOM    313  CG  LEU    41      91.808  49.432  -7.044  1.00 54.00           C
ATOM    314  CD1 LEU    41      92.723  49.321  -5.816  1.00 54.00           C
ATOM    315  CD2 LEU    41      91.722  50.866  -7.590  1.00 54.00           C
ATOM    316  C   LEU    41      91.902  47.518 -10.370  1.00 54.00           C
ATOM    317  O   LEU    41      91.283  46.493 -10.651  1.00 54.00           O
ATOM    318  N   GLU    42      93.077  47.834 -10.942  1.00 84.97           N
ATOM    319  CA  GLU    42      93.686  46.906 -11.838  1.00 84.97           C
ATOM    320  CB  GLU    42      94.743  47.519 -12.769  1.00 84.97           C
ATOM    321  CG  GLU    42      95.368  46.495 -13.720  1.00 84.97           C
ATOM    322  CD  GLU    42      96.414  47.203 -14.570  1.00 84.97           C
ATOM    323  OE1 GLU    42      97.328  47.839 -13.981  1.00 84.97           O
ATOM    324  OE2 GLU    42      96.312  47.116 -15.823  1.00 84.97           O
ATOM    325  C   GLU    42      94.383  45.902 -10.992  1.00 84.97           C
ATOM    326  O   GLU    42      94.955  46.226  -9.952  1.00 84.97           O
ATOM    327  N   ILE    43      94.353  44.641 -11.447  1.00125.05           N
ATOM    328  CA  ILE    43      94.963  43.558 -10.748  1.00125.05           C
ATOM    329  CB  ILE    43      93.977  42.471 -10.408  1.00125.05           C
ATOM    330  CG1 ILE    43      92.807  43.063  -9.604  1.00125.05           C
ATOM    331  CG2 ILE    43      94.700  41.349  -9.643  1.00125.05           C
ATOM    332  CD1 ILE    43      93.235  43.701  -8.283  1.00125.05           C
ATOM    333  C   ILE    43      95.942  43.029 -11.735  1.00125.05           C
ATOM    334  O   ILE    43      95.954  43.478 -12.878  1.00125.05           O
ATOM    335  N   ASP    44      96.829  42.114 -11.314  1.00193.64           N
ATOM    336  CA  ASP    44      97.789  41.592 -12.232  1.00193.64           C
ATOM    337  CB  ASP    44      98.770  40.594 -11.581  1.00193.64           C
ATOM    338  CG  ASP    44      98.004  39.428 -10.958  1.00193.64           C
ATOM    339  OD1 ASP    44      96.765  39.555 -10.761  1.00193.64           O
ATOM    340  OD2 ASP    44      98.653  38.389 -10.666  1.00193.64           O
ATOM    341  C   ASP    44      97.069  40.935 -13.370  1.00193.64           C
ATOM    342  O   ASP    44      96.608  39.798 -13.284  1.00193.64           O
ATOM    343  N   GLY    45      96.944  41.680 -14.485  1.00 61.96           N
ATOM    344  CA  GLY    45      96.349  41.177 -15.684  1.00 61.96           C
ATOM    345  C   GLY    45      94.983  41.752 -15.898  1.00 61.96           C
ATOM    346  O   GLY    45      94.659  42.164 -17.011  1.00 61.96           O
ATOM    347  N   GLU    46      94.131  41.821 -14.859  1.00 86.16           N
ATOM    348  CA  GLU    46      92.829  42.335 -15.169  1.00 86.16           C
ATOM    349  CB  GLU    46      91.778  41.258 -15.495  1.00 86.16           C
ATOM    350  CG  GLU    46      91.473  40.301 -14.343  1.00 86.16           C
ATOM    351  CD  GLU    46      90.423  39.316 -14.838  1.00 86.16           C
ATOM    352  OE1 GLU    46      89.830  39.581 -15.918  1.00 86.16           O
ATOM    353  OE2 GLU    46      90.200  38.290 -14.144  1.00 86.16           O
ATOM    354  C   GLU    46      92.315  43.125 -14.018  1.00 86.16           C
ATOM    355  O   GLU    46      92.813  43.030 -12.897  1.00 86.16           O
ATOM    356  N   ARG    47      91.293  43.954 -14.297  1.00 95.66           N
ATOM    357  CA  ARG    47      90.710  44.778 -13.287  1.00 95.66           C
ATOM    358  CB  ARG    47      89.821  45.900 -13.849  1.00 95.66           C
ATOM    359  CG  ARG    47      90.560  46.900 -14.742  1.00 95.66           C
ATOM    360  CD  ARG    47      89.646  47.985 -15.315  1.00 95.66           C
ATOM    361  NE  ARG    47      88.570  47.299 -16.085  1.00 95.66           N
ATOM    362  CZ  ARG    47      87.530  48.013 -16.606  1.00 95.66           C
ATOM    363  NH1 ARG    47      87.496  49.373 -16.475  1.00 95.66           N
ATOM    364  NH2 ARG    47      86.520  47.353 -17.245  1.00 95.66           N
ATOM    365  C   ARG    47      89.829  43.915 -12.449  1.00 95.66           C
ATOM    366  O   ARG    47      89.225  42.961 -12.938  1.00 95.66           O
ATOM    367  N   VAL    48      89.766  44.221 -11.140  1.00 98.50           N
ATOM    368  CA  VAL    48      88.883  43.515 -10.263  1.00 98.50           C
ATOM    369  CB  VAL    48      89.542  43.042  -8.998  1.00 98.50           C
ATOM    370  CG1 VAL    48      90.177  44.240  -8.273  1.00 98.50           C
ATOM    371  CG2 VAL    48      88.486  42.305  -8.157  1.00 98.50           C
ATOM    372  C   VAL    48      87.806  44.489  -9.915  1.00 98.50           C
ATOM    373  O   VAL    48      88.080  45.581  -9.418  1.00 98.50           O
ATOM    374  N   GLN    49      86.538  44.121 -10.178  1.00 74.30           N
ATOM    375  CA  GLN    49      85.491  45.070  -9.947  1.00 74.30           C
ATOM    376  CB  GLN    49      84.733  45.450 -11.230  1.00 74.30           C
ATOM    377  CG  GLN    49      85.607  46.205 -12.236  1.00 74.30           C
ATOM    378  CD  GLN    49      84.789  46.461 -13.493  1.00 74.30           C
ATOM    379  OE1 GLN    49      84.332  45.527 -14.151  1.00 74.30           O
ATOM    380  NE2 GLN    49      84.602  47.763 -13.842  1.00 74.30           N
ATOM    381  C   GLN    49      84.504  44.501  -8.983  1.00 74.30           C
ATOM    382  O   GLN    49      84.303  43.290  -8.915  1.00 74.30           O
ATOM    383  N   ARG    50      83.884  45.391  -8.181  1.00141.25           N
ATOM    384  CA  ARG    50      82.883  44.992  -7.236  1.00141.25           C
ATOM    385  CB  ARG    50      83.410  44.907  -5.795  1.00141.25           C
ATOM    386  CG  ARG    50      84.593  43.954  -5.615  1.00141.25           C
ATOM    387  CD  ARG    50      84.237  42.613  -4.972  1.00141.25           C
ATOM    388  NE  ARG    50      84.198  41.584  -6.048  1.00141.25           N
ATOM    389  CZ  ARG    50      85.367  41.042  -6.499  1.00141.25           C
ATOM    390  NH1 ARG    50      86.559  41.537  -6.055  1.00141.25           N
ATOM    391  NH2 ARG    50      85.349  40.017  -7.399  1.00141.25           N
ATOM    392  C   ARG    50      81.852  46.076  -7.234  1.00141.25           C
ATOM    393  O   ARG    50      82.157  47.233  -7.524  1.00141.25           O
ATOM    394  N   ALA    51      80.585  45.732  -6.930  1.00 48.41           N
ATOM    395  CA  ALA    51      79.579  46.757  -6.902  1.00 48.41           C
ATOM    396  CB  ALA    51      78.141  46.214  -7.002  1.00 48.41           C
ATOM    397  C   ALA    51      79.696  47.515  -5.612  1.00 48.41           C
ATOM    398  O   ALA    51      79.924  46.926  -4.556  1.00 48.41           O
ATOM    399  N   TYR    52      79.560  48.858  -5.673  1.00 83.21           N
ATOM    400  CA  TYR    52      79.580  49.667  -4.486  1.00 83.21           C
ATOM    401  CB  TYR    52      80.882  50.451  -4.237  1.00 83.21           C
ATOM    402  CG  TYR    52      81.914  49.532  -3.683  1.00 83.21           C
ATOM    403  CD1 TYR    52      82.752  48.811  -4.501  1.00 83.21           C
ATOM    404  CD2 TYR    52      82.035  49.395  -2.320  1.00 83.21           C
ATOM    405  CE1 TYR    52      83.702  47.972  -3.966  1.00 83.21           C
ATOM    406  CE2 TYR    52      82.981  48.557  -1.781  1.00 83.21           C
ATOM    407  CZ  TYR    52      83.817  47.844  -2.603  1.00 83.21           C
ATOM    408  OH  TYR    52      84.789  46.987  -2.045  1.00 83.21           O
ATOM    409  C   TYR    52      78.491  50.685  -4.570  1.00 83.21           C
ATOM    410  O   TYR    52      78.263  51.295  -5.612  1.00 83.21           O
ATOM    411  N   SER    53      77.784  50.908  -3.449  1.00 34.70           N
ATOM    412  CA  SER    53      76.752  51.899  -3.459  1.00 34.70           C
ATOM    413  CB  SER    53      75.804  51.807  -2.249  1.00 34.70           C
ATOM    414  OG  SER    53      75.116  50.565  -2.257  1.00 34.70           O
ATOM    415  C   SER    53      77.424  53.234  -3.405  1.00 34.70           C
ATOM    416  O   SER    53      78.496  53.375  -2.816  1.00 34.70           O
ATOM    417  N   TYR    54      76.816  54.254  -4.046  1.00116.85           N
ATOM    418  CA  TYR    54      77.363  55.579  -3.958  1.00116.85           C
ATOM    419  CB  TYR    54      76.851  56.569  -5.029  1.00116.85           C
ATOM    420  CG  TYR    54      77.423  56.256  -6.368  1.00116.85           C
ATOM    421  CD1 TYR    54      76.882  55.273  -7.163  1.00116.85           C
ATOM    422  CD2 TYR    54      78.501  56.974  -6.833  1.00116.85           C
ATOM    423  CE1 TYR    54      77.417  55.003  -8.402  1.00116.85           C
ATOM    424  CE2 TYR    54      79.040  56.709  -8.068  1.00116.85           C
ATOM    425  CZ  TYR    54      78.499  55.721  -8.853  1.00116.85           C
ATOM    426  OH  TYR    54      79.059  55.456 -10.121  1.00116.85           O
ATOM    427  C   TYR    54      76.859  56.127  -2.663  1.00116.85           C
ATOM    428  O   TYR    54      75.654  56.213  -2.439  1.00116.85           O
ATOM    429  N   VAL    55      77.798  56.491  -1.776  1.00 77.43           N
ATOM    430  CA  VAL    55      77.573  57.021  -0.460  1.00 77.43           C
ATOM    431  CB  VAL    55      78.832  56.981   0.359  1.00 77.43           C
ATOM    432  CG1 VAL    55      78.585  57.672   1.706  1.00 77.43           C
ATOM    433  CG2 VAL    55      79.266  55.511   0.490  1.00 77.43           C
ATOM    434  C   VAL    55      77.085  58.442  -0.503  1.00 77.43           C
ATOM    435  O   VAL    55      76.490  58.915   0.462  1.00 77.43           O
ATOM    436  N   ASN    56      77.392  59.195  -1.577  1.00136.62           N
ATOM    437  CA  ASN    56      77.007  60.583  -1.638  1.00136.62           C
ATOM    438  CB  ASN    56      78.035  61.509  -2.315  1.00136.62           C
ATOM    439  CG  ASN    56      79.115  61.892  -1.316  1.00136.62           C
ATOM    440  OD1 ASN    56      80.277  62.067  -1.679  1.00136.62           O
ATOM    441  ND2 ASN    56      78.719  62.052  -0.025  1.00136.62           N
ATOM    442  C   ASN    56      75.742  60.733  -2.426  1.00136.62           C
ATOM    443  O   ASN    56      75.424  59.915  -3.287  1.00136.62           O
ATOM    444  N   SER    57      74.992  61.821  -2.137  1.00 40.11           N
ATOM    445  CA  SER    57      73.737  62.119  -2.771  1.00 40.11           C
ATOM    446  CB  SER    57      72.977  63.254  -2.057  1.00 40.11           C
ATOM    447  OG  SER    57      73.712  64.466  -2.146  1.00 40.11           O
ATOM    448  C   SER    57      73.994  62.541  -4.187  1.00 40.11           C
ATOM    449  O   SER    57      75.109  62.909  -4.549  1.00 40.11           O
ATOM    450  N   PRO    58      72.978  62.474  -5.011  1.00 95.70           N
ATOM    451  CA  PRO    58      73.081  62.806  -6.408  1.00 95.70           C
ATOM    452  CD  PRO    58      71.601  62.310  -4.575  1.00 95.70           C
ATOM    453  CB  PRO    58      71.670  62.626  -6.973  1.00 95.70           C
ATOM    454  CG  PRO    58      70.756  62.824  -5.750  1.00 95.70           C
ATOM    455  C   PRO    58      73.591  64.200  -6.633  1.00 95.70           C
ATOM    456  O   PRO    58      74.229  64.433  -7.658  1.00 95.70           O
ATOM    457  N   ASP    59      73.290  65.148  -5.727  1.00 44.49           N
ATOM    458  CA  ASP    59      73.688  66.520  -5.894  1.00 44.49           C
ATOM    459  CB  ASP    59      72.996  67.464  -4.897  1.00 44.49           C
ATOM    460  CG  ASP    59      71.529  67.566  -5.295  1.00 44.49           C
ATOM    461  OD1 ASP    59      71.217  67.305  -6.487  1.00 44.49           O
ATOM    462  OD2 ASP    59      70.700  67.908  -4.409  1.00 44.49           O
ATOM    463  C   ASP    59      75.172  66.704  -5.745  1.00 44.49           C
ATOM    464  O   ASP    59      75.759  67.544  -6.425  1.00 44.49           O
ATOM    465  N   ASN    60      75.821  65.924  -4.857  1.00 60.26           N
ATOM    466  CA  ASN    60      77.211  66.129  -4.535  1.00 60.26           C
ATOM    467  CB  ASN    60      77.724  65.125  -3.483  1.00 60.26           C
ATOM    468  CG  ASN    60      79.068  65.588  -2.935  1.00 60.26           C
ATOM    469  OD1 ASN    60      79.777  66.379  -3.555  1.00 60.26           O
ATOM    470  ND2 ASN    60      79.438  65.072  -1.733  1.00 60.26           N
ATOM    471  C   ASN    60      78.070  66.013  -5.759  1.00 60.26           C
ATOM    472  O   ASN    60      77.956  65.085  -6.557  1.00 60.26           O
ATOM    473  N   PRO    61      78.925  66.992  -5.907  1.00130.55           N
ATOM    474  CA  PRO    61      79.856  67.023  -7.004  1.00130.55           C
ATOM    475  CD  PRO    61      78.582  68.331  -5.452  1.00130.55           C
ATOM    476  CB  PRO    61      80.418  68.443  -7.037  1.00130.55           C
ATOM    477  CG  PRO    61      79.295  69.294  -6.416  1.00130.55           C
ATOM    478  C   PRO    61      80.912  65.964  -6.901  1.00130.55           C
ATOM    479  O   PRO    61      81.541  65.668  -7.915  1.00130.55           O
ATOM    480  N   ASP    62      81.158  65.413  -5.694  1.00 46.35           N
ATOM    481  CA  ASP    62      82.163  64.397  -5.534  1.00 46.35           C
ATOM    482  CB  ASP    62      83.134  64.661  -4.367  1.00 46.35           C
ATOM    483  CG  ASP    62      83.986  65.878  -4.702  1.00 46.35           C
ATOM    484  OD1 ASP    62      83.926  66.340  -5.872  1.00 46.35           O
ATOM    485  OD2 ASP    62      84.702  66.367  -3.787  1.00 46.35           O
ATOM    486  C   ASP    62      81.456  63.117  -5.211  1.00 46.35           C
ATOM    487  O   ASP    62      80.294  63.121  -4.809  1.00 46.35           O
ATOM    488  N   LEU    63      82.147  61.974  -5.401  1.00 65.70           N
ATOM    489  CA  LEU    63      81.560  60.690  -5.117  1.00 65.70           C
ATOM    490  CB  LEU    63      81.936  59.609  -6.148  1.00 65.70           C
ATOM    491  CG  LEU    63      81.477  59.905  -7.589  1.00 65.70           C
ATOM    492  CD1 LEU    63      81.900  58.774  -8.541  1.00 65.70           C
ATOM    493  CD2 LEU    63      79.968  60.201  -7.660  1.00 65.70           C
ATOM    494  C   LEU    63      82.153  60.233  -3.820  1.00 65.70           C
ATOM    495  O   LEU    63      83.325  60.485  -3.548  1.00 65.70           O
ATOM    496  N   GLU    64      81.345  59.558  -2.976  1.00 50.52           N
ATOM    497  CA  GLU    64      81.845  59.073  -1.719  1.00 50.52           C
ATOM    498  CB  GLU    64      81.219  59.779  -0.500  1.00 50.52           C
ATOM    499  CG  GLU    64      81.846  59.400   0.842  1.00 50.52           C
ATOM    500  CD  GLU    64      81.381  60.420   1.874  1.00 50.52           C
ATOM    501  OE1 GLU    64      80.856  61.487   1.460  1.00 50.52           O
ATOM    502  OE2 GLU    64      81.559  60.150   3.091  1.00 50.52           O
ATOM    503  C   GLU    64      81.526  57.610  -1.631  1.00 50.52           C
ATOM    504  O   GLU    64      80.520  57.152  -2.173  1.00 50.52           O
ATOM    505  N   PHE    65      82.404  56.830  -0.965  1.00 53.96           N
ATOM    506  CA  PHE    65      82.186  55.415  -0.833  1.00 53.96           C
ATOM    507  CB  PHE    65      83.100  54.563  -1.732  1.00 53.96           C
ATOM    508  CG  PHE    65      82.755  54.834  -3.156  1.00 53.96           C
ATOM    509  CD1 PHE    65      81.729  54.150  -3.766  1.00 53.96           C
ATOM    510  CD2 PHE    65      83.460  55.768  -3.880  1.00 53.96           C
ATOM    511  CE1 PHE    65      81.407  54.396  -5.080  1.00 53.96           C
ATOM    512  CE2 PHE    65      83.142  56.017  -5.194  1.00 53.96           C
ATOM    513  CZ  PHE    65      82.114  55.330  -5.796  1.00 53.96           C
ATOM    514  C   PHE    65      82.512  55.017   0.574  1.00 53.96           C
ATOM    515  O   PHE    65      83.410  55.580   1.200  1.00 53.96           O
ATOM    516  N   TYR    66      81.773  54.021   1.103  1.00 92.20           N
ATOM    517  CA  TYR    66      82.015  53.506   2.422  1.00 92.20           C
ATOM    518  CB  TYR    66      80.752  53.616   3.299  1.00 92.20           C
ATOM    519  CG  TYR    66      81.069  53.307   4.718  1.00 92.20           C
ATOM    520  CD1 TYR    66      81.874  54.149   5.449  1.00 92.20           C
ATOM    521  CD2 TYR    66      80.532  52.200   5.330  1.00 92.20           C
ATOM    522  CE1 TYR    66      82.157  53.874   6.765  1.00 92.20           C
ATOM    523  CE2 TYR    66      80.811  51.920   6.646  1.00 92.20           C
ATOM    524  CZ  TYR    66      81.628  52.759   7.364  1.00 92.20           C
ATOM    525  OH  TYR    66      81.921  52.481   8.716  1.00 92.20           O
ATOM    526  C   TYR    66      82.373  52.066   2.186  1.00 92.20           C
ATOM    527  O   TYR    66      81.560  51.305   1.662  1.00 92.20           O
ATOM    528  N   LEU    67      83.603  51.649   2.570  1.00186.50           N
ATOM    529  CA  LEU    67      84.057  50.351   2.138  1.00186.50           C
ATOM    530  CB  LEU    67      85.271  50.448   1.195  1.00186.50           C
ATOM    531  CG  LEU    67      85.122  51.475   0.049  1.00186.50           C
ATOM    532  CD1 LEU    67      83.909  51.181  -0.841  1.00186.50           C
ATOM    533  CD2 LEU    67      85.143  52.920   0.572  1.00186.50           C
ATOM    534  C   LEU    67      84.502  49.472   3.274  1.00186.50           C
ATOM    535  O   LEU    67      85.018  49.933   4.292  1.00186.50           O
ATOM    536  N   VAL    68      84.309  48.146   3.090  1.00111.93           N
ATOM    537  CA  VAL    68      84.741  47.136   4.018  1.00111.93           C
ATOM    538  CB  VAL    68      83.971  45.850   3.947  1.00111.93           C
ATOM    539  CG1 VAL    68      82.508  46.103   4.326  1.00111.93           C
ATOM    540  CG2 VAL    68      84.165  45.254   2.544  1.00111.93           C
ATOM    541  C   VAL    68      86.136  46.757   3.641  1.00111.93           C
ATOM    542  O   VAL    68      86.604  47.079   2.551  1.00111.93           O
ATOM    543  N   THR    69      86.858  46.113   4.575  1.00 52.10           N
ATOM    544  CA  THR    69      88.160  45.596   4.283  1.00 52.10           C
ATOM    545  CB  THR    69      89.247  46.153   5.154  1.00 52.10           C
ATOM    546  OG1 THR    69      89.310  47.565   5.023  1.00 52.10           O
ATOM    547  CG2 THR    69      90.582  45.523   4.726  1.00 52.10           C
ATOM    548  C   THR    69      88.077  44.134   4.579  1.00 52.10           C
ATOM    549  O   THR    69      87.957  43.738   5.737  1.00 52.10           O
ATOM    550  N   VAL    70      88.141  43.281   3.539  1.00108.40           N
ATOM    551  CA  VAL    70      88.037  41.878   3.812  1.00108.40           C
ATOM    552  CB  VAL    70      87.140  41.117   2.876  1.00108.40           C
ATOM    553  CG1 VAL    70      85.700  41.609   3.060  1.00108.40           C
ATOM    554  CG2 VAL    70      87.670  41.274   1.443  1.00108.40           C
ATOM    555  C   VAL    70      89.391  41.292   3.677  1.00108.40           C
ATOM    556  O   VAL    70      90.148  41.619   2.766  1.00108.40           O
ATOM    557  N   PRO    71      89.716  40.427   4.590  1.00 72.31           N
ATOM    558  CA  PRO    71      91.002  39.815   4.503  1.00 72.31           C
ATOM    559  CD  PRO    71      89.266  40.561   5.966  1.00 72.31           C
ATOM    560  CB  PRO    71      91.218  39.107   5.837  1.00 72.31           C
ATOM    561  CG  PRO    71      90.397  39.963   6.822  1.00 72.31           C
ATOM    562  C   PRO    71      91.043  38.941   3.296  1.00 72.31           C
ATOM    563  O   PRO    71      90.088  38.203   3.054  1.00 72.31           O
ATOM    564  N   ASP    72      92.144  39.020   2.530  1.00 52.99           N
ATOM    565  CA  ASP    72      92.332  38.223   1.355  1.00 52.99           C
ATOM    566  CB  ASP    72      92.333  36.712   1.642  1.00 52.99           C
ATOM    567  CG  ASP    72      93.618  36.365   2.380  1.00 52.99           C
ATOM    568  OD1 ASP    72      94.563  37.198   2.363  1.00 52.99           O
ATOM    569  OD2 ASP    72      93.672  35.251   2.967  1.00 52.99           O
ATOM    570  C   ASP    72      91.234  38.498   0.382  1.00 52.99           C
ATOM    571  O   ASP    72      90.975  37.692  -0.509  1.00 52.99           O
ATOM    572  N   GLY    73      90.568  39.659   0.500  1.00 34.15           N
ATOM    573  CA  GLY    73      89.562  39.979  -0.466  1.00 34.15           C
ATOM    574  C   GLY    73      90.292  40.319  -1.726  1.00 34.15           C
ATOM    575  O   GLY    73      91.386  40.877  -1.700  1.00 34.15           O
ATOM    576  N   LYS    74      89.723  39.990  -2.894  1.00152.34           N
ATOM    577  CA  LYS    74      90.485  40.315  -4.059  1.00152.34           C
ATOM    578  CB  LYS    74      89.833  39.816  -5.362  1.00152.34           C
ATOM    579  CG  LYS    74      90.746  39.935  -6.583  1.00152.34           C
ATOM    580  CD  LYS    74      91.979  39.035  -6.480  1.00152.34           C
ATOM    581  CE  LYS    74      91.660  37.618  -6.001  1.00152.34           C
ATOM    582  NZ  LYS    74      92.915  36.880  -5.733  1.00152.34           N
ATOM    583  C   LYS    74      90.616  41.805  -4.160  1.00152.34           C
ATOM    584  O   LYS    74      91.719  42.336  -4.288  1.00152.34           O
ATOM    585  N   LEU    75      89.477  42.521  -4.125  1.00 75.91           N
ATOM    586  CA  LEU    75      89.509  43.949  -4.277  1.00 75.91           C
ATOM    587  CB  LEU    75      88.149  44.534  -4.686  1.00 75.91           C
ATOM    588  CG  LEU    75      88.176  46.064  -4.840  1.00 75.91           C
ATOM    589  CD1 LEU    75      89.220  46.507  -5.880  1.00 75.91           C
ATOM    590  CD2 LEU    75      86.773  46.607  -5.146  1.00 75.91           C
ATOM    591  C   LEU    75      89.974  44.710  -3.067  1.00 75.91           C
ATOM    592  O   LEU    75      90.876  45.541  -3.164  1.00 75.91           O
ATOM    593  N   SER    76      89.386  44.434  -1.883  1.00 71.43           N
ATOM    594  CA  SER    76      89.628  45.282  -0.742  1.00 71.43           C
ATOM    595  CB  SER    76      88.562  45.179   0.375  1.00 71.43           C
ATOM    596  OG  SER    76      88.506  43.881   0.940  1.00 71.43           O
ATOM    597  C   SER    76      91.000  45.153  -0.160  1.00 71.43           C
ATOM    598  O   SER    76      91.476  46.124   0.425  1.00 71.43           O
ATOM    599  N   PRO    77      91.677  44.045  -0.217  1.00177.03           N
ATOM    600  CA  PRO    77      93.008  44.131   0.293  1.00177.03           C
ATOM    601  CD  PRO    77      91.067  42.824   0.264  1.00177.03           C
ATOM    602  CB  PRO    77      93.505  42.706   0.430  1.00177.03           C
ATOM    603  CG  PRO    77      92.220  42.000   0.882  1.00177.03           C
ATOM    604  C   PRO    77      93.848  45.086  -0.477  1.00177.03           C
ATOM    605  O   PRO    77      94.808  45.600   0.093  1.00177.03           O
ATOM    606  N   ARG    78      93.572  45.260  -1.782  1.00 90.66           N
ATOM    607  CA  ARG    78      94.257  46.250  -2.561  1.00 90.66           C
ATOM    608  CB  ARG    78      94.221  45.918  -4.058  1.00 90.66           C
ATOM    609  CG  ARG    78      94.897  44.568  -4.303  1.00 90.66           C
ATOM    610  CD  ARG    78      94.960  44.105  -5.756  1.00 90.66           C
ATOM    611  NE  ARG    78      95.636  42.776  -5.739  1.00 90.66           N
ATOM    612  CZ  ARG    78      96.267  42.302  -6.852  1.00 90.66           C
ATOM    613  NH1 ARG    78      96.299  43.055  -7.989  1.00 90.66           N
ATOM    614  NH2 ARG    78      96.850  41.068  -6.832  1.00 90.66           N
ATOM    615  C   ARG    78      93.706  47.635  -2.321  1.00 90.66           C
ATOM    616  O   ARG    78      94.459  48.594  -2.166  1.00 90.66           O
ATOM    617  N   LEU    79      92.361  47.755  -2.251  1.00 70.22           N
ATOM    618  CA  LEU    79      91.632  48.999  -2.161  1.00 70.22           C
ATOM    619  CB  LEU    79      90.113  48.780  -2.269  1.00 70.22           C
ATOM    620  CG  LEU    79      89.286  50.075  -2.196  1.00 70.22           C
ATOM    621  CD1 LEU    79      89.643  51.018  -3.357  1.00 70.22           C
ATOM    622  CD2 LEU    79      87.778  49.773  -2.122  1.00 70.22           C
ATOM    623  C   LEU    79      91.912  49.716  -0.873  1.00 70.22           C
ATOM    624  O   LEU    79      91.911  50.945  -0.824  1.00 70.22           O
ATOM    625  N   ALA    80      92.160  48.972   0.216  1.00 52.13           N
ATOM    626  CA  ALA    80      92.364  49.575   1.506  1.00 52.13           C
ATOM    627  CB  ALA    80      92.698  48.547   2.601  1.00 52.13           C
ATOM    628  C   ALA    80      93.525  50.519   1.416  1.00 52.13           C
ATOM    629  O   ALA    80      93.558  51.537   2.105  1.00 52.13           O
ATOM    630  N   ALA    81      94.519  50.164   0.581  1.00 63.25           N
ATOM    631  CA  ALA    81      95.758  50.859   0.352  1.00 63.25           C
ATOM    632  CB  ALA    81      96.727  50.064  -0.541  1.00 63.25           C
ATOM    633  C   ALA    81      95.578  52.207  -0.290  1.00 63.25           C
ATOM    634  O   ALA    81      96.400  53.092  -0.060  1.00 63.25           O
ATOM    635  N   LEU    82      94.525  52.390  -1.118  1.00 82.17           N
ATOM    636  CA  LEU    82      94.332  53.555  -1.946  1.00 82.17           C
ATOM    637  CB  LEU    82      92.910  53.598  -2.564  1.00 82.17           C
ATOM    638  CG  LEU    82      92.596  54.719  -3.587  1.00 82.17           C
ATOM    639  CD1 LEU    82      91.197  54.514  -4.189  1.00 82.17           C
ATOM    640  CD2 LEU    82      92.724  56.134  -3.002  1.00 82.17           C
ATOM    641  C   LEU    82      94.593  54.809  -1.172  1.00 82.17           C
ATOM    642  O   LEU    82      94.185  54.967  -0.023  1.00 82.17           O
ATOM    643  N   LYS    83      95.338  55.733  -1.813  1.00 51.79           N
ATOM    644  CA  LYS    83      95.681  56.975  -1.192  1.00 51.79           C
ATOM    645  CB  LYS    83      97.187  57.127  -0.952  1.00 51.79           C
ATOM    646  CG  LYS    83      97.695  56.090   0.047  1.00 51.79           C
ATOM    647  CD  LYS    83      99.211  55.938   0.070  1.00 51.79           C
ATOM    648  CE  LYS    83      99.686  54.867   1.051  1.00 51.79           C
ATOM    649  NZ  LYS    83     101.162  54.781   1.034  1.00 51.79           N
ATOM    650  C   LYS    83      95.237  58.067  -2.101  1.00 51.79           C
ATOM    651  O   LYS    83      94.860  57.837  -3.250  1.00 51.79           O
ATOM    652  N   PRO    84      95.259  59.264  -1.599  1.00 92.33           N
ATOM    653  CA  PRO    84      94.828  60.356  -2.415  1.00 92.33           C
ATOM    654  CD  PRO    84      94.993  59.498  -0.189  1.00 92.33           C
ATOM    655  CB  PRO    84      94.693  61.549  -1.473  1.00 92.33           C
ATOM    656  CG  PRO    84      94.340  60.891  -0.124  1.00 92.33           C
ATOM    657  C   PRO    84      95.780  60.536  -3.547  1.00 92.33           C
ATOM    658  O   PRO    84      96.981  60.348  -3.357  1.00 92.33           O
ATOM    659  N   GLY    85      95.261  60.883  -4.738  1.00 17.01           N
ATOM    660  CA  GLY    85      96.098  61.084  -5.881  1.00 17.01           C
ATOM    661  C   GLY    85      96.074  59.836  -6.703  1.00 17.01           C
ATOM    662  O   GLY    85      96.368  59.867  -7.897  1.00 17.01           O
ATOM    663  N   ASP    86      95.723  58.693  -6.084  1.00 31.65           N
ATOM    664  CA  ASP    86      95.658  57.474  -6.836  1.00 31.65           C
ATOM    665  CB  ASP    86      95.834  56.206  -5.985  1.00 31.65           C
ATOM    666  CG  ASP    86      97.291  56.139  -5.546  1.00 31.65           C
ATOM    667  OD1 ASP    86      98.050  57.089  -5.872  1.00 31.65           O
ATOM    668  OD2 ASP    86      97.662  55.134  -4.881  1.00 31.65           O
ATOM    669  C   ASP    86      94.308  57.421  -7.475  1.00 31.65           C
ATOM    670  O   ASP    86      93.449  58.252  -7.187  1.00 31.65           O
ATOM    671  N   GLU    87      94.084  56.442  -8.378  1.00 51.03           N
ATOM    672  CA  GLU    87      92.811  56.400  -9.035  1.00 51.03           C
ATOM    673  CB  GLU    87      92.862  56.807 -10.516  1.00 51.03           C
ATOM    674  CG  GLU    87      93.193  58.287 -10.717  1.00 51.03           C
ATOM    675  CD  GLU    87      93.120  58.584 -12.207  1.00 51.03           C
ATOM    676  OE1 GLU    87      91.980  58.684 -12.735  1.00 51.03           O
ATOM    677  OE2 GLU    87      94.205  58.713 -12.835  1.00 51.03           O
ATOM    678  C   GLU    87      92.230  55.024  -8.965  1.00 51.03           C
ATOM    679  O   GLU    87      92.928  54.033  -8.757  1.00 51.03           O
ATOM    680  N   VAL    88      90.893  54.965  -9.125  1.00122.31           N
ATOM    681  CA  VAL    88      90.111  53.763  -9.109  1.00122.31           C
ATOM    682  CB  VAL    88      89.127  53.741  -7.971  1.00122.31           C
ATOM    683  CG1 VAL    88      88.216  54.972  -8.110  1.00122.31           C
ATOM    684  CG2 VAL    88      88.349  52.417  -7.981  1.00122.31           C
ATOM    685  C   VAL    88      89.314  53.790 -10.379  1.00122.31           C
ATOM    686  O   VAL    88      89.226  54.830 -11.030  1.00122.31           O
ATOM    687  N   GLN    89      88.736  52.646 -10.803  1.00 67.94           N
ATOM    688  CA  GLN    89      87.957  52.721 -12.011  1.00 67.94           C
ATOM    689  CB  GLN    89      88.364  51.738 -13.122  1.00 67.94           C
ATOM    690  CG  GLN    89      89.742  52.055 -13.703  1.00 67.94           C
ATOM    691  CD  GLN    89      89.869  51.349 -15.044  1.00 67.94           C
ATOM    692  OE1 GLN    89      89.020  51.498 -15.921  1.00 67.94           O
ATOM    693  NE2 GLN    89      90.964  50.562 -15.215  1.00 67.94           N
ATOM    694  C   GLN    89      86.510  52.511 -11.683  1.00 67.94           C
ATOM    695  O   GLN    89      86.186  51.832 -10.711  1.00 67.94           O
ATOM    696  N   VAL    90      85.595  53.123 -12.477  1.00109.96           N
ATOM    697  CA  VAL    90      84.187  52.986 -12.196  1.00109.96           C
ATOM    698  CB  VAL    90      83.643  54.098 -11.348  1.00109.96           C
ATOM    699  CG1 VAL    90      84.346  54.069  -9.980  1.00109.96           C
ATOM    700  CG2 VAL    90      83.821  55.422 -12.112  1.00109.96           C
ATOM    701  C   VAL    90      83.391  53.006 -13.477  1.00109.96           C
ATOM    702  O   VAL    90      83.861  53.527 -14.487  1.00109.96           O
ATOM    703  N   VAL    91      82.157  52.422 -13.467  1.00130.46           N
ATOM    704  CA  VAL    91      81.321  52.428 -14.650  1.00130.46           C
ATOM    705  CB  VAL    91      81.637  51.310 -15.601  1.00130.46           C
ATOM    706  CG1 VAL    91      83.081  51.455 -16.100  1.00130.46           C
ATOM    707  CG2 VAL    91      81.355  49.979 -14.883  1.00130.46           C
ATOM    708  C   VAL    91      79.860  52.211 -14.298  1.00130.46           C
ATOM    709  O   VAL    91      79.539  51.490 -13.358  1.00130.46           O
ATOM    710  N   SER    92      78.938  52.836 -15.081  1.00143.90           N
ATOM    711  CA  SER    92      77.503  52.631 -15.042  1.00143.90           C
ATOM    712  CB  SER    92      77.111  51.229 -15.554  1.00143.90           C
ATOM    713  OG  SER    92      75.705  51.043 -15.508  1.00143.90           O
ATOM    714  C   SER    92      76.898  52.848 -13.679  1.00143.90           C
ATOM    715  O   SER    92      77.610  53.002 -12.690  1.00143.90           O
ATOM    716  N   GLU    93      75.540  52.909 -13.623  1.00165.37           N
ATOM    717  CA  GLU    93      74.768  53.059 -12.410  1.00165.37           C
ATOM    718  CB  GLU    93      74.093  54.437 -12.271  1.00165.37           C
ATOM    719  CG  GLU    93      72.999  54.701 -13.312  1.00165.37           C
ATOM    720  CD  GLU    93      73.632  55.194 -14.610  1.00165.37           C
ATOM    721  OE1 GLU    93      74.203  54.353 -15.353  1.00165.37           O
ATOM    722  OE2 GLU    93      73.546  56.423 -14.878  1.00165.37           O
ATOM    723  C   GLU    93      73.649  52.050 -12.473  1.00165.37           C
ATOM    724  O   GLU    93      73.037  51.865 -13.524  1.00165.37           O
ATOM    725  N   ALA    94      73.342  51.377 -11.339  1.00 82.37           N
ATOM    726  CA  ALA    94      72.301  50.379 -11.280  1.00 82.37           C
ATOM    727  CB  ALA    94      72.818  48.935 -11.393  1.00 82.37           C
ATOM    728  C   ALA    94      71.651  50.516  -9.939  1.00 82.37           C
ATOM    729  O   ALA    94      72.123  51.285  -9.103  1.00 82.37           O
ATOM    730  N   ALA    95      70.541  49.788  -9.677  1.00285.12           N
ATOM    731  CA  ALA    95      69.931  50.088  -8.415  1.00285.12           C
ATOM    732  CB  ALA    95      69.266  51.475  -8.385  1.00285.12           C
ATOM    733  C   ALA    95      68.896  49.101  -8.012  1.00285.12           C
ATOM    734  O   ALA    95      68.976  47.919  -8.319  1.00285.12           O
ATOM    735  N   GLY    96      67.866  49.614  -7.313  1.00235.51           N
ATOM    736  CA  GLY    96      66.835  48.860  -6.670  1.00235.51           C
ATOM    737  C   GLY    96      66.603  49.592  -5.393  1.00235.51           C
ATOM    738  O   GLY    96      65.473  49.676  -4.913  1.00235.51           O
ATOM    739  N   PHE    97      67.677  50.167  -4.818  1.00129.28           N
ATOM    740  CA  PHE    97      67.478  51.046  -3.706  1.00129.28           C
ATOM    741  CB  PHE    97      68.749  51.355  -2.896  1.00129.28           C
ATOM    742  CG  PHE    97      68.902  50.451  -1.730  1.00129.28           C
ATOM    743  CD1 PHE    97      69.252  49.129  -1.853  1.00129.28           C
ATOM    744  CD2 PHE    97      68.709  50.987  -0.478  1.00129.28           C
ATOM    745  CE1 PHE    97      69.387  48.358  -0.722  1.00129.28           C
ATOM    746  CE2 PHE    97      68.844  50.219   0.649  1.00129.28           C
ATOM    747  CZ  PHE    97      69.184  48.898   0.525  1.00129.28           C
ATOM    748  C   PHE    97      67.107  52.359  -4.287  1.00129.28           C
ATOM    749  O   PHE    97      67.714  53.385  -3.972  1.00129.28           O
ATOM    750  N   PHE    98      66.092  52.359  -5.164  1.00106.94           N
ATOM    751  CA  PHE    98      65.609  53.619  -5.605  1.00106.94           C
ATOM    752  CB  PHE    98      64.777  53.580  -6.902  1.00106.94           C
ATOM    753  CG  PHE    98      65.619  53.166  -8.063  1.00106.94           C
ATOM    754  CD1 PHE    98      66.441  54.069  -8.697  1.00106.94           C
ATOM    755  CD2 PHE    98      65.571  51.872  -8.531  1.00106.94           C
ATOM    756  CE1 PHE    98      67.205  53.684  -9.774  1.00106.94           C
ATOM    757  CE2 PHE    98      66.333  51.480  -9.606  1.00106.94           C
ATOM    758  CZ  PHE    98      67.154  52.388 -10.230  1.00106.94           C
ATOM    759  C   PHE    98      64.641  53.857  -4.536  1.00106.94           C
ATOM    760  O   PHE    98      63.525  53.337  -4.579  1.00106.94           O
ATOM    761  N   VAL    99      65.093  54.635  -3.545  1.00110.69           N
ATOM    762  CA  VAL    99      64.304  54.910  -2.400  1.00110.69           C
ATOM    763  CB  VAL    99      64.878  56.046  -1.608  1.00110.69           C
ATOM    764  CG1 VAL    99      63.987  56.293  -0.382  1.00110.69           C
ATOM    765  CG2 VAL    99      66.378  55.819  -1.364  1.00110.69           C
ATOM    766  C   VAL    99      63.098  55.500  -2.992  1.00110.69           C
ATOM    767  O   VAL    99      61.961  55.158  -2.670  1.00110.69           O
ATOM    768  N   LEU   100      63.375  56.415  -3.922  1.00136.92           N
ATOM    769  CA  LEU   100      62.308  57.177  -4.448  1.00136.92           C
ATOM    770  CB  LEU   100      62.801  58.403  -5.239  1.00136.92           C
ATOM    771  CG  LEU   100      63.560  59.435  -4.387  1.00136.92           C
ATOM    772  CD1 LEU   100      64.021  60.625  -5.244  1.00136.92           C
ATOM    773  CD2 LEU   100      62.732  59.871  -3.167  1.00136.92           C
ATOM    774  C   LEU   100      61.371  56.463  -5.367  1.00136.92           C
ATOM    775  O   LEU   100      60.189  56.304  -5.065  1.00136.92           O
ATOM    776  N   ASP   101      61.901  55.966  -6.498  1.00 56.16           N
ATOM    777  CA  ASP   101      61.062  55.491  -7.564  1.00 56.16           C
ATOM    778  CB  ASP   101      61.855  55.154  -8.838  1.00 56.16           C
ATOM    779  CG  ASP   101      62.334  56.466  -9.444  1.00 56.16           C
ATOM    780  OD1 ASP   101      61.579  57.469  -9.344  1.00 56.16           O
ATOM    781  OD2 ASP   101      63.456  56.484 -10.017  1.00 56.16           O
ATOM    782  C   ASP   101      60.307  54.270  -7.170  1.00 56.16           C
ATOM    783  O   ASP   101      59.126  54.122  -7.482  1.00 56.16           O
ATOM    784  N   GLU   102      60.989  53.364  -6.464  1.00108.09           N
ATOM    785  CA  GLU   102      60.463  52.090  -6.079  1.00108.09           C
ATOM    786  CB  GLU   102      61.520  51.213  -5.387  1.00108.09           C
ATOM    787  CG  GLU   102      62.680  50.809  -6.297  1.00108.09           C
ATOM    788  CD  GLU   102      62.180  49.730  -7.246  1.00108.09           C
ATOM    789  OE1 GLU   102      61.458  48.813  -6.774  1.00108.09           O
ATOM    790  OE2 GLU   102      62.523  49.805  -8.456  1.00108.09           O
ATOM    791  C   GLU   102      59.347  52.261  -5.093  1.00108.09           C
ATOM    792  O   GLU   102      58.495  51.387  -4.953  1.00108.09           O
ATOM    793  N   VAL   103      59.330  53.361  -4.327  1.00 66.15           N
ATOM    794  CA  VAL   103      58.331  53.408  -3.295  1.00 66.15           C
ATOM    795  CB  VAL   103      58.940  53.703  -1.958  1.00 66.15           C
ATOM    796  CG1 VAL   103      57.818  53.975  -0.953  1.00 66.15           C
ATOM    797  CG2 VAL   103      59.854  52.528  -1.568  1.00 66.15           C
ATOM    798  C   VAL   103      57.310  54.470  -3.565  1.00 66.15           C
ATOM    799  O   VAL   103      57.607  55.512  -4.146  1.00 66.15           O
ATOM    800  N   PRO   104      56.084  54.200  -3.172  1.00114.36           N
ATOM    801  CA  PRO   104      55.051  55.184  -3.284  1.00114.36           C
ATOM    802  CD  PRO   104      55.524  52.870  -3.282  1.00114.36           C
ATOM    803  CB  PRO   104      53.711  54.447  -3.232  1.00114.36           C
ATOM    804  CG  PRO   104      54.074  53.018  -2.804  1.00114.36           C
ATOM    805  C   PRO   104      55.230  56.180  -2.193  1.00114.36           C
ATOM    806  O   PRO   104      55.816  55.843  -1.165  1.00114.36           O
ATOM    807  N   HIS   105      54.724  57.408  -2.389  1.00104.49           N
ATOM    808  CA  HIS   105      54.916  58.415  -1.393  1.00104.49           C
ATOM    809  ND1 HIS   105      53.084  59.573  -3.948  1.00104.49           N
ATOM    810  CG  HIS   105      53.169  59.830  -2.597  1.00104.49           C
ATOM    811  CB  HIS   105      54.461  59.820  -1.835  1.00104.49           C
ATOM    812  NE2 HIS   105      51.015  59.986  -3.251  1.00104.49           N
ATOM    813  CD2 HIS   105      51.895  60.080  -2.187  1.00104.49           C
ATOM    814  CE1 HIS   105      51.776  59.679  -4.287  1.00104.49           C
ATOM    815  C   HIS   105      54.197  58.030  -0.141  1.00104.49           C
ATOM    816  O   HIS   105      53.124  57.429  -0.177  1.00104.49           O
ATOM    817  N   CYS   106      54.813  58.343   1.018  1.00101.29           N
ATOM    818  CA  CYS   106      54.214  58.019   2.280  1.00101.29           C
ATOM    819  CB  CYS   106      54.576  56.629   2.815  1.00101.29           C
ATOM    820  SG  CYS   106      56.294  56.547   3.406  1.00101.29           S
ATOM    821  C   CYS   106      54.736  58.979   3.303  1.00101.29           C
ATOM    822  O   CYS   106      55.422  59.945   2.976  1.00101.29           O
ATOM    823  N   GLU   107      54.318  58.765   4.569  1.00102.47           N
ATOM    824  CA  GLU   107      54.720  59.537   5.713  1.00102.47           C
ATOM    825  CB  GLU   107      53.759  59.328   6.896  1.00102.47           C
ATOM    826  CG  GLU   107      54.122  60.121   8.152  1.00102.47           C
ATOM    827  CD  GLU   107      53.080  59.805   9.218  1.00102.47           C
ATOM    828  OE1 GLU   107      51.867  59.971   8.925  1.00102.47           O
ATOM    829  OE2 GLU   107      53.483  59.389  10.338  1.00102.47           O
ATOM    830  C   GLU   107      56.104  59.211   6.206  1.00102.47           C
ATOM    831  O   GLU   107      56.897  60.117   6.460  1.00102.47           O
ATOM    832  N   THR   108      56.449  57.908   6.356  1.00120.59           N
ATOM    833  CA  THR   108      57.718  57.606   6.971  1.00120.59           C
ATOM    834  CB  THR   108      57.583  56.986   8.333  1.00120.59           C
ATOM    835  OG1 THR   108      58.853  56.906   8.962  1.00120.59           O
ATOM    836  CG2 THR   108      56.971  55.583   8.184  1.00120.59           C
ATOM    837  C   THR   108      58.513  56.654   6.131  1.00120.59           C
ATOM    838  O   THR   108      58.002  55.647   5.643  1.00120.59           O
ATOM    839  N   LEU   109      59.818  56.957   5.969  1.00 61.52           N
ATOM    840  CA  LEU   109      60.693  56.139   5.183  1.00 61.52           C
ATOM    841  CB  LEU   109      61.441  56.949   4.111  1.00 61.52           C
ATOM    842  CG  LEU   109      62.390  56.115   3.236  1.00 61.52           C
ATOM    843  CD1 LEU   109      61.626  55.068   2.408  1.00 61.52           C
ATOM    844  CD2 LEU   109      63.268  57.039   2.375  1.00 61.52           C
ATOM    845  C   LEU   109      61.712  55.539   6.107  1.00 61.52           C
ATOM    846  O   LEU   109      62.394  56.250   6.844  1.00 61.52           O
ATOM    847  N   TRP   110      61.853  54.196   6.077  1.00 78.34           N
ATOM    848  CA  TRP   110      62.750  53.525   6.980  1.00 78.34           C
ATOM    849  CB  TRP   110      62.108  52.305   7.669  1.00 78.34           C
ATOM    850  CG  TRP   110      60.956  52.625   8.592  1.00 78.34           C
ATOM    851  CD2 TRP   110      60.990  52.503  10.023  1.00 78.34           C
ATOM    852  CD1 TRP   110      59.694  53.029   8.273  1.00 78.34           C
ATOM    853  NE1 TRP   110      58.939  53.164   9.412  1.00 78.34           N
ATOM    854  CE2 TRP   110      59.724  52.844  10.499  1.00 78.34           C
ATOM    855  CE3 TRP   110      61.993  52.133  10.871  1.00 78.34           C
ATOM    856  CZ2 TRP   110      59.440  52.822  11.835  1.00 78.34           C
ATOM    857  CZ3 TRP   110      61.706  52.115  12.217  1.00 78.34           C
ATOM    858  CH2 TRP   110      60.454  52.453  12.690  1.00 78.34           C
ATOM    859  C   TRP   110      63.926  52.997   6.218  1.00 78.34           C
ATOM    860  O   TRP   110      63.790  52.367   5.171  1.00 78.34           O
ATOM    861  N   MET   111      65.132  53.254   6.757  1.00 92.79           N
ATOM    862  CA  MET   111      66.361  52.782   6.188  1.00 92.79           C
ATOM    863  CB  MET   111      67.411  53.905   6.172  1.00 92.79           C
ATOM    864  CG  MET   111      66.972  55.092   5.310  1.00 92.79           C
ATOM    865  SD  MET   111      67.543  56.723   5.883  1.00 92.79           S
ATOM    866  CE  MET   111      69.313  56.455   5.602  1.00 92.79           C
ATOM    867  C   MET   111      66.840  51.729   7.146  1.00 92.79           C
ATOM    868  O   MET   111      67.171  52.032   8.291  1.00 92.79           O
ATOM    869  N   LEU   112      66.880  50.453   6.709  1.00 62.75           N
ATOM    870  CA  LEU   112      67.286  49.405   7.607  1.00 62.75           C
ATOM    871  CB  LEU   112      66.247  48.274   7.656  1.00 62.75           C
ATOM    872  CG  LEU   112      64.840  48.783   8.031  1.00 62.75           C
ATOM    873  CD1 LEU   112      63.815  47.639   8.079  1.00 62.75           C
ATOM    874  CD2 LEU   112      64.869  49.619   9.320  1.00 62.75           C
ATOM    875  C   LEU   112      68.574  48.835   7.090  1.00 62.75           C
ATOM    876  O   LEU   112      68.591  48.175   6.053  1.00 62.75           O
ATOM    877  N   ALA   113      69.693  49.052   7.820  1.00 56.43           N
ATOM    878  CA  ALA   113      70.942  48.580   7.291  1.00 56.43           C
ATOM    879  CB  ALA   113      71.730  49.662   6.535  1.00 56.43           C
ATOM    880  C   ALA   113      71.848  48.083   8.371  1.00 56.43           C
ATOM    881  O   ALA   113      71.705  48.413   9.548  1.00 56.43           O
ATOM    882  N   THR   114      72.806  47.225   7.963  1.00110.84           N
ATOM    883  CA  THR   114      73.800  46.741   8.869  1.00110.84           C
ATOM    884  CB  THR   114      73.618  45.310   9.271  1.00110.84           C
ATOM    885  OG1 THR   114      72.381  45.151   9.946  1.00110.84           O
ATOM    886  CG2 THR   114      74.763  44.921  10.212  1.00110.84           C
ATOM    887  C   THR   114      75.133  46.885   8.207  1.00110.84           C
ATOM    888  O   THR   114      75.274  46.686   7.002  1.00110.84           O
ATOM    889  N   GLY   115      76.153  47.276   8.989  1.00 38.77           N
ATOM    890  CA  GLY   115      77.480  47.382   8.463  1.00 38.77           C
ATOM    891  C   GLY   115      77.526  48.427   7.392  1.00 38.77           C
ATOM    892  O   GLY   115      76.971  49.517   7.516  1.00 38.77           O
ATOM    893  N   THR   116      78.204  48.074   6.287  1.00140.80           N
ATOM    894  CA  THR   116      78.474  48.916   5.160  1.00140.80           C
ATOM    895  CB  THR   116      79.501  48.328   4.258  1.00140.80           C
ATOM    896  OG1 THR   116      80.673  48.071   5.011  1.00140.80           O
ATOM    897  CG2 THR   116      79.825  49.331   3.141  1.00140.80           C
ATOM    898  C   THR   116      77.206  49.181   4.414  1.00140.80           C
ATOM    899  O   THR   116      77.145  50.030   3.529  1.00140.80           O
ATOM    900  N   ALA   117      76.155  48.427   4.753  1.00 75.89           N
ATOM    901  CA  ALA   117      74.866  48.506   4.137  1.00 75.89           C
ATOM    902  CB  ALA   117      73.884  47.577   4.817  1.00 75.89           C
ATOM    903  C   ALA   117      74.332  49.906   4.235  1.00 75.89           C
ATOM    904  O   ALA   117      73.422  50.289   3.504  1.00 75.89           O
ATOM    905  N   ILE   118      74.830  50.677   5.209  1.00119.08           N
ATOM    906  CA  ILE   118      74.460  52.047   5.441  1.00119.08           C
ATOM    907  CB  ILE   118      75.164  52.643   6.631  1.00119.08           C
ATOM    908  CG1 ILE   118      74.502  53.970   7.038  1.00119.08           C
ATOM    909  CG2 ILE   118      76.662  52.771   6.303  1.00119.08           C
ATOM    910  CD1 ILE   118      73.100  53.797   7.618  1.00119.08           C
ATOM    911  C   ILE   118      74.797  52.888   4.234  1.00119.08           C
ATOM    912  O   ILE   118      74.218  53.957   4.036  1.00119.08           O
ATOM    913  N   GLY   119      75.762  52.448   3.401  1.00 63.14           N
ATOM    914  CA  GLY   119      76.282  53.291   2.355  1.00 63.14           C
ATOM    915  C   GLY   119      75.213  53.893   1.475  1.00 63.14           C
ATOM    916  O   GLY   119      75.245  55.110   1.294  1.00 63.14           O
ATOM    917  N   PRO   120      74.265  53.188   0.914  1.00 89.21           N
ATOM    918  CA  PRO   120      73.267  53.791   0.061  1.00 89.21           C
ATOM    919  CD  PRO   120      74.125  51.748   1.041  1.00 89.21           C
ATOM    920  CB  PRO   120      72.454  52.617  -0.494  1.00 89.21           C
ATOM    921  CG  PRO   120      72.712  51.466   0.501  1.00 89.21           C
ATOM    922  C   PRO   120      72.445  54.789   0.822  1.00 89.21           C
ATOM    923  O   PRO   120      71.879  55.702   0.220  1.00 89.21           O
ATOM    924  N   TYR   121      72.326  54.587   2.140  1.00105.35           N
ATOM    925  CA  TYR   121      71.592  55.424   3.043  1.00105.35           C
ATOM    926  CB  TYR   121      71.386  54.744   4.406  1.00105.35           C
ATOM    927  CG  TYR   121      70.603  53.502   4.148  1.00105.35           C
ATOM    928  CD1 TYR   121      69.270  53.580   3.822  1.00105.35           C
ATOM    929  CD2 TYR   121      71.200  52.263   4.190  1.00105.35           C
ATOM    930  CE1 TYR   121      68.537  52.441   3.574  1.00105.35           C
ATOM    931  CE2 TYR   121      70.475  51.122   3.945  1.00105.35           C
ATOM    932  CZ  TYR   121      69.140  51.207   3.638  1.00105.35           C
ATOM    933  OH  TYR   121      68.406  50.026   3.390  1.00105.35           O
ATOM    934  C   TYR   121      72.318  56.710   3.269  1.00105.35           C
ATOM    935  O   TYR   121      71.716  57.746   3.544  1.00105.35           O
ATOM    936  N   LEU   122      73.655  56.652   3.226  1.00123.29           N
ATOM    937  CA  LEU   122      74.482  57.800   3.433  1.00123.29           C
ATOM    938  CB  LEU   122      75.949  57.415   3.203  1.00123.29           C
ATOM    939  CG  LEU   122      76.347  56.194   4.056  1.00123.29           C
ATOM    940  CD1 LEU   122      77.759  55.689   3.722  1.00123.29           C
ATOM    941  CD2 LEU   122      76.158  56.478   5.555  1.00123.29           C
ATOM    942  C   LEU   122      74.084  58.763   2.358  1.00123.29           C
ATOM    943  O   LEU   122      74.066  59.976   2.562  1.00123.29           O
ATOM    944  N   SER   123      73.800  58.225   1.156  1.00 49.39           N
ATOM    945  CA  SER   123      73.388  59.014   0.029  1.00 49.39           C
ATOM    946  CB  SER   123      73.406  58.220  -1.288  1.00 49.39           C
ATOM    947  OG  SER   123      72.986  59.050  -2.361  1.00 49.39           O
ATOM    948  C   SER   123      71.991  59.544   0.208  1.00 49.39           C
ATOM    949  O   SER   123      71.761  60.747   0.100  1.00 49.39           O
ATOM    950  N   ILE   124      71.031  58.645   0.511  1.00108.28           N
ATOM    951  CA  ILE   124      69.626  58.947   0.598  1.00108.28           C
ATOM    952  CB  ILE   124      68.782  57.737   0.866  1.00108.28           C
ATOM    953  CG1 ILE   124      69.129  57.145   2.241  1.00108.28           C
ATOM    954  CG2 ILE   124      68.970  56.757  -0.304  1.00108.28           C
ATOM    955  CD1 ILE   124      68.089  56.156   2.762  1.00108.28           C
ATOM    956  C   ILE   124      69.356  59.921   1.703  1.00108.28           C
ATOM    957  O   ILE   124      68.508  60.803   1.576  1.00108.28           O
ATOM    958  N   LEU   125      70.061  59.787   2.835  1.00149.15           N
ATOM    959  CA  LEU   125      69.817  60.652   3.952  1.00149.15           C
ATOM    960  CB  LEU   125      70.756  60.361   5.134  1.00149.15           C
ATOM    961  CG  LEU   125      70.491  61.261   6.351  1.00149.15           C
ATOM    962  CD1 LEU   125      69.104  60.973   6.944  1.00149.15           C
ATOM    963  CD2 LEU   125      71.620  61.153   7.384  1.00149.15           C
ATOM    964  C   LEU   125      70.078  62.058   3.499  1.00149.15           C
ATOM    965  O   LEU   125      69.509  63.010   4.027  1.00149.15           O
ATOM    966  N   ARG   126      71.037  62.214   2.573  1.00116.15           N
ATOM    967  CA  ARG   126      71.428  63.445   1.943  1.00116.15           C
ATOM    968  CB  ARG   126      72.849  63.390   1.351  1.00116.15           C
ATOM    969  CG  ARG   126      73.929  63.599   2.418  1.00116.15           C
ATOM    970  CD  ARG   126      75.371  63.484   1.911  1.00116.15           C
ATOM    971  NE  ARG   126      75.742  62.041   1.922  1.00116.15           N
ATOM    972  CZ  ARG   126      76.885  61.628   2.547  1.00116.15           C
ATOM    973  NH1 ARG   126      77.743  62.533   3.099  1.00116.15           N
ATOM    974  NH2 ARG   126      77.175  60.297   2.628  1.00116.15           N
ATOM    975  C   ARG   126      70.471  63.891   0.870  1.00116.15           C
ATOM    976  O   ARG   126      70.531  65.044   0.450  1.00116.15           O
ATOM    977  N   LEU   127      69.632  62.987   0.323  1.00110.08           N
ATOM    978  CA  LEU   127      68.779  63.332  -0.786  1.00110.08           C
ATOM    979  CB  LEU   127      68.242  62.110  -1.544  1.00110.08           C
ATOM    980  CG  LEU   127      67.332  62.484  -2.726  1.00110.08           C
ATOM    981  CD1 LEU   127      68.104  63.265  -3.802  1.00110.08           C
ATOM    982  CD2 LEU   127      66.607  61.251  -3.284  1.00110.08           C
ATOM    983  C   LEU   127      67.603  64.154  -0.352  1.00110.08           C
ATOM    984  O   LEU   127      66.902  63.834   0.607  1.00110.08           O
ATOM    985  N   GLY   128      67.349  65.247  -1.099  1.00 30.39           N
ATOM    986  CA  GLY   128      66.284  66.173  -0.835  1.00 30.39           C
ATOM    987  C   GLY   128      64.956  65.508  -1.016  1.00 30.39           C
ATOM    988  O   GLY   128      64.009  65.795  -0.285  1.00 30.39           O
ATOM    989  N   LYS   129      64.856  64.609  -2.011  1.00108.40           N
ATOM    990  CA  LYS   129      63.612  63.983  -2.355  1.00108.40           C
ATOM    991  CB  LYS   129      63.721  63.024  -3.551  1.00108.40           C
ATOM    992  CG  LYS   129      64.010  63.717  -4.884  1.00108.40           C
ATOM    993  CD  LYS   129      65.419  64.304  -4.976  1.00108.40           C
ATOM    994  CE  LYS   129      65.742  64.890  -6.351  1.00108.40           C
ATOM    995  NZ  LYS   129      67.115  65.441  -6.357  1.00108.40           N
ATOM    996  C   LYS   129      63.091  63.190  -1.199  1.00108.40           C
ATOM    997  O   LYS   129      61.881  63.117  -0.994  1.00108.40           O
ATOM    998  N   ASP   130      63.985  62.575  -0.405  1.00 55.61           N
ATOM    999  CA  ASP   130      63.541  61.737   0.676  1.00 55.61           C
ATOM   1000  CB  ASP   130      64.701  61.120   1.475  1.00 55.61           C
ATOM   1001  CG  ASP   130      65.308  60.017   0.618  1.00 55.61           C
ATOM   1002  OD1 ASP   130      64.676  59.660  -0.412  1.00 55.61           O
ATOM   1003  OD2 ASP   130      66.404  59.513   0.980  1.00 55.61           O
ATOM   1004  C   ASP   130      62.696  62.538   1.625  1.00 55.61           C
ATOM   1005  O   ASP   130      61.743  62.018   2.207  1.00 55.61           O
ATOM   1006  N   LEU   131      63.068  63.807   1.866  1.00113.71           N
ATOM   1007  CA  LEU   131      62.318  64.686   2.721  1.00113.71           C
ATOM   1008  CB  LEU   131      63.102  65.946   3.123  1.00113.71           C
ATOM   1009  CG  LEU   131      64.377  65.646   3.931  1.00113.71           C
ATOM   1010  CD1 LEU   131      64.043  64.972   5.271  1.00113.71           C
ATOM   1011  CD2 LEU   131      65.395  64.853   3.095  1.00113.71           C
ATOM   1012  C   LEU   131      61.056  65.149   2.044  1.00113.71           C
ATOM   1013  O   LEU   131      60.080  65.491   2.707  1.00113.71           O
ATOM   1014  N   ASP   132      61.080  65.316   0.707  1.00 57.62           N
ATOM   1015  CA  ASP   132      59.916  65.794   0.008  1.00 57.62           C
ATOM   1016  CB  ASP   132      60.229  66.185  -1.447  1.00 57.62           C
ATOM   1017  CG  ASP   132      61.146  67.397  -1.429  1.00 57.62           C
ATOM   1018  OD1 ASP   132      60.981  68.251  -0.518  1.00 57.62           O
ATOM   1019  OD2 ASP   132      62.025  67.487  -2.328  1.00 57.62           O
ATOM   1020  C   ASP   132      58.827  64.763  -0.061  1.00 57.62           C
ATOM   1021  O   ASP   132      57.697  65.005   0.360  1.00 57.62           O
ATOM   1022  N   ARG   133      59.165  63.572  -0.592  1.00102.84           N
ATOM   1023  CA  ARG   133      58.232  62.505  -0.840  1.00102.84           C
ATOM   1024  CB  ARG   133      58.843  61.363  -1.669  1.00102.84           C
ATOM   1025  CG  ARG   133      57.824  60.296  -2.070  1.00102.84           C
ATOM   1026  CD  ARG   133      58.369  59.283  -3.077  1.00102.84           C
ATOM   1027  NE  ARG   133      58.768  60.048  -4.294  1.00102.84           N
ATOM   1028  CZ  ARG   133      57.833  60.377  -5.233  1.00102.84           C
ATOM   1029  NH1 ARG   133      56.530  60.015  -5.054  1.00102.84           N
ATOM   1030  NH2 ARG   133      58.201  61.078  -6.346  1.00102.84           N
ATOM   1031  C   ARG   133      57.744  61.921   0.445  1.00102.84           C
ATOM   1032  O   ARG   133      56.620  61.426   0.529  1.00102.84           O
ATOM   1033  N   PHE   134      58.609  61.917   1.472  1.00 72.16           N
ATOM   1034  CA  PHE   134      58.235  61.323   2.721  1.00 72.16           C
ATOM   1035  CB  PHE   134      59.159  60.150   3.097  1.00 72.16           C
ATOM   1036  CG  PHE   134      59.199  59.213   1.936  1.00 72.16           C
ATOM   1037  CD1 PHE   134      58.223  58.263   1.736  1.00 72.16           C
ATOM   1038  CD2 PHE   134      60.242  59.294   1.040  1.00 72.16           C
ATOM   1039  CE1 PHE   134      58.294  57.416   0.652  1.00 72.16           C
ATOM   1040  CE2 PHE   134      60.318  58.450  -0.043  1.00 72.16           C
ATOM   1041  CZ  PHE   134      59.341  57.504  -0.237  1.00 72.16           C
ATOM   1042  C   PHE   134      58.413  62.371   3.777  1.00 72.16           C
ATOM   1043  O   PHE   134      59.212  63.289   3.610  1.00 72.16           O
ATOM   1044  N   LYS   135      57.595  62.300   4.852  1.00114.85           N
ATOM   1045  CA  LYS   135      57.664  63.212   5.963  1.00114.85           C
ATOM   1046  CB  LYS   135      56.416  63.117   6.860  1.00114.85           C
ATOM   1047  CG  LYS   135      56.345  64.192   7.946  1.00114.85           C
ATOM   1048  CD  LYS   135      54.985  64.257   8.645  1.00114.85           C
ATOM   1049  CE  LYS   135      53.835  64.666   7.724  1.00114.85           C
ATOM   1050  NZ  LYS   135      52.567  64.706   8.486  1.00114.85           N
ATOM   1051  C   LYS   135      58.860  62.954   6.840  1.00114.85           C
ATOM   1052  O   LYS   135      59.606  63.876   7.169  1.00114.85           O
ATOM   1053  N   ASN   136      59.090  61.681   7.238  1.00 64.79           N
ATOM   1054  CA  ASN   136      60.134  61.411   8.189  1.00 64.79           C
ATOM   1055  CB  ASN   136      59.600  60.906   9.541  1.00 64.79           C
ATOM   1056  CG  ASN   136      58.759  62.000  10.187  1.00 64.79           C
ATOM   1057  OD1 ASN   136      57.984  61.738  11.106  1.00 64.79           O
ATOM   1058  ND2 ASN   136      58.902  63.258   9.692  1.00 64.79           N
ATOM   1059  C   ASN   136      61.003  60.312   7.670  1.00 64.79           C
ATOM   1060  O   ASN   136      60.565  59.466   6.892  1.00 64.79           O
ATOM   1061  N   LEU   137      62.283  60.314   8.095  1.00149.78           N
ATOM   1062  CA  LEU   137      63.200  59.290   7.690  1.00149.78           C
ATOM   1063  CB  LEU   137      64.408  59.828   6.906  1.00149.78           C
ATOM   1064  CG  LEU   137      64.022  60.536   5.594  1.00149.78           C
ATOM   1065  CD1 LEU   137      65.265  61.042   4.845  1.00149.78           C
ATOM   1066  CD2 LEU   137      63.121  59.646   4.724  1.00149.78           C
ATOM   1067  C   LEU   137      63.744  58.668   8.936  1.00149.78           C
ATOM   1068  O   LEU   137      64.195  59.371   9.842  1.00149.78           O
ATOM   1069  N   VAL   138      63.704  57.323   9.023  1.00 42.04           N
ATOM   1070  CA  VAL   138      64.231  56.668  10.186  1.00 42.04           C
ATOM   1071  CB  VAL   138      63.258  55.724  10.830  1.00 42.04           C
ATOM   1072  CG1 VAL   138      63.961  55.007  11.995  1.00 42.04           C
ATOM   1073  CG2 VAL   138      62.007  56.518  11.243  1.00 42.04           C
ATOM   1074  C   VAL   138      65.421  55.871   9.763  1.00 42.04           C
ATOM   1075  O   VAL   138      65.334  55.016   8.882  1.00 42.04           O
ATOM   1076  N   LEU   139      66.581  56.127  10.395  1.00 55.99           N
ATOM   1077  CA  LEU   139      67.761  55.409  10.012  1.00 55.99           C
ATOM   1078  CB  LEU   139      68.977  56.333   9.811  1.00 55.99           C
ATOM   1079  CG  LEU   139      70.262  55.593   9.396  1.00 55.99           C
ATOM   1080  CD1 LEU   139      70.081  54.888   8.043  1.00 55.99           C
ATOM   1081  CD2 LEU   139      71.478  56.534   9.411  1.00 55.99           C
ATOM   1082  C   LEU   139      68.091  54.420  11.086  1.00 55.99           C
ATOM   1083  O   LEU   139      68.528  54.786  12.178  1.00 55.99           O
ATOM   1084  N   VAL   140      67.889  53.120  10.793  1.00 42.34           N
ATOM   1085  CA  VAL   140      68.212  52.099  11.751  1.00 42.34           C
ATOM   1086  CB  VAL   140      67.185  51.008  11.831  1.00 42.34           C
ATOM   1087  CG1 VAL   140      67.692  49.927  12.800  1.00 42.34           C
ATOM   1088  CG2 VAL   140      65.836  51.629  12.230  1.00 42.34           C
ATOM   1089  C   VAL   140      69.483  51.467  11.281  1.00 42.34           C
ATOM   1090  O   VAL   140      69.520  50.833  10.227  1.00 42.34           O
ATOM   1091  N   HIS   141      70.567  51.618  12.066  1.00 64.75           N
ATOM   1092  CA  HIS   141      71.831  51.070  11.666  1.00 64.75           C
ATOM   1093  ND1 HIS   141      75.275  52.510  10.679  1.00 64.75           N
ATOM   1094  CG  HIS   141      74.157  51.718  10.814  1.00 64.75           C
ATOM   1095  CB  HIS   141      72.905  52.162  11.507  1.00 64.75           C
ATOM   1096  NE2 HIS   141      75.732  50.589   9.660  1.00 64.75           N
ATOM   1097  CD2 HIS   141      74.453  50.548  10.185  1.00 64.75           C
ATOM   1098  CE1 HIS   141      76.186  51.787   9.982  1.00 64.75           C
ATOM   1099  C   HIS   141      72.284  50.159  12.763  1.00 64.75           C
ATOM   1100  O   HIS   141      72.437  50.584  13.907  1.00 64.75           O
ATOM   1101  N   ALA   142      72.511  48.869  12.439  1.00 42.40           N
ATOM   1102  CA  ALA   142      72.942  47.941  13.444  1.00 42.40           C
ATOM   1103  CB  ALA   142      72.038  46.702  13.558  1.00 42.40           C
ATOM   1104  C   ALA   142      74.310  47.460  13.082  1.00 42.40           C
ATOM   1105  O   ALA   142      74.553  47.031  11.955  1.00 42.40           O
ATOM   1106  N   ALA   143      75.240  47.519  14.057  1.00 41.05           N
ATOM   1107  CA  ALA   143      76.595  47.094  13.847  1.00 41.05           C
ATOM   1108  CB  ALA   143      77.575  48.253  13.594  1.00 41.05           C
ATOM   1109  C   ALA   143      77.042  46.402  15.097  1.00 41.05           C
ATOM   1110  O   ALA   143      76.390  46.490  16.136  1.00 41.05           O
ATOM   1111  N   ARG   144      78.149  45.640  15.001  1.00119.92           N
ATOM   1112  CA  ARG   144      78.690  44.913  16.115  1.00119.92           C
ATOM   1113  CB  ARG   144      79.837  43.972  15.716  1.00119.92           C
ATOM   1114  CG  ARG   144      79.384  42.728  14.953  1.00119.92           C
ATOM   1115  CD  ARG   144      80.556  41.868  14.479  1.00119.92           C
ATOM   1116  NE  ARG   144      81.539  41.799  15.597  1.00119.92           N
ATOM   1117  CZ  ARG   144      82.831  41.436  15.345  1.00119.92           C
ATOM   1118  NH1 ARG   144      83.210  41.117  14.074  1.00119.92           N
ATOM   1119  NH2 ARG   144      83.743  41.395  16.360  1.00119.92           N
ATOM   1120  C   ARG   144      79.241  45.836  17.159  1.00119.92           C
ATOM   1121  O   ARG   144      79.029  45.612  18.349  1.00119.92           O
ATOM   1122  N   TYR   145      79.960  46.903  16.755  1.00155.33           N
ATOM   1123  CA  TYR   145      80.607  47.723  17.744  1.00155.33           C
ATOM   1124  CB  TYR   145      82.144  47.632  17.707  1.00155.33           C
ATOM   1125  CG  TYR   145      82.568  46.243  18.048  1.00155.33           C
ATOM   1126  CD1 TYR   145      82.568  45.254  17.092  1.00155.33           C
ATOM   1127  CD2 TYR   145      82.977  45.930  19.324  1.00155.33           C
ATOM   1128  CE1 TYR   145      82.963  43.974  17.407  1.00155.33           C
ATOM   1129  CE2 TYR   145      83.373  44.654  19.646  1.00155.33           C
ATOM   1130  CZ  TYR   145      83.365  43.672  18.686  1.00155.33           C
ATOM   1131  OH  TYR   145      83.771  42.361  19.012  1.00155.33           O
ATOM   1132  C   TYR   145      80.286  49.162  17.495  1.00155.33           C
ATOM   1133  O   TYR   145      79.755  49.535  16.451  1.00155.33           O
ATOM   1134  N   ALA   146      80.598  50.004  18.501  1.00 41.40           N
ATOM   1135  CA  ALA   146      80.373  51.421  18.459  1.00 41.40           C
ATOM   1136  CB  ALA   146      80.728  52.117  19.783  1.00 41.40           C
ATOM   1137  C   ALA   146      81.222  52.032  17.380  1.00 41.40           C
ATOM   1138  O   ALA   146      80.793  52.946  16.678  1.00 41.40           O
ATOM   1139  N   ALA   147      82.459  51.530  17.216  1.00 36.52           N
ATOM   1140  CA  ALA   147      83.387  52.088  16.271  1.00 36.52           C
ATOM   1141  CB  ALA   147      84.740  51.354  16.262  1.00 36.52           C
ATOM   1142  C   ALA   147      82.813  51.992  14.890  1.00 36.52           C
ATOM   1143  O   ALA   147      82.997  52.894  14.074  1.00 36.52           O
ATOM   1144  N   ASP   148      82.109  50.885  14.591  1.00 59.87           N
ATOM   1145  CA  ASP   148      81.544  50.656  13.290  1.00 59.87           C
ATOM   1146  CB  ASP   148      80.910  49.265  13.129  1.00 59.87           C
ATOM   1147  CG  ASP   148      82.042  48.250  13.136  1.00 59.87           C
ATOM   1148  OD1 ASP   148      83.154  48.616  13.600  1.00 59.87           O
ATOM   1149  OD2 ASP   148      81.814  47.101  12.671  1.00 59.87           O
ATOM   1150  C   ASP   148      80.478  51.669  13.004  1.00 59.87           C
ATOM   1151  O   ASP   148      80.163  51.942  11.848  1.00 59.87           O
ATOM   1152  N   LEU   149      79.830  52.182  14.060  1.00 87.82           N
ATOM   1153  CA  LEU   149      78.775  53.148  13.943  1.00 87.82           C
ATOM   1154  CB  LEU   149      78.050  53.371  15.280  1.00 87.82           C
ATOM   1155  CG  LEU   149      77.392  52.092  15.832  1.00 87.82           C
ATOM   1156  CD1 LEU   149      76.679  52.358  17.169  1.00 87.82           C
ATOM   1157  CD2 LEU   149      76.490  51.426  14.778  1.00 87.82           C
ATOM   1158  C   LEU   149      79.302  54.484  13.498  1.00 87.82           C
ATOM   1159  O   LEU   149      78.635  55.172  12.739  1.00 87.82           O
ATOM   1160  N   SER   150      80.535  54.863  13.888  1.00 61.65           N
ATOM   1161  CA  SER   150      81.041  56.215  13.800  1.00 61.65           C
ATOM   1162  CB  SER   150      82.554  56.286  14.070  1.00 61.65           C
ATOM   1163  OG  SER   150      82.838  55.866  15.396  1.00 61.65           O
ATOM   1164  C   SER   150      80.804  56.913  12.488  1.00 61.65           C
ATOM   1165  O   SER   150      80.351  58.057  12.496  1.00 61.65           O
ATOM   1166  N   TYR   151      81.074  56.278  11.334  1.00 79.51           N
ATOM   1167  CA  TYR   151      80.929  56.970  10.081  1.00 79.51           C
ATOM   1168  CB  TYR   151      81.221  56.019   8.907  1.00 79.51           C
ATOM   1169  CG  TYR   151      80.862  56.689   7.632  1.00 79.51           C
ATOM   1170  CD1 TYR   151      81.710  57.596   7.039  1.00 79.51           C
ATOM   1171  CD2 TYR   151      79.665  56.389   7.028  1.00 79.51           C
ATOM   1172  CE1 TYR   151      81.362  58.204   5.857  1.00 79.51           C
ATOM   1173  CE2 TYR   151      79.315  56.994   5.849  1.00 79.51           C
ATOM   1174  CZ  TYR   151      80.161  57.903   5.263  1.00 79.51           C
ATOM   1175  OH  TYR   151      79.799  58.525   4.053  1.00 79.51           O
ATOM   1176  C   TYR   151      79.520  57.486   9.954  1.00 79.51           C
ATOM   1177  O   TYR   151      79.310  58.656   9.633  1.00 79.51           O
ATOM   1178  N   LEU   152      78.514  56.635  10.226  1.00151.46           N
ATOM   1179  CA  LEU   152      77.136  57.033  10.114  1.00151.46           C
ATOM   1180  CB  LEU   152      76.170  55.837  10.238  1.00151.46           C
ATOM   1181  CG  LEU   152      74.684  56.220  10.127  1.00151.46           C
ATOM   1182  CD1 LEU   152      74.357  56.777   8.732  1.00151.46           C
ATOM   1183  CD2 LEU   152      73.771  55.056  10.536  1.00151.46           C
ATOM   1184  C   LEU   152      76.766  58.089  11.131  1.00151.46           C
ATOM   1185  O   LEU   152      76.163  59.087  10.743  1.00151.46           O
ATOM   1186  N   PRO   153      77.053  57.952  12.406  1.00124.51           N
ATOM   1187  CA  PRO   153      76.747  59.057  13.257  1.00124.51           C
ATOM   1188  CD  PRO   153      76.444  56.817  13.075  1.00124.51           C
ATOM   1189  CB  PRO   153      76.917  58.559  14.694  1.00124.51           C
ATOM   1190  CG  PRO   153      76.784  57.028  14.562  1.00124.51           C
ATOM   1191  C   PRO   153      77.377  60.374  12.959  1.00124.51           C
ATOM   1192  O   PRO   153      76.736  61.388  13.231  1.00124.51           O
ATOM   1193  N   LEU   154      78.607  60.417  12.421  1.00 38.11           N
ATOM   1194  CA  LEU   154      79.170  61.704  12.133  1.00 38.11           C
ATOM   1195  CB  LEU   154      80.623  61.634  11.631  1.00 38.11           C
ATOM   1196  CG  LEU   154      81.611  61.144  12.706  1.00 38.11           C
ATOM   1197  CD1 LEU   154      83.055  61.135  12.182  1.00 38.11           C
ATOM   1198  CD2 LEU   154      81.455  61.948  14.007  1.00 38.11           C
ATOM   1199  C   LEU   154      78.341  62.342  11.065  1.00 38.11           C
ATOM   1200  O   LEU   154      78.040  63.534  11.131  1.00 38.11           O
ATOM   1201  N   MET   155      77.944  61.550  10.050  1.00 34.91           N
ATOM   1202  CA  MET   155      77.173  62.073   8.961  1.00 34.91           C
ATOM   1203  CB  MET   155      76.878  61.021   7.878  1.00 34.91           C
ATOM   1204  CG  MET   155      76.052  61.566   6.710  1.00 34.91           C
ATOM   1205  SD  MET   155      75.711  60.357   5.397  1.00 34.91           S
ATOM   1206  CE  MET   155      74.768  59.242   6.476  1.00 34.91           C
ATOM   1207  C   MET   155      75.858  62.557   9.479  1.00 34.91           C
ATOM   1208  O   MET   155      75.416  63.655   9.144  1.00 34.91           O
ATOM   1209  N   GLN   156      75.211  61.754  10.343  1.00117.90           N
ATOM   1210  CA  GLN   156      73.919  62.103  10.848  1.00117.90           C
ATOM   1211  CB  GLN   156      73.350  61.021  11.784  1.00117.90           C
ATOM   1212  CG  GLN   156      71.850  61.146  12.058  1.00117.90           C
ATOM   1213  CD  GLN   156      71.119  60.442  10.922  1.00117.90           C
ATOM   1214  OE1 GLN   156      69.892  60.364  10.904  1.00117.90           O
ATOM   1215  NE2 GLN   156      71.899  59.903   9.948  1.00117.90           N
ATOM   1216  C   GLN   156      74.058  63.360  11.644  1.00117.90           C
ATOM   1217  O   GLN   156      73.246  64.274  11.525  1.00117.90           O
ATOM   1218  N   GLU   157      75.127  63.459  12.454  1.00 77.28           N
ATOM   1219  CA  GLU   157      75.279  64.598  13.312  1.00 77.28           C
ATOM   1220  CB  GLU   157      76.534  64.528  14.193  1.00 77.28           C
ATOM   1221  CG  GLU   157      76.603  65.669  15.209  1.00 77.28           C
ATOM   1222  CD  GLU   157      75.491  65.445  16.227  1.00 77.28           C
ATOM   1223  OE1 GLU   157      74.309  65.359  15.799  1.00 77.28           O
ATOM   1224  OE2 GLU   157      75.807  65.348  17.442  1.00 77.28           O
ATOM   1225  C   GLU   157      75.383  65.840  12.488  1.00 77.28           C
ATOM   1226  O   GLU   157      74.780  66.862  12.814  1.00 77.28           O
ATOM   1227  N   LEU   158      76.134  65.779  11.375  1.00127.41           N
ATOM   1228  CA  LEU   158      76.336  66.960  10.588  1.00127.41           C
ATOM   1229  CB  LEU   158      77.229  66.680   9.358  1.00127.41           C
ATOM   1230  CG  LEU   158      77.525  67.888   8.440  1.00127.41           C
ATOM   1231  CD1 LEU   158      76.290  68.345   7.645  1.00127.41           C
ATOM   1232  CD2 LEU   158      78.192  69.028   9.226  1.00127.41           C
ATOM   1233  C   LEU   158      74.997  67.422  10.119  1.00127.41           C
ATOM   1234  O   LEU   158      74.664  68.605  10.199  1.00127.41           O
ATOM   1235  N   GLU   159      74.181  66.479   9.629  1.00 81.23           N
ATOM   1236  CA  GLU   159      72.890  66.826   9.122  1.00 81.23           C
ATOM   1237  CB  GLU   159      72.181  65.631   8.464  1.00 81.23           C
ATOM   1238  CG  GLU   159      72.932  65.087   7.246  1.00 81.23           C
ATOM   1239  CD  GLU   159      72.970  66.172   6.178  1.00 81.23           C
ATOM   1240  OE1 GLU   159      72.205  67.165   6.314  1.00 81.23           O
ATOM   1241  OE2 GLU   159      73.762  66.022   5.211  1.00 81.23           O
ATOM   1242  C   GLU   159      72.034  67.304  10.254  1.00 81.23           C
ATOM   1243  O   GLU   159      71.251  68.238  10.093  1.00 81.23           O
ATOM   1244  N   LYS   160      72.198  66.684  11.439  1.00145.35           N
ATOM   1245  CA  LYS   160      71.408  66.920  12.617  1.00145.35           C
ATOM   1246  CB  LYS   160      71.770  65.991  13.790  1.00145.35           C
ATOM   1247  CG  LYS   160      71.389  64.531  13.528  1.00145.35           C
ATOM   1248  CD  LYS   160      69.899  64.333  13.238  1.00145.35           C
ATOM   1249  CE  LYS   160      69.531  62.899  12.854  1.00145.35           C
ATOM   1250  NZ  LYS   160      69.625  62.016  14.037  1.00145.35           N
ATOM   1251  C   LYS   160      71.552  68.324  13.072  1.00145.35           C
ATOM   1252  O   LYS   160      70.645  68.845  13.721  1.00145.35           O
ATOM   1253  N   ARG   161      72.704  68.964  12.797  1.00152.13           N
ATOM   1254  CA  ARG   161      72.786  70.326  13.221  1.00152.13           C
ATOM   1255  CB  ARG   161      74.100  71.053  12.890  1.00152.13           C
ATOM   1256  CG  ARG   161      74.363  71.271  11.402  1.00152.13           C
ATOM   1257  CD  ARG   161      75.372  72.397  11.160  1.00152.13           C
ATOM   1258  NE  ARG   161      74.802  73.624  11.792  1.00152.13           N
ATOM   1259  CZ  ARG   161      75.562  74.747  11.956  1.00152.13           C
ATOM   1260  NH1 ARG   161      76.848  74.777  11.500  1.00152.13           N
ATOM   1261  NH2 ARG   161      75.036  75.839  12.584  1.00152.13           N
ATOM   1262  C   ARG   161      71.689  71.039  12.491  1.00152.13           C
ATOM   1263  O   ARG   161      71.015  71.900  13.051  1.00152.13           O
ATOM   1264  N   TYR   162      71.464  70.667  11.217  1.00102.27           N
ATOM   1265  CA  TYR   162      70.394  71.257  10.458  1.00102.27           C
ATOM   1266  CB  TYR   162      70.529  71.063   8.936  1.00102.27           C
ATOM   1267  CG  TYR   162      71.682  71.890   8.478  1.00102.27           C
ATOM   1268  CD1 TYR   162      72.974  71.432   8.598  1.00102.27           C
ATOM   1269  CD2 TYR   162      71.465  73.130   7.922  1.00102.27           C
ATOM   1270  CE1 TYR   162      74.032  72.202   8.174  1.00102.27           C
ATOM   1271  CE2 TYR   162      72.519  73.904   7.496  1.00102.27           C
ATOM   1272  CZ  TYR   162      73.806  73.439   7.621  1.00102.27           C
ATOM   1273  OH  TYR   162      74.890  74.230   7.185  1.00102.27           O
ATOM   1274  C   TYR   162      69.088  70.636  10.889  1.00102.27           C
ATOM   1275  O   TYR   162      69.013  69.439  11.154  1.00102.27           O
ATOM   1276  N   GLU   163      68.012  71.447  10.994  1.00236.31           N
ATOM   1277  CA  GLU   163      66.735  70.954  11.448  1.00236.31           C
ATOM   1278  CB  GLU   163      65.751  72.081  11.796  1.00236.31           C
ATOM   1279  CG  GLU   163      64.403  71.587  12.320  1.00236.31           C
ATOM   1280  CD  GLU   163      63.545  72.808  12.613  1.00236.31           C
ATOM   1281  OE1 GLU   163      63.306  73.606  11.667  1.00236.31           O
ATOM   1282  OE2 GLU   163      63.124  72.965  13.790  1.00236.31           O
ATOM   1283  C   GLU   163      66.092  70.107  10.387  1.00236.31           C
ATOM   1284  O   GLU   163      66.219  70.388   9.197  1.00236.31           O
ATOM   1285  N   GLY   164      65.372  69.034  10.802  1.00143.66           N
ATOM   1286  CA  GLY   164      64.713  68.197   9.833  1.00143.66           C
ATOM   1287  C   GLY   164      64.054  67.020  10.504  1.00143.66           C
ATOM   1288  O   GLY   164      64.123  66.860  11.722  1.00143.66           O
ATOM   1289  N   LYS   165      63.389  66.164   9.687  1.00204.12           N
ATOM   1290  CA  LYS   165      62.674  64.992  10.130  1.00204.12           C
ATOM   1291  CB  LYS   165      61.354  64.774   9.366  1.00204.12           C
ATOM   1292  CG  LYS   165      60.257  65.785   9.709  1.00204.12           C
ATOM   1293  CD  LYS   165      59.842  65.738  11.180  1.00204.12           C
ATOM   1294  CE  LYS   165      58.635  66.617  11.516  1.00204.12           C
ATOM   1295  NZ  LYS   165      58.343  66.539  12.965  1.00204.12           N
ATOM   1296  C   LYS   165      63.511  63.773   9.891  1.00204.12           C
ATOM   1297  O   LYS   165      63.103  62.849   9.187  1.00204.12           O
ATOM   1298  N   LEU   166      64.704  63.724  10.510  1.00174.66           N
ATOM   1299  CA  LEU   166      65.549  62.571  10.401  1.00174.66           C
ATOM   1300  CB  LEU   166      66.997  62.873   9.984  1.00174.66           C
ATOM   1301  CG  LEU   166      67.175  63.313   8.526  1.00174.66           C
ATOM   1302  CD1 LEU   166      68.659  63.580   8.222  1.00174.66           C
ATOM   1303  CD2 LEU   166      66.538  62.295   7.565  1.00174.66           C
ATOM   1304  C   LEU   166      65.666  62.001  11.773  1.00174.66           C
ATOM   1305  O   LEU   166      66.033  62.699  12.719  1.00174.66           O
ATOM   1306  N   ARG   167      65.364  60.700  11.915  1.00124.61           N
ATOM   1307  CA  ARG   167      65.471  60.088  13.204  1.00124.61           C
ATOM   1308  CB  ARG   167      64.180  59.364  13.617  1.00124.61           C
ATOM   1309  CG  ARG   167      64.063  59.090  15.115  1.00124.61           C
ATOM   1310  CD  ARG   167      63.790  60.354  15.931  1.00124.61           C
ATOM   1311  NE  ARG   167      63.529  59.932  17.334  1.00124.61           N
ATOM   1312  CZ  ARG   167      62.866  60.774  18.179  1.00124.61           C
ATOM   1313  NH1 ARG   167      62.451  61.997  17.738  1.00124.61           N
ATOM   1314  NH2 ARG   167      62.613  60.390  19.464  1.00124.61           N
ATOM   1315  C   ARG   167      66.546  59.056  13.081  1.00124.61           C
ATOM   1316  O   ARG   167      66.549  58.265  12.138  1.00124.61           O
ATOM   1317  N   ILE   168      67.499  59.034  14.033  1.00130.07           N
ATOM   1318  CA  ILE   168      68.566  58.079  13.934  1.00130.07           C
ATOM   1319  CB  ILE   168      69.932  58.710  13.984  1.00130.07           C
ATOM   1320  CG1 ILE   168      71.024  57.668  13.697  1.00130.07           C
ATOM   1321  CG2 ILE   168      70.089  59.423  15.336  1.00130.07           C
ATOM   1322  CD1 ILE   168      71.013  57.151  12.259  1.00130.07           C
ATOM   1323  C   ILE   168      68.451  57.102  15.064  1.00130.07           C
ATOM   1324  O   ILE   168      68.373  57.484  16.231  1.00130.07           O
ATOM   1325  N   GLN   169      68.407  55.793  14.732  1.00106.04           N
ATOM   1326  CA  GLN   169      68.314  54.799  15.764  1.00106.04           C
ATOM   1327  CB  GLN   169      66.986  54.025  15.739  1.00106.04           C
ATOM   1328  CG  GLN   169      65.770  54.928  15.944  1.00106.04           C
ATOM   1329  CD  GLN   169      64.528  54.058  15.906  1.00106.04           C
ATOM   1330  OE1 GLN   169      64.329  53.207  16.768  1.00106.04           O
ATOM   1331  NE2 GLN   169      63.665  54.279  14.877  1.00106.04           N
ATOM   1332  C   GLN   169      69.418  53.808  15.554  1.00106.04           C
ATOM   1333  O   GLN   169      69.240  52.790  14.886  1.00106.04           O
ATOM   1334  N   THR   170      70.593  54.063  16.161  1.00 46.13           N
ATOM   1335  CA  THR   170      71.707  53.181  15.975  1.00 46.13           C
ATOM   1336  CB  THR   170      73.019  53.895  16.054  1.00 46.13           C
ATOM   1337  OG1 THR   170      73.066  54.932  15.084  1.00 46.13           O
ATOM   1338  CG2 THR   170      74.133  52.879  15.786  1.00 46.13           C
ATOM   1339  C   THR   170      71.672  52.133  17.041  1.00 46.13           C
ATOM   1340  O   THR   170      71.107  52.339  18.114  1.00 46.13           O
ATOM   1341  N   VAL   171      72.284  50.965  16.756  1.00110.70           N
ATOM   1342  CA  VAL   171      72.271  49.873  17.689  1.00110.70           C
ATOM   1343  CB  VAL   171      71.159  48.926  17.388  1.00110.70           C
ATOM   1344  CG1 VAL   171      71.287  48.468  15.924  1.00110.70           C
ATOM   1345  CG2 VAL   171      71.262  47.770  18.373  1.00110.70           C
ATOM   1346  C   VAL   171      73.545  49.087  17.550  1.00110.70           C
ATOM   1347  O   VAL   171      74.139  49.038  16.475  1.00110.70           O
ATOM   1348  N   VAL   172      73.982  48.439  18.654  1.00105.72           N
ATOM   1349  CA  VAL   172      75.161  47.616  18.708  1.00105.72           C
ATOM   1350  CB  VAL   172      76.068  48.044  19.827  1.00105.72           C
ATOM   1351  CG1 VAL   172      75.292  47.918  21.150  1.00105.72           C
ATOM   1352  CG2 VAL   172      77.347  47.203  19.799  1.00105.72           C
ATOM   1353  C   VAL   172      74.709  46.212  19.017  1.00105.72           C
ATOM   1354  O   VAL   172      73.813  46.020  19.834  1.00105.72           O
ATOM   1355  N   SER   173      75.246  45.200  18.301  1.00115.40           N
ATOM   1356  CA  SER   173      74.915  43.814  18.528  1.00115.40           C
ATOM   1357  CB  SER   173      75.156  42.943  17.284  1.00115.40           C
ATOM   1358  OG  SER   173      74.354  43.393  16.203  1.00115.40           O
ATOM   1359  C   SER   173      75.745  43.215  19.623  1.00115.40           C
ATOM   1360  O   SER   173      75.263  42.402  20.412  1.00115.40           O
ATOM   1361  N   ARG   174      77.030  43.608  19.704  1.00138.87           N
ATOM   1362  CA  ARG   174      77.908  42.917  20.602  1.00138.87           C
ATOM   1363  CB  ARG   174      79.182  42.400  19.921  1.00138.87           C
ATOM   1364  CG  ARG   174      78.948  41.304  18.881  1.00138.87           C
ATOM   1365  CD  ARG   174      80.255  40.671  18.401  1.00138.87           C
ATOM   1366  NE  ARG   174      79.924  39.628  17.392  1.00138.87           N
ATOM   1367  CZ  ARG   174      80.932  38.913  16.812  1.00138.87           C
ATOM   1368  NH1 ARG   174      82.226  39.151  17.176  1.00138.87           N
ATOM   1369  NH2 ARG   174      80.648  37.973  15.865  1.00138.87           N
ATOM   1370  C   ARG   174      78.383  43.834  21.667  1.00138.87           C
ATOM   1371  O   ARG   174      78.154  43.566  22.846  1.00138.87           O
ATOM   1372  N   GLU   175      79.074  44.924  21.265  1.00 68.95           N
ATOM   1373  CA  GLU   175      79.668  45.819  22.211  1.00 68.95           C
ATOM   1374  CB  GLU   175      80.275  47.083  21.578  1.00 68.95           C
ATOM   1375  CG  GLU   175      81.172  47.864  22.540  1.00 68.95           C
ATOM   1376  CD  GLU   175      81.770  49.036  21.777  1.00 68.95           C
ATOM   1377  OE1 GLU   175      81.032  50.027  21.535  1.00 68.95           O
ATOM   1378  OE2 GLU   175      82.975  48.950  21.422  1.00 68.95           O
ATOM   1379  C   GLU   175      78.615  46.223  23.172  1.00 68.95           C
ATOM   1380  O   GLU   175      77.570  46.760  22.805  1.00 68.95           O
ATOM   1381  N   THR   176      78.905  45.940  24.450  1.00171.78           N
ATOM   1382  CA  THR   176      78.001  46.132  25.532  1.00171.78           C
ATOM   1383  CB  THR   176      78.263  45.174  26.670  1.00171.78           C
ATOM   1384  OG1 THR   176      77.347  45.398  27.731  1.00171.78           O
ATOM   1385  CG2 THR   176      79.728  45.261  27.137  1.00171.78           C
ATOM   1386  C   THR   176      78.078  47.549  25.974  1.00171.78           C
ATOM   1387  O   THR   176      77.787  48.433  25.164  1.00171.78           O
ATOM   1388  N   ALA   177      78.469  47.768  27.257  1.00226.81           N
ATOM   1389  CA  ALA   177      78.519  49.047  27.910  1.00226.81           C
ATOM   1390  CB  ALA   177      79.415  49.067  29.161  1.00226.81           C
ATOM   1391  C   ALA   177      79.065  50.017  26.937  1.00226.81           C
ATOM   1392  O   ALA   177      80.217  49.952  26.511  1.00226.81           O
ATOM   1393  N   ALA   178      78.176  50.942  26.555  1.00247.62           N
ATOM   1394  CA  ALA   178      78.423  51.837  25.481  1.00247.62           C
ATOM   1395  CB  ALA   178      79.041  51.160  24.245  1.00247.62           C
ATOM   1396  C   ALA   178      77.058  52.286  25.105  1.00247.62           C
ATOM   1397  O   ALA   178      76.310  52.809  25.930  1.00247.62           O
ATOM   1398  N   GLY   179      76.702  52.083  23.828  1.00 83.65           N
ATOM   1399  CA  GLY   179      75.432  52.526  23.356  1.00 83.65           C
ATOM   1400  C   GLY   179      74.354  51.941  24.196  1.00 83.65           C
ATOM   1401  O   GLY   179      74.387  50.778  24.594  1.00 83.65           O
ATOM   1402  N   SER   180      73.355  52.787  24.489  1.00 76.20           N
ATOM   1403  CA  SER   180      72.224  52.406  25.269  1.00 76.20           C
ATOM   1404  CB  SER   180      71.334  53.604  25.641  1.00 76.20           C
ATOM   1405  OG  SER   180      70.795  54.191  24.466  1.00 76.20           O
ATOM   1406  C   SER   180      71.387  51.459  24.474  1.00 76.20           C
ATOM   1407  O   SER   180      70.759  50.563  25.034  1.00 76.20           O
ATOM   1408  N   LEU   181      71.370  51.621  23.136  1.00128.09           N
ATOM   1409  CA  LEU   181      70.495  50.805  22.347  1.00128.09           C
ATOM   1410  CB  LEU   181      69.840  51.559  21.177  1.00128.09           C
ATOM   1411  CG  LEU   181      68.896  50.677  20.340  1.00128.09           C
ATOM   1412  CD1 LEU   181      67.699  50.204  21.178  1.00128.09           C
ATOM   1413  CD2 LEU   181      68.473  51.382  19.041  1.00128.09           C
ATOM   1414  C   LEU   181      71.263  49.659  21.769  1.00128.09           C
ATOM   1415  O   LEU   181      72.365  49.823  21.248  1.00128.09           O
ATOM   1416  N   THR   182      70.665  48.452  21.854  1.00 45.13           N
ATOM   1417  CA  THR   182      71.285  47.244  21.390  1.00 45.13           C
ATOM   1418  CB  THR   182      71.855  46.461  22.546  1.00 45.13           C
ATOM   1419  OG1 THR   182      72.821  47.253  23.221  1.00 45.13           O
ATOM   1420  CG2 THR   182      72.493  45.148  22.068  1.00 45.13           C
ATOM   1421  C   THR   182      70.221  46.404  20.739  1.00 45.13           C
ATOM   1422  O   THR   182      69.030  46.678  20.875  1.00 45.13           O
ATOM   1423  N   GLY   183      70.638  45.376  19.963  1.00 34.29           N
ATOM   1424  CA  GLY   183      69.694  44.471  19.367  1.00 34.29           C
ATOM   1425  C   GLY   183      69.697  44.574  17.871  1.00 34.29           C
ATOM   1426  O   GLY   183      69.973  45.619  17.286  1.00 34.29           O
ATOM   1427  N   ARG   184      69.369  43.445  17.210  1.00 84.75           N
ATOM   1428  CA  ARG   184      69.334  43.383  15.778  1.00 84.75           C
ATOM   1429  CB  ARG   184      69.449  41.954  15.215  1.00 84.75           C
ATOM   1430  CG  ARG   184      70.843  41.362  15.445  1.00 84.75           C
ATOM   1431  CD  ARG   184      71.062  39.979  14.829  1.00 84.75           C
ATOM   1432  NE  ARG   184      72.481  39.597  15.090  1.00 84.75           N
ATOM   1433  CZ  ARG   184      72.829  38.991  16.264  1.00 84.75           C
ATOM   1434  NH1 ARG   184      71.879  38.741  17.210  1.00 84.75           N
ATOM   1435  NH2 ARG   184      74.127  38.636  16.496  1.00 84.75           N
ATOM   1436  C   ARG   184      68.062  44.007  15.304  1.00 84.75           C
ATOM   1437  O   ARG   184      67.070  44.063  16.026  1.00 84.75           O
ATOM   1438  N   ILE   185      68.078  44.496  14.050  1.00 45.49           N
ATOM   1439  CA  ILE   185      66.971  45.209  13.480  1.00 45.49           C
ATOM   1440  CB  ILE   185      67.253  45.681  12.079  1.00 45.49           C
ATOM   1441  CG1 ILE   185      68.460  46.636  12.064  1.00 45.49           C
ATOM   1442  CG2 ILE   185      65.967  46.312  11.521  1.00 45.49           C
ATOM   1443  CD1 ILE   185      69.009  46.907  10.663  1.00 45.49           C
ATOM   1444  C   ILE   185      65.766  44.321  13.436  1.00 45.49           C
ATOM   1445  O   ILE   185      64.669  44.769  13.764  1.00 45.49           O
ATOM   1446  N   PRO   186      65.892  43.088  13.039  1.00127.58           N
ATOM   1447  CA  PRO   186      64.725  42.257  13.006  1.00127.58           C
ATOM   1448  CD  PRO   186      66.885  42.676  12.060  1.00127.58           C
ATOM   1449  CB  PRO   186      65.152  40.976  12.296  1.00127.58           C
ATOM   1450  CG  PRO   186      66.272  41.454  11.351  1.00127.58           C
ATOM   1451  C   PRO   186      64.161  42.070  14.380  1.00127.58           C
ATOM   1452  O   PRO   186      62.941  42.033  14.522  1.00127.58           O
ATOM   1453  N   ALA   187      65.020  41.952  15.408  1.00 33.80           N
ATOM   1454  CA  ALA   187      64.542  41.734  16.744  1.00 33.80           C
ATOM   1455  CB  ALA   187      65.679  41.466  17.746  1.00 33.80           C
ATOM   1456  C   ALA   187      63.793  42.934  17.238  1.00 33.80           C
ATOM   1457  O   ALA   187      62.710  42.805  17.806  1.00 33.80           O
ATOM   1458  N   LEU   188      64.348  44.141  17.018  1.00 93.89           N
ATOM   1459  CA  LEU   188      63.735  45.342  17.514  1.00 93.89           C
ATOM   1460  CB  LEU   188      64.580  46.612  17.300  1.00 93.89           C
ATOM   1461  CG  LEU   188      65.736  46.787  18.304  1.00 93.89           C
ATOM   1462  CD1 LEU   188      66.732  45.622  18.254  1.00 93.89           C
ATOM   1463  CD2 LEU   188      66.415  48.153  18.122  1.00 93.89           C
ATOM   1464  C   LEU   188      62.415  45.565  16.855  1.00 93.89           C
ATOM   1465  O   LEU   188      61.484  46.059  17.489  1.00 93.89           O
ATOM   1466  N   ILE   189      62.322  45.272  15.546  1.00105.20           N
ATOM   1467  CA  ILE   189      61.094  45.465  14.829  1.00105.20           C
ATOM   1468  CB  ILE   189      61.287  45.363  13.342  1.00105.20           C
ATOM   1469  CG1 ILE   189      61.817  43.977  12.941  1.00105.20           C
ATOM   1470  CG2 ILE   189      62.201  46.523  12.912  1.00105.20           C
ATOM   1471  CD1 ILE   189      61.879  43.773  11.428  1.00105.20           C
ATOM   1472  C   ILE   189      60.054  44.478  15.276  1.00105.20           C
ATOM   1473  O   ILE   189      58.910  44.847  15.537  1.00105.20           O
ATOM   1474  N   GLU   190      60.429  43.190  15.393  1.00 72.57           N
ATOM   1475  CA  GLU   190      59.494  42.158  15.746  1.00 72.57           C
ATOM   1476  CB  GLU   190      60.152  40.768  15.740  1.00 72.57           C
ATOM   1477  CG  GLU   190      59.180  39.614  15.986  1.00 72.57           C
ATOM   1478  CD  GLU   190      59.982  38.318  15.952  1.00 72.57           C
ATOM   1479  OE1 GLU   190      61.239  38.399  15.936  1.00 72.57           O
ATOM   1480  OE2 GLU   190      59.347  37.230  15.944  1.00 72.57           O
ATOM   1481  C   GLU   190      58.981  42.404  17.130  1.00 72.57           C
ATOM   1482  O   GLU   190      57.783  42.301  17.391  1.00 72.57           O
ATOM   1483  N   SER   191      59.901  42.744  18.049  1.00 75.10           N
ATOM   1484  CA  SER   191      59.616  42.994  19.433  1.00 75.10           C
ATOM   1485  CB  SER   191      60.901  43.267  20.230  1.00 75.10           C
ATOM   1486  OG  SER   191      60.576  43.727  21.531  1.00 75.10           O
ATOM   1487  C   SER   191      58.759  44.213  19.552  1.00 75.10           C
ATOM   1488  O   SER   191      57.888  44.290  20.416  1.00 75.10           O
ATOM   1489  N   GLY   192      58.975  45.204  18.671  1.00 27.38           N
ATOM   1490  CA  GLY   192      58.215  46.414  18.761  1.00 27.38           C
ATOM   1491  C   GLY   192      58.956  47.382  19.634  1.00 27.38           C
ATOM   1492  O   GLY   192      58.435  48.442  19.972  1.00 27.38           O
ATOM   1493  N   GLU   193      60.204  47.049  20.017  1.00 77.94           N
ATOM   1494  CA  GLU   193      60.980  47.898  20.881  1.00 77.94           C
ATOM   1495  CB  GLU   193      62.354  47.299  21.216  1.00 77.94           C
ATOM   1496  CG  GLU   193      63.188  48.177  22.151  1.00 77.94           C
ATOM   1497  CD  GLU   193      64.608  47.633  22.149  1.00 77.94           C
ATOM   1498  OE1 GLU   193      65.024  47.088  21.094  1.00 77.94           O
ATOM   1499  OE2 GLU   193      65.299  47.763  23.196  1.00 77.94           O
ATOM   1500  C   GLU   193      61.247  49.210  20.205  1.00 77.94           C
ATOM   1501  O   GLU   193      61.149  50.266  20.830  1.00 77.94           O
ATOM   1502  N   LEU   194      61.589  49.175  18.902  1.00 93.96           N
ATOM   1503  CA  LEU   194      61.922  50.361  18.158  1.00 93.96           C
ATOM   1504  CB  LEU   194      62.334  50.006  16.709  1.00 93.96           C
ATOM   1505  CG  LEU   194      62.789  51.160  15.781  1.00 93.96           C
ATOM   1506  CD1 LEU   194      63.248  50.598  14.425  1.00 93.96           C
ATOM   1507  CD2 LEU   194      61.727  52.257  15.587  1.00 93.96           C
ATOM   1508  C   LEU   194      60.705  51.226  18.131  1.00 93.96           C
ATOM   1509  O   LEU   194      60.797  52.448  18.238  1.00 93.96           O
ATOM   1510  N   GLU   195      59.531  50.599  17.968  1.00 94.99           N
ATOM   1511  CA  GLU   195      58.273  51.281  17.912  1.00 94.99           C
ATOM   1512  CB  GLU   195      57.116  50.295  17.680  1.00 94.99           C
ATOM   1513  CG  GLU   195      55.728  50.928  17.615  1.00 94.99           C
ATOM   1514  CD  GLU   195      54.720  49.787  17.618  1.00 94.99           C
ATOM   1515  OE1 GLU   195      55.151  48.612  17.464  1.00 94.99           O
ATOM   1516  OE2 GLU   195      53.504  50.071  17.779  1.00 94.99           O
ATOM   1517  C   GLU   195      58.037  51.924  19.237  1.00 94.99           C
ATOM   1518  O   GLU   195      57.440  52.991  19.315  1.00 94.99           O
ATOM   1519  N   SER   196      58.472  51.283  20.334  1.00 61.72           N
ATOM   1520  CA  SER   196      58.238  51.886  21.610  1.00 61.72           C
ATOM   1521  CB  SER   196      58.808  51.059  22.775  1.00 61.72           C
ATOM   1522  OG  SER   196      58.548  51.708  24.011  1.00 61.72           O
ATOM   1523  C   SER   196      58.927  53.211  21.612  1.00 61.72           C
ATOM   1524  O   SER   196      58.350  54.221  22.014  1.00 61.72           O
ATOM   1525  N   THR   197      60.188  53.249  21.145  1.00117.38           N
ATOM   1526  CA  THR   197      60.883  54.498  21.167  1.00117.38           C
ATOM   1527  CB  THR   197      62.336  54.394  20.788  1.00117.38           C
ATOM   1528  OG1 THR   197      62.481  53.979  19.439  1.00117.38           O
ATOM   1529  CG2 THR   197      63.014  53.383  21.727  1.00117.38           C
ATOM   1530  C   THR   197      60.231  55.473  20.225  1.00117.38           C
ATOM   1531  O   THR   197      60.027  56.634  20.575  1.00117.38           O
ATOM   1532  N   ILE   198      59.896  55.028  18.996  1.00117.11           N
ATOM   1533  CA  ILE   198      59.348  55.906  17.993  1.00117.11           C
ATOM   1534  CB  ILE   198      59.298  55.276  16.632  1.00117.11           C
ATOM   1535  CG1 ILE   198      58.371  54.052  16.628  1.00117.11           C
ATOM   1536  CG2 ILE   198      60.740  54.969  16.202  1.00117.11           C
ATOM   1537  CD1 ILE   198      58.049  53.563  15.218  1.00117.11           C
ATOM   1538  C   ILE   198      57.955  56.388  18.306  1.00117.11           C
ATOM   1539  O   ILE   198      57.691  57.587  18.240  1.00117.11           O
ATOM   1540  N   GLY   199      57.032  55.473  18.675  1.00 50.92           N
ATOM   1541  CA  GLY   199      55.677  55.833  18.999  1.00 50.92           C
ATOM   1542  C   GLY   199      54.635  55.127  18.150  1.00 50.92           C
ATOM   1543  O   GLY   199      53.562  54.826  18.672  1.00 50.92           O
ATOM   1544  N   LEU   200      54.865  54.829  16.847  1.00147.75           N
ATOM   1545  CA  LEU   200      53.787  54.196  16.115  1.00147.75           C
ATOM   1546  CB  LEU   200      53.174  55.078  15.009  1.00147.75           C
ATOM   1547  CG  LEU   200      54.131  55.406  13.846  1.00147.75           C
ATOM   1548  CD1 LEU   200      53.439  56.290  12.796  1.00147.75           C
ATOM   1549  CD2 LEU   200      55.453  56.016  14.346  1.00147.75           C
ATOM   1550  C   LEU   200      54.255  52.917  15.464  1.00147.75           C
ATOM   1551  O   LEU   200      55.424  52.776  15.112  1.00147.75           O
ATOM   1552  N   PRO   201      53.348  51.974  15.300  1.00151.77           N
ATOM   1553  CA  PRO   201      53.640  50.689  14.701  1.00151.77           C
ATOM   1554  CD  PRO   201      52.151  51.930  16.122  1.00151.77           C
ATOM   1555  CB  PRO   201      52.497  49.757  15.122  1.00151.77           C
ATOM   1556  CG  PRO   201      51.383  50.699  15.615  1.00151.77           C
ATOM   1557  C   PRO   201      53.801  50.797  13.214  1.00151.77           C
ATOM   1558  O   PRO   201      53.303  51.760  12.635  1.00151.77           O
ATOM   1559  N   MET   202      54.488  49.822  12.574  1.00 67.80           N
ATOM   1560  CA  MET   202      54.717  49.906  11.157  1.00 67.80           C
ATOM   1561  CB  MET   202      55.859  48.999  10.662  1.00 67.80           C
ATOM   1562  CG  MET   202      56.327  49.303   9.235  1.00 67.80           C
ATOM   1563  SD  MET   202      57.825  48.398   8.732  1.00 67.80           S
ATOM   1564  CE  MET   202      58.990  49.448   9.651  1.00 67.80           C
ATOM   1565  C   MET   202      53.457  49.541  10.439  1.00 67.80           C
ATOM   1566  O   MET   202      52.826  48.526  10.738  1.00 67.80           O
ATOM   1567  N   ASN   203      53.075  50.375   9.449  1.00120.50           N
ATOM   1568  CA  ASN   203      51.840  50.199   8.740  1.00120.50           C
ATOM   1569  CB  ASN   203      50.801  51.247   9.187  1.00120.50           C
ATOM   1570  CG  ASN   203      49.487  51.057   8.451  1.00120.50           C
ATOM   1571  OD1 ASN   203      49.295  51.571   7.350  1.00120.50           O
ATOM   1572  ND2 ASN   203      48.544  50.311   9.078  1.00120.50           N
ATOM   1573  C   ASN   203      52.100  50.370   7.270  1.00120.50           C
ATOM   1574  O   ASN   203      52.967  51.142   6.863  1.00120.50           O
ATOM   1575  N   LYS   204      51.324  49.643   6.442  1.00 91.27           N
ATOM   1576  CA  LYS   204      51.438  49.589   5.009  1.00 91.27           C
ATOM   1577  CB  LYS   204      50.366  48.675   4.398  1.00 91.27           C
ATOM   1578  CG  LYS   204      50.295  47.284   5.028  1.00 91.27           C
ATOM   1579  CD  LYS   204      48.987  46.554   4.711  1.00 91.27           C
ATOM   1580  CE  LYS   204      47.765  47.177   5.395  1.00 91.27           C
ATOM   1581  NZ  LYS   204      46.517  46.591   4.857  1.00 91.27           N
ATOM   1582  C   LYS   204      51.178  50.936   4.402  1.00 91.27           C
ATOM   1583  O   LYS   204      51.875  51.361   3.482  1.00 91.27           O
ATOM   1584  N   GLU   205      50.133  51.634   4.876  1.00 95.88           N
ATOM   1585  CA  GLU   205      49.763  52.873   4.260  1.00 95.88           C
ATOM   1586  CB  GLU   205      48.447  53.428   4.828  1.00 95.88           C
ATOM   1587  CG  GLU   205      47.841  54.541   3.974  1.00 95.88           C
ATOM   1588  CD  GLU   205      47.172  53.883   2.776  1.00 95.88           C
ATOM   1589  OE1 GLU   205      46.756  52.701   2.904  1.00 95.88           O
ATOM   1590  OE2 GLU   205      47.068  54.556   1.716  1.00 95.88           O
ATOM   1591  C   GLU   205      50.814  53.930   4.456  1.00 95.88           C
ATOM   1592  O   GLU   205      51.248  54.561   3.495  1.00 95.88           O
ATOM   1593  N   THR   206      51.213  54.166   5.721  1.00 73.13           N
ATOM   1594  CA  THR   206      52.138  55.196   6.125  1.00 73.13           C
ATOM   1595  CB  THR   206      51.976  55.535   7.576  1.00 73.13           C
ATOM   1596  OG1 THR   206      52.263  54.400   8.381  1.00 73.13           O
ATOM   1597  CG2 THR   206      50.525  55.988   7.809  1.00 73.13           C
ATOM   1598  C   THR   206      53.592  54.881   5.904  1.00 73.13           C
ATOM   1599  O   THR   206      54.374  55.768   5.558  1.00 73.13           O
ATOM   1600  N   SER   207      54.005  53.615   6.103  1.00 98.09           N
ATOM   1601  CA  SER   207      55.415  53.352   6.154  1.00 98.09           C
ATOM   1602  CB  SER   207      55.806  52.441   7.329  1.00 98.09           C
ATOM   1603  OG  SER   207      57.207  52.219   7.327  1.00 98.09           O
ATOM   1604  C   SER   207      55.932  52.704   4.912  1.00 98.09           C
ATOM   1605  O   SER   207      55.223  51.990   4.204  1.00 98.09           O
ATOM   1606  N   HIS   208      57.220  52.985   4.617  1.00102.79           N
ATOM   1607  CA  HIS   208      57.902  52.378   3.514  1.00102.79           C
ATOM   1608  ND1 HIS   208      55.402  53.952   2.225  1.00102.79           N
ATOM   1609  CG  HIS   208      56.425  53.197   1.700  1.00102.79           C
ATOM   1610  CB  HIS   208      57.835  53.210   2.225  1.00102.79           C
ATOM   1611  NE2 HIS   208      54.509  52.738   0.594  1.00102.79           N
ATOM   1612  CD2 HIS   208      55.859  52.461   0.704  1.00102.79           C
ATOM   1613  CE1 HIS   208      54.280  53.640   1.530  1.00102.79           C
ATOM   1614  C   HIS   208      59.311  52.128   3.967  1.00102.79           C
ATOM   1615  O   HIS   208      59.794  52.793   4.883  1.00102.79           O
ATOM   1616  N   VAL   209      60.006  51.128   3.377  1.00116.13           N
ATOM   1617  CA  VAL   209      61.314  50.832   3.894  1.00116.13           C
ATOM   1618  CB  VAL   209      61.312  49.741   4.928  1.00116.13           C
ATOM   1619  CG1 VAL   209      60.985  48.410   4.234  1.00116.13           C
ATOM   1620  CG2 VAL   209      62.666  49.743   5.656  1.00116.13           C
ATOM   1621  C   VAL   209      62.260  50.398   2.814  1.00116.13           C
ATOM   1622  O   VAL   209      61.867  49.930   1.745  1.00116.13           O
ATOM   1623  N   MET   210      63.568  50.566   3.102  1.00 79.32           N
ATOM   1624  CA  MET   210      64.636  50.177   2.223  1.00 79.32           C
ATOM   1625  CB  MET   210      65.487  51.369   1.789  1.00 79.32           C
ATOM   1626  CG  MET   210      64.703  52.428   1.027  1.00 79.32           C
ATOM   1627  SD  MET   210      65.574  54.013   0.974  1.00 79.32           S
ATOM   1628  CE  MET   210      67.000  53.329   0.080  1.00 79.32           C
ATOM   1629  C   MET   210      65.541  49.320   3.059  1.00 79.32           C
ATOM   1630  O   MET   210      65.899  49.702   4.173  1.00 79.32           O
ATOM   1631  N   LEU   211      65.952  48.141   2.546  1.00113.32           N
ATOM   1632  CA  LEU   211      66.756  47.276   3.363  1.00113.32           C
ATOM   1633  CB  LEU   211      66.039  45.951   3.701  1.00113.32           C
ATOM   1634  CG  LEU   211      66.812  44.983   4.625  1.00113.32           C
ATOM   1635  CD1 LEU   211      67.986  44.290   3.915  1.00113.32           C
ATOM   1636  CD2 LEU   211      67.242  45.699   5.914  1.00113.32           C
ATOM   1637  C   LEU   211      68.044  46.955   2.670  1.00113.32           C
ATOM   1638  O   LEU   211      68.066  46.596   1.494  1.00113.32           O
ATOM   1639  N   CYS   212      69.170  47.079   3.404  1.00 57.87           N
ATOM   1640  CA  CYS   212      70.439  46.735   2.834  1.00 57.87           C
ATOM   1641  CB  CYS   212      71.262  47.962   2.408  1.00 57.87           C
ATOM   1642  SG  CYS   212      72.855  47.520   1.654  1.00 57.87           S
ATOM   1643  C   CYS   212      71.208  46.004   3.886  1.00 57.87           C
ATOM   1644  O   CYS   212      71.409  46.514   4.984  1.00 57.87           O
ATOM   1645  N   GLY   213      71.664  44.778   3.565  1.00 25.92           N
ATOM   1646  CA  GLY   213      72.412  43.975   4.491  1.00 25.92           C
ATOM   1647  C   GLY   213      72.748  42.711   3.763  1.00 25.92           C
ATOM   1648  O   GLY   213      72.577  42.625   2.548  1.00 25.92           O
ATOM   1649  N   ASN   214      73.237  41.687   4.488  1.00 93.75           N
ATOM   1650  CA  ASN   214      73.572  40.445   3.852  1.00 93.75           C
ATOM   1651  CB  ASN   214      74.331  39.470   4.776  1.00 93.75           C
ATOM   1652  CG  ASN   214      73.469  39.154   5.990  1.00 93.75           C
ATOM   1653  OD1 ASN   214      73.179  40.026   6.807  1.00 93.75           O
ATOM   1654  ND2 ASN   214      73.054  37.867   6.118  1.00 93.75           N
ATOM   1655  C   ASN   214      72.294  39.815   3.393  1.00 93.75           C
ATOM   1656  O   ASN   214      71.221  40.169   3.879  1.00 93.75           O
ATOM   1657  N   PRO   215      72.366  38.925   2.432  1.00 61.08           N
ATOM   1658  CA  PRO   215      71.188  38.301   1.893  1.00 61.08           C
ATOM   1659  CD  PRO   215      73.564  38.143   2.171  1.00 61.08           C
ATOM   1660  CB  PRO   215      71.695  37.227   0.934  1.00 61.08           C
ATOM   1661  CG  PRO   215      73.059  36.839   1.533  1.00 61.08           C
ATOM   1662  C   PRO   215      70.361  37.700   2.983  1.00 61.08           C
ATOM   1663  O   PRO   215      69.136  37.790   2.912  1.00 61.08           O
ATOM   1664  N   GLN   216      70.999  37.082   3.993  1.00 97.46           N
ATOM   1665  CA  GLN   216      70.251  36.444   5.035  1.00 97.46           C
ATOM   1666  CB  GLN   216      71.144  35.728   6.061  1.00 97.46           C
ATOM   1667  CG  GLN   216      70.358  35.018   7.166  1.00 97.46           C
ATOM   1668  CD  GLN   216      69.788  33.730   6.587  1.00 97.46           C
ATOM   1669  OE1 GLN   216      69.090  33.741   5.574  1.00 97.46           O
ATOM   1670  NE2 GLN   216      70.101  32.582   7.246  1.00 97.46           N
ATOM   1671  C   GLN   216      69.482  37.496   5.762  1.00 97.46           C
ATOM   1672  O   GLN   216      68.321  37.297   6.116  1.00 97.46           O
ATOM   1673  N   MET   217      70.122  38.655   5.999  1.00 68.73           N
ATOM   1674  CA  MET   217      69.488  39.719   6.719  1.00 68.73           C
ATOM   1675  CB  MET   217      70.419  40.911   6.980  1.00 68.73           C
ATOM   1676  CG  MET   217      69.739  42.016   7.782  1.00 68.73           C
ATOM   1677  SD  MET   217      70.854  43.361   8.254  1.00 68.73           S
ATOM   1678  CE  MET   217      71.757  42.367   9.477  1.00 68.73           C
ATOM   1679  C   MET   217      68.318  40.226   5.936  1.00 68.73           C
ATOM   1680  O   MET   217      67.256  40.489   6.497  1.00 68.73           O
ATOM   1681  N   VAL   218      68.475  40.361   4.607  1.00 23.52           N
ATOM   1682  CA  VAL   218      67.422  40.909   3.802  1.00 23.52           C
ATOM   1683  CB  VAL   218      67.789  40.990   2.350  1.00 23.52           C
ATOM   1684  CG1 VAL   218      66.566  41.490   1.563  1.00 23.52           C
ATOM   1685  CG2 VAL   218      69.036  41.878   2.209  1.00 23.52           C
ATOM   1686  C   VAL   218      66.223  40.023   3.906  1.00 23.52           C
ATOM   1687  O   VAL   218      65.101  40.500   4.067  1.00 23.52           O
ATOM   1688  N   ARG   219      66.439  38.698   3.829  1.00 46.43           N
ATOM   1689  CA  ARG   219      65.349  37.767   3.853  1.00 46.43           C
ATOM   1690  CB  ARG   219      65.814  36.307   3.713  1.00 46.43           C
ATOM   1691  CG  ARG   219      66.488  36.011   2.373  1.00 46.43           C
ATOM   1692  CD  ARG   219      66.938  34.557   2.229  1.00 46.43           C
ATOM   1693  NE  ARG   219      67.564  34.415   0.884  1.00 46.43           N
ATOM   1694  CZ  ARG   219      67.912  33.177   0.428  1.00 46.43           C
ATOM   1695  NH1 ARG   219      67.692  32.080   1.211  1.00 46.43           N
ATOM   1696  NH2 ARG   219      68.469  33.034  -0.810  1.00 46.43           N
ATOM   1697  C   ARG   219      64.626  37.873   5.157  1.00 46.43           C
ATOM   1698  O   ARG   219      63.398  37.882   5.192  1.00 46.43           O
ATOM   1699  N   ASP   220      65.374  37.953   6.271  1.00 30.77           N
ATOM   1700  CA  ASP   220      64.757  37.992   7.564  1.00 30.77           C
ATOM   1701  CB  ASP   220      65.792  37.980   8.700  1.00 30.77           C
ATOM   1702  CG  ASP   220      66.490  36.625   8.692  1.00 30.77           C
ATOM   1703  OD1 ASP   220      65.809  35.608   8.394  1.00 30.77           O
ATOM   1704  OD2 ASP   220      67.717  36.592   8.979  1.00 30.77           O
ATOM   1705  C   ASP   220      63.959  39.250   7.696  1.00 30.77           C
ATOM   1706  O   ASP   220      62.817  39.226   8.148  1.00 30.77           O
ATOM   1707  N   THR   221      64.540  40.385   7.275  1.00104.54           N
ATOM   1708  CA  THR   221      63.907  41.663   7.425  1.00104.54           C
ATOM   1709  CB  THR   221      64.773  42.791   6.956  1.00104.54           C
ATOM   1710  OG1 THR   221      64.992  42.690   5.557  1.00104.54           O
ATOM   1711  CG2 THR   221      66.115  42.712   7.704  1.00104.54           C
ATOM   1712  C   THR   221      62.657  41.698   6.608  1.00104.54           C
ATOM   1713  O   THR   221      61.632  42.204   7.058  1.00104.54           O
ATOM   1714  N   GLN   222      62.694  41.136   5.386  1.00 84.49           N
ATOM   1715  CA  GLN   222      61.550  41.234   4.528  1.00 84.49           C
ATOM   1716  CB  GLN   222      61.723  40.547   3.163  1.00 84.49           C
ATOM   1717  CG  GLN   222      61.829  39.025   3.254  1.00 84.49           C
ATOM   1718  CD  GLN   222      61.750  38.467   1.841  1.00 84.49           C
ATOM   1719  OE1 GLN   222      62.607  37.696   1.414  1.00 84.49           O
ATOM   1720  NE2 GLN   222      60.683  38.862   1.095  1.00 84.49           N
ATOM   1721  C   GLN   222      60.397  40.563   5.193  1.00 84.49           C
ATOM   1722  O   GLN   222      59.268  41.046   5.130  1.00 84.49           O
ATOM   1723  N   GLN   223      60.656  39.427   5.861  1.00 28.24           N
ATOM   1724  CA  GLN   223      59.595  38.681   6.466  1.00 28.24           C
ATOM   1725  CB  GLN   223      60.091  37.378   7.115  1.00 28.24           C
ATOM   1726  CG  GLN   223      60.700  36.408   6.097  1.00 28.24           C
ATOM   1727  CD  GLN   223      61.157  35.151   6.825  1.00 28.24           C
ATOM   1728  OE1 GLN   223      61.041  35.044   8.045  1.00 28.24           O
ATOM   1729  NE2 GLN   223      61.683  34.164   6.053  1.00 28.24           N
ATOM   1730  C   GLN   223      58.938  39.525   7.514  1.00 28.24           C
ATOM   1731  O   GLN   223      57.713  39.539   7.624  1.00 28.24           O
ATOM   1732  N   LEU   224      59.734  40.255   8.316  1.00102.29           N
ATOM   1733  CA  LEU   224      59.177  41.074   9.353  1.00102.29           C
ATOM   1734  CB  LEU   224      60.225  41.588  10.342  1.00102.29           C
ATOM   1735  CG  LEU   224      60.714  40.455  11.262  1.00102.29           C
ATOM   1736  CD1 LEU   224      61.376  39.321  10.471  1.00102.29           C
ATOM   1737  CD2 LEU   224      61.608  40.992  12.379  1.00102.29           C
ATOM   1738  C   LEU   224      58.393  42.211   8.771  1.00102.29           C
ATOM   1739  O   LEU   224      57.345  42.571   9.303  1.00102.29           O
ATOM   1740  N   LEU   225      58.873  42.810   7.663  1.00 91.69           N
ATOM   1741  CA  LEU   225      58.146  43.881   7.034  1.00 91.69           C
ATOM   1742  CB  LEU   225      58.864  44.483   5.810  1.00 91.69           C
ATOM   1743  CG  LEU   225      60.002  45.468   6.150  1.00 91.69           C
ATOM   1744  CD1 LEU   225      59.435  46.799   6.661  1.00 91.69           C
ATOM   1745  CD2 LEU   225      61.020  44.873   7.132  1.00 91.69           C
ATOM   1746  C   LEU   225      56.833  43.336   6.567  1.00 91.69           C
ATOM   1747  O   LEU   225      55.808  44.007   6.644  1.00 91.69           O
ATOM   1748  N   LYS   226      56.829  42.091   6.065  1.00 71.62           N
ATOM   1749  CA  LYS   226      55.634  41.459   5.583  1.00 71.62           C
ATOM   1750  CB  LYS   226      55.901  40.051   5.025  1.00 71.62           C
ATOM   1751  CG  LYS   226      54.652  39.344   4.494  1.00 71.62           C
ATOM   1752  CD  LYS   226      54.960  38.078   3.688  1.00 71.62           C
ATOM   1753  CE  LYS   226      53.718  37.367   3.142  1.00 71.62           C
ATOM   1754  NZ  LYS   226      54.119  36.160   2.384  1.00 71.62           N
ATOM   1755  C   LYS   226      54.671  41.313   6.726  1.00 71.62           C
ATOM   1756  O   LYS   226      53.459  41.408   6.540  1.00 71.62           O
ATOM   1757  N   GLU   227      55.188  41.078   7.946  1.00 71.81           N
ATOM   1758  CA  GLU   227      54.352  40.887   9.101  1.00 71.81           C
ATOM   1759  CB  GLU   227      55.162  40.704  10.398  1.00 71.81           C
ATOM   1760  CG  GLU   227      55.900  39.369  10.504  1.00 71.81           C
ATOM   1761  CD  GLU   227      54.934  38.356  11.100  1.00 71.81           C
ATOM   1762  OE1 GLU   227      53.740  38.713  11.284  1.00 71.81           O
ATOM   1763  OE2 GLU   227      55.379  37.213  11.386  1.00 71.81           O
ATOM   1764  C   GLU   227      53.524  42.121   9.288  1.00 71.81           C
ATOM   1765  O   GLU   227      52.366  42.039   9.694  1.00 71.81           O
ATOM   1766  N   THR   228      54.122  43.300   9.031  1.00147.71           N
ATOM   1767  CA  THR   228      53.457  44.570   9.153  1.00147.71           C
ATOM   1768  CB  THR   228      54.361  45.774   9.229  1.00147.71           C
ATOM   1769  OG1 THR   228      55.001  46.030   7.991  1.00147.71           O
ATOM   1770  CG2 THR   228      55.407  45.518  10.326  1.00147.71           C
ATOM   1771  C   THR   228      52.514  44.737   7.996  1.00147.71           C
ATOM   1772  O   THR   228      51.679  45.640   7.991  1.00147.71           O
ATOM   1773  N   ARG   229      52.658  43.867   6.973  1.00143.98           N
ATOM   1774  CA  ARG   229      51.855  43.844   5.780  1.00143.98           C
ATOM   1775  CB  ARG   229      50.359  44.041   6.072  1.00143.98           C
ATOM   1776  CG  ARG   229      49.716  42.754   6.599  1.00143.98           C
ATOM   1777  CD  ARG   229      48.443  42.969   7.416  1.00143.98           C
ATOM   1778  NE  ARG   229      48.879  43.444   8.759  1.00143.98           N
ATOM   1779  CZ  ARG   229      48.126  43.166   9.863  1.00143.98           C
ATOM   1780  NH1 ARG   229      46.949  42.488   9.733  1.00143.98           N
ATOM   1781  NH2 ARG   229      48.554  43.564  11.097  1.00143.98           N
ATOM   1782  C   ARG   229      52.311  44.802   4.728  1.00143.98           C
ATOM   1783  O   ARG   229      51.542  45.157   3.835  1.00143.98           O
ATOM   1784  N   GLN   230      53.590  45.220   4.769  1.00116.07           N
ATOM   1785  CA  GLN   230      54.059  45.985   3.657  1.00116.07           C
ATOM   1786  CB  GLN   230      55.160  47.009   3.981  1.00116.07           C
ATOM   1787  CG  GLN   230      56.482  46.437   4.475  1.00116.07           C
ATOM   1788  CD  GLN   230      57.357  47.648   4.744  1.00116.07           C
ATOM   1789  OE1 GLN   230      57.278  48.262   5.806  1.00116.07           O
ATOM   1790  NE2 GLN   230      58.191  48.031   3.742  1.00116.07           N
ATOM   1791  C   GLN   230      54.500  45.019   2.597  1.00116.07           C
ATOM   1792  O   GLN   230      54.828  43.872   2.899  1.00116.07           O
ATOM   1793  N   MET   231      54.472  45.447   1.314  1.00123.80           N
ATOM   1794  CA  MET   231      54.810  44.571   0.223  1.00123.80           C
ATOM   1795  CB  MET   231      53.699  44.431  -0.829  1.00123.80           C
ATOM   1796  CG  MET   231      53.520  45.694  -1.674  1.00123.80           C
ATOM   1797  SD  MET   231      52.335  45.539  -3.044  1.00123.80           S
ATOM   1798  CE  MET   231      52.836  47.084  -3.858  1.00123.80           C
ATOM   1799  C   MET   231      55.983  45.143  -0.505  1.00123.80           C
ATOM   1800  O   MET   231      56.199  46.353  -0.512  1.00123.80           O
ATOM   1801  N   THR   232      56.778  44.266  -1.149  1.00107.90           N
ATOM   1802  CA  THR   232      57.948  44.724  -1.835  1.00107.90           C
ATOM   1803  CB  THR   232      59.007  43.670  -1.958  1.00107.90           C
ATOM   1804  OG1 THR   232      58.517  42.573  -2.715  1.00107.90           O
ATOM   1805  CG2 THR   232      59.402  43.204  -0.546  1.00107.90           C
ATOM   1806  C   THR   232      57.594  45.170  -3.216  1.00107.90           C
ATOM   1807  O   THR   232      56.696  44.623  -3.856  1.00107.90           O
ATOM   1808  N   LYS   233      58.303  46.213  -3.698  1.00120.04           N
ATOM   1809  CA  LYS   233      58.147  46.672  -5.047  1.00120.04           C
ATOM   1810  CB  LYS   233      58.068  48.196  -5.276  1.00120.04           C
ATOM   1811  CG  LYS   233      57.946  48.501  -6.780  1.00120.04           C
ATOM   1812  CD  LYS   233      58.277  49.918  -7.235  1.00120.04           C
ATOM   1813  CE  LYS   233      58.084  50.158  -8.732  1.00120.04           C
ATOM   1814  NZ  LYS   233      58.295  51.588  -9.050  1.00120.04           N
ATOM   1815  C   LYS   233      59.430  46.368  -5.748  1.00120.04           C
ATOM   1816  O   LYS   233      60.494  46.321  -5.139  1.00120.04           O
ATOM   1817  N   HIS   234      59.368  46.116  -7.061  1.00137.67           N
ATOM   1818  CA  HIS   234      60.588  46.068  -7.793  1.00137.67           C
ATOM   1819  ND1 HIS   234      59.355  42.987  -7.451  1.00137.67           N
ATOM   1820  CG  HIS   234      59.853  43.705  -8.515  1.00137.67           C
ATOM   1821  CB  HIS   234      60.971  44.696  -8.387  1.00137.67           C
ATOM   1822  NE2 HIS   234      58.256  42.293  -9.253  1.00137.67           N
ATOM   1823  CD2 HIS   234      59.168  43.270  -9.609  1.00137.67           C
ATOM   1824  CE1 HIS   234      58.404  42.157  -7.947  1.00137.67           C
ATOM   1825  C   HIS   234      60.488  47.116  -8.850  1.00137.67           C
ATOM   1826  O   HIS   234      59.469  47.800  -8.958  1.00137.67           O
ATOM   1827  N   LEU   235      61.574  47.305  -9.618  1.00111.65           N
ATOM   1828  CA  LEU   235      61.620  48.347 -10.600  1.00111.65           C
ATOM   1829  CB  LEU   235      62.971  48.408 -11.337  1.00111.65           C
ATOM   1830  CG  LEU   235      64.173  48.711 -10.421  1.00111.65           C
ATOM   1831  CD1 LEU   235      64.378  47.593  -9.388  1.00111.65           C
ATOM   1832  CD2 LEU   235      65.445  49.004 -11.234  1.00111.65           C
ATOM   1833  C   LEU   235      60.573  48.099 -11.636  1.00111.65           C
ATOM   1834  O   LEU   235      59.810  49.005 -11.970  1.00111.65           O
ATOM   1835  N   ARG   236      60.479  46.857 -12.154  1.00227.65           N
ATOM   1836  CA  ARG   236      59.520  46.631 -13.194  1.00227.65           C
ATOM   1837  CB  ARG   236      59.796  45.368 -14.026  1.00227.65           C
ATOM   1838  CG  ARG   236      60.894  45.505 -15.078  1.00227.65           C
ATOM   1839  CD  ARG   236      61.095  44.204 -15.855  1.00227.65           C
ATOM   1840  NE  ARG   236      59.890  43.363 -15.598  1.00227.65           N
ATOM   1841  CZ  ARG   236      59.211  42.778 -16.627  1.00227.65           C
ATOM   1842  NH1 ARG   236      59.583  43.011 -17.920  1.00227.65           N
ATOM   1843  NH2 ARG   236      58.152  41.958 -16.360  1.00227.65           N
ATOM   1844  C   ARG   236      58.192  46.407 -12.566  1.00227.65           C
ATOM   1845  O   ARG   236      57.601  45.340 -12.727  1.00227.65           O
ATOM   1846  N   ARG   237      57.673  47.427 -11.862  1.00307.29           N
ATOM   1847  CA  ARG   237      56.379  47.300 -11.264  1.00307.29           C
ATOM   1848  CB  ARG   237      56.323  46.431  -9.994  1.00307.29           C
ATOM   1849  CG  ARG   237      56.574  44.942 -10.223  1.00307.29           C
ATOM   1850  CD  ARG   237      56.050  44.052  -9.096  1.00307.29           C
ATOM   1851  NE  ARG   237      54.624  43.747  -9.407  1.00307.29           N
ATOM   1852  CZ  ARG   237      54.187  42.454  -9.395  1.00307.29           C
ATOM   1853  NH1 ARG   237      55.056  41.444  -9.099  1.00307.29           N
ATOM   1854  NH2 ARG   237      52.885  42.167  -9.685  1.00307.29           N
ATOM   1855  C   ARG   237      55.979  48.659 -10.819  1.00307.29           C
ATOM   1856  O   ARG   237      56.691  49.637 -11.038  1.00307.29           O
ATOM   1857  N   ARG   238      54.785  48.747 -10.209  1.00177.54           N
ATOM   1858  CA  ARG   238      54.363  49.984  -9.634  1.00177.54           C
ATOM   1859  CB  ARG   238      52.844  50.124  -9.426  1.00177.54           C
ATOM   1860  CG  ARG   238      52.065  50.314 -10.728  1.00177.54           C
ATOM   1861  CD  ARG   238      51.870  49.022 -11.519  1.00177.54           C
ATOM   1862  NE  ARG   238      50.585  48.427 -11.059  1.00177.54           N
ATOM   1863  CZ  ARG   238      50.544  47.696  -9.908  1.00177.54           C
ATOM   1864  NH1 ARG   238      51.682  47.506  -9.178  1.00177.54           N
ATOM   1865  NH2 ARG   238      49.361  47.168  -9.479  1.00177.54           N
ATOM   1866  C   ARG   238      55.019  50.036  -8.301  1.00177.54           C
ATOM   1867  O   ARG   238      55.446  49.018  -7.762  1.00177.54           O
ATOM   1868  N   PRO   239      55.112  51.211  -7.764  1.00 79.50           N
ATOM   1869  CA  PRO   239      55.797  51.376  -6.516  1.00 79.50           C
ATOM   1870  CD  PRO   239      55.203  52.396  -8.601  1.00 79.50           C
ATOM   1871  CB  PRO   239      55.966  52.884  -6.348  1.00 79.50           C
ATOM   1872  CG  PRO   239      56.034  53.406  -7.794  1.00 79.50           C
ATOM   1873  C   PRO   239      55.132  50.654  -5.391  1.00 79.50           C
ATOM   1874  O   PRO   239      53.913  50.491  -5.422  1.00 79.50           O
ATOM   1875  N   GLY   240      55.928  50.200  -4.399  1.00 70.77           N
ATOM   1876  CA  GLY   240      55.398  49.435  -3.308  1.00 70.77           C
ATOM   1877  C   GLY   240      56.056  49.868  -2.027  1.00 70.77           C
ATOM   1878  O   GLY   240      56.853  50.801  -1.976  1.00 70.77           O
ATOM   1879  N   HIS   241      55.732  49.159  -0.937  1.00 97.24           N
ATOM   1880  CA  HIS   241      56.146  49.508   0.391  1.00 97.24           C
ATOM   1881  ND1 HIS   241      53.006  48.053   2.006  1.00 97.24           N
ATOM   1882  CG  HIS   241      53.925  48.848   1.363  1.00 97.24           C
ATOM   1883  CB  HIS   241      55.416  48.663   1.446  1.00 97.24           C
ATOM   1884  NE2 HIS   241      51.840  49.566   0.876  1.00 97.24           N
ATOM   1885  CD2 HIS   241      53.195  49.769   0.675  1.00 97.24           C
ATOM   1886  CE1 HIS   241      51.777  48.524   1.683  1.00 97.24           C
ATOM   1887  C   HIS   241      57.630  49.393   0.623  1.00 97.24           C
ATOM   1888  O   HIS   241      58.184  50.180   1.391  1.00 97.24           O
ATOM   1889  N   MET   242      58.326  48.406   0.020  1.00127.45           N
ATOM   1890  CA  MET   242      59.718  48.283   0.372  1.00127.45           C
ATOM   1891  CB  MET   242      59.929  47.344   1.570  1.00127.45           C
ATOM   1892  CG  MET   242      59.290  45.968   1.361  1.00127.45           C
ATOM   1893  SD  MET   242      59.499  44.805   2.743  1.00127.45           S
ATOM   1894  CE  MET   242      61.196  44.330   2.309  1.00127.45           C
ATOM   1895  C   MET   242      60.530  47.727  -0.758  1.00127.45           C
ATOM   1896  O   MET   242      60.003  47.165  -1.717  1.00127.45           O
ATOM   1897  N   THR   243      61.869  47.906  -0.653  1.00 47.58           N
ATOM   1898  CA  THR   243      62.807  47.393  -1.612  1.00 47.58           C
ATOM   1899  CB  THR   243      63.258  48.422  -2.603  1.00 47.58           C
ATOM   1900  OG1 THR   243      63.940  49.474  -1.937  1.00 47.58           O
ATOM   1901  CG2 THR   243      62.018  48.973  -3.332  1.00 47.58           C
ATOM   1902  C   THR   243      64.019  46.930  -0.854  1.00 47.58           C
ATOM   1903  O   THR   243      64.261  47.363   0.273  1.00 47.58           O
ATOM   1904  N   ALA   244      64.820  46.018  -1.448  1.00 46.74           N
ATOM   1905  CA  ALA   244      65.983  45.546  -0.749  1.00 46.74           C
ATOM   1906  CB  ALA   244      65.767  44.202  -0.032  1.00 46.74           C
ATOM   1907  C   ALA   244      67.096  45.337  -1.729  1.00 46.74           C
ATOM   1908  O   ALA   244      66.877  45.204  -2.931  1.00 46.74           O
ATOM   1909  N   GLU   245      68.346  45.354  -1.222  1.00 53.10           N
ATOM   1910  CA  GLU   245      69.482  45.082  -2.054  1.00 53.10           C
ATOM   1911  CB  GLU   245      70.093  46.322  -2.725  1.00 53.10           C
ATOM   1912  CG  GLU   245      71.291  46.005  -3.619  1.00 53.10           C
ATOM   1913  CD  GLU   245      71.779  47.319  -4.211  1.00 53.10           C
ATOM   1914  OE1 GLU   245      72.130  48.237  -3.423  1.00 53.10           O
ATOM   1915  OE2 GLU   245      71.803  47.423  -5.466  1.00 53.10           O
ATOM   1916  C   GLU   245      70.527  44.494  -1.161  1.00 53.10           C
ATOM   1917  O   GLU   245      70.633  44.854   0.009  1.00 53.10           O
ATOM   1918  N   HIS   246      71.330  43.553  -1.693  1.00 46.46           N
ATOM   1919  CA  HIS   246      72.328  42.930  -0.876  1.00 46.46           C
ATOM   1920  ND1 HIS   246      71.342  39.799  -0.716  1.00 46.46           N
ATOM   1921  CG  HIS   246      71.861  40.593  -1.714  1.00 46.46           C
ATOM   1922  CB  HIS   246      72.906  41.645  -1.495  1.00 46.46           C
ATOM   1923  NE2 HIS   246      70.320  39.202  -2.598  1.00 46.46           N
ATOM   1924  CD2 HIS   246      71.227  40.215  -2.857  1.00 46.46           C
ATOM   1925  CE1 HIS   246      70.425  38.987  -1.300  1.00 46.46           C
ATOM   1926  C   HIS   246      73.460  43.887  -0.669  1.00 46.46           C
ATOM   1927  O   HIS   246      73.876  44.581  -1.597  1.00 46.46           O
ATOM   1928  N   TYR   247      73.960  43.966   0.583  1.00126.22           N
ATOM   1929  CA  TYR   247      75.101  44.782   0.885  1.00126.22           C
ATOM   1930  CB  TYR   247      75.450  44.891   2.380  1.00126.22           C
ATOM   1931  CG  TYR   247      76.854  45.373   2.326  1.00126.22           C
ATOM   1932  CD1 TYR   247      77.125  46.649   1.895  1.00126.22           C
ATOM   1933  CD2 TYR   247      77.898  44.540   2.662  1.00126.22           C
ATOM   1934  CE1 TYR   247      78.422  47.095   1.817  1.00126.22           C
ATOM   1935  CE2 TYR   247      79.198  44.982   2.589  1.00126.22           C
ATOM   1936  CZ  TYR   247      79.459  46.260   2.160  1.00126.22           C
ATOM   1937  OH  TYR   247      80.792  46.716   2.081  1.00126.22           O
ATOM   1938  C   TYR   247      76.280  44.176   0.210  1.00126.22           C
ATOM   1939  O   TYR   247      77.123  44.882  -0.343  1.00126.22           O
ATOM   1940  N   TRP   248      76.379  42.835   0.275  1.00 85.11           N
ATOM   1941  CA  TRP   248      77.443  42.155  -0.396  1.00 85.11           C
ATOM   1942  CB  TRP   248      78.517  41.560   0.536  1.00 85.11           C
ATOM   1943  CG  TRP   248      78.008  40.551   1.537  1.00 85.11           C
ATOM   1944  CD2 TRP   248      78.301  40.592   2.943  1.00 85.11           C
ATOM   1945  CD1 TRP   248      77.264  39.425   1.332  1.00 85.11           C
ATOM   1946  NE1 TRP   248      77.064  38.770   2.524  1.00 85.11           N
ATOM   1947  CE2 TRP   248      77.701  39.475   3.523  1.00 85.11           C
ATOM   1948  CE3 TRP   248      79.020  41.484   3.686  1.00 85.11           C
ATOM   1949  CZ2 TRP   248      77.808  39.232   4.863  1.00 85.11           C
ATOM   1950  CZ3 TRP   248      79.120  41.239   5.039  1.00 85.11           C
ATOM   1951  CH2 TRP   248      78.525  40.136   5.615  1.00 85.11           C
ATOM   1952  C   TRP   248      76.811  40.985  -1.137  1.00 85.11           C
ATOM   1953  O   TRP   248      75.603  40.714  -0.898  1.00 85.11           O
ATOM   1954  OXT TRP   248      77.531  40.343  -1.948  1.00 85.11           O
TER    1955      TRP   248
END
