# Supplementary material for: Estimating local protein model quality: prospects for molecular replacement
Source: Acta Crystallogr D Struct Biol. 2020 Mar 3;76(Pt 3):285–90. doi: 10.1107/S2059798320000972 (PMC7057213; doi:10.1107/S2059798320000972)
Supplement: Supplementary file 1 [file d-76-00285-sup1.zip › models/1fdr.2bgi_A.B99990001.pdb.proq3.sscore.local]

ProQ2 ProQRosCen ProQRosFA ProQ3
0.33420293 0.5709389 0.42307716 0.23790753
0.3824426 0.58743295 0.54398925 0.30796396
0.36215059 0.59297945 0.57921713 0.33414503
0.5136873 0.63266175 0.69998221 0.48787305
0.57023823 0.61716021 0.8052638 0.57211768
0.66249404 0.60635871 0.83001729 0.65865716
0.72190283 0.67212398 0.94075951 0.72712353
0.79382852 0.78577824 1.0086745 0.81062629
0.81234827 0.73506712 1.1115291 0.84759002
0.77338364 0.73310925 1.0867742 0.85537099
0.75241069 0.64783251 1.0693634 0.84217038
0.76368336 0.62142978 1.0461574 0.87111059
0.68072061 0.60162456 1.0347777 0.85135855
0.7225666 0.79213434 1.1404456 0.92949579
0.73394439 0.85824701 1.1694623 0.94445701
0.7067041 0.90623977 1.1634032 0.92642502
0.5860218 0.69849228 0.9950909 0.79205409
0.6760665 0.75317027 1.0975832 0.87609659
0.77720468 0.76728411 1.2010784 1.0001098
0.93755284 0.85432552 1.3230679 1.066484
0.96126786 0.84337569 1.3319112 1.0556385
0.90679999 0.76115724 1.3841379 1.0332752
0.87174133 0.71354647 1.3147176 0.99670284
0.78240503 0.65367334 1.2500598 0.93603673
0.70434415 0.65016823 1.1570689 0.86865652
0.66791292 0.62342114 1.0790216 0.82936447
0.59748345 0.57541731 1.0198035 0.76627272
0.54298165 0.51102171 0.93481977 0.72573941
0.53945252 0.4994372 0.96790458 0.74127777
0.64466096 0.6063851 1.0379226 0.82948277
0.68528339 0.64078383 1.1378043 0.89935516
0.68426548 0.70658716 1.1544914 0.93257386
0.70775322 0.69101483 1.185061 0.95254367
0.85289479 0.83007552 1.2966679 1.0405877
0.93781778 0.88491356 1.3915849 1.1194405
0.94711631 0.82741475 1.3788064 1.0965836
0.96960778 0.7511313 1.360431 1.079243
0.9695726 0.69762624 1.3124585 1.0374328
1.0066134 0.71699054 1.331183 1.0615678
0.96702841 0.68377143 1.2261572 1.0088082
0.92374709 0.61465336 1.1257312 0.95409107
0.76905727 0.53139962 0.90796819 0.77740213
0.6831934 0.50901546 0.82681883 0.71017893
0.68595166 0.52271675 0.71883422 0.66205796
0.68398715 0.54561017 0.7387764 0.65847359
0.70277194 0.55663513 0.79631345 0.71297911
0.75988453 0.60170834 0.84173763 0.78082947
0.84153197 0.60258592 0.94297465 0.85050315
0.92042695 0.72337496 1.0168199 0.93994832
0.95770915 0.75934391 1.1147016 0.99491574
1.0240088 0.90605083 1.1505493 1.0507115
1.0011182 0.91572285 1.1855556 1.0483698
0.87751407 0.89624202 1.1469292 0.96672123
0.78118747 0.8224229 1.1001265 0.91445771
0.74852119 0.84675081 1.0235286 0.8834597
0.70269049 0.87539961 1.0152072 0.84702316
0.70739275 0.92423356 0.97400517 0.82703801
0.6542803 0.87925409 0.8968085 0.75633464
0.58183775 0.83381171 0.80461809 0.67693251
0.58955739 0.74802533 0.77458674 0.69076386
0.63813852 0.77439015 0.81609411 0.72099857
0.68475364 0.78688323 0.89756598 0.79445809
0.81825018 0.88411524 1.0868826 0.93917639
0.93912418 0.97599998 1.1732024 1.0330053
0.96206775 1.0049956 1.3258692 1.1018828
0.85032631 0.89488455 1.23807 1.0617333
0.74763375 0.83183298 1.1676319 0.96481545
0.68316849 0.76157554 1.0766701 0.90488988
0.58033758 0.73841666 1.0121007 0.8039926
0.56373775 0.77118927 0.98249344 0.79145649
0.54262934 0.79305503 0.92556234 0.72024923
0.54738515 0.83736145 0.88204942 0.70841347
0.54526758 0.79978074 0.87706356 0.695912
0.60364674 0.83079172 0.87882625 0.74362462
0.61012835 0.84330808 0.93499172 0.78413896
0.65004838 0.79488169 0.86631329 0.77195583
0.68393405 0.82409035 0.86777667 0.79430386
0.69908288 0.86156553 0.9059657 0.82470878
0.7037831 0.84625413 0.92556245 0.86989648
0.67569685 0.86818748 0.95343425 0.85557863
0.61106427 0.78652705 0.88909015 0.79500387
0.60630234 0.81554738 0.91318727 0.80291845
0.54215504 0.78327792 0.93084642 0.78098206
0.52227244 0.79876804 0.97607075 0.76973617
0.64150008 0.83537751 0.97169062 0.79186344
0.70150264 0.78810097 1.0472919 0.86037928
0.73497151 0.718295 1.0031647 0.82845588
0.76719512 0.59569656 0.98968539 0.84667448
0.88257544 0.6056008 1.0340628 0.87898213
0.85747739 0.4729805 0.96845841 0.83057081
0.80079741 0.38381779 0.83666147 0.73475078
0.79042062 0.28762006 0.74869694 0.69663014
0.7503375 0.29011959 0.73959265 0.65360125
0.68339558 0.28922423 0.68122965 0.61701453
0.72497097 0.46394479 0.72243934 0.63488731
0.69708236 0.50698052 0.73101201 0.63642488
0.65513825 0.61425922 0.7202544 0.63333436
0.62475845 0.540032 0.7249128 0.66997082
0.63583661 0.53611161 0.74296892 0.70682257
0.63856223 0.51020474 0.72248964 0.6758799
0.64964466 0.51377616 0.74965718 0.69672931
0.66963081 0.58905416 0.79846789 0.7120064
0.69925014 0.65408057 0.88457496 0.7834099
0.75404367 0.65081224 0.90575616 0.80963707
0.74816201 0.62501096 0.92825759 0.83528444
0.76057522 0.55986323 0.98668285 0.88127535
0.85037865 0.58265926 1.0990968 0.98314366
0.96928196 0.67036903 1.2784357 1.1096708
1.0721661 0.85480631 1.4450067 1.2216744
1.1444838 0.90442196 1.5257283 1.306668
1.163617 0.8746428 1.5567801 1.3386665
1.0688053 0.74662632 1.4547988 1.2833609
1.0644588 0.76275213 1.4456439 1.2697609
1.0898927 0.86249979 1.4105743 1.2809773
1.0455699 0.90436187 1.3698457 1.2181368
1.0071206 0.88587922 1.3335135 1.2049373
0.94758901 0.81642041 1.2908435 1.1599963
0.92640534 0.75797043 1.2527568 1.1353134
0.96077976 0.82581369 1.2500339 1.1375624
1.0127406 0.87741453 1.2773011 1.1793447
0.97933577 0.86387759 1.232054 1.152543
0.93390643 0.84268535 1.1685419 1.1150867
0.8499393 0.79913187 1.0900905 1.0430755
0.77551978 0.8253226 1.0531862 1.0018707
0.69242814 0.76133017 0.99599863 0.9333149
0.70710098 0.74324293 0.9149073 0.87684721
0.64992994 0.70934246 0.90400243 0.83911057
0.64648901 0.63473766 0.81494685 0.78087054
0.68374787 0.61703076 0.83161169 0.79307288
0.7802931 0.73505224 0.87904703 0.83443093
0.78064254 0.72901861 0.91086902 0.82655225
0.84954483 0.74935227 0.93776111 0.88559616
0.86482028 0.80009536 0.98068559 0.94042934
0.8882666 0.77225252 1.0359598 0.99629452
0.90692425 0.76338039 1.0899235 1.0427538
0.89094563 0.70186324 1.1266059 1.0485883
0.92328092 0.76627974 1.2428306 1.0991463
1.0004228 0.83071353 1.3411667 1.1920665
1.0401065 0.82799888 1.4070692 1.2549648
1.1023736 0.88598483 1.4478965 1.2775483
1.0676772 0.81636376 1.449303 1.2282951
1.0139748 0.86142383 1.4727087 1.2082611
0.92578559 0.78935313 1.386745 1.1017649
0.8626963 0.8168631 1.3402799 1.0543434
0.76046072 0.73777986 1.228453 0.96276526
0.63671263 0.60560652 1.0976618 0.86929691
0.70319354 0.69617591 1.0864901 0.89606937
0.75983545 0.74838153 1.0951799 0.90222691
0.73506516 0.72952245 1.1303222 0.92760522
0.75127361 0.75635236 1.1148042 0.91546208
0.70314833 0.70262316 1.0774952 0.86828309
0.66572009 0.6476387 1.0252771 0.82219629
0.51490831 0.48088453 0.88821878 0.67752868
0.50503781 0.47993234 0.90541571 0.68166873
0.51748755 0.4760382 0.86796678 0.66949582
0.52250317 0.49362078 0.86481448 0.64260068
0.50090747 0.49773157 0.81247927 0.60664447
0.50473437 0.48993167 0.76221689 0.58712468
0.49759465 0.52569839 0.77341185 0.5988384
0.46721547 0.45809534 0.67666242 0.54136882
0.42719882 0.51645508 0.67533515 0.5407076
0.37026219 0.49178654 0.64379778 0.50568004
0.3565962 0.49021237 0.6250625 0.46617726
0.42794769 0.50779131 0.65102773 0.52714287
0.54234173 0.57743165 0.78342759 0.65342169
0.6266859 0.57385912 0.85612109 0.74530233
0.68480704 0.62538054 0.9343727 0.78289056
0.74856442 0.58078823 0.88694558 0.81537215
0.82760967 0.67367744 0.97040073 0.84604261
0.77912136 0.61293636 0.94294417 0.81051313
0.72037856 0.61556904 0.95997202 0.7772402
0.67755443 0.55131106 0.88834078 0.69811953
0.6368623 0.62883879 0.90146008 0.64090063
0.62006562 0.59492891 0.82465841 0.61121656
0.48193407 0.55023493 0.7250367 0.51730364
0.38790079 0.40583211 0.57568526 0.41453546
0.33784432 0.34972281 0.44690685 0.34852532
0.35903054 0.38231875 0.40375657 0.36687311
0.36053263 0.4707501 0.4891907 0.40568483
0.44088504 0.58279422 0.56167015 0.50170517
0.39780259 0.57834699 0.61982376 0.5134651
0.42593708 0.60991358 0.65502257 0.58398673
0.57641915 0.75897379 0.75629452 0.68177729
0.63130118 0.82000183 0.84102 0.77393578
0.67919881 0.88723683 0.91659033 0.8561545
0.67979188 0.8277035 0.88388819 0.81423841
0.69743444 0.82615216 0.85821832 0.82350631
0.71738274 0.81876939 0.86103143 0.85266268
0.74393203 0.89289293 0.89623585 0.90306998
0.6997433 0.85306241 0.8565852 0.87242666
0.7124139 0.84840175 0.79813268 0.84973301
0.76746648 0.92910787 0.86967274 0.88287741
0.78202365 0.96102805 0.90238874 0.91178882
0.79998999 0.94343644 0.8964593 0.92465361
0.80466894 0.90759236 0.85061782 0.86293395
0.74537304 0.82796897 0.80198735 0.80312871
0.65696433 0.77424272 0.76296934 0.7592667
0.71804545 0.76171124 0.7765118 0.80010233
0.72896242 0.78520114 0.74574237 0.77031211
0.70736041 0.75500148 0.75131722 0.76597653
0.66086292 0.71526124 0.74075337 0.76053548
0.68925798 0.73446589 0.80220084 0.8286259
0.6973141 0.74430062 0.81187273 0.82832777
0.65652748 0.70272692 0.79804836 0.78892436
0.72030102 0.6581701 0.7613681 0.81150946
0.79355393 0.72715896 0.87195903 0.86968098
0.93074896 0.74250751 1.0081787 1.0105476
1.0421741 0.80293553 1.1407378 1.073291
1.1503976 0.88804938 1.2248909 1.1592095
1.1227928 0.90455817 1.2940955 1.1768456
1.2045902 1.0279916 1.372342 1.2270632
1.1094717 0.98268064 1.289188 1.1919942
1.0646205 1.004713 1.2268723 1.1354333
0.98826381 0.99200323 1.17086 1.0974001
0.90219915 0.92042593 1.1026007 1.0336913
0.88438745 0.97533347 1.1014115 1.0243658
0.87154165 0.93205965 1.0705539 1.0007888
0.86076334 0.89786611 1.0561286 1.0005434
0.79427571 0.78979283 0.97655521 0.93158404
0.77674165 0.77417477 0.97380922 0.95025475
0.7391087 0.72271499 0.94725079 0.91625018
0.59874602 0.6633107 0.85886471 0.82141219
0.51329374 0.623564 0.86367787 0.75085182
0.57115697 0.70333684 0.87237533 0.75845485
0.57880731 0.68635506 0.88302854 0.76166844
0.55558698 0.67398549 0.88572193 0.73455128
0.47028711 0.56028602 0.77692074 0.65133105
0.43318299 0.54002805 0.75242733 0.59805927
0.43335941 0.54502779 0.78086295 0.59082318
0.52260933 0.55816618 0.82523445 0.62050595
0.47361957 0.46715223 0.76787465 0.57775474
0.40846447 0.39751222 0.69781472 0.5255198
0.42688441 0.40304396 0.65983593 0.51613374
0.39845249 0.42309 0.6093724 0.45815647
0.35144078 0.42602561 0.58207057 0.40462485
0.34307697 0.39344819 0.48171084 0.37385503
0.29824838 0.40228254 0.51474697 0.38807552
0.31879708 0.43532639 0.53701282 0.37899732
0.40381495 0.55611508 0.69809688 0.50180681
0.52804032 0.62871212 0.81838245 0.60578774
0.57473949 0.59887654 0.8826402 0.65821049
0.59469096 0.52494732 0.87601172 0.67362721
0.64543092 0.46965432 0.86668056 0.70592893
0.71771956 0.5579111 0.89129336 0.7369619
0.6494208 0.52190929 0.87084492 0.66793134
0.59241801 0.63031014 0.90278747 0.68639503
0.54495746 0.68131126 0.9676704 0.65406172
0.44619282 0.62834327 0.908406 0.58988497
