# Supplementary material for: Estimating local protein model quality: prospects for molecular replacement
Source: Acta Crystallogr D Struct Biol. 2020 Mar 3;76(Pt 3):285–90. doi: 10.1107/S2059798320000972 (PMC7057213; doi:10.1107/S2059798320000972)
Supplement: Supplementary file 1 [file d-76-00285-sup1.zip › models/1fdr.2bgi_A.B99990001.pdb.proq3d.sscore.local]

ProQ2D ProQRosCenD ProQRosFAD ProQ3D
1.856606304645538330e-01 1.729868650436401367e-01 2.678911983966827393e-01 3.114473819732666016e-01
2.253668904304504395e-01 5.350692272186279297e-01 4.130772650241851807e-01 4.456465840339660645e-01
5.203240513801574707e-01 4.902535080909729004e-01 5.045158863067626953e-01 5.353506803512573242e-01
7.808284759521484375e-01 7.191851735115051270e-01 7.758818268775939941e-01 7.703658342361450195e-01
8.561306595802307129e-01 7.788864374160766602e-01 8.904806971549987793e-01 8.574180603027343750e-01
7.946260571479797363e-01 7.219865322113037109e-01 9.079806208610534668e-01 8.228454589843750000e-01
8.445573449134826660e-01 7.978696823120117188e-01 9.496188163757324219e-01 9.210721850395202637e-01
9.174482226371765137e-01 8.756433129310607910e-01 9.581817388534545898e-01 9.260490536689758301e-01
9.160382151603698730e-01 8.678579330444335938e-01 9.720543026924133301e-01 9.621982574462890625e-01
8.318425416946411133e-01 8.257725238800048828e-01 9.725559353828430176e-01 9.562916755676269531e-01
8.834996223449707031e-01 6.889122724533081055e-01 9.604285955429077148e-01 9.336356520652770996e-01
9.253798127174377441e-01 7.519277334213256836e-01 9.764994978904724121e-01 9.550670385360717773e-01
8.281713724136352539e-01 7.164344787597656250e-01 9.489012956619262695e-01 9.148754477500915527e-01
9.020405411720275879e-01 7.720954418182373047e-01 9.350234866142272949e-01 9.478456974029541016e-01
9.336280822753906250e-01 8.224320411682128906e-01 9.648597240447998047e-01 9.334862232208251953e-01
8.153754472732543945e-01 8.256474137306213379e-01 9.550625681877136230e-01 9.183252453804016113e-01
8.348846435546875000e-01 7.407653331756591797e-01 8.497015237808227539e-01 8.525775074958801270e-01
8.874079585075378418e-01 8.281137347221374512e-01 9.494855403900146484e-01 8.959623575210571289e-01
9.163985848426818848e-01 8.895941972732543945e-01 9.431902766227722168e-01 9.487010240554809570e-01
9.222640991210937500e-01 8.455023169517517090e-01 9.816939234733581543e-01 9.581643342971801758e-01
9.429903030395507812e-01 8.453422784805297852e-01 9.829392433166503906e-01 9.680870771408081055e-01
9.232739806175231934e-01 8.619933128356933594e-01 9.898247122764587402e-01 9.583066105842590332e-01
9.130495190620422363e-01 8.612089157104492188e-01 9.836717247962951660e-01 9.252876639366149902e-01
9.342082142829895020e-01 8.247480988502502441e-01 9.780518412590026855e-01 9.375029802322387695e-01
8.940217494964599609e-01 7.762278318405151367e-01 9.624382853507995605e-01 9.140967130661010742e-01
8.617407083511352539e-01 7.319263219833374023e-01 9.346876740455627441e-01 8.991519808769226074e-01
7.219980359077453613e-01 5.978821516036987305e-01 8.255322575569152832e-01 8.718422651290893555e-01
8.160918951034545898e-01 5.090392231941223145e-01 7.066691517829895020e-01 6.415413618087768555e-01
8.173356056213378906e-01 5.427653789520263672e-01 8.365896344184875488e-01 8.101432323455810547e-01
8.541433215141296387e-01 6.430581212043762207e-01 7.888563871383666992e-01 8.252894282341003418e-01
9.253792166709899902e-01 7.620273232460021973e-01 9.042882919311523438e-01 9.446079730987548828e-01
8.561964035034179688e-01 7.333114743232727051e-01 8.571648597717285156e-01 9.278373122215270996e-01
8.469892144203186035e-01 7.051176428794860840e-01 9.256916046142578125e-01 9.190015196800231934e-01
8.829077482223510742e-01 7.284080982208251953e-01 9.527704119682312012e-01 9.459702968597412109e-01
8.752744197845458984e-01 7.330313324928283691e-01 9.486409425735473633e-01 9.265514016151428223e-01
8.887603282928466797e-01 7.143322229385375977e-01 9.740075469017028809e-01 9.438466429710388184e-01
8.753621578216552734e-01 6.959350109100341797e-01 9.737229943275451660e-01 8.758028745651245117e-01
8.373017311096191406e-01 7.399021983146667480e-01 9.780266284942626953e-01 8.585466146469116211e-01
8.620229363441467285e-01 8.150641322135925293e-01 9.804282784461975098e-01 9.279855489730834961e-01
8.113079667091369629e-01 7.604963183403015137e-01 9.582780599594116211e-01 8.947207331657409668e-01
8.083313107490539551e-01 7.342323064804077148e-01 9.611283540725708008e-01 8.751532435417175293e-01
6.819941401481628418e-01 6.214016079902648926e-01 8.843567371368408203e-01 8.085643649101257324e-01
7.080124616622924805e-01 5.537028312683105469e-01 8.210127353668212891e-01 7.527375221252441406e-01
6.583381295204162598e-01 4.751474261283874512e-01 5.732842683792114258e-01 5.838436484336853027e-01
6.366307139396667480e-01 5.570791363716125488e-01 6.142480969429016113e-01 6.539549827575683594e-01
7.225247621536254883e-01 5.585423707962036133e-01 7.917022705078125000e-01 7.725422382354736328e-01
7.992230057716369629e-01 7.577781081199645996e-01 8.733009099960327148e-01 7.716822624206542969e-01
8.628811836242675781e-01 7.626768350601196289e-01 9.103741645812988281e-01 8.979993462562561035e-01
8.584463596343994141e-01 8.120213747024536133e-01 9.006860256195068359e-01 8.555905222892761230e-01
8.684165477752685547e-01 8.007619380950927734e-01 9.549869298934936523e-01 8.935429453849792480e-01
9.075301289558410645e-01 8.516766428947448730e-01 9.596079587936401367e-01 9.264498949050903320e-01
9.168986678123474121e-01 7.631030678749084473e-01 9.668165445327758789e-01 9.462513327598571777e-01
9.049277901649475098e-01 8.543025851249694824e-01 9.533103704452514648e-01 9.362163543701171875e-01
8.522294759750366211e-01 8.049098849296569824e-01 9.543139934539794922e-01 9.241378307342529297e-01
8.537811636924743652e-01 8.580909371376037598e-01 9.417141675949096680e-01 9.264698028564453125e-01
8.223204612731933594e-01 8.120169043540954590e-01 9.140912294387817383e-01 9.341886639595031738e-01
7.426465153694152832e-01 8.602829575538635254e-01 9.317348003387451172e-01 9.311547875404357910e-01
7.179726362228393555e-01 8.140390515327453613e-01 8.369714021682739258e-01 8.842217326164245605e-01
5.438659191131591797e-01 7.914617657661437988e-01 7.933358550071716309e-01 8.374246358871459961e-01
5.737167596817016602e-01 7.880374789237976074e-01 6.567206382751464844e-01 8.068597912788391113e-01
6.101242303848266602e-01 7.378526329994201660e-01 7.459903955459594727e-01 8.559416532516479492e-01
6.228557229042053223e-01 8.028323054313659668e-01 8.842619061470031738e-01 8.274046182632446289e-01
7.231664061546325684e-01 8.680664896965026855e-01 9.659256935119628906e-01 9.586773514747619629e-01
8.538003563880920410e-01 8.941041231155395508e-01 9.137337207794189453e-01 9.354581832885742188e-01
8.447979688644409180e-01 8.922688961029052734e-01 9.659432768821716309e-01 9.632170200347900391e-01
8.472630977630615234e-01 8.916257023811340332e-01 9.340004324913024902e-01 9.526213407516479492e-01
8.370199203491210938e-01 8.711007833480834961e-01 9.726288914680480957e-01 9.447926282882690430e-01
7.775204181671142578e-01 8.008562326431274414e-01 9.586368203163146973e-01 9.221949577331542969e-01
7.529310584068298340e-01 7.815792560577392578e-01 9.402211308479309082e-01 8.504850864410400391e-01
6.191878914833068848e-01 8.221929073333740234e-01 9.024856686592102051e-01 8.707447052001953125e-01
6.452363729476928711e-01 8.006807565689086914e-01 8.746775984764099121e-01 8.086668848991394043e-01
6.251993179321289062e-01 8.084425330162048340e-01 8.354922533035278320e-01 6.823362708091735840e-01
6.219928860664367676e-01 8.115052580833435059e-01 7.554228305816650391e-01 8.563458323478698730e-01
7.586115598678588867e-01 8.068373203277587891e-01 8.494926095008850098e-01 8.743831515312194824e-01
7.803554534912109375e-01 8.660988211631774902e-01 9.236155748367309570e-01 8.937686085700988770e-01
6.018977165222167969e-01 8.583108186721801758e-01 8.564715981483459473e-01 9.105585217475891113e-01
6.307416558265686035e-01 8.507981896400451660e-01 8.681352734565734863e-01 8.759472966194152832e-01
7.106284499168395996e-01 8.428313136100769043e-01 8.750803470611572266e-01 8.535450100898742676e-01
7.449847459793090820e-01 8.747268915176391602e-01 8.831255435943603516e-01 8.860558271408081055e-01
7.721744775772094727e-01 8.458389043807983398e-01 8.640114068984985352e-01 8.287765979766845703e-01
7.792245745658874512e-01 8.075952529907226562e-01 8.550820350646972656e-01 8.165511488914489746e-01
7.803061604499816895e-01 8.393247723579406738e-01 8.913112878799438477e-01 8.326284289360046387e-01
7.607430815696716309e-01 7.526978254318237305e-01 8.879995942115783691e-01 7.868460416793823242e-01
7.312881350517272949e-01 7.979611158370971680e-01 9.279226064682006836e-01 8.476566672325134277e-01
7.138889431953430176e-01 8.212097883224487305e-01 9.411408901214599609e-01 8.906062841415405273e-01
8.083269596099853516e-01 8.256980776786804199e-01 9.275311827659606934e-01 9.135371446609497070e-01
8.022729754447937012e-01 8.150534033775329590e-01 9.424561262130737305e-01 8.533197045326232910e-01
8.101546764373779297e-01 8.276395201683044434e-01 9.609383344650268555e-01 9.395691752433776855e-01
8.445706963539123535e-01 8.010291457176208496e-01 9.659808874130249023e-01 9.258631467819213867e-01
8.646951913833618164e-01 6.011197566986083984e-01 9.750447273254394531e-01 9.494192600250244141e-01
7.871949076652526855e-01 5.755215883255004883e-01 9.415253996849060059e-01 8.805077672004699707e-01
7.335584163665771484e-01 3.934161067008972168e-01 8.802740573883056641e-01 8.817180991172790527e-01
6.775472164154052734e-01 3.453984856605529785e-01 8.565471172332763672e-01 7.281478643417358398e-01
6.891360878944396973e-01 3.671495020389556885e-01 8.763098120689392090e-01 7.676937580108642578e-01
7.415023446083068848e-01 4.804934263229370117e-01 7.870077490806579590e-01 6.917834877967834473e-01
7.526125311851501465e-01 6.513262987136840820e-01 8.560962677001953125e-01 8.636850714683532715e-01
8.121251463890075684e-01 8.337324261665344238e-01 8.062937259674072266e-01 8.578355312347412109e-01
7.798432111740112305e-01 8.292292952537536621e-01 8.697298765182495117e-01 8.861434459686279297e-01
7.994512319564819336e-01 7.775754928588867188e-01 8.352456092834472656e-01 8.847999572753906250e-01
7.800154685974121094e-01 8.005222678184509277e-01 8.254698514938354492e-01 8.859862089157104492e-01
7.725611925125122070e-01 7.930366992950439453e-01 8.361051678657531738e-01 8.768118619918823242e-01
7.364549636840820312e-01 7.803536057472229004e-01 8.861951231956481934e-01 8.944640755653381348e-01
7.498032450675964355e-01 7.900997996330261230e-01 8.839399814605712891e-01 8.756816387176513672e-01
7.692302465438842773e-01 8.436439037322998047e-01 8.331940770149230957e-01 8.461797237396240234e-01
7.763326168060302734e-01 7.697997689247131348e-01 8.498641848564147949e-01 8.874964118003845215e-01
8.803351521492004395e-01 7.451915144920349121e-01 9.425334334373474121e-01 8.930737972259521484e-01
8.808779716491699219e-01 7.084474563598632812e-01 9.590838551521301270e-01 8.936370015144348145e-01
8.945139646530151367e-01 7.983536124229431152e-01 9.824888706207275391e-01 9.362297058105468750e-01
9.137104153633117676e-01 7.893546819686889648e-01 9.842901825904846191e-01 9.777206778526306152e-01
9.619008898735046387e-01 8.328402638435363770e-01 9.918606877326965332e-01 9.860270023345947266e-01
9.657779335975646973e-01 8.171306252479553223e-01 9.917015433311462402e-01 9.815968871116638184e-01
9.353947639465332031e-01 8.670094013214111328e-01 9.887026548385620117e-01 9.685645699501037598e-01
9.551680684089660645e-01 8.063861131668090820e-01 9.855993986129760742e-01 9.531394839286804199e-01
9.567403197288513184e-01 8.264357447624206543e-01 9.658802151679992676e-01 9.428818821907043457e-01
9.283900856971740723e-01 8.479933738708496094e-01 9.624549150466918945e-01 8.947954773902893066e-01
9.471659064292907715e-01 8.618355393409729004e-01 9.528687596321105957e-01 9.356873035430908203e-01
9.510598182678222656e-01 8.545091748237609863e-01 9.731215834617614746e-01 9.443418979644775391e-01
9.004034399986267090e-01 8.490348458290100098e-01 9.806759357452392578e-01 9.395011067390441895e-01
9.227565526962280273e-01 8.798348903656005859e-01 9.621319174766540527e-01 9.263163805007934570e-01
9.369953274726867676e-01 8.605540990829467773e-01 9.678152203559875488e-01 9.587821960449218750e-01
9.243593215942382812e-01 8.736732602119445801e-01 9.649667143821716309e-01 9.517649412155151367e-01
9.031519293785095215e-01 8.820178508758544922e-01 9.720275998115539551e-01 9.454018473625183105e-01
8.873594403266906738e-01 8.823450803756713867e-01 9.586157798767089844e-01 9.389544725418090820e-01
8.730886578559875488e-01 9.151430130004882812e-01 9.488399028778076172e-01 9.358150959014892578e-01
8.525792956352233887e-01 8.721300959587097168e-01 9.635662436485290527e-01 9.398334026336669922e-01
8.014705777168273926e-01 8.476405739784240723e-01 9.337776899337768555e-01 8.887456655502319336e-01
7.235781550407409668e-01 8.496863245964050293e-01 9.245870113372802734e-01 8.697258234024047852e-01
5.439475774765014648e-01 7.943954467773437500e-01 8.868597149848937988e-01 8.111121058464050293e-01
6.051102876663208008e-01 6.799921989440917969e-01 8.585735559463500977e-01 7.717329859733581543e-01
6.768628954887390137e-01 7.975736856460571289e-01 9.125179648399353027e-01 6.924759745597839355e-01
6.330404281616210938e-01 8.492698669433593750e-01 9.465472102165222168e-01 7.658705711364746094e-01
8.469033241271972656e-01 8.122265934944152832e-01 9.283668994903564453e-01 8.762905597686767578e-01
8.708859682083129883e-01 8.477177619934082031e-01 9.467805027961730957e-01 8.943410515785217285e-01
8.937804102897644043e-01 8.555431962013244629e-01 9.645203351974487305e-01 9.479888081550598145e-01
8.966943621635437012e-01 8.072561025619506836e-01 9.663982987403869629e-01 9.540802836418151855e-01
8.637812137603759766e-01 8.545507192611694336e-01 9.804195761680603027e-01 9.581052660942077637e-01
9.159151911735534668e-01 9.018129110336303711e-01 9.907149076461791992e-01 9.705509543418884277e-01
9.409627914428710938e-01 9.317523241043090820e-01 9.926533699035644531e-01 9.717669486999511719e-01
9.602506756782531738e-01 9.140450358390808105e-01 9.930202364921569824e-01 9.638029932975769043e-01
9.724961519241333008e-01 9.117586612701416016e-01 9.946160912513732910e-01 9.883288145065307617e-01
9.590377211570739746e-01 9.065976738929748535e-01 9.934716224670410156e-01 9.853212237358093262e-01
9.499412178993225098e-01 8.464404940605163574e-01 9.935356378555297852e-01 9.801499247550964355e-01
9.097894430160522461e-01 8.246759772300720215e-01 9.911278486251831055e-01 9.642776250839233398e-01
8.426757454872131348e-01 8.191615343093872070e-01 9.896563291549682617e-01 9.385812878608703613e-01
7.886731624603271484e-01 8.129668235778808594e-01 9.770894646644592285e-01 8.833041787147521973e-01
5.329567193984985352e-01 5.918096899986267090e-01 9.532548189163208008e-01 8.624173998832702637e-01
7.482510209083557129e-01 7.254965901374816895e-01 9.585413932800292969e-01 8.901361227035522461e-01
7.372007966041564941e-01 8.358349204063415527e-01 9.661000370979309082e-01 8.886353969573974609e-01
7.525426149368286133e-01 7.893643379211425781e-01 9.680703282356262207e-01 8.839613199234008789e-01
8.118072152137756348e-01 8.172182440757751465e-01 9.539757966995239258e-01 8.680158257484436035e-01
7.761056423187255859e-01 7.991240620613098145e-01 9.501450061798095703e-01 8.965432047843933105e-01
6.983298659324645996e-01 7.622178196907043457e-01 9.494741559028625488e-01 8.845631480216979980e-01
4.365890920162200928e-01 5.768787860870361328e-01 9.106591939926147461e-01 8.541444540023803711e-01
4.477746188640594482e-01 6.929832696914672852e-01 9.356262683868408203e-01 8.822636008262634277e-01
5.349822640419006348e-01 5.811003446578979492e-01 9.059362411499023438e-01 8.839941620826721191e-01
5.236443877220153809e-01 6.054927110671997070e-01 8.649550080299377441e-01 7.703356146812438965e-01
4.612865149974822998e-01 4.896781742572784424e-01 8.303750157356262207e-01 6.633301973342895508e-01
4.996766149997711182e-01 4.777316153049468994e-01 8.956499099731445312e-01 5.917003750801086426e-01
5.168178081512451172e-01 4.849554896354675293e-01 8.539117574691772461e-01 6.000208258628845215e-01
5.093346834182739258e-01 4.202575385570526123e-01 7.214303612709045410e-01 5.790411233901977539e-01
4.299762248992919922e-01 4.950851500034332275e-01 7.054520845413208008e-01 6.521420478820800781e-01
3.517682850360870361e-01 4.503054618835449219e-01 6.517400145530700684e-01 6.335106492042541504e-01
3.493567109107971191e-01 5.527908802032470703e-01 6.131145954132080078e-01 5.925929546356201172e-01
5.087010264396667480e-01 7.056028842926025391e-01 7.432835698127746582e-01 6.354622840881347656e-01
5.552638173103332520e-01 8.087645173072814941e-01 9.131925702095031738e-01 8.153301477432250977e-01
7.966717481613159180e-01 8.259033560752868652e-01 9.262980818748474121e-01 9.350744485855102539e-01
7.861992716789245605e-01 7.993469834327697754e-01 9.306876659393310547e-01 9.215158820152282715e-01
8.007097840309143066e-01 8.150484561920166016e-01 8.983622789382934570e-01 8.614411354064941406e-01
8.853862285614013672e-01 8.881774544715881348e-01 9.326235055923461914e-01 9.218062162399291992e-01
8.551436066627502441e-01 7.964739203453063965e-01 9.298682212829589844e-01 9.109897613525390625e-01
8.396911025047302246e-01 8.089978694915771484e-01 9.300116896629333496e-01 9.358117580413818359e-01
8.350609540939331055e-01 6.590955853462219238e-01 9.211828708648681641e-01 8.956421613693237305e-01
8.083873987197875977e-01 6.986024379730224609e-01 9.130143523216247559e-01 8.288502693176269531e-01
6.912509202957153320e-01 6.481506228446960449e-01 9.123451709747314453e-01 7.903142571449279785e-01
5.983337759971618652e-01 6.249808073043823242e-01 8.618383407592773438e-01 7.888315320014953613e-01
3.747201561927795410e-01 3.947317898273468018e-01 5.898233652114868164e-01 4.989563524723052979e-01
1.610936671495437622e-01 3.047073483467102051e-01 3.841718733310699463e-01 4.086843729019165039e-01
1.649340242147445679e-01 3.477513492107391357e-01 3.198646605014801025e-01 4.512080848217010498e-01
2.272194176912307739e-01 4.853072762489318848e-01 4.242900609970092773e-01 4.955690205097198486e-01
3.940016031265258789e-01 5.743158459663391113e-01 6.080056428909301758e-01 6.649062633514404297e-01
3.183276951313018799e-01 6.091599464416503906e-01 7.899893522262573242e-01 6.223970055580139160e-01
4.340031743049621582e-01 6.989067196846008301e-01 8.654189705848693848e-01 6.924021840095520020e-01
5.791924595832824707e-01 8.093190193176269531e-01 8.926781415939331055e-01 8.266623020172119141e-01
8.282974958419799805e-01 8.603709936141967773e-01 9.106522798538208008e-01 8.792495727539062500e-01
6.951193213462829590e-01 8.828048706054687500e-01 9.342724680900573730e-01 9.034213423728942871e-01
8.054266571998596191e-01 8.340352177619934082e-01 9.039347767829895020e-01 8.640223145484924316e-01
7.619263529777526855e-01 8.397542238235473633e-01 9.297552704811096191e-01 8.633465170860290527e-01
7.973096370697021484e-01 8.340496420860290527e-01 8.863597512245178223e-01 8.460324406623840332e-01
8.276153206825256348e-01 8.768745660781860352e-01 9.494428038597106934e-01 8.653648495674133301e-01
7.170693874359130859e-01 7.908713817596435547e-01 9.071230888366699219e-01 7.775595784187316895e-01
6.327155828475952148e-01 7.747809290885925293e-01 8.807212114334106445e-01 8.041881322860717773e-01
7.563301324844360352e-01 7.800853252410888672e-01 9.111720323562622070e-01 8.282160758972167969e-01
7.107910513877868652e-01 8.150914311408996582e-01 9.105947017669677734e-01 8.313320279121398926e-01
7.373959422111511230e-01 8.521299362182617188e-01 9.215963482856750488e-01 8.350582718849182129e-01
7.092637419700622559e-01 7.793693542480468750e-01 8.338540196418762207e-01 8.272930979728698730e-01
7.446873188018798828e-01 7.900374531745910645e-01 8.489655852317810059e-01 7.201594114303588867e-01
6.784738898277282715e-01 7.320629954338073730e-01 7.982341051101684570e-01 7.986108064651489258e-01
6.186192631721496582e-01 8.157411217689514160e-01 8.751488327980041504e-01 8.402335047721862793e-01
6.143354177474975586e-01 7.996729016304016113e-01 8.753287196159362793e-01 8.093317151069641113e-01
5.376962423324584961e-01 7.993977069854736328e-01 8.758052587509155273e-01 7.648348212242126465e-01
5.125409364700317383e-01 7.131987214088439941e-01 8.563941717147827148e-01 8.218212127685546875e-01
5.907123684883117676e-01 8.137956261634826660e-01 9.221949577331542969e-01 8.539306521415710449e-01
6.669893860816955566e-01 7.964259386062622070e-01 8.679308295249938965e-01 7.530912160873413086e-01
6.490122675895690918e-01 8.064479827880859375e-01 8.860045075416564941e-01 7.464269995689392090e-01
6.817993521690368652e-01 6.094742417335510254e-01 8.473669886589050293e-01 7.352349758148193359e-01
8.109374642372131348e-01 7.961111664772033691e-01 9.234229922294616699e-01 7.827528119087219238e-01
8.486909270286560059e-01 7.653058171272277832e-01 9.387981891632080078e-01 8.583120107650756836e-01
8.751289248466491699e-01 8.349239826202392578e-01 9.618983864784240723e-01 9.279181957244873047e-01
9.307417869567871094e-01 8.966869711875915527e-01 9.726495146751403809e-01 9.562653303146362305e-01
9.380728006362915039e-01 8.870885372161865234e-01 9.766036272048950195e-01 9.601798057556152344e-01
9.544544816017150879e-01 8.698383569717407227e-01 9.805729985237121582e-01 9.627364873886108398e-01
9.317139983177185059e-01 8.366436958312988281e-01 9.675275683403015137e-01 9.746109247207641602e-01
8.305646181106567383e-01 8.279675841331481934e-01 9.647925496101379395e-01 9.264732003211975098e-01
8.107562661170959473e-01 8.005552887916564941e-01 9.579448103904724121e-01 9.113156795501708984e-01
7.923064827919006348e-01 7.826881408691406250e-01 9.703436493873596191e-01 8.947118520736694336e-01
8.235027194023132324e-01 8.393302559852600098e-01 9.669358134269714355e-01 9.112460017204284668e-01
8.624619245529174805e-01 8.396435976028442383e-01 9.661813974380493164e-01 9.579507708549499512e-01
8.556768298149108887e-01 8.082821369171142578e-01 9.670426845550537109e-01 9.435769915580749512e-01
7.654670476913452148e-01 7.405833601951599121e-01 9.641830921173095703e-01 8.866409063339233398e-01
7.570940256118774414e-01 8.334752321243286133e-01 9.679393768310546875e-01 9.152762889862060547e-01
7.829398512840270996e-01 8.222776055335998535e-01 9.642159938812255859e-01 9.336653947830200195e-01
7.272659540176391602e-01 8.126758337020874023e-01 9.504711031913757324e-01 8.379483819007873535e-01
7.495611310005187988e-01 6.901539564132690430e-01 8.789546489715576172e-01 8.245294094085693359e-01
7.392792701721191406e-01 7.794724106788635254e-01 8.789498805999755859e-01 8.314754962921142578e-01
7.511391639709472656e-01 7.817546129226684570e-01 8.964262604713439941e-01 8.213438391685485840e-01
5.903471708297729492e-01 7.264515757560729980e-01 8.899467587471008301e-01 7.661808729171752930e-01
4.582732617855072021e-01 4.525649547576904297e-01 8.008307814598083496e-01 6.084856986999511719e-01
4.826446771621704102e-01 7.578751444816589355e-01 8.324882984161376953e-01 5.452352762222290039e-01
5.696095824241638184e-01 6.964756846427917480e-01 9.032275080680847168e-01 6.759626269340515137e-01
6.271995306015014648e-01 6.954949498176574707e-01 9.049395918846130371e-01 8.882050514221191406e-01
6.724732518196105957e-01 6.042736172676086426e-01 8.965395092964172363e-01 7.010888457298278809e-01
5.550453662872314453e-01 4.651775360107421875e-01 8.711856007575988770e-01 5.693673491477966309e-01
5.462831258773803711e-01 5.057776570320129395e-01 7.378680706024169922e-01 5.127428174018859863e-01
4.961507320404052734e-01 5.483455657958984375e-01 6.277086734771728516e-01 5.029433369636535645e-01
3.267637789249420166e-01 5.561267137527465820e-01 5.572147965431213379e-01 4.187007844448089600e-01
3.851072788238525391e-01 3.632261753082275391e-01 3.661339581012725830e-01 3.798503577709197998e-01
3.228368759155273438e-01 6.367683410644531250e-01 4.772345125675201416e-01 4.339459836483001709e-01
3.853235542774200439e-01 5.402801036834716797e-01 5.008995532989501953e-01 4.055565595626831055e-01
4.745075404644012451e-01 6.823552846908569336e-01 8.478856086730957031e-01 5.982638597488403320e-01
5.876752138137817383e-01 6.375701427459716797e-01 9.184135198593139648e-01 7.446466088294982910e-01
6.382452249526977539e-01 7.982126474380493164e-01 9.507111907005310059e-01 9.069194793701171875e-01
7.439312934875488281e-01 7.970283031463623047e-01 9.284970760345458984e-01 9.233782291412353516e-01
6.696050167083740234e-01 7.098684310913085938e-01 9.338527917861938477e-01 9.195559024810791016e-01
7.425948381423950195e-01 6.112960577011108398e-01 9.231645464897155762e-01 9.185723066329956055e-01
6.465684771537780762e-01 6.689902544021606445e-01 9.508074522018432617e-01 8.877708315849304199e-01
7.948700785636901855e-01 7.635756731033325195e-01 9.152088761329650879e-01 8.870449066162109375e-01
7.010792493820190430e-01 6.649262905120849609e-01 9.512327909469604492e-01 7.314201593399047852e-01
5.077826976776123047e-01 2.797704935073852539e-01 8.928385972976684570e-01 8.144075870513916016e-01
