# Supplementary material for: Estimating local protein model quality: prospects for molecular replacement
Source: Acta Crystallogr D Struct Biol. 2020 Mar 3;76(Pt 3):285–90. doi: 10.1107/S2059798320000972 (PMC7057213; doi:10.1107/S2059798320000972)
Supplement: Supplementary file 1 [file d-76-00285-sup1.zip › models/1fdr.2qdx_A.B99990001.pdb]

EXPDTA    THEORETICAL MODEL, MODELLER 9.23 2019/11/15 14:08:24
REMARK   6 MODELLER OBJECTIVE FUNCTION:      1458.5304
REMARK   6 MODELLER BEST TEMPLATE % SEQ ID:  31.855
REMARK   6 SEQUENCE: 1fdr/1fdr.2qdx_A
REMARK   6 ALIGNMENT: 1fdr/1fdr.2qdx_A.ali
REMARK   6 SCRIPT: ./make_models.py
REMARK   6 TEMPLATE: 2qdx 3:A - 255:A MODELS 3: - 248: AT 31.9%
ATOM      1  N   MET     1     117.276  11.650  26.567  1.00104.15           N
ATOM      2  CA  MET     1     116.633  10.684  25.648  1.00104.15           C
ATOM      3  CB  MET     1     115.160  11.063  25.423  1.00104.15           C
ATOM      4  CG  MET     1     114.365   9.998  24.664  1.00104.15           C
ATOM      5  SD  MET     1     112.624  10.429  24.386  1.00104.15           S
ATOM      6  CE  MET     1     112.180   8.834  23.642  1.00104.15           C
ATOM      7  C   MET     1     117.339  10.693  24.333  1.00104.15           C
ATOM      8  O   MET     1     118.490  10.272  24.229  1.00104.15           O
ATOM      9  N   ALA     2     116.654  11.186  23.284  1.00216.10           N
ATOM     10  CA  ALA     2     117.259  11.228  21.987  1.00216.10           C
ATOM     11  CB  ALA     2     116.437  10.513  20.898  1.00216.10           C
ATOM     12  C   ALA     2     117.370  12.667  21.602  1.00216.10           C
ATOM     13  O   ALA     2     116.611  13.510  22.076  1.00216.10           O
ATOM     14  N   ASP     3     118.348  12.987  20.734  1.00211.75           N
ATOM     15  CA  ASP     3     118.537  14.341  20.306  1.00211.75           C
ATOM     16  CB  ASP     3     119.934  14.617  19.720  1.00211.75           C
ATOM     17  CG  ASP     3     120.114  13.742  18.489  1.00211.75           C
ATOM     18  OD1 ASP     3     119.915  12.503  18.613  1.00211.75           O
ATOM     19  OD2 ASP     3     120.463  14.298  17.414  1.00211.75           O
ATOM     20  C   ASP     3     117.526  14.620  19.247  1.00211.75           C
ATOM     21  O   ASP     3     116.602  13.836  19.028  1.00211.75           O
ATOM     22  N   TRP     4     117.666  15.778  18.577  1.00131.44           N
ATOM     23  CA  TRP     4     116.727  16.145  17.561  1.00131.44           C
ATOM     24  CB  TRP     4     117.092  17.458  16.851  1.00131.44           C
ATOM     25  CG  TRP     4     117.091  18.674  17.742  1.00131.44           C
ATOM     26  CD2 TRP     4     115.939  19.493  17.984  1.00131.44           C
ATOM     27  CD1 TRP     4     118.115  19.219  18.460  1.00131.44           C
ATOM     28  NE1 TRP     4     117.673  20.331  19.136  1.00131.44           N
ATOM     29  CE2 TRP     4     116.334  20.511  18.851  1.00131.44           C
ATOM     30  CE3 TRP     4     114.657  19.403  17.520  1.00131.44           C
ATOM     31  CZ2 TRP     4     115.449  21.462  19.270  1.00131.44           C
ATOM     32  CZ3 TRP     4     113.767  20.363  17.946  1.00131.44           C
ATOM     33  CH2 TRP     4     114.156  21.371  18.803  1.00131.44           C
ATOM     34  C   TRP     4     116.795  15.089  16.512  1.00131.44           C
ATOM     35  O   TRP     4     117.876  14.699  16.077  1.00131.44           O
ATOM     36  N   VAL     5     115.627  14.584  16.081  1.00 97.36           N
ATOM     37  CA  VAL     5     115.640  13.607  15.038  1.00 97.36           C
ATOM     38  CB  VAL     5     114.612  12.525  15.202  1.00 97.36           C
ATOM     39  CG1 VAL     5     114.905  11.759  16.504  1.00 97.36           C
ATOM     40  CG2 VAL     5     113.215  13.164  15.142  1.00 97.36           C
ATOM     41  C   VAL     5     115.309  14.341  13.784  1.00 97.36           C
ATOM     42  O   VAL     5     114.505  15.272  13.797  1.00 97.36           O
ATOM     43  N   THR     6     115.956  13.961  12.666  1.00111.31           N
ATOM     44  CA  THR     6     115.642  14.600  11.425  1.00111.31           C
ATOM     45  CB  THR     6     116.845  15.022  10.637  1.00111.31           C
ATOM     46  OG1 THR     6     117.661  13.897  10.350  1.00111.31           O
ATOM     47  CG2 THR     6     117.627  16.061  11.452  1.00111.31           C
ATOM     48  C   THR     6     114.909  13.602  10.596  1.00111.31           C
ATOM     49  O   THR     6     115.455  12.566  10.217  1.00111.31           O
ATOM     50  N   GLY     7     113.626  13.886  10.314  1.00 33.90           N
ATOM     51  CA  GLY     7     112.855  12.977   9.522  1.00 33.90           C
ATOM     52  C   GLY     7     112.842  13.456   8.105  1.00 33.90           C
ATOM     53  O   GLY     7     113.372  14.519   7.787  1.00 33.90           O
ATOM     54  N   LYS     8     112.189  12.665   7.226  1.00 98.77           N
ATOM     55  CA  LYS     8     112.069  12.966   5.827  1.00 98.77           C
ATOM     56  CB  LYS     8     112.635  11.847   4.934  1.00 98.77           C
ATOM     57  CG  LYS     8     112.564  12.127   3.431  1.00 98.77           C
ATOM     58  CD  LYS     8     113.648  13.076   2.921  1.00 98.77           C
ATOM     59  CE  LYS     8     114.962  12.357   2.600  1.00 98.77           C
ATOM     60  NZ  LYS     8     115.936  13.303   2.011  1.00 98.77           N
ATOM     61  C   LYS     8     110.601  13.035   5.531  1.00 98.77           C
ATOM     62  O   LYS     8     109.820  12.272   6.096  1.00 98.77           O
ATOM     63  N   VAL     9     110.177  13.955   4.638  1.00 55.11           N
ATOM     64  CA  VAL     9     108.772  14.062   4.342  1.00 55.11           C
ATOM     65  CB  VAL     9     108.356  15.434   3.892  1.00 55.11           C
ATOM     66  CG1 VAL     9     106.860  15.392   3.539  1.00 55.11           C
ATOM     67  CG2 VAL     9     108.706  16.454   4.989  1.00 55.11           C
ATOM     68  C   VAL     9     108.431  13.111   3.233  1.00 55.11           C
ATOM     69  O   VAL     9     109.022  13.161   2.155  1.00 55.11           O
ATOM     70  N   THR    10     107.508  12.164   3.514  1.00 53.18           N
ATOM     71  CA  THR    10     107.027  11.203   2.558  1.00 53.18           C
ATOM     72  CB  THR    10     106.367  10.029   3.217  1.00 53.18           C
ATOM     73  OG1 THR    10     107.285   9.376   4.082  1.00 53.18           O
ATOM     74  CG2 THR    10     105.879   9.056   2.131  1.00 53.18           C
ATOM     75  C   THR    10     106.033  11.793   1.596  1.00 53.18           C
ATOM     76  O   THR    10     106.152  11.603   0.386  1.00 53.18           O
ATOM     77  N   LYS    11     105.020  12.531   2.107  1.00 71.77           N
ATOM     78  CA  LYS    11     103.994  13.040   1.234  1.00 71.77           C
ATOM     79  CB  LYS    11     102.877  12.023   0.951  1.00 71.77           C
ATOM     80  CG  LYS    11     103.352  10.794   0.174  1.00 71.77           C
ATOM     81  CD  LYS    11     102.336   9.650   0.151  1.00 71.77           C
ATOM     82  CE  LYS    11     101.137   9.919  -0.762  1.00 71.77           C
ATOM     83  NZ  LYS    11     100.294   8.706  -0.867  1.00 71.77           N
ATOM     84  C   LYS    11     103.342  14.223   1.882  1.00 71.77           C
ATOM     85  O   LYS    11     103.481  14.442   3.084  1.00 71.77           O
ATOM     86  N   VAL    12     102.618  15.033   1.076  1.00 39.31           N
ATOM     87  CA  VAL    12     101.951  16.195   1.599  1.00 39.31           C
ATOM     88  CB  VAL    12     102.701  17.472   1.337  1.00 39.31           C
ATOM     89  CG1 VAL    12     101.870  18.657   1.857  1.00 39.31           C
ATOM     90  CG2 VAL    12     104.091  17.363   1.984  1.00 39.31           C
ATOM     91  C   VAL    12     100.618  16.312   0.919  1.00 39.31           C
ATOM     92  O   VAL    12     100.476  15.953  -0.249  1.00 39.31           O
ATOM     93  N   GLN    13      99.590  16.801   1.651  1.00 87.53           N
ATOM     94  CA  GLN    13      98.287  16.991   1.072  1.00 87.53           C
ATOM     95  CB  GLN    13      97.279  15.906   1.478  1.00 87.53           C
ATOM     96  CG  GLN    13      97.640  14.506   0.986  1.00 87.53           C
ATOM     97  CD  GLN    13      96.560  13.563   1.491  1.00 87.53           C
ATOM     98  OE1 GLN    13      95.774  13.918   2.369  1.00 87.53           O
ATOM     99  NE2 GLN    13      96.521  12.325   0.932  1.00 87.53           N
ATOM    100  C   GLN    13      97.740  18.280   1.608  1.00 87.53           C
ATOM    101  O   GLN    13      97.779  18.519   2.813  1.00 87.53           O
ATOM    102  N   ASN    14      97.195  19.148   0.728  1.00 45.86           N
ATOM    103  CA  ASN    14      96.655  20.392   1.209  1.00 45.86           C
ATOM    104  CB  ASN    14      97.104  21.624   0.401  1.00 45.86           C
ATOM    105  CG  ASN    14      98.578  21.863   0.697  1.00 45.86           C
ATOM    106  OD1 ASN    14      99.189  21.131   1.473  1.00 45.86           O
ATOM    107  ND2 ASN    14      99.163  22.919   0.071  1.00 45.86           N
ATOM    108  C   ASN    14      95.163  20.318   1.130  1.00 45.86           C
ATOM    109  O   ASN    14      94.591  20.128   0.057  1.00 45.86           O
ATOM    110  N   TRP    15      94.502  20.411   2.301  1.00 82.68           N
ATOM    111  CA  TRP    15      93.072  20.352   2.398  1.00 82.68           C
ATOM    112  CB  TRP    15      92.628  20.105   3.843  1.00 82.68           C
ATOM    113  CG  TRP    15      93.223  18.816   4.360  1.00 82.68           C
ATOM    114  CD2 TRP    15      92.727  17.505   4.053  1.00 82.68           C
ATOM    115  CD1 TRP    15      94.328  18.640   5.136  1.00 82.68           C
ATOM    116  NE1 TRP    15      94.562  17.299   5.325  1.00 82.68           N
ATOM    117  CE2 TRP    15      93.582  16.588   4.666  1.00 82.68           C
ATOM    118  CE3 TRP    15      91.648  17.095   3.323  1.00 82.68           C
ATOM    119  CZ2 TRP    15      93.368  15.245   4.566  1.00 82.68           C
ATOM    120  CZ3 TRP    15      91.437  15.738   3.219  1.00 82.68           C
ATOM    121  CH2 TRP    15      92.280  14.832   3.829  1.00 82.68           C
ATOM    122  C   TRP    15      92.440  21.612   1.883  1.00 82.68           C
ATOM    123  O   TRP    15      91.503  21.564   1.087  1.00 82.68           O
ATOM    124  N   THR    16      92.942  22.780   2.336  1.00 48.03           N
ATOM    125  CA  THR    16      92.394  24.050   1.948  1.00 48.03           C
ATOM    126  CB  THR    16      91.287  24.511   2.848  1.00 48.03           C
ATOM    127  OG1 THR    16      91.779  24.700   4.167  1.00 48.03           O
ATOM    128  CG2 THR    16      90.171  23.451   2.845  1.00 48.03           C
ATOM    129  C   THR    16      93.504  25.046   2.065  1.00 48.03           C
ATOM    130  O   THR    16      94.664  24.677   2.226  1.00 48.03           O
ATOM    131  N   ASP    17      93.185  26.350   1.971  1.00 57.55           N
ATOM    132  CA  ASP    17      94.239  27.319   2.054  1.00 57.55           C
ATOM    133  CB  ASP    17      93.764  28.766   1.835  1.00 57.55           C
ATOM    134  CG  ASP    17      93.499  28.949   0.348  1.00 57.55           C
ATOM    135  OD1 ASP    17      93.700  27.967  -0.417  1.00 57.55           O
ATOM    136  OD2 ASP    17      93.096  30.076  -0.044  1.00 57.55           O
ATOM    137  C   ASP    17      94.886  27.256   3.406  1.00 57.55           C
ATOM    138  O   ASP    17      96.107  27.337   3.509  1.00 57.55           O
ATOM    139  N   ALA    18      94.058  27.173   4.465  1.00 72.81           N
ATOM    140  CA  ALA    18      94.412  27.134   5.861  1.00 72.81           C
ATOM    141  CB  ALA    18      93.205  27.397   6.776  1.00 72.81           C
ATOM    142  C   ALA    18      95.026  25.840   6.327  1.00 72.81           C
ATOM    143  O   ALA    18      95.829  25.850   7.258  1.00 72.81           O
ATOM    144  N   LEU    19      94.634  24.682   5.761  1.00 78.25           N
ATOM    145  CA  LEU    19      95.039  23.450   6.392  1.00 78.25           C
ATOM    146  CB  LEU    19      93.809  22.695   6.919  1.00 78.25           C
ATOM    147  CG  LEU    19      93.020  23.511   7.959  1.00 78.25           C
ATOM    148  CD1 LEU    19      91.703  22.825   8.345  1.00 78.25           C
ATOM    149  CD2 LEU    19      93.894  23.827   9.179  1.00 78.25           C
ATOM    150  C   LEU    19      95.750  22.520   5.449  1.00 78.25           C
ATOM    151  O   LEU    19      95.430  22.454   4.263  1.00 78.25           O
ATOM    152  N   PHE    20      96.755  21.772   5.971  1.00 72.93           N
ATOM    153  CA  PHE    20      97.425  20.780   5.175  1.00 72.93           C
ATOM    154  CB  PHE    20      98.581  21.320   4.301  1.00 72.93           C
ATOM    155  CG  PHE    20      99.762  21.734   5.119  1.00 72.93           C
ATOM    156  CD1 PHE    20      99.727  22.861   5.908  1.00 72.93           C
ATOM    157  CD2 PHE    20     100.933  21.009   5.058  1.00 72.93           C
ATOM    158  CE1 PHE    20     100.828  23.237   6.645  1.00 72.93           C
ATOM    159  CE2 PHE    20     102.037  21.379   5.791  1.00 72.93           C
ATOM    160  CZ  PHE    20     101.984  22.495   6.591  1.00 72.93           C
ATOM    161  C   PHE    20      97.966  19.729   6.101  1.00 72.93           C
ATOM    162  O   PHE    20      98.063  19.945   7.308  1.00 72.93           O
ATOM    163  N   SER    21      98.302  18.541   5.549  1.00 42.40           N
ATOM    164  CA  SER    21      98.830  17.473   6.349  1.00 42.40           C
ATOM    165  CB  SER    21      97.841  16.314   6.563  1.00 42.40           C
ATOM    166  OG  SER    21      96.707  16.774   7.283  1.00 42.40           O
ATOM    167  C   SER    21     100.011  16.899   5.632  1.00 42.40           C
ATOM    168  O   SER    21     100.153  17.052   4.419  1.00 42.40           O
ATOM    169  N   LEU    22     100.920  16.247   6.387  1.00112.59           N
ATOM    170  CA  LEU    22     102.060  15.653   5.754  1.00112.59           C
ATOM    171  CB  LEU    22     103.272  16.598   5.601  1.00112.59           C
ATOM    172  CG  LEU    22     103.880  17.110   6.922  1.00112.59           C
ATOM    173  CD1 LEU    22     105.078  18.037   6.652  1.00112.59           C
ATOM    174  CD2 LEU    22     102.818  17.777   7.809  1.00112.59           C
ATOM    175  C   LEU    22     102.492  14.470   6.563  1.00112.59           C
ATOM    176  O   LEU    22     102.209  14.384   7.756  1.00112.59           O
ATOM    177  N   THR    23     103.180  13.511   5.911  1.00 96.23           N
ATOM    178  CA  THR    23     103.647  12.345   6.602  1.00 96.23           C
ATOM    179  CB  THR    23     103.094  11.059   6.054  1.00 96.23           C
ATOM    180  OG1 THR    23     103.433   9.975   6.905  1.00 96.23           O
ATOM    181  CG2 THR    23     103.660  10.830   4.643  1.00 96.23           C
ATOM    182  C   THR    23     105.138  12.302   6.469  1.00 96.23           C
ATOM    183  O   THR    23     105.698  12.761   5.474  1.00 96.23           O
ATOM    184  N   VAL    24     105.824  11.754   7.493  1.00 92.76           N
ATOM    185  CA  VAL    24     107.256  11.697   7.468  1.00 92.76           C
ATOM    186  CB  VAL    24     107.906  12.750   8.314  1.00 92.76           C
ATOM    187  CG1 VAL    24     107.540  14.133   7.744  1.00 92.76           C
ATOM    188  CG2 VAL    24     107.467  12.541   9.773  1.00 92.76           C
ATOM    189  C   VAL    24     107.683  10.373   8.020  1.00 92.76           C
ATOM    190  O   VAL    24     106.870   9.601   8.526  1.00 92.76           O
ATOM    191  N   HIS    25     108.991  10.074   7.903  1.00 84.34           N
ATOM    192  CA  HIS    25     109.562   8.854   8.398  1.00 84.34           C
ATOM    193  ND1 HIS    25     112.380   7.240   9.539  1.00 84.34           N
ATOM    194  CG  HIS    25     111.631   7.357   8.390  1.00 84.34           C
ATOM    195  CB  HIS    25     111.010   8.640   7.922  1.00 84.34           C
ATOM    196  NE2 HIS    25     112.333   5.223   8.604  1.00 84.34           N
ATOM    197  CD2 HIS    25     111.612   6.115   7.831  1.00 84.34           C
ATOM    198  CE1 HIS    25     112.775   5.945   9.618  1.00 84.34           C
ATOM    199  C   HIS    25     109.573   8.942   9.892  1.00 84.34           C
ATOM    200  O   HIS    25     109.478  10.030  10.456  1.00 84.34           O
ATOM    201  N   ALA    26     109.628   7.779  10.579  1.00 47.33           N
ATOM    202  CA  ALA    26     109.664   7.835  12.013  1.00 47.33           C
ATOM    203  CB  ALA    26     108.424   7.213  12.676  1.00 47.33           C
ATOM    204  C   ALA    26     110.859   7.072  12.507  1.00 47.33           C
ATOM    205  O   ALA    26     111.087   5.915  12.159  1.00 47.33           O
ATOM    206  N   PRO    27     111.627   7.758  13.313  1.00 94.25           N
ATOM    207  CA  PRO    27     112.787   7.188  13.963  1.00 94.25           C
ATOM    208  CD  PRO    27     111.811   9.177  13.052  1.00 94.25           C
ATOM    209  CB  PRO    27     113.785   8.332  14.145  1.00 94.25           C
ATOM    210  CG  PRO    27     112.946   9.610  13.989  1.00 94.25           C
ATOM    211  C   PRO    27     112.385   6.558  15.259  1.00 94.25           C
ATOM    212  O   PRO    27     111.196   6.576  15.570  1.00 94.25           O
ATOM    213  N   VAL    28     113.350   5.997  16.026  1.00210.90           N
ATOM    214  CA  VAL    28     113.006   5.398  17.285  1.00210.90           C
ATOM    215  CB  VAL    28     114.158   4.683  17.937  1.00210.90           C
ATOM    216  CG1 VAL    28     114.488   3.444  17.088  1.00210.90           C
ATOM    217  CG2 VAL    28     115.354   5.646  18.045  1.00210.90           C
ATOM    218  C   VAL    28     112.494   6.486  18.177  1.00210.90           C
ATOM    219  O   VAL    28     113.245   7.191  18.848  1.00210.90           O
ATOM    220  N   LEU    29     111.157   6.649  18.179  1.00 90.54           N
ATOM    221  CA  LEU    29     110.501   7.647  18.965  1.00 90.54           C
ATOM    222  CB  LEU    29     110.194   8.906  18.137  1.00 90.54           C
ATOM    223  CG  LEU    29     109.541  10.053  18.923  1.00 90.54           C
ATOM    224  CD1 LEU    29     110.509  10.629  19.971  1.00 90.54           C
ATOM    225  CD2 LEU    29     108.968  11.120  17.972  1.00 90.54           C
ATOM    226  C   LEU    29     109.205   7.028  19.375  1.00 90.54           C
ATOM    227  O   LEU    29     108.276   6.924  18.574  1.00 90.54           O
ATOM    228  N   PRO    30     109.140   6.565  20.590  1.00130.96           N
ATOM    229  CA  PRO    30     107.903   5.979  21.034  1.00130.96           C
ATOM    230  CD  PRO    30     110.290   5.847  21.117  1.00130.96           C
ATOM    231  CB  PRO    30     108.270   4.993  22.140  1.00130.96           C
ATOM    232  CG  PRO    30     109.722   4.605  21.818  1.00130.96           C
ATOM    233  C   PRO    30     106.960   7.042  21.492  1.00130.96           C
ATOM    234  O   PRO    30     107.425   8.110  21.887  1.00130.96           O
ATOM    235  N   PHE    31     105.635   6.791  21.439  1.00 74.05           N
ATOM    236  CA  PHE    31     104.744   7.777  21.973  1.00 74.05           C
ATOM    237  CB  PHE    31     104.433   8.948  21.019  1.00 74.05           C
ATOM    238  CG  PHE    31     103.605   8.483  19.869  1.00 74.05           C
ATOM    239  CD1 PHE    31     104.170   7.828  18.800  1.00 74.05           C
ATOM    240  CD2 PHE    31     102.253   8.739  19.852  1.00 74.05           C
ATOM    241  CE1 PHE    31     103.390   7.413  17.747  1.00 74.05           C
ATOM    242  CE2 PHE    31     101.467   8.327  18.802  1.00 74.05           C
ATOM    243  CZ  PHE    31     102.038   7.665  17.743  1.00 74.05           C
ATOM    244  C   PHE    31     103.459   7.112  22.340  1.00 74.05           C
ATOM    245  O   PHE    31     103.127   6.041  21.834  1.00 74.05           O
ATOM    246  N   THR    32     102.706   7.751  23.258  1.00118.26           N
ATOM    247  CA  THR    32     101.438   7.227  23.662  1.00118.26           C
ATOM    248  CB  THR    32     101.125   7.441  25.115  1.00118.26           C
ATOM    249  OG1 THR    32     101.049   8.828  25.407  1.00118.26           O
ATOM    250  CG2 THR    32     102.225   6.777  25.959  1.00118.26           C
ATOM    251  C   THR    32     100.431   7.977  22.857  1.00118.26           C
ATOM    252  O   THR    32     100.636   9.144  22.527  1.00118.26           O
ATOM    253  N   ALA    33      99.312   7.318  22.506  1.00 50.32           N
ATOM    254  CA  ALA    33      98.359   7.954  21.648  1.00 50.32           C
ATOM    255  CB  ALA    33      97.140   7.073  21.322  1.00 50.32           C
ATOM    256  C   ALA    33      97.859   9.197  22.312  1.00 50.32           C
ATOM    257  O   ALA    33      97.551   9.202  23.501  1.00 50.32           O
ATOM    258  N   GLY    34      97.775  10.290  21.526  1.00 45.80           N
ATOM    259  CA  GLY    34      97.238  11.543  21.969  1.00 45.80           C
ATOM    260  C   GLY    34      98.324  12.524  22.282  1.00 45.80           C
ATOM    261  O   GLY    34      98.062  13.723  22.363  1.00 45.80           O
ATOM    262  N   GLN    35      99.576  12.063  22.451  1.00137.95           N
ATOM    263  CA  GLN    35     100.614  12.982  22.811  1.00137.95           C
ATOM    264  CB  GLN    35     101.731  12.341  23.656  1.00137.95           C
ATOM    265  CG  GLN    35     102.466  11.158  23.033  1.00137.95           C
ATOM    266  CD  GLN    35     103.462  10.697  24.091  1.00137.95           C
ATOM    267  OE1 GLN    35     104.250   9.780  23.869  1.00137.95           O
ATOM    268  NE2 GLN    35     103.442  11.364  25.277  1.00137.95           N
ATOM    269  C   GLN    35     101.146  13.741  21.634  1.00137.95           C
ATOM    270  O   GLN    35     100.918  13.395  20.475  1.00137.95           O
ATOM    271  N   PHE    36     101.839  14.861  21.938  1.00 62.86           N
ATOM    272  CA  PHE    36     102.360  15.726  20.920  1.00 62.86           C
ATOM    273  CB  PHE    36     101.760  17.146  20.962  1.00 62.86           C
ATOM    274  CG  PHE    36     102.159  17.773  22.255  1.00 62.86           C
ATOM    275  CD1 PHE    36     101.461  17.500  23.409  1.00 62.86           C
ATOM    276  CD2 PHE    36     103.229  18.636  22.310  1.00 62.86           C
ATOM    277  CE1 PHE    36     101.828  18.076  24.602  1.00 62.86           C
ATOM    278  CE2 PHE    36     103.601  19.216  23.500  1.00 62.86           C
ATOM    279  CZ  PHE    36     102.900  18.935  24.648  1.00 62.86           C
ATOM    280  C   PHE    36     103.836  15.862  21.113  1.00 62.86           C
ATOM    281  O   PHE    36     104.376  15.543  22.171  1.00 62.86           O
ATOM    282  N   THR    37     104.535  16.306  20.049  1.00124.15           N
ATOM    283  CA  THR    37     105.947  16.541  20.139  1.00124.15           C
ATOM    284  CB  THR    37     106.805  15.499  19.496  1.00124.15           C
ATOM    285  OG1 THR    37     106.456  15.346  18.128  1.00124.15           O
ATOM    286  CG2 THR    37     106.643  14.185  20.268  1.00124.15           C
ATOM    287  C   THR    37     106.242  17.814  19.427  1.00124.15           C
ATOM    288  O   THR    37     105.408  18.342  18.693  1.00124.15           O
ATOM    289  N   LYS    38     107.450  18.363  19.651  1.00 98.77           N
ATOM    290  CA  LYS    38     107.762  19.567  18.956  1.00 98.77           C
ATOM    291  CB  LYS    38     108.621  20.557  19.755  1.00 98.77           C
ATOM    292  CG  LYS    38     107.817  21.174  20.900  1.00 98.77           C
ATOM    293  CD  LYS    38     108.618  22.105  21.804  1.00 98.77           C
ATOM    294  CE  LYS    38     108.605  23.556  21.318  1.00 98.77           C
ATOM    295  NZ  LYS    38     109.277  24.433  22.302  1.00 98.77           N
ATOM    296  C   LYS    38     108.427  19.221  17.668  1.00 98.77           C
ATOM    297  O   LYS    38     109.276  18.335  17.600  1.00 98.77           O
ATOM    298  N   LEU    39     108.011  19.913  16.591  1.00 63.57           N
ATOM    299  CA  LEU    39     108.567  19.694  15.289  1.00 63.57           C
ATOM    300  CB  LEU    39     107.528  19.264  14.241  1.00 63.57           C
ATOM    301  CG  LEU    39     106.803  17.940  14.528  1.00 63.57           C
ATOM    302  CD1 LEU    39     105.802  17.625  13.404  1.00 63.57           C
ATOM    303  CD2 LEU    39     107.791  16.792  14.788  1.00 63.57           C
ATOM    304  C   LEU    39     109.029  21.034  14.825  1.00 63.57           C
ATOM    305  O   LEU    39     108.619  22.058  15.372  1.00 63.57           O
ATOM    306  N   GLY    40     109.905  21.072  13.803  1.00 35.33           N
ATOM    307  CA  GLY    40     110.291  22.378  13.368  1.00 35.33           C
ATOM    308  C   GLY    40     111.275  22.290  12.255  1.00 35.33           C
ATOM    309  O   GLY    40     111.606  21.210  11.770  1.00 35.33           O
ATOM    310  N   LEU    41     111.743  23.479  11.817  1.00 53.13           N
ATOM    311  CA  LEU    41     112.700  23.596  10.761  1.00 53.13           C
ATOM    312  CB  LEU    41     112.129  24.268   9.498  1.00 53.13           C
ATOM    313  CG  LEU    41     110.972  23.482   8.851  1.00 53.13           C
ATOM    314  CD1 LEU    41     110.440  24.194   7.596  1.00 53.13           C
ATOM    315  CD2 LEU    41     111.371  22.021   8.581  1.00 53.13           C
ATOM    316  C   LEU    41     113.809  24.457  11.269  1.00 53.13           C
ATOM    317  O   LEU    41     113.629  25.231  12.208  1.00 53.13           O
ATOM    318  N   GLU    42     115.006  24.330  10.666  1.00 53.87           N
ATOM    319  CA  GLU    42     116.097  25.128  11.134  1.00 53.87           C
ATOM    320  CB  GLU    42     117.482  24.506  10.895  1.00 53.87           C
ATOM    321  CG  GLU    42     118.621  25.320  11.513  1.00 53.87           C
ATOM    322  CD  GLU    42     119.853  24.433  11.545  1.00 53.87           C
ATOM    323  OE1 GLU    42     119.699  23.249  11.949  1.00 53.87           O
ATOM    324  OE2 GLU    42     120.953  24.914  11.165  1.00 53.87           O
ATOM    325  C   GLU    42     116.050  26.431  10.415  1.00 53.87           C
ATOM    326  O   GLU    42     115.991  26.478   9.186  1.00 53.87           O
ATOM    327  N   ILE    43     116.042  27.530  11.197  1.00 96.51           N
ATOM    328  CA  ILE    43     116.001  28.842  10.630  1.00 96.51           C
ATOM    329  CB  ILE    43     114.834  29.649  11.113  1.00 96.51           C
ATOM    330  CG1 ILE    43     113.523  28.923  10.778  1.00 96.51           C
ATOM    331  CG2 ILE    43     114.942  31.056  10.502  1.00 96.51           C
ATOM    332  CD1 ILE    43     113.384  28.602   9.294  1.00 96.51           C
ATOM    333  C   ILE    43     117.233  29.556  11.079  1.00 96.51           C
ATOM    334  O   ILE    43     117.430  29.797  12.269  1.00 96.51           O
ATOM    335  N   ASP    44     118.093  29.909  10.109  1.00 51.71           N
ATOM    336  CA  ASP    44     119.303  30.643  10.334  1.00 51.71           C
ATOM    337  CB  ASP    44     119.080  32.128  10.669  0.50 51.71           C
ATOM    338  CG  ASP    44     120.422  32.834  10.520  0.50 51.71           C
ATOM    339  OD1 ASP    44     121.373  32.188  10.004  0.50 51.71           O
ATOM    340  OD2 ASP    44     120.515  34.026  10.916  0.50 51.71           O
ATOM    341  C   ASP    44     120.121  30.031  11.433  1.00 51.71           C
ATOM    342  O   ASP    44     120.635  30.744  12.293  1.00 51.71           O
ATOM    343  N   GLY    45     120.274  28.694  11.438  1.00 24.18           N
ATOM    344  CA  GLY    45     121.156  28.083  12.394  1.00 24.18           C
ATOM    345  C   GLY    45     120.450  27.783  13.684  1.00 24.18           C
ATOM    346  O   GLY    45     121.090  27.338  14.637  1.00 24.18           O
ATOM    347  N   GLU    46     119.126  28.020  13.773  1.00 44.34           N
ATOM    348  CA  GLU    46     118.454  27.707  15.006  1.00 44.34           C
ATOM    349  CB  GLU    46     118.210  28.950  15.876  1.00 44.34           C
ATOM    350  CG  GLU    46     119.524  29.544  16.392  1.00 44.34           C
ATOM    351  CD  GLU    46     119.261  30.945  16.923  1.00 44.34           C
ATOM    352  OE1 GLU    46     118.110  31.206  17.366  1.00 44.34           O
ATOM    353  OE2 GLU    46     120.208  31.775  16.887  1.00 44.34           O
ATOM    354  C   GLU    46     117.141  27.073  14.673  1.00 44.34           C
ATOM    355  O   GLU    46     116.418  27.538  13.793  1.00 44.34           O
ATOM    356  N   ARG    47     116.795  25.981  15.384  1.00 81.15           N
ATOM    357  CA  ARG    47     115.582  25.283  15.077  1.00 81.15           C
ATOM    358  CB  ARG    47     115.521  23.886  15.718  1.00 81.15           C
ATOM    359  CG  ARG    47     116.533  22.896  15.142  1.00 81.15           C
ATOM    360  CD  ARG    47     116.456  21.503  15.769  1.00 81.15           C
ATOM    361  NE  ARG    47     117.475  20.662  15.081  1.00 81.15           N
ATOM    362  CZ  ARG    47     118.772  20.688  15.505  1.00 81.15           C
ATOM    363  NH1 ARG    47     119.126  21.467  16.569  1.00 81.15           N
ATOM    364  NH2 ARG    47     119.717  19.939  14.864  1.00 81.15           N
ATOM    365  C   ARG    47     114.423  26.092  15.573  1.00 81.15           C
ATOM    366  O   ARG    47     114.453  26.625  16.681  1.00 81.15           O
ATOM    367  N   VAL    48     113.376  26.231  14.730  1.00109.27           N
ATOM    368  CA  VAL    48     112.183  26.903  15.161  1.00109.27           C
ATOM    369  CB  VAL    48     111.651  27.912  14.176  0.50109.27           C
ATOM    370  CG1 VAL    48     112.655  29.075  14.103  1.00109.27           C
ATOM    371  CG2 VAL    48     111.425  27.238  12.814  1.00109.27           C
ATOM    372  C   VAL    48     111.174  25.817  15.385  1.00109.27           C
ATOM    373  O   VAL    48     110.716  25.161  14.448  1.00109.27           O
ATOM    374  N   GLN    49     110.793  25.605  16.659  1.00 65.06           N
ATOM    375  CA  GLN    49     109.958  24.480  16.978  1.00 65.06           C
ATOM    376  CB  GLN    49     110.543  23.559  18.066  1.00 65.06           C
ATOM    377  CG  GLN    49     111.619  22.598  17.565  1.00 65.06           C
ATOM    378  CD  GLN    49     112.704  23.415  16.898  1.00 65.06           C
ATOM    379  OE1 GLN    49     113.512  24.057  17.567  1.00 65.06           O
ATOM    380  NE2 GLN    49     112.707  23.393  15.537  1.00 65.06           N
ATOM    381  C   GLN    49     108.628  24.913  17.496  1.00 65.06           C
ATOM    382  O   GLN    49     108.499  25.943  18.155  1.00 65.06           O
ATOM    383  N   ARG    50     107.596  24.094  17.197  1.00 70.84           N
ATOM    384  CA  ARG    50     106.261  24.330  17.665  1.00 70.84           C
ATOM    385  CB  ARG    50     105.320  24.874  16.577  1.00 70.84           C
ATOM    386  CG  ARG    50     105.731  26.240  16.024  1.00 70.84           C
ATOM    387  CD  ARG    50     105.329  27.410  16.921  1.00 70.84           C
ATOM    388  NE  ARG    50     105.777  28.661  16.245  1.00 70.84           N
ATOM    389  CZ  ARG    50     107.025  29.164  16.477  1.00 70.84           C
ATOM    390  NH1 ARG    50     107.873  28.524  17.334  1.00 70.84           N
ATOM    391  NH2 ARG    50     107.423  30.317  15.864  1.00 70.84           N
ATOM    392  C   ARG    50     105.702  23.001  18.076  1.00 70.84           C
ATOM    393  O   ARG    50     106.093  21.963  17.544  1.00 70.84           O
ATOM    394  N   ALA    51     104.778  22.994  19.059  1.00 46.23           N
ATOM    395  CA  ALA    51     104.204  21.750  19.493  1.00 46.23           C
ATOM    396  CB  ALA    51     103.495  21.844  20.855  1.00 46.23           C
ATOM    397  C   ALA    51     103.187  21.305  18.486  1.00 46.23           C
ATOM    398  O   ALA    51     102.382  22.107  18.017  1.00 46.23           O
ATOM    399  N   TYR    52     103.212  20.003  18.120  1.00 82.94           N
ATOM    400  CA  TYR    52     102.238  19.443  17.224  1.00 82.94           C
ATOM    401  CB  TYR    52     102.707  19.253  15.770  1.00 82.94           C
ATOM    402  CG  TYR    52     102.616  20.561  15.065  1.00 82.94           C
ATOM    403  CD1 TYR    52     103.661  21.454  15.061  1.00 82.94           C
ATOM    404  CD2 TYR    52     101.456  20.889  14.402  1.00 82.94           C
ATOM    405  CE1 TYR    52     103.550  22.655  14.399  1.00 82.94           C
ATOM    406  CE2 TYR    52     101.339  22.089  13.740  1.00 82.94           C
ATOM    407  CZ  TYR    52     102.390  22.974  13.736  1.00 82.94           C
ATOM    408  OH  TYR    52     102.281  24.207  13.058  1.00 82.94           O
ATOM    409  C   TYR    52     101.817  18.096  17.721  1.00 82.94           C
ATOM    410  O   TYR    52     102.633  17.298  18.174  1.00 82.94           O
ATOM    411  N   SER    53     100.509  17.798  17.641  1.00 81.58           N
ATOM    412  CA  SER    53     100.051  16.507  18.067  1.00 81.58           C
ATOM    413  CB  SER    53      98.535  16.457  18.328  1.00 81.58           C
ATOM    414  OG  SER    53      97.818  16.792  17.149  1.00 81.58           O
ATOM    415  C   SER    53     100.400  15.517  16.991  1.00 81.58           C
ATOM    416  O   SER    53     100.511  15.880  15.822  1.00 81.58           O
ATOM    417  N   TYR    54     100.575  14.225  17.358  1.00 88.58           N
ATOM    418  CA  TYR    54     100.879  13.230  16.356  1.00 88.58           C
ATOM    419  CB  TYR    54     101.703  12.007  16.812  1.00 88.58           C
ATOM    420  CG  TYR    54     103.156  12.309  16.890  1.00 88.58           C
ATOM    421  CD1 TYR    54     103.931  12.221  15.756  1.00 88.58           C
ATOM    422  CD2 TYR    54     103.747  12.661  18.077  1.00 88.58           C
ATOM    423  CE1 TYR    54     105.278  12.484  15.798  1.00 88.58           C
ATOM    424  CE2 TYR    54     105.093  12.922  18.118  1.00 88.58           C
ATOM    425  CZ  TYR    54     105.864  12.835  16.986  1.00 88.58           C
ATOM    426  OH  TYR    54     107.248  13.102  17.031  1.00 88.58           O
ATOM    427  C   TYR    54      99.582  12.627  15.926  1.00 88.58           C
ATOM    428  O   TYR    54      98.864  12.023  16.719  1.00 88.58           O
ATOM    429  N   VAL    55      99.257  12.835  14.639  1.00 78.52           N
ATOM    430  CA  VAL    55      98.068  12.385  13.970  1.00 78.52           C
ATOM    431  CB  VAL    55      97.844  13.120  12.674  1.00 78.52           C
ATOM    432  CG1 VAL    55      96.587  12.564  11.984  1.00 78.52           C
ATOM    433  CG2 VAL    55      97.771  14.626  12.977  1.00 78.52           C
ATOM    434  C   VAL    55      98.085  10.912  13.658  1.00 78.52           C
ATOM    435  O   VAL    55      97.028  10.313  13.478  1.00 78.52           O
ATOM    436  N   ASN    56      99.271  10.296  13.496  1.00 67.39           N
ATOM    437  CA  ASN    56      99.345   8.917  13.066  1.00 67.39           C
ATOM    438  CB  ASN    56     100.665   8.569  12.358  1.00 67.39           C
ATOM    439  CG  ASN    56     101.775   8.627  13.398  1.00 67.39           C
ATOM    440  OD1 ASN    56     102.456   7.633  13.649  1.00 67.39           O
ATOM    441  ND2 ASN    56     101.963   9.818  14.026  1.00 67.39           N
ATOM    442  C   ASN    56      99.215   7.957  14.219  1.00 67.39           C
ATOM    443  O   ASN    56      99.397   8.324  15.378  1.00 67.39           O
ATOM    444  N   SER    57      98.888   6.677  13.905  1.00 83.42           N
ATOM    445  CA  SER    57      98.766   5.626  14.885  1.00 83.42           C
ATOM    446  CB  SER    57      98.216   4.309  14.313  1.00 83.42           C
ATOM    447  OG  SER    57      98.159   3.319  15.329  1.00 83.42           O
ATOM    448  C   SER    57     100.136   5.323  15.412  1.00 83.42           C
ATOM    449  O   SER    57     101.127   5.360  14.685  1.00 83.42           O
ATOM    450  N   PRO    58     100.200   5.019  16.681  1.00156.82           N
ATOM    451  CA  PRO    58     101.468   4.742  17.305  1.00156.82           C
ATOM    452  CD  PRO    58      99.232   5.561  17.622  1.00156.82           C
ATOM    453  CB  PRO    58     101.197   4.755  18.808  1.00156.82           C
ATOM    454  CG  PRO    58      99.984   5.691  18.958  1.00156.82           C
ATOM    455  C   PRO    58     102.097   3.470  16.820  1.00156.82           C
ATOM    456  O   PRO    58     103.293   3.289  17.040  1.00156.82           O
ATOM    457  N   ASP    59     101.298   2.553  16.239  1.00 96.53           N
ATOM    458  CA  ASP    59     101.756   1.282  15.742  1.00 96.53           C
ATOM    459  CB  ASP    59     100.615   0.290  15.451  1.00 96.53           C
ATOM    460  CG  ASP    59     100.044  -0.190  16.774  1.00 96.53           C
ATOM    461  OD1 ASP    59     100.145   0.568  17.775  1.00 96.53           O
ATOM    462  OD2 ASP    59      99.495  -1.324  16.801  1.00 96.53           O
ATOM    463  C   ASP    59     102.541   1.400  14.468  1.00 96.53           C
ATOM    464  O   ASP    59     103.477   0.629  14.260  1.00 96.53           O
ATOM    465  N   ASN    60     102.178   2.345  13.572  1.00 88.93           N
ATOM    466  CA  ASN    60     102.793   2.365  12.269  1.00 88.93           C
ATOM    467  CB  ASN    60     101.872   2.887  11.153  1.00 88.93           C
ATOM    468  CG  ASN    60     100.903   1.774  10.780  1.00 88.93           C
ATOM    469  OD1 ASN    60      99.693   1.889  10.969  1.00 88.93           O
ATOM    470  ND2 ASN    60     101.454   0.663  10.222  1.00 88.93           N
ATOM    471  C   ASN    60     104.033   3.209  12.247  1.00 88.93           C
ATOM    472  O   ASN    60     104.066   4.306  12.798  1.00 88.93           O
ATOM    473  N   PRO    61     105.084   2.683  11.652  1.00175.04           N
ATOM    474  CA  PRO    61     106.278   3.471  11.500  1.00175.04           C
ATOM    475  CD  PRO    61     105.395   1.273  11.828  1.00175.04           C
ATOM    476  CB  PRO    61     107.404   2.491  11.186  1.00175.04           C
ATOM    477  CG  PRO    61     106.933   1.189  11.859  1.00175.04           C
ATOM    478  C   PRO    61     106.090   4.547  10.477  1.00175.04           C
ATOM    479  O   PRO    61     106.189   4.270   9.282  1.00175.04           O
ATOM    480  N   ASP    62     105.907   5.795  10.932  1.00127.65           N
ATOM    481  CA  ASP    62     105.685   6.907  10.060  1.00127.65           C
ATOM    482  CB  ASP    62     104.793   6.597   8.843  1.00127.65           C
ATOM    483  CG  ASP    62     103.414   6.187   9.344  1.00127.65           C
ATOM    484  OD1 ASP    62     103.305   5.096   9.963  1.00127.65           O
ATOM    485  OD2 ASP    62     102.448   6.959   9.101  1.00127.65           O
ATOM    486  C   ASP    62     104.955   7.897  10.901  1.00127.65           C
ATOM    487  O   ASP    62     104.219   7.505  11.804  1.00127.65           O
ATOM    488  N   LEU    63     105.160   9.205  10.656  1.00 58.26           N
ATOM    489  CA  LEU    63     104.475  10.185  11.446  1.00 58.26           C
ATOM    490  CB  LEU    63     105.422  11.208  12.101  1.00 58.26           C
ATOM    491  CG  LEU    63     106.353  10.604  13.172  1.00 58.26           C
ATOM    492  CD1 LEU    63     107.275  11.672  13.784  1.00 58.26           C
ATOM    493  CD2 LEU    63     105.551   9.841  14.239  1.00 58.26           C
ATOM    494  C   LEU    63     103.568  10.947  10.535  1.00 58.26           C
ATOM    495  O   LEU    63     103.812  11.033   9.333  1.00 58.26           O
ATOM    496  N   GLU    64     102.463  11.485  11.087  1.00 42.56           N
ATOM    497  CA  GLU    64     101.589  12.291  10.293  1.00 42.56           C
ATOM    498  CB  GLU    64     100.273  11.595   9.918  1.00 42.56           C
ATOM    499  CG  GLU    64      99.358  12.475   9.069  1.00 42.56           C
ATOM    500  CD  GLU    64      98.100  11.684   8.766  1.00 42.56           C
ATOM    501  OE1 GLU    64      98.105  10.448   9.003  1.00 42.56           O
ATOM    502  OE2 GLU    64      97.112  12.305   8.296  1.00 42.56           O
ATOM    503  C   GLU    64     101.229  13.482  11.119  1.00 42.56           C
ATOM    504  O   GLU    64     101.028  13.371  12.330  1.00 42.56           O
ATOM    505  N   PHE    65     101.152  14.666  10.484  1.00 49.42           N
ATOM    506  CA  PHE    65     100.801  15.859  11.199  1.00 49.42           C
ATOM    507  CB  PHE    65     101.983  16.834  11.385  1.00 49.42           C
ATOM    508  CG  PHE    65     102.967  16.164  12.286  1.00 49.42           C
ATOM    509  CD1 PHE    65     102.801  16.187  13.653  1.00 49.42           C
ATOM    510  CD2 PHE    65     104.062  15.513  11.764  1.00 49.42           C
ATOM    511  CE1 PHE    65     103.705  15.564  14.483  1.00 49.42           C
ATOM    512  CE2 PHE    65     104.969  14.889  12.589  1.00 49.42           C
ATOM    513  CZ  PHE    65     104.792  14.913  13.952  1.00 49.42           C
ATOM    514  C   PHE    65      99.724  16.560  10.426  1.00 49.42           C
ATOM    515  O   PHE    65      99.693  16.515   9.197  1.00 49.42           O
ATOM    516  N   TYR    66      98.794  17.210  11.154  1.00 94.33           N
ATOM    517  CA  TYR    66      97.701  17.949  10.585  1.00 94.33           C
ATOM    518  CB  TYR    66      96.372  17.422  11.159  1.00 94.33           C
ATOM    519  CG  TYR    66      95.193  18.187  10.676  1.00 94.33           C
ATOM    520  CD1 TYR    66      94.938  18.345   9.333  1.00 94.33           C
ATOM    521  CD2 TYR    66      94.305  18.693  11.595  1.00 94.33           C
ATOM    522  CE1 TYR    66      93.826  19.038   8.919  1.00 94.33           C
ATOM    523  CE2 TYR    66      93.191  19.384  11.188  1.00 94.33           C
ATOM    524  CZ  TYR    66      92.956  19.559   9.846  1.00 94.33           C
ATOM    525  OH  TYR    66      91.815  20.265   9.418  1.00 94.33           O
ATOM    526  C   TYR    66      97.950  19.362  11.009  1.00 94.33           C
ATOM    527  O   TYR    66      97.934  19.663  12.202  1.00 94.33           O
ATOM    528  N   LEU    67      98.192  20.280  10.047  1.00137.33           N
ATOM    529  CA  LEU    67      98.630  21.577  10.486  1.00137.33           C
ATOM    530  CB  LEU    67     100.139  21.808  10.279  1.00137.33           C
ATOM    531  CG  LEU    67     100.996  20.775  11.038  1.00137.33           C
ATOM    532  CD1 LEU    67     100.842  19.377  10.425  1.00137.33           C
ATOM    533  CD2 LEU    67     102.461  21.209  11.164  1.00137.33           C
ATOM    534  C   LEU    67      97.899  22.721   9.857  1.00137.33           C
ATOM    535  O   LEU    67      97.368  22.645   8.750  1.00137.33           O
ATOM    536  N   VAL    68      97.863  23.835  10.618  1.00106.56           N
ATOM    537  CA  VAL    68      97.283  25.073  10.195  1.00106.56           C
ATOM    538  CB  VAL    68      96.885  25.980  11.323  1.00106.56           C
ATOM    539  CG1 VAL    68      95.765  25.315  12.135  1.00106.56           C
ATOM    540  CG2 VAL    68      98.142  26.304  12.150  1.00106.56           C
ATOM    541  C   VAL    68      98.337  25.804   9.438  1.00106.56           C
ATOM    542  O   VAL    68      99.525  25.503   9.548  1.00106.56           O
ATOM    543  N   THR    69      97.912  26.748   8.582  1.00124.82           N
ATOM    544  CA  THR    69      98.866  27.572   7.916  1.00124.82           C
ATOM    545  CB  THR    69      98.940  27.363   6.429  1.00124.82           C
ATOM    546  OG1 THR    69      99.979  28.157   5.876  1.00124.82           O
ATOM    547  CG2 THR    69      97.590  27.709   5.782  1.00124.82           C
ATOM    548  C   THR    69      98.488  28.990   8.209  1.00124.82           C
ATOM    549  O   THR    69      97.398  29.453   7.871  1.00124.82           O
ATOM    550  N   VAL    70      99.381  29.727   8.888  1.00 52.57           N
ATOM    551  CA  VAL    70      99.065  31.093   9.174  1.00 52.57           C
ATOM    552  CB  VAL    70      99.337  31.475  10.601  1.00 52.57           C
ATOM    553  CG1 VAL    70      98.967  32.955  10.792  1.00 52.57           C
ATOM    554  CG2 VAL    70      98.578  30.508  11.524  1.00 52.57           C
ATOM    555  C   VAL    70      99.994  31.875   8.318  1.00 52.57           C
ATOM    556  O   VAL    70     101.195  31.667   8.413  1.00 52.57           O
ATOM    557  N   PRO    71      99.510  32.766   7.500  1.00162.66           N
ATOM    558  CA  PRO    71     100.353  33.470   6.565  1.00162.66           C
ATOM    559  CD  PRO    71      98.281  33.488   7.786  1.00162.66           C
ATOM    560  CB  PRO    71      99.454  34.531   5.938  1.00162.66           C
ATOM    561  CG  PRO    71      98.432  34.831   7.051  1.00162.66           C
ATOM    562  C   PRO    71     101.567  34.094   7.191  1.00162.66           C
ATOM    563  O   PRO    71     102.623  34.090   6.563  1.00162.66           O
ATOM    564  N   ASP    72     101.415  34.704   8.377  1.00 70.65           N
ATOM    565  CA  ASP    72     102.448  35.378   9.115  1.00 70.65           C
ATOM    566  CB  ASP    72     101.864  36.416  10.082  1.00 70.65           C
ATOM    567  CG  ASP    72     101.243  37.505   9.218  1.00 70.65           C
ATOM    568  OD1 ASP    72     101.456  37.461   7.976  1.00 70.65           O
ATOM    569  OD2 ASP    72     100.552  38.393   9.782  1.00 70.65           O
ATOM    570  C   ASP    72     103.338  34.454   9.899  1.00 70.65           C
ATOM    571  O   ASP    72     104.464  34.822  10.230  1.00 70.65           O
ATOM    572  N   GLY    73     102.859  33.237  10.219  1.00 59.70           N
ATOM    573  CA  GLY    73     103.493  32.373  11.182  1.00 59.70           C
ATOM    574  C   GLY    73     104.980  32.238  10.992  1.00 59.70           C
ATOM    575  O   GLY    73     105.537  32.248   9.900  1.00 59.70           O
ATOM    576  N   LYS    74     105.720  32.142  12.104  1.00112.63           N
ATOM    577  CA  LYS    74     107.121  31.975  11.880  1.00112.63           C
ATOM    578  CB  LYS    74     107.934  32.048  13.185  1.00112.63           C
ATOM    579  CG  LYS    74     109.450  32.051  12.984  1.00112.63           C
ATOM    580  CD  LYS    74     110.209  32.562  14.211  1.00112.63           C
ATOM    581  CE  LYS    74     110.009  31.712  15.467  1.00112.63           C
ATOM    582  NZ  LYS    74     110.674  32.353  16.625  1.00112.63           N
ATOM    583  C   LYS    74     107.347  30.634  11.242  1.00112.63           C
ATOM    584  O   LYS    74     107.989  30.527  10.199  1.00112.63           O
ATOM    585  N   LEU    75     106.835  29.561  11.879  1.00 69.03           N
ATOM    586  CA  LEU    75     107.015  28.226  11.377  1.00 69.03           C
ATOM    587  CB  LEU    75     106.776  27.144  12.442  1.00 69.03           C
ATOM    588  CG  LEU    75     106.976  25.715  11.899  1.00 69.03           C
ATOM    589  CD1 LEU    75     108.408  25.508  11.377  1.00 69.03           C
ATOM    590  CD2 LEU    75     106.561  24.660  12.939  1.00 69.03           C
ATOM    591  C   LEU    75     106.141  27.893  10.200  1.00 69.03           C
ATOM    592  O   LEU    75     106.617  27.357   9.202  1.00 69.03           O
ATOM    593  N   SER    76     104.836  28.225  10.283  1.00103.36           N
ATOM    594  CA  SER    76     103.846  27.773   9.332  1.00103.36           C
ATOM    595  CB  SER    76     102.409  28.155   9.738  1.00103.36           C
ATOM    596  OG  SER    76     102.085  27.604  11.006  1.00103.36           O
ATOM    597  C   SER    76     104.063  28.321   7.956  1.00103.36           C
ATOM    598  O   SER    76     103.815  27.620   6.981  1.00103.36           O
ATOM    599  N   PRO    77     104.455  29.546   7.807  1.00170.47           N
ATOM    600  CA  PRO    77     104.671  29.997   6.469  1.00170.47           C
ATOM    601  CD  PRO    77     103.785  30.574   8.559  1.00170.47           C
ATOM    602  CB  PRO    77     104.859  31.494   6.553  1.00170.47           C
ATOM    603  CG  PRO    77     103.884  31.841   7.678  1.00170.47           C
ATOM    604  C   PRO    77     105.746  29.253   5.776  1.00170.47           C
ATOM    605  O   PRO    77     105.702  29.180   4.551  1.00170.47           O
ATOM    606  N   ARG    78     106.766  28.793   6.518  1.00 82.08           N
ATOM    607  CA  ARG    78     107.791  27.997   5.921  1.00 82.08           C
ATOM    608  CB  ARG    78     109.053  27.936   6.795  0.50 82.08           C
ATOM    609  CG  ARG    78     109.587  29.334   7.118  0.50 82.08           C
ATOM    610  CD  ARG    78     110.953  29.351   7.805  0.50 82.08           C
ATOM    611  NE  ARG    78     111.125  30.705   8.405  0.50 82.08           N
ATOM    612  CZ  ARG    78     112.297  31.394   8.274  0.50 82.08           C
ATOM    613  NH1 ARG    78     113.333  30.876   7.550  0.50 82.08           N
ATOM    614  NH2 ARG    78     112.424  32.620   8.859  0.50 82.08           N
ATOM    615  C   ARG    78     107.291  26.597   5.697  1.00 82.08           C
ATOM    616  O   ARG    78     107.483  26.016   4.631  1.00 82.08           O
ATOM    617  N   LEU    79     106.579  26.054   6.708  1.00 82.39           N
ATOM    618  CA  LEU    79     106.142  24.682   6.782  1.00 82.39           C
ATOM    619  CB  LEU    79     105.519  24.358   8.148  1.00 82.39           C
ATOM    620  CG  LEU    79     105.328  22.855   8.397  1.00 82.39           C
ATOM    621  CD1 LEU    79     106.675  22.115   8.376  1.00 82.39           C
ATOM    622  CD2 LEU    79     104.584  22.628   9.714  1.00 82.39           C
ATOM    623  C   LEU    79     105.155  24.368   5.691  1.00 82.39           C
ATOM    624  O   LEU    79     105.103  23.250   5.183  1.00 82.39           O
ATOM    625  N   ALA    80     104.344  25.356   5.284  1.00 54.02           N
ATOM    626  CA  ALA    80     103.340  25.131   4.279  1.00 54.02           C
ATOM    627  CB  ALA    80     102.566  26.410   3.913  1.00 54.02           C
ATOM    628  C   ALA    80     104.016  24.646   3.029  1.00 54.02           C
ATOM    629  O   ALA    80     103.437  23.895   2.247  1.00 54.02           O
ATOM    630  N   ALA    81     105.256  25.113   2.813  1.00 73.81           N
ATOM    631  CA  ALA    81     106.102  24.869   1.678  1.00 73.81           C
ATOM    632  CB  ALA    81     107.399  25.698   1.724  1.00 73.81           C
ATOM    633  C   ALA    81     106.507  23.430   1.518  1.00 73.81           C
ATOM    634  O   ALA    81     106.763  23.016   0.390  1.00 73.81           O
ATOM    635  N   LEU    82     106.602  22.636   2.610  1.00142.27           N
ATOM    636  CA  LEU    82     107.207  21.326   2.548  1.00142.27           C
ATOM    637  CB  LEU    82     107.071  20.475   3.823  1.00142.27           C
ATOM    638  CG  LEU    82     108.010  20.905   4.963  1.00142.27           C
ATOM    639  CD1 LEU    82     107.633  22.271   5.543  1.00142.27           C
ATOM    640  CD2 LEU    82     108.127  19.804   6.023  1.00142.27           C
ATOM    641  C   LEU    82     106.764  20.484   1.394  1.00142.27           C
ATOM    642  O   LEU    82     105.591  20.422   1.028  1.00142.27           O
ATOM    643  N   LYS    83     107.775  19.855   0.758  1.00 97.10           N
ATOM    644  CA  LYS    83     107.608  18.957  -0.344  1.00 97.10           C
ATOM    645  CB  LYS    83     108.312  19.382  -1.650  1.00 97.10           C
ATOM    646  CG  LYS    83     107.638  20.517  -2.427  1.00 97.10           C
ATOM    647  CD  LYS    83     107.868  21.923  -1.871  1.00 97.10           C
ATOM    648  CE  LYS    83     107.259  23.023  -2.748  1.00 97.10           C
ATOM    649  NZ  LYS    83     107.522  24.354  -2.156  1.00 97.10           N
ATOM    650  C   LYS    83     108.242  17.676   0.077  1.00 97.10           C
ATOM    651  O   LYS    83     108.815  17.569   1.161  1.00 97.10           O
ATOM    652  N   PRO    84     108.138  16.686  -0.758  1.00119.85           N
ATOM    653  CA  PRO    84     108.711  15.426  -0.398  1.00119.85           C
ATOM    654  CD  PRO    84     106.971  16.532  -1.611  1.00119.85           C
ATOM    655  CB  PRO    84     108.157  14.416  -1.399  1.00119.85           C
ATOM    656  CG  PRO    84     106.790  15.014  -1.787  1.00119.85           C
ATOM    657  C   PRO    84     110.198  15.519  -0.363  1.00119.85           C
ATOM    658  O   PRO    84     110.779  16.195  -1.211  1.00119.85           O
ATOM    659  N   GLY    85     110.826  14.846   0.619  1.00 22.20           N
ATOM    660  CA  GLY    85     112.254  14.825   0.716  1.00 22.20           C
ATOM    661  C   GLY    85     112.722  15.898   1.654  1.00 22.20           C
ATOM    662  O   GLY    85     113.894  15.922   2.026  1.00 22.20           O
ATOM    663  N   ASP    86     111.826  16.811   2.078  1.00 37.16           N
ATOM    664  CA  ASP    86     112.253  17.861   2.964  1.00 37.16           C
ATOM    665  CB  ASP    86     111.219  18.989   3.148  1.00 37.16           C
ATOM    666  CG  ASP    86     111.221  19.861   1.899  1.00 37.16           C
ATOM    667  OD1 ASP    86     112.278  19.901   1.212  1.00 37.16           O
ATOM    668  OD2 ASP    86     110.174  20.502   1.616  1.00 37.16           O
ATOM    669  C   ASP    86     112.519  17.275   4.314  1.00 37.16           C
ATOM    670  O   ASP    86     111.936  16.261   4.691  1.00 37.16           O
ATOM    671  N   GLU    87     113.444  17.903   5.068  1.00 84.89           N
ATOM    672  CA  GLU    87     113.788  17.437   6.381  1.00 84.89           C
ATOM    673  CB  GLU    87     115.264  17.695   6.730  1.00 84.89           C
ATOM    674  CG  GLU    87     115.697  17.139   8.088  1.00 84.89           C
ATOM    675  CD  GLU    87     117.195  17.382   8.227  1.00 84.89           C
ATOM    676  OE1 GLU    87     117.957  16.857   7.374  1.00 84.89           O
ATOM    677  OE2 GLU    87     117.596  18.098   9.184  1.00 84.89           O
ATOM    678  C   GLU    87     112.930  18.136   7.392  1.00 84.89           C
ATOM    679  O   GLU    87     112.538  19.287   7.204  1.00 84.89           O
ATOM    680  N   VAL    88     112.599  17.430   8.495  1.00 39.53           N
ATOM    681  CA  VAL    88     111.833  18.013   9.562  1.00 39.53           C
ATOM    682  CB  VAL    88     110.403  17.559   9.582  1.00 39.53           C
ATOM    683  CG1 VAL    88     109.716  18.154  10.824  1.00 39.53           C
ATOM    684  CG2 VAL    88     109.745  17.958   8.251  1.00 39.53           C
ATOM    685  C   VAL    88     112.459  17.552  10.847  1.00 39.53           C
ATOM    686  O   VAL    88     112.848  16.393  10.970  1.00 39.53           O
ATOM    687  N   GLN    89     112.591  18.454  11.842  1.00 86.34           N
ATOM    688  CA  GLN    89     113.167  18.069  13.104  1.00 86.34           C
ATOM    689  CB  GLN    89     113.990  19.182  13.780  1.00 86.34           C
ATOM    690  CG  GLN    89     115.353  19.448  13.129  1.00 86.34           C
ATOM    691  CD  GLN    89     115.150  20.159  11.797  1.00 86.34           C
ATOM    692  OE1 GLN    89     114.051  20.602  11.470  1.00 86.34           O
ATOM    693  NE2 GLN    89     116.251  20.281  11.008  1.00 86.34           N
ATOM    694  C   GLN    89     112.063  17.683  14.047  1.00 86.34           C
ATOM    695  O   GLN    89     110.977  18.259  13.999  1.00 86.34           O
ATOM    696  N   VAL    90     112.328  16.692  14.935  1.00 53.22           N
ATOM    697  CA  VAL    90     111.343  16.216  15.874  1.00 53.22           C
ATOM    698  CB  VAL    90     110.752  14.900  15.454  1.00 53.22           C
ATOM    699  CG1 VAL    90     109.748  14.425  16.517  1.00 53.22           C
ATOM    700  CG2 VAL    90     110.145  15.073  14.051  1.00 53.22           C
ATOM    701  C   VAL    90     112.007  16.010  17.223  1.00 53.22           C
ATOM    702  O   VAL    90     113.221  15.820  17.296  1.00 53.22           O
ATOM    703  N   VAL    91     111.209  16.028  18.324  1.00129.30           N
ATOM    704  CA  VAL    91     111.690  15.902  19.690  1.00129.30           C
ATOM    705  CB  VAL    91     111.442  17.135  20.511  1.00129.30           C
ATOM    706  CG1 VAL    91     112.212  18.314  19.891  1.00129.30           C
ATOM    707  CG2 VAL    91     109.925  17.364  20.594  1.00129.30           C
ATOM    708  C   VAL    91     110.964  14.753  20.385  1.00129.30           C
ATOM    709  O   VAL    91     110.346  13.926  19.716  1.00129.30           O
ATOM    710  N   SER    92     111.091  14.631  21.745  1.00117.27           N
ATOM    711  CA  SER    92     110.446  13.611  22.566  1.00117.27           C
ATOM    712  CB  SER    92     111.164  13.356  23.904  1.00117.27           C
ATOM    713  OG  SER    92     110.473  12.363  24.646  1.00117.27           O
ATOM    714  C   SER    92     109.027  14.037  22.896  1.00117.27           C
ATOM    715  O   SER    92     108.755  15.228  23.031  1.00117.27           O
ATOM    716  N   GLU    93     108.098  13.057  23.079  1.00 93.45           N
ATOM    717  CA  GLU    93     106.671  13.277  23.263  1.00 93.45           C
ATOM    718  CB  GLU    93     105.807  12.049  22.933  1.00 93.45           C
ATOM    719  CG  GLU    93     105.749  11.644  21.459  1.00 93.45           C
ATOM    720  CD  GLU    93     106.963  10.789  21.132  1.00 93.45           C
ATOM    721  OE1 GLU    93     107.844  10.635  22.021  1.00 93.45           O
ATOM    722  OE2 GLU    93     107.024  10.278  19.984  1.00 93.45           O
ATOM    723  C   GLU    93     106.283  13.645  24.676  1.00 93.45           C
ATOM    724  O   GLU    93     106.965  13.305  25.640  1.00 93.45           O
ATOM    725  N   ALA    94     105.122  14.342  24.810  1.00 55.28           N
ATOM    726  CA  ALA    94     104.527  14.776  26.055  1.00 55.28           C
ATOM    727  CB  ALA    94     104.953  16.193  26.479  1.00 55.28           C
ATOM    728  C   ALA    94     103.040  14.805  25.821  1.00 55.28           C
ATOM    729  O   ALA    94     102.606  14.733  24.672  1.00 55.28           O
ATOM    730  N   ALA    95     102.200  14.926  26.881  1.00129.87           N
ATOM    731  CA  ALA    95     100.799  14.775  26.576  1.00129.87           C
ATOM    732  CB  ALA    95     100.402  13.318  26.282  1.00129.87           C
ATOM    733  C   ALA    95      99.887  15.244  27.663  1.00129.87           C
ATOM    734  O   ALA    95     100.176  16.194  28.370  1.00129.87           O
ATOM    735  N   GLY    96      98.747  14.540  27.837  1.00213.48           N
ATOM    736  CA  GLY    96      97.663  14.905  28.712  1.00213.48           C
ATOM    737  C   GLY    96      96.433  14.289  28.118  1.00213.48           C
ATOM    738  O   GLY    96      95.518  13.887  28.831  1.00213.48           O
ATOM    739  N   PHE    97      96.437  14.144  26.785  1.00222.98           N
ATOM    740  CA  PHE    97      95.446  13.538  25.933  1.00222.98           C
ATOM    741  CB  PHE    97      95.586  13.829  24.428  1.00222.98           C
ATOM    742  CG  PHE    97      95.015  15.160  24.095  1.00222.98           C
ATOM    743  CD1 PHE    97      93.671  15.392  24.280  1.00222.98           C
ATOM    744  CD2 PHE    97      95.800  16.144  23.545  1.00222.98           C
ATOM    745  CE1 PHE    97      93.120  16.610  23.963  1.00222.98           C
ATOM    746  CE2 PHE    97      95.255  17.362  23.223  1.00222.98           C
ATOM    747  CZ  PHE    97      93.916  17.598  23.435  1.00222.98           C
ATOM    748  C   PHE    97      95.513  12.041  26.028  1.00222.98           C
ATOM    749  O   PHE    97      95.045  11.364  25.111  1.00222.98           O
ATOM    750  N   PHE    98      96.303  11.494  26.972  1.00186.19           N
ATOM    751  CA  PHE    98      96.477  10.061  27.041  1.00186.19           C
ATOM    752  CB  PHE    98      97.800   9.659  27.720  1.00186.19           C
ATOM    753  CG  PHE    98      98.012   8.193  27.542  1.00186.19           C
ATOM    754  CD1 PHE    98      98.373   7.684  26.315  1.00186.19           C
ATOM    755  CD2 PHE    98      97.882   7.329  28.604  1.00186.19           C
ATOM    756  CE1 PHE    98      98.575   6.335  26.146  1.00186.19           C
ATOM    757  CE2 PHE    98      98.083   5.979  28.440  1.00186.19           C
ATOM    758  CZ  PHE    98      98.427   5.477  27.209  1.00186.19           C
ATOM    759  C   PHE    98      95.340   9.336  27.716  1.00186.19           C
ATOM    760  O   PHE    98      94.621   9.867  28.561  1.00186.19           O
ATOM    761  N   VAL    99      95.180   8.050  27.325  1.00113.01           N
ATOM    762  CA  VAL    99      94.134   7.157  27.750  1.00113.01           C
ATOM    763  CB  VAL    99      94.171   5.851  27.010  1.00113.01           C
ATOM    764  CG1 VAL    99      95.477   5.119  27.359  1.00113.01           C
ATOM    765  CG2 VAL    99      92.900   5.059  27.354  1.00113.01           C
ATOM    766  C   VAL    99      94.199   6.864  29.229  1.00113.01           C
ATOM    767  O   VAL    99      93.171   6.742  29.892  1.00113.01           O
ATOM    768  N   LEU   100      95.403   6.732  29.809  1.00 96.08           N
ATOM    769  CA  LEU   100      95.473   6.341  31.192  1.00 96.08           C
ATOM    770  CB  LEU   100      96.927   6.133  31.674  1.00 96.08           C
ATOM    771  CG  LEU   100      97.121   5.461  33.060  1.00 96.08           C
ATOM    772  CD1 LEU   100      98.618   5.324  33.380  1.00 96.08           C
ATOM    773  CD2 LEU   100      96.373   6.165  34.206  1.00 96.08           C
ATOM    774  C   LEU   100      94.816   7.388  32.043  1.00 96.08           C
ATOM    775  O   LEU   100      94.058   7.059  32.952  1.00 96.08           O
ATOM    776  N   ASP   101      95.092   8.676  31.771  1.00 63.75           N
ATOM    777  CA  ASP   101      94.550   9.761  32.544  1.00 63.75           C
ATOM    778  CB  ASP   101      95.182  11.121  32.207  1.00 63.75           C
ATOM    779  CG  ASP   101      96.598  11.116  32.768  1.00 63.75           C
ATOM    780  OD1 ASP   101      96.987  10.083  33.378  1.00 63.75           O
ATOM    781  OD2 ASP   101      97.306  12.145  32.604  1.00 63.75           O
ATOM    782  C   ASP   101      93.092   9.855  32.290  1.00 63.75           C
ATOM    783  O   ASP   101      92.329  10.388  33.099  1.00 63.75           O
ATOM    784  N   GLU   102      92.665   9.364  31.122  1.00195.29           N
ATOM    785  CA  GLU   102      91.290   9.518  30.843  1.00195.29           C
ATOM    786  CB  GLU   102      90.864   9.327  29.373  1.00195.29           C
ATOM    787  CG  GLU   102      90.936   7.903  28.834  1.00195.29           C
ATOM    788  CD  GLU   102      90.587   7.978  27.358  1.00195.29           C
ATOM    789  OE1 GLU   102      89.771   8.867  26.995  1.00195.29           O
ATOM    790  OE2 GLU   102      91.140   7.160  26.574  1.00195.29           O
ATOM    791  C   GLU   102      90.543   8.612  31.691  1.00195.29           C
ATOM    792  O   GLU   102      91.057   7.607  32.195  1.00195.29           O
ATOM    793  N   VAL   103      89.266   9.001  31.750  1.00 96.98           N
ATOM    794  CA  VAL   103      88.272   8.601  32.659  1.00 96.98           C
ATOM    795  CB  VAL   103      86.895   8.678  32.118  1.00 96.98           C
ATOM    796  CG1 VAL   103      85.892   8.651  33.280  1.00 96.98           C
ATOM    797  CG2 VAL   103      86.848   9.895  31.210  1.00 96.98           C
ATOM    798  C   VAL   103      88.513   7.251  33.099  1.00 96.98           C
ATOM    799  O   VAL   103      88.904   6.324  32.388  1.00 96.98           O
ATOM    800  N   PRO   104      88.246   7.239  34.360  1.00197.86           N
ATOM    801  CA  PRO   104      88.208   6.026  35.076  1.00197.86           C
ATOM    802  CD  PRO   104      88.268   8.417  35.209  1.00197.86           C
ATOM    803  CB  PRO   104      87.784   6.403  36.494  1.00197.86           C
ATOM    804  CG  PRO   104      88.281   7.859  36.643  1.00197.86           C
ATOM    805  C   PRO   104      87.188   5.334  34.237  1.00197.86           C
ATOM    806  O   PRO   104      86.230   5.994  33.837  1.00197.86           O
ATOM    807  N   HIS   105      87.393   4.036  33.956  1.00 85.30           N
ATOM    808  CA  HIS   105      86.688   3.304  32.937  1.00 85.30           C
ATOM    809  ND1 HIS   105      88.604   0.888  31.604  1.00 85.30           N
ATOM    810  CG  HIS   105      88.153   1.245  32.855  1.00 85.30           C
ATOM    811  CB  HIS   105      86.775   1.779  33.121  1.00 85.30           C
ATOM    812  NE2 HIS   105      90.280   0.507  33.014  1.00 85.30           N
ATOM    813  CD2 HIS   105      89.190   1.007  33.705  1.00 85.30           C
ATOM    814  CE1 HIS   105      89.881   0.453  31.756  1.00 85.30           C
ATOM    815  C   HIS   105      85.251   3.702  32.805  1.00 85.30           C
ATOM    816  O   HIS   105      84.539   3.880  33.792  1.00 85.30           O
ATOM    817  N   CYS   106      84.827   3.947  31.544  1.00 61.40           N
ATOM    818  CA  CYS   106      83.464   4.311  31.281  1.00 61.40           C
ATOM    819  CB  CYS   106      83.177   5.815  31.252  1.00 61.40           C
ATOM    820  SG  CYS   106      83.636   6.630  32.802  1.00 61.40           S
ATOM    821  C   CYS   106      83.076   3.766  29.942  1.00 61.40           C
ATOM    822  O   CYS   106      83.865   3.100  29.277  1.00 61.40           O
ATOM    823  N   GLU   107      81.795   3.978  29.573  1.00 65.45           N
ATOM    824  CA  GLU   107      81.197   3.512  28.349  1.00 65.45           C
ATOM    825  CB  GLU   107      79.663   3.525  28.423  1.00 65.45           C
ATOM    826  CG  GLU   107      79.108   2.511  29.424  1.00 65.45           C
ATOM    827  CD  GLU   107      77.595   2.684  29.489  1.00 65.45           C
ATOM    828  OE1 GLU   107      76.962   2.827  28.408  1.00 65.45           O
ATOM    829  OE2 GLU   107      77.054   2.674  30.626  1.00 65.45           O
ATOM    830  C   GLU   107      81.574   4.280  27.109  1.00 65.45           C
ATOM    831  O   GLU   107      81.882   3.674  26.085  1.00 65.45           O
ATOM    832  N   THR   108      81.567   5.631  27.147  1.00113.83           N
ATOM    833  CA  THR   108      81.729   6.331  25.898  1.00113.83           C
ATOM    834  CB  THR   108      80.514   7.115  25.497  1.00113.83           C
ATOM    835  OG1 THR   108      80.693   7.674  24.204  1.00113.83           O
ATOM    836  CG2 THR   108      80.299   8.234  26.529  1.00113.83           C
ATOM    837  C   THR   108      82.853   7.311  25.970  1.00113.83           C
ATOM    838  O   THR   108      83.163   7.859  27.026  1.00113.83           O
ATOM    839  N   LEU   109      83.499   7.546  24.808  1.00 63.66           N
ATOM    840  CA  LEU   109      84.573   8.488  24.719  1.00 63.66           C
ATOM    841  CB  LEU   109      85.883   7.872  24.196  1.00 63.66           C
ATOM    842  CG  LEU   109      87.051   8.872  24.089  1.00 63.66           C
ATOM    843  CD1 LEU   109      87.439   9.423  25.468  1.00 63.66           C
ATOM    844  CD2 LEU   109      88.248   8.268  23.337  1.00 63.66           C
ATOM    845  C   LEU   109      84.173   9.547  23.742  1.00 63.66           C
ATOM    846  O   LEU   109      83.978   9.274  22.558  1.00 63.66           O
ATOM    847  N   TRP   110      84.052  10.800  24.219  1.00 63.76           N
ATOM    848  CA  TRP   110      83.689  11.863  23.327  1.00 63.76           C
ATOM    849  CB  TRP   110      82.698  12.882  23.931  1.00 63.76           C
ATOM    850  CG  TRP   110      81.300  12.346  24.145  1.00 63.76           C
ATOM    851  CD2 TRP   110      80.178  12.665  23.307  1.00 63.76           C
ATOM    852  CD1 TRP   110      80.830  11.520  25.122  1.00 63.76           C
ATOM    853  NE1 TRP   110      79.485  11.293  24.940  1.00 63.76           N
ATOM    854  CE2 TRP   110      79.071  11.995  23.826  1.00 63.76           C
ATOM    855  CE3 TRP   110      80.079  13.454  22.196  1.00 63.76           C
ATOM    856  CZ2 TRP   110      77.842  12.101  23.238  1.00 63.76           C
ATOM    857  CZ3 TRP   110      78.840  13.559  21.605  1.00 63.76           C
ATOM    858  CH2 TRP   110      77.745  12.895  22.116  1.00 63.76           C
ATOM    859  C   TRP   110      84.944  12.608  23.010  1.00 63.76           C
ATOM    860  O   TRP   110      85.684  13.009  23.908  1.00 63.76           O
ATOM    861  N   MET   111      85.229  12.779  21.704  1.00 75.54           N
ATOM    862  CA  MET   111      86.386  13.522  21.294  1.00 75.54           C
ATOM    863  CB  MET   111      87.140  12.874  20.124  1.00 75.54           C
ATOM    864  CG  MET   111      87.708  11.491  20.445  1.00 75.54           C
ATOM    865  SD  MET   111      88.565  10.703  19.049  1.00 75.54           S
ATOM    866  CE  MET   111      88.534   9.039  19.774  1.00 75.54           C
ATOM    867  C   MET   111      85.851  14.823  20.791  1.00 75.54           C
ATOM    868  O   MET   111      85.316  14.898  19.686  1.00 75.54           O
ATOM    869  N   LEU   112      85.998  15.892  21.595  1.00 62.96           N
ATOM    870  CA  LEU   112      85.432  17.155  21.226  1.00 62.96           C
ATOM    871  CB  LEU   112      84.814  17.872  22.435  1.00 62.96           C
ATOM    872  CG  LEU   112      83.736  17.027  23.143  1.00 62.96           C
ATOM    873  CD1 LEU   112      83.133  17.771  24.346  1.00 62.96           C
ATOM    874  CD2 LEU   112      82.671  16.539  22.149  1.00 62.96           C
ATOM    875  C   LEU   112      86.525  18.027  20.691  1.00 62.96           C
ATOM    876  O   LEU   112      87.412  18.448  21.434  1.00 62.96           O
ATOM    877  N   ALA   113      86.464  18.353  19.381  1.00 48.61           N
ATOM    878  CA  ALA   113      87.536  19.116  18.810  1.00 48.61           C
ATOM    879  CB  ALA   113      88.537  18.256  18.022  1.00 48.61           C
ATOM    880  C   ALA   113      87.018  20.151  17.868  1.00 48.61           C
ATOM    881  O   ALA   113      85.885  20.095  17.388  1.00 48.61           O
ATOM    882  N   THR   114      87.870  21.166  17.628  1.00108.57           N
ATOM    883  CA  THR   114      87.581  22.209  16.697  1.00108.57           C
ATOM    884  CB  THR   114      87.249  23.506  17.377  1.00108.57           C
ATOM    885  OG1 THR   114      86.765  24.453  16.439  1.00108.57           O
ATOM    886  CG2 THR   114      88.508  24.038  18.081  1.00108.57           C
ATOM    887  C   THR   114      88.835  22.405  15.897  1.00108.57           C
ATOM    888  O   THR   114      89.940  22.367  16.435  1.00108.57           O
ATOM    889  N   GLY   115      88.699  22.578  14.570  1.00 37.92           N
ATOM    890  CA  GLY   115      89.831  22.860  13.732  1.00 37.92           C
ATOM    891  C   GLY   115      90.836  21.744  13.783  1.00 37.92           C
ATOM    892  O   GLY   115      90.511  20.562  13.697  1.00 37.92           O
ATOM    893  N   THR   116      92.114  22.144  13.926  1.00 78.65           N
ATOM    894  CA  THR   116      93.292  21.322  13.951  1.00 78.65           C
ATOM    895  CB  THR   116      94.538  22.136  13.767  1.00 78.65           C
ATOM    896  OG1 THR   116      94.544  23.242  14.655  1.00 78.65           O
ATOM    897  CG2 THR   116      94.566  22.630  12.312  1.00 78.65           C
ATOM    898  C   THR   116      93.331  20.484  15.195  1.00 78.65           C
ATOM    899  O   THR   116      94.101  19.533  15.299  1.00 78.65           O
ATOM    900  N   ALA   117      92.491  20.834  16.176  1.00 71.60           N
ATOM    901  CA  ALA   117      92.384  20.179  17.446  1.00 71.60           C
ATOM    902  CB  ALA   117      91.291  20.821  18.278  1.00 71.60           C
ATOM    903  C   ALA   117      92.058  18.723  17.243  1.00 71.60           C
ATOM    904  O   ALA   117      92.238  17.895  18.134  1.00 71.60           O
ATOM    905  N   ILE   118      91.479  18.392  16.082  1.00117.50           N
ATOM    906  CA  ILE   118      91.137  17.050  15.701  1.00117.50           C
ATOM    907  CB  ILE   118      90.460  16.994  14.359  1.00117.50           C
ATOM    908  CG1 ILE   118      89.929  15.577  14.082  1.00117.50           C
ATOM    909  CG2 ILE   118      91.439  17.528  13.299  1.00117.50           C
ATOM    910  CD1 ILE   118      88.967  15.506  12.895  1.00117.50           C
ATOM    911  C   ILE   118      92.374  16.184  15.639  1.00117.50           C
ATOM    912  O   ILE   118      92.291  14.966  15.790  1.00117.50           O
ATOM    913  N   GLY   119      93.563  16.774  15.401  1.00 60.18           N
ATOM    914  CA  GLY   119      94.732  15.982  15.107  1.00 60.18           C
ATOM    915  C   GLY   119      95.029  14.895  16.114  1.00 60.18           C
ATOM    916  O   GLY   119      95.215  13.759  15.679  1.00 60.18           O
ATOM    917  N   PRO   120      95.111  15.093  17.403  1.00 82.45           N
ATOM    918  CA  PRO   120      95.418  14.018  18.318  1.00 82.45           C
ATOM    919  CD  PRO   120      94.658  16.299  18.073  1.00 82.45           C
ATOM    920  CB  PRO   120      95.455  14.677  19.697  1.00 82.45           C
ATOM    921  CG  PRO   120      94.508  15.885  19.548  1.00 82.45           C
ATOM    922  C   PRO   120      94.380  12.938  18.241  1.00 82.45           C
ATOM    923  O   PRO   120      94.685  11.771  18.485  1.00 82.45           O
ATOM    924  N   TYR   121      93.137  13.322  17.924  1.00 90.83           N
ATOM    925  CA  TYR   121      92.014  12.436  17.856  1.00 90.83           C
ATOM    926  CB  TYR   121      90.677  13.189  17.773  1.00 90.83           C
ATOM    927  CG  TYR   121      90.645  14.039  19.001  1.00 90.83           C
ATOM    928  CD1 TYR   121      90.618  13.465  20.252  1.00 90.83           C
ATOM    929  CD2 TYR   121      90.634  15.412  18.905  1.00 90.83           C
ATOM    930  CE1 TYR   121      90.590  14.244  21.387  1.00 90.83           C
ATOM    931  CE2 TYR   121      90.604  16.197  20.035  1.00 90.83           C
ATOM    932  CZ  TYR   121      90.583  15.613  21.279  1.00 90.83           C
ATOM    933  OH  TYR   121      90.554  16.416  22.440  1.00 90.83           O
ATOM    934  C   TYR   121      92.164  11.498  16.702  1.00 90.83           C
ATOM    935  O   TYR   121      91.622  10.394  16.730  1.00 90.83           O
ATOM    936  N   LEU   122      92.849  11.927  15.624  1.00109.63           N
ATOM    937  CA  LEU   122      93.021  11.032  14.515  1.00109.63           C
ATOM    938  CB  LEU   122      93.839  11.588  13.336  1.00109.63           C
ATOM    939  CG  LEU   122      93.129  12.642  12.468  1.00109.63           C
ATOM    940  CD1 LEU   122      93.036  14.017  13.143  1.00109.63           C
ATOM    941  CD2 LEU   122      93.777  12.701  11.081  1.00109.63           C
ATOM    942  C   LEU   122      93.770   9.836  15.001  1.00109.63           C
ATOM    943  O   LEU   122      93.502   8.717  14.568  1.00109.63           O
ATOM    944  N   SER   123      94.765  10.036  15.885  1.00 92.10           N
ATOM    945  CA  SER   123      95.511   8.904  16.351  1.00 92.10           C
ATOM    946  CB  SER   123      96.795   9.266  17.124  1.00 92.10           C
ATOM    947  OG  SER   123      96.498   9.933  18.340  1.00 92.10           O
ATOM    948  C   SER   123      94.634   8.058  17.225  1.00 92.10           C
ATOM    949  O   SER   123      94.696   6.831  17.181  1.00 92.10           O
ATOM    950  N   ILE   124      93.756   8.695  18.021  1.00 99.28           N
ATOM    951  CA  ILE   124      92.925   7.980  18.947  1.00 99.28           C
ATOM    952  CB  ILE   124      92.054   8.897  19.757  1.00 99.28           C
ATOM    953  CG1 ILE   124      92.925   9.890  20.543  1.00 99.28           C
ATOM    954  CG2 ILE   124      91.168   8.027  20.662  1.00 99.28           C
ATOM    955  CD1 ILE   124      93.898   9.214  21.507  1.00 99.28           C
ATOM    956  C   ILE   124      92.023   7.039  18.209  1.00 99.28           C
ATOM    957  O   ILE   124      91.844   5.893  18.619  1.00 99.28           O
ATOM    958  N   LEU   125      91.435   7.501  17.092  1.00173.27           N
ATOM    959  CA  LEU   125      90.502   6.715  16.336  1.00173.27           C
ATOM    960  CB  LEU   125      89.847   7.500  15.183  1.00173.27           C
ATOM    961  CG  LEU   125      90.812   7.985  14.080  1.00173.27           C
ATOM    962  CD1 LEU   125      91.294   6.852  13.151  1.00173.27           C
ATOM    963  CD2 LEU   125      90.183   9.151  13.312  1.00173.27           C
ATOM    964  C   LEU   125      91.190   5.516  15.763  1.00173.27           C
ATOM    965  O   LEU   125      90.560   4.502  15.490  1.00173.27           O
ATOM    966  N   ARG   126      92.486   5.650  15.461  1.00 95.19           N
ATOM    967  CA  ARG   126      93.332   4.622  14.919  1.00 95.19           C
ATOM    968  CB  ARG   126      94.671   5.160  14.390  1.00 95.19           C
ATOM    969  CG  ARG   126      94.587   5.940  13.079  1.00 95.19           C
ATOM    970  CD  ARG   126      95.957   6.424  12.601  1.00 95.19           C
ATOM    971  NE  ARG   126      95.785   6.981  11.232  1.00 95.19           N
ATOM    972  CZ  ARG   126      95.929   6.163  10.149  1.00 95.19           C
ATOM    973  NH1 ARG   126      96.226   4.842  10.325  1.00 95.19           N
ATOM    974  NH2 ARG   126      95.774   6.667   8.890  1.00 95.19           N
ATOM    975  C   ARG   126      93.715   3.591  15.942  1.00 95.19           C
ATOM    976  O   ARG   126      94.171   2.515  15.559  1.00 95.19           O
ATOM    977  N   LEU   127      93.643   3.895  17.255  1.00153.03           N
ATOM    978  CA  LEU   127      94.203   2.980  18.216  1.00153.03           C
ATOM    979  CB  LEU   127      94.748   3.661  19.482  1.00153.03           C
ATOM    980  CG  LEU   127      95.343   2.662  20.491  1.00153.03           C
ATOM    981  CD1 LEU   127      96.583   1.965  19.907  1.00153.03           C
ATOM    982  CD2 LEU   127      95.616   3.326  21.849  1.00153.03           C
ATOM    983  C   LEU   127      93.211   1.948  18.660  1.00153.03           C
ATOM    984  O   LEU   127      92.080   2.247  19.042  1.00153.03           O
ATOM    985  N   GLY   128      93.660   0.678  18.651  1.00 34.54           N
ATOM    986  CA  GLY   128      92.864  -0.450  19.037  1.00 34.54           C
ATOM    987  C   GLY   128      92.490  -0.325  20.481  1.00 34.54           C
ATOM    988  O   GLY   128      91.391  -0.708  20.880  1.00 34.54           O
ATOM    989  N   LYS   129      93.402   0.214  21.311  1.00112.31           N
ATOM    990  CA  LYS   129      93.162   0.289  22.726  1.00112.31           C
ATOM    991  CB  LYS   129      94.336   0.859  23.541  1.00112.31           C
ATOM    992  CG  LYS   129      95.558  -0.061  23.552  1.00112.31           C
ATOM    993  CD  LYS   129      96.741   0.486  24.353  1.00112.31           C
ATOM    994  CE  LYS   129      97.103   1.939  24.044  1.00112.31           C
ATOM    995  NZ  LYS   129      98.162   2.394  24.974  1.00112.31           N
ATOM    996  C   LYS   129      91.961   1.135  22.986  1.00112.31           C
ATOM    997  O   LYS   129      91.212   0.889  23.930  1.00112.31           O
ATOM    998  N   ASP   130      91.736   2.169  22.160  1.00 61.08           N
ATOM    999  CA  ASP   130      90.600   3.006  22.403  1.00 61.08           C
ATOM   1000  CB  ASP   130      90.513   4.191  21.431  1.00 61.08           C
ATOM   1001  CG  ASP   130      91.530   5.208  21.935  1.00 61.08           C
ATOM   1002  OD1 ASP   130      91.445   5.567  23.141  1.00 61.08           O
ATOM   1003  OD2 ASP   130      92.409   5.628  21.137  1.00 61.08           O
ATOM   1004  C   ASP   130      89.362   2.168  22.322  1.00 61.08           C
ATOM   1005  O   ASP   130      88.432   2.356  23.105  1.00 61.08           O
ATOM   1006  N   LEU   131      89.322   1.213  21.376  1.00103.12           N
ATOM   1007  CA  LEU   131      88.188   0.347  21.206  1.00103.12           C
ATOM   1008  CB  LEU   131      88.283  -0.542  19.954  1.00103.12           C
ATOM   1009  CG  LEU   131      88.227   0.241  18.630  1.00103.12           C
ATOM   1010  CD1 LEU   131      86.853   0.899  18.425  1.00103.12           C
ATOM   1011  CD2 LEU   131      89.385   1.245  18.526  1.00103.12           C
ATOM   1012  C   LEU   131      88.046  -0.570  22.378  1.00103.12           C
ATOM   1013  O   LEU   131      86.935  -0.934  22.757  1.00103.12           O
ATOM   1014  N   ASP   132      89.169  -1.012  22.968  1.00 41.80           N
ATOM   1015  CA  ASP   132      89.062  -1.937  24.058  1.00 41.80           C
ATOM   1016  CB  ASP   132      90.431  -2.342  24.630  1.00 41.80           C
ATOM   1017  CG  ASP   132      91.162  -3.182  23.593  1.00 41.80           C
ATOM   1018  OD1 ASP   132      90.513  -4.067  22.975  1.00 41.80           O
ATOM   1019  OD2 ASP   132      92.384  -2.939  23.399  1.00 41.80           O
ATOM   1020  C   ASP   132      88.313  -1.273  25.169  1.00 41.80           C
ATOM   1021  O   ASP   132      87.443  -1.876  25.795  1.00 41.80           O
ATOM   1022  N   ARG   133      88.657  -0.002  25.435  1.00 94.25           N
ATOM   1023  CA  ARG   133      88.119   0.777  26.512  1.00 94.25           C
ATOM   1024  CB  ARG   133      88.950   2.032  26.817  1.00 94.25           C
ATOM   1025  CG  ARG   133      90.267   1.710  27.521  1.00 94.25           C
ATOM   1026  CD  ARG   133      90.978   2.940  28.086  1.00 94.25           C
ATOM   1027  NE  ARG   133      92.119   2.452  28.907  1.00 94.25           N
ATOM   1028  CZ  ARG   133      92.546   3.182  29.979  1.00 94.25           C
ATOM   1029  NH1 ARG   133      91.928   4.356  30.302  1.00 94.25           N
ATOM   1030  NH2 ARG   133      93.593   2.737  30.731  1.00 94.25           N
ATOM   1031  C   ARG   133      86.686   1.220  26.355  1.00 94.25           C
ATOM   1032  O   ARG   133      86.001   1.376  27.365  1.00 94.25           O
ATOM   1033  N   PHE   134      86.181   1.482  25.130  1.00 83.11           N
ATOM   1034  CA  PHE   134      84.876   2.099  25.084  1.00 83.11           C
ATOM   1035  CB  PHE   134      84.917   3.514  24.484  1.00 83.11           C
ATOM   1036  CG  PHE   134      85.941   4.317  25.209  1.00 83.11           C
ATOM   1037  CD1 PHE   134      87.258   4.244  24.820  1.00 83.11           C
ATOM   1038  CD2 PHE   134      85.603   5.138  26.258  1.00 83.11           C
ATOM   1039  CE1 PHE   134      88.230   4.974  25.462  1.00 83.11           C
ATOM   1040  CE2 PHE   134      86.569   5.872  26.906  1.00 83.11           C
ATOM   1041  CZ  PHE   134      87.883   5.791  26.511  1.00 83.11           C
ATOM   1042  C   PHE   134      83.901   1.369  24.207  1.00 83.11           C
ATOM   1043  O   PHE   134      84.269   0.671  23.263  1.00 83.11           O
ATOM   1044  N   LYS   135      82.600   1.512  24.553  1.00126.65           N
ATOM   1045  CA  LYS   135      81.486   1.018  23.789  1.00126.65           C
ATOM   1046  CB  LYS   135      80.159   1.199  24.546  1.00126.65           C
ATOM   1047  CG  LYS   135      78.898   1.022  23.693  1.00126.65           C
ATOM   1048  CD  LYS   135      78.633  -0.402  23.207  1.00126.65           C
ATOM   1049  CE  LYS   135      77.310  -0.532  22.447  1.00126.65           C
ATOM   1050  NZ  LYS   135      77.168  -1.902  21.906  1.00126.65           N
ATOM   1051  C   LYS   135      81.375   1.806  22.522  1.00126.65           C
ATOM   1052  O   LYS   135      81.271   1.240  21.434  1.00126.65           O
ATOM   1053  N   ASN   136      81.398   3.152  22.634  1.00 94.83           N
ATOM   1054  CA  ASN   136      81.285   3.947  21.447  1.00 94.83           C
ATOM   1055  CB  ASN   136      79.883   4.533  21.191  1.00 94.83           C
ATOM   1056  CG  ASN   136      79.568   5.568  22.257  1.00 94.83           C
ATOM   1057  OD1 ASN   136      79.836   5.362  23.439  1.00 94.83           O
ATOM   1058  ND2 ASN   136      78.988   6.719  21.824  1.00 94.83           N
ATOM   1059  C   ASN   136      82.249   5.080  21.559  1.00 94.83           C
ATOM   1060  O   ASN   136      82.590   5.524  22.656  1.00 94.83           O
ATOM   1061  N   LEU   137      82.741   5.547  20.397  1.00162.33           N
ATOM   1062  CA  LEU   137      83.655   6.646  20.348  1.00162.33           C
ATOM   1063  CB  LEU   137      84.994   6.305  19.672  1.00162.33           C
ATOM   1064  CG  LEU   137      85.805   5.247  20.441  1.00162.33           C
ATOM   1065  CD1 LEU   137      86.235   5.766  21.822  1.00162.33           C
ATOM   1066  CD2 LEU   137      85.046   3.914  20.520  1.00162.33           C
ATOM   1067  C   LEU   137      83.000   7.675  19.490  1.00162.33           C
ATOM   1068  O   LEU   137      82.572   7.377  18.376  1.00162.33           O
ATOM   1069  N   VAL   138      82.894   8.921  19.983  1.00107.42           N
ATOM   1070  CA  VAL   138      82.236   9.908  19.178  1.00107.42           C
ATOM   1071  CB  VAL   138      81.054  10.523  19.864  1.00107.42           C
ATOM   1072  CG1 VAL   138      81.516  11.071  21.222  1.00107.42           C
ATOM   1073  CG2 VAL   138      80.443  11.583  18.932  1.00107.42           C
ATOM   1074  C   VAL   138      83.207  10.997  18.837  1.00107.42           C
ATOM   1075  O   VAL   138      83.705  11.712  19.706  1.00107.42           O
ATOM   1076  N   LEU   139      83.485  11.165  17.530  1.00 52.88           N
ATOM   1077  CA  LEU   139      84.399  12.185  17.108  1.00 52.88           C
ATOM   1078  CB  LEU   139      85.310  11.744  15.948  1.00 52.88           C
ATOM   1079  CG  LEU   139      86.276  12.848  15.477  1.00 52.88           C
ATOM   1080  CD1 LEU   139      87.262  13.246  16.586  1.00 52.88           C
ATOM   1081  CD2 LEU   139      86.976  12.457  14.165  1.00 52.88           C
ATOM   1082  C   LEU   139      83.610  13.362  16.630  1.00 52.88           C
ATOM   1083  O   LEU   139      82.903  13.293  15.625  1.00 52.88           O
ATOM   1084  N   VAL   140      83.727  14.492  17.354  1.00 45.07           N
ATOM   1085  CA  VAL   140      83.031  15.685  16.963  1.00 45.07           C
ATOM   1086  CB  VAL   140      82.370  16.391  18.112  1.00 45.07           C
ATOM   1087  CG1 VAL   140      81.800  17.723  17.599  1.00 45.07           C
ATOM   1088  CG2 VAL   140      81.306  15.458  18.718  1.00 45.07           C
ATOM   1089  C   VAL   140      84.061  16.624  16.418  1.00 45.07           C
ATOM   1090  O   VAL   140      85.051  16.921  17.084  1.00 45.07           O
ATOM   1091  N   HIS   141      83.863  17.105  15.173  1.00 77.76           N
ATOM   1092  CA  HIS   141      84.803  18.024  14.599  1.00 77.76           C
ATOM   1093  ND1 HIS   141      86.366  19.134  11.610  1.00 77.76           N
ATOM   1094  CG  HIS   141      86.521  18.401  12.764  1.00 77.76           C
ATOM   1095  CB  HIS   141      85.486  17.476  13.333  1.00 77.76           C
ATOM   1096  NE2 HIS   141      88.386  19.619  12.404  1.00 77.76           N
ATOM   1097  CD2 HIS   141      87.760  18.710  13.237  1.00 77.76           C
ATOM   1098  CE1 HIS   141      87.511  19.845  11.440  1.00 77.76           C
ATOM   1099  C   HIS   141      84.045  19.255  14.219  1.00 77.76           C
ATOM   1100  O   HIS   141      83.276  19.253  13.256  1.00 77.76           O
ATOM   1101  N   ALA   142      84.263  20.356  14.968  1.00 42.90           N
ATOM   1102  CA  ALA   142      83.531  21.559  14.696  1.00 42.90           C
ATOM   1103  CB  ALA   142      83.061  22.300  15.962  1.00 42.90           C
ATOM   1104  C   ALA   142      84.405  22.495  13.929  1.00 42.90           C
ATOM   1105  O   ALA   142      85.553  22.744  14.298  1.00 42.90           O
ATOM   1106  N   ALA   143      83.856  23.039  12.824  1.00 51.01           N
ATOM   1107  CA  ALA   143      84.582  23.953  11.991  1.00 51.01           C
ATOM   1108  CB  ALA   143      85.272  23.267  10.800  1.00 51.01           C
ATOM   1109  C   ALA   143      83.602  24.942  11.433  1.00 51.01           C
ATOM   1110  O   ALA   143      82.390  24.738  11.489  1.00 51.01           O
ATOM   1111  N   ARG   144      84.113  26.107  10.988  1.00 96.52           N
ATOM   1112  CA  ARG   144      83.306  27.123  10.374  1.00 96.52           C
ATOM   1113  CB  ARG   144      83.973  28.506  10.385  1.00 96.52           C
ATOM   1114  CG  ARG   144      83.922  29.162  11.764  1.00 96.52           C
ATOM   1115  CD  ARG   144      84.393  30.614  11.779  1.00 96.52           C
ATOM   1116  NE  ARG   144      84.028  31.166  13.112  1.00 96.52           N
ATOM   1117  CZ  ARG   144      83.845  32.509  13.262  1.00 96.52           C
ATOM   1118  NH1 ARG   144      84.047  33.353  12.210  1.00 96.52           N
ATOM   1119  NH2 ARG   144      83.467  33.014  14.471  1.00 96.52           N
ATOM   1120  C   ARG   144      82.928  26.804   8.954  1.00 96.52           C
ATOM   1121  O   ARG   144      81.786  27.019   8.548  1.00 96.52           O
ATOM   1122  N   TYR   145      83.875  26.252   8.166  1.00158.72           N
ATOM   1123  CA  TYR   145      83.667  26.127   6.749  1.00158.72           C
ATOM   1124  CB  TYR   145      84.752  26.906   5.973  1.00158.72           C
ATOM   1125  CG  TYR   145      84.377  27.124   4.545  1.00158.72           C
ATOM   1126  CD1 TYR   145      83.532  28.157   4.204  1.00158.72           C
ATOM   1127  CD2 TYR   145      84.884  26.326   3.547  1.00158.72           C
ATOM   1128  CE1 TYR   145      83.186  28.385   2.893  1.00158.72           C
ATOM   1129  CE2 TYR   145      84.542  26.549   2.234  1.00158.72           C
ATOM   1130  CZ  TYR   145      83.693  27.578   1.904  1.00158.72           C
ATOM   1131  OH  TYR   145      83.341  27.806   0.556  1.00158.72           O
ATOM   1132  C   TYR   145      83.776  24.674   6.384  1.00158.72           C
ATOM   1133  O   TYR   145      84.494  23.906   7.018  1.00158.72           O
ATOM   1134  N   ALA   146      83.052  24.269   5.322  1.00 45.39           N
ATOM   1135  CA  ALA   146      82.976  22.900   4.885  1.00 45.39           C
ATOM   1136  CB  ALA   146      82.068  22.726   3.652  1.00 45.39           C
ATOM   1137  C   ALA   146      84.339  22.404   4.505  1.00 45.39           C
ATOM   1138  O   ALA   146      84.684  21.254   4.775  1.00 45.39           O
ATOM   1139  N   ALA   147      85.156  23.274   3.886  1.00 45.60           N
ATOM   1140  CA  ALA   147      86.460  22.920   3.388  1.00 45.60           C
ATOM   1141  CB  ALA   147      87.195  24.105   2.737  1.00 45.60           C
ATOM   1142  C   ALA   147      87.316  22.437   4.519  1.00 45.60           C
ATOM   1143  O   ALA   147      88.205  21.610   4.329  1.00 45.60           O
ATOM   1144  N   ASP   148      87.079  22.981   5.722  1.00 71.80           N
ATOM   1145  CA  ASP   148      87.833  22.713   6.914  1.00 71.80           C
ATOM   1146  CB  ASP   148      87.416  23.618   8.084  1.00 71.80           C
ATOM   1147  CG  ASP   148      87.778  25.053   7.717  1.00 71.80           C
ATOM   1148  OD1 ASP   148      88.455  25.245   6.671  1.00 71.80           O
ATOM   1149  OD2 ASP   148      87.376  25.977   8.472  1.00 71.80           O
ATOM   1150  C   ASP   148      87.671  21.286   7.361  1.00 71.80           C
ATOM   1151  O   ASP   148      88.460  20.808   8.173  1.00 71.80           O
ATOM   1152  N   LEU   149      86.620  20.569   6.915  1.00127.62           N
ATOM   1153  CA  LEU   149      86.476  19.234   7.428  1.00127.62           C
ATOM   1154  CB  LEU   149      85.056  18.675   7.284  1.00127.62           C
ATOM   1155  CG  LEU   149      84.052  19.473   8.130  1.00127.62           C
ATOM   1156  CD1 LEU   149      83.839  20.889   7.572  1.00127.62           C
ATOM   1157  CD2 LEU   149      82.753  18.694   8.334  1.00127.62           C
ATOM   1158  C   LEU   149      87.431  18.316   6.733  1.00127.62           C
ATOM   1159  O   LEU   149      87.074  17.559   5.830  1.00127.62           O
ATOM   1160  N   SER   150      88.685  18.333   7.212  1.00 78.45           N
ATOM   1161  CA  SER   150      89.740  17.521   6.694  1.00 78.45           C
ATOM   1162  CB  SER   150      91.101  17.961   7.248  1.00 78.45           C
ATOM   1163  OG  SER   150      92.088  16.989   6.959  1.00 78.45           O
ATOM   1164  C   SER   150      89.502  16.102   7.120  1.00 78.45           C
ATOM   1165  O   SER   150      88.817  15.840   8.108  1.00 78.45           O
ATOM   1166  N   TYR   151      90.074  15.150   6.352  1.00 90.73           N
ATOM   1167  CA  TYR   151      90.016  13.740   6.632  1.00 90.73           C
ATOM   1168  CB  TYR   151      90.496  13.387   8.052  1.00 90.73           C
ATOM   1169  CG  TYR   151      91.943  13.703   8.185  1.00 90.73           C
ATOM   1170  CD1 TYR   151      92.899  12.816   7.749  1.00 90.73           C
ATOM   1171  CD2 TYR   151      92.340  14.887   8.761  1.00 90.73           C
ATOM   1172  CE1 TYR   151      94.235  13.115   7.880  1.00 90.73           C
ATOM   1173  CE2 TYR   151      93.672  15.193   8.895  1.00 90.73           C
ATOM   1174  CZ  TYR   151      94.621  14.305   8.453  1.00 90.73           C
ATOM   1175  OH  TYR   151      95.992  14.611   8.589  1.00 90.73           O
ATOM   1176  C   TYR   151      88.617  13.212   6.539  1.00 90.73           C
ATOM   1177  O   TYR   151      88.333  12.142   7.075  1.00 90.73           O
ATOM   1178  N   LEU   152      87.709  13.903   5.830  1.00101.07           N
ATOM   1179  CA  LEU   152      86.372  13.388   5.794  1.00101.07           C
ATOM   1180  CB  LEU   152      85.384  14.319   5.063  1.00101.07           C
ATOM   1181  CG  LEU   152      85.111  15.646   5.800  1.00101.07           C
ATOM   1182  CD1 LEU   152      84.126  16.531   5.020  1.00101.07           C
ATOM   1183  CD2 LEU   152      84.658  15.405   7.249  1.00101.07           C
ATOM   1184  C   LEU   152      86.363  12.051   5.114  1.00101.07           C
ATOM   1185  O   LEU   152      85.732  11.121   5.616  1.00101.07           O
ATOM   1186  N   PRO   153      87.025  11.894   3.994  1.00 92.81           N
ATOM   1187  CA  PRO   153      86.997  10.617   3.335  1.00 92.81           C
ATOM   1188  CD  PRO   153      87.198  12.985   3.047  1.00 92.81           C
ATOM   1189  CB  PRO   153      87.560  10.853   1.934  0.50 92.81           C
ATOM   1190  CG  PRO   153      87.210  12.326   1.656  0.50 92.81           C
ATOM   1191  C   PRO   153      87.687   9.536   4.099  1.00 92.81           C
ATOM   1192  O   PRO   153      87.248   8.388   4.034  1.00 92.81           O
ATOM   1193  N   LEU   154      88.773   9.865   4.819  1.00139.94           N
ATOM   1194  CA  LEU   154      89.474   8.838   5.527  1.00139.94           C
ATOM   1195  CB  LEU   154      90.755   9.350   6.205  1.00139.94           C
ATOM   1196  CG  LEU   154      91.795   9.926   5.226  1.00139.94           C
ATOM   1197  CD1 LEU   154      93.062  10.370   5.973  1.00139.94           C
ATOM   1198  CD2 LEU   154      92.084   8.960   4.065  1.00139.94           C
ATOM   1199  C   LEU   154      88.584   8.323   6.610  1.00139.94           C
ATOM   1200  O   LEU   154      88.439   7.115   6.791  1.00139.94           O
ATOM   1201  N   MET   155      87.955   9.251   7.356  1.00115.41           N
ATOM   1202  CA  MET   155      87.146   8.884   8.480  1.00115.41           C
ATOM   1203  CB  MET   155      86.566  10.120   9.194  1.00115.41           C
ATOM   1204  CG  MET   155      87.616  11.128   9.674  1.00115.41           C
ATOM   1205  SD  MET   155      88.695  10.517  11.000  1.00115.41           S
ATOM   1206  CE  MET   155      89.622  12.065  11.202  1.00115.41           C
ATOM   1207  C   MET   155      85.967   8.085   8.028  1.00115.41           C
ATOM   1208  O   MET   155      85.641   7.054   8.614  1.00115.41           O
ATOM   1209  N   GLN   156      85.251   8.583   7.003  1.00133.36           N
ATOM   1210  CA  GLN   156      84.071   7.902   6.558  1.00133.36           C
ATOM   1211  CB  GLN   156      83.156   8.834   5.740  1.00133.36           C
ATOM   1212  CG  GLN   156      81.730   8.315   5.540  1.00133.36           C
ATOM   1213  CD  GLN   156      81.648   7.518   4.245  1.00133.36           C
ATOM   1214  OE1 GLN   156      82.661   7.160   3.645  1.00133.36           O
ATOM   1215  NE2 GLN   156      80.395   7.237   3.797  1.00133.36           N
ATOM   1216  C   GLN   156      84.377   6.682   5.730  1.00133.36           C
ATOM   1217  O   GLN   156      83.805   5.620   5.967  1.00133.36           O
ATOM   1218  N   GLU   157      85.236   6.825   4.691  1.00 80.80           N
ATOM   1219  CA  GLU   157      85.520   5.750   3.768  1.00 80.80           C
ATOM   1220  CB  GLU   157      86.143   6.265   2.459  1.00 80.80           C
ATOM   1221  CG  GLU   157      85.229   7.154   1.616  1.00 80.80           C
ATOM   1222  CD  GLU   157      86.044   7.625   0.417  1.00 80.80           C
ATOM   1223  OE1 GLU   157      86.543   6.753  -0.341  1.00 80.80           O
ATOM   1224  OE2 GLU   157      86.185   8.867   0.250  1.00 80.80           O
ATOM   1225  C   GLU   157      86.489   4.701   4.244  1.00 80.80           C
ATOM   1226  O   GLU   157      86.145   3.524   4.352  1.00 80.80           O
ATOM   1227  N   LEU   158      87.743   5.130   4.516  1.00119.31           N
ATOM   1228  CA  LEU   158      88.854   4.242   4.764  1.00119.31           C
ATOM   1229  CB  LEU   158      90.209   4.962   4.668  1.00119.31           C
ATOM   1230  CG  LEU   158      90.525   5.490   3.255  1.00119.31           C
ATOM   1231  CD1 LEU   158      89.507   6.554   2.811  1.00119.31           C
ATOM   1232  CD2 LEU   158      91.977   5.984   3.158  1.00119.31           C
ATOM   1233  C   LEU   158      88.816   3.542   6.085  1.00119.31           C
ATOM   1234  O   LEU   158      88.992   2.327   6.158  1.00119.31           O
ATOM   1235  N   GLU   159      88.556   4.286   7.169  1.00102.84           N
ATOM   1236  CA  GLU   159      88.641   3.715   8.482  1.00102.84           C
ATOM   1237  CB  GLU   159      88.295   4.700   9.611  1.00102.84           C
ATOM   1238  CG  GLU   159      88.409   4.069  11.002  1.00102.84           C
ATOM   1239  CD  GLU   159      87.735   4.991  12.006  1.00102.84           C
ATOM   1240  OE1 GLU   159      86.511   5.242  11.842  1.00102.84           O
ATOM   1241  OE2 GLU   159      88.430   5.460  12.946  1.00102.84           O
ATOM   1242  C   GLU   159      87.658   2.603   8.596  1.00102.84           C
ATOM   1243  O   GLU   159      87.934   1.594   9.242  1.00102.84           O
ATOM   1244  N   LYS   160      86.497   2.762   7.937  1.00120.79           N
ATOM   1245  CA  LYS   160      85.402   1.837   8.000  1.00120.79           C
ATOM   1246  CB  LYS   160      84.183   2.225   7.142  1.00120.79           C
ATOM   1247  CG  LYS   160      83.164   3.115   7.856  1.00120.79           C
ATOM   1248  CD  LYS   160      82.062   3.650   6.938  1.00120.79           C
ATOM   1249  CE  LYS   160      80.775   4.013   7.684  1.00120.79           C
ATOM   1250  NZ  LYS   160      81.086   4.702   8.957  1.00120.79           N
ATOM   1251  C   LYS   160      85.831   0.495   7.520  1.00120.79           C
ATOM   1252  O   LYS   160      85.170  -0.496   7.830  1.00120.79           O
ATOM   1253  N   ARG   161      86.909   0.427   6.715  1.00119.44           N
ATOM   1254  CA  ARG   161      87.347  -0.846   6.230  1.00119.44           C
ATOM   1255  CB  ARG   161      88.650  -0.777   5.414  1.00119.44           C
ATOM   1256  CG  ARG   161      89.858  -0.269   6.203  1.00119.44           C
ATOM   1257  CD  ARG   161      91.014   0.182   5.309  1.00119.44           C
ATOM   1258  NE  ARG   161      91.383  -0.974   4.445  1.00119.44           N
ATOM   1259  CZ  ARG   161      92.359  -1.838   4.846  1.00119.44           C
ATOM   1260  NH1 ARG   161      93.031  -1.614   6.013  1.00119.44           N
ATOM   1261  NH2 ARG   161      92.658  -2.933   4.089  1.00119.44           N
ATOM   1262  C   ARG   161      87.593  -1.679   7.444  1.00119.44           C
ATOM   1263  O   ARG   161      87.274  -2.866   7.463  1.00119.44           O
ATOM   1264  N   TYR   162      88.149  -1.068   8.506  1.00100.07           N
ATOM   1265  CA  TYR   162      88.310  -1.820   9.715  1.00100.07           C
ATOM   1266  CB  TYR   162      89.531  -1.399  10.551  1.00100.07           C
ATOM   1267  CG  TYR   162      89.675  -2.390  11.654  1.00100.07           C
ATOM   1268  CD1 TYR   162      90.273  -3.604  11.407  1.00100.07           C
ATOM   1269  CD2 TYR   162      89.224  -2.115  12.924  1.00100.07           C
ATOM   1270  CE1 TYR   162      90.417  -4.535  12.408  1.00100.07           C
ATOM   1271  CE2 TYR   162      89.365  -3.041  13.931  1.00100.07           C
ATOM   1272  CZ  TYR   162      89.964  -4.251  13.673  1.00100.07           C
ATOM   1273  OH  TYR   162      90.109  -5.201  14.706  1.00100.07           O
ATOM   1274  C   TYR   162      87.071  -1.584  10.547  1.00100.07           C
ATOM   1275  O   TYR   162      86.677  -0.445  10.782  1.00100.07           O
ATOM   1276  N   GLU   163      86.417  -2.660  11.037  1.00236.77           N
ATOM   1277  CA  GLU   163      85.183  -2.499  11.771  1.00236.77           C
ATOM   1278  CB  GLU   163      84.540  -3.828  12.192  1.00236.77           C
ATOM   1279  CG  GLU   163      85.429  -4.643  13.131  1.00236.77           C
ATOM   1280  CD  GLU   163      84.611  -5.801  13.678  1.00236.77           C
ATOM   1281  OE1 GLU   163      83.397  -5.880  13.353  1.00236.77           O
ATOM   1282  OE2 GLU   163      85.195  -6.625  14.434  1.00236.77           O
ATOM   1283  C   GLU   163      85.443  -1.728  13.033  1.00236.77           C
ATOM   1284  O   GLU   163      86.527  -1.819  13.609  1.00236.77           O
ATOM   1285  N   GLY   164      84.446  -0.926  13.492  1.00186.17           N
ATOM   1286  CA  GLY   164      84.647  -0.172  14.705  1.00186.17           C
ATOM   1287  C   GLY   164      83.396   0.591  15.094  1.00186.17           C
ATOM   1288  O   GLY   164      82.581   0.912  14.237  1.00186.17           O
ATOM   1289  N   LYS   165      83.235   0.936  16.406  1.00204.82           N
ATOM   1290  CA  LYS   165      82.083   1.635  16.948  1.00204.82           C
ATOM   1291  CB  LYS   165      81.789   1.249  18.406  1.00204.82           C
ATOM   1292  CG  LYS   165      81.698  -0.258  18.640  1.00204.82           C
ATOM   1293  CD  LYS   165      83.055  -0.958  18.519  1.00204.82           C
ATOM   1294  CE  LYS   165      83.018  -2.444  18.884  1.00204.82           C
ATOM   1295  NZ  LYS   165      84.359  -3.045  18.698  1.00204.82           N
ATOM   1296  C   LYS   165      82.370   3.105  16.976  1.00204.82           C
ATOM   1297  O   LYS   165      82.310   3.749  18.023  1.00204.82           O
ATOM   1298  N   LEU   166      82.620   3.705  15.804  1.00122.87           N
ATOM   1299  CA  LEU   166      82.964   5.094  15.816  1.00122.87           C
ATOM   1300  CB  LEU   166      84.278   5.389  15.060  1.00122.87           C
ATOM   1301  CG  LEU   166      84.778   6.851  15.097  1.00122.87           C
ATOM   1302  CD1 LEU   166      83.889   7.795  14.276  1.00122.87           C
ATOM   1303  CD2 LEU   166      84.993   7.333  16.540  1.00122.87           C
ATOM   1304  C   LEU   166      81.856   5.866  15.182  1.00122.87           C
ATOM   1305  O   LEU   166      81.287   5.459  14.170  1.00122.87           O
ATOM   1306  N   ARG   167      81.510   7.013  15.800  1.00 65.25           N
ATOM   1307  CA  ARG   167      80.482   7.859  15.275  1.00 65.25           C
ATOM   1308  CB  ARG   167      79.369   8.156  16.296  1.00 65.25           C
ATOM   1309  CG  ARG   167      78.667   6.896  16.814  1.00 65.25           C
ATOM   1310  CD  ARG   167      77.631   7.175  17.907  1.00 65.25           C
ATOM   1311  NE  ARG   167      77.073   5.867  18.355  1.00 65.25           N
ATOM   1312  CZ  ARG   167      76.400   5.782  19.541  1.00 65.25           C
ATOM   1313  NH1 ARG   167      76.240   6.894  20.316  1.00 65.25           N
ATOM   1314  NH2 ARG   167      75.888   4.585  19.954  1.00 65.25           N
ATOM   1315  C   ARG   167      81.154   9.153  14.938  1.00 65.25           C
ATOM   1316  O   ARG   167      81.923   9.688  15.734  1.00 65.25           O
ATOM   1317  N   ILE   168      80.891   9.689  13.731  1.00 89.63           N
ATOM   1318  CA  ILE   168      81.531  10.913  13.345  1.00 89.63           C
ATOM   1319  CB  ILE   168      82.215  10.831  12.010  1.00 89.63           C
ATOM   1320  CG1 ILE   168      82.908  12.165  11.697  1.00 89.63           C
ATOM   1321  CG2 ILE   168      81.192  10.385  10.951  1.00 89.63           C
ATOM   1322  CD1 ILE   168      83.803  12.119  10.462  1.00 89.63           C
ATOM   1323  C   ILE   168      80.489  11.979  13.249  1.00 89.63           C
ATOM   1324  O   ILE   168      79.490  11.823  12.549  1.00 89.63           O
ATOM   1325  N   GLN   169      80.687  13.093  13.983  1.00106.66           N
ATOM   1326  CA  GLN   169      79.733  14.160  13.901  1.00106.66           C
ATOM   1327  CB  GLN   169      79.047  14.498  15.235  1.00106.66           C
ATOM   1328  CG  GLN   169      78.173  13.385  15.812  1.00106.66           C
ATOM   1329  CD  GLN   169      77.472  13.958  17.036  1.00106.66           C
ATOM   1330  OE1 GLN   169      77.505  13.373  18.118  1.00106.66           O
ATOM   1331  NE2 GLN   169      76.814  15.136  16.862  1.00106.66           N
ATOM   1332  C   GLN   169      80.457  15.405  13.506  1.00106.66           C
ATOM   1333  O   GLN   169      80.980  16.127  14.355  1.00106.66           O
ATOM   1334  N   THR   170      80.484  15.718  12.198  1.00109.92           N
ATOM   1335  CA  THR   170      81.139  16.926  11.793  1.00109.92           C
ATOM   1336  CB  THR   170      81.583  16.907  10.364  1.00109.92           C
ATOM   1337  OG1 THR   170      80.459  16.796   9.504  1.00109.92           O
ATOM   1338  CG2 THR   170      82.523  15.708  10.166  1.00109.92           C
ATOM   1339  C   THR   170      80.145  18.027  11.939  1.00109.92           C
ATOM   1340  O   THR   170      78.942  17.809  11.797  1.00109.92           O
ATOM   1341  N   VAL   171      80.618  19.247  12.256  1.00 53.23           N
ATOM   1342  CA  VAL   171      79.670  20.312  12.379  1.00 53.23           C
ATOM   1343  CB  VAL   171      79.376  20.679  13.796  1.00 53.23           C
ATOM   1344  CG1 VAL   171      78.359  21.822  13.763  1.00 53.23           C
ATOM   1345  CG2 VAL   171      78.881  19.430  14.546  1.00 53.23           C
ATOM   1346  C   VAL   171      80.216  21.518  11.673  1.00 53.23           C
ATOM   1347  O   VAL   171      81.420  21.775  11.710  1.00 53.23           O
ATOM   1348  N   VAL   172      79.336  22.285  10.986  1.00 53.39           N
ATOM   1349  CA  VAL   172      79.775  23.456  10.268  1.00 53.39           C
ATOM   1350  CB  VAL   172      79.741  23.275   8.777  1.00 53.39           C
ATOM   1351  CG1 VAL   172      80.063  24.620   8.109  1.00 53.39           C
ATOM   1352  CG2 VAL   172      80.722  22.148   8.405  1.00 53.39           C
ATOM   1353  C   VAL   172      78.857  24.602  10.592  1.00 53.39           C
ATOM   1354  O   VAL   172      77.636  24.455  10.609  1.00 53.39           O
ATOM   1355  N   SER   173      79.444  25.769  10.924  1.00110.52           N
ATOM   1356  CA  SER   173      78.690  26.948  11.258  1.00110.52           C
ATOM   1357  CB  SER   173      79.551  27.989  11.993  1.00110.52           C
ATOM   1358  OG  SER   173      80.063  27.438  13.197  1.00110.52           O
ATOM   1359  C   SER   173      78.106  27.656  10.062  1.00110.52           C
ATOM   1360  O   SER   173      76.894  27.676   9.848  1.00110.52           O
ATOM   1361  N   ARG   174      78.999  28.273   9.260  1.00173.28           N
ATOM   1362  CA  ARG   174      78.635  29.196   8.216  1.00173.28           C
ATOM   1363  CB  ARG   174      79.812  30.080   7.765  1.00173.28           C
ATOM   1364  CG  ARG   174      81.035  29.321   7.264  1.00173.28           C
ATOM   1365  CD  ARG   174      82.320  30.142   7.385  1.00173.28           C
ATOM   1366  NE  ARG   174      82.428  30.577   8.807  1.00173.28           N
ATOM   1367  CZ  ARG   174      82.169  31.872   9.157  1.00173.28           C
ATOM   1368  NH1 ARG   174      81.950  32.817   8.197  1.00173.28           N
ATOM   1369  NH2 ARG   174      82.138  32.234  10.472  1.00173.28           N
ATOM   1370  C   ARG   174      77.949  28.622   7.011  1.00173.28           C
ATOM   1371  O   ARG   174      77.008  29.229   6.504  1.00173.28           O
ATOM   1372  N   GLU   175      78.369  27.455   6.497  1.00 53.32           N
ATOM   1373  CA  GLU   175      77.757  27.023   5.271  1.00 53.32           C
ATOM   1374  CB  GLU   175      78.739  26.426   4.249  1.00 53.32           C
ATOM   1375  CG  GLU   175      79.700  27.436   3.627  1.00 53.32           C
ATOM   1376  CD  GLU   175      80.504  26.676   2.583  1.00 53.32           C
ATOM   1377  OE1 GLU   175      80.644  25.434   2.737  1.00 53.32           O
ATOM   1378  OE2 GLU   175      80.984  27.324   1.616  1.00 53.32           O
ATOM   1379  C   GLU   175      76.763  25.953   5.552  1.00 53.32           C
ATOM   1380  O   GLU   175      76.799  25.306   6.596  1.00 53.32           O
ATOM   1381  N   THR   176      75.818  25.765   4.609  1.00 97.25           N
ATOM   1382  CA  THR   176      74.863  24.719   4.772  1.00 97.25           C
ATOM   1383  CB  THR   176      73.786  24.726   3.729  1.00 97.25           C
ATOM   1384  OG1 THR   176      73.101  25.969   3.748  1.00 97.25           O
ATOM   1385  CG2 THR   176      72.802  23.585   4.033  1.00 97.25           C
ATOM   1386  C   THR   176      75.633  23.452   4.636  1.00 97.25           C
ATOM   1387  O   THR   176      76.336  23.228   3.652  1.00 97.25           O
ATOM   1388  N   ALA   177      75.564  22.610   5.676  1.00148.00           N
ATOM   1389  CA  ALA   177      76.260  21.365   5.654  1.00148.00           C
ATOM   1390  CB  ALA   177      76.373  20.676   7.020  1.00148.00           C
ATOM   1391  C   ALA   177      75.626  20.444   4.666  1.00148.00           C
ATOM   1392  O   ALA   177      76.304  19.605   4.078  1.00148.00           O
ATOM   1393  N   ALA   178      74.299  20.567   4.470  1.00285.37           N
ATOM   1394  CA  ALA   178      73.557  19.660   3.640  1.00285.37           C
ATOM   1395  CB  ALA   178      74.203  19.401   2.268  1.00285.37           C
ATOM   1396  C   ALA   178      73.565  18.395   4.419  1.00285.37           C
ATOM   1397  O   ALA   178      74.615  17.791   4.630  1.00285.37           O
ATOM   1398  N   GLY   179      72.376  17.957   4.888  1.00 77.89           N
ATOM   1399  CA  GLY   179      72.400  16.877   5.828  1.00 77.89           C
ATOM   1400  C   GLY   179      73.186  17.475   6.948  1.00 77.89           C
ATOM   1401  O   GLY   179      73.940  16.801   7.648  1.00 77.89           O
ATOM   1402  N   SER   180      72.994  18.798   7.115  1.00183.39           N
ATOM   1403  CA  SER   180      73.797  19.619   7.934  1.00183.39           C
ATOM   1404  CB  SER   180      73.553  21.125   7.724  1.00183.39           C
ATOM   1405  OG  SER   180      72.259  21.475   8.189  1.00183.39           O
ATOM   1406  C   SER   180      73.631  19.355   9.371  1.00183.39           C
ATOM   1407  O   SER   180      72.530  19.209   9.898  1.00183.39           O
ATOM   1408  N   LEU   181      74.797  19.263  10.022  1.00116.20           N
ATOM   1409  CA  LEU   181      74.873  19.313  11.438  1.00116.20           C
ATOM   1410  CB  LEU   181      75.930  18.369  12.033  1.00116.20           C
ATOM   1411  CG  LEU   181      75.632  16.881  11.772  1.00116.20           C
ATOM   1412  CD1 LEU   181      75.675  16.555  10.270  1.00116.20           C
ATOM   1413  CD2 LEU   181      76.544  15.975  12.612  1.00116.20           C
ATOM   1414  C   LEU   181      75.374  20.707  11.591  1.00116.20           C
ATOM   1415  O   LEU   181      76.510  21.004  11.223  1.00116.20           O
ATOM   1416  N   THR   182      74.533  21.614  12.111  1.00114.65           N
ATOM   1417  CA  THR   182      74.942  22.984  12.100  1.00114.65           C
ATOM   1418  CB  THR   182      73.924  23.882  11.462  1.00114.65           C
ATOM   1419  OG1 THR   182      74.410  25.213  11.402  1.00114.65           O
ATOM   1420  CG2 THR   182      72.625  23.826  12.284  1.00114.65           C
ATOM   1421  C   THR   182      75.116  23.457  13.497  1.00114.65           C
ATOM   1422  O   THR   182      74.584  22.869  14.437  1.00114.65           O
ATOM   1423  N   GLY   183      75.897  24.544  13.656  1.00 42.72           N
ATOM   1424  CA  GLY   183      76.051  25.133  14.950  1.00 42.72           C
ATOM   1425  C   GLY   183      77.358  24.778  15.574  1.00 42.72           C
ATOM   1426  O   GLY   183      78.282  24.282  14.935  1.00 42.72           O
ATOM   1427  N   ARG   184      77.460  25.094  16.876  1.00161.05           N
ATOM   1428  CA  ARG   184      78.633  24.858  17.655  1.00161.05           C
ATOM   1429  CB  ARG   184      79.028  26.098  18.479  1.00161.05           C
ATOM   1430  CG  ARG   184      77.898  26.593  19.388  1.00161.05           C
ATOM   1431  CD  ARG   184      78.033  28.053  19.830  1.00161.05           C
ATOM   1432  NE  ARG   184      79.163  28.145  20.795  1.00161.05           N
ATOM   1433  CZ  ARG   184      80.439  28.329  20.349  1.00161.05           C
ATOM   1434  NH1 ARG   184      80.696  28.411  19.010  1.00161.05           N
ATOM   1435  NH2 ARG   184      81.458  28.446  21.248  1.00161.05           N
ATOM   1436  C   ARG   184      78.319  23.725  18.573  1.00161.05           C
ATOM   1437  O   ARG   184      77.199  23.594  19.064  1.00161.05           O
ATOM   1438  N   ILE   185      79.321  22.860  18.817  1.00118.88           N
ATOM   1439  CA  ILE   185      79.096  21.711  19.642  1.00118.88           C
ATOM   1440  CB  ILE   185      80.200  20.671  19.635  1.00118.88           C
ATOM   1441  CG1 ILE   185      79.746  19.451  20.458  1.00118.88           C
ATOM   1442  CG2 ILE   185      81.555  21.268  20.049  1.00118.88           C
ATOM   1443  CD1 ILE   185      80.614  18.209  20.259  1.00118.88           C
ATOM   1444  C   ILE   185      78.721  22.115  21.037  1.00118.88           C
ATOM   1445  O   ILE   185      77.909  21.413  21.639  1.00118.88           O
ATOM   1446  N   PRO   186      79.233  23.162  21.636  1.00132.51           N
ATOM   1447  CA  PRO   186      78.815  23.474  22.971  1.00132.51           C
ATOM   1448  CD  PRO   186      80.498  23.795  21.295  1.00132.51           C
ATOM   1449  CB  PRO   186      79.701  24.631  23.431  1.00132.51           C
ATOM   1450  CG  PRO   186      80.980  24.463  22.590  1.00132.51           C
ATOM   1451  C   PRO   186      77.346  23.757  23.065  1.00132.51           C
ATOM   1452  O   PRO   186      76.708  23.317  24.021  1.00132.51           O
ATOM   1453  N   ALA   187      76.783  24.487  22.086  1.00 26.78           N
ATOM   1454  CA  ALA   187      75.389  24.819  22.140  1.00 26.78           C
ATOM   1455  CB  ALA   187      74.947  25.729  20.980  1.00 26.78           C
ATOM   1456  C   ALA   187      74.590  23.559  22.043  1.00 26.78           C
ATOM   1457  O   ALA   187      73.613  23.368  22.765  1.00 26.78           O
ATOM   1458  N   LEU   188      75.012  22.652  21.144  1.00 45.88           N
ATOM   1459  CA  LEU   188      74.296  21.435  20.896  1.00 45.88           C
ATOM   1460  CB  LEU   188      74.904  20.601  19.753  1.00 45.88           C
ATOM   1461  CG  LEU   188      74.804  21.281  18.375  1.00 45.88           C
ATOM   1462  CD1 LEU   188      75.407  20.397  17.273  1.00 45.88           C
ATOM   1463  CD2 LEU   188      73.363  21.721  18.071  1.00 45.88           C
ATOM   1464  C   LEU   188      74.292  20.588  22.130  1.00 45.88           C
ATOM   1465  O   LEU   188      73.300  19.924  22.425  1.00 45.88           O
ATOM   1466  N   ILE   189      75.413  20.564  22.874  1.00 39.02           N
ATOM   1467  CA  ILE   189      75.496  19.755  24.058  1.00 39.02           C
ATOM   1468  CB  ILE   189      76.856  19.778  24.691  0.50 39.02           C
ATOM   1469  CG1 ILE   189      77.917  19.233  23.726  1.00 39.02           C
ATOM   1470  CG2 ILE   189      76.773  19.000  26.014  1.00 39.02           C
ATOM   1471  CD1 ILE   189      79.344  19.513  24.191  1.00 39.02           C
ATOM   1472  C   ILE   189      74.541  20.261  25.094  1.00 39.02           C
ATOM   1473  O   ILE   189      73.844  19.477  25.735  1.00 39.02           O
ATOM   1474  N   GLU   190      74.480  21.591  25.295  1.00 73.40           N
ATOM   1475  CA  GLU   190      73.619  22.124  26.313  1.00 73.40           C
ATOM   1476  CB  GLU   190      73.652  23.665  26.381  1.00 73.40           C
ATOM   1477  CG  GLU   190      72.743  24.257  27.464  1.00 73.40           C
ATOM   1478  CD  GLU   190      72.708  25.770  27.280  1.00 73.40           C
ATOM   1479  OE1 GLU   190      71.956  26.236  26.383  1.00 73.40           O
ATOM   1480  OE2 GLU   190      73.429  26.478  28.032  1.00 73.40           O
ATOM   1481  C   GLU   190      72.214  21.744  25.969  1.00 73.40           C
ATOM   1482  O   GLU   190      71.440  21.328  26.829  1.00 73.40           O
ATOM   1483  N   SER   191      71.863  21.873  24.677  1.00 83.29           N
ATOM   1484  CA  SER   191      70.545  21.600  24.180  1.00 83.29           C
ATOM   1485  CB  SER   191      70.426  21.860  22.670  1.00 83.29           C
ATOM   1486  OG  SER   191      70.794  23.195  22.370  1.00 83.29           O
ATOM   1487  C   SER   191      70.241  20.150  24.353  1.00 83.29           C
ATOM   1488  O   SER   191      69.137  19.784  24.751  1.00 83.29           O
ATOM   1489  N   GLY   192      71.236  19.286  24.081  1.00 24.45           N
ATOM   1490  CA  GLY   192      71.009  17.873  24.127  1.00 24.45           C
ATOM   1491  C   GLY   192      70.789  17.413  22.719  1.00 24.45           C
ATOM   1492  O   GLY   192      70.554  16.232  22.470  1.00 24.45           O
ATOM   1493  N   GLU   193      70.866  18.354  21.757  1.00 83.99           N
ATOM   1494  CA  GLU   193      70.694  18.055  20.362  1.00 83.99           C
ATOM   1495  CB  GLU   193      70.762  19.290  19.452  1.00 83.99           C
ATOM   1496  CG  GLU   193      70.572  18.930  17.976  1.00 83.99           C
ATOM   1497  CD  GLU   193      70.932  20.139  17.127  1.00 83.99           C
ATOM   1498  OE1 GLU   193      70.496  21.265  17.487  1.00 83.99           O
ATOM   1499  OE2 GLU   193      71.642  19.951  16.103  1.00 83.99           O
ATOM   1500  C   GLU   193      71.809  17.163  19.917  1.00 83.99           C
ATOM   1501  O   GLU   193      71.621  16.295  19.068  1.00 83.99           O
ATOM   1502  N   LEU   194      73.005  17.354  20.500  1.00 61.43           N
ATOM   1503  CA  LEU   194      74.186  16.629  20.127  1.00 61.43           C
ATOM   1504  CB  LEU   194      75.388  16.969  21.024  1.00 61.43           C
ATOM   1505  CG  LEU   194      76.675  16.209  20.654  1.00 61.43           C
ATOM   1506  CD1 LEU   194      77.206  16.641  19.278  1.00 61.43           C
ATOM   1507  CD2 LEU   194      77.723  16.315  21.775  1.00 61.43           C
ATOM   1508  C   LEU   194      73.903  15.180  20.316  1.00 61.43           C
ATOM   1509  O   LEU   194      74.379  14.325  19.573  1.00 61.43           O
ATOM   1510  N   GLU   195      73.049  14.872  21.300  1.00 76.00           N
ATOM   1511  CA  GLU   195      72.687  13.530  21.638  1.00 76.00           C
ATOM   1512  CB  GLU   195      71.548  13.481  22.674  1.00 76.00           C
ATOM   1513  CG  GLU   195      71.883  14.121  24.022  1.00 76.00           C
ATOM   1514  CD  GLU   195      70.584  14.229  24.811  1.00 76.00           C
ATOM   1515  OE1 GLU   195      69.529  13.802  24.273  1.00 76.00           O
ATOM   1516  OE2 GLU   195      70.627  14.752  25.958  1.00 76.00           O
ATOM   1517  C   GLU   195      72.132  12.887  20.393  1.00 76.00           C
ATOM   1518  O   GLU   195      72.093  11.662  20.297  1.00 76.00           O
ATOM   1519  N   SER   196      71.696  13.704  19.406  1.00127.81           N
ATOM   1520  CA  SER   196      71.049  13.285  18.192  1.00127.81           C
ATOM   1521  CB  SER   196      71.003  14.394  17.129  1.00127.81           C
ATOM   1522  OG  SER   196      72.317  14.703  16.689  1.00127.81           O
ATOM   1523  C   SER   196      71.803  12.142  17.612  1.00127.81           C
ATOM   1524  O   SER   196      71.193  11.243  17.036  1.00127.81           O
ATOM   1525  N   THR   197      73.142  12.131  17.715  1.00169.69           N
ATOM   1526  CA  THR   197      73.740  10.894  17.319  1.00169.69           C
ATOM   1527  CB  THR   197      75.235  10.939  17.248  1.00169.69           C
ATOM   1528  OG1 THR   197      75.652  11.922  16.312  1.00169.69           O
ATOM   1529  CG2 THR   197      75.741   9.547  16.833  1.00169.69           C
ATOM   1530  C   THR   197      73.352  10.046  18.473  1.00169.69           C
ATOM   1531  O   THR   197      73.989  10.123  19.521  1.00169.69           O
ATOM   1532  N   ILE   198      72.294   9.225  18.277  1.00182.23           N
ATOM   1533  CA  ILE   198      71.587   8.528  19.314  1.00182.23           C
ATOM   1534  CB  ILE   198      70.738   7.402  18.809  1.00182.23           C
ATOM   1535  CG1 ILE   198      69.891   6.822  19.955  1.00182.23           C
ATOM   1536  CG2 ILE   198      71.662   6.386  18.119  1.00182.23           C
ATOM   1537  CD1 ILE   198      68.857   7.805  20.510  1.00182.23           C
ATOM   1538  C   ILE   198      72.508   8.007  20.355  1.00182.23           C
ATOM   1539  O   ILE   198      73.376   7.176  20.104  1.00182.23           O
ATOM   1540  N   GLY   199      72.301   8.532  21.576  1.00 30.73           N
ATOM   1541  CA  GLY   199      73.060   8.211  22.740  1.00 30.73           C
ATOM   1542  C   GLY   199      72.380   8.934  23.860  1.00 30.73           C
ATOM   1543  O   GLY   199      71.660   9.908  23.643  1.00 30.73           O
ATOM   1544  N   LEU   200      72.609   8.473  25.102  1.00 53.90           N
ATOM   1545  CA  LEU   200      71.984   9.063  26.248  1.00 53.90           C
ATOM   1546  CB  LEU   200      72.105   8.200  27.517  1.00 53.90           C
ATOM   1547  CG  LEU   200      71.482   6.797  27.387  1.00 53.90           C
ATOM   1548  CD1 LEU   200      71.630   5.998  28.693  1.00 53.90           C
ATOM   1549  CD2 LEU   200      70.027   6.870  26.896  1.00 53.90           C
ATOM   1550  C   LEU   200      72.698  10.341  26.541  1.00 53.90           C
ATOM   1551  O   LEU   200      73.759  10.622  25.986  1.00 53.90           O
ATOM   1552  N   PRO   201      72.107  11.141  27.386  1.00 74.59           N
ATOM   1553  CA  PRO   201      72.709  12.371  27.811  1.00 74.59           C
ATOM   1554  CD  PRO   201      70.679  11.106  27.634  1.00 74.59           C
ATOM   1555  CB  PRO   201      71.620  13.131  28.575  1.00 74.59           C
ATOM   1556  CG  PRO   201      70.497  12.095  28.795  1.00 74.59           C
ATOM   1557  C   PRO   201      73.889  11.978  28.632  1.00 74.59           C
ATOM   1558  O   PRO   201      73.891  10.869  29.163  1.00 74.59           O
ATOM   1559  N   MET   202      74.910  12.848  28.735  1.00 89.25           N
ATOM   1560  CA  MET   202      76.097  12.447  29.428  1.00 89.25           C
ATOM   1561  CB  MET   202      77.337  13.297  29.103  1.00 89.25           C
ATOM   1562  CG  MET   202      77.793  13.149  27.650  1.00 89.25           C
ATOM   1563  SD  MET   202      79.461  13.783  27.300  1.00 89.25           S
ATOM   1564  CE  MET   202      79.043  15.538  27.486  1.00 89.25           C
ATOM   1565  C   MET   202      75.884  12.475  30.904  1.00 89.25           C
ATOM   1566  O   MET   202      75.111  13.272  31.435  1.00 89.25           O
ATOM   1567  N   ASN   203      76.569  11.543  31.596  1.00 65.46           N
ATOM   1568  CA  ASN   203      76.546  11.460  33.025  1.00 65.46           C
ATOM   1569  CB  ASN   203      75.551  10.417  33.571  1.00 65.46           C
ATOM   1570  CG  ASN   203      75.927   9.040  33.055  1.00 65.46           C
ATOM   1571  OD1 ASN   203      76.928   8.470  33.480  1.00 65.46           O
ATOM   1572  ND2 ASN   203      75.102   8.474  32.133  1.00 65.46           N
ATOM   1573  C   ASN   203      77.945  11.120  33.448  1.00 65.46           C
ATOM   1574  O   ASN   203      78.742  10.627  32.653  1.00 65.46           O
ATOM   1575  N   LYS   204      78.286  11.390  34.722  1.00143.97           N
ATOM   1576  CA  LYS   204      79.629  11.222  35.208  1.00143.97           C
ATOM   1577  CB  LYS   204      79.822  11.730  36.649  1.00143.97           C
ATOM   1578  CG  LYS   204      78.882  11.102  37.678  1.00143.97           C
ATOM   1579  CD  LYS   204      77.409  11.429  37.427  1.00143.97           C
ATOM   1580  CE  LYS   204      76.455  10.831  38.462  1.00143.97           C
ATOM   1581  NZ  LYS   204      75.088  11.351  38.238  1.00143.97           N
ATOM   1582  C   LYS   204      80.078   9.797  35.168  1.00143.97           C
ATOM   1583  O   LYS   204      81.256   9.540  34.937  1.00143.97           O
ATOM   1584  N   GLU   205      79.191   8.827  35.450  1.00139.44           N
ATOM   1585  CA  GLU   205      79.669   7.473  35.460  1.00139.44           C
ATOM   1586  CB  GLU   205      78.700   6.484  36.130  1.00139.44           C
ATOM   1587  CG  GLU   205      77.256   6.612  35.657  1.00139.44           C
ATOM   1588  CD  GLU   205      76.641   7.732  36.481  1.00139.44           C
ATOM   1589  OE1 GLU   205      77.298   8.159  37.469  1.00139.44           O
ATOM   1590  OE2 GLU   205      75.512   8.174  36.143  1.00139.44           O
ATOM   1591  C   GLU   205      80.017   6.944  34.094  1.00139.44           C
ATOM   1592  O   GLU   205      81.043   6.288  33.943  1.00139.44           O
ATOM   1593  N   THR   206      79.149   7.159  33.084  1.00145.49           N
ATOM   1594  CA  THR   206      79.286   6.629  31.748  1.00145.49           C
ATOM   1595  CB  THR   206      77.969   6.551  31.037  1.00145.49           C
ATOM   1596  OG1 THR   206      77.430   7.853  30.866  1.00145.49           O
ATOM   1597  CG2 THR   206      77.011   5.687  31.875  1.00145.49           C
ATOM   1598  C   THR   206      80.227   7.347  30.814  1.00145.49           C
ATOM   1599  O   THR   206      80.896   6.698  30.009  1.00145.49           O
ATOM   1600  N   SER   207      80.308   8.694  30.865  1.00 70.25           N
ATOM   1601  CA  SER   207      80.986   9.366  29.785  1.00 70.25           C
ATOM   1602  CB  SER   207      80.179  10.543  29.201  1.00 70.25           C
ATOM   1603  OG  SER   207      78.974  10.070  28.616  1.00 70.25           O
ATOM   1604  C   SER   207      82.334   9.914  30.151  1.00 70.25           C
ATOM   1605  O   SER   207      82.555  10.431  31.246  1.00 70.25           O
ATOM   1606  N   HIS   208      83.255   9.813  29.162  1.00104.46           N
ATOM   1607  CA  HIS   208      84.623  10.264  29.164  1.00104.46           C
ATOM   1608  ND1 HIS   208      87.276   7.644  29.484  1.00104.46           N
ATOM   1609  CG  HIS   208      85.989   7.967  29.114  1.00104.46           C
ATOM   1610  CB  HIS   208      85.632   9.290  28.505  1.00104.46           C
ATOM   1611  NE2 HIS   208      86.023   5.869  29.938  1.00104.46           N
ATOM   1612  CD2 HIS   208      85.239   6.871  29.393  1.00104.46           C
ATOM   1613  CE1 HIS   208      87.240   6.380  29.973  1.00104.46           C
ATOM   1614  C   HIS   208      84.694  11.279  28.068  1.00104.46           C
ATOM   1615  O   HIS   208      83.920  11.226  27.111  1.00104.46           O
ATOM   1616  N   VAL   209      85.654  12.218  28.152  1.00122.79           N
ATOM   1617  CA  VAL   209      85.816  13.089  27.027  1.00122.79           C
ATOM   1618  CB  VAL   209      84.905  14.279  27.042  1.00122.79           C
ATOM   1619  CG1 VAL   209      85.309  15.174  28.217  1.00122.79           C
ATOM   1620  CG2 VAL   209      84.988  14.984  25.678  1.00122.79           C
ATOM   1621  C   VAL   209      87.219  13.605  26.986  1.00122.79           C
ATOM   1622  O   VAL   209      87.934  13.626  27.989  1.00122.79           O
ATOM   1623  N   MET   210      87.645  14.000  25.772  1.00 93.53           N
ATOM   1624  CA  MET   210      88.914  14.629  25.548  1.00 93.53           C
ATOM   1625  CB  MET   210      89.849  13.800  24.651  1.00 93.53           C
ATOM   1626  CG  MET   210      90.264  12.471  25.285  1.00 93.53           C
ATOM   1627  SD  MET   210      91.061  11.295  24.147  1.00 93.53           S
ATOM   1628  CE  MET   210      92.585  12.258  23.957  1.00 93.53           C
ATOM   1629  C   MET   210      88.551  15.861  24.781  1.00 93.53           C
ATOM   1630  O   MET   210      87.793  15.783  23.817  1.00 93.53           O
ATOM   1631  N   LEU   211      89.055  17.035  25.201  1.00134.89           N
ATOM   1632  CA  LEU   211      88.714  18.256  24.530  1.00134.89           C
ATOM   1633  CB  LEU   211      88.097  19.302  25.472  1.00134.89           C
ATOM   1634  CG  LEU   211      87.734  20.623  24.774  1.00134.89           C
ATOM   1635  CD1 LEU   211      86.624  20.414  23.734  1.00134.89           C
ATOM   1636  CD2 LEU   211      87.400  21.723  25.797  1.00134.89           C
ATOM   1637  C   LEU   211      89.963  18.858  23.985  1.00134.89           C
ATOM   1638  O   LEU   211      90.980  18.948  24.673  1.00134.89           O
ATOM   1639  N   CYS   212      89.914  19.279  22.708  1.00 63.05           N
ATOM   1640  CA  CYS   212      91.061  19.901  22.127  1.00 63.05           C
ATOM   1641  CB  CYS   212      91.872  18.924  21.265  1.00 63.05           C
ATOM   1642  SG  CYS   212      93.523  19.553  20.872  1.00 63.05           S
ATOM   1643  C   CYS   212      90.529  20.996  21.258  1.00 63.05           C
ATOM   1644  O   CYS   212      89.654  20.757  20.425  1.00 63.05           O
ATOM   1645  N   GLY   213      91.038  22.232  21.445  1.00 22.32           N
ATOM   1646  CA  GLY   213      90.577  23.350  20.672  1.00 22.32           C
ATOM   1647  C   GLY   213      91.225  24.583  21.227  1.00 22.32           C
ATOM   1648  O   GLY   213      92.161  24.509  22.022  1.00 22.32           O
ATOM   1649  N   ASN   214      90.715  25.762  20.821  1.00 90.39           N
ATOM   1650  CA  ASN   214      91.254  27.022  21.250  1.00 90.39           C
ATOM   1651  CB  ASN   214      90.543  28.233  20.624  1.00 90.39           C
ATOM   1652  CG  ASN   214      90.779  28.223  19.123  1.00 90.39           C
ATOM   1653  OD1 ASN   214      91.875  27.925  18.652  1.00 90.39           O
ATOM   1654  ND2 ASN   214      89.713  28.556  18.347  1.00 90.39           N
ATOM   1655  C   ASN   214      91.041  27.121  22.725  1.00 90.39           C
ATOM   1656  O   ASN   214      90.231  26.400  23.304  1.00 90.39           O
ATOM   1657  N   PRO   215      91.775  27.992  23.359  1.00 59.59           N
ATOM   1658  CA  PRO   215      91.637  28.149  24.777  1.00 59.59           C
ATOM   1659  CD  PRO   215      93.099  28.366  22.891  1.00 59.59           C
ATOM   1660  CB  PRO   215      92.760  29.094  25.195  1.00 59.59           C
ATOM   1661  CG  PRO   215      93.862  28.812  24.152  1.00 59.59           C
ATOM   1662  C   PRO   215      90.256  28.589  25.142  1.00 59.59           C
ATOM   1663  O   PRO   215      89.775  28.207  26.207  1.00 59.59           O
ATOM   1664  N   GLN   216      89.602  29.389  24.280  1.00 67.71           N
ATOM   1665  CA  GLN   216      88.264  29.824  24.560  1.00 67.71           C
ATOM   1666  CB  GLN   216      87.710  30.776  23.487  0.50 67.71           C
ATOM   1667  CG  GLN   216      86.255  31.188  23.723  1.00 67.71           C
ATOM   1668  CD  GLN   216      85.773  31.924  22.480  1.00 67.71           C
ATOM   1669  OE1 GLN   216      86.553  32.220  21.575  1.00 67.71           O
ATOM   1670  NE2 GLN   216      84.446  32.222  22.428  1.00 67.71           N
ATOM   1671  C   GLN   216      87.381  28.622  24.540  1.00 67.71           C
ATOM   1672  O   GLN   216      86.521  28.446  25.401  1.00 67.71           O
ATOM   1673  N   MET   217      87.599  27.745  23.544  1.00 69.73           N
ATOM   1674  CA  MET   217      86.770  26.592  23.370  1.00 69.73           C
ATOM   1675  CB  MET   217      87.145  25.747  22.149  1.00 69.73           C
ATOM   1676  CG  MET   217      86.234  24.531  22.005  1.00 69.73           C
ATOM   1677  SD  MET   217      86.851  23.253  20.882  1.00 69.73           S
ATOM   1678  CE  MET   217      85.404  22.179  21.103  1.00 69.73           C
ATOM   1679  C   MET   217      86.908  25.690  24.552  1.00 69.73           C
ATOM   1680  O   MET   217      85.923  25.131  25.033  1.00 69.73           O
ATOM   1681  N   VAL   218      88.141  25.525  25.058  1.00 31.96           N
ATOM   1682  CA  VAL   218      88.348  24.614  26.143  1.00 31.96           C
ATOM   1683  CB  VAL   218      89.775  24.557  26.591  1.00 31.96           C
ATOM   1684  CG1 VAL   218      89.850  23.640  27.824  1.00 31.96           C
ATOM   1685  CG2 VAL   218      90.648  24.105  25.410  1.00 31.96           C
ATOM   1686  C   VAL   218      87.549  25.057  27.325  1.00 31.96           C
ATOM   1687  O   VAL   218      86.900  24.246  27.983  1.00 31.96           O
ATOM   1688  N   ARG   219      87.577  26.366  27.635  1.00 76.39           N
ATOM   1689  CA  ARG   219      86.891  26.822  28.808  1.00 76.39           C
ATOM   1690  CB  ARG   219      87.136  28.309  29.115  1.00 76.39           C
ATOM   1691  CG  ARG   219      86.724  28.683  30.539  1.00 76.39           C
ATOM   1692  CD  ARG   219      86.956  30.149  30.908  1.00 76.39           C
ATOM   1693  NE  ARG   219      86.777  30.257  32.385  1.00 76.39           N
ATOM   1694  CZ  ARG   219      86.025  31.259  32.926  1.00 76.39           C
ATOM   1695  NH1 ARG   219      85.390  32.159  32.119  1.00 76.39           N
ATOM   1696  NH2 ARG   219      85.908  31.360  34.281  1.00 76.39           N
ATOM   1697  C   ARG   219      85.414  26.612  28.661  1.00 76.39           C
ATOM   1698  O   ARG   219      84.757  26.131  29.583  1.00 76.39           O
ATOM   1699  N   ASP   220      84.851  26.955  27.487  1.00 74.34           N
ATOM   1700  CA  ASP   220      83.431  26.858  27.292  1.00 74.34           C
ATOM   1701  CB  ASP   220      82.985  27.440  25.938  1.00 74.34           C
ATOM   1702  CG  ASP   220      81.465  27.537  25.926  1.00 74.34           C
ATOM   1703  OD1 ASP   220      80.790  26.490  26.118  1.00 74.34           O
ATOM   1704  OD2 ASP   220      80.958  28.670  25.714  1.00 74.34           O
ATOM   1705  C   ASP   220      82.995  25.425  27.347  1.00 74.34           C
ATOM   1706  O   ASP   220      81.994  25.098  27.985  1.00 74.34           O
ATOM   1707  N   THR   221      83.742  24.531  26.675  1.00 38.52           N
ATOM   1708  CA  THR   221      83.388  23.140  26.594  1.00 38.52           C
ATOM   1709  CB  THR   221      84.289  22.371  25.669  1.00 38.52           C
ATOM   1710  OG1 THR   221      84.263  22.944  24.370  1.00 38.52           O
ATOM   1711  CG2 THR   221      83.806  20.911  25.608  1.00 38.52           C
ATOM   1712  C   THR   221      83.489  22.517  27.954  1.00 38.52           C
ATOM   1713  O   THR   221      82.647  21.706  28.338  1.00 38.52           O
ATOM   1714  N   GLN   222      84.524  22.890  28.727  1.00 28.78           N
ATOM   1715  CA  GLN   222      84.721  22.311  30.024  1.00 28.78           C
ATOM   1716  CB  GLN   222      85.968  22.854  30.744  1.00 28.78           C
ATOM   1717  CG  GLN   222      87.288  22.452  30.084  1.00 28.78           C
ATOM   1718  CD  GLN   222      88.413  23.061  30.906  1.00 28.78           C
ATOM   1719  OE1 GLN   222      88.164  23.805  31.854  1.00 28.78           O
ATOM   1720  NE2 GLN   222      89.683  22.735  30.545  1.00 28.78           N
ATOM   1721  C   GLN   222      83.539  22.650  30.873  1.00 28.78           C
ATOM   1722  O   GLN   222      83.063  21.828  31.655  1.00 28.78           O
ATOM   1723  N   GLN   223      83.030  23.884  30.725  1.00 76.01           N
ATOM   1724  CA  GLN   223      81.932  24.358  31.513  1.00 76.01           C
ATOM   1725  CB  GLN   223      81.587  25.824  31.191  1.00 76.01           C
ATOM   1726  CG  GLN   223      82.716  26.798  31.551  1.00 76.01           C
ATOM   1727  CD  GLN   223      82.360  28.179  31.014  1.00 76.01           C
ATOM   1728  OE1 GLN   223      82.360  28.404  29.805  1.00 76.01           O
ATOM   1729  NE2 GLN   223      82.046  29.129  31.935  1.00 76.01           N
ATOM   1730  C   GLN   223      80.728  23.515  31.225  1.00 76.01           C
ATOM   1731  O   GLN   223      79.956  23.192  32.125  1.00 76.01           O
ATOM   1732  N   LEU   224      80.515  23.134  29.956  1.00139.88           N
ATOM   1733  CA  LEU   224      79.354  22.347  29.654  1.00139.88           C
ATOM   1734  CB  LEU   224      79.174  22.109  28.156  1.00139.88           C
ATOM   1735  CG  LEU   224      78.945  23.417  27.392  1.00139.88           C
ATOM   1736  CD1 LEU   224      78.676  23.120  25.920  1.00139.88           C
ATOM   1737  CD2 LEU   224      77.852  24.280  28.041  1.00139.88           C
ATOM   1738  C   LEU   224      79.459  21.011  30.320  1.00139.88           C
ATOM   1739  O   LEU   224      78.495  20.517  30.905  1.00139.88           O
ATOM   1740  N   LEU   225      80.650  20.391  30.257  1.00 45.16           N
ATOM   1741  CA  LEU   225      80.842  19.084  30.817  1.00 45.16           C
ATOM   1742  CB  LEU   225      82.245  18.525  30.544  1.00 45.16           C
ATOM   1743  CG  LEU   225      82.501  18.314  29.042  1.00 45.16           C
ATOM   1744  CD1 LEU   225      83.876  17.683  28.793  1.00 45.16           C
ATOM   1745  CD2 LEU   225      81.347  17.538  28.389  1.00 45.16           C
ATOM   1746  C   LEU   225      80.644  19.160  32.298  1.00 45.16           C
ATOM   1747  O   LEU   225      80.080  18.249  32.902  1.00 45.16           O
ATOM   1748  N   LYS   226      81.098  20.259  32.927  1.00104.74           N
ATOM   1749  CA  LYS   226      80.996  20.379  34.353  1.00104.74           C
ATOM   1750  CB  LYS   226      81.680  21.635  34.932  1.00104.74           C
ATOM   1751  CG  LYS   226      80.947  22.947  34.659  1.00104.74           C
ATOM   1752  CD  LYS   226      81.530  24.156  35.392  1.00104.74           C
ATOM   1753  CE  LYS   226      81.027  24.311  36.826  1.00104.74           C
ATOM   1754  NZ  LYS   226      81.642  25.505  37.447  1.00104.74           N
ATOM   1755  C   LYS   226      79.551  20.399  34.750  1.00104.74           C
ATOM   1756  O   LYS   226      79.189  19.874  35.801  1.00104.74           O
ATOM   1757  N   GLU   227      78.675  21.001  33.923  1.00 92.72           N
ATOM   1758  CA  GLU   227      77.295  21.073  34.309  1.00 92.72           C
ATOM   1759  CB  GLU   227      76.419  21.955  33.408  1.00 92.72           C
ATOM   1760  CG  GLU   227      75.101  22.298  34.108  1.00 92.72           C
ATOM   1761  CD  GLU   227      74.517  23.546  33.469  1.00 92.72           C
ATOM   1762  OE1 GLU   227      74.647  23.695  32.226  1.00 92.72           O
ATOM   1763  OE2 GLU   227      73.941  24.377  34.225  1.00 92.72           O
ATOM   1764  C   GLU   227      76.722  19.687  34.385  1.00 92.72           C
ATOM   1765  O   GLU   227      75.801  19.431  35.158  1.00 92.72           O
ATOM   1766  N   THR   228      77.253  18.766  33.559  1.00114.57           N
ATOM   1767  CA  THR   228      76.883  17.375  33.496  1.00114.57           C
ATOM   1768  CB  THR   228      77.523  16.650  32.346  1.00114.57           C
ATOM   1769  OG1 THR   228      77.156  17.255  31.115  1.00114.57           O
ATOM   1770  CG2 THR   228      77.055  15.185  32.373  1.00114.57           C
ATOM   1771  C   THR   228      77.329  16.698  34.764  1.00114.57           C
ATOM   1772  O   THR   228      76.866  15.603  35.087  1.00114.57           O
ATOM   1773  N   ARG   229      78.245  17.352  35.511  1.00160.83           N
ATOM   1774  CA  ARG   229      78.830  16.847  36.726  1.00160.83           C
ATOM   1775  CB  ARG   229      77.840  16.071  37.615  1.00160.83           C
ATOM   1776  CG  ARG   229      76.927  16.964  38.463  1.00160.83           C
ATOM   1777  CD  ARG   229      76.042  16.165  39.425  1.00160.83           C
ATOM   1778  NE  ARG   229      75.424  17.116  40.392  1.00160.83           N
ATOM   1779  CZ  ARG   229      76.094  17.447  41.535  1.00160.83           C
ATOM   1780  NH1 ARG   229      77.342  16.940  41.760  1.00160.83           N
ATOM   1781  NH2 ARG   229      75.521  18.283  42.452  1.00160.83           N
ATOM   1782  C   ARG   229      80.018  15.970  36.470  1.00160.83           C
ATOM   1783  O   ARG   229      80.427  15.206  37.343  1.00160.83           O
ATOM   1784  N   GLN   230      80.636  16.083  35.280  1.00 48.59           N
ATOM   1785  CA  GLN   230      81.855  15.362  35.046  1.00 48.59           C
ATOM   1786  CB  GLN   230      82.152  15.148  33.552  1.00 48.59           C
ATOM   1787  CG  GLN   230      81.130  14.223  32.884  1.00 48.59           C
ATOM   1788  CD  GLN   230      81.434  14.156  31.395  1.00 48.59           C
ATOM   1789  OE1 GLN   230      82.397  14.753  30.917  1.00 48.59           O
ATOM   1790  NE2 GLN   230      80.582  13.417  30.635  1.00 48.59           N
ATOM   1791  C   GLN   230      82.957  16.177  35.660  1.00 48.59           C
ATOM   1792  O   GLN   230      82.850  17.399  35.758  1.00 48.59           O
ATOM   1793  N   MET   231      84.036  15.513  36.131  1.00 68.65           N
ATOM   1794  CA  MET   231      85.119  16.238  36.734  1.00 68.65           C
ATOM   1795  CB  MET   231      85.429  15.826  38.181  1.00 68.65           C
ATOM   1796  CG  MET   231      84.342  16.231  39.176  1.00 68.65           C
ATOM   1797  SD  MET   231      84.715  15.795  40.900  1.00 68.65           S
ATOM   1798  CE  MET   231      86.086  16.977  41.056  1.00 68.65           C
ATOM   1799  C   MET   231      86.357  15.999  35.933  1.00 68.65           C
ATOM   1800  O   MET   231      86.653  14.874  35.535  1.00 68.65           O
ATOM   1801  N   THR   232      87.126  17.080  35.699  1.00 35.76           N
ATOM   1802  CA  THR   232      88.307  17.014  34.887  1.00 35.76           C
ATOM   1803  CB  THR   232      88.754  18.370  34.412  1.00 35.76           C
ATOM   1804  OG1 THR   232      87.708  18.992  33.678  1.00 35.76           O
ATOM   1805  CG2 THR   232      90.000  18.218  33.522  1.00 35.76           C
ATOM   1806  C   THR   232      89.420  16.413  35.682  1.00 35.76           C
ATOM   1807  O   THR   232      89.402  16.418  36.911  1.00 35.76           O
ATOM   1808  N   LYS   233      90.417  15.839  34.979  1.00120.20           N
ATOM   1809  CA  LYS   233      91.555  15.303  35.662  1.00120.20           C
ATOM   1810  CB  LYS   233      92.511  14.500  34.761  1.00120.20           C
ATOM   1811  CG  LYS   233      93.256  15.361  33.739  1.00120.20           C
ATOM   1812  CD  LYS   233      94.407  14.632  33.043  1.00120.20           C
ATOM   1813  CE  LYS   233      95.306  15.554  32.219  1.00120.20           C
ATOM   1814  NZ  LYS   233      94.481  16.350  31.288  1.00120.20           N
ATOM   1815  C   LYS   233      92.286  16.505  36.167  1.00120.20           C
ATOM   1816  O   LYS   233      92.505  17.462  35.428  1.00120.20           O
ATOM   1817  N   HIS   234      92.675  16.489  37.455  1.00 99.57           N
ATOM   1818  CA  HIS   234      93.299  17.634  38.052  1.00 99.57           C
ATOM   1819  ND1 HIS   234      91.204  16.741  40.188  1.00 99.57           N
ATOM   1820  CG  HIS   234      92.314  17.537  40.369  1.00 99.57           C
ATOM   1821  CB  HIS   234      93.569  17.437  39.553  1.00 99.57           C
ATOM   1822  NE2 HIS   234      90.720  18.137  41.850  1.00 99.57           N
ATOM   1823  CD2 HIS   234      92.001  18.383  41.389  1.00 99.57           C
ATOM   1824  CE1 HIS   234      90.282  17.142  41.099  1.00 99.57           C
ATOM   1825  C   HIS   234      94.601  17.930  37.382  1.00 99.57           C
ATOM   1826  O   HIS   234      94.906  19.085  37.085  1.00 99.57           O
ATOM   1827  N   LEU   235      95.424  16.895  37.142  1.00136.24           N
ATOM   1828  CA  LEU   235      96.685  17.149  36.512  1.00136.24           C
ATOM   1829  CB  LEU   235      97.783  17.570  37.509  1.00136.24           C
ATOM   1830  CG  LEU   235      99.132  17.908  36.847  1.00136.24           C
ATOM   1831  CD1 LEU   235      99.002  19.127  35.917  1.00136.24           C
ATOM   1832  CD2 LEU   235     100.247  18.067  37.895  1.00136.24           C
ATOM   1833  C   LEU   235      97.099  15.876  35.850  1.00136.24           C
ATOM   1834  O   LEU   235      96.450  14.846  36.016  1.00136.24           O
ATOM   1835  N   ARG   236      98.197  15.920  35.072  1.00120.81           N
ATOM   1836  CA  ARG   236      98.656  14.731  34.421  1.00120.81           C
ATOM   1837  CB  ARG   236      99.979  14.912  33.654  1.00120.81           C
ATOM   1838  CG  ARG   236      99.873  15.850  32.449  1.00120.81           C
ATOM   1839  CD  ARG   236     101.160  15.928  31.623  1.00120.81           C
ATOM   1840  NE  ARG   236     101.319  14.624  30.919  1.00120.81           N
ATOM   1841  CZ  ARG   236     101.969  13.595  31.537  1.00120.81           C
ATOM   1842  NH1 ARG   236     102.493  13.773  32.785  1.00120.81           N
ATOM   1843  NH2 ARG   236     102.089  12.389  30.908  1.00120.81           N
ATOM   1844  C   ARG   236      98.889  13.710  35.491  1.00120.81           C
ATOM   1845  O   ARG   236      99.265  14.046  36.613  1.00120.81           O
ATOM   1846  N   ARG   237      98.647  12.433  35.124  1.00184.18           N
ATOM   1847  CA  ARG   237      98.736  11.211  35.886  1.00184.18           C
ATOM   1848  CB  ARG   237     100.086  10.938  36.596  1.00184.18           C
ATOM   1849  CG  ARG   237     100.462  11.871  37.749  1.00184.18           C
ATOM   1850  CD  ARG   237      99.652  11.631  39.025  1.00184.18           C
ATOM   1851  NE  ARG   237     100.011  10.275  39.530  1.00184.18           N
ATOM   1852  CZ  ARG   237     101.097  10.122  40.342  1.00184.18           C
ATOM   1853  NH1 ARG   237     101.816  11.218  40.721  1.00184.18           N
ATOM   1854  NH2 ARG   237     101.460   8.882  40.784  1.00184.18           N
ATOM   1855  C   ARG   237      97.645  11.116  36.911  1.00184.18           C
ATOM   1856  O   ARG   237      97.670  10.224  37.757  1.00184.18           O
ATOM   1857  N   ARG   238      96.628  11.996  36.857  1.00 95.21           N
ATOM   1858  CA  ARG   238      95.535  11.845  37.779  1.00 95.21           C
ATOM   1859  CB  ARG   238      95.289  13.109  38.625  1.00 95.21           C
ATOM   1860  CG  ARG   238      94.142  12.990  39.631  1.00 95.21           C
ATOM   1861  CD  ARG   238      93.979  14.230  40.515  1.00 95.21           C
ATOM   1862  NE  ARG   238      95.277  14.437  41.218  1.00 95.21           N
ATOM   1863  CZ  ARG   238      95.543  13.774  42.382  1.00 95.21           C
ATOM   1864  NH1 ARG   238      94.614  12.928  42.914  1.00 95.21           N
ATOM   1865  NH2 ARG   238      96.743  13.946  43.008  1.00 95.21           N
ATOM   1866  C   ARG   238      94.318  11.603  36.937  1.00 95.21           C
ATOM   1867  O   ARG   238      93.860  12.494  36.227  1.00 95.21           O
ATOM   1868  N   PRO   239      93.767  10.421  37.018  1.00 67.58           N
ATOM   1869  CA  PRO   239      92.646  10.094  36.175  1.00 67.58           C
ATOM   1870  CD  PRO   239      94.572   9.250  37.324  1.00 67.58           C
ATOM   1871  CB  PRO   239      92.477   8.581  36.281  1.00 67.58           C
ATOM   1872  CG  PRO   239      93.904   8.082  36.580  1.00 67.58           C
ATOM   1873  C   PRO   239      91.432  10.882  36.529  1.00 67.58           C
ATOM   1874  O   PRO   239      91.227  11.171  37.707  1.00 67.58           O
ATOM   1875  N   GLY   240      90.608  11.225  35.521  1.00 43.71           N
ATOM   1876  CA  GLY   240      89.431  12.009  35.744  1.00 43.71           C
ATOM   1877  C   GLY   240      88.511  11.746  34.604  1.00 43.71           C
ATOM   1878  O   GLY   240      88.854  10.989  33.710  1.00 43.71           O
ATOM   1879  N   HIS   241      87.316  12.364  34.623  1.00 75.57           N
ATOM   1880  CA  HIS   241      86.262  12.195  33.655  1.00 75.57           C
ATOM   1881  ND1 HIS   241      83.907  10.954  35.583  1.00 75.57           N
ATOM   1882  CG  HIS   241      84.488  12.197  35.453  1.00 75.57           C
ATOM   1883  CB  HIS   241      84.934  12.793  34.149  1.00 75.57           C
ATOM   1884  NE2 HIS   241      84.027  11.816  37.630  1.00 75.57           N
ATOM   1885  CD2 HIS   241      84.553  12.708  36.713  1.00 75.57           C
ATOM   1886  CE1 HIS   241      83.653  10.777  36.905  1.00 75.57           C
ATOM   1887  C   HIS   241      86.589  12.834  32.328  1.00 75.57           C
ATOM   1888  O   HIS   241      86.031  12.461  31.296  1.00 75.57           O
ATOM   1889  N   MET   242      87.426  13.883  32.300  1.00136.90           N
ATOM   1890  CA  MET   242      87.694  14.477  31.022  1.00136.90           C
ATOM   1891  CB  MET   242      86.758  15.656  30.731  1.00136.90           C
ATOM   1892  CG  MET   242      86.909  16.808  31.725  1.00136.90           C
ATOM   1893  SD  MET   242      85.680  18.132  31.526  1.00136.90           S
ATOM   1894  CE  MET   242      84.306  17.137  32.176  1.00136.90           C
ATOM   1895  C   MET   242      89.089  15.015  31.024  1.00136.90           C
ATOM   1896  O   MET   242      89.688  15.224  32.078  1.00136.90           O
ATOM   1897  N   THR   243      89.639  15.236  29.813  1.00 50.65           N
ATOM   1898  CA  THR   243      90.969  15.749  29.658  1.00 50.65           C
ATOM   1899  CB  THR   243      91.917  14.738  29.091  1.00 50.65           C
ATOM   1900  OG1 THR   243      92.066  13.637  29.974  1.00 50.65           O
ATOM   1901  CG2 THR   243      93.260  15.423  28.819  1.00 50.65           C
ATOM   1902  C   THR   243      90.906  16.864  28.667  1.00 50.65           C
ATOM   1903  O   THR   243      90.044  16.874  27.790  1.00 50.65           O
ATOM   1904  N   ALA   244      91.821  17.849  28.782  1.00 44.76           N
ATOM   1905  CA  ALA   244      91.811  18.919  27.833  1.00 44.76           C
ATOM   1906  CB  ALA   244      91.103  20.186  28.342  1.00 44.76           C
ATOM   1907  C   ALA   244      93.219  19.303  27.506  1.00 44.76           C
ATOM   1908  O   ALA   244      94.148  19.066  28.280  1.00 44.76           O
ATOM   1909  N   GLU   245      93.408  19.866  26.295  1.00 59.49           N
ATOM   1910  CA  GLU   245      94.682  20.395  25.904  1.00 59.49           C
ATOM   1911  CB  GLU   245      95.663  19.368  25.327  1.00 59.49           C
ATOM   1912  CG  GLU   245      97.045  19.954  25.029  1.00 59.49           C
ATOM   1913  CD  GLU   245      97.920  18.842  24.469  1.00 59.49           C
ATOM   1914  OE1 GLU   245      97.821  18.566  23.241  1.00 59.49           O
ATOM   1915  OE2 GLU   245      98.696  18.251  25.263  1.00 59.49           O
ATOM   1916  C   GLU   245      94.414  21.423  24.854  1.00 59.49           C
ATOM   1917  O   GLU   245      93.546  21.240  24.000  1.00 59.49           O
ATOM   1918  N   HIS   246      95.152  22.548  24.892  1.00 46.84           N
ATOM   1919  CA  HIS   246      94.902  23.580  23.930  1.00 46.84           C
ATOM   1920  ND1 HIS   246      93.688  25.914  25.740  1.00 46.84           N
ATOM   1921  CG  HIS   246      94.979  25.459  25.588  1.00 46.84           C
ATOM   1922  CB  HIS   246      95.531  24.933  24.296  1.00 46.84           C
ATOM   1923  NE2 HIS   246      94.669  26.118  27.724  1.00 46.84           N
ATOM   1924  CD2 HIS   246      95.564  25.590  26.810  1.00 46.84           C
ATOM   1925  CE1 HIS   246      93.557  26.295  27.034  1.00 46.84           C
ATOM   1926  C   HIS   246      95.440  23.146  22.612  1.00 46.84           C
ATOM   1927  O   HIS   246      96.556  22.636  22.516  1.00 46.84           O
ATOM   1928  N   TYR   247      94.630  23.308  21.547  1.00128.02           N
ATOM   1929  CA  TYR   247      95.151  22.923  20.278  1.00128.02           C
ATOM   1930  CB  TYR   247      94.167  22.678  19.136  1.00128.02           C
ATOM   1931  CG  TYR   247      95.024  21.843  18.242  1.00128.02           C
ATOM   1932  CD1 TYR   247      95.328  20.554  18.612  1.00128.02           C
ATOM   1933  CD2 TYR   247      95.540  22.318  17.065  1.00128.02           C
ATOM   1934  CE1 TYR   247      96.116  19.747  17.829  1.00128.02           C
ATOM   1935  CE2 TYR   247      96.330  21.520  16.267  1.00128.02           C
ATOM   1936  CZ  TYR   247      96.619  20.232  16.648  1.00128.02           C
ATOM   1937  OH  TYR   247      97.428  19.408  15.838  1.00128.02           O
ATOM   1938  C   TYR   247      96.160  23.935  19.862  1.00128.02           C
ATOM   1939  O   TYR   247      97.092  23.619  19.128  1.00128.02           O
ATOM   1940  N   TRP   248      95.941  25.208  20.248  1.00142.74           N
ATOM   1941  CA  TRP   248      96.928  26.213  19.992  1.00142.74           C
ATOM   1942  CB  TRP   248      96.608  27.155  18.822  1.00142.74           C
ATOM   1943  CG  TRP   248      97.701  28.178  18.615  1.00142.74           C
ATOM   1944  CD2 TRP   248      97.624  29.561  19.001  1.00142.74           C
ATOM   1945  CD1 TRP   248      98.931  28.004  18.054  1.00142.74           C
ATOM   1946  NE1 TRP   248      99.631  29.186  18.077  1.00142.74           N
ATOM   1947  CE2 TRP   248      98.838  30.154  18.655  1.00142.74           C
ATOM   1948  CE3 TRP   248      96.627  30.277  19.596  1.00142.74           C
ATOM   1949  CZ2 TRP   248      99.075  31.478  18.898  1.00142.74           C
ATOM   1950  CZ3 TRP   248      96.867  31.612  19.840  1.00142.74           C
ATOM   1951  CH2 TRP   248      98.067  32.201  19.499  1.00142.74           C
ATOM   1952  C   TRP   248      96.967  27.072  21.249  1.00142.74           C
ATOM   1953  O   TRP   248      95.877  27.557  21.655  1.00142.74           O
ATOM   1954  OXT TRP   248      98.076  27.256  21.818  1.00142.74           O
TER    1955      TRP   248
END
