# Supplementary material for: Estimating local protein model quality: prospects for molecular replacement
Source: Acta Crystallogr D Struct Biol. 2020 Mar 3;76(Pt 3):285–90. doi: 10.1107/S2059798320000972 (PMC7057213; doi:10.1107/S2059798320000972)
Supplement: Supplementary file 1 [file d-76-00285-sup1.zip › models/1fdr.2qdx_A.B99990001.pdb.proq3.sscore.local]

ProQ2 ProQRosCen ProQRosFA ProQ3
0.39276197 0.71862932 0.63448175 0.37763404
0.44211352 0.73666391 0.71760506 0.45587777
0.4829109 0.74383099 0.75406601 0.49574972
0.59360995 0.74992088 0.84339996 0.62553455
0.65713951 0.7613696 0.92105809 0.68806219
0.70231791 0.71140995 0.93735445 0.7515257
0.77366213 0.76123115 1.0223376 0.78534724
0.79764087 0.80889414 1.0530505 0.83043067
0.82604567 0.76381063 1.1358731 0.86518727
0.78276104 0.75444066 1.1100894 0.86228269
0.7650595 0.65283174 1.083971 0.83631158
0.78683935 0.62679607 1.0324764 0.85108295
0.74442932 0.6150349 1.0220205 0.85521465
0.79159878 0.77504674 1.1049198 0.91703654
0.78868879 0.85172094 1.147482 0.94592584
0.74166176 0.87631921 1.1334902 0.91498558
0.60510108 0.65283196 0.96792086 0.77664264
0.69231813 0.71951654 1.0569812 0.84492412
0.77798957 0.74327733 1.167433 0.95848489
0.92755846 0.8482703 1.2741142 1.0283453
0.96830541 0.82513933 1.2817024 1.0180655
0.91751074 0.76480227 1.3281861 1.0029912
0.86340034 0.70666308 1.2303376 0.94512923
0.77087736 0.64507203 1.1649698 0.88269056
0.70438318 0.64663 1.061004 0.8201237
0.65840935 0.60267956 0.99705027 0.77929536
0.58169272 0.57860198 0.93350238 0.71770632
0.53379517 0.49635122 0.84706274 0.66637623
0.54013533 0.51358483 0.88796029 0.69846407
0.64658928 0.6014462 0.92139112 0.75066761
0.68757755 0.65540291 1.0371382 0.82649314
0.66840573 0.71145988 1.0496786 0.84338027
0.70129734 0.69380471 1.0594621 0.86009212
0.85469041 0.85415866 1.1802472 0.97033013
0.9452121 0.90886882 1.2803862 1.054749
0.95617311 0.84859092 1.2715113 1.0382906
0.98638398 0.79693283 1.2552196 1.0315846
1.0031807 0.75399241 1.2513592 1.0263482
1.0416021 0.7927211 1.276057 1.0675431
1.0026007 0.76897454 1.1862707 1.0169579
0.96695186 0.70881607 1.1359539 1.0067481
0.83770441 0.6265678 0.9294038 0.85334008
0.75155561 0.61610256 0.8953826 0.82369407
0.74699357 0.65044596 0.80508995 0.78279903
0.72150914 0.6392965 0.83182039 0.76134161
0.73431451 0.63920688 0.87829357 0.80697476
0.81754044 0.66816218 0.88998621 0.85332013
0.88271783 0.62470257 0.98624272 0.91293427
0.95518254 0.75134117 1.0482518 0.989377
0.9958289 0.7565019 1.1423942 1.0323876
1.0546852 0.88167369 1.199292 1.1122328
1.0286855 0.87902581 1.2300479 1.0966462
0.89666898 0.87520447 1.2011647 1.0487348
0.79674937 0.82205048 1.1530017 0.9931055
0.76613091 0.83282561 1.0860237 0.96451593
0.72200007 0.84853259 1.0684584 0.92020926
0.72021359 0.87554457 1.0046888 0.86395679
0.64425169 0.81189201 0.94050559 0.80522368
0.58325012 0.74347416 0.82892767 0.695103
0.56570239 0.63186831 0.78621442 0.67281207
0.61265052 0.63959844 0.82487793 0.68824241
0.66654632 0.66184371 0.91900234 0.78093341
0.80168818 0.77595312 1.1022277 0.92583286
0.92168113 0.90786639 1.1776927 1.010321
0.93499074 0.92171659 1.325226 1.0667834
0.8218804 0.82981106 1.2123834 1.0165003
0.70064446 0.77571115 1.1507237 0.91999576
0.63368154 0.70978494 1.051132 0.85350609
0.546596 0.69869253 0.99408469 0.76772164
0.50835757 0.75147325 0.94447985 0.74910102
0.49507561 0.78174355 0.871771 0.67726031
0.49059512 0.83756246 0.82115195 0.65633877
0.47719592 0.8018605 0.82072434 0.64945139
0.54412431 0.80777841 0.80181761 0.66433798
0.5547663 0.79750208 0.85629571 0.69713001
0.60170204 0.75752812 0.78478491 0.69023618
0.63660726 0.78253741 0.80334391 0.71657715
0.63984826 0.81104279 0.83454477 0.73918828
0.66540723 0.80842261 0.89439197 0.8176095
0.63548895 0.83030444 0.90557582 0.81425812
0.57269423 0.75362395 0.86567349 0.76680078
0.54321893 0.7933701 0.9233917 0.80058519
0.49326416 0.75321478 0.93598974 0.79077833
0.46457541 0.78084769 0.97470405 0.76321762
0.5879932 0.81958861 0.98870845 0.8158988
0.66300822 0.79830341 1.0551741 0.89046584
0.67556175 0.73131803 1.0562824 0.88197043
0.6994705 0.62724944 1.0614171 0.89278689
0.81579622 0.62894811 1.0559783 0.90829916
0.79843243 0.5283346 1.000401 0.86446774
0.70812047 0.44445791 0.893645 0.7747794
0.68943928 0.38700715 0.81891528 0.75819703
0.66506489 0.34906187 0.73854058 0.6925253
0.56091528 0.33306166 0.63320958 0.60384294
0.59025018 0.44812389 0.68521888 0.61475774
0.59313755 0.50559605 0.66844166 0.60212565
0.54855526 0.60618217 0.68666114 0.6173815
0.50035447 0.49467564 0.62716471 0.58305091
0.50270475 0.49901118 0.6427319 0.60011493
0.49688168 0.44326305 0.5789323 0.54881403
0.54234556 0.45029439 0.58506187 0.56635115
0.55816728 0.52785756 0.58489543 0.58179276
0.57296629 0.56097659 0.59990694 0.56945324
0.58221516 0.576004 0.62140465 0.58223699
0.55806237 0.55757352 0.71149178 0.61004718
0.60159182 0.57275624 0.79780031 0.70090703
0.69618723 0.57747094 0.94112483 0.81359041
0.78722692 0.64370745 1.0942954 0.9219744
0.95145336 0.8431186 1.3387664 1.0959245
1.1047221 0.90351432 1.4383189 1.2292261
1.1518088 0.8939242 1.4914597 1.2862873
1.0614931 0.76340112 1.4141877 1.2391944
1.0544132 0.77799159 1.4001921 1.2303907
1.1122155 0.87546403 1.415971 1.2742853
1.0754093 0.92415666 1.3911911 1.2164759
1.0254011 0.90898577 1.3637634 1.2098821
0.96455832 0.83856845 1.3211414 1.1783403
0.94705295 0.7643681 1.2654635 1.1425441
0.97400858 0.83055878 1.2819645 1.1589671
1.0296916 0.88102742 1.2960525 1.2024292
0.99624632 0.85601195 1.2516641 1.173581
0.94866904 0.84579589 1.2213267 1.1541332
0.83301688 0.80768751 1.1312403 1.074666
0.76750505 0.80274883 1.1271458 1.0409908
0.68570844 0.71567781 1.0444388 0.95162746
0.69962131 0.67171742 0.97075332 0.89196012
0.63360545 0.64647658 0.93041118 0.84117758
0.65530749 0.57592099 0.82778353 0.77332651
0.6922335 0.57594906 0.84134515 0.7838692
0.80042028 0.69450651 0.89028993 0.83595611
0.80630628 0.70189525 0.91069374 0.83853568
0.80308505 0.76920646 0.94476381 0.87349661
0.75107797 0.79638333 0.99960466 0.89257854
0.7987214 0.7940494 1.0636913 0.96648371
0.84581444 0.783177 1.1142761 1.0230352
0.822285 0.71422493 1.1336923 1.0361859
0.89223672 0.78648741 1.2512767 1.1150456
1.0223504 0.84853553 1.3178769 1.2178939
1.0604257 0.83126807 1.3848822 1.2766651
1.1027234 0.86648952 1.4098197 1.2870516
1.0813578 0.80507947 1.4052945 1.2484846
1.0220589 0.83776279 1.3702973 1.208832
0.92397408 0.77557522 1.2829389 1.096221
0.906002 0.82118541 1.2494378 1.0864011
0.82562301 0.73158427 1.1143566 0.99239824
0.71752962 0.61550881 0.98456965 0.90892864
0.75461062 0.67702519 0.93845107 0.89023668
0.77286383 0.71021048 0.99392284 0.91983101
0.7395849 0.67265241 0.98742858 0.92281752
0.76889016 0.72139171 0.98849789 0.91350066
0.68714388 0.64521457 0.96358468 0.87014682
0.65632163 0.63403112 0.90263946 0.79751634
0.52981132 0.47902677 0.81014957 0.69995704
0.54736763 0.49222192 0.78378893 0.67368344
0.57920309 0.46386515 0.74512874 0.67627482
0.56309433 0.47231314 0.72844313 0.63118287
0.55874967 0.46949574 0.67355113 0.575459
0.56476728 0.45148112 0.67222812 0.57653264
0.56385181 0.50664326 0.68482495 0.57605872
0.54646565 0.45386461 0.61741934 0.54580578
0.53068834 0.5389944 0.64279026 0.57718592
0.47482177 0.52014815 0.60273015 0.54333736
0.4824708 0.55417564 0.63746019 0.55452579
0.54779787 0.57510525 0.67137064 0.61611568
0.64646356 0.60830496 0.78593979 0.7329694
0.74148013 0.62495844 0.89552849 0.86624411
0.76795601 0.67574485 0.98952445 0.8907035
0.83937117 0.66315315 0.99028384 0.9660072
0.89640401 0.76253059 1.0676604 0.98188651
0.88931391 0.74904816 1.0419981 0.98814235
0.83993845 0.75632898 1.0534693 0.94988058
0.77580006 0.75351085 0.98943627 0.88307668
0.72160167 0.82579066 0.97310641 0.81970604
0.70479627 0.81962475 0.90951527 0.78054108
0.57617554 0.79411702 0.82946089 0.68578189
0.5017367 0.67246211 0.68858398 0.60240203
0.46009682 0.57231978 0.5539601 0.53267507
0.42729077 0.57379458 0.49793981 0.46431764
0.41691524 0.61408399 0.54650098 0.48801982
0.50715 0.67759305 0.63910498 0.58815579
0.45342856 0.67833561 0.6661986 0.60985261
0.47319173 0.67091454 0.68646921 0.64083131
0.60542272 0.80368967 0.79675527 0.74961315
0.65326104 0.85414076 0.89754182 0.8468345
0.69596695 0.92551388 0.9451036 0.90831332
0.69116644 0.85022222 0.92898646 0.8653612
0.68146496 0.83452778 0.87885302 0.84404339
0.68000428 0.77544055 0.82584041 0.84364109
0.70657562 0.80915392 0.84311741 0.87629541
0.64994118 0.78885201 0.76924491 0.81317729
0.65031829 0.7592519 0.69960892 0.77365508
0.71142814 0.82898611 0.72379395 0.7763759
0.71316383 0.83679897 0.72540243 0.76233834
0.72186153 0.81479646 0.71053751 0.76129438
0.70028268 0.78438097 0.61910719 0.66942795
0.64979798 0.65229495 0.545336 0.6156918
0.50101777 0.55719323 0.43771748 0.50767663
0.55994696 0.55202848 0.46243758 0.52240029
0.5627888 0.61676572 0.45848741 0.51391665
0.57322822 0.60784098 0.46515418 0.52308325
0.5581346 0.61717579 0.51116061 0.56620228
0.5836436 0.65605162 0.5810281 0.63706966
0.60445966 0.65985329 0.6331661 0.68530492
0.58393305 0.65325313 0.64927075 0.6727538
0.65690742 0.60332974 0.63608723 0.71057289
0.74994227 0.69451546 0.79599562 0.81783169
0.89370676 0.70035201 0.92602585 0.95606401
1.0176174 0.77182561 1.0957415 1.0543899
1.1404778 0.90834698 1.220587 1.1832452
1.1218157 0.92375201 1.2856767 1.2149072
1.1998213 1.0580988 1.3837456 1.2812431
1.1022995 0.99514642 1.2936832 1.220511
1.0635106 1.0140644 1.2374194 1.1730777
0.99300126 0.99183541 1.1803973 1.1235661
0.90990223 0.90294921 1.1090948 1.0540232
0.90746625 0.97513792 1.1196744 1.0676056
0.89811551 0.92173429 1.090363 1.0412048
0.89115039 0.90257766 1.0613634 1.0318153
0.80549004 0.82139803 0.98686102 0.96475534
0.80943637 0.81773718 0.97076588 0.97856467
0.77952516 0.7659975 0.95173556 0.95744888
0.69280384 0.7138349 0.88084378 0.8841462
0.61576737 0.68627351 0.85804956 0.81254275
0.66624169 0.75337695 0.86737657 0.81295992
0.68354548 0.73497848 0.87865507 0.82102948
0.65670577 0.74943217 0.884972 0.80894253
0.57560192 0.62080054 0.78442508 0.72416237
0.54634632 0.60386397 0.75370101 0.66951136
0.53326217 0.61206325 0.78116433 0.66732275
0.60190038 0.62769389 0.82411701 0.68065228
0.54806887 0.5436257 0.7974758 0.65064955
0.48408491 0.47310897 0.75035958 0.61383556
0.5024122 0.45238661 0.69733267 0.5907274
0.49694848 0.51892963 0.71116107 0.59161852
0.45584931 0.51808168 0.7408679 0.57394969
0.46903895 0.53254833 0.6733214 0.56831783
0.39769819 0.50828944 0.68677929 0.54644732
0.43010528 0.58605575 0.73623037 0.58072304
0.50821953 0.67160014 0.837908 0.66547648
0.64652295 0.74846409 0.94359084 0.75984533
0.69259935 0.75100283 0.9974699 0.82486495
0.73920553 0.66425461 0.99254624 0.85284851
0.77694796 0.60569064 0.93103666 0.86387873
0.84059357 0.67584599 0.98017407 0.88018681
0.7329493 0.64804278 0.98783082 0.83323645
0.68148819 0.73779883 1.0213105 0.83408054
0.65791703 0.75894706 1.073675 0.82282363
0.52826992 0.73542374 1.0111352 0.74147927
