# Supplementary material for: Estimating local protein model quality: prospects for molecular replacement
Source: Acta Crystallogr D Struct Biol. 2020 Mar 3;76(Pt 3):285–90. doi: 10.1107/S2059798320000972 (PMC7057213; doi:10.1107/S2059798320000972)
Supplement: Supplementary file 1 [file d-76-00285-sup1.zip › models/1fdr.2qdx_A.B99990001.pdb.proq3d.sscore.local]

ProQ2D ProQRosCenD ProQRosFAD ProQ3D
3.642806410789489746e-01 2.485449910163879395e-01 4.430299401283264160e-01 3.827911317348480225e-01
2.827892303466796875e-01 8.249507546424865723e-01 5.350130796432495117e-01 4.258184731006622314e-01
8.345339894294738770e-01 7.058025598526000977e-01 6.698769927024841309e-01 6.827661991119384766e-01
8.692994713783264160e-01 8.728833198547363281e-01 8.292236328125000000e-01 8.359495997428894043e-01
8.275780081748962402e-01 8.155406713485717773e-01 9.103816747665405273e-01 8.159743547439575195e-01
8.624907135963439941e-01 7.484410405158996582e-01 9.185007810592651367e-01 8.342002630233764648e-01
8.718858361244201660e-01 8.233194351196289062e-01 9.404099583625793457e-01 8.248398303985595703e-01
8.743364810943603516e-01 8.711094260215759277e-01 9.480687379837036133e-01 8.537970185279846191e-01
8.859809041023254395e-01 8.757172822952270508e-01 9.655270576477050781e-01 9.226769804954528809e-01
8.282394409179687500e-01 7.972555160522460938e-01 9.615379571914672852e-01 8.949230909347534180e-01
8.560128808021545410e-01 6.730430126190185547e-01 9.542649388313293457e-01 8.918225765228271484e-01
8.935464024543762207e-01 7.466107606887817383e-01 9.734615087509155273e-01 9.312147498130798340e-01
8.421131968498229980e-01 7.591559290885925293e-01 9.458491206169128418e-01 9.012805223464965820e-01
9.094607830047607422e-01 7.328997850418090820e-01 9.090088009834289551e-01 9.144469499588012695e-01
9.324891567230224609e-01 8.342774510383605957e-01 9.735972285270690918e-01 9.227789640426635742e-01
8.405619263648986816e-01 8.102223277091979980e-01 9.425698518753051758e-01 8.313344717025756836e-01
8.177382946014404297e-01 7.133817672729492188e-01 8.420556187629699707e-01 7.921491861343383789e-01
8.288905024528503418e-01 7.875266671180725098e-01 9.489653706550598145e-01 8.560792207717895508e-01
8.628838062286376953e-01 8.713507056236267090e-01 9.458406567573547363e-01 9.160613417625427246e-01
8.692245483398437500e-01 8.361344933509826660e-01 9.777095317840576172e-01 9.420644044876098633e-01
9.096712470054626465e-01 8.260052800178527832e-01 9.796430468559265137e-01 9.530135393142700195e-01
8.570077419281005859e-01 8.474008440971374512e-01 9.892431497573852539e-01 9.380530714988708496e-01
8.148912787437438965e-01 8.652784228324890137e-01 9.817041754722595215e-01 8.943246603012084961e-01
8.349194526672363281e-01 7.885426282882690430e-01 9.773446917533874512e-01 9.009788036346435547e-01
8.157925009727478027e-01 7.918926477432250977e-01 9.542274475097656250e-01 8.812779188156127930e-01
8.066702485084533691e-01 7.042487859725952148e-01 9.185663461685180664e-01 8.660423159599304199e-01
6.988552212715148926e-01 5.954739451408386230e-01 7.752096056938171387e-01 7.312126755714416504e-01
7.802715301513671875e-01 4.161602854728698730e-01 6.719149351119995117e-01 5.599290728569030762e-01
7.568481564521789551e-01 4.756824672222137451e-01 8.221781253814697266e-01 7.404298782348632812e-01
8.317711353302001953e-01 6.054906845092773438e-01 7.184874415397644043e-01 7.204149365425109863e-01
9.405485987663269043e-01 7.386410832405090332e-01 8.922445178031921387e-01 9.060928821563720703e-01
8.673724532127380371e-01 7.150793075561523438e-01 8.673707842826843262e-01 8.871361017227172852e-01
8.669177293777465820e-01 6.881303191184997559e-01 9.250732660293579102e-01 9.086263179779052734e-01
9.043713808059692383e-01 7.265812754631042480e-01 9.574645161628723145e-01 9.232941269874572754e-01
9.024340510368347168e-01 7.314115166664123535e-01 9.568933844566345215e-01 8.891849517822265625e-01
9.080126881599426270e-01 7.244119048118591309e-01 9.638198614120483398e-01 9.085257649421691895e-01
8.907005786895751953e-01 7.187315821647644043e-01 9.638809561729431152e-01 8.965983986854553223e-01
8.060940504074096680e-01 7.603296637535095215e-01 9.752092957496643066e-01 8.919243216514587402e-01
8.876569271087646484e-01 8.295245766639709473e-01 9.805294871330261230e-01 9.437334537506103516e-01
8.615177869796752930e-01 7.999032139778137207e-01 9.636750221252441406e-01 9.250408411026000977e-01
8.619957566261291504e-01 7.720038294792175293e-01 9.716036319732666016e-01 9.199548959732055664e-01
7.953397035598754883e-01 7.089957594871520996e-01 9.158064723014831543e-01 8.179372549057006836e-01
7.939539551734924316e-01 7.033505439758300781e-01 8.980131149291992188e-01 8.492006659507751465e-01
6.244076490402221680e-01 6.406403779983520508e-01 7.851933836936950684e-01 7.040342688560485840e-01
7.664844393730163574e-01 6.723593473434448242e-01 8.675008416175842285e-01 8.091230392456054688e-01
7.626321315765380859e-01 7.074677944183349609e-01 8.958283066749572754e-01 8.643946647644042969e-01
8.672159910202026367e-01 7.765536904335021973e-01 9.028745889663696289e-01 8.354298472404479980e-01
8.863866329193115234e-01 7.971287965774536133e-01 9.451202750205993652e-01 9.247311353683471680e-01
8.446806669235229492e-01 8.195278048515319824e-01 9.389711022377014160e-01 7.935739159584045410e-01
8.402653932571411133e-01 8.043699264526367188e-01 9.649618268013000488e-01 9.105053544044494629e-01
8.726471066474914551e-01 8.687955737113952637e-01 9.725934863090515137e-01 9.323867559432983398e-01
8.828276395797729492e-01 8.097163438796997070e-01 9.742289185523986816e-01 9.518943428993225098e-01
8.597313165664672852e-01 8.586465120315551758e-01 9.660240411758422852e-01 9.301163554191589355e-01
7.733430862426757812e-01 8.287888765335083008e-01 9.638988375663757324e-01 9.409648776054382324e-01
7.986034154891967773e-01 8.754058480262756348e-01 9.668328166007995605e-01 9.499664902687072754e-01
7.750735878944396973e-01 8.112580180168151855e-01 9.412317276000976562e-01 9.374538660049438477e-01
7.184109091758728027e-01 8.069018125534057617e-01 9.395363330841064453e-01 9.042265415191650391e-01
6.767653822898864746e-01 7.806542515754699707e-01 8.885197043418884277e-01 8.753355145454406738e-01
5.150868296623229980e-01 7.762451171875000000e-01 7.569964528083801270e-01 7.623908519744873047e-01
5.351555943489074707e-01 6.497026085853576660e-01 6.415511965751647949e-01 7.151097059249877930e-01
5.656865835189819336e-01 6.263627409934997559e-01 7.425234317779541016e-01 7.993694543838500977e-01
5.818347334861755371e-01 7.074332833290100098e-01 8.897376656532287598e-01 8.401019573211669922e-01
6.544223427772521973e-01 8.001186251640319824e-01 9.635065793991088867e-01 9.564712643623352051e-01
7.945743799209594727e-01 8.640771508216857910e-01 9.280290603637695312e-01 9.337707757949829102e-01
7.938836216926574707e-01 8.314722776412963867e-01 9.628283977508544922e-01 9.596144556999206543e-01
7.898641228675842285e-01 8.730834722518920898e-01 9.308930039405822754e-01 9.370636940002441406e-01
7.610815167427062988e-01 8.301794528961181641e-01 9.609923362731933594e-01 9.378820061683654785e-01
7.469640374183654785e-01 7.704592943191528320e-01 9.334147572517395020e-01 8.798840641975402832e-01
6.271619200706481934e-01 7.938452959060668945e-01 9.189900159835815430e-01 8.090518712997436523e-01
5.386841893196105957e-01 7.794060111045837402e-01 9.047240614891052246e-01 7.973507046699523926e-01
6.587629318237304688e-01 7.931213378906250000e-01 8.522803187370300293e-01 8.227256536483764648e-01
6.939356923103332520e-01 7.948125004768371582e-01 8.203413486480712891e-01 8.008375167846679688e-01
5.970319509506225586e-01 8.143871426582336426e-01 7.367061376571655273e-01 8.631633520126342773e-01
7.334011793136596680e-01 7.826272249221801758e-01 8.405602574348449707e-01 8.556843400001525879e-01
7.411074042320251465e-01 8.378183841705322266e-01 9.144694805145263672e-01 8.690189123153686523e-01
6.286160945892333984e-01 8.645938038825988770e-01 8.037191629409790039e-01 8.829862475395202637e-01
6.790744662284851074e-01 8.441284894943237305e-01 8.619619607925415039e-01 8.696143031120300293e-01
7.824850082397460938e-01 8.508455753326416016e-01 8.660663962364196777e-01 8.153293132781982422e-01
7.956139445304870605e-01 8.448079824447631836e-01 8.689653277397155762e-01 7.792527675628662109e-01
7.912852764129638672e-01 8.434332013130187988e-01 8.807618021965026855e-01 8.014030456542968750e-01
7.422387003898620605e-01 8.172903060913085938e-01 8.637644052505493164e-01 7.610719203948974609e-01
7.443533539772033691e-01 8.520960807800292969e-01 9.248213768005371094e-01 8.676710128784179688e-01
7.537432909011840820e-01 7.837163209915161133e-01 9.060343503952026367e-01 8.224179744720458984e-01
7.364726066589355469e-01 8.340904712677001953e-01 9.339628815650939941e-01 8.918554782867431641e-01
7.389246225357055664e-01 8.487476706504821777e-01 9.466922879219055176e-01 9.290558695793151855e-01
8.284868001937866211e-01 8.546051979064941406e-01 9.377415180206298828e-01 9.383335113525390625e-01
8.179007172584533691e-01 8.060581088066101074e-01 9.380978345870971680e-01 9.028779268264770508e-01
8.263522982597351074e-01 8.196471333503723145e-01 9.705459475517272949e-01 9.591996073722839355e-01
8.187840580940246582e-01 7.973724007606506348e-01 9.625465869903564453e-01 9.372411370277404785e-01
8.553643822669982910e-01 7.252665162086486816e-01 9.581096172332763672e-01 9.371513128280639648e-01
7.790474891662597656e-01 7.826564311981201172e-01 9.178066849708557129e-01 8.594446778297424316e-01
7.495946884155273438e-01 5.873024463653564453e-01 8.438258767127990723e-01 9.048787355422973633e-01
5.706272125244140625e-01 4.502827823162078857e-01 8.174390196800231934e-01 6.962196230888366699e-01
6.231853961944580078e-01 4.665425717830657959e-01 7.270819544792175293e-01 7.882018089294433594e-01
7.911660671234130859e-01 5.297725200653076172e-01 7.921656370162963867e-01 8.299608826637268066e-01
7.301495671272277832e-01 6.190539598464965820e-01 7.949857711791992188e-01 8.455025553703308105e-01
6.999327540397644043e-01 8.592850565910339355e-01 8.755319118499755859e-01 8.838896751403808594e-01
6.708027124404907227e-01 8.340601325035095215e-01 8.696563839912414551e-01 8.818723559379577637e-01
6.702914834022521973e-01 8.145088553428649902e-01 8.772753477096557617e-01 8.188954591751098633e-01
5.886290669441223145e-01 8.507843017578125000e-01 8.569720387458801270e-01 7.697911858558654785e-01
6.422235369682312012e-01 6.384270191192626953e-01 8.196299672126770020e-01 7.404697537422180176e-01
6.306031346321105957e-01 7.827171087265014648e-01 7.928422689437866211e-01 6.359746456146240234e-01
6.348028182983398438e-01 6.439008712768554688e-01 7.168467640876770020e-01 7.530700564384460449e-01
6.117503046989440918e-01 7.351005077362060547e-01 5.776452422142028809e-01 6.214312911033630371e-01
6.166788935661315918e-01 6.583803892135620117e-01 7.731032371520996094e-01 7.012408375740051270e-01
7.278304696083068848e-01 7.594600319862365723e-01 8.795793652534484863e-01 7.868767380714416504e-01
7.352932691574096680e-01 7.621657252311706543e-01 9.405361413955688477e-01 8.862794041633605957e-01
8.318316340446472168e-01 8.045191168785095215e-01 9.747689366340637207e-01 9.278727173805236816e-01
8.819392919540405273e-01 8.074327707290649414e-01 9.895815849304199219e-01 9.586992859840393066e-01
9.577268958091735840e-01 8.364835381507873535e-01 9.912264943122863770e-01 9.851759672164916992e-01
9.580800533294677734e-01 8.595413565635681152e-01 9.919959306716918945e-01 9.837194085121154785e-01
9.262559413909912109e-01 8.802028894424438477e-01 9.909082651138305664e-01 9.778746962547302246e-01
9.399105906486511230e-01 8.341915011405944824e-01 9.868723154067993164e-01 9.646212458610534668e-01
9.468563795089721680e-01 8.437737822532653809e-01 9.821301102638244629e-01 9.593232274055480957e-01
9.151730537414550781e-01 8.528225421905517578e-01 9.776700139045715332e-01 9.028685688972473145e-01
9.380893707275390625e-01 8.725643157958984375e-01 9.787067174911499023e-01 9.322649836540222168e-01
9.412905573844909668e-01 8.627704977989196777e-01 9.825505614280700684e-01 9.522395730018615723e-01
9.161452651023864746e-01 8.411845564842224121e-01 9.876052141189575195e-01 9.565969109535217285e-01
9.326499700546264648e-01 8.603584170341491699e-01 9.767571091651916504e-01 9.499727487564086914e-01
9.460177421569824219e-01 8.730454444885253906e-01 9.794899821281433105e-01 9.700261950492858887e-01
9.297317862510681152e-01 8.694080710411071777e-01 9.785919785499572754e-01 9.618079662322998047e-01
9.163467884063720703e-01 8.533330559730529785e-01 9.788019657135009766e-01 9.602040052413940430e-01
9.109312891960144043e-01 8.696762323379516602e-01 9.638631343841552734e-01 9.544049501419067383e-01
8.662161827087402344e-01 8.384043574333190918e-01 9.637768864631652832e-01 9.496515393257141113e-01
8.409196138381958008e-01 8.410866260528564453e-01 9.498426914215087891e-01 9.351834058761596680e-01
7.935261130332946777e-01 8.289455175399780273e-01 9.349759817123413086e-01 9.048870801925659180e-01
6.517497897148132324e-01 8.140839934349060059e-01 9.387861490249633789e-01 8.742204904556274414e-01
5.545896887779235840e-01 7.583229541778564453e-01 8.831795454025268555e-01 7.165858745574951172e-01
5.671435594558715820e-01 5.987203121185302734e-01 8.608249425888061523e-01 6.873723268508911133e-01
6.208123564720153809e-01 8.144018054008483887e-01 9.194207191467285156e-01 7.109416127204895020e-01
6.033191084861755371e-01 7.825742959976196289e-01 9.508357048034667969e-01 7.738211154937744141e-01
8.221914172172546387e-01 7.897993922233581543e-01 9.280855655670166016e-01 8.740298151969909668e-01
7.341365814208984375e-01 8.345371484756469727e-01 9.419221282005310059e-01 9.032929539680480957e-01
7.598025798797607422e-01 8.583020567893981934e-01 9.556865096092224121e-01 9.198582768440246582e-01
8.396329283714294434e-01 7.998942732810974121e-01 9.686616659164428711e-01 9.245654344558715820e-01
8.649920225143432617e-01 8.675328493118286133e-01 9.772561788558959961e-01 9.559968113899230957e-01
9.128068089485168457e-01 9.042698740959167480e-01 9.895740151405334473e-01 9.821068644523620605e-01
9.503161311149597168e-01 9.237354397773742676e-01 9.920524358749389648e-01 9.838504195213317871e-01
9.711347818374633789e-01 9.111326336860656738e-01 9.931519031524658203e-01 9.855858683586120605e-01
9.818203449249267578e-01 8.985610008239746094e-01 9.952012300491333008e-01 9.936536550521850586e-01
9.784855842590332031e-01 9.109589457511901855e-01 9.938306212425231934e-01 9.932615160942077637e-01
9.730973243713378906e-01 8.556232452392578125e-01 9.928886294364929199e-01 9.880113005638122559e-01
9.489442110061645508e-01 8.150112032890319824e-01 9.893587827682495117e-01 9.765692949295043945e-01
8.937950730323791504e-01 8.561914563179016113e-01 9.845026135444641113e-01 9.624807834625244141e-01
8.407819271087646484e-01 7.946585416793823242e-01 9.628012180328369141e-01 9.327722191810607910e-01
5.754235386848449707e-01 5.260439515113830566e-01 9.327442049980163574e-01 8.904866576194763184e-01
8.134703040122985840e-01 6.582298874855041504e-01 9.380759596824645996e-01 8.994402885437011719e-01
8.179014325141906738e-01 8.308242559432983398e-01 9.493049383163452148e-01 9.330598115921020508e-01
8.431971669197082520e-01 8.135763406753540039e-01 9.668390750885009766e-01 9.252099990844726562e-01
7.771540880203247070e-01 8.463251590728759766e-01 9.526469707489013672e-01 9.021221399307250977e-01
8.696608543395996094e-01 8.222991228103637695e-01 9.621511101722717285e-01 9.162285923957824707e-01
8.461768627166748047e-01 7.169544696807861328e-01 9.441624879837036133e-01 9.105685353279113770e-01
4.794688224792480469e-01 6.925050020217895508e-01 9.262738227844238281e-01 9.019042849540710449e-01
5.474666953086853027e-01 7.525037527084350586e-01 9.429042339324951172e-01 9.128211140632629395e-01
6.634911894798278809e-01 6.406565308570861816e-01 9.598978757858276367e-01 9.209878444671630859e-01
6.998577117919921875e-01 5.961251258850097656e-01 9.085678458213806152e-01 8.742708563804626465e-01
5.756149291992187500e-01 4.979104399681091309e-01 8.493224978446960449e-01 7.209380865097045898e-01
5.344839096069335938e-01 4.441714286804199219e-01 8.930935263633728027e-01 6.823903918266296387e-01
5.243697762489318848e-01 5.542209744453430176e-01 8.487502932548522949e-01 6.164617538452148438e-01
5.418309569358825684e-01 4.321287572383880615e-01 6.193131804466247559e-01 5.971906185150146484e-01
5.971991419792175293e-01 5.759851932525634766e-01 6.515595912933349609e-01 6.426347494125366211e-01
4.158556163311004639e-01 4.494807422161102295e-01 6.129115819931030273e-01 5.827773213386535645e-01
3.872682452201843262e-01 6.564825773239135742e-01 6.163784861564636230e-01 5.969349145889282227e-01
6.071300506591796875e-01 7.243096828460693359e-01 6.635428071022033691e-01 6.026110053062438965e-01
5.719557404518127441e-01 7.233898639678955078e-01 8.804352879524230957e-01 7.778759598731994629e-01
8.408858776092529297e-01 8.247087001800537109e-01 9.192281961441040039e-01 9.385208487510681152e-01
8.130318522453308105e-01 8.495981693267822266e-01 9.372757077217102051e-01 9.297906756401062012e-01
8.746949434280395508e-01 8.365831375122070312e-01 9.240987300872802734e-01 9.459446668624877930e-01
8.829690814018249512e-01 8.758774995803833008e-01 9.421635866165161133e-01 9.372725486755371094e-01
8.684000372886657715e-01 8.313845992088317871e-01 9.401038885116577148e-01 9.511368870735168457e-01
8.519718050956726074e-01 8.527542948722839355e-01 9.491150379180908203e-01 9.207573533058166504e-01
8.254400491714477539e-01 8.194169402122497559e-01 9.499310255050659180e-01 9.061965346336364746e-01
7.137062549591064453e-01 8.421744108200073242e-01 9.216414093971252441e-01 8.488557934761047363e-01
6.018168330192565918e-01 8.617969155311584473e-01 8.951312303543090820e-01 8.189632892608642578e-01
5.840353369712829590e-01 8.376522064208984375e-01 7.774076461791992188e-01 7.902105450630187988e-01
3.220438659191131592e-01 7.604190111160278320e-01 5.969216227531433105e-01 5.450384020805358887e-01
1.977160871028900146e-01 4.485954344272613525e-01 3.767837882041931152e-01 4.277785718441009521e-01
2.150297462940216064e-01 4.704876244068145752e-01 3.583728373050689697e-01 4.317282736301422119e-01
2.518110275268554688e-01 6.502892971038818359e-01 4.215554893016815186e-01 4.936204850673675537e-01
4.150098860263824463e-01 6.827836632728576660e-01 6.046557426452636719e-01 6.417701840400695801e-01
3.990817070007324219e-01 7.323238849639892578e-01 8.024873137474060059e-01 7.685920596122741699e-01
4.396131336688995361e-01 7.400596141815185547e-01 8.552596569061279297e-01 7.804362773895263672e-01
6.014596223831176758e-01 7.949663400650024414e-01 8.875856995582580566e-01 8.392297029495239258e-01
8.307771682739257812e-01 8.727262616157531738e-01 8.857994675636291504e-01 8.706235885620117188e-01
6.864115595817565918e-01 9.172731637954711914e-01 9.135735034942626953e-01 8.867743015289306641e-01
7.124769091606140137e-01 8.577319979667663574e-01 8.899742364883422852e-01 8.394845128059387207e-01
6.854587793350219727e-01 8.363904953002929688e-01 9.051735401153564453e-01 8.065772056579589844e-01
6.938374042510986328e-01 8.177615404129028320e-01 8.749475479125976562e-01 8.020832538604736328e-01
7.231281399726867676e-01 8.631492257118225098e-01 9.298040270805358887e-01 8.192200660705566406e-01
6.612727046012878418e-01 7.849932909011840820e-01 8.889549970626831055e-01 8.016352653503417969e-01
5.651708245277404785e-01 8.043131232261657715e-01 8.648573756217956543e-01 7.805986404418945312e-01
6.923146843910217285e-01 7.819085121154785156e-01 8.442209362983703613e-01 7.368618249893188477e-01
6.883128881454467773e-01 7.642716169357299805e-01 8.586286902427673340e-01 7.742676734924316406e-01
6.043015122413635254e-01 8.314799070358276367e-01 8.665743470191955566e-01 6.818405985832214355e-01
6.520411372184753418e-01 7.948724627494812012e-01 6.746172904968261719e-01 6.490178704261779785e-01
5.557427406311035156e-01 7.071718573570251465e-01 4.997595548629760742e-01 5.527322292327880859e-01
4.693336188793182373e-01 5.479325652122497559e-01 4.028556346893310547e-01 4.970426559448242188e-01
3.973895609378814697e-01 6.777492761611938477e-01 4.464261829853057861e-01 4.201050996780395508e-01
3.681433498859405518e-01 6.804944276809692383e-01 4.443315267562866211e-01 4.921059906482696533e-01
3.320239484310150146e-01 6.874771714210510254e-01 4.273090958595275879e-01 4.174476563930511475e-01
3.893721103668212891e-01 6.524571776390075684e-01 4.406845271587371826e-01 4.684131145477294922e-01
4.249565899372100830e-01 7.394686937332153320e-01 6.447521448135375977e-01 5.809909105300903320e-01
5.003716945648193359e-01 7.492102980613708496e-01 7.963062524795532227e-01 7.317181825637817383e-01
4.764685928821563721e-01 7.728493213653564453e-01 8.579049110412597656e-01 7.175886631011962891e-01
6.034564971923828125e-01 6.415555477142333984e-01 8.429496884346008301e-01 6.750494837760925293e-01
7.758785486221313477e-01 8.064225316047668457e-01 9.155179262161254883e-01 7.823337912559509277e-01
7.881687879562377930e-01 7.629386186599731445e-01 9.384266734123229980e-01 9.007659554481506348e-01
8.634018898010253906e-01 8.376382589340209961e-01 9.613512754440307617e-01 9.408870339393615723e-01
9.198105931282043457e-01 8.967757225036621094e-01 9.771650433540344238e-01 9.584866166114807129e-01
9.304479360580444336e-01 9.165136814117431641e-01 9.780103564262390137e-01 9.684525132179260254e-01
9.566030502319335938e-01 9.621114134788513184e-01 9.905879497528076172e-01 9.834745526313781738e-01
9.326549172401428223e-01 8.854357004165649414e-01 9.723966121673583984e-01 9.829751849174499512e-01
8.333127498626708984e-01 8.725419044494628906e-01 9.687576293945312500e-01 9.458691477775573730e-01
8.219621777534484863e-01 8.372932076454162598e-01 9.688548445701599121e-01 9.232520461082458496e-01
8.155416250228881836e-01 7.951393723487854004e-01 9.712688326835632324e-01 8.996151685714721680e-01
8.419651389122009277e-01 8.480528593063354492e-01 9.735289812088012695e-01 9.217864871025085449e-01
8.784592747688293457e-01 8.586374521255493164e-01 9.691090583801269531e-01 9.601595997810363770e-01
8.726631402969360352e-01 8.331142067909240723e-01 9.655718207359313965e-01 9.513513445854187012e-01
8.064495325088500977e-01 7.539575099945068359e-01 9.609772562980651855e-01 9.069483280181884766e-01
8.301040530204772949e-01 8.676184415817260742e-01 9.611785411834716797e-01 9.403282403945922852e-01
8.366023302078247070e-01 8.425485491752624512e-01 9.595960378646850586e-01 9.492192268371582031e-01
8.004955053329467773e-01 8.245095610618591309e-01 9.379419088363647461e-01 8.984056115150451660e-01
7.779315710067749023e-01 7.333494424819946289e-01 8.649463057518005371e-01 8.735731840133666992e-01
7.255045771598815918e-01 7.872258424758911133e-01 8.717582821846008301e-01 8.738497495651245117e-01
8.220242857933044434e-01 7.553409934043884277e-01 9.099118113517761230e-01 8.368536829948425293e-01
6.640114188194274902e-01 7.034731507301330566e-01 8.760168552398681641e-01 8.449396491050720215e-01
4.166981577873229980e-01 5.094505548477172852e-01 7.808783054351806641e-01 7.242511510848999023e-01
5.083625912666320801e-01 7.055606245994567871e-01 8.130602836608886719e-01 5.825129151344299316e-01
5.566230416297912598e-01 6.775621175765991211e-01 8.805045485496520996e-01 7.466766834259033203e-01
5.987051725387573242e-01 7.097553014755249023e-01 8.833240866661071777e-01 8.668135404586791992e-01
5.786403417587280273e-01 5.683684349060058594e-01 9.077293276786804199e-01 8.103287220001220703e-01
5.138509273529052734e-01 4.237534403800964355e-01 8.863517045974731445e-01 6.174937486648559570e-01
4.518807232379913330e-01 5.490939021110534668e-01 7.844279408454895020e-01 4.726557433605194092e-01
4.384425282478332520e-01 6.425160169601440430e-01 8.646618127822875977e-01 5.833484530448913574e-01
2.722204029560089111e-01 5.534902215003967285e-01 8.503860831260681152e-01 5.635349750518798828e-01
3.608182072639465332e-01 6.035658717155456543e-01 6.645633578300476074e-01 4.811840653419494629e-01
3.407393693923950195e-01 6.079022884368896484e-01 6.476484537124633789e-01 4.302933216094970703e-01
4.518423676490783691e-01 7.076020240783691406e-01 8.588228225708007812e-01 5.521388053894042969e-01
6.345614790916442871e-01 6.815335154533386230e-01 9.322755336761474609e-01 7.399604916572570801e-01
8.259240984916687012e-01 7.820316553115844727e-01 9.508863091468811035e-01 7.551505565643310547e-01
8.634088039398193359e-01 8.270486593246459961e-01 9.607679247856140137e-01 8.831681013107299805e-01
8.962805867195129395e-01 8.116204142570495605e-01 9.588092565536499023e-01 9.344771504402160645e-01
8.645337224006652832e-01 8.073688149452209473e-01 9.556950926780700684e-01 9.211190342903137207e-01
8.606463670730590820e-01 7.847356796264648438e-01 9.390794634819030762e-01 8.598434925079345703e-01
7.180466651916503906e-01 7.439075708389282227e-01 9.627371430397033691e-01 8.600152730941772461e-01
8.415958285331726074e-01 8.010817766189575195e-01 9.318944215774536133e-01 8.579853773117065430e-01
6.998528838157653809e-01 6.619023084640502930e-01 9.386328458786010742e-01 7.567858695983886719e-01
4.538859724998474121e-01 2.729162573814392090e-01 8.930223584175109863e-01 8.000987172126770020e-01
