# Supplementary material for: Estimating local protein model quality: prospects for molecular replacement
Source: Acta Crystallogr D Struct Biol. 2020 Mar 3;76(Pt 3):285–90. doi: 10.1107/S2059798320000972 (PMC7057213; doi:10.1107/S2059798320000972)
Supplement: Supplementary file 1 [file d-76-00285-sup1.zip › models/1fua.1jdi_A.B99990001.pdb]

EXPDTA    THEORETICAL MODEL, MODELLER 9.23 2019/11/15 00:25:33
REMARK   6 MODELLER OBJECTIVE FUNCTION:       986.6890
REMARK   6 MODELLER BEST TEMPLATE % SEQ ID:  25.581
REMARK   6 SEQUENCE: 1fua/1fua.1jdi_A
REMARK   6 ALIGNMENT: 1fua/1fua.1jdi_A.ali
REMARK   6 SCRIPT: ./make_models.py
REMARK   6 TEMPLATE: 1jdi 2:A - 220:A MODELS 3: - 207: AT 25.6%
ATOM      1  N   MET     1      23.702   9.458  96.572  1.00 99.90           N
ATOM      2  CA  MET     1      24.282   9.684  97.915  1.00 99.90           C
ATOM      3  CB  MET     1      24.704   8.345  98.546  1.00 99.90           C
ATOM      4  CG  MET     1      23.531   7.407  98.845  1.00 99.90           C
ATOM      5  SD  MET     1      22.409   7.993 100.150  1.00 99.90           S
ATOM      6  CE  MET     1      23.560   7.638 101.510  1.00 99.90           C
ATOM      7  C   MET     1      25.489  10.556  97.815  1.00 99.90           C
ATOM      8  O   MET     1      25.468  11.605  97.172  1.00 99.90           O
ATOM      9  N   GLU     2      26.588  10.135  98.463  1.00175.64           N
ATOM     10  CA  GLU     2      27.776  10.927  98.406  1.00175.64           C
ATOM     11  CB  GLU     2      28.895  10.401  99.321  1.00175.64           C
ATOM     12  CG  GLU     2      28.535  10.546 100.802  1.00175.64           C
ATOM     13  CD  GLU     2      29.630   9.920 101.653  1.00175.64           C
ATOM     14  OE1 GLU     2      30.708  10.557 101.809  1.00175.64           O
ATOM     15  OE2 GLU     2      29.397   8.796 102.168  1.00175.64           O
ATOM     16  C   GLU     2      28.245  10.915  96.988  1.00175.64           C
ATOM     17  O   GLU     2      28.239   9.881  96.322  1.00175.64           O
ATOM     18  N   ARG     3      28.655  12.100  96.499  1.00139.22           N
ATOM     19  CA  ARG     3      29.085  12.301  95.150  1.00139.22           C
ATOM     20  CB  ARG     3      29.342  13.776  94.813  1.00139.22           C
ATOM     21  CG  ARG     3      29.794  13.968  93.365  1.00139.22           C
ATOM     22  CD  ARG     3      30.316  15.372  93.057  1.00139.22           C
ATOM     23  NE  ARG     3      31.787  15.362  93.301  1.00139.22           N
ATOM     24  CZ  ARG     3      32.569  16.377  92.828  1.00139.22           C
ATOM     25  NH1 ARG     3      32.004  17.428  92.163  1.00139.22           N
ATOM     26  NH2 ARG     3      33.920  16.341  93.017  1.00139.22           N
ATOM     27  C   ARG     3      30.373  11.581  94.924  1.00139.22           C
ATOM     28  O   ARG     3      30.654  11.136  93.812  1.00139.22           O
ATOM     29  N   ASN     4      31.178  11.426  95.989  1.00100.63           N
ATOM     30  CA  ASN     4      32.515  10.930  95.850  1.00100.63           C
ATOM     31  CB  ASN     4      33.242  10.727  97.196  1.00100.63           C
ATOM     32  CG  ASN     4      32.555   9.613  97.978  1.00100.63           C
ATOM     33  OD1 ASN     4      32.777   8.431  97.721  1.00100.63           O
ATOM     34  ND2 ASN     4      31.719   9.998  98.979  1.00100.63           N
ATOM     35  C   ASN     4      32.530   9.626  95.123  1.00100.63           C
ATOM     36  O   ASN     4      33.397   9.416  94.277  1.00100.63           O
ATOM     37  N   LYS     5      31.592   8.706  95.401  1.00 36.63           N
ATOM     38  CA  LYS     5      31.704   7.455  94.710  1.00 36.63           C
ATOM     39  CB  LYS     5      30.690   6.390  95.163  1.00 36.63           C
ATOM     40  CG  LYS     5      31.044   5.785  96.526  1.00 36.63           C
ATOM     41  CD  LYS     5      29.993   4.823  97.082  1.00 36.63           C
ATOM     42  CE  LYS     5      30.451   4.083  98.339  1.00 36.63           C
ATOM     43  NZ  LYS     5      29.389   3.157  98.793  1.00 36.63           N
ATOM     44  C   LYS     5      31.555   7.672  93.236  1.00 36.63           C
ATOM     45  O   LYS     5      32.307   7.104  92.446  1.00 36.63           O
ATOM     46  N   LEU     6      30.591   8.511  92.817  1.00 99.68           N
ATOM     47  CA  LEU     6      30.398   8.710  91.410  1.00 99.68           C
ATOM     48  CB  LEU     6      29.171   9.585  91.089  1.00 99.68           C
ATOM     49  CG  LEU     6      28.793   9.606  89.594  1.00 99.68           C
ATOM     50  CD1 LEU     6      29.830  10.338  88.727  1.00 99.68           C
ATOM     51  CD2 LEU     6      28.519   8.180  89.092  1.00 99.68           C
ATOM     52  C   LEU     6      31.618   9.385  90.866  1.00 99.68           C
ATOM     53  O   LEU     6      32.099   9.053  89.783  1.00 99.68           O
ATOM     54  N   ALA     7      32.159  10.356  91.627  1.00 28.60           N
ATOM     55  CA  ALA     7      33.304  11.104  91.197  1.00 28.60           C
ATOM     56  CB  ALA     7      33.727  12.187  92.208  1.00 28.60           C
ATOM     57  C   ALA     7      34.447  10.154  91.035  1.00 28.60           C
ATOM     58  O   ALA     7      35.254  10.291  90.120  1.00 28.60           O
ATOM     59  N   ARG     8      34.564   9.173  91.946  1.00 97.11           N
ATOM     60  CA  ARG     8      35.636   8.227  91.857  1.00 97.11           C
ATOM     61  CB  ARG     8      35.690   7.255  93.047  1.00 97.11           C
ATOM     62  CG  ARG     8      36.847   6.260  92.944  1.00 97.11           C
ATOM     63  CD  ARG     8      36.920   5.283  94.115  1.00 97.11           C
ATOM     64  NE  ARG     8      35.738   4.383  94.019  1.00 97.11           N
ATOM     65  CZ  ARG     8      35.807   3.137  94.570  1.00 97.11           C
ATOM     66  NH1 ARG     8      36.973   2.725  95.147  1.00 97.11           N
ATOM     67  NH2 ARG     8      34.718   2.315  94.551  1.00 97.11           N
ATOM     68  C   ARG     8      35.462   7.408  90.616  1.00 97.11           C
ATOM     69  O   ARG     8      36.422   7.121  89.905  1.00 97.11           O
ATOM     70  N   GLN     9      34.219   7.009  90.309  1.00 80.20           N
ATOM     71  CA  GLN     9      34.013   6.169  89.170  1.00 80.20           C
ATOM     72  CB  GLN     9      32.544   5.730  89.043  1.00 80.20           C
ATOM     73  CG  GLN     9      32.295   4.657  87.984  1.00 80.20           C
ATOM     74  CD  GLN     9      30.804   4.348  88.004  1.00 80.20           C
ATOM     75  OE1 GLN     9      30.388   3.243  88.349  1.00 80.20           O
ATOM     76  NE2 GLN     9      29.972   5.355  87.628  1.00 80.20           N
ATOM     77  C   GLN     9      34.406   6.925  87.939  1.00 80.20           C
ATOM     78  O   GLN     9      35.063   6.384  87.051  1.00 80.20           O
ATOM     79  N   ILE    10      34.018   8.210  87.856  1.00 99.82           N
ATOM     80  CA  ILE    10      34.285   8.969  86.670  1.00 99.82           C
ATOM     81  CB  ILE    10      33.635  10.319  86.631  1.00 99.82           C
ATOM     82  CG1 ILE    10      33.819  10.923  85.234  1.00 99.82           C
ATOM     83  CG2 ILE    10      34.216  11.190  87.752  1.00 99.82           C
ATOM     84  CD1 ILE    10      33.097  12.253  85.065  1.00 99.82           C
ATOM     85  C   ILE    10      35.751   9.183  86.550  1.00 99.82           C
ATOM     86  O   ILE    10      36.295   9.171  85.448  1.00 99.82           O
ATOM     87  N   ILE    11      36.429   9.427  87.687  1.00 87.02           N
ATOM     88  CA  ILE    11      37.834   9.685  87.601  1.00 87.02           C
ATOM     89  CB  ILE    11      38.501  10.076  88.894  1.00 87.02           C
ATOM     90  CG1 ILE    11      39.916  10.595  88.596  1.00 87.02           C
ATOM     91  CG2 ILE    11      38.505   8.889  89.867  1.00 87.02           C
ATOM     92  CD1 ILE    11      40.621  11.169  89.822  1.00 87.02           C
ATOM     93  C   ILE    11      38.513   8.463  87.081  1.00 87.02           C
ATOM     94  O   ILE    11      39.388   8.554  86.224  1.00 87.02           O
ATOM     95  N   ASP    12      38.114   7.278  87.579  1.00 32.52           N
ATOM     96  CA  ASP    12      38.748   6.055  87.183  1.00 32.52           C
ATOM     97  CB  ASP    12      38.167   4.827  87.913  1.00 32.52           C
ATOM     98  CG  ASP    12      38.535   4.932  89.391  1.00 32.52           C
ATOM     99  OD1 ASP    12      39.332   5.845  89.736  1.00 32.52           O
ATOM    100  OD2 ASP    12      38.028   4.103  90.192  1.00 32.52           O
ATOM    101  C   ASP    12      38.545   5.845  85.714  1.00 32.52           C
ATOM    102  O   ASP    12      39.472   5.462  85.002  1.00 32.52           O
ATOM    103  N   THR    13      37.322   6.102  85.215  1.00104.06           N
ATOM    104  CA  THR    13      37.022   5.869  83.832  1.00104.06           C
ATOM    105  CB  THR    13      35.583   6.116  83.506  1.00104.06           C
ATOM    106  OG1 THR    13      35.241   7.473  83.751  1.00104.06           O
ATOM    107  CG2 THR    13      34.740   5.177  84.383  1.00104.06           C
ATOM    108  C   THR    13      37.861   6.765  82.979  1.00104.06           C
ATOM    109  O   THR    13      38.421   6.332  81.975  1.00104.06           O
ATOM    110  N   CYS    14      37.988   8.044  83.369  1.00 75.35           N
ATOM    111  CA  CYS    14      38.728   8.986  82.582  1.00 75.35           C
ATOM    112  CB  CYS    14      38.671  10.398  83.185  1.00 75.35           C
ATOM    113  SG  CYS    14      39.378  11.650  82.081  1.00 75.35           S
ATOM    114  C   CYS    14      40.163   8.551  82.508  1.00 75.35           C
ATOM    115  O   CYS    14      40.779   8.591  81.445  1.00 75.35           O
ATOM    116  N   LEU    15      40.731   8.090  83.637  1.00103.74           N
ATOM    117  CA  LEU    15      42.108   7.685  83.666  1.00103.74           C
ATOM    118  CB  LEU    15      42.644   7.365  85.075  1.00103.74           C
ATOM    119  CG  LEU    15      43.058   8.619  85.878  1.00103.74           C
ATOM    120  CD1 LEU    15      41.908   9.623  86.039  1.00103.74           C
ATOM    121  CD2 LEU    15      43.687   8.230  87.226  1.00103.74           C
ATOM    122  C   LEU    15      42.317   6.504  82.776  1.00103.74           C
ATOM    123  O   LEU    15      43.402   6.325  82.226  1.00103.74           O
ATOM    124  N   GLU    16      41.287   5.658  82.623  1.00 61.96           N
ATOM    125  CA  GLU    16      41.394   4.466  81.836  1.00 61.96           C
ATOM    126  CB  GLU    16      40.207   3.509  82.031  1.00 61.96           C
ATOM    127  CG  GLU    16      40.221   2.917  83.445  1.00 61.96           C
ATOM    128  CD  GLU    16      39.159   1.837  83.566  1.00 61.96           C
ATOM    129  OE1 GLU    16      38.908   1.135  82.551  1.00 61.96           O
ATOM    130  OE2 GLU    16      38.594   1.692  84.683  1.00 61.96           O
ATOM    131  C   GLU    16      41.606   4.778  80.380  1.00 61.96           C
ATOM    132  O   GLU    16      42.212   3.983  79.666  1.00 61.96           O
ATOM    133  N   MET    17      41.139   5.940  79.885  1.00127.72           N
ATOM    134  CA  MET    17      41.256   6.213  78.477  1.00127.72           C
ATOM    135  CB  MET    17      40.731   7.600  78.080  1.00127.72           C
ATOM    136  CG  MET    17      39.232   7.601  77.816  1.00127.72           C
ATOM    137  SD  MET    17      38.205   7.194  79.248  1.00127.72           S
ATOM    138  CE  MET    17      36.811   6.731  78.184  1.00127.72           C
ATOM    139  C   MET    17      42.677   6.136  78.010  1.00127.72           C
ATOM    140  O   MET    17      42.943   5.532  76.971  1.00127.72           O
ATOM    141  N   THR    18      43.631   6.738  78.739  1.00102.50           N
ATOM    142  CA  THR    18      45.000   6.719  78.300  1.00102.50           C
ATOM    143  CB  THR    18      45.900   7.549  79.168  1.00102.50           C
ATOM    144  OG1 THR    18      47.210   7.594  78.618  1.00102.50           O
ATOM    145  CG2 THR    18      45.932   6.936  80.578  1.00102.50           C
ATOM    146  C   THR    18      45.517   5.311  78.333  1.00102.50           C
ATOM    147  O   THR    18      46.274   4.899  77.457  1.00102.50           O
ATOM    148  N   ARG    19      45.115   4.527  79.349  1.00102.63           N
ATOM    149  CA  ARG    19      45.629   3.195  79.503  1.00102.63           C
ATOM    150  CB  ARG    19      45.019   2.491  80.729  1.00102.63           C
ATOM    151  CG  ARG    19      45.515   1.063  80.962  1.00102.63           C
ATOM    152  CD  ARG    19      44.868   0.391  82.178  1.00102.63           C
ATOM    153  NE  ARG    19      45.417   1.033  83.407  1.00102.63           N
ATOM    154  CZ  ARG    19      46.468   0.456  84.060  1.00102.63           C
ATOM    155  NH1 ARG    19      46.972  -0.730  83.614  1.00102.63           N
ATOM    156  NH2 ARG    19      47.017   1.066  85.153  1.00102.63           N
ATOM    157  C   ARG    19      45.286   2.396  78.283  1.00102.63           C
ATOM    158  O   ARG    19      46.115   1.656  77.754  1.00102.63           O
ATOM    159  N   LEU    20      44.038   2.538  77.807  1.00118.80           N
ATOM    160  CA  LEU    20      43.522   1.848  76.660  1.00118.80           C
ATOM    161  CB  LEU    20      41.989   1.937  76.525  1.00118.80           C
ATOM    162  CG  LEU    20      41.229   1.042  77.528  1.00118.80           C
ATOM    163  CD1 LEU    20      41.529   1.421  78.984  1.00118.80           C
ATOM    164  CD2 LEU    20      39.723   1.014  77.222  1.00118.80           C
ATOM    165  C   LEU    20      44.166   2.340  75.396  1.00118.80           C
ATOM    166  O   LEU    20      44.104   1.661  74.373  1.00118.80           O
ATOM    167  N   GLY    21      44.726   3.565  75.392  1.00 31.68           N
ATOM    168  CA  GLY    21      45.374   4.040  74.199  1.00 31.68           C
ATOM    169  C   GLY    21      44.332   4.673  73.338  1.00 31.68           C
ATOM    170  O   GLY    21      44.516   4.867  72.138  1.00 31.68           O
ATOM    171  N   LEU    22      43.175   4.958  73.954  1.00 73.84           N
ATOM    172  CA  LEU    22      42.066   5.602  73.323  1.00 73.84           C
ATOM    173  CB  LEU    22      40.782   5.517  74.161  1.00 73.84           C
ATOM    174  CG  LEU    22      40.275   4.070  74.318  1.00 73.84           C
ATOM    175  CD1 LEU    22      38.991   4.015  75.159  1.00 73.84           C
ATOM    176  CD2 LEU    22      40.123   3.377  72.955  1.00 73.84           C
ATOM    177  C   LEU    22      42.388   7.043  73.065  1.00 73.84           C
ATOM    178  O   LEU    22      41.811   7.651  72.164  1.00 73.84           O
ATOM    179  N   ASN    23      43.264   7.665  73.883  1.00114.32           N
ATOM    180  CA  ASN    23      43.510   9.063  73.654  1.00114.32           C
ATOM    181  CB  ASN    23      42.713   9.999  74.582  1.00114.32           C
ATOM    182  CG  ASN    23      43.210   9.806  76.009  1.00114.32           C
ATOM    183  OD1 ASN    23      43.773  10.716  76.617  1.00114.32           O
ATOM    184  ND2 ASN    23      42.999   8.583  76.559  1.00114.32           N
ATOM    185  C   ASN    23      44.950   9.396  73.868  1.00114.32           C
ATOM    186  O   ASN    23      45.752   8.574  74.307  1.00114.32           O
ATOM    187  N   GLN    24      45.310  10.643  73.507  1.00 83.51           N
ATOM    188  CA  GLN    24      46.632  11.151  73.703  1.00 83.51           C
ATOM    189  CB  GLN    24      47.440  11.277  72.401  1.00 83.51           C
ATOM    190  CG  GLN    24      48.858  11.815  72.606  1.00 83.51           C
ATOM    191  CD  GLN    24      49.527  11.884  71.242  1.00 83.51           C
ATOM    192  OE1 GLN    24      50.264  12.822  70.940  1.00 83.51           O
ATOM    193  NE2 GLN    24      49.263  10.860  70.387  1.00 83.51           N
ATOM    194  C   GLN    24      46.462  12.530  74.242  1.00 83.51           C
ATOM    195  O   GLN    24      45.434  13.168  74.027  1.00 83.51           O
ATOM    196  N   GLY    25      47.459  13.019  75.000  1.00 32.71           N
ATOM    197  CA  GLY    25      47.360  14.357  75.497  1.00 32.71           C
ATOM    198  C   GLY    25      46.128  14.463  76.343  1.00 32.71           C
ATOM    199  O   GLY    25      45.793  13.566  77.113  1.00 32.71           O
ATOM    200  N   THR    26      45.466  15.628  76.230  1.00 68.56           N
ATOM    201  CA  THR    26      44.284  16.040  76.937  1.00 68.56           C
ATOM    202  CB  THR    26      44.111  17.530  76.915  1.00 68.56           C
ATOM    203  OG1 THR    26      43.932  17.988  75.582  1.00 68.56           O
ATOM    204  CG2 THR    26      45.368  18.171  77.528  1.00 68.56           C
ATOM    205  C   THR    26      43.010  15.434  76.413  1.00 68.56           C
ATOM    206  O   THR    26      42.024  15.357  77.143  1.00 68.56           O
ATOM    207  N   ALA    27      42.972  15.022  75.132  1.00 51.33           N
ATOM    208  CA  ALA    27      41.742  14.626  74.496  1.00 51.33           C
ATOM    209  CB  ALA    27      41.928  14.143  73.045  1.00 51.33           C
ATOM    210  C   ALA    27      41.015  13.549  75.248  1.00 51.33           C
ATOM    211  O   ALA    27      41.585  12.823  76.061  1.00 51.33           O
ATOM    212  N   GLY    28      39.685  13.482  75.010  1.00 35.81           N
ATOM    213  CA  GLY    28      38.833  12.477  75.579  1.00 35.81           C
ATOM    214  C   GLY    28      38.204  12.993  76.835  1.00 35.81           C
ATOM    215  O   GLY    28      38.701  13.928  77.462  1.00 35.81           O
ATOM    216  N   ASN    29      37.057  12.390  77.216  1.00 77.21           N
ATOM    217  CA  ASN    29      36.393  12.744  78.439  1.00 77.21           C
ATOM    218  CB  ASN    29      35.823  14.176  78.432  1.00 77.21           C
ATOM    219  CG  ASN    29      34.950  14.363  77.201  1.00 77.21           C
ATOM    220  OD1 ASN    29      33.944  13.679  77.016  1.00 77.21           O
ATOM    221  ND2 ASN    29      35.350  15.329  76.330  1.00 77.21           N
ATOM    222  C   ASN    29      35.298  11.754  78.720  1.00 77.21           C
ATOM    223  O   ASN    29      34.668  11.227  77.804  1.00 77.21           O
ATOM    224  N   VAL    30      35.049  11.476  80.019  1.00 46.23           N
ATOM    225  CA  VAL    30      34.054  10.514  80.410  1.00 46.23           C
ATOM    226  CB  VAL    30      34.645   9.298  81.057  1.00 46.23           C
ATOM    227  CG1 VAL    30      33.502   8.364  81.483  1.00 46.23           C
ATOM    228  CG2 VAL    30      35.647   8.668  80.081  1.00 46.23           C
ATOM    229  C   VAL    30      33.163  11.134  81.440  1.00 46.23           C
ATOM    230  O   VAL    30      33.591  11.987  82.217  1.00 46.23           O
ATOM    231  N   SER    31      31.877  10.720  81.462  1.00 52.86           N
ATOM    232  CA  SER    31      30.966  11.234  82.445  1.00 52.86           C
ATOM    233  CB  SER    31      30.174  12.463  81.962  1.00 52.86           C
ATOM    234  OG  SER    31      29.309  12.096  80.896  1.00 52.86           O
ATOM    235  C   SER    31      29.941  10.181  82.744  1.00 52.86           C
ATOM    236  O   SER    31      29.697   9.288  81.935  1.00 52.86           O
ATOM    237  N   VAL    32      29.354  10.235  83.958  1.00122.19           N
ATOM    238  CA  VAL    32      28.203   9.436  84.278  1.00122.19           C
ATOM    239  CB  VAL    32      28.315   8.215  85.135  1.00122.19           C
ATOM    240  CG1 VAL    32      28.611   7.008  84.235  1.00122.19           C
ATOM    241  CG2 VAL    32      29.307   8.502  86.269  1.00122.19           C
ATOM    242  C   VAL    32      27.203  10.294  84.934  1.00122.19           C
ATOM    243  O   VAL    32      27.519  11.336  85.507  1.00122.19           O
ATOM    244  N   ARG    33      25.940   9.854  84.860  1.00199.60           N
ATOM    245  CA  ARG    33      24.915  10.688  85.381  1.00199.60           C
ATOM    246  CB  ARG    33      23.756  10.915  84.402  1.00199.60           C
ATOM    247  CG  ARG    33      22.707  11.895  84.926  1.00199.60           C
ATOM    248  CD  ARG    33      21.438  11.916  84.078  1.00199.60           C
ATOM    249  NE  ARG    33      20.798  10.580  84.227  1.00199.60           N
ATOM    250  CZ  ARG    33      19.728  10.256  83.444  1.00199.60           C
ATOM    251  NH1 ARG    33      19.257  11.157  82.534  1.00199.60           N
ATOM    252  NH2 ARG    33      19.131   9.036  83.571  1.00199.60           N
ATOM    253  C   ARG    33      24.347  10.076  86.607  1.00199.60           C
ATOM    254  O   ARG    33      24.336   8.860  86.786  1.00199.60           O
ATOM    255  N   TYR    34      23.923  10.948  87.531  1.00144.76           N
ATOM    256  CA  TYR    34      23.257  10.516  88.712  1.00144.76           C
ATOM    257  CB  TYR    34      24.001  10.954  89.984  1.00144.76           C
ATOM    258  CG  TYR    34      23.254  10.472  91.178  1.00144.76           C
ATOM    259  CD1 TYR    34      23.386   9.170  91.597  1.00144.76           C
ATOM    260  CD2 TYR    34      22.434  11.322  91.886  1.00144.76           C
ATOM    261  CE1 TYR    34      22.706   8.714  92.701  1.00144.76           C
ATOM    262  CE2 TYR    34      21.750  10.872  92.991  1.00144.76           C
ATOM    263  CZ  TYR    34      21.886   9.567  93.399  1.00144.76           C
ATOM    264  OH  TYR    34      21.183   9.109  94.533  1.00144.76           O
ATOM    265  C   TYR    34      21.947  11.220  88.709  1.00144.76           C
ATOM    266  O   TYR    34      21.803  12.255  89.358  1.00144.76           O
ATOM    267  N   GLN    35      20.953  10.672  87.985  1.00205.02           N
ATOM    268  CA  GLN    35      19.656  11.282  87.991  1.00205.02           C
ATOM    269  CB  GLN    35      18.966  11.232  89.367  1.00205.02           C
ATOM    270  CG  GLN    35      18.567   9.823  89.807  1.00205.02           C
ATOM    271  CD  GLN    35      17.393   9.386  88.943  1.00205.02           C
ATOM    272  OE1 GLN    35      16.331  10.008  88.954  1.00205.02           O
ATOM    273  NE2 GLN    35      17.590   8.293  88.159  1.00205.02           N
ATOM    274  C   GLN    35      19.755  12.725  87.602  1.00205.02           C
ATOM    275  O   GLN    35      19.986  13.063  86.444  1.00205.02           O
ATOM    276  N   ASP    36      19.566  13.611  88.602  1.00 65.26           N
ATOM    277  CA  ASP    36      19.489  15.037  88.435  1.00 65.26           C
ATOM    278  CB  ASP    36      19.274  15.774  89.771  1.00 65.26           C
ATOM    279  CG  ASP    36      17.846  15.536  90.250  1.00 65.26           C
ATOM    280  OD1 ASP    36      16.920  15.569  89.396  1.00 65.26           O
ATOM    281  OD2 ASP    36      17.662  15.322  91.479  1.00 65.26           O
ATOM    282  C   ASP    36      20.744  15.599  87.839  1.00 65.26           C
ATOM    283  O   ASP    36      20.674  16.463  86.968  1.00 65.26           O
ATOM    284  N   GLY    37      21.932  15.137  88.270  1.00 29.88           N
ATOM    285  CA  GLY    37      23.109  15.779  87.757  1.00 29.88           C
ATOM    286  C   GLY    37      24.020  14.746  87.189  1.00 29.88           C
ATOM    287  O   GLY    37      23.764  13.551  87.297  1.00 29.88           O
ATOM    288  N   MET    38      25.117  15.206  86.552  1.00127.01           N
ATOM    289  CA  MET    38      26.064  14.325  85.933  1.00127.01           C
ATOM    290  CB  MET    38      26.037  14.410  84.400  1.00127.01           C
ATOM    291  CG  MET    38      27.010  13.466  83.701  1.00127.01           C
ATOM    292  SD  MET    38      27.378  13.969  81.997  1.00127.01           S
ATOM    293  CE  MET    38      25.770  14.784  81.755  1.00127.01           C
ATOM    294  C   MET    38      27.432  14.777  86.332  1.00127.01           C
ATOM    295  O   MET    38      27.661  15.961  86.568  1.00127.01           O
ATOM    296  N   LEU    39      28.385  13.828  86.417  1.00150.76           N
ATOM    297  CA  LEU    39      29.733  14.168  86.764  1.00150.76           C
ATOM    298  CB  LEU    39      30.291  13.288  87.894  1.00150.76           C
ATOM    299  CG  LEU    39      29.579  13.514  89.240  1.00150.76           C
ATOM    300  CD1 LEU    39      30.264  12.739  90.379  1.00150.76           C
ATOM    301  CD2 LEU    39      29.428  15.014  89.540  1.00150.76           C
ATOM    302  C   LEU    39      30.566  13.960  85.535  1.00150.76           C
ATOM    303  O   LEU    39      30.448  12.932  84.870  1.00150.76           O
ATOM    304  N   ILE    40      31.420  14.949  85.186  1.00 55.97           N
ATOM    305  CA  ILE    40      32.198  14.836  83.981  1.00 55.97           C
ATOM    306  CB  ILE    40      31.674  15.663  82.842  1.00 55.97           C
ATOM    307  CG1 ILE    40      32.332  15.235  81.520  1.00 55.97           C
ATOM    308  CG2 ILE    40      31.888  17.146  83.187  1.00 55.97           C
ATOM    309  CD1 ILE    40      31.636  15.805  80.285  1.00 55.97           C
ATOM    310  C   ILE    40      33.600  15.288  84.246  1.00 55.97           C
ATOM    311  O   ILE    40      33.867  16.001  85.212  1.00 55.97           O
ATOM    312  N   THR    41      34.540  14.870  83.371  1.00 43.12           N
ATOM    313  CA  THR    41      35.923  15.223  83.519  1.00 43.12           C
ATOM    314  CB  THR    41      36.813  14.580  82.495  1.00 43.12           C
ATOM    315  OG1 THR    41      36.708  13.166  82.572  1.00 43.12           O
ATOM    316  CG2 THR    41      38.262  15.017  82.763  1.00 43.12           C
ATOM    317  C   THR    41      36.047  16.708  83.360  1.00 43.12           C
ATOM    318  O   THR    41      35.265  17.351  82.661  1.00 43.12           O
ATOM    319  N   PRO    42      37.011  17.263  84.049  1.00 80.58           N
ATOM    320  CA  PRO    42      37.268  18.679  83.992  1.00 80.58           C
ATOM    321  CD  PRO    42      37.477  16.678  85.295  1.00 80.58           C
ATOM    322  CB  PRO    42      37.987  19.039  85.293  1.00 80.58           C
ATOM    323  CG  PRO    42      38.498  17.693  85.834  1.00 80.58           C
ATOM    324  C   PRO    42      38.062  19.022  82.779  1.00 80.58           C
ATOM    325  O   PRO    42      38.673  18.133  82.191  1.00 80.58           O
ATOM    326  N   THR    43      38.084  20.311  82.394  1.00107.46           N
ATOM    327  CA  THR    43      38.828  20.673  81.229  1.00107.46           C
ATOM    328  CB  THR    43      38.080  21.598  80.311  1.00107.46           C
ATOM    329  OG1 THR    43      38.819  21.815  79.117  1.00107.46           O
ATOM    330  CG2 THR    43      37.829  22.929  81.037  1.00107.46           C
ATOM    331  C   THR    43      40.082  21.356  81.668  1.00107.46           C
ATOM    332  O   THR    43      40.081  22.130  82.625  1.00107.46           O
ATOM    333  N   GLY    44      41.201  21.057  80.974  1.00 29.32           N
ATOM    334  CA  GLY    44      42.449  21.705  81.263  1.00 29.32           C
ATOM    335  C   GLY    44      43.205  20.995  82.346  1.00 29.32           C
ATOM    336  O   GLY    44      44.021  21.611  83.030  1.00 29.32           O
ATOM    337  N   ILE    45      42.956  19.689  82.562  1.00 82.04           N
ATOM    338  CA  ILE    45      43.730  19.029  83.575  1.00 82.04           C
ATOM    339  CB  ILE    45      42.922  18.642  84.777  1.00 82.04           C
ATOM    340  CG1 ILE    45      42.333  19.894  85.449  1.00 82.04           C
ATOM    341  CG2 ILE    45      43.842  17.849  85.717  1.00 82.04           C
ATOM    342  CD1 ILE    45      41.252  20.594  84.628  1.00 82.04           C
ATOM    343  C   ILE    45      44.318  17.780  82.989  1.00 82.04           C
ATOM    344  O   ILE    45      43.636  17.020  82.304  1.00 82.04           O
ATOM    345  N   PRO    46      45.582  17.555  83.243  1.00113.68           N
ATOM    346  CA  PRO    46      46.261  16.388  82.739  1.00113.68           C
ATOM    347  CD  PRO    46      46.501  18.649  83.502  1.00113.68           C
ATOM    348  CB  PRO    46      47.760  16.690  82.841  1.00113.68           C
ATOM    349  CG  PRO    46      47.850  17.950  83.725  1.00113.68           C
ATOM    350  C   PRO    46      45.849  15.151  83.475  1.00113.68           C
ATOM    351  O   PRO    46      45.571  15.234  84.669  1.00113.68           O
ATOM    352  N   TYR    47      45.877  13.986  82.797  1.00 56.05           N
ATOM    353  CA  TYR    47      45.430  12.746  83.368  1.00 56.05           C
ATOM    354  CB  TYR    47      45.566  11.536  82.424  1.00 56.05           C
ATOM    355  CG  TYR    47      44.512  11.622  81.378  1.00 56.05           C
ATOM    356  CD1 TYR    47      43.265  11.086  81.608  1.00 56.05           C
ATOM    357  CD2 TYR    47      44.765  12.226  80.170  1.00 56.05           C
ATOM    358  CE1 TYR    47      42.283  11.159  80.650  1.00 56.05           C
ATOM    359  CE2 TYR    47      43.786  12.303  79.208  1.00 56.05           C
ATOM    360  CZ  TYR    47      42.542  11.770  79.447  1.00 56.05           C
ATOM    361  OH  TYR    47      41.536  11.850  78.460  1.00 56.05           O
ATOM    362  C   TYR    47      46.235  12.419  84.580  1.00 56.05           C
ATOM    363  O   TYR    47      45.693  11.927  85.567  1.00 56.05           O
ATOM    364  N   GLU    48      47.557  12.655  84.548  1.00 87.62           N
ATOM    365  CA  GLU    48      48.329  12.280  85.697  1.00 87.62           C
ATOM    366  CB  GLU    48      49.842  12.490  85.530  1.00 87.62           C
ATOM    367  CG  GLU    48      50.269  13.949  85.382  1.00 87.62           C
ATOM    368  CD  GLU    48      51.786  13.952  85.250  1.00 87.62           C
ATOM    369  OE1 GLU    48      52.295  13.325  84.283  1.00 87.62           O
ATOM    370  OE2 GLU    48      52.456  14.567  86.122  1.00 87.62           O
ATOM    371  C   GLU    48      47.889  13.078  86.889  1.00 87.62           C
ATOM    372  O   GLU    48      47.815  12.546  87.996  1.00 87.62           O
ATOM    373  N   LYS    49      47.613  14.383  86.690  1.00 83.83           N
ATOM    374  CA  LYS    49      47.227  15.291  87.741  1.00 83.83           C
ATOM    375  CB  LYS    49      47.205  16.765  87.298  1.00 83.83           C
ATOM    376  CG  LYS    49      46.797  17.718  88.428  1.00 83.83           C
ATOM    377  CD  LYS    49      46.983  19.205  88.106  1.00 83.83           C
ATOM    378  CE  LYS    49      46.558  20.135  89.247  1.00 83.83           C
ATOM    379  NZ  LYS    49      46.646  21.551  88.816  1.00 83.83           N
ATOM    380  C   LYS    49      45.852  15.011  88.287  1.00 83.83           C
ATOM    381  O   LYS    49      45.644  15.126  89.494  1.00 83.83           O
ATOM    382  N   LEU    50      44.883  14.615  87.429  1.00128.83           N
ATOM    383  CA  LEU    50      43.507  14.541  87.857  1.00128.83           C
ATOM    384  CB  LEU    50      42.478  13.955  86.857  1.00128.83           C
ATOM    385  CG  LEU    50      41.885  14.914  85.799  1.00128.83           C
ATOM    386  CD1 LEU    50      42.858  15.257  84.676  1.00128.83           C
ATOM    387  CD2 LEU    50      40.544  14.386  85.263  1.00128.83           C
ATOM    388  C   LEU    50      43.301  13.763  89.115  1.00128.83           C
ATOM    389  O   LEU    50      43.920  12.729  89.361  1.00128.83           O
ATOM    390  N   THR    51      42.390  14.308  89.951  1.00 40.57           N
ATOM    391  CA  THR    51      41.981  13.733  91.197  1.00 40.57           C
ATOM    392  CB  THR    51      42.462  14.493  92.400  1.00 40.57           C
ATOM    393  OG1 THR    51      41.918  15.805  92.414  1.00 40.57           O
ATOM    394  CG2 THR    51      43.999  14.554  92.349  1.00 40.57           C
ATOM    395  C   THR    51      40.482  13.769  91.204  1.00 40.57           C
ATOM    396  O   THR    51      39.859  14.424  90.371  1.00 40.57           O
ATOM    397  N   GLU    52      39.870  13.066  92.173  1.00 90.08           N
ATOM    398  CA  GLU    52      38.447  12.920  92.302  1.00 90.08           C
ATOM    399  CB  GLU    52      38.090  12.096  93.548  1.00 90.08           C
ATOM    400  CG  GLU    52      36.597  11.885  93.778  1.00 90.08           C
ATOM    401  CD  GLU    52      36.452  11.200  95.129  1.00 90.08           C
ATOM    402  OE1 GLU    52      37.401  11.311  95.951  1.00 90.08           O
ATOM    403  OE2 GLU    52      35.393  10.559  95.358  1.00 90.08           O
ATOM    404  C   GLU    52      37.818  14.271  92.476  1.00 90.08           C
ATOM    405  O   GLU    52      36.710  14.510  91.994  1.00 90.08           O
ATOM    406  N   SER    53      38.508  15.187  93.184  1.00 69.54           N
ATOM    407  CA  SER    53      37.968  16.489  93.468  1.00 69.54           C
ATOM    408  CB  SER    53      38.860  17.331  94.399  1.00 69.54           C
ATOM    409  OG  SER    53      38.264  18.601  94.631  1.00 69.54           O
ATOM    410  C   SER    53      37.802  17.271  92.200  1.00 69.54           C
ATOM    411  O   SER    53      36.904  18.106  92.102  1.00 69.54           O
ATOM    412  N   HIS    54      38.658  17.011  91.191  1.00 93.54           N
ATOM    413  CA  HIS    54      38.635  17.749  89.955  1.00 93.54           C
ATOM    414  ND1 HIS    54      41.963  17.838  90.264  1.00 93.54           N
ATOM    415  CG  HIS    54      41.047  18.180  89.294  1.00 93.54           C
ATOM    416  CB  HIS    54      39.790  17.417  88.996  1.00 93.54           C
ATOM    417  NE2 HIS    54      42.728  19.686  89.290  1.00 93.54           N
ATOM    418  CD2 HIS    54      41.531  19.310  88.709  1.00 93.54           C
ATOM    419  CE1 HIS    54      42.947  18.772  90.218  1.00 93.54           C
ATOM    420  C   HIS    54      37.355  17.527  89.213  1.00 93.54           C
ATOM    421  O   HIS    54      36.914  18.403  88.474  1.00 93.54           O
ATOM    422  N   ILE    55      36.739  16.342  89.357  1.00165.45           N
ATOM    423  CA  ILE    55      35.529  16.028  88.646  1.00165.45           C
ATOM    424  CB  ILE    55      34.971  14.693  89.065  1.00165.45           C
ATOM    425  CG1 ILE    55      33.995  14.120  88.025  1.00165.45           C
ATOM    426  CG2 ILE    55      34.359  14.871  90.464  1.00165.45           C
ATOM    427  CD1 ILE    55      32.719  14.932  87.841  1.00165.45           C
ATOM    428  C   ILE    55      34.514  17.106  88.924  1.00165.45           C
ATOM    429  O   ILE    55      34.404  17.595  90.048  1.00165.45           O
ATOM    430  N   VAL    56      33.767  17.533  87.877  1.00 54.69           N
ATOM    431  CA  VAL    56      32.792  18.580  88.020  1.00 54.69           C
ATOM    432  CB  VAL    56      32.876  19.622  86.941  1.00 54.69           C
ATOM    433  CG1 VAL    56      31.764  20.659  87.174  1.00 54.69           C
ATOM    434  CG2 VAL    56      34.293  20.220  86.943  1.00 54.69           C
ATOM    435  C   VAL    56      31.409  18.005  87.964  1.00 54.69           C
ATOM    436  O   VAL    56      31.124  17.074  87.212  1.00 54.69           O
ATOM    437  N   PHE    57      30.506  18.563  88.797  1.00 51.40           N
ATOM    438  CA  PHE    57      29.145  18.120  88.831  1.00 51.40           C
ATOM    439  CB  PHE    57      28.594  17.992  90.261  1.00 51.40           C
ATOM    440  CG  PHE    57      27.149  17.644  90.186  1.00 51.40           C
ATOM    441  CD1 PHE    57      26.742  16.341  90.007  1.00 51.40           C
ATOM    442  CD2 PHE    57      26.198  18.631  90.305  1.00 51.40           C
ATOM    443  CE1 PHE    57      25.405  16.031  89.942  1.00 51.40           C
ATOM    444  CE2 PHE    57      24.860  18.328  90.242  1.00 51.40           C
ATOM    445  CZ  PHE    57      24.463  17.025  90.060  1.00 51.40           C
ATOM    446  C   PHE    57      28.323  19.145  88.124  1.00 51.40           C
ATOM    447  O   PHE    57      28.356  20.327  88.463  1.00 51.40           O
ATOM    448  N   ILE    58      27.559  18.716  87.102  1.00 43.57           N
ATOM    449  CA  ILE    58      26.752  19.660  86.392  1.00 43.57           C
ATOM    450  CB  ILE    58      27.189  19.874  84.972  1.00 43.57           C
ATOM    451  CG1 ILE    58      28.629  20.414  84.930  1.00 43.57           C
ATOM    452  CG2 ILE    58      26.166  20.805  84.299  1.00 43.57           C
ATOM    453  CD1 ILE    58      29.257  20.366  83.537  1.00 43.57           C
ATOM    454  C   ILE    58      25.360  19.127  86.371  1.00 43.57           C
ATOM    455  O   ILE    58      25.139  17.926  86.226  1.00 43.57           O
ATOM    456  N   ASP    59      24.367  20.016  86.529  1.00 53.61           N
ATOM    457  CA  ASP    59      23.021  19.538  86.524  1.00 53.61           C
ATOM    458  CB  ASP    59      22.012  20.513  87.151  1.00 53.61           C
ATOM    459  CG  ASP    59      22.231  20.469  88.657  1.00 53.61           C
ATOM    460  OD1 ASP    59      22.135  19.352  89.234  1.00 53.61           O
ATOM    461  OD2 ASP    59      22.514  21.546  89.247  1.00 53.61           O
ATOM    462  C   ASP    59      22.645  19.284  85.107  1.00 53.61           C
ATOM    463  O   ASP    59      23.447  19.466  84.194  1.00 53.61           O
ATOM    464  N   GLY    60      21.406  18.814  84.895  1.00 56.88           N
ATOM    465  CA  GLY    60      20.940  18.534  83.573  1.00 56.88           C
ATOM    466  C   GLY    60      21.001  19.829  82.841  1.00 56.88           C
ATOM    467  O   GLY    60      21.228  19.854  81.633  1.00 56.88           O
ATOM    468  N   ASN    61      20.765  20.944  83.560  1.00233.60           N
ATOM    469  CA  ASN    61      20.850  22.226  82.925  1.00233.60           C
ATOM    470  CB  ASN    61      20.325  23.412  83.755  1.00233.60           C
ATOM    471  CG  ASN    61      21.315  23.678  84.882  1.00233.60           C
ATOM    472  OD1 ASN    61      21.665  22.779  85.645  1.00233.60           O
ATOM    473  ND2 ASN    61      21.800  24.945  84.978  1.00233.60           N
ATOM    474  C   ASN    61      22.313  22.467  82.736  1.00233.60           C
ATOM    475  O   ASN    61      23.146  21.837  83.379  1.00233.60           O
ATOM    476  N   GLY    62      22.678  23.400  81.847  1.00125.84           N
ATOM    477  CA  GLY    62      24.060  23.580  81.506  1.00125.84           C
ATOM    478  C   GLY    62      24.904  23.946  82.689  1.00125.84           C
ATOM    479  O   GLY    62      26.026  23.458  82.812  1.00125.84           O
ATOM    480  N   LYS    63      24.417  24.813  83.594  1.00123.89           N
ATOM    481  CA  LYS    63      25.292  25.221  84.654  1.00123.89           C
ATOM    482  CB  LYS    63      24.784  26.394  85.510  1.00123.89           C
ATOM    483  CG  LYS    63      25.051  27.749  84.852  1.00123.89           C
ATOM    484  CD  LYS    63      24.410  28.938  85.567  1.00123.89           C
ATOM    485  CE  LYS    63      24.946  30.294  85.096  1.00123.89           C
ATOM    486  NZ  LYS    63      26.352  30.462  85.530  1.00123.89           N
ATOM    487  C   LYS    63      25.610  24.067  85.541  1.00123.89           C
ATOM    488  O   LYS    63      24.840  23.116  85.673  1.00123.89           O
ATOM    489  N   HIS    64      26.807  24.135  86.158  1.00117.48           N
ATOM    490  CA  HIS    64      27.288  23.092  87.010  1.00117.48           C
ATOM    491  ND1 HIS    64      30.036  24.720  87.789  1.00117.48           N
ATOM    492  CG  HIS    64      29.629  23.985  86.699  1.00117.48           C
ATOM    493  CB  HIS    64      28.770  22.757  86.774  1.00117.48           C
ATOM    494  NE2 HIS    64      30.880  25.727  85.995  1.00117.48           N
ATOM    495  CD2 HIS    64      30.154  24.615  85.609  1.00117.48           C
ATOM    496  CE1 HIS    64      30.781  25.751  87.311  1.00117.48           C
ATOM    497  C   HIS    64      27.143  23.540  88.420  1.00117.48           C
ATOM    498  O   HIS    64      27.367  24.706  88.746  1.00117.48           O
ATOM    499  N   GLU    65      26.719  22.611  89.296  1.00 56.09           N
ATOM    500  CA  GLU    65      26.556  22.970  90.668  1.00 56.09           C
ATOM    501  CB  GLU    65      25.991  21.856  91.560  1.00 56.09           C
ATOM    502  CG  GLU    65      24.501  21.577  91.394  1.00 56.09           C
ATOM    503  CD  GLU    65      24.093  20.748  92.604  1.00 56.09           C
ATOM    504  OE1 GLU    65      24.225  21.274  93.743  1.00 56.09           O
ATOM    505  OE2 GLU    65      23.659  19.582  92.414  1.00 56.09           O
ATOM    506  C   GLU    65      27.883  23.290  91.259  1.00 56.09           C
ATOM    507  O   GLU    65      28.042  24.318  91.914  1.00 56.09           O
ATOM    508  N   GLU    66      28.890  22.428  91.032  1.00 52.75           N
ATOM    509  CA  GLU    66      30.120  22.676  91.720  1.00 52.75           C
ATOM    510  CB  GLU    66      30.123  22.024  93.114  1.00 52.75           C
ATOM    511  CG  GLU    66      31.393  22.241  93.935  1.00 52.75           C
ATOM    512  CD  GLU    66      31.217  21.481  95.243  1.00 52.75           C
ATOM    513  OE1 GLU    66      30.149  20.834  95.413  1.00 52.75           O
ATOM    514  OE2 GLU    66      32.150  21.535  96.088  1.00 52.75           O
ATOM    515  C   GLU    66      31.239  22.072  90.945  1.00 52.75           C
ATOM    516  O   GLU    66      31.040  21.142  90.164  1.00 52.75           O
ATOM    517  N   GLY    67      32.461  22.609  91.138  1.00 45.48           N
ATOM    518  CA  GLY    67      33.592  22.014  90.497  1.00 45.48           C
ATOM    519  C   GLY    67      34.380  23.061  89.774  1.00 45.48           C
ATOM    520  O   GLY    67      34.126  24.258  89.902  1.00 45.48           O
ATOM    521  N   LYS    68      35.380  22.588  88.998  1.00 92.80           N
ATOM    522  CA  LYS    68      36.262  23.376  88.188  1.00 92.80           C
ATOM    523  CB  LYS    68      37.664  22.759  88.060  1.00 92.80           C
ATOM    524  CG  LYS    68      38.346  22.591  89.421  1.00 92.80           C
ATOM    525  CD  LYS    68      39.586  21.699  89.393  1.00 92.80           C
ATOM    526  CE  LYS    68      40.108  21.334  90.785  1.00 92.80           C
ATOM    527  NZ  LYS    68      40.574  22.546  91.494  1.00 92.80           N
ATOM    528  C   LYS    68      35.630  23.423  86.835  1.00 92.80           C
ATOM    529  O   LYS    68      34.502  22.966  86.664  1.00 92.80           O
ATOM    530  N   LEU    69      36.321  24.002  85.834  1.00 87.13           N
ATOM    531  CA  LEU    69      35.703  24.087  84.543  1.00 87.13           C
ATOM    532  CB  LEU    69      36.529  24.870  83.510  1.00 87.13           C
ATOM    533  CG  LEU    69      36.692  26.358  83.871  1.00 87.13           C
ATOM    534  CD1 LEU    69      35.331  27.071  83.923  1.00 87.13           C
ATOM    535  CD2 LEU    69      37.514  26.539  85.156  1.00 87.13           C
ATOM    536  C   LEU    69      35.489  22.700  84.026  1.00 87.13           C
ATOM    537  O   LEU    69      36.353  21.829  84.098  1.00 87.13           O
ATOM    538  N   PRO    70      34.303  22.506  83.522  1.00 67.92           N
ATOM    539  CA  PRO    70      33.881  21.245  82.974  1.00 67.92           C
ATOM    540  CD  PRO    70      33.181  23.348  83.901  1.00 67.92           C
ATOM    541  CB  PRO    70      32.351  21.265  83.006  1.00 67.92           C
ATOM    542  CG  PRO    70      31.986  22.755  83.141  1.00 67.92           C
ATOM    543  C   PRO    70      34.434  21.078  81.597  1.00 67.92           C
ATOM    544  O   PRO    70      34.879  22.062  81.008  1.00 67.92           O
ATOM    545  N   SER    71      34.415  19.844  81.057  1.00 80.86           N
ATOM    546  CA  SER    71      34.945  19.661  79.739  1.00 80.86           C
ATOM    547  CB  SER    71      34.969  18.196  79.271  1.00 80.86           C
ATOM    548  OG  SER    71      33.645  17.719  79.087  1.00 80.86           O
ATOM    549  C   SER    71      34.075  20.441  78.802  1.00 80.86           C
ATOM    550  O   SER    71      32.888  20.637  79.051  1.00 80.86           O
ATOM    551  N   SER    72      34.665  20.917  77.689  1.00 43.49           N
ATOM    552  CA  SER    72      33.957  21.726  76.735  1.00 43.49           C
ATOM    553  CB  SER    72      34.866  22.264  75.618  1.00 43.49           C
ATOM    554  OG  SER    72      35.377  21.187  74.848  1.00 43.49           O
ATOM    555  C   SER    72      32.904  20.886  76.089  1.00 43.49           C
ATOM    556  O   SER    72      31.923  21.399  75.552  1.00 43.49           O
ATOM    557  N   GLU    73      33.107  19.561  76.137  1.00148.91           N
ATOM    558  CA  GLU    73      32.265  18.552  75.561  1.00148.91           C
ATOM    559  CB  GLU    73      32.925  17.164  75.541  1.00148.91           C
ATOM    560  CG  GLU    73      32.135  16.140  74.725  1.00148.91           C
ATOM    561  CD  GLU    73      32.195  16.572  73.266  1.00148.91           C
ATOM    562  OE1 GLU    73      32.947  17.538  72.971  1.00148.91           O
ATOM    563  OE2 GLU    73      31.492  15.946  72.427  1.00148.91           O
ATOM    564  C   GLU    73      30.973  18.445  76.312  1.00148.91           C
ATOM    565  O   GLU    73      30.026  17.824  75.832  1.00148.91           O
ATOM    566  N   TRP    74      30.894  19.056  77.509  1.00180.04           N
ATOM    567  CA  TRP    74      29.781  18.875  78.399  1.00180.04           C
ATOM    568  CB  TRP    74      29.802  19.843  79.594  1.00180.04           C
ATOM    569  CG  TRP    74      28.504  19.839  80.361  1.00180.04           C
ATOM    570  CD2 TRP    74      28.103  18.819  81.292  1.00180.04           C
ATOM    571  CD1 TRP    74      27.467  20.724  80.293  1.00180.04           C
ATOM    572  NE1 TRP    74      26.453  20.321  81.124  1.00180.04           N
ATOM    573  CE2 TRP    74      26.828  19.150  81.744  1.00180.04           C
ATOM    574  CE3 TRP    74      28.750  17.699  81.728  1.00180.04           C
ATOM    575  CZ2 TRP    74      26.170  18.358  82.639  1.00180.04           C
ATOM    576  CZ3 TRP    74      28.089  16.906  82.639  1.00180.04           C
ATOM    577  CH2 TRP    74      26.824  17.230  83.084  1.00180.04           C
ATOM    578  C   TRP    74      28.459  19.065  77.714  1.00180.04           C
ATOM    579  O   TRP    74      27.528  18.306  77.974  1.00180.04           O
ATOM    580  N   ARG    75      28.319  20.057  76.821  1.00 73.48           N
ATOM    581  CA  ARG    75      27.034  20.290  76.218  1.00 73.48           C
ATOM    582  CB  ARG    75      27.062  21.460  75.221  1.00 73.48           C
ATOM    583  CG  ARG    75      27.351  22.804  75.894  1.00 73.48           C
ATOM    584  CD  ARG    75      27.421  23.986  74.927  1.00 73.48           C
ATOM    585  NE  ARG    75      27.672  25.206  75.742  1.00 73.48           N
ATOM    586  CZ  ARG    75      28.049  26.370  75.139  1.00 73.48           C
ATOM    587  NH1 ARG    75      28.236  26.410  73.787  1.00 73.48           N
ATOM    588  NH2 ARG    75      28.238  27.492  75.893  1.00 73.48           N
ATOM    589  C   ARG    75      26.586  19.062  75.483  1.00 73.48           C
ATOM    590  O   ARG    75      25.408  18.706  75.522  1.00 73.48           O
ATOM    591  N   PHE    76      27.508  18.379  74.784  1.00 53.98           N
ATOM    592  CA  PHE    76      27.125  17.212  74.048  1.00 53.98           C
ATOM    593  CB  PHE    76      28.283  16.575  73.264  1.00 53.98           C
ATOM    594  CG  PHE    76      27.757  15.284  72.739  1.00 53.98           C
ATOM    595  CD1 PHE    76      26.989  15.244  71.598  1.00 53.98           C
ATOM    596  CD2 PHE    76      28.028  14.109  73.400  1.00 53.98           C
ATOM    597  CE1 PHE    76      26.506  14.046  71.123  1.00 53.98           C
ATOM    598  CE2 PHE    76      27.548  12.910  72.930  1.00 53.98           C
ATOM    599  CZ  PHE    76      26.783  12.877  71.790  1.00 53.98           C
ATOM    600  C   PHE    76      26.615  16.170  74.988  1.00 53.98           C
ATOM    601  O   PHE    76      25.591  15.544  74.721  1.00 53.98           O
ATOM    602  N   HIS    77      27.327  15.956  76.110  1.00 59.31           N
ATOM    603  CA  HIS    77      26.957  14.948  77.062  1.00 59.31           C
ATOM    604  ND1 HIS    77      29.563  12.921  78.106  1.00 59.31           N
ATOM    605  CG  HIS    77      29.249  14.239  77.863  1.00 59.31           C
ATOM    606  CB  HIS    77      27.940  14.862  78.240  1.00 59.31           C
ATOM    607  NE2 HIS    77      31.325  13.820  77.094  1.00 59.31           N
ATOM    608  CD2 HIS    77      30.335  14.774  77.243  1.00 59.31           C
ATOM    609  CE1 HIS    77      30.817  12.724  77.627  1.00 59.31           C
ATOM    610  C   HIS    77      25.611  15.264  77.628  1.00 59.31           C
ATOM    611  O   HIS    77      24.752  14.391  77.731  1.00 59.31           O
ATOM    612  N   MET    78      25.381  16.538  77.983  1.00101.63           N
ATOM    613  CA  MET    78      24.158  16.942  78.618  1.00101.63           C
ATOM    614  CB  MET    78      24.098  18.464  78.804  1.00101.63           C
ATOM    615  CG  MET    78      22.819  18.967  79.470  1.00101.63           C
ATOM    616  SD  MET    78      22.542  20.748  79.243  1.00101.63           S
ATOM    617  CE  MET    78      24.213  21.214  79.763  1.00101.63           C
ATOM    618  C   MET    78      23.004  16.617  77.730  1.00101.63           C
ATOM    619  O   MET    78      22.016  16.029  78.166  1.00101.63           O
ATOM    620  N   ALA    79      23.114  16.972  76.442  1.00 31.41           N
ATOM    621  CA  ALA    79      22.013  16.773  75.552  1.00 31.41           C
ATOM    622  CB  ALA    79      22.293  17.282  74.132  1.00 31.41           C
ATOM    623  C   ALA    79      21.719  15.312  75.471  1.00 31.41           C
ATOM    624  O   ALA    79      20.558  14.907  75.479  1.00 31.41           O
ATOM    625  N   ALA    80      22.775  14.481  75.409  1.00 35.84           N
ATOM    626  CA  ALA    80      22.611  13.064  75.257  1.00 35.84           C
ATOM    627  CB  ALA    80      23.953  12.320  75.133  1.00 35.84           C
ATOM    628  C   ALA    80      21.887  12.496  76.434  1.00 35.84           C
ATOM    629  O   ALA    80      21.015  11.643  76.282  1.00 35.84           O
ATOM    630  N   TYR    81      22.227  12.947  77.652  1.00 65.00           N
ATOM    631  CA  TYR    81      21.571  12.401  78.803  1.00 65.00           C
ATOM    632  CB  TYR    81      22.161  12.885  80.136  1.00 65.00           C
ATOM    633  CG  TYR    81      23.441  12.151  80.353  1.00 65.00           C
ATOM    634  CD1 TYR    81      23.429  10.894  80.911  1.00 65.00           C
ATOM    635  CD2 TYR    81      24.648  12.704  79.998  1.00 65.00           C
ATOM    636  CE1 TYR    81      24.603  10.208  81.119  1.00 65.00           C
ATOM    637  CE2 TYR    81      25.823  12.022  80.203  1.00 65.00           C
ATOM    638  CZ  TYR    81      25.804  10.773  80.769  1.00 65.00           C
ATOM    639  OH  TYR    81      27.009  10.073  80.983  1.00 65.00           O
ATOM    640  C   TYR    81      20.118  12.745  78.758  1.00 65.00           C
ATOM    641  O   TYR    81      19.273  11.911  79.076  1.00 65.00           O
ATOM    642  N   GLN    82      19.780  13.987  78.369  1.00 78.44           N
ATOM    643  CA  GLN    82      18.395  14.351  78.348  1.00 78.44           C
ATOM    644  CB  GLN    82      18.168  15.831  77.998  1.00 78.44           C
ATOM    645  CG  GLN    82      18.701  16.797  79.058  1.00 78.44           C
ATOM    646  CD  GLN    82      17.896  16.574  80.331  1.00 78.44           C
ATOM    647  OE1 GLN    82      17.142  15.608  80.442  1.00 78.44           O
ATOM    648  NE2 GLN    82      18.058  17.488  81.325  1.00 78.44           N
ATOM    649  C   GLN    82      17.683  13.526  77.321  1.00 78.44           C
ATOM    650  O   GLN    82      16.590  13.022  77.569  1.00 78.44           O
ATOM    651  N   SER    83      18.301  13.363  76.137  1.00 82.29           N
ATOM    652  CA  SER    83      17.675  12.659  75.052  1.00 82.29           C
ATOM    653  CB  SER    83      18.487  12.735  73.747  1.00 82.29           C
ATOM    654  OG  SER    83      17.817  12.024  72.717  1.00 82.29           O
ATOM    655  C   SER    83      17.488  11.208  75.377  1.00 82.29           C
ATOM    656  O   SER    83      16.402  10.668  75.165  1.00 82.29           O
ATOM    657  N   ARG    84      18.529  10.526  75.901  1.00162.62           N
ATOM    658  CA  ARG    84      18.360   9.118  76.143  1.00162.62           C
ATOM    659  CB  ARG    84      19.470   8.235  75.543  1.00162.62           C
ATOM    660  CG  ARG    84      19.560   8.290  74.016  1.00162.62           C
ATOM    661  CD  ARG    84      20.330   9.499  73.481  1.00162.62           C
ATOM    662  NE  ARG    84      21.781   9.199  73.653  1.00162.62           N
ATOM    663  CZ  ARG    84      22.449   8.484  72.700  1.00162.62           C
ATOM    664  NH1 ARG    84      21.796   8.054  71.582  1.00162.62           N
ATOM    665  NH2 ARG    84      23.774   8.200  72.868  1.00162.62           N
ATOM    666  C   ARG    84      18.369   8.867  77.615  1.00162.62           C
ATOM    667  O   ARG    84      19.398   8.966  78.278  1.00162.62           O
ATOM    668  N   PRO    85      17.224   8.530  78.132  1.00 68.19           N
ATOM    669  CA  PRO    85      17.130   8.254  79.538  1.00 68.19           C
ATOM    670  CD  PRO    85      15.990   9.090  77.606  1.00 68.19           C
ATOM    671  CB  PRO    85      15.640   8.268  79.867  1.00 68.19           C
ATOM    672  CG  PRO    85      15.050   9.224  78.815  1.00 68.19           C
ATOM    673  C   PRO    85      17.834   6.995  79.940  1.00 68.19           C
ATOM    674  O   PRO    85      18.220   6.883  81.102  1.00 68.19           O
ATOM    675  N   ASP    86      17.999   6.037  79.007  1.00 94.43           N
ATOM    676  CA  ASP    86      18.575   4.752  79.294  1.00 94.43           C
ATOM    677  CB  ASP    86      18.452   3.767  78.114  1.00 94.43           C
ATOM    678  CG  ASP    86      19.223   4.312  76.919  1.00 94.43           C
ATOM    679  OD1 ASP    86      19.373   5.558  76.824  1.00 94.43           O
ATOM    680  OD2 ASP    86      19.667   3.485  76.077  1.00 94.43           O
ATOM    681  C   ASP    86      20.028   4.845  79.667  1.00 94.43           C
ATOM    682  O   ASP    86      20.484   4.126  80.554  1.00 94.43           O
ATOM    683  N   ALA    87      20.804   5.727  79.011  1.00 49.92           N
ATOM    684  CA  ALA    87      22.226   5.744  79.234  1.00 49.92           C
ATOM    685  CB  ALA    87      23.002   6.539  78.169  1.00 49.92           C
ATOM    686  C   ALA    87      22.575   6.324  80.568  1.00 49.92           C
ATOM    687  O   ALA    87      21.881   7.196  81.090  1.00 49.92           O
ATOM    688  N   ASN    88      23.674   5.821  81.177  1.00115.89           N
ATOM    689  CA  ASN    88      24.087   6.429  82.405  1.00115.89           C
ATOM    690  CB  ASN    88      23.874   5.575  83.662  1.00115.89           C
ATOM    691  CG  ASN    88      22.378   5.437  83.904  1.00115.89           C
ATOM    692  OD1 ASN    88      21.585   6.253  83.437  1.00115.89           O
ATOM    693  ND2 ASN    88      21.977   4.379  84.661  1.00115.89           N
ATOM    694  C   ASN    88      25.536   6.817  82.329  1.00115.89           C
ATOM    695  O   ASN    88      26.065   7.354  83.299  1.00115.89           O
ATOM    696  N   ALA    89      26.224   6.573  81.190  1.00 64.44           N
ATOM    697  CA  ALA    89      27.582   7.048  81.091  1.00 64.44           C
ATOM    698  CB  ALA    89      28.684   6.070  81.446  1.00 64.44           C
ATOM    699  C   ALA    89      27.885   7.369  79.671  1.00 64.44           C
ATOM    700  O   ALA    89      27.346   6.750  78.755  1.00 64.44           O
ATOM    701  N   VAL    90      28.799   8.340  79.462  1.00 41.23           N
ATOM    702  CA  VAL    90      29.159   8.705  78.125  1.00 41.23           C
ATOM    703  CB  VAL    90      28.575  10.017  77.693  1.00 41.23           C
ATOM    704  CG1 VAL    90      29.108  10.356  76.290  1.00 41.23           C
ATOM    705  CG2 VAL    90      27.043   9.916  77.778  1.00 41.23           C
ATOM    706  C   VAL    90      30.648   8.834  78.026  1.00 41.23           C
ATOM    707  O   VAL    90      31.306   9.348  78.931  1.00 41.23           O
ATOM    708  N   VAL    91      31.214   8.360  76.896  1.00 42.97           N
ATOM    709  CA  VAL    91      32.630   8.439  76.677  1.00 42.97           C
ATOM    710  CB  VAL    91      33.292   7.092  76.638  1.00 42.97           C
ATOM    711  CG1 VAL    91      34.740   7.272  76.157  1.00 42.97           C
ATOM    712  CG2 VAL    91      33.174   6.444  78.028  1.00 42.97           C
ATOM    713  C   VAL    91      32.874   9.072  75.341  1.00 42.97           C
ATOM    714  O   VAL    91      32.258   8.700  74.343  1.00 42.97           O
ATOM    715  N   HIS    92      33.793  10.060  75.295  1.00 55.51           N
ATOM    716  CA  HIS    92      34.142  10.696  74.056  1.00 55.51           C
ATOM    717  ND1 HIS    92      33.608  12.461  71.447  1.00 55.51           N
ATOM    718  CG  HIS    92      34.114  12.820  72.678  1.00 55.51           C
ATOM    719  CB  HIS    92      33.725  12.174  73.975  1.00 55.51           C
ATOM    720  NE2 HIS    92      35.051  14.114  71.084  1.00 55.51           N
ATOM    721  CD2 HIS    92      34.992  13.830  72.437  1.00 55.51           C
ATOM    722  CE1 HIS    92      34.203  13.266  70.531  1.00 55.51           C
ATOM    723  C   HIS    92      35.629  10.643  73.928  1.00 55.51           C
ATOM    724  O   HIS    92      36.359  11.032  74.839  1.00 55.51           O
ATOM    725  N   ASN    93      36.117  10.131  72.782  1.00115.27           N
ATOM    726  CA  ASN    93      37.529  10.053  72.562  1.00115.27           C
ATOM    727  CB  ASN    93      38.144   8.696  72.954  1.00115.27           C
ATOM    728  CG  ASN    93      37.526   7.622  72.069  1.00115.27           C
ATOM    729  OD1 ASN    93      38.215   6.979  71.278  1.00115.27           O
ATOM    730  ND2 ASN    93      36.188   7.417  72.208  1.00115.27           N
ATOM    731  C   ASN    93      37.752  10.235  71.101  1.00115.27           C
ATOM    732  O   ASN    93      36.805  10.281  70.317  1.00115.27           O
ATOM    733  N   HIS    94      39.027  10.409  70.710  1.00141.98           N
ATOM    734  CA  HIS    94      39.358  10.499  69.323  1.00141.98           C
ATOM    735  ND1 HIS    94      38.745  13.682  67.972  1.00141.98           N
ATOM    736  CG  HIS    94      39.194  12.978  69.064  1.00141.98           C
ATOM    737  CB  HIS    94      40.102  11.793  68.980  1.00141.98           C
ATOM    738  NE2 HIS    94      37.807  14.616  69.759  1.00141.98           N
ATOM    739  CD2 HIS    94      38.612  13.562  70.149  1.00141.98           C
ATOM    740  CE1 HIS    94      37.919  14.650  68.444  1.00141.98           C
ATOM    741  C   HIS    94      40.276   9.356  69.048  1.00141.98           C
ATOM    742  O   HIS    94      41.346   9.538  68.468  1.00141.98           O
ATOM    743  N   ALA    95      39.853   8.134  69.433  1.00 56.29           N
ATOM    744  CA  ALA    95      40.676   6.984  69.207  1.00 56.29           C
ATOM    745  CB  ALA    95      40.027   5.662  69.654  1.00 56.29           C
ATOM    746  C   ALA    95      40.895   6.936  67.730  1.00 56.29           C
ATOM    747  O   ALA    95      39.964   7.114  66.948  1.00 56.29           O
ATOM    748  N   VAL    96      42.138   6.632  67.317  1.00104.40           N
ATOM    749  CA  VAL    96      42.547   6.805  65.953  1.00104.40           C
ATOM    750  CB  VAL    96      43.961   6.358  65.716  1.00104.40           C
ATOM    751  CG1 VAL    96      44.075   4.864  66.062  1.00104.40           C
ATOM    752  CG2 VAL    96      44.344   6.694  64.264  1.00104.40           C
ATOM    753  C   VAL    96      41.671   6.086  64.972  1.00104.40           C
ATOM    754  O   VAL    96      41.221   6.691  64.000  1.00104.40           O
ATOM    755  N   HIS    97      41.394   4.788  65.171  1.00 60.81           N
ATOM    756  CA  HIS    97      40.653   4.079  64.165  1.00 60.81           C
ATOM    757  ND1 HIS    97      43.103   2.043  65.092  1.00 60.81           N
ATOM    758  CG  HIS    97      42.133   2.085  64.116  1.00 60.81           C
ATOM    759  CB  HIS    97      40.726   2.556  64.345  1.00 60.81           C
ATOM    760  NE2 HIS    97      44.072   1.377  63.204  1.00 60.81           N
ATOM    761  CD2 HIS    97      42.741   1.674  62.970  1.00 60.81           C
ATOM    762  CE1 HIS    97      44.242   1.613  64.493  1.00 60.81           C
ATOM    763  C   HIS    97      39.227   4.524  64.073  1.00 60.81           C
ATOM    764  O   HIS    97      38.693   4.661  62.973  1.00 60.81           O
ATOM    765  N   CYS    98      38.555   4.754  65.215  1.00 32.22           N
ATOM    766  CA  CYS    98      37.179   5.162  65.147  1.00 32.22           C
ATOM    767  CB  CYS    98      36.530   5.322  66.532  1.00 32.22           C
ATOM    768  SG  CYS    98      36.373   3.748  67.424  1.00 32.22           S
ATOM    769  C   CYS    98      37.127   6.500  64.474  1.00 32.22           C
ATOM    770  O   CYS    98      36.253   6.763  63.647  1.00 32.22           O
ATOM    771  N   THR    99      38.086   7.382  64.817  1.00113.72           N
ATOM    772  CA  THR    99      38.130   8.716  64.293  1.00113.72           C
ATOM    773  CB  THR    99      39.184   9.580  64.931  1.00113.72           C
ATOM    774  OG1 THR    99      40.481   9.061  64.686  1.00113.72           O
ATOM    775  CG2 THR    99      38.922   9.632  66.443  1.00113.72           C
ATOM    776  C   THR    99      38.387   8.665  62.819  1.00113.72           C
ATOM    777  O   THR    99      37.886   9.500  62.068  1.00113.72           O
ATOM    778  N   ALA   100      39.178   7.681  62.358  1.00 27.67           N
ATOM    779  CA  ALA   100      39.481   7.615  60.960  1.00 27.67           C
ATOM    780  CB  ALA   100      40.364   6.406  60.606  1.00 27.67           C
ATOM    781  C   ALA   100      38.190   7.462  60.221  1.00 27.67           C
ATOM    782  O   ALA   100      37.954   8.135  59.221  1.00 27.67           O
ATOM    783  N   VAL   101      37.304   6.588  60.723  1.00 37.34           N
ATOM    784  CA  VAL   101      36.043   6.332  60.095  1.00 37.34           C
ATOM    785  CB  VAL   101      35.289   5.270  60.836  1.00 37.34           C
ATOM    786  CG1 VAL   101      33.946   5.021  60.148  1.00 37.34           C
ATOM    787  CG2 VAL   101      36.181   4.019  60.906  1.00 37.34           C
ATOM    788  C   VAL   101      35.234   7.596  60.099  1.00 37.34           C
ATOM    789  O   VAL   101      34.583   7.932  59.112  1.00 37.34           O
ATOM    790  N   SER   102      35.269   8.337  61.220  1.00 73.05           N
ATOM    791  CA  SER   102      34.498   9.540  61.367  1.00 73.05           C
ATOM    792  CB  SER   102      34.660  10.188  62.755  1.00 73.05           C
ATOM    793  OG  SER   102      34.126   9.336  63.759  1.00 73.05           O
ATOM    794  C   SER   102      34.932  10.550  60.345  1.00 73.05           C
ATOM    795  O   SER   102      34.096  11.221  59.742  1.00 73.05           O
ATOM    796  N   ILE   103      36.256  10.681  60.119  1.00 79.12           N
ATOM    797  CA  ILE   103      36.770  11.641  59.179  1.00 79.12           C
ATOM    798  CB  ILE   103      38.271  11.659  59.121  1.00 79.12           C
ATOM    799  CG1 ILE   103      38.858  12.063  60.484  1.00 79.12           C
ATOM    800  CG2 ILE   103      38.686  12.598  57.977  1.00 79.12           C
ATOM    801  CD1 ILE   103      38.421  13.452  60.947  1.00 79.12           C
ATOM    802  C   ILE   103      36.272  11.274  57.814  1.00 79.12           C
ATOM    803  O   ILE   103      35.871  12.134  57.031  1.00 79.12           O
ATOM    804  N   LEU   104      36.288   9.966  57.503  1.00101.02           N
ATOM    805  CA  LEU   104      35.833   9.445  56.244  1.00101.02           C
ATOM    806  CB  LEU   104      36.117   7.944  56.041  1.00101.02           C
ATOM    807  CG  LEU   104      37.560   7.645  55.579  1.00101.02           C
ATOM    808  CD1 LEU   104      38.614   8.167  56.564  1.00101.02           C
ATOM    809  CD2 LEU   104      37.737   6.153  55.253  1.00101.02           C
ATOM    810  C   LEU   104      34.364   9.691  56.115  1.00101.02           C
ATOM    811  O   LEU   104      33.838   9.764  55.007  1.00101.02           O
ATOM    812  N   ASN   105      33.658   9.823  57.250  1.00 89.93           N
ATOM    813  CA  ASN   105      32.244  10.045  57.214  1.00 89.93           C
ATOM    814  CB  ASN   105      31.847  11.235  56.322  1.00 89.93           C
ATOM    815  CG  ASN   105      30.387  11.553  56.598  1.00 89.93           C
ATOM    816  OD1 ASN   105      29.714  10.837  57.338  1.00 89.93           O
ATOM    817  ND2 ASN   105      29.879  12.656  55.986  1.00 89.93           N
ATOM    818  C   ASN   105      31.559   8.815  56.708  1.00 89.93           C
ATOM    819  O   ASN   105      30.590   8.892  55.956  1.00 89.93           O
ATOM    820  N   ARG   106      32.053   7.631  57.119  1.00 83.27           N
ATOM    821  CA  ARG   106      31.405   6.414  56.723  1.00 83.27           C
ATOM    822  CB  ARG   106      32.288   5.485  55.872  1.00 83.27           C
ATOM    823  CG  ARG   106      32.546   6.009  54.458  1.00 83.27           C
ATOM    824  CD  ARG   106      33.379   5.054  53.600  1.00 83.27           C
ATOM    825  NE  ARG   106      33.483   5.645  52.237  1.00 83.27           N
ATOM    826  CZ  ARG   106      34.450   6.568  51.962  1.00 83.27           C
ATOM    827  NH1 ARG   106      35.308   6.971  52.944  1.00 83.27           N
ATOM    828  NH2 ARG   106      34.559   7.082  50.703  1.00 83.27           N
ATOM    829  C   ARG   106      31.025   5.663  57.963  1.00 83.27           C
ATOM    830  O   ARG   106      31.605   5.865  59.027  1.00 83.27           O
ATOM    831  N   SER   107      29.993   4.800  57.862  1.00 42.13           N
ATOM    832  CA  SER   107      29.575   4.021  58.994  1.00 42.13           C
ATOM    833  CB  SER   107      28.089   3.624  58.955  1.00 42.13           C
ATOM    834  OG  SER   107      27.276   4.787  59.014  1.00 42.13           O
ATOM    835  C   SER   107      30.377   2.756  59.022  1.00 42.13           C
ATOM    836  O   SER   107      30.902   2.322  57.998  1.00 42.13           O
ATOM    837  N   ILE   108      30.461   2.115  60.208  1.00117.77           N
ATOM    838  CA  ILE   108      31.221   0.905  60.364  1.00117.77           C
ATOM    839  CB  ILE   108      31.845   0.776  61.725  1.00117.77           C
ATOM    840  CG1 ILE   108      32.759   1.971  62.038  1.00117.77           C
ATOM    841  CG2 ILE   108      32.564  -0.582  61.781  1.00117.77           C
ATOM    842  CD1 ILE   108      33.965   2.084  61.114  1.00117.77           C
ATOM    843  C   ILE   108      30.250  -0.237  60.273  1.00117.77           C
ATOM    844  O   ILE   108      29.402  -0.403  61.151  1.00117.77           O
ATOM    845  N   PRO   109      30.345  -1.033  59.237  1.00162.35           N
ATOM    846  CA  PRO   109      29.433  -2.141  59.076  1.00162.35           C
ATOM    847  CD  PRO   109      30.779  -0.506  57.952  1.00162.35           C
ATOM    848  CB  PRO   109      29.523  -2.552  57.609  1.00162.35           C
ATOM    849  CG  PRO   109      29.966  -1.267  56.893  1.00162.35           C
ATOM    850  C   PRO   109      29.756  -3.261  60.013  1.00162.35           C
ATOM    851  O   PRO   109      30.906  -3.365  60.436  1.00162.35           O
ATOM    852  N   ALA   110      28.763  -4.116  60.340  1.00 62.32           N
ATOM    853  CA  ALA   110      29.014  -5.191  61.260  1.00 62.32           C
ATOM    854  CB  ALA   110      27.769  -5.602  62.062  1.00 62.32           C
ATOM    855  C   ALA   110      29.471  -6.391  60.493  1.00 62.32           C
ATOM    856  O   ALA   110      28.689  -7.103  59.864  1.00 62.32           O
ATOM    857  N   ILE   111      30.801  -6.564  60.471  1.00144.97           N
ATOM    858  CA  ILE   111      31.545  -7.644  59.898  1.00144.97           C
ATOM    859  CB  ILE   111      32.954  -7.250  59.590  1.00144.97           C
ATOM    860  CG1 ILE   111      33.631  -8.339  58.748  1.00144.97           C
ATOM    861  CG2 ILE   111      33.664  -6.957  60.921  1.00144.97           C
ATOM    862  CD1 ILE   111      34.990  -7.918  58.200  1.00144.97           C
ATOM    863  C   ILE   111      31.639  -8.845  60.780  1.00144.97           C
ATOM    864  O   ILE   111      31.715  -9.963  60.279  1.00144.97           O
ATOM    865  N   HIS   112      31.737  -8.656  62.116  1.00124.00           N
ATOM    866  CA  HIS   112      32.064  -9.813  62.900  1.00124.00           C
ATOM    867  ND1 HIS   112      34.304 -12.254  62.926  1.00124.00           N
ATOM    868  CG  HIS   112      34.074 -11.168  63.739  1.00124.00           C
ATOM    869  CB  HIS   112      33.567  -9.846  63.247  1.00124.00           C
ATOM    870  NE2 HIS   112      34.823 -12.885  64.993  1.00124.00           N
ATOM    871  CD2 HIS   112      34.397 -11.569  64.999  1.00124.00           C
ATOM    872  CE1 HIS   112      34.750 -13.254  63.727  1.00124.00           C
ATOM    873  C   HIS   112      31.279  -9.870  64.182  1.00124.00           C
ATOM    874  O   HIS   112      30.533  -8.960  64.538  1.00124.00           O
ATOM    875  N   TYR   113      31.468 -10.999  64.894  1.00109.89           N
ATOM    876  CA  TYR   113      30.892 -11.421  66.139  1.00109.89           C
ATOM    877  CB  TYR   113      31.497 -12.786  66.528  1.00109.89           C
ATOM    878  CG  TYR   113      31.204 -13.154  67.941  1.00109.89           C
ATOM    879  CD1 TYR   113      32.007 -12.693  68.958  1.00109.89           C
ATOM    880  CD2 TYR   113      30.143 -13.970  68.249  1.00109.89           C
ATOM    881  CE1 TYR   113      31.751 -13.031  70.266  1.00109.89           C
ATOM    882  CE2 TYR   113      29.882 -14.313  69.554  1.00109.89           C
ATOM    883  CZ  TYR   113      30.684 -13.843  70.566  1.00109.89           C
ATOM    884  OH  TYR   113      30.415 -14.194  71.907  1.00109.89           O
ATOM    885  C   TYR   113      31.271 -10.443  67.201  1.00109.89           C
ATOM    886  O   TYR   113      30.457 -10.100  68.057  1.00109.89           O
ATOM    887  N   MET   114      32.529  -9.968  67.176  1.00 65.58           N
ATOM    888  CA  MET   114      32.979  -9.088  68.211  1.00 65.58           C
ATOM    889  CB  MET   114      34.427  -8.606  68.007  1.00 65.58           C
ATOM    890  CG  MET   114      35.473  -9.721  68.108  1.00 65.58           C
ATOM    891  SD  MET   114      37.194  -9.172  67.889  1.00 65.58           S
ATOM    892  CE  MET   114      37.033  -8.765  66.127  1.00 65.58           C
ATOM    893  C   MET   114      32.099  -7.881  68.196  1.00 65.58           C
ATOM    894  O   MET   114      31.661  -7.407  69.243  1.00 65.58           O
ATOM    895  N   ILE   115      31.805  -7.362  66.993  1.00 43.21           N
ATOM    896  CA  ILE   115      30.976  -6.204  66.836  1.00 43.21           C
ATOM    897  CB  ILE   115      30.892  -5.763  65.403  1.00 43.21           C
ATOM    898  CG1 ILE   115      32.282  -5.361  64.882  1.00 43.21           C
ATOM    899  CG2 ILE   115      29.844  -4.644  65.303  1.00 43.21           C
ATOM    900  CD1 ILE   115      32.336  -5.193  63.364  1.00 43.21           C
ATOM    901  C   ILE   115      29.577  -6.514  67.286  1.00 43.21           C
ATOM    902  O   ILE   115      28.946  -5.726  67.989  1.00 43.21           O
ATOM    903  N   ALA   116      29.076  -7.707  66.923  1.00 48.70           N
ATOM    904  CA  ALA   116      27.707  -8.079  67.148  1.00 48.70           C
ATOM    905  CB  ALA   116      27.397  -9.508  66.666  1.00 48.70           C
ATOM    906  C   ALA   116      27.371  -8.019  68.605  1.00 48.70           C
ATOM    907  O   ALA   116      26.259  -7.639  68.970  1.00 48.70           O
ATOM    908  N   ALA   117      28.299  -8.423  69.486  1.00 53.59           N
ATOM    909  CA  ALA   117      27.959  -8.411  70.877  1.00 53.59           C
ATOM    910  CB  ALA   117      29.085  -8.973  71.761  1.00 53.59           C
ATOM    911  C   ALA   117      27.692  -7.005  71.338  1.00 53.59           C
ATOM    912  O   ALA   117      26.737  -6.749  72.069  1.00 53.59           O
ATOM    913  N   ALA   118      28.580  -6.067  70.963  1.00 74.76           N
ATOM    914  CA  ALA   118      28.526  -4.689  71.383  1.00 74.76           C
ATOM    915  CB  ALA   118      29.855  -3.961  71.135  1.00 74.76           C
ATOM    916  C   ALA   118      27.462  -3.838  70.751  1.00 74.76           C
ATOM    917  O   ALA   118      26.783  -3.071  71.435  1.00 74.76           O
ATOM    918  N   GLY   119      27.295  -3.928  69.417  1.00 50.59           N
ATOM    919  CA  GLY   119      26.400  -3.009  68.778  1.00 50.59           C
ATOM    920  C   GLY   119      25.491  -3.767  67.879  1.00 50.59           C
ATOM    921  O   GLY   119      25.921  -4.640  67.128  1.00 50.59           O
ATOM    922  N   GLY   120      24.195  -3.405  67.890  1.00 60.49           N
ATOM    923  CA  GLY   120      23.316  -4.200  67.099  1.00 60.49           C
ATOM    924  C   GLY   120      23.082  -3.527  65.792  1.00 60.49           C
ATOM    925  O   GLY   120      22.068  -2.854  65.629  1.00 60.49           O
ATOM    926  N   ASN   121      24.035  -3.711  64.848  1.00127.20           N
ATOM    927  CA  ASN   121      23.973  -3.281  63.474  1.00127.20           C
ATOM    928  CB  ASN   121      22.727  -2.490  63.013  1.00127.20           C
ATOM    929  CG  ASN   121      22.740  -1.101  63.638  1.00127.20           C
ATOM    930  OD1 ASN   121      23.435  -0.850  64.621  1.00127.20           O
ATOM    931  ND2 ASN   121      21.938  -0.170  63.054  1.00127.20           N
ATOM    932  C   ASN   121      25.153  -2.424  63.177  1.00127.20           C
ATOM    933  O   ASN   121      26.124  -2.374  63.931  1.00127.20           O
ATOM    934  N   SER   122      25.076  -1.712  62.039  1.00 46.91           N
ATOM    935  CA  SER   122      26.149  -0.857  61.645  1.00 46.91           C
ATOM    936  CB  SER   122      25.926  -0.182  60.280  1.00 46.91           C
ATOM    937  OG  SER   122      25.836  -1.159  59.254  1.00 46.91           O
ATOM    938  C   SER   122      26.243   0.221  62.668  1.00 46.91           C
ATOM    939  O   SER   122      25.240   0.598  63.268  1.00 46.91           O
ATOM    940  N   ILE   123      27.468   0.736  62.894  1.00 75.09           N
ATOM    941  CA  ILE   123      27.679   1.806  63.826  1.00 75.09           C
ATOM    942  CB  ILE   123      29.065   1.802  64.411  1.00 75.09           C
ATOM    943  CG1 ILE   123      29.315   0.514  65.214  1.00 75.09           C
ATOM    944  CG2 ILE   123      29.242   3.088  65.234  1.00 75.09           C
ATOM    945  CD1 ILE   123      30.788   0.291  65.559  1.00 75.09           C
ATOM    946  C   ILE   123      27.557   3.035  62.983  1.00 75.09           C
ATOM    947  O   ILE   123      28.354   3.250  62.072  1.00 75.09           O
ATOM    948  N   PRO   124      26.565   3.841  63.253  1.00179.67           N
ATOM    949  CA  PRO   124      26.312   4.955  62.381  1.00179.67           C
ATOM    950  CD  PRO   124      25.336   3.345  63.847  1.00179.67           C
ATOM    951  CB  PRO   124      24.862   5.374  62.618  1.00179.67           C
ATOM    952  CG  PRO   124      24.196   4.093  63.135  1.00179.67           C
ATOM    953  C   PRO   124      27.250   6.101  62.483  1.00179.67           C
ATOM    954  O   PRO   124      27.851   6.330  63.535  1.00179.67           O
ATOM    955  N   CYS   125      27.384   6.823  61.361  1.00 41.23           N
ATOM    956  CA  CYS   125      28.146   8.025  61.315  1.00 41.23           C
ATOM    957  CB  CYS   125      29.208   8.050  60.204  1.00 41.23           C
ATOM    958  SG  CYS   125      30.153   9.603  60.182  1.00 41.23           S
ATOM    959  C   CYS   125      27.124   9.059  60.990  1.00 41.23           C
ATOM    960  O   CYS   125      26.259   8.841  60.141  1.00 41.23           O
ATOM    961  N   ALA   126      27.178  10.206  61.679  1.00 40.45           N
ATOM    962  CA  ALA   126      26.202  11.228  61.470  1.00 40.45           C
ATOM    963  CB  ALA   126      26.228  12.301  62.568  1.00 40.45           C
ATOM    964  C   ALA   126      26.485  11.898  60.167  1.00 40.45           C
ATOM    965  O   ALA   126      27.581  11.803  59.617  1.00 40.45           O
ATOM    966  N   PRO   127      25.479  12.537  59.639  1.00 83.60           N
ATOM    967  CA  PRO   127      25.689  13.293  58.438  1.00 83.60           C
ATOM    968  CD  PRO   127      24.145  11.960  59.668  1.00 83.60           C
ATOM    969  CB  PRO   127      24.311  13.492  57.796  1.00 83.60           C
ATOM    970  CG  PRO   127      23.308  12.935  58.825  1.00 83.60           C
ATOM    971  C   PRO   127      26.407  14.543  58.826  1.00 83.60           C
ATOM    972  O   PRO   127      26.501  14.820  60.020  1.00 83.60           O
ATOM    973  N   TYR   128      26.956  15.293  57.852  1.00171.23           N
ATOM    974  CA  TYR   128      27.671  16.481  58.209  1.00171.23           C
ATOM    975  CB  TYR   128      28.587  17.021  57.092  1.00171.23           C
ATOM    976  CG  TYR   128      27.835  17.046  55.806  1.00171.23           C
ATOM    977  CD1 TYR   128      26.995  18.086  55.482  1.00171.23           C
ATOM    978  CD2 TYR   128      27.988  16.009  54.912  1.00171.23           C
ATOM    979  CE1 TYR   128      26.317  18.081  54.284  1.00171.23           C
ATOM    980  CE2 TYR   128      27.315  15.999  53.714  1.00171.23           C
ATOM    981  CZ  TYR   128      26.475  17.039  53.400  1.00171.23           C
ATOM    982  OH  TYR   128      25.777  17.040  52.173  1.00171.23           O
ATOM    983  C   TYR   128      26.701  17.526  58.646  1.00171.23           C
ATOM    984  O   TYR   128      25.679  17.763  58.006  1.00171.23           O
ATOM    985  N   ALA   129      26.997  18.141  59.807  1.00 52.79           N
ATOM    986  CA  ALA   129      26.167  19.142  60.409  1.00 52.79           C
ATOM    987  CB  ALA   129      26.259  19.163  61.944  1.00 52.79           C
ATOM    988  C   ALA   129      26.583  20.493  59.932  1.00 52.79           C
ATOM    989  O   ALA   129      27.599  20.656  59.257  1.00 52.79           O
ATOM    990  N   THR   130      25.751  21.500  60.259  1.00 78.39           N
ATOM    991  CA  THR   130      26.061  22.867  59.970  1.00 78.39           C
ATOM    992  CB  THR   130      24.829  23.729  59.880  1.00 78.39           C
ATOM    993  OG1 THR   130      23.946  23.198  58.903  1.00 78.39           O
ATOM    994  CG2 THR   130      25.224  25.163  59.484  1.00 78.39           C
ATOM    995  C   THR   130      26.875  23.310  61.149  1.00 78.39           C
ATOM    996  O   THR   130      27.037  22.555  62.106  1.00 78.39           O
ATOM    997  N   PHE   131      27.434  24.533  61.116  1.00243.55           N
ATOM    998  CA  PHE   131      28.230  24.971  62.224  1.00243.55           C
ATOM    999  CB  PHE   131      28.940  26.306  61.953  1.00243.55           C
ATOM   1000  CG  PHE   131      29.753  26.101  60.721  1.00243.55           C
ATOM   1001  CD1 PHE   131      29.184  26.302  59.483  1.00243.55           C
ATOM   1002  CD2 PHE   131      31.068  25.705  60.791  1.00243.55           C
ATOM   1003  CE1 PHE   131      29.913  26.116  58.332  1.00243.55           C
ATOM   1004  CE2 PHE   131      31.802  25.517  59.643  1.00243.55           C
ATOM   1005  CZ  PHE   131      31.228  25.727  58.411  1.00243.55           C
ATOM   1006  C   PHE   131      27.286  25.156  63.370  1.00243.55           C
ATOM   1007  O   PHE   131      26.138  25.551  63.172  1.00243.55           O
ATOM   1008  N   GLY   132      27.731  24.857  64.609  1.00 89.80           N
ATOM   1009  CA  GLY   132      26.807  24.986  65.698  1.00 89.80           C
ATOM   1010  C   GLY   132      27.493  24.651  66.987  1.00 89.80           C
ATOM   1011  O   GLY   132      28.700  24.841  67.133  1.00 89.80           O
ATOM   1012  N   THR   133      26.710  24.141  67.964  1.00 81.99           N
ATOM   1013  CA  THR   133      27.215  23.854  69.279  1.00 81.99           C
ATOM   1014  CB  THR   133      26.762  24.864  70.295  1.00 81.99           C
ATOM   1015  OG1 THR   133      27.138  26.169  69.880  1.00 81.99           O
ATOM   1016  CG2 THR   133      27.422  24.553  71.650  1.00 81.99           C
ATOM   1017  C   THR   133      26.695  22.502  69.715  1.00 81.99           C
ATOM   1018  O   THR   133      27.113  21.472  69.189  1.00 81.99           O
ATOM   1019  N   ARG   134      25.746  22.503  70.685  1.00100.75           N
ATOM   1020  CA  ARG   134      25.094  21.393  71.334  1.00100.75           C
ATOM   1021  CB  ARG   134      24.017  21.847  72.335  1.00100.75           C
ATOM   1022  CG  ARG   134      23.180  20.692  72.890  1.00100.75           C
ATOM   1023  CD  ARG   134      21.955  21.153  73.684  1.00100.75           C
ATOM   1024  NE  ARG   134      21.160  19.941  74.037  1.00100.75           N
ATOM   1025  CZ  ARG   134      19.893  20.073  74.530  1.00100.75           C
ATOM   1026  NH1 ARG   134      19.351  21.314  74.701  1.00100.75           N
ATOM   1027  NH2 ARG   134      19.165  18.964  74.851  1.00100.75           N
ATOM   1028  C   ARG   134      24.386  20.622  70.276  1.00100.75           C
ATOM   1029  O   ARG   134      24.037  19.458  70.461  1.00100.75           O
ATOM   1030  N   GLU   135      24.140  21.272  69.132  1.00136.69           N
ATOM   1031  CA  GLU   135      23.420  20.666  68.056  1.00136.69           C
ATOM   1032  CB  GLU   135      23.326  21.552  66.802  1.00136.69           C
ATOM   1033  CG  GLU   135      24.646  21.771  66.064  1.00136.69           C
ATOM   1034  CD  GLU   135      24.807  20.633  65.067  1.00136.69           C
ATOM   1035  OE1 GLU   135      23.774  20.207  64.485  1.00136.69           O
ATOM   1036  OE2 GLU   135      25.964  20.174  64.874  1.00136.69           O
ATOM   1037  C   GLU   135      24.118  19.393  67.697  1.00136.69           C
ATOM   1038  O   GLU   135      23.504  18.483  67.142  1.00136.69           O
ATOM   1039  N   LEU   136      25.423  19.289  68.010  1.00149.50           N
ATOM   1040  CA  LEU   136      26.171  18.101  67.711  1.00149.50           C
ATOM   1041  CB  LEU   136      27.605  18.204  68.280  1.00149.50           C
ATOM   1042  CG  LEU   136      28.597  17.067  67.940  1.00149.50           C
ATOM   1043  CD1 LEU   136      29.970  17.347  68.579  1.00149.50           C
ATOM   1044  CD2 LEU   136      28.070  15.674  68.326  1.00149.50           C
ATOM   1045  C   LEU   136      25.434  16.967  68.361  1.00149.50           C
ATOM   1046  O   LEU   136      25.260  15.907  67.763  1.00149.50           O
ATOM   1047  N   SER   137      24.958  17.169  69.601  1.00 80.34           N
ATOM   1048  CA  SER   137      24.213  16.150  70.283  1.00 80.34           C
ATOM   1049  CB  SER   137      23.753  16.572  71.677  1.00 80.34           C
ATOM   1050  OG  SER   137      24.873  16.886  72.479  1.00 80.34           O
ATOM   1051  C   SER   137      22.938  15.903  69.539  1.00 80.34           C
ATOM   1052  O   SER   137      22.474  14.772  69.430  1.00 80.34           O
ATOM   1053  N   GLU   138      22.324  16.970  69.006  1.00 80.69           N
ATOM   1054  CA  GLU   138      21.050  16.840  68.363  1.00 80.69           C
ATOM   1055  CB  GLU   138      20.509  18.202  67.893  1.00 80.69           C
ATOM   1056  CG  GLU   138      19.103  18.159  67.292  1.00 80.69           C
ATOM   1057  CD  GLU   138      18.620  19.598  67.168  1.00 80.69           C
ATOM   1058  OE1 GLU   138      18.606  20.300  68.216  1.00 80.69           O
ATOM   1059  OE2 GLU   138      18.266  20.018  66.036  1.00 80.69           O
ATOM   1060  C   GLU   138      21.186  15.953  67.169  1.00 80.69           C
ATOM   1061  O   GLU   138      20.336  15.101  66.909  1.00 80.69           O
ATOM   1062  N   HIS   139      22.286  16.122  66.421  1.00 78.04           N
ATOM   1063  CA  HIS   139      22.499  15.398  65.208  1.00 78.04           C
ATOM   1064  ND1 HIS   139      23.226  16.451  62.112  1.00 78.04           N
ATOM   1065  CG  HIS   139      23.785  15.595  63.035  1.00 78.04           C
ATOM   1066  CB  HIS   139      23.785  15.860  64.506  1.00 78.04           C
ATOM   1067  NE2 HIS   139      24.061  14.741  60.968  1.00 78.04           N
ATOM   1068  CD2 HIS   139      24.289  14.556  62.319  1.00 78.04           C
ATOM   1069  CE1 HIS   139      23.420  15.892  60.892  1.00 78.04           C
ATOM   1070  C   HIS   139      22.611  13.942  65.537  1.00 78.04           C
ATOM   1071  O   HIS   139      22.092  13.095  64.811  1.00 78.04           O
ATOM   1072  N   VAL   140      23.305  13.604  66.642  1.00106.18           N
ATOM   1073  CA  VAL   140      23.442  12.212  66.967  1.00106.18           C
ATOM   1074  CB  VAL   140      24.408  11.901  68.082  1.00106.18           C
ATOM   1075  CG1 VAL   140      25.796  12.434  67.691  1.00106.18           C
ATOM   1076  CG2 VAL   140      23.868  12.425  69.418  1.00106.18           C
ATOM   1077  C   VAL   140      22.107  11.637  67.331  1.00106.18           C
ATOM   1078  O   VAL   140      21.779  10.523  66.926  1.00106.18           O
ATOM   1079  N   ALA   141      21.287  12.395  68.083  1.00 39.45           N
ATOM   1080  CA  ALA   141      20.032  11.879  68.551  1.00 39.45           C
ATOM   1081  CB  ALA   141      19.246  12.895  69.396  1.00 39.45           C
ATOM   1082  C   ALA   141      19.175  11.513  67.392  1.00 39.45           C
ATOM   1083  O   ALA   141      18.543  10.458  67.388  1.00 39.45           O
ATOM   1084  N   LEU   142      19.153  12.364  66.358  1.00 47.50           N
ATOM   1085  CA  LEU   142      18.296  12.086  65.252  1.00 47.50           C
ATOM   1086  CB  LEU   142      18.428  13.133  64.138  1.00 47.50           C
ATOM   1087  CG  LEU   142      18.067  14.563  64.580  1.00 47.50           C
ATOM   1088  CD1 LEU   142      18.225  15.546  63.410  1.00 47.50           C
ATOM   1089  CD2 LEU   142      16.673  14.625  65.224  1.00 47.50           C
ATOM   1090  C   LEU   142      18.731  10.782  64.673  1.00 47.50           C
ATOM   1091  O   LEU   142      17.917   9.934  64.311  1.00 47.50           O
ATOM   1092  N   ALA   143      20.054  10.590  64.600  1.00 94.83           N
ATOM   1093  CA  ALA   143      20.617   9.455  63.943  1.00 94.83           C
ATOM   1094  CB  ALA   143      22.142   9.573  63.812  1.00 94.83           C
ATOM   1095  C   ALA   143      20.296   8.117  64.575  1.00 94.83           C
ATOM   1096  O   ALA   143      19.932   7.199  63.842  1.00 94.83           O
ATOM   1097  N   LEU   144      20.351   7.926  65.919  1.00334.85           N
ATOM   1098  CA  LEU   144      20.329   6.522  66.288  1.00334.85           C
ATOM   1099  CB  LEU   144      21.715   5.942  66.650  1.00334.85           C
ATOM   1100  CG  LEU   144      22.764   5.775  65.538  1.00334.85           C
ATOM   1101  CD1 LEU   144      23.252   7.121  64.992  1.00334.85           C
ATOM   1102  CD2 LEU   144      23.921   4.892  66.038  1.00334.85           C
ATOM   1103  C   LEU   144      19.531   6.092  67.492  1.00334.85           C
ATOM   1104  O   LEU   144      18.776   6.845  68.105  1.00334.85           O
ATOM   1105  N   LYS   145      19.710   4.766  67.783  1.00415.70           N
ATOM   1106  CA  LYS   145      19.222   3.961  68.888  1.00415.70           C
ATOM   1107  CB  LYS   145      17.696   3.756  68.851  1.00415.70           C
ATOM   1108  CG  LYS   145      16.899   5.021  69.178  1.00415.70           C
ATOM   1109  CD  LYS   145      17.002   5.456  70.641  1.00415.70           C
ATOM   1110  CE  LYS   145      15.767   5.074  71.462  1.00415.70           C
ATOM   1111  NZ  LYS   145      15.493   3.625  71.320  1.00415.70           N
ATOM   1112  C   LYS   145      19.863   2.569  68.801  1.00415.70           C
ATOM   1113  O   LYS   145      20.312   2.171  67.727  1.00415.70           O
ATOM   1114  N   ASN   146      19.938   1.807  69.937  1.00279.81           N
ATOM   1115  CA  ASN   146      20.370   0.415  70.041  1.00279.81           C
ATOM   1116  CB  ASN   146      19.585  -0.521  69.105  1.00279.81           C
ATOM   1117  CG  ASN   146      18.160  -0.654  69.624  1.00279.81           C
ATOM   1118  OD1 ASN   146      17.474   0.338  69.863  1.00279.81           O
ATOM   1119  ND2 ASN   146      17.700  -1.921  69.806  1.00279.81           N
ATOM   1120  C   ASN   146      21.817   0.213  69.746  1.00279.81           C
ATOM   1121  O   ASN   146      22.280  -0.913  69.540  1.00279.81           O
ATOM   1122  N   ARG   147      22.585   1.300  69.744  1.00184.82           N
ATOM   1123  CA  ARG   147      23.983   1.132  69.565  1.00184.82           C
ATOM   1124  CB  ARG   147      24.494   1.519  68.166  1.00184.82           C
ATOM   1125  CG  ARG   147      23.992   0.601  67.048  1.00184.82           C
ATOM   1126  CD  ARG   147      22.518   0.801  66.684  1.00184.82           C
ATOM   1127  NE  ARG   147      22.443   1.957  65.747  1.00184.82           N
ATOM   1128  CZ  ARG   147      21.338   2.138  64.967  1.00184.82           C
ATOM   1129  NH1 ARG   147      20.290   1.266  65.054  1.00184.82           N
ATOM   1130  NH2 ARG   147      21.278   3.190  64.099  1.00184.82           N
ATOM   1131  C   ARG   147      24.586   2.080  70.531  1.00184.82           C
ATOM   1132  O   ARG   147      24.276   3.269  70.507  1.00184.82           O
ATOM   1133  N   LYS   148      25.467   1.586  71.415  1.00182.63           N
ATOM   1134  CA  LYS   148      26.003   2.488  72.383  1.00182.63           C
ATOM   1135  CB  LYS   148      26.517   1.784  73.647  1.00182.63           C
ATOM   1136  CG  LYS   148      25.426   1.048  74.422  1.00182.63           C
ATOM   1137  CD  LYS   148      24.312   1.961  74.929  1.00182.63           C
ATOM   1138  CE  LYS   148      23.229   1.206  75.700  1.00182.63           C
ATOM   1139  NZ  LYS   148      22.559   0.238  74.803  1.00182.63           N
ATOM   1140  C   LYS   148      27.186   3.162  71.774  1.00182.63           C
ATOM   1141  O   LYS   148      28.207   3.337  72.436  1.00182.63           O
ATOM   1142  N   ALA   149      27.080   3.580  70.497  1.00 60.34           N
ATOM   1143  CA  ALA   149      28.192   4.277  69.920  1.00 60.34           C
ATOM   1144  CB  ALA   149      29.367   3.363  69.528  1.00 60.34           C
ATOM   1145  C   ALA   149      27.742   4.965  68.673  1.00 60.34           C
ATOM   1146  O   ALA   149      26.775   4.556  68.032  1.00 60.34           O
ATOM   1147  N   THR   150      28.435   6.065  68.315  1.00 49.43           N
ATOM   1148  CA  THR   150      28.127   6.781  67.111  1.00 49.43           C
ATOM   1149  CB  THR   150      27.051   7.818  67.296  1.00 49.43           C
ATOM   1150  OG1 THR   150      25.852   7.205  67.745  1.00 49.43           O
ATOM   1151  CG2 THR   150      26.803   8.529  65.957  1.00 49.43           C
ATOM   1152  C   THR   150      29.373   7.487  66.674  1.00 49.43           C
ATOM   1153  O   THR   150      30.269   7.743  67.476  1.00 49.43           O
ATOM   1154  N   LEU   151      29.469   7.802  65.366  1.00 50.01           N
ATOM   1155  CA  LEU   151      30.606   8.525  64.873  1.00 50.01           C
ATOM   1156  CB  LEU   151      31.281   7.875  63.648  1.00 50.01           C
ATOM   1157  CG  LEU   151      31.886   6.476  63.889  1.00 50.01           C
ATOM   1158  CD1 LEU   151      32.596   5.968  62.624  1.00 50.01           C
ATOM   1159  CD2 LEU   151      32.794   6.443  65.128  1.00 50.01           C
ATOM   1160  C   LEU   151      30.099   9.861  64.420  1.00 50.01           C
ATOM   1161  O   LEU   151      29.137   9.943  63.657  1.00 50.01           O
ATOM   1162  N   LEU   152      30.730  10.952  64.889  1.00 51.56           N
ATOM   1163  CA  LEU   152      30.317  12.257  64.466  1.00 51.56           C
ATOM   1164  CB  LEU   152      30.514  13.338  65.541  1.00 51.56           C
ATOM   1165  CG  LEU   152      30.075  14.747  65.099  1.00 51.56           C
ATOM   1166  CD1 LEU   152      28.562  14.811  64.842  1.00 51.56           C
ATOM   1167  CD2 LEU   152      30.557  15.817  66.093  1.00 51.56           C
ATOM   1168  C   LEU   152      31.193  12.604  63.314  1.00 51.56           C
ATOM   1169  O   LEU   152      32.417  12.624  63.432  1.00 51.56           O
ATOM   1170  N   GLN   153      30.569  12.921  62.167  1.00 90.55           N
ATOM   1171  CA  GLN   153      31.302  13.151  60.960  1.00 90.55           C
ATOM   1172  CB  GLN   153      30.398  13.577  59.788  1.00 90.55           C
ATOM   1173  CG  GLN   153      31.144  13.847  58.482  1.00 90.55           C
ATOM   1174  CD  GLN   153      31.638  15.288  58.520  1.00 90.55           C
ATOM   1175  OE1 GLN   153      31.315  16.047  59.433  1.00 90.55           O
ATOM   1176  NE2 GLN   153      32.434  15.684  57.492  1.00 90.55           N
ATOM   1177  C   GLN   153      32.351  14.196  61.175  1.00 90.55           C
ATOM   1178  O   GLN   153      32.105  15.249  61.758  1.00 90.55           O
ATOM   1179  N   HIS   154      33.576  13.888  60.706  1.00137.28           N
ATOM   1180  CA  HIS   154      34.710  14.766  60.743  1.00137.28           C
ATOM   1181  ND1 HIS   154      36.635  16.517  58.638  1.00137.28           N
ATOM   1182  CG  HIS   154      35.758  16.813  59.656  1.00137.28           C
ATOM   1183  CB  HIS   154      34.495  16.046  59.912  1.00137.28           C
ATOM   1184  NE2 HIS   154      37.483  18.266  59.718  1.00137.28           N
ATOM   1185  CD2 HIS   154      36.291  17.886  60.306  1.00137.28           C
ATOM   1186  CE1 HIS   154      37.648  17.417  58.721  1.00137.28           C
ATOM   1187  C   HIS   154      34.990  15.161  62.156  1.00137.28           C
ATOM   1188  O   HIS   154      35.517  16.240  62.411  1.00137.28           O
ATOM   1189  N   HIS   155      34.683  14.280  63.123  1.00136.84           N
ATOM   1190  CA  HIS   155      34.948  14.624  64.488  1.00136.84           C
ATOM   1191  ND1 HIS   155      33.116  16.272  67.400  1.00136.84           N
ATOM   1192  CG  HIS   155      33.973  15.475  66.675  1.00136.84           C
ATOM   1193  CB  HIS   155      33.681  14.984  65.285  1.00136.84           C
ATOM   1194  NE2 HIS   155      34.879  15.891  68.701  1.00136.84           N
ATOM   1195  CD2 HIS   155      35.045  15.251  67.484  1.00136.84           C
ATOM   1196  CE1 HIS   155      33.707  16.491  68.603  1.00136.84           C
ATOM   1197  C   HIS   155      35.562  13.430  65.139  1.00136.84           C
ATOM   1198  O   HIS   155      36.777  13.237  65.095  1.00136.84           O
ATOM   1199  N   GLY   156      34.722  12.599  65.784  1.00 42.62           N
ATOM   1200  CA  GLY   156      35.248  11.448  66.452  1.00 42.62           C
ATOM   1201  C   GLY   156      34.100  10.655  66.989  1.00 42.62           C
ATOM   1202  O   GLY   156      32.938  10.967  66.737  1.00 42.62           O
ATOM   1203  N   LEU   157      34.413   9.594  67.758  1.00122.52           N
ATOM   1204  CA  LEU   157      33.395   8.703  68.230  1.00122.52           C
ATOM   1205  CB  LEU   157      33.879   7.248  68.170  1.00122.52           C
ATOM   1206  CG  LEU   157      32.853   6.171  68.535  1.00122.52           C
ATOM   1207  CD1 LEU   157      33.358   4.823  68.020  1.00122.52           C
ATOM   1208  CD2 LEU   157      32.567   6.117  70.046  1.00122.52           C
ATOM   1209  C   LEU   157      32.907   9.072  69.600  1.00122.52           C
ATOM   1210  O   LEU   157      33.621   9.667  70.405  1.00122.52           O
ATOM   1211  N   ILE   158      31.619   8.757  69.862  1.00134.66           N
ATOM   1212  CA  ILE   158      30.995   8.940  71.140  1.00134.66           C
ATOM   1213  CB  ILE   158      29.869   9.937  71.144  1.00134.66           C
ATOM   1214  CG1 ILE   158      29.407  10.217  72.587  1.00134.66           C
ATOM   1215  CG2 ILE   158      28.754   9.405  70.227  1.00134.66           C
ATOM   1216  CD1 ILE   158      30.461  10.919  73.444  1.00134.66           C
ATOM   1217  C   ILE   158      30.409   7.610  71.498  1.00134.66           C
ATOM   1218  O   ILE   158      29.840   6.925  70.650  1.00134.66           O
ATOM   1219  N   ALA   159      30.561   7.197  72.771  1.00 40.75           N
ATOM   1220  CA  ALA   159      30.050   5.925  73.194  1.00 40.75           C
ATOM   1221  CB  ALA   159      31.145   4.865  73.418  1.00 40.75           C
ATOM   1222  C   ALA   159      29.360   6.132  74.505  1.00 40.75           C
ATOM   1223  O   ALA   159      29.594   7.129  75.187  1.00 40.75           O
ATOM   1224  N   CYS   160      28.448   5.206  74.870  1.00 98.75           N
ATOM   1225  CA  CYS   160      27.757   5.327  76.123  1.00 98.75           C
ATOM   1226  CB  CYS   160      26.430   6.098  76.022  1.00 98.75           C
ATOM   1227  SG  CYS   160      26.658   7.834  75.545  1.00 98.75           S
ATOM   1228  C   CYS   160      27.410   3.958  76.602  1.00 98.75           C
ATOM   1229  O   CYS   160      27.574   2.970  75.885  1.00 98.75           O
ATOM   1230  N   GLU   161      26.946   3.867  77.864  1.00111.91           N
ATOM   1231  CA  GLU   161      26.529   2.596  78.370  1.00111.91           C
ATOM   1232  CB  GLU   161      27.666   1.621  78.700  1.00111.91           C
ATOM   1233  CG  GLU   161      27.207   0.159  78.664  1.00111.91           C
ATOM   1234  CD  GLU   161      27.680  -0.464  77.359  1.00111.91           C
ATOM   1235  OE1 GLU   161      28.095   0.306  76.453  1.00111.91           O
ATOM   1236  OE2 GLU   161      27.640  -1.720  77.254  1.00111.91           O
ATOM   1237  C   GLU   161      25.758   2.831  79.630  1.00111.91           C
ATOM   1238  O   GLU   161      25.341   3.948  79.927  1.00111.91           O
ATOM   1239  N   VAL   162      25.526   1.742  80.383  1.00 54.26           N
ATOM   1240  CA  VAL   162      24.790   1.752  81.612  1.00 54.26           C
ATOM   1241  CB  VAL   162      24.544   0.372  82.146  1.00 54.26           C
ATOM   1242  CG1 VAL   162      23.826   0.495  83.499  1.00 54.26           C
ATOM   1243  CG2 VAL   162      23.752  -0.427  81.095  1.00 54.26           C
ATOM   1244  C   VAL   162      25.541   2.519  82.654  1.00 54.26           C
ATOM   1245  O   VAL   162      24.937   3.079  83.564  1.00 54.26           O
ATOM   1246  N   ASN   163      26.881   2.531  82.589  1.00141.90           N
ATOM   1247  CA  ASN   163      27.632   3.165  83.635  1.00141.90           C
ATOM   1248  CB  ASN   163      27.958   2.126  84.725  1.00141.90           C
ATOM   1249  CG  ASN   163      28.746   2.740  85.861  1.00141.90           C
ATOM   1250  OD1 ASN   163      29.976   2.753  85.844  1.00141.90           O
ATOM   1251  ND2 ASN   163      28.014   3.266  86.877  1.00141.90           N
ATOM   1252  C   ASN   163      28.912   3.653  83.035  1.00141.90           C
ATOM   1253  O   ASN   163      29.180   3.408  81.861  1.00141.90           O
ATOM   1254  N   LEU   164      29.728   4.398  83.812  1.00120.53           N
ATOM   1255  CA  LEU   164      30.973   4.944  83.341  1.00120.53           C
ATOM   1256  CB  LEU   164      31.816   5.490  84.494  1.00120.53           C
ATOM   1257  CG  LEU   164      31.394   6.861  84.999  1.00120.53           C
ATOM   1258  CD1 LEU   164      31.907   7.122  86.401  1.00120.53           C
ATOM   1259  CD2 LEU   164      31.777   7.962  83.998  1.00120.53           C
ATOM   1260  C   LEU   164      31.807   3.825  82.823  1.00120.53           C
ATOM   1261  O   LEU   164      32.326   3.890  81.710  1.00120.53           O
ATOM   1262  N   GLU   165      31.943   2.755  83.621  1.00 41.61           N
ATOM   1263  CA  GLU   165      32.807   1.683  83.233  1.00 41.61           C
ATOM   1264  CB  GLU   165      32.896   0.573  84.288  1.00 41.61           C
ATOM   1265  CG  GLU   165      33.852  -0.547  83.879  1.00 41.61           C
ATOM   1266  CD  GLU   165      33.735  -1.658  84.907  1.00 41.61           C
ATOM   1267  OE1 GLU   165      32.587  -1.940  85.341  1.00 41.61           O
ATOM   1268  OE2 GLU   165      34.790  -2.247  85.265  1.00 41.61           O
ATOM   1269  C   GLU   165      32.286   1.050  81.986  1.00 41.61           C
ATOM   1270  O   GLU   165      33.042   0.762  81.060  1.00 41.61           O
ATOM   1271  N   LYS   166      30.962   0.837  81.928  1.00 76.71           N
ATOM   1272  CA  LYS   166      30.347   0.164  80.825  1.00 76.71           C
ATOM   1273  CB  LYS   166      28.849  -0.046  81.080  1.00 76.71           C
ATOM   1274  CG  LYS   166      28.570  -1.199  82.048  1.00 76.71           C
ATOM   1275  CD  LYS   166      27.130  -1.265  82.562  1.00 76.71           C
ATOM   1276  CE  LYS   166      26.832  -2.563  83.313  1.00 76.71           C
ATOM   1277  NZ  LYS   166      27.913  -2.826  84.291  1.00 76.71           N
ATOM   1278  C   LYS   166      30.568   0.950  79.566  1.00 76.71           C
ATOM   1279  O   LYS   166      30.826   0.380  78.507  1.00 76.71           O
ATOM   1280  N   ALA   167      30.480   2.288  79.647  1.00 27.68           N
ATOM   1281  CA  ALA   167      30.682   3.119  78.494  1.00 27.68           C
ATOM   1282  CB  ALA   167      30.455   4.612  78.785  1.00 27.68           C
ATOM   1283  C   ALA   167      32.095   2.957  78.018  1.00 27.68           C
ATOM   1284  O   ALA   167      32.357   2.919  76.816  1.00 27.68           O
ATOM   1285  N   LEU   168      33.051   2.849  78.959  1.00142.41           N
ATOM   1286  CA  LEU   168      34.435   2.750  78.594  1.00142.41           C
ATOM   1287  CB  LEU   168      35.366   2.623  79.811  1.00142.41           C
ATOM   1288  CG  LEU   168      35.266   3.789  80.812  1.00142.41           C
ATOM   1289  CD1 LEU   168      36.369   3.692  81.878  1.00142.41           C
ATOM   1290  CD2 LEU   168      35.231   5.147  80.099  1.00142.41           C
ATOM   1291  C   LEU   168      34.625   1.508  77.778  1.00142.41           C
ATOM   1292  O   LEU   168      35.326   1.522  76.767  1.00142.41           O
ATOM   1293  N   TRP   169      33.984   0.399  78.193  1.00 63.14           N
ATOM   1294  CA  TRP   169      34.131  -0.863  77.525  1.00 63.14           C
ATOM   1295  CB  TRP   169      33.309  -1.987  78.184  1.00 63.14           C
ATOM   1296  CG  TRP   169      33.840  -2.426  79.529  1.00 63.14           C
ATOM   1297  CD2 TRP   169      33.175  -3.343  80.412  1.00 63.14           C
ATOM   1298  CD1 TRP   169      35.004  -2.071  80.142  1.00 63.14           C
ATOM   1299  NE1 TRP   169      35.117  -2.720  81.347  1.00 63.14           N
ATOM   1300  CE2 TRP   169      33.998  -3.505  81.529  1.00 63.14           C
ATOM   1301  CE3 TRP   169      31.983  -4.001  80.308  1.00 63.14           C
ATOM   1302  CZ2 TRP   169      33.638  -4.328  82.556  1.00 63.14           C
ATOM   1303  CZ3 TRP   169      31.622  -4.830  81.347  1.00 63.14           C
ATOM   1304  CH2 TRP   169      32.436  -4.991  82.450  1.00 63.14           C
ATOM   1305  C   TRP   169      33.651  -0.739  76.113  1.00 63.14           C
ATOM   1306  O   TRP   169      34.307  -1.209  75.184  1.00 63.14           O
ATOM   1307  N   LEU   170      32.490  -0.092  75.912  1.00122.84           N
ATOM   1308  CA  LEU   170      31.930   0.033  74.597  1.00122.84           C
ATOM   1309  CB  LEU   170      30.565   0.752  74.597  1.00122.84           C
ATOM   1310  CG  LEU   170      29.871   0.852  73.219  1.00122.84           C
ATOM   1311  CD1 LEU   170      30.569   1.835  72.261  1.00122.84           C
ATOM   1312  CD2 LEU   170      29.683  -0.544  72.604  1.00122.84           C
ATOM   1313  C   LEU   170      32.883   0.832  73.768  1.00122.84           C
ATOM   1314  O   LEU   170      33.041   0.579  72.575  1.00122.84           O
ATOM   1315  N   ALA   171      33.529   1.842  74.380  1.00 35.06           N
ATOM   1316  CA  ALA   171      34.424   2.691  73.648  1.00 35.06           C
ATOM   1317  CB  ALA   171      35.009   3.822  74.513  1.00 35.06           C
ATOM   1318  C   ALA   171      35.582   1.893  73.122  1.00 35.06           C
ATOM   1319  O   ALA   171      35.971   2.050  71.966  1.00 35.06           O
ATOM   1320  N   HIS   172      36.173   1.008  73.947  1.00112.92           N
ATOM   1321  CA  HIS   172      37.318   0.285  73.471  1.00112.92           C
ATOM   1322  ND1 HIS   172      36.908  -2.759  74.620  1.00112.92           N
ATOM   1323  CG  HIS   172      37.285  -1.582  75.227  1.00112.92           C
ATOM   1324  CB  HIS   172      38.075  -0.505  74.556  1.00112.92           C
ATOM   1325  NE2 HIS   172      36.166  -2.857  76.713  1.00112.92           N
ATOM   1326  CD2 HIS   172      36.824  -1.658  76.504  1.00112.92           C
ATOM   1327  CE1 HIS   172      36.243  -3.484  75.553  1.00112.92           C
ATOM   1328  C   HIS   172      36.922  -0.652  72.374  1.00112.92           C
ATOM   1329  O   HIS   172      37.637  -0.793  71.384  1.00112.92           O
ATOM   1330  N   GLU   173      35.764  -1.321  72.517  1.00 36.12           N
ATOM   1331  CA  GLU   173      35.325  -2.264  71.526  1.00 36.12           C
ATOM   1332  CB  GLU   173      34.034  -2.989  71.947  1.00 36.12           C
ATOM   1333  CG  GLU   173      34.226  -3.912  73.154  1.00 36.12           C
ATOM   1334  CD  GLU   173      32.869  -4.493  73.528  1.00 36.12           C
ATOM   1335  OE1 GLU   173      31.842  -3.969  73.024  1.00 36.12           O
ATOM   1336  OE2 GLU   173      32.840  -5.468  74.326  1.00 36.12           O
ATOM   1337  C   GLU   173      35.062  -1.528  70.249  1.00 36.12           C
ATOM   1338  O   GLU   173      35.385  -2.006  69.163  1.00 36.12           O
ATOM   1339  N   VAL   174      34.487  -0.318  70.342  1.00 90.21           N
ATOM   1340  CA  VAL   174      34.162   0.389  69.143  1.00 90.21           C
ATOM   1341  CB  VAL   174      33.433   1.673  69.378  1.00 90.21           C
ATOM   1342  CG1 VAL   174      34.426   2.757  69.821  1.00 90.21           C
ATOM   1343  CG2 VAL   174      32.626   1.980  68.107  1.00 90.21           C
ATOM   1344  C   VAL   174      35.429   0.647  68.389  1.00 90.21           C
ATOM   1345  O   VAL   174      35.466   0.534  67.164  1.00 90.21           O
ATOM   1346  N   GLU   175      36.515   0.986  69.109  1.00 73.17           N
ATOM   1347  CA  GLU   175      37.775   1.226  68.470  1.00 73.17           C
ATOM   1348  CB  GLU   175      38.882   1.622  69.466  1.00 73.17           C
ATOM   1349  CG  GLU   175      40.287   1.657  68.852  1.00 73.17           C
ATOM   1350  CD  GLU   175      40.366   2.793  67.842  1.00 73.17           C
ATOM   1351  OE1 GLU   175      39.336   3.492  67.650  1.00 73.17           O
ATOM   1352  OE2 GLU   175      41.461   2.973  67.244  1.00 73.17           O
ATOM   1353  C   GLU   175      38.220  -0.034  67.797  1.00 73.17           C
ATOM   1354  O   GLU   175      38.693   0.004  66.662  1.00 73.17           O
ATOM   1355  N   VAL   176      38.063  -1.192  68.471  1.00 95.44           N
ATOM   1356  CA  VAL   176      38.577  -2.403  67.897  1.00 95.44           C
ATOM   1357  CB  VAL   176      38.526  -3.615  68.790  1.00 95.44           C
ATOM   1358  CG1 VAL   176      37.085  -4.132  68.918  1.00 95.44           C
ATOM   1359  CG2 VAL   176      39.496  -4.658  68.206  1.00 95.44           C
ATOM   1360  C   VAL   176      37.883  -2.744  66.613  1.00 95.44           C
ATOM   1361  O   VAL   176      38.547  -3.063  65.629  1.00 95.44           O
ATOM   1362  N   LEU   177      36.538  -2.683  66.552  1.00151.25           N
ATOM   1363  CA  LEU   177      35.923  -3.071  65.312  1.00151.25           C
ATOM   1364  CB  LEU   177      34.389  -3.294  65.322  1.00151.25           C
ATOM   1365  CG  LEU   177      33.472  -2.094  65.629  1.00151.25           C
ATOM   1366  CD1 LEU   177      33.660  -1.628  67.069  1.00151.25           C
ATOM   1367  CD2 LEU   177      33.585  -0.962  64.594  1.00151.25           C
ATOM   1368  C   LEU   177      36.278  -2.084  64.252  1.00151.25           C
ATOM   1369  O   LEU   177      36.324  -2.427  63.072  1.00151.25           O
ATOM   1370  N   ALA   178      36.493  -0.814  64.639  1.00 29.42           N
ATOM   1371  CA  ALA   178      36.825   0.187  63.669  1.00 29.42           C
ATOM   1372  CB  ALA   178      37.027   1.577  64.295  1.00 29.42           C
ATOM   1373  C   ALA   178      38.114  -0.195  63.006  1.00 29.42           C
ATOM   1374  O   ALA   178      38.241  -0.102  61.787  1.00 29.42           O
ATOM   1375  N   GLN   179      39.110  -0.644  63.793  1.00 97.75           N
ATOM   1376  CA  GLN   179      40.383  -0.972  63.216  1.00 97.75           C
ATOM   1377  CB  GLN   179      41.462  -1.252  64.277  1.00 97.75           C
ATOM   1378  CG  GLN   179      41.186  -2.454  65.177  1.00 97.75           C
ATOM   1379  CD  GLN   179      42.304  -2.506  66.211  1.00 97.75           C
ATOM   1380  OE1 GLN   179      43.401  -1.997  65.984  1.00 97.75           O
ATOM   1381  NE2 GLN   179      42.017  -3.126  67.387  1.00 97.75           N
ATOM   1382  C   GLN   179      40.267  -2.157  62.302  1.00 97.75           C
ATOM   1383  O   GLN   179      40.779  -2.133  61.184  1.00 97.75           O
ATOM   1384  N   LEU   180      39.563  -3.218  62.739  1.00 81.40           N
ATOM   1385  CA  LEU   180      39.431  -4.409  61.944  1.00 81.40           C
ATOM   1386  CB  LEU   180      38.710  -5.555  62.674  1.00 81.40           C
ATOM   1387  CG  LEU   180      39.563  -6.235  63.763  1.00 81.40           C
ATOM   1388  CD1 LEU   180      40.744  -6.997  63.141  1.00 81.40           C
ATOM   1389  CD2 LEU   180      40.009  -5.242  64.845  1.00 81.40           C
ATOM   1390  C   LEU   180      38.654  -4.092  60.710  1.00 81.40           C
ATOM   1391  O   LEU   180      38.905  -4.643  59.640  1.00 81.40           O
ATOM   1392  N   TYR   181      37.682  -3.177  60.833  1.00147.82           N
ATOM   1393  CA  TYR   181      36.821  -2.859  59.736  1.00147.82           C
ATOM   1394  CB  TYR   181      35.771  -1.793  60.081  1.00147.82           C
ATOM   1395  CG  TYR   181      35.002  -1.549  58.829  1.00147.82           C
ATOM   1396  CD1 TYR   181      33.985  -2.398  58.458  1.00147.82           C
ATOM   1397  CD2 TYR   181      35.300  -0.474  58.022  1.00147.82           C
ATOM   1398  CE1 TYR   181      33.273  -2.179  57.303  1.00147.82           C
ATOM   1399  CE2 TYR   181      34.591  -0.249  56.865  1.00147.82           C
ATOM   1400  CZ  TYR   181      33.577  -1.104  56.503  1.00147.82           C
ATOM   1401  OH  TYR   181      32.847  -0.880  55.317  1.00147.82           O
ATOM   1402  C   TYR   181      37.614  -2.321  58.588  1.00147.82           C
ATOM   1403  O   TYR   181      37.325  -2.643  57.436  1.00147.82           O
ATOM   1404  N   LEU   182      38.619  -1.470  58.860  1.00 48.89           N
ATOM   1405  CA  LEU   182      39.338  -0.865  57.775  1.00 48.89           C
ATOM   1406  CB  LEU   182      40.393   0.150  58.249  1.00 48.89           C
ATOM   1407  CG  LEU   182      39.788   1.400  58.919  1.00 48.89           C
ATOM   1408  CD1 LEU   182      40.882   2.380  59.369  1.00 48.89           C
ATOM   1409  CD2 LEU   182      38.739   2.064  58.011  1.00 48.89           C
ATOM   1410  C   LEU   182      40.042  -1.905  56.955  1.00 48.89           C
ATOM   1411  O   LEU   182      39.932  -1.914  55.731  1.00 48.89           O
ATOM   1412  N   THR   183      40.769  -2.825  57.619  1.00 34.48           N
ATOM   1413  CA  THR   183      41.555  -3.810  56.931  1.00 34.48           C
ATOM   1414  CB  THR   183      42.391  -4.623  57.871  1.00 34.48           C
ATOM   1415  OG1 THR   183      41.561  -5.326  58.784  1.00 34.48           O
ATOM   1416  CG2 THR   183      43.331  -3.674  58.632  1.00 34.48           C
ATOM   1417  C   THR   183      40.692  -4.758  56.160  1.00 34.48           C
ATOM   1418  O   THR   183      40.986  -5.068  55.006  1.00 34.48           O
ATOM   1419  N   THR   184      39.588  -5.239  56.760  1.00 37.62           N
ATOM   1420  CA  THR   184      38.799  -6.218  56.068  1.00 37.62           C
ATOM   1421  CB  THR   184      37.622  -6.718  56.845  1.00 37.62           C
ATOM   1422  OG1 THR   184      38.044  -7.292  58.073  1.00 37.62           O
ATOM   1423  CG2 THR   184      36.917  -7.778  55.979  1.00 37.62           C
ATOM   1424  C   THR   184      38.266  -5.606  54.815  1.00 37.62           C
ATOM   1425  O   THR   184      38.152  -6.269  53.786  1.00 37.62           O
ATOM   1426  N   LEU   185      37.903  -4.316  54.875  1.00122.82           N
ATOM   1427  CA  LEU   185      37.363  -3.663  53.720  1.00122.82           C
ATOM   1428  CB  LEU   185      36.994  -2.194  53.992  1.00122.82           C
ATOM   1429  CG  LEU   185      36.418  -1.462  52.766  1.00122.82           C
ATOM   1430  CD1 LEU   185      35.070  -2.060  52.341  1.00122.82           C
ATOM   1431  CD2 LEU   185      36.360   0.058  52.994  1.00122.82           C
ATOM   1432  C   LEU   185      38.389  -3.648  52.635  1.00122.82           C
ATOM   1433  O   LEU   185      38.077  -3.907  51.473  1.00122.82           O
ATOM   1434  N   ALA   186      39.653  -3.347  52.980  1.00 24.78           N
ATOM   1435  CA  ALA   186      40.646  -3.253  51.955  1.00 24.78           C
ATOM   1436  CB  ALA   186      42.033  -2.869  52.499  1.00 24.78           C
ATOM   1437  C   ALA   186      40.777  -4.581  51.291  1.00 24.78           C
ATOM   1438  O   ALA   186      40.786  -4.667  50.064  1.00 24.78           O
ATOM   1439  N   ILE   187      40.857  -5.664  52.086  1.00 75.17           N
ATOM   1440  CA  ILE   187      41.020  -6.953  51.487  1.00 75.17           C
ATOM   1441  CB  ILE   187      41.274  -8.046  52.492  1.00 75.17           C
ATOM   1442  CG1 ILE   187      41.689  -9.337  51.775  1.00 75.17           C
ATOM   1443  CG2 ILE   187      40.055  -8.203  53.413  1.00 75.17           C
ATOM   1444  CD1 ILE   187      42.262 -10.395  52.716  1.00 75.17           C
ATOM   1445  C   ILE   187      39.794  -7.272  50.695  1.00 75.17           C
ATOM   1446  O   ILE   187      39.885  -7.707  49.548  1.00 75.17           O
ATOM   1447  N   THR   188      38.605  -7.051  51.283  1.00125.91           N
ATOM   1448  CA  THR   188      37.393  -7.317  50.569  1.00125.91           C
ATOM   1449  CB  THR   188      36.547  -8.340  51.258  1.00125.91           C
ATOM   1450  OG1 THR   188      36.295  -7.929  52.592  1.00125.91           O
ATOM   1451  CG2 THR   188      37.294  -9.684  51.251  1.00125.91           C
ATOM   1452  C   THR   188      36.644  -6.027  50.489  1.00125.91           C
ATOM   1453  O   THR   188      36.126  -5.528  51.485  1.00125.91           O
ATOM   1454  N   ASP   189      36.541  -5.481  49.266  1.00143.86           N
ATOM   1455  CA  ASP   189      35.951  -4.199  49.016  1.00143.86           C
ATOM   1456  CB  ASP   189      35.945  -3.848  47.517  1.00143.86           C
ATOM   1457  CG  ASP   189      37.385  -3.601  47.093  1.00143.86           C
ATOM   1458  OD1 ASP   189      38.254  -3.486  47.998  1.00143.86           O
ATOM   1459  OD2 ASP   189      37.635  -3.527  45.861  1.00143.86           O
ATOM   1460  C   ASP   189      34.537  -4.191  49.500  1.00143.86           C
ATOM   1461  O   ASP   189      34.034  -5.167  50.053  1.00143.86           O
ATOM   1462  N   PRO   190      33.898  -3.059  49.315  1.00147.01           N
ATOM   1463  CA  PRO   190      32.509  -2.888  49.642  1.00147.01           C
ATOM   1464  CD  PRO   190      34.591  -1.784  49.265  1.00147.01           C
ATOM   1465  CB  PRO   190      32.216  -1.391  49.520  1.00147.01           C
ATOM   1466  CG  PRO   190      33.482  -0.795  48.877  1.00147.01           C
ATOM   1467  C   PRO   190      31.724  -3.747  48.715  1.00147.01           C
ATOM   1468  O   PRO   190      30.527  -3.936  48.925  1.00147.01           O
ATOM   1469  N   VAL   191      32.400  -4.269  47.677  1.00 71.13           N
ATOM   1470  CA  VAL   191      31.853  -5.189  46.732  1.00 71.13           C
ATOM   1471  CB  VAL   191      32.927  -5.714  45.805  1.00 71.13           C
ATOM   1472  CG1 VAL   191      32.377  -6.809  44.873  1.00 71.13           C
ATOM   1473  CG2 VAL   191      33.528  -4.512  45.056  1.00 71.13           C
ATOM   1474  C   VAL   191      31.311  -6.318  47.551  1.00 71.13           C
ATOM   1475  O   VAL   191      31.632  -6.470  48.729  1.00 71.13           O
ATOM   1476  N   PRO   192      30.496  -7.139  46.963  1.00200.81           N
ATOM   1477  CA  PRO   192      29.920  -8.207  47.724  1.00200.81           C
ATOM   1478  CD  PRO   192      29.566  -6.665  45.946  1.00200.81           C
ATOM   1479  CB  PRO   192      28.882  -8.841  46.804  1.00200.81           C
ATOM   1480  CG  PRO   192      28.374  -7.638  45.988  1.00200.81           C
ATOM   1481  C   PRO   192      30.936  -9.137  48.302  1.00200.81           C
ATOM   1482  O   PRO   192      30.529 -10.069  48.996  1.00200.81           O
ATOM   1483  N   VAL   193      32.243  -8.925  48.038  1.00120.90           N
ATOM   1484  CA  VAL   193      33.226  -9.788  48.611  1.00120.90           C
ATOM   1485  CB  VAL   193      34.631  -9.364  48.286  1.00120.90           C
ATOM   1486  CG1 VAL   193      34.835  -9.523  46.768  1.00120.90           C
ATOM   1487  CG2 VAL   193      34.856  -7.926  48.784  1.00120.90           C
ATOM   1488  C   VAL   193      33.016  -9.749  50.090  1.00120.90           C
ATOM   1489  O   VAL   193      32.950 -10.796  50.731  1.00120.90           O
ATOM   1490  N   LEU   194      32.866  -8.550  50.685  1.00139.25           N
ATOM   1491  CA  LEU   194      32.587  -8.574  52.087  1.00139.25           C
ATOM   1492  CB  LEU   194      33.547  -7.717  52.930  1.00139.25           C
ATOM   1493  CG  LEU   194      33.381  -7.874  54.457  1.00139.25           C
ATOM   1494  CD1 LEU   194      32.083  -7.243  54.985  1.00139.25           C
ATOM   1495  CD2 LEU   194      33.532  -9.348  54.865  1.00139.25           C
ATOM   1496  C   LEU   194      31.219  -8.013  52.276  1.00139.25           C
ATOM   1497  O   LEU   194      31.029  -6.798  52.266  1.00139.25           O
ATOM   1498  N   SER   195      30.223  -8.897  52.451  1.00 33.53           N
ATOM   1499  CA  SER   195      28.894  -8.436  52.703  1.00 33.53           C
ATOM   1500  CB  SER   195      27.804  -9.432  52.272  1.00 33.53           C
ATOM   1501  OG  SER   195      27.923 -10.640  53.010  1.00 33.53           O
ATOM   1502  C   SER   195      28.799  -8.257  54.179  1.00 33.53           C
ATOM   1503  O   SER   195      29.691  -8.673  54.916  1.00 33.53           O
ATOM   1504  N   ASP   196      27.714  -7.623  54.656  1.00 39.93           N
ATOM   1505  CA  ASP   196      27.576  -7.458  56.069  1.00 39.93           C
ATOM   1506  CB  ASP   196      26.353  -6.614  56.471  1.00 39.93           C
ATOM   1507  CG  ASP   196      26.644  -5.164  56.112  1.00 39.93           C
ATOM   1508  OD1 ASP   196      27.553  -4.571  56.753  1.00 39.93           O
ATOM   1509  OD2 ASP   196      25.961  -4.626  55.200  1.00 39.93           O
ATOM   1510  C   ASP   196      27.388  -8.832  56.613  1.00 39.93           C
ATOM   1511  O   ASP   196      27.084  -9.766  55.873  1.00 39.93           O
ATOM   1512  N   GLU   197      27.592  -8.994  57.929  1.00 83.93           N
ATOM   1513  CA  GLU   197      27.485 -10.292  58.519  1.00 83.93           C
ATOM   1514  CB  GLU   197      27.998 -10.351  59.969  1.00 83.93           C
ATOM   1515  CG  GLU   197      27.276  -9.404  60.927  1.00 83.93           C
ATOM   1516  CD  GLU   197      27.918  -9.553  62.300  1.00 83.93           C
ATOM   1517  OE1 GLU   197      29.105  -9.155  62.439  1.00 83.93           O
ATOM   1518  OE2 GLU   197      27.234 -10.065  63.227  1.00 83.93           O
ATOM   1519  C   GLU   197      26.048 -10.699  58.485  1.00 83.93           C
ATOM   1520  O   GLU   197      25.155  -9.867  58.343  1.00 83.93           O
ATOM   1521  N   GLU   198      25.798 -12.017  58.593  1.00 78.01           N
ATOM   1522  CA  GLU   198      24.467 -12.538  58.516  1.00 78.01           C
ATOM   1523  CB  GLU   198      24.391 -14.051  58.759  1.00 78.01           C
ATOM   1524  CG  GLU   198      22.969 -14.606  58.675  1.00 78.01           C
ATOM   1525  CD  GLU   198      23.005 -16.033  59.194  1.00 78.01           C
ATOM   1526  OE1 GLU   198      23.305 -16.212  60.404  1.00 78.01           O
ATOM   1527  OE2 GLU   198      22.734 -16.964  58.389  1.00 78.01           O
ATOM   1528  C   GLU   198      23.640 -11.893  59.579  1.00 78.01           C
ATOM   1529  O   GLU   198      24.101 -11.629  60.687  1.00 78.01           O
ATOM   1530  N   ILE   199      22.369 -11.607  59.250  1.00130.35           N
ATOM   1531  CA  ILE   199      21.505 -10.992  60.207  1.00130.35           C
ATOM   1532  CB  ILE   199      20.136 -10.665  59.677  1.00130.35           C
ATOM   1533  CG1 ILE   199      19.366 -11.933  59.266  1.00130.35           C
ATOM   1534  CG2 ILE   199      20.308  -9.638  58.547  1.00130.35           C
ATOM   1535  CD1 ILE   199      20.026 -12.721  58.135  1.00130.35           C
ATOM   1536  C   ILE   199      21.329 -11.951  61.333  1.00130.35           C
ATOM   1537  O   ILE   199      21.372 -11.567  62.499  1.00130.35           O
ATOM   1538  N   ALA   200      21.155 -13.245  61.013  1.00 23.48           N
ATOM   1539  CA  ALA   200      20.878 -14.203  62.042  1.00 23.48           C
ATOM   1540  CB  ALA   200      20.713 -15.635  61.506  1.00 23.48           C
ATOM   1541  C   ALA   200      22.008 -14.227  63.021  1.00 23.48           C
ATOM   1542  O   ALA   200      21.781 -14.251  64.229  1.00 23.48           O
ATOM   1543  N   VAL   201      23.262 -14.218  62.532  1.00 88.80           N
ATOM   1544  CA  VAL   201      24.380 -14.275  63.429  1.00 88.80           C
ATOM   1545  CB  VAL   201      25.710 -14.421  62.741  1.00 88.80           C
ATOM   1546  CG1 VAL   201      25.696 -15.731  61.938  1.00 88.80           C
ATOM   1547  CG2 VAL   201      26.008 -13.169  61.904  1.00 88.80           C
ATOM   1548  C   VAL   201      24.403 -13.025  64.244  1.00 88.80           C
ATOM   1549  O   VAL   201      24.704 -13.060  65.437  1.00 88.80           O
ATOM   1550  N   VAL   202      24.084 -11.876  63.618  1.00 29.83           N
ATOM   1551  CA  VAL   202      24.125 -10.635  64.338  1.00 29.83           C
ATOM   1552  CB  VAL   202      23.719  -9.453  63.509  1.00 29.83           C
ATOM   1553  CG1 VAL   202      23.682  -8.217  64.423  1.00 29.83           C
ATOM   1554  CG2 VAL   202      24.686  -9.316  62.327  1.00 29.83           C
ATOM   1555  C   VAL   202      23.141 -10.707  65.458  1.00 29.83           C
ATOM   1556  O   VAL   202      23.459 -10.368  66.596  1.00 29.83           O
ATOM   1557  N   LEU   203      21.912 -11.169  65.160  1.00 80.11           N
ATOM   1558  CA  LEU   203      20.893 -11.238  66.165  1.00 80.11           C
ATOM   1559  CB  LEU   203      19.514 -11.660  65.627  1.00 80.11           C
ATOM   1560  CG  LEU   203      18.745 -10.534  64.907  1.00 80.11           C
ATOM   1561  CD1 LEU   203      18.276  -9.463  65.906  1.00 80.11           C
ATOM   1562  CD2 LEU   203      19.560  -9.933  63.753  1.00 80.11           C
ATOM   1563  C   LEU   203      21.282 -12.206  67.233  1.00 80.11           C
ATOM   1564  O   LEU   203      21.067 -11.935  68.414  1.00 80.11           O
ATOM   1565  N   GLU   204      21.881 -13.353  66.861  1.00 33.84           N
ATOM   1566  CA  GLU   204      22.175 -14.323  67.874  1.00 33.84           C
ATOM   1567  CB  GLU   204      22.841 -15.597  67.318  1.00 33.84           C
ATOM   1568  CG  GLU   204      21.907 -16.441  66.442  1.00 33.84           C
ATOM   1569  CD  GLU   204      22.672 -17.666  65.960  1.00 33.84           C
ATOM   1570  OE1 GLU   204      23.322 -18.328  66.811  1.00 33.84           O
ATOM   1571  OE2 GLU   204      22.616 -17.956  64.734  1.00 33.84           O
ATOM   1572  C   GLU   204      23.095 -13.712  68.884  1.00 33.84           C
ATOM   1573  O   GLU   204      22.837 -13.777  70.086  1.00 33.84           O
ATOM   1574  N   LYS   205      24.186 -13.076  68.430  1.00 81.89           N
ATOM   1575  CA  LYS   205      25.106 -12.480  69.357  1.00 81.89           C
ATOM   1576  CB  LYS   205      26.398 -12.010  68.680  1.00 81.89           C
ATOM   1577  CG  LYS   205      27.312 -13.183  68.345  1.00 81.89           C
ATOM   1578  CD  LYS   205      26.710 -14.182  67.357  1.00 81.89           C
ATOM   1579  CE  LYS   205      27.609 -15.396  67.114  1.00 81.89           C
ATOM   1580  NZ  LYS   205      26.849 -16.452  66.411  1.00 81.89           N
ATOM   1581  C   LYS   205      24.495 -11.303  70.050  1.00 81.89           C
ATOM   1582  O   LYS   205      24.596 -11.177  71.269  1.00 81.89           O
ATOM   1583  N   PHE   206      23.832 -10.410  69.291  1.00 72.66           N
ATOM   1584  CA  PHE   206      23.304  -9.218  69.888  1.00 72.66           C
ATOM   1585  CB  PHE   206      22.633  -8.297  68.854  1.00 72.66           C
ATOM   1586  CG  PHE   206      22.059  -7.129  69.579  1.00 72.66           C
ATOM   1587  CD1 PHE   206      22.808  -5.997  69.806  1.00 72.66           C
ATOM   1588  CD2 PHE   206      20.763  -7.172  70.039  1.00 72.66           C
ATOM   1589  CE1 PHE   206      22.269  -4.925  70.480  1.00 72.66           C
ATOM   1590  CE2 PHE   206      20.218  -6.104  70.712  1.00 72.66           C
ATOM   1591  CZ  PHE   206      20.972  -4.977  70.932  1.00 72.66           C
ATOM   1592  C   PHE   206      22.284  -9.570  70.919  1.00 72.66           C
ATOM   1593  O   PHE   206      22.385  -9.140  72.067  1.00 72.66           O
ATOM   1594  N   LYS   207      21.267 -10.373  70.553  1.00271.87           N
ATOM   1595  CA  LYS   207      20.310 -10.689  71.568  1.00271.87           C
ATOM   1596  CB  LYS   207      19.277  -9.571  71.788  1.00271.87           C
ATOM   1597  CG  LYS   207      18.278  -9.870  72.907  1.00271.87           C
ATOM   1598  CD  LYS   207      17.445  -8.655  73.326  1.00271.87           C
ATOM   1599  CE  LYS   207      16.152  -8.480  72.526  1.00271.87           C
ATOM   1600  NZ  LYS   207      15.069  -9.289  73.132  1.00271.87           N
ATOM   1601  C   LYS   207      19.548 -11.907  71.167  1.00271.87           C
ATOM   1602  O   LYS   207      18.699 -11.859  70.279  1.00271.87           O
ATOM   1603  N   THR   208      19.844 -13.043  71.821  1.00245.32           N
ATOM   1604  CA  THR   208      19.081 -14.230  71.585  1.00245.32           C
ATOM   1605  CB  THR   208      19.698 -15.183  70.608  1.00245.32           C
ATOM   1606  OG1 THR   208      19.825 -14.552  69.344  1.00245.32           O
ATOM   1607  CG2 THR   208      18.799 -16.425  70.490  1.00245.32           C
ATOM   1608  C   THR   208      18.978 -14.918  72.898  1.00245.32           C
ATOM   1609  O   THR   208      19.884 -14.830  73.726  1.00245.32           O
ATOM   1610  N   TYR   209      17.854 -15.615  73.131  1.00272.77           N
ATOM   1611  CA  TYR   209      17.700 -16.287  74.383  1.00272.77           C
ATOM   1612  CB  TYR   209      16.495 -15.790  75.203  1.00272.77           C
ATOM   1613  CG  TYR   209      16.435 -16.614  76.443  1.00272.77           C
ATOM   1614  CD1 TYR   209      17.320 -16.396  77.475  1.00272.77           C
ATOM   1615  CD2 TYR   209      15.485 -17.601  76.578  1.00272.77           C
ATOM   1616  CE1 TYR   209      17.265 -17.159  78.618  1.00272.77           C
ATOM   1617  CE2 TYR   209      15.424 -18.366  77.718  1.00272.77           C
ATOM   1618  CZ  TYR   209      16.316 -18.146  78.741  1.00272.77           C
ATOM   1619  OH  TYR   209      16.253 -18.932  79.911  1.00272.77           O
ATOM   1620  C   TYR   209      17.494 -17.733  74.094  1.00272.77           C
ATOM   1621  O   TYR   209      16.742 -18.098  73.192  1.00272.77           O
ATOM   1622  N   GLY   210      18.195 -18.596  74.851  1.00 96.92           N
ATOM   1623  CA  GLY   210      18.064 -20.010  74.678  1.00 96.92           C
ATOM   1624  C   GLY   210      19.005 -20.389  73.588  1.00 96.92           C
ATOM   1625  O   GLY   210      19.392 -19.553  72.772  1.00 96.92           O
ATOM   1626  N   LEU   211      19.406 -21.671  73.540  1.00224.42           N
ATOM   1627  CA  LEU   211      20.291 -22.055  72.486  1.00224.42           C
ATOM   1628  CB  LEU   211      21.587 -22.718  73.000  1.00224.42           C
ATOM   1629  CG  LEU   211      22.708 -22.936  71.955  1.00224.42           C
ATOM   1630  CD1 LEU   211      23.929 -23.601  72.607  1.00224.42           C
ATOM   1631  CD2 LEU   211      22.240 -23.704  70.706  1.00224.42           C
ATOM   1632  C   LEU   211      19.540 -23.042  71.659  1.00224.42           C
ATOM   1633  O   LEU   211      19.163 -24.112  72.135  1.00224.42           O
ATOM   1634  N   ARG   212      19.281 -22.684  70.390  1.00252.52           N
ATOM   1635  CA  ARG   212      18.613 -23.587  69.504  1.00252.52           C
ATOM   1636  CB  ARG   212      17.233 -23.078  69.052  1.00252.52           C
ATOM   1637  CG  ARG   212      16.483 -24.018  68.104  1.00252.52           C
ATOM   1638  CD  ARG   212      16.555 -23.594  66.635  1.00252.52           C
ATOM   1639  NE  ARG   212      15.603 -24.453  65.874  1.00252.52           N
ATOM   1640  CZ  ARG   212      15.263 -24.122  64.594  1.00252.52           C
ATOM   1641  NH1 ARG   212      15.817 -23.019  64.009  1.00252.52           N
ATOM   1642  NH2 ARG   212      14.370 -24.886  63.901  1.00252.52           N
ATOM   1643  C   ARG   212      19.494 -23.665  68.306  1.00252.52           C
ATOM   1644  O   ARG   212      19.876 -22.639  67.748  1.00252.52           O
ATOM   1645  N   ILE   213      19.862 -24.887  67.880  1.00116.68           N
ATOM   1646  CA  ILE   213      20.747 -24.958  66.756  1.00116.68           C
ATOM   1647  CB  ILE   213      22.135 -25.408  67.103  1.00116.68           C
ATOM   1648  CG1 ILE   213      23.079 -25.180  65.912  1.00116.68           C
ATOM   1649  CG2 ILE   213      22.064 -26.869  67.578  1.00116.68           C
ATOM   1650  CD1 ILE   213      24.557 -25.338  66.268  1.00116.68           C
ATOM   1651  C   ILE   213      20.211 -25.923  65.755  1.00116.68           C
ATOM   1652  O   ILE   213      19.565 -26.913  66.096  1.00116.68           O
ATOM   1653  N   GLU   214      20.460 -25.621  64.468  1.00244.83           N
ATOM   1654  CA  GLU   214      20.057 -26.474  63.393  1.00244.83           C
ATOM   1655  CB  GLU   214      19.182 -25.750  62.355  1.00244.83           C
ATOM   1656  CG  GLU   214      18.863 -26.568  61.103  1.00244.83           C
ATOM   1657  CD  GLU   214      19.907 -26.221  60.051  1.00244.83           C
ATOM   1658  OE1 GLU   214      20.792 -25.378  60.355  1.00244.83           O
ATOM   1659  OE2 GLU   214      19.829 -26.788  58.929  1.00244.83           O
ATOM   1660  C   GLU   214      21.315 -26.914  62.722  1.00244.83           C
ATOM   1661  O   GLU   214      22.236 -26.119  62.541  1.00244.83           O
ATOM   1662  N   GLU   215      21.401 -28.207  62.355  1.00100.26           N
ATOM   1663  CA  GLU   215      22.599 -28.676  61.725  1.00100.26           C
ATOM   1664  CB  GLU   215      22.728 -30.210  61.682  1.00100.26           C
ATOM   1665  CG  GLU   215      21.616 -30.911  60.900  1.00100.26           C
ATOM   1666  CD  GLU   215      22.024 -32.368  60.733  1.00100.26           C
ATOM   1667  OE1 GLU   215      23.180 -32.704  61.103  1.00100.26           O
ATOM   1668  OE2 GLU   215      21.188 -33.165  60.231  1.00100.26           O
ATOM   1669  C   GLU   215      22.593 -28.180  60.285  1.00100.26           C
ATOM   1670  O   GLU   215      21.636 -28.526  59.543  1.00100.26           O
ATOM   1671  OXT GLU   215      23.552 -27.456  59.905  1.00100.26           O
TER    1672      GLU   215
END
