# Supplementary material for: Estimating local protein model quality: prospects for molecular replacement
Source: Acta Crystallogr D Struct Biol. 2020 Mar 3;76(Pt 3):285–90. doi: 10.1107/S2059798320000972 (PMC7057213; doi:10.1107/S2059798320000972)
Supplement: Supplementary file 1 [file d-76-00285-sup1.zip › models/1fua.1jdi_A.B99990001.pdb.proq3.sscore.local]

ProQ2 ProQRosCen ProQRosFA ProQ3
0.52792491 0.90952488 0.83129252 0.68066901
0.57442844 0.95809357 0.87347228 0.74039714
0.54727334 0.80659876 0.86825416 0.74463873
0.60340562 0.82511077 0.90868074 0.77432923
0.66081889 0.85260649 0.99370022 0.8572802
0.78306712 0.93739106 1.0657691 0.95618395
0.80693656 0.95010648 1.123558 1.004836
0.79826944 0.92143721 1.1480103 1.0059295
0.77991259 0.88755721 1.1178366 0.97568351
0.83202029 0.8721418 1.1382337 1.0437484
0.8793647 0.87197016 1.1356742 1.0466014
0.82809453 0.83703456 1.1420815 1.0326894
0.82325255 0.78772419 1.137768 1.0130331
0.87073285 0.8011765 1.1521718 1.0418143
0.85831837 0.79423323 1.1906349 1.0415785
0.86082941 0.8061318 1.1457478 1.0047176
0.85535328 0.76458403 1.1317463 1.0140758
0.79240578 0.75098763 1.0988404 0.94932592
0.7669501 0.64199074 0.98232892 0.93031131
0.69111017 0.67116304 1.0181891 0.89540742
0.75203972 0.74222848 1.0025022 0.91132527
0.80531139 0.82721589 1.0748083 0.95616775
0.75564883 0.78399028 1.0050315 0.89577743
0.75238221 0.81169252 1.0144178 0.90596499
0.72757538 0.82412736 0.95297458 0.86159153
0.73510372 0.84011624 0.93216875 0.85807066
0.84260841 0.86340505 1.0654145 0.96643307
0.98836378 0.92876994 1.1579332 1.0685965
1.0359616 0.8665867 1.2393997 1.1137004
1.0497347 0.87611532 1.309143 1.1476002
1.0646552 0.77443246 1.2665704 1.1054817
1.1085173 0.83047927 1.2896373 1.1537206
0.9919685 0.66618264 1.1699854 1.0295942
0.88862883 0.68101054 1.1259671 0.99893749
0.82795607 0.58481449 0.9898174 0.92290271
0.87216557 0.65994998 1.0287764 0.94811436
0.86677926 0.68466276 1.1520533 1.0207159
0.96305987 0.77936265 1.2432445 1.0802573
0.98544985 0.83145058 1.3073564 1.1110511
1.0199029 0.88228246 1.3642748 1.1327293
1.0330969 0.98309672 1.3896934 1.1592933
0.90515518 0.95651297 1.2934189 1.0838843
0.86935823 0.98685742 1.1917408 1.0406802
0.75532033 0.88490756 0.9963914 0.90343422
0.66789458 0.88243881 1.0468104 0.8874579
0.66981825 0.88773436 1.0081211 0.88196077
0.63873666 0.845101 1.0123385 0.87610325
0.56367192 0.80433258 0.91262417 0.79405877
0.54775939 0.7521109 0.8889246 0.79117354
0.60069511 0.8041755 0.92299526 0.82867234
0.6551395 0.86696316 0.91580877 0.82798813
0.63964166 0.87057252 0.92297747 0.82542394
0.70009457 0.90695165 0.9179337 0.85313264
0.78268338 0.90462104 0.99821256 0.90807502
0.82193305 0.86112656 1.0783289 0.96695672
0.85213736 0.86163498 1.0787732 0.93175524
0.85366001 0.82228783 1.0078812 0.90033766
0.819443 0.77095893 0.93404267 0.84288057
0.71464515 0.77265133 0.82334789 0.77278957
0.65199684 0.77962888 0.72773636 0.69606755
0.60722158 0.82043247 0.66249832 0.64076472
0.5544687 0.80735869 0.6235371 0.58616149
0.58207749 0.71938417 0.59367304 0.57979595
0.60044658 0.62030516 0.6296561 0.58762731
0.6129773 0.5937329 0.66298396 0.61443142
0.63008775 0.56788326 0.71234984 0.63919497
0.57600029 0.60765546 0.76849389 0.61553987
0.56884382 0.60351134 0.80670961 0.63369148
0.59896009 0.73739217 0.92329959 0.71824942
0.72937167 0.83644703 1.011277 0.82891064
0.84254638 0.96261906 1.1752373 0.96358116
0.79741654 0.90990388 1.0967325 0.91898339
0.89196771 1.0344004 1.2414778 1.0292038
0.92097108 1.0315495 1.2699733 1.0846617
0.92424353 1.0150957 1.2313567 1.0748161
0.94331555 0.99452734 1.2602732 1.0935989
0.95564086 0.97370701 1.2304618 1.0911576
0.94861651 0.93848246 1.235177 1.1089017
0.91524956 0.80391056 1.1683853 1.0800383
0.97368719 0.84545219 1.1456802 1.1058015
0.9914041 0.82447819 1.121725 1.1007619
0.93283506 0.73296318 1.0669313 1.0467228
0.93187306 0.71906564 1.0656023 1.0420584
0.94268996 0.78952856 1.0723321 1.0478241
0.95664978 0.83811914 1.0888504 1.0615071
0.87621762 0.7478173 1.0865571 1.0128637
0.97928013 0.74599534 1.1677763 1.0937042
1.0308072 0.77090805 1.2634385 1.1415999
1.1205579 0.83366583 1.3696944 1.228579
1.2236681 0.87485613 1.4420715 1.3044842
1.3632798 0.95703072 1.5226182 1.4366807
1.2658671 0.90230652 1.4711342 1.4003624
1.244898 0.95827365 1.5212659 1.4228262
1.1554305 0.88700156 1.4333701 1.3452681
1.1048607 0.86438297 1.3981877 1.3339542
0.94955333 0.76233539 1.307608 1.214348
1.0188206 0.79731711 1.3436898 1.249034
1.0463197 0.86483001 1.3526318 1.2529253
1.0059535 0.88702994 1.3461533 1.2320287
0.99597826 0.86677049 1.3286919 1.1950146
0.98624334 0.84403797 1.2903547 1.1381751
0.97561613 0.85627682 1.3001471 1.1182795
0.85719812 0.82344942 1.2553994 1.03913
0.78502046 0.73043549 1.1832232 0.9756097
0.76639512 0.70483937 1.1366 0.96417954
0.7921137 0.70752906 1.2176778 0.99698493
0.80204167 0.78812045 1.2015805 1.0106209
0.82563927 0.81599406 1.2951563 1.0556407
0.84272201 0.88860745 1.2653475 1.0429144
0.79665912 0.82938495 1.2403517 0.99440183
0.74481138 0.80629817 1.1553723 0.93859517
0.83300293 0.88237156 1.1682009 0.98660826
0.84650877 0.96530253 1.194985 0.9825832
0.81512148 0.88710935 1.0642763 0.91067408
0.80816234 0.78357227 1.0143494 0.88512153
0.71638642 0.69856584 0.90475511 0.80408364
0.65451349 0.66705425 0.83590102 0.73875022
0.67599037 0.6880854 0.86486682 0.76244845
0.77617937 0.72968196 0.88496664 0.7957488
0.69959497 0.70560054 0.84773546 0.72281489
0.67581583 0.65256628 0.83348474 0.69830562
0.67232183 0.68656391 0.87019785 0.71995897
0.74782534 0.73139229 0.93127762 0.81115068
0.8407977 0.90623322 1.0732901 0.88609431
0.85316681 0.8996109 1.091296 0.91817003
0.75181933 0.883771 0.97527572 0.84713685
0.69812729 0.8904275 0.94616689 0.80896931
0.6541043 0.86658598 0.94681828 0.76669941
0.69532247 0.80749328 0.88535645 0.75929296
0.65809504 0.78620262 0.85628559 0.72336407
0.68789137 0.81432744 0.88442165 0.73907957
0.77499369 0.88479987 0.9416596 0.7897316
0.77528346 0.82919331 0.96296873 0.82409964
0.80076975 0.81099978 0.99533657 0.8685093
0.79165662 0.86148341 1.014119 0.86539806
0.88833138 0.94460453 1.0629906 0.9580797
0.88427981 0.89064062 1.0472446 0.91908772
0.86188989 0.81169051 0.99351297 0.90490167
0.91027307 0.78218939 1.023303 0.96037054
0.94803775 0.73718496 0.98220044 0.97630681
0.94792512 0.72879241 0.9784116 0.97100432
0.89397241 0.68346104 0.98012765 0.92831048
0.89891044 0.68657185 0.95120256 0.93209666
0.87230063 0.62109663 0.94455014 0.91128537
0.80849944 0.59102617 0.86790045 0.84357067
0.85452562 0.56262187 0.90467534 0.85804824
0.98261117 0.60985796 0.94185452 0.95280178
1.0448535 0.62831833 1.0247209 0.99797335
1.1806206 0.74046642 1.1375438 1.1170708
1.2353122 0.7928338 1.159342 1.1551723
1.2180926 0.82269206 1.1273212 1.1715537
1.0943949 0.75006494 1.0949902 1.1003508
1.0142221 0.74375148 1.0273785 1.0594483
1.0803312 0.85411189 1.0656691 1.1167155
1.1559196 0.95092076 1.1542679 1.2006953
1.1809123 0.85093305 1.173328 1.222036
1.1651423 0.71648061 1.1390879 1.1773629
1.1659294 0.68721598 1.1643061 1.194386
1.1444772 0.62710853 1.241069 1.2055598
1.0950114 0.63904155 1.1967664 1.1685404
0.99318889 0.5978524 1.1098767 1.0723859
0.93151747 0.67407274 1.1201642 1.0441248
0.90001648 0.69578944 1.0924578 1.0535441
0.85287034 0.75859477 1.1122297 1.0587538
0.85602843 0.74961754 1.1176134 1.0621363
0.92126938 0.83541438 1.1641888 1.1051656
0.98041716 0.85846588 1.2306301 1.170443
1.0225821 0.92246214 1.2843783 1.2335577
0.96210981 0.85174896 1.274338 1.2035269
0.97433478 0.83891115 1.2846066 1.2007603
0.96124526 0.80234974 1.2841256 1.2069091
0.98331904 0.86358975 1.3601454 1.2414456
1.0067972 0.8404415 1.3695183 1.2670793
1.0783664 0.90656737 1.4308525 1.31492
1.0500132 0.82528126 1.3103019 1.2586905
1.0394059 0.86058443 1.3435968 1.2559921
0.99151765 0.78028072 1.275081 1.1920364
0.99559742 0.8023857 1.2568606 1.1731241
0.91580467 0.78207247 1.2114711 1.09986
0.91352819 0.85334827 1.2316826 1.0816931
0.92515859 0.8295776 1.1559886 1.0578553
0.89169391 0.8051347 1.1074433 1.0126778
0.77756512 0.67715181 0.99421666 0.90366695
0.7685766 0.66442132 0.94438446 0.87433409
0.79851094 0.64716416 0.89462833 0.85470977
0.64995311 0.61749571 0.81150828 0.71464186
0.68184364 0.5793031 0.75284553 0.72368664
0.71130164 0.60789551 0.7413665 0.71794686
0.65228583 0.63448399 0.71867329 0.65212056
0.53000275 0.56356585 0.67205987 0.58279444
0.52138044 0.51427221 0.66292561 0.57001229
0.4747489 0.46009591 0.67076818 0.54969656
0.47780962 0.52997378 0.73882343 0.58957424
0.44121357 0.5643639 0.7927819 0.61163562
0.44773888 0.54165304 0.80392325 0.60206404
0.37253162 0.45191588 0.79362972 0.57672609
0.40842139 0.50124518 0.85513171 0.64084713
0.47742452 0.61495332 0.93404273 0.69774341
0.54046031 0.66018107 0.96364035 0.71945383
0.55488078 0.61993798 0.87365628 0.70016274
0.56733854 0.53218899 0.87293442 0.68613388
0.60528375 0.60245205 0.88585939 0.72796825
0.5920059 0.57381574 0.85906842 0.69510186
0.5491835 0.55038827 0.78722835 0.6258691
0.58667226 0.60507912 0.79010038 0.64615398
0.52684605 0.57315476 0.79248808 0.61422757
0.45260756 0.48308013 0.72167083 0.55529644
0.46947969 0.51161944 0.73271102 0.52437612
0.52066418 0.58858576 0.73677812 0.53066229
0.51557775 0.61061247 0.70358185 0.49642364
0.38535854 0.44829732 0.64057265 0.40879516
0.3055922 0.38938711 0.54192936 0.338725
0.29767164 0.36618636 0.51548566 0.32369689
0.27941984 0.42266754 0.46608801 0.27745507
0.27806834 0.4098899 0.42794862 0.28110409
