# Supplementary material for: Estimating local protein model quality: prospects for molecular replacement
Source: Acta Crystallogr D Struct Biol. 2020 Mar 3;76(Pt 3):285–90. doi: 10.1107/S2059798320000972 (PMC7057213; doi:10.1107/S2059798320000972)
Supplement: Supplementary file 1 [file d-76-00285-sup1.zip › models/1fua.1jdi_A.B99990001.pdb.proq3d.sscore.local]

ProQ2D ProQRosCenD ProQRosFAD ProQ3D
4.825930893421173096e-01 5.863190889358520508e-01 5.724725723266601562e-01 5.689634084701538086e-01
4.407068789005279541e-01 7.722700834274291992e-01 8.330736160278320312e-01 6.917194724082946777e-01
4.912557303905487061e-01 8.136619925498962402e-01 8.481056690216064453e-01 8.021723031997680664e-01
6.701707839965820312e-01 7.974309325218200684e-01 9.021107554435729980e-01 8.263549804687500000e-01
7.594596743583679199e-01 8.909708261489868164e-01 9.263390898704528809e-01 8.275183439254760742e-01
6.905511021614074707e-01 8.935783505439758301e-01 9.645259976387023926e-01 8.366944193840026855e-01
7.520470619201660156e-01 9.006648659706115723e-01 9.758182764053344727e-01 9.282424449920654297e-01
7.032231092453002930e-01 9.149913787841796875e-01 9.585236310958862305e-01 8.906843662261962891e-01
7.119935750961303711e-01 9.130741953849792480e-01 9.461286067962646484e-01 8.711391091346740723e-01
6.817415952682495117e-01 9.113999605178833008e-01 9.620282053947448730e-01 8.721095323562622070e-01
7.230526804924011230e-01 8.985614776611328125e-01 9.585791826248168945e-01 8.540376424789428711e-01
7.106954455375671387e-01 8.969576358795166016e-01 9.625324606895446777e-01 8.721578717231750488e-01
7.034092545509338379e-01 8.871305584907531738e-01 9.696264863014221191e-01 9.258942008018493652e-01
7.037708759307861328e-01 8.817955851554870605e-01 9.787721633911132812e-01 9.405111670494079590e-01
6.738003492355346680e-01 8.700161576271057129e-01 9.742995500564575195e-01 9.063179492950439453e-01
7.063375711441040039e-01 8.592508435249328613e-01 9.635887742042541504e-01 9.244496822357177734e-01
8.305060863494873047e-01 8.703894615173339844e-01 9.724863767623901367e-01 9.401722550392150879e-01
8.132130503654479980e-01 8.363964557647705078e-01 9.678522944450378418e-01 8.877768516540527344e-01
6.657141447067260742e-01 6.682791709899902344e-01 9.295206665992736816e-01 7.995116114616394043e-01
7.314739227294921875e-01 7.066218852996826172e-01 9.296353459358215332e-01 8.194251060485839844e-01
8.751534819602966309e-01 7.657475471496582031e-01 9.307522177696228027e-01 8.284198045730590820e-01
9.504497647285461426e-01 8.112505078315734863e-01 9.712159633636474609e-01 8.869498968124389648e-01
9.081586599349975586e-01 7.976891994476318359e-01 9.486780762672424316e-01 9.178031682968139648e-01
8.061442375183105469e-01 7.940057516098022461e-01 9.240401387214660645e-01 8.736894726753234863e-01
7.008714079856872559e-01 8.206509947776794434e-01 8.883586525917053223e-01 8.666228055953979492e-01
7.520752549171447754e-01 8.385957479476928711e-01 8.844012618064880371e-01 8.468829989433288574e-01
9.208531975746154785e-01 8.535119891166687012e-01 9.365056753158569336e-01 8.882648348808288574e-01
9.663965106010437012e-01 8.901877999305725098e-01 9.632684588432312012e-01 9.540834426879882812e-01
9.638578295707702637e-01 8.966248631477355957e-01 9.832763671875000000e-01 9.714216589927673340e-01
9.790470004081726074e-01 9.301893711090087891e-01 9.872868657112121582e-01 9.717254042625427246e-01
9.808382987976074219e-01 8.477782607078552246e-01 9.806899428367614746e-01 9.718481302261352539e-01
9.727454185485839844e-01 8.882825374603271484e-01 9.670059084892272949e-01 9.582397341728210449e-01
9.570667743682861328e-01 7.729393243789672852e-01 9.391858577728271484e-01 9.319347143173217773e-01
9.363066554069519043e-01 7.595725059509277344e-01 9.005514383316040039e-01 8.887950181961059570e-01
6.886695623397827148e-01 5.805847048759460449e-01 8.002558350563049316e-01 7.541281580924987793e-01
8.430638909339904785e-01 7.058678865432739258e-01 8.147701025009155273e-01 7.776880860328674316e-01
9.240696430206298828e-01 7.742440104484558105e-01 9.256984591484069824e-01 9.428024888038635254e-01
9.391803741455078125e-01 8.708173632621765137e-01 9.462810158729553223e-01 9.419756531715393066e-01
9.722921252250671387e-01 9.256557226181030273e-01 9.716516733169555664e-01 9.667114615440368652e-01
9.661033749580383301e-01 8.581100702285766602e-01 9.817426204681396484e-01 9.704177975654602051e-01
9.233406782150268555e-01 8.789485096931457520e-01 9.825212359428405762e-01 9.646381139755249023e-01
8.764269351959228516e-01 9.032768011093139648e-01 9.695935249328613281e-01 9.470378160476684570e-01
8.849590420722961426e-01 8.593220114707946777e-01 9.284851551055908203e-01 9.356366991996765137e-01
8.329264521598815918e-01 7.940673232078552246e-01 8.080258965492248535e-01 8.567603826522827148e-01
8.203587532043457031e-01 8.061174154281616211e-01 9.133839011192321777e-01 9.124978184700012207e-01
8.482334613800048828e-01 7.928301095962524414e-01 8.789688348770141602e-01 8.723440766334533691e-01
8.011421561241149902e-01 8.157629370689392090e-01 8.998343944549560547e-01 8.675959110260009766e-01
6.633813977241516113e-01 6.843919157981872559e-01 7.740191817283630371e-01 7.941427826881408691e-01
7.390745282173156738e-01 7.586168646812438965e-01 8.624379634857177734e-01 7.289649844169616699e-01
8.126154541969299316e-01 8.594447374343872070e-01 9.587207436561584473e-01 9.216845631599426270e-01
8.252092599868774414e-01 8.411647677421569824e-01 9.086235761642456055e-01 8.628768920898437500e-01
8.040894865989685059e-01 8.709560632705688477e-01 9.076524376869201660e-01 8.738772273063659668e-01
7.184346318244934082e-01 8.553499579429626465e-01 9.007804393768310547e-01 8.415760397911071777e-01
8.141229152679443359e-01 8.653630018234252930e-01 9.218142032623291016e-01 8.792271018028259277e-01
8.695392608642578125e-01 8.497951030731201172e-01 9.659291505813598633e-01 9.368758201599121094e-01
8.884167075157165527e-01 8.105970621109008789e-01 9.735099673271179199e-01 9.783971905708312988e-01
8.855301141738891602e-01 8.012923598289489746e-01 9.546401500701904297e-01 9.287012219429016113e-01
9.129542708396911621e-01 7.491213679313659668e-01 9.243252277374267578e-01 9.008756279945373535e-01
8.686821460723876953e-01 7.836135625839233398e-01 8.477036952972412109e-01 8.424354195594787598e-01
7.732996940612792969e-01 7.756158709526062012e-01 7.145746350288391113e-01 6.595925092697143555e-01
6.685555577278137207e-01 7.805278301239013672e-01 5.837577581405639648e-01 5.142953991889953613e-01
6.048383116722106934e-01 7.656858563423156738e-01 5.390953421592712402e-01 5.437180995941162109e-01
7.462322711944580078e-01 6.758983731269836426e-01 5.429109930992126465e-01 5.023584365844726562e-01
5.767003893852233887e-01 7.327415347099304199e-01 5.248482227325439453e-01 5.929627418518066406e-01
6.227874159812927246e-01 7.127514481544494629e-01 6.747601032257080078e-01 6.609268784523010254e-01
3.803165853023529053e-01 5.479581356048583984e-01 7.662045955657958984e-01 6.560251712799072266e-01
6.520464420318603516e-01 6.019842028617858887e-01 8.283058404922485352e-01 6.686962842941284180e-01
5.697609186172485352e-01 6.269829273223876953e-01 8.965436816215515137e-01 7.791364192962646484e-01
7.084410786628723145e-01 7.457767724990844727e-01 9.391778707504272461e-01 8.395413160324096680e-01
7.510344982147216797e-01 8.704124689102172852e-01 9.682715535163879395e-01 8.742051124572753906e-01
7.677267193794250488e-01 9.149566292762756348e-01 9.620329737663269043e-01 9.153807759284973145e-01
7.071660161018371582e-01 9.231759309768676758e-01 9.372458457946777344e-01 8.751789927482604980e-01
8.055613040924072266e-01 9.254570007324218750e-01 9.736190438270568848e-01 9.323127269744873047e-01
8.917871117591857910e-01 9.195454716682434082e-01 9.638876318931579590e-01 9.711673855781555176e-01
8.827040195465087891e-01 9.276525378227233887e-01 9.671837687492370605e-01 9.672577977180480957e-01
9.300876259803771973e-01 9.188572764396667480e-01 9.758899807929992676e-01 9.799909591674804688e-01
9.715642333030700684e-01 9.210778474807739258e-01 9.795881509780883789e-01 9.870778322219848633e-01
9.470453858375549316e-01 8.608161807060241699e-01 9.798848628997802734e-01 9.779033064842224121e-01
9.242164492607116699e-01 8.181931376457214355e-01 9.804043173789978027e-01 9.720345735549926758e-01
9.144827723503112793e-01 8.337246179580688477e-01 9.824408888816833496e-01 9.665879607200622559e-01
9.126945137977600098e-01 8.241386413574218750e-01 9.796382188796997070e-01 9.485682249069213867e-01
8.792232871055603027e-01 7.607218027114868164e-01 9.625861644744873047e-01 9.250894784927368164e-01
8.944750428199768066e-01 7.337452173233032227e-01 9.626433253288269043e-01 9.181872010231018066e-01
8.675543069839477539e-01 7.873350977897644043e-01 9.640523195266723633e-01 9.136108160018920898e-01
8.495653867721557617e-01 8.323116898536682129e-01 9.579741358757019043e-01 8.548353910446166992e-01
8.009010553359985352e-01 7.620405554771423340e-01 9.229775667190551758e-01 8.158329129219055176e-01
9.080548286437988281e-01 7.767885327339172363e-01 9.743837714195251465e-01 8.953430652618408203e-01
9.380847215652465820e-01 8.010070323944091797e-01 9.798600077629089355e-01 8.993496894836425781e-01
9.786942005157470703e-01 8.499051332473754883e-01 9.950999617576599121e-01 9.815222024917602539e-01
9.884175658226013184e-01 8.723404407501220703e-01 9.967145919799804688e-01 9.930346012115478516e-01
9.940059185028076172e-01 9.149280786514282227e-01 9.969168901443481445e-01 9.970025420188903809e-01
9.942469000816345215e-01 9.143425226211547852e-01 9.963648915290832520e-01 9.953414201736450195e-01
9.862480759620666504e-01 9.068549871444702148e-01 9.964981079101562500e-01 9.843361377716064453e-01
9.630182981491088867e-01 9.178288578987121582e-01 9.932276606559753418e-01 9.752039909362792969e-01
9.291194677352905273e-01 9.105014204978942871e-01 9.931526184082031250e-01 9.444785118103027344e-01
8.628926277160644531e-01 8.213725686073303223e-01 9.875041842460632324e-01 8.972914218902587891e-01
9.126951694488525391e-01 8.495491743087768555e-01 9.888603091239929199e-01 9.244410395622253418e-01
9.427900910377502441e-01 9.089140892028808594e-01 9.915814995765686035e-01 9.711495041847229004e-01
9.283472299575805664e-01 8.996609449386596680e-01 9.928800463676452637e-01 9.710174202919006348e-01
9.160544276237487793e-01 8.901837468147277832e-01 9.932667016983032227e-01 9.528065323829650879e-01
9.199995994567871094e-01 9.092296957969665527e-01 9.902182221412658691e-01 9.706201553344726562e-01
8.713828325271606445e-01 8.908878564834594727e-01 9.905577898025512695e-01 9.631884694099426270e-01
7.918280363082885742e-01 8.634382486343383789e-01 9.872686862945556641e-01 9.365511536598205566e-01
7.954787015914916992e-01 7.912694215774536133e-01 9.789358377456665039e-01 9.464096426963806152e-01
7.834402322769165039e-01 7.728392481803894043e-01 9.657443761825561523e-01 8.757833838462829590e-01
7.840128540992736816e-01 8.018363118171691895e-01 9.847157001495361328e-01 8.855120539665222168e-01
8.421201705932617188e-01 8.398916721343994141e-01 9.871655702590942383e-01 9.282645583152770996e-01
9.448574781417846680e-01 8.302041888236999512e-01 9.917353987693786621e-01 9.725802540779113770e-01
9.297951459884643555e-01 8.640798330307006836e-01 9.944220185279846191e-01 9.748835563659667969e-01
9.203454256057739258e-01 8.513826727867126465e-01 9.867420792579650879e-01 9.007470011711120605e-01
7.703133821487426758e-01 8.547633290290832520e-01 9.726364612579345703e-01 7.181692123413085938e-01
8.193318843841552734e-01 8.668829798698425293e-01 9.721759557723999023e-01 9.026862382888793945e-01
8.320083618164062500e-01 8.969138264656066895e-01 9.647621512413024902e-01 9.441487789154052734e-01
8.526105284690856934e-01 9.044468402862548828e-01 9.523339867591857910e-01 9.166143536567687988e-01
8.760713934898376465e-01 8.789302706718444824e-01 9.382199048995971680e-01 9.079797863960266113e-01
8.501779437065124512e-01 8.389629125595092773e-01 9.423850178718566895e-01 8.828530311584472656e-01
7.943327426910400391e-01 8.000605702400207520e-01 9.151580929756164551e-01 8.792874217033386230e-01
7.964349389076232910e-01 7.876009941101074219e-01 9.154949784278869629e-01 8.855347037315368652e-01
8.452715873718261719e-01 7.089999914169311523e-01 9.456359744071960449e-01 9.150171279907226562e-01
8.489391803741455078e-01 7.415353059768676758e-01 9.142139554023742676e-01 8.665512800216674805e-01
7.532479166984558105e-01 6.580290198326110840e-01 8.618510961532592773e-01 8.162720799446105957e-01
7.541024684906005859e-01 7.579801678657531738e-01 9.425629973411560059e-01 8.964596986770629883e-01
8.645228743553161621e-01 8.114889264106750488e-01 9.766869544982910156e-01 9.479400515556335449e-01
9.398357272148132324e-01 8.891457319259643555e-01 9.872825145721435547e-01 9.721710085868835449e-01
9.428140521049499512e-01 8.766731023788452148e-01 9.893325567245483398e-01 9.821059703826904297e-01
8.962343335151672363e-01 8.758860826492309570e-01 9.744161367416381836e-01 9.700201153755187988e-01
7.244255542755126953e-01 8.773239254951477051e-01 9.508705735206604004e-01 9.065437912940979004e-01
7.156590819358825684e-01 9.159485101699829102e-01 9.457733631134033203e-01 9.164282083511352539e-01
7.364462018013000488e-01 8.794830441474914551e-01 9.062094688415527344e-01 8.598961234092712402e-01
5.448361635208129883e-01 8.271100521087646484e-01 8.236894011497497559e-01 6.596919894218444824e-01
5.364003181457519531e-01 8.364378213882446289e-01 7.810316085815429688e-01 7.299717664718627930e-01
8.641900420188903809e-01 8.794828653335571289e-01 8.512294292449951172e-01 9.135385751724243164e-01
8.594600558280944824e-01 8.542632460594177246e-01 9.072057008743286133e-01 9.090603590011596680e-01
8.400657773017883301e-01 8.725141882896423340e-01 9.037154912948608398e-01 9.613022804260253906e-01
8.731768131256103516e-01 8.539737462997436523e-01 9.236645698547363281e-01 9.414147734642028809e-01
8.935933113098144531e-01 9.029572010040283203e-01 9.435670375823974609e-01 9.569942951202392578e-01
9.101303815841674805e-01 8.804346323013305664e-01 9.520622491836547852e-01 9.601117968559265137e-01
8.868473172187805176e-01 8.404129743576049805e-01 9.232686758041381836e-01 9.544736146926879883e-01
8.615905642509460449e-01 8.144876360893249512e-01 9.205339550971984863e-01 9.400085210800170898e-01
8.504539132118225098e-01 7.832270860671997070e-01 9.378815889358520508e-01 9.180547595024108887e-01
8.547089099884033203e-01 7.329007983207702637e-01 9.395421147346496582e-01 8.922446966171264648e-01
8.422434329986572266e-01 7.395727038383483887e-01 9.501575827598571777e-01 8.936741948127746582e-01
8.503313660621643066e-01 7.573578953742980957e-01 9.568819403648376465e-01 9.488080143928527832e-01
7.824500799179077148e-01 7.606599926948547363e-01 9.437640309333801270e-01 8.762419819831848145e-01
7.214086651802062988e-01 5.868917703628540039e-01 9.107384681701660156e-01 7.696860432624816895e-01
8.299387693405151367e-01 6.679906845092773438e-01 9.163252115249633789e-01 6.980418562889099121e-01
9.018694758415222168e-01 7.289237380027770996e-01 9.055083990097045898e-01 7.366362810134887695e-01
9.363021254539489746e-01 7.328119277954101562e-01 9.688697457313537598e-01 7.545194625854492188e-01
9.805414080619812012e-01 8.377317786216735840e-01 9.819544553756713867e-01 9.507141113281250000e-01
9.786511063575744629e-01 8.322427868843078613e-01 9.867818951606750488e-01 9.759739041328430176e-01
9.795064926147460938e-01 8.954396843910217285e-01 9.733332991600036621e-01 9.367521405220031738e-01
9.556164145469665527e-01 8.726809620857238770e-01 9.584125876426696777e-01 8.550872206687927246e-01
8.947593569755554199e-01 8.439677357673645020e-01 9.388188123703002930e-01 7.926691770553588867e-01
9.208894968032836914e-01 8.799545168876647949e-01 9.320853948593139648e-01 8.615950345993041992e-01
9.424974322319030762e-01 8.338126540184020996e-01 9.463066458702087402e-01 9.457767009735107422e-01
9.735227227210998535e-01 8.518290519714355469e-01 9.549965858459472656e-01 9.445587396621704102e-01
9.618631005287170410e-01 8.607727885246276855e-01 9.648606777191162109e-01 9.009509086608886719e-01
9.222308397293090820e-01 8.301725387573242188e-01 9.747435450553894043e-01 9.077337384223937988e-01
9.461222887039184570e-01 8.197115063667297363e-01 9.896837472915649414e-01 9.378394484519958496e-01
9.577947854995727539e-01 6.871652007102966309e-01 9.798471927642822266e-01 8.586267232894897461e-01
9.401995539665222168e-01 5.812782049179077148e-01 9.691280722618103027e-01 8.131073117256164551e-01
8.837172985076904297e-01 6.951138973236083984e-01 9.277637600898742676e-01 8.079475164413452148e-01
8.967797756195068359e-01 7.386432290077209473e-01 9.348803162574768066e-01 8.047924637794494629e-01
8.474603295326232910e-01 7.752828001976013184e-01 9.421302676200866699e-01 9.210335612297058105e-01
8.980965614318847656e-01 7.869842648506164551e-01 9.455921649932861328e-01 9.297232031822204590e-01
9.185863733291625977e-01 8.203003406524658203e-01 9.561093449592590332e-01 9.635472893714904785e-01
9.562755823135375977e-01 8.397179245948791504e-01 9.829924702644348145e-01 9.790084958076477051e-01
9.636577367782592773e-01 8.995164632797241211e-01 9.821481704711914062e-01 9.770045280456542969e-01
9.293232560157775879e-01 8.579219579696655273e-01 9.767135381698608398e-01 9.697125554084777832e-01
9.214710593223571777e-01 8.706507086753845215e-01 9.768072962760925293e-01 9.801715612411499023e-01
9.327263832092285156e-01 8.781558871269226074e-01 9.870240688323974609e-01 9.890062808990478516e-01
9.064530134201049805e-01 9.045264124870300293e-01 9.852575659751892090e-01 9.807801842689514160e-01
9.305862784385681152e-01 9.092408418655395508e-01 9.887823462486267090e-01 9.831167459487915039e-01
9.433334469795227051e-01 9.373966455459594727e-01 9.920535087585449219e-01 9.828350543975830078e-01
9.540821313858032227e-01 8.527336716651916504e-01 9.807521104812622070e-01 9.737551808357238770e-01
9.239568710327148438e-01 8.984804749488830566e-01 9.875335693359375000e-01 9.713482260704040527e-01
9.326288700103759766e-01 8.686692714691162109e-01 9.792609810829162598e-01 9.618671536445617676e-01
9.245417714118957520e-01 8.646146655082702637e-01 9.912770986557006836e-01 9.843114018440246582e-01
8.442171812057495117e-01 8.578752875328063965e-01 9.810654520988464355e-01 9.687075018882751465e-01
8.538948297500610352e-01 8.740515112876892090e-01 9.868065714836120605e-01 9.526363611221313477e-01
9.113730192184448242e-01 8.906065821647644043e-01 9.858105778694152832e-01 9.827284216880798340e-01
8.648288249969482422e-01 8.062692880630493164e-01 9.812404513359069824e-01 9.719895124435424805e-01
7.898459434509277344e-01 8.396164774894714355e-01 9.452345967292785645e-01 9.111503958702087402e-01
7.685266733169555664e-01 8.183792233467102051e-01 9.530754685401916504e-01 9.160237312316894531e-01
7.721949219703674316e-01 7.467448711395263672e-01 9.272508025169372559e-01 8.812059164047241211e-01
6.541600227355957031e-01 6.446892619132995605e-01 8.683832883834838867e-01 6.660073995590209961e-01
7.404070496559143066e-01 6.223763227462768555e-01 8.533832430839538574e-01 6.908293962478637695e-01
7.290356159210205078e-01 6.296197772026062012e-01 8.801006674766540527e-01 6.108659505844116211e-01
6.910266876220703125e-01 5.964928269386291504e-01 7.688248753547668457e-01 5.341626405715942383e-01
5.509682297706604004e-01 5.858638882637023926e-01 7.097560167312622070e-01 4.416068792343139648e-01
5.131340026855468750e-01 4.245122671127319336e-01 7.143577337265014648e-01 4.312677085399627686e-01
4.687383472919464111e-01 4.544205069541931152e-01 7.562974691390991211e-01 3.978431224822998047e-01
5.246290564537048340e-01 4.861020743846893311e-01 8.742113113403320312e-01 4.915742278099060059e-01
5.224744081497192383e-01 6.649822592735290527e-01 9.467698335647583008e-01 5.575115680694580078e-01
4.483159482479095459e-01 6.014944314956665039e-01 9.180726408958435059e-01 4.562541246414184570e-01
3.996013402938842773e-01 4.934020340442657471e-01 8.516629934310913086e-01 4.225853383541107178e-01
4.124189615249633789e-01 4.998224973678588867e-01 9.480409026145935059e-01 5.326718688011169434e-01
3.867225646972656250e-01 4.591949284076690674e-01 9.246383905410766602e-01 4.968373775482177734e-01
4.613236486911773682e-01 3.398027718067169189e-01 9.490110874176025391e-01 7.095591425895690918e-01
4.682892262935638428e-01 5.912055373191833496e-01 9.260001778602600098e-01 6.027002930641174316e-01
4.901141822338104248e-01 5.400843024253845215e-01 9.107288718223571777e-01 5.214666128158569336e-01
5.614472031593322754e-01 6.582278013229370117e-01 8.960959911346435547e-01 6.499771475791931152e-01
5.409301519393920898e-01 5.412412881851196289e-01 9.110324382781982422e-01 5.749388337135314941e-01
5.106217861175537109e-01 5.053489804267883301e-01 8.554797172546386719e-01 4.177103042602539062e-01
5.147656798362731934e-01 5.999507308006286621e-01 8.468996286392211914e-01 4.052768051624298096e-01
4.232858121395111084e-01 5.317804217338562012e-01 8.708454966545104980e-01 5.350351929664611816e-01
3.806558847427368164e-01 3.888184130191802979e-01 8.308011889457702637e-01 5.171787738800048828e-01
3.545814454555511475e-01 3.271104395389556885e-01 8.105755448341369629e-01 3.547918498516082764e-01
3.823677897453308105e-01 1.407695859670639038e-01 7.377552986145019531e-01 4.152036309242248535e-01
3.148175776004791260e-01 1.313194036483764648e-01 5.127304196357727051e-01 3.885974586009979248e-01
2.756963074207305908e-01 1.948808878660202026e-01 4.644540250301361084e-01 2.660351097583770752e-01
1.735796630382537842e-01 1.561433821916580200e-01 3.857853710651397705e-01 1.839192211627960205e-01
1.314491629600524902e-01 6.819418072700500488e-02 3.717129528522491455e-01 1.699202954769134521e-01
9.433632344007492065e-02 1.484987139701843262e-01 2.560607790946960449e-01 1.484950184822082520e-01
5.899252742528915405e-02 1.263198107481002808e-01 1.658201664686203003e-01 2.042243778705596924e-01
