# Supplementary material for: Estimating local protein model quality: prospects for molecular replacement
Source: Acta Crystallogr D Struct Biol. 2020 Mar 3;76(Pt 3):285–90. doi: 10.1107/S2059798320000972 (PMC7057213; doi:10.1107/S2059798320000972)
Supplement: Supplementary file 1 [file d-76-00285-sup1.zip › models/1fua.2opi_A.B99990001.pdb]

EXPDTA    THEORETICAL MODEL, MODELLER 9.23 2019/11/15 00:27:00
REMARK   6 MODELLER OBJECTIVE FUNCTION:      1228.7542
REMARK   6 MODELLER BEST TEMPLATE % SEQ ID:  24.500
REMARK   6 SEQUENCE: 1fua/1fua.2opi_A
REMARK   6 ALIGNMENT: 1fua/1fua.2opi_A.ali
REMARK   6 SCRIPT: ./make_models.py
REMARK   6 TEMPLATE: 2opi 3:A - 202:A MODELS 3: - 202: AT 24.5%
ATOM      1  N   MET     1      37.927  73.143   2.756  1.00 93.09           N
ATOM      2  CA  MET     1      39.222  73.619   3.294  1.00 93.09           C
ATOM      3  CB  MET     1      40.085  74.227   2.173  1.00 93.09           C
ATOM      4  CG  MET     1      40.559  73.205   1.135  1.00 93.09           C
ATOM      5  SD  MET     1      41.724  71.964   1.777  1.00 93.09           S
ATOM      6  CE  MET     1      41.940  71.087   0.201  1.00 93.09           C
ATOM      7  C   MET     1      39.006  74.650   4.351  1.00 93.09           C
ATOM      8  O   MET     1      38.358  74.391   5.364  1.00 93.09           O
ATOM      9  N   GLU     2      39.555  75.860   4.133  1.00248.16           N
ATOM     10  CA  GLU     2      39.433  76.907   5.103  1.00248.16           C
ATOM     11  CB  GLU     2      40.369  78.099   4.844  1.00248.16           C
ATOM     12  CG  GLU     2      40.119  78.779   3.497  1.00248.16           C
ATOM     13  CD  GLU     2      41.100  79.935   3.361  1.00248.16           C
ATOM     14  OE1 GLU     2      41.318  80.650   4.376  1.00248.16           O
ATOM     15  OE2 GLU     2      41.648  80.113   2.241  1.00248.16           O
ATOM     16  C   GLU     2      38.033  77.423   5.083  1.00248.16           C
ATOM     17  O   GLU     2      37.376  77.458   4.044  1.00248.16           O
ATOM     18  N   ARG     3      37.544  77.824   6.270  1.00382.86           N
ATOM     19  CA  ARG     3      36.226  78.348   6.429  1.00382.86           C
ATOM     20  CB  ARG     3      35.144  77.260   6.497  1.00382.86           C
ATOM     21  CG  ARG     3      35.356  76.252   7.626  1.00382.86           C
ATOM     22  CD  ARG     3      34.306  75.140   7.643  1.00382.86           C
ATOM     23  NE  ARG     3      34.095  74.715   6.230  1.00382.86           N
ATOM     24  CZ  ARG     3      34.928  73.806   5.644  1.00382.86           C
ATOM     25  NH1 ARG     3      35.976  73.281   6.343  1.00382.86           N
ATOM     26  NH2 ARG     3      34.713  73.425   4.351  1.00382.86           N
ATOM     27  C   ARG     3      36.220  79.085   7.726  1.00382.86           C
ATOM     28  O   ARG     3      37.248  79.558   8.198  1.00382.86           O
ATOM     29  N   ASN     4      35.031  79.252   8.318  1.00225.53           N
ATOM     30  CA  ASN     4      34.900  79.908   9.585  1.00225.53           C
ATOM     31  CB  ASN     4      35.950  79.445  10.612  1.00225.53           C
ATOM     32  CG  ASN     4      35.689  77.986  10.957  1.00225.53           C
ATOM     33  OD1 ASN     4      36.608  77.170  11.007  1.00225.53           O
ATOM     34  ND2 ASN     4      34.396  77.650  11.209  1.00225.53           N
ATOM     35  C   ASN     4      35.080  81.377   9.396  1.00225.53           C
ATOM     36  O   ASN     4      34.692  82.167  10.256  1.00225.53           O
ATOM     37  N   LYS     5      35.653  81.797   8.256  1.00 94.27           N
ATOM     38  CA  LYS     5      35.731  83.203   8.025  1.00 94.27           C
ATOM     39  CB  LYS     5      36.585  83.542   6.794  1.00 94.27           C
ATOM     40  CG  LYS     5      37.112  84.977   6.789  1.00 94.27           C
ATOM     41  CD  LYS     5      38.282  85.172   5.823  1.00 94.27           C
ATOM     42  CE  LYS     5      39.017  86.502   5.997  1.00 94.27           C
ATOM     43  NZ  LYS     5      38.203  87.611   5.454  1.00 94.27           N
ATOM     44  C   LYS     5      34.314  83.594   7.778  1.00 94.27           C
ATOM     45  O   LYS     5      33.809  84.584   8.305  1.00 94.27           O
ATOM     46  N   LEU     6      33.640  82.757   6.966  1.00 79.03           N
ATOM     47  CA  LEU     6      32.257  82.897   6.632  1.00 79.03           C
ATOM     48  CB  LEU     6      31.794  81.880   5.576  1.00 79.03           C
ATOM     49  CG  LEU     6      32.503  82.046   4.217  1.00 79.03           C
ATOM     50  CD1 LEU     6      32.168  83.402   3.576  1.00 79.03           C
ATOM     51  CD2 LEU     6      34.016  81.796   4.333  1.00 79.03           C
ATOM     52  C   LEU     6      31.475  82.641   7.880  1.00 79.03           C
ATOM     53  O   LEU     6      30.442  83.261   8.121  1.00 79.03           O
ATOM     54  N   ALA     7      31.956  81.692   8.704  1.00 31.26           N
ATOM     55  CA  ALA     7      31.265  81.334   9.908  1.00 31.26           C
ATOM     56  CB  ALA     7      31.942  80.188  10.677  1.00 31.26           C
ATOM     57  C   ALA     7      31.213  82.523  10.814  1.00 31.26           C
ATOM     58  O   ALA     7      30.204  82.751  11.481  1.00 31.26           O
ATOM     59  N   ARG     8      32.310  83.307  10.874  1.00 78.74           N
ATOM     60  CA  ARG     8      32.339  84.457  11.733  1.00 78.74           C
ATOM     61  CB  ARG     8      33.671  85.227  11.722  1.00 78.74           C
ATOM     62  CG  ARG     8      33.536  86.586  12.418  1.00 78.74           C
ATOM     63  CD  ARG     8      34.814  87.426  12.457  1.00 78.74           C
ATOM     64  NE  ARG     8      35.661  86.911  13.566  1.00 78.74           N
ATOM     65  CZ  ARG     8      36.485  87.773  14.230  1.00 78.74           C
ATOM     66  NH1 ARG     8      36.534  89.087  13.861  1.00 78.74           N
ATOM     67  NH2 ARG     8      37.251  87.325  15.267  1.00 78.74           N
ATOM     68  C   ARG     8      31.302  85.433  11.290  1.00 78.74           C
ATOM     69  O   ARG     8      30.596  86.010  12.116  1.00 78.74           O
ATOM     70  N   GLN     9      31.179  85.647   9.968  1.00 73.47           N
ATOM     71  CA  GLN     9      30.224  86.608   9.500  1.00 73.47           C
ATOM     72  CB  GLN     9      30.217  86.802   7.973  1.00 73.47           C
ATOM     73  CG  GLN     9      31.442  87.532   7.423  1.00 73.47           C
ATOM     74  CD  GLN     9      31.197  87.766   5.939  1.00 73.47           C
ATOM     75  OE1 GLN     9      31.327  88.884   5.443  1.00 73.47           O
ATOM     76  NE2 GLN     9      30.829  86.680   5.208  1.00 73.47           N
ATOM     77  C   GLN     9      28.860  86.140   9.878  1.00 73.47           C
ATOM     78  O   GLN     9      28.006  86.938  10.261  1.00 73.47           O
ATOM     79  N   ILE    10      28.625  84.821   9.782  1.00 36.19           N
ATOM     80  CA  ILE    10      27.337  84.264  10.071  1.00 36.19           C
ATOM     81  CB  ILE    10      27.314  82.780   9.849  1.00 36.19           C
ATOM     82  CG1 ILE    10      27.657  82.468   8.383  1.00 36.19           C
ATOM     83  CG2 ILE    10      25.945  82.241  10.295  1.00 36.19           C
ATOM     84  CD1 ILE    10      28.000  81.001   8.135  1.00 36.19           C
ATOM     85  C   ILE    10      27.003  84.521  11.510  1.00 36.19           C
ATOM     86  O   ILE    10      25.882  84.904  11.837  1.00 36.19           O
ATOM     87  N   ILE    11      27.972  84.317  12.421  1.00 34.18           N
ATOM     88  CA  ILE    11      27.700  84.499  13.819  1.00 34.18           C
ATOM     89  CB  ILE    11      28.859  84.124  14.694  1.00 34.18           C
ATOM     90  CG1 ILE    11      29.179  82.630  14.532  1.00 34.18           C
ATOM     91  CG2 ILE    11      28.522  84.526  16.139  1.00 34.18           C
ATOM     92  CD1 ILE    11      30.511  82.224  15.159  1.00 34.18           C
ATOM     93  C   ILE    11      27.378  85.933  14.088  1.00 34.18           C
ATOM     94  O   ILE    11      26.443  86.234  14.829  1.00 34.18           O
ATOM     95  N   ASP    12      28.152  86.859  13.491  1.00 30.59           N
ATOM     96  CA  ASP    12      27.969  88.263  13.727  1.00 30.59           C
ATOM     97  CB  ASP    12      28.992  89.125  12.970  1.00 30.59           C
ATOM     98  CG  ASP    12      30.357  88.893  13.599  1.00 30.59           C
ATOM     99  OD1 ASP    12      30.394  88.410  14.762  1.00 30.59           O
ATOM    100  OD2 ASP    12      31.379  89.193  12.927  1.00 30.59           O
ATOM    101  C   ASP    12      26.614  88.676  13.248  1.00 30.59           C
ATOM    102  O   ASP    12      25.921  89.439  13.920  1.00 30.59           O
ATOM    103  N   THR    13      26.203  88.177  12.067  1.00 98.24           N
ATOM    104  CA  THR    13      24.949  88.566  11.487  1.00 98.24           C
ATOM    105  CB  THR    13      24.745  88.054  10.087  1.00 98.24           C
ATOM    106  OG1 THR    13      23.633  88.705   9.489  1.00 98.24           O
ATOM    107  CG2 THR    13      24.500  86.539  10.127  1.00 98.24           C
ATOM    108  C   THR    13      23.830  88.062  12.338  1.00 98.24           C
ATOM    109  O   THR    13      22.817  88.739  12.508  1.00 98.24           O
ATOM    110  N   CYS    14      23.984  86.844  12.889  1.00 36.81           N
ATOM    111  CA  CYS    14      22.967  86.263  13.718  1.00 36.81           C
ATOM    112  CB  CYS    14      23.342  84.862  14.232  1.00 36.81           C
ATOM    113  SG  CYS    14      23.539  83.640  12.901  1.00 36.81           S
ATOM    114  C   CYS    14      22.795  87.136  14.921  1.00 36.81           C
ATOM    115  O   CYS    14      21.675  87.383  15.365  1.00 36.81           O
ATOM    116  N   LEU    15      23.917  87.625  15.481  1.00 40.16           N
ATOM    117  CA  LEU    15      23.900  88.450  16.656  1.00 40.16           C
ATOM    118  CB  LEU    15      25.313  88.786  17.165  1.00 40.16           C
ATOM    119  CG  LEU    15      26.120  87.549  17.600  1.00 40.16           C
ATOM    120  CD1 LEU    15      27.503  87.943  18.143  1.00 40.16           C
ATOM    121  CD2 LEU    15      25.318  86.674  18.577  1.00 40.16           C
ATOM    122  C   LEU    15      23.217  89.745  16.347  1.00 40.16           C
ATOM    123  O   LEU    15      22.506  90.302  17.179  1.00 40.16           O
ATOM    124  N   GLU    16      23.420  90.284  15.136  1.00 36.92           N
ATOM    125  CA  GLU    16      22.828  91.548  14.808  1.00 36.92           C
ATOM    126  CB  GLU    16      23.182  92.000  13.384  1.00 36.92           C
ATOM    127  CG  GLU    16      24.672  92.287  13.195  1.00 36.92           C
ATOM    128  CD  GLU    16      24.896  92.616  11.729  1.00 36.92           C
ATOM    129  OE1 GLU    16      23.900  92.576  10.957  1.00 36.92           O
ATOM    130  OE2 GLU    16      26.065  92.908  11.360  1.00 36.92           O
ATOM    131  C   GLU    16      21.342  91.408  14.864  1.00 36.92           C
ATOM    132  O   GLU    16      20.647  92.287  15.369  1.00 36.92           O
ATOM    133  N   MET    17      20.820  90.279  14.351  1.00106.87           N
ATOM    134  CA  MET    17      19.405  90.064  14.292  1.00106.87           C
ATOM    135  CB  MET    17      19.026  88.743  13.598  1.00106.87           C
ATOM    136  CG  MET    17      19.349  88.707  12.102  1.00106.87           C
ATOM    137  SD  MET    17      18.318  89.798  11.075  1.00106.87           S
ATOM    138  CE  MET    17      18.886  89.117   9.489  1.00106.87           C
ATOM    139  C   MET    17      18.852  90.020  15.681  1.00106.87           C
ATOM    140  O   MET    17      17.765  90.541  15.926  1.00106.87           O
ATOM    141  N   THR    18      19.570  89.390  16.635  1.00123.74           N
ATOM    142  CA  THR    18      19.020  89.336  17.961  1.00123.74           C
ATOM    143  CB  THR    18      19.756  88.540  18.986  1.00123.74           C
ATOM    144  OG1 THR    18      19.019  88.608  20.197  1.00123.74           O
ATOM    145  CG2 THR    18      21.154  89.121  19.229  1.00123.74           C
ATOM    146  C   THR    18      18.965  90.705  18.535  1.00123.74           C
ATOM    147  O   THR    18      18.042  91.036  19.275  1.00123.74           O
ATOM    148  N   ARG    19      19.965  91.537  18.210  1.00148.63           N
ATOM    149  CA  ARG    19      20.043  92.849  18.775  1.00148.63           C
ATOM    150  CB  ARG    19      21.237  93.635  18.209  1.00148.63           C
ATOM    151  CG  ARG    19      21.613  94.895  18.989  1.00148.63           C
ATOM    152  CD  ARG    19      22.980  95.451  18.583  1.00148.63           C
ATOM    153  NE  ARG    19      24.002  94.419  18.925  1.00148.63           N
ATOM    154  CZ  ARG    19      24.318  93.436  18.030  1.00148.63           C
ATOM    155  NH1 ARG    19      23.723  93.407  16.802  1.00148.63           N
ATOM    156  NH2 ARG    19      25.239  92.483  18.358  1.00148.63           N
ATOM    157  C   ARG    19      18.776  93.561  18.424  1.00148.63           C
ATOM    158  O   ARG    19      18.218  94.285  19.247  1.00148.63           O
ATOM    159  N   LEU    20      18.284  93.366  17.186  1.00101.78           N
ATOM    160  CA  LEU    20      17.054  93.977  16.773  1.00101.78           C
ATOM    161  CB  LEU    20      16.707  93.816  15.283  1.00101.78           C
ATOM    162  CG  LEU    20      17.577  94.697  14.367  1.00101.78           C
ATOM    163  CD1 LEU    20      17.473  96.173  14.783  1.00101.78           C
ATOM    164  CD2 LEU    20      19.025  94.200  14.271  1.00101.78           C
ATOM    165  C   LEU    20      15.924  93.423  17.585  1.00101.78           C
ATOM    166  O   LEU    20      14.935  94.116  17.813  1.00101.78           O
ATOM    167  N   GLY    21      16.020  92.157  18.039  1.00 36.26           N
ATOM    168  CA  GLY    21      14.951  91.630  18.844  1.00 36.26           C
ATOM    169  C   GLY    21      13.994  90.858  17.993  1.00 36.26           C
ATOM    170  O   GLY    21      12.804  90.770  18.296  1.00 36.26           O
ATOM    171  N   LEU    22      14.495  90.290  16.884  1.00 89.29           N
ATOM    172  CA  LEU    22      13.675  89.496  16.018  1.00 89.29           C
ATOM    173  CB  LEU    22      14.372  89.124  14.697  1.00 89.29           C
ATOM    174  CG  LEU    22      14.638  90.348  13.798  1.00 89.29           C
ATOM    175  CD1 LEU    22      15.221  89.936  12.436  1.00 89.29           C
ATOM    176  CD2 LEU    22      13.380  91.223  13.667  1.00 89.29           C
ATOM    177  C   LEU    22      13.225  88.227  16.718  1.00 89.29           C
ATOM    178  O   LEU    22      12.126  87.752  16.420  1.00 89.29           O
ATOM    179  N   ASN    23      14.050  87.617  17.621  1.00163.89           N
ATOM    180  CA  ASN    23      13.620  86.383  18.246  1.00163.89           C
ATOM    181  CB  ASN    23      13.626  85.201  17.262  1.00163.89           C
ATOM    182  CG  ASN    23      14.993  85.163  16.590  1.00163.89           C
ATOM    183  OD1 ASN    23      15.165  85.698  15.496  1.00163.89           O
ATOM    184  ND2 ASN    23      16.001  84.539  17.255  1.00163.89           N
ATOM    185  C   ASN    23      14.413  85.987  19.460  1.00163.89           C
ATOM    186  O   ASN    23      15.338  86.666  19.893  1.00163.89           O
ATOM    187  N   GLN    24      14.010  84.837  20.048  1.00147.05           N
ATOM    188  CA  GLN    24      14.571  84.239  21.224  1.00147.05           C
ATOM    189  CB  GLN    24      13.593  83.289  21.942  1.00147.05           C
ATOM    190  CG  GLN    24      12.329  83.962  22.486  1.00147.05           C
ATOM    191  CD  GLN    24      12.641  84.550  23.855  1.00147.05           C
ATOM    192  OE1 GLN    24      13.084  83.847  24.762  1.00147.05           O
ATOM    193  NE2 GLN    24      12.397  85.879  24.014  1.00147.05           N
ATOM    194  C   GLN    24      15.700  83.407  20.783  1.00147.05           C
ATOM    195  O   GLN    24      15.997  83.284  19.595  1.00147.05           O
ATOM    196  N   GLY    25      16.409  82.843  21.761  1.00 88.77           N
ATOM    197  CA  GLY    25      17.448  81.998  21.314  1.00 88.77           C
ATOM    198  C   GLY    25      16.796  80.876  20.573  1.00 88.77           C
ATOM    199  O   GLY    25      17.183  80.526  19.460  1.00 88.77           O
ATOM    200  N   THR    26      15.734  80.307  21.161  1.00127.10           N
ATOM    201  CA  THR    26      15.154  79.178  20.511  1.00127.10           C
ATOM    202  CB  THR    26      14.190  78.429  21.389  1.00127.10           C
ATOM    203  OG1 THR    26      13.821  77.206  20.769  1.00127.10           O
ATOM    204  CG2 THR    26      12.942  79.290  21.643  1.00127.10           C
ATOM    205  C   THR    26      14.443  79.535  19.237  1.00127.10           C
ATOM    206  O   THR    26      14.625  78.869  18.219  1.00127.10           O
ATOM    207  N   ALA    27      13.629  80.608  19.244  1.00 42.93           N
ATOM    208  CA  ALA    27      12.784  80.876  18.111  1.00 42.93           C
ATOM    209  CB  ALA    27      11.632  81.849  18.420  1.00 42.93           C
ATOM    210  C   ALA    27      13.550  81.447  16.962  1.00 42.93           C
ATOM    211  O   ALA    27      14.512  82.193  17.136  1.00 42.93           O
ATOM    212  N   GLY    28      13.113  81.087  15.736  1.00 38.92           N
ATOM    213  CA  GLY    28      13.668  81.625  14.526  1.00 38.92           C
ATOM    214  C   GLY    28      14.823  80.788  14.071  1.00 38.92           C
ATOM    215  O   GLY    28      15.407  80.040  14.855  1.00 38.92           O
ATOM    216  N   ASN    29      15.186  80.916  12.773  1.00123.89           N
ATOM    217  CA  ASN    29      16.268  80.147  12.220  1.00123.89           C
ATOM    218  CB  ASN    29      15.783  78.897  11.470  1.00123.89           C
ATOM    219  CG  ASN    29      14.727  78.184  12.299  1.00123.89           C
ATOM    220  OD1 ASN    29      14.886  77.962  13.497  1.00123.89           O
ATOM    221  ND2 ASN    29      13.594  77.834  11.634  1.00123.89           N
ATOM    222  C   ASN    29      16.886  80.984  11.133  1.00123.89           C
ATOM    223  O   ASN    29      16.212  81.820  10.533  1.00123.89           O
ATOM    224  N   VAL    30      18.188  80.776  10.836  1.00 58.52           N
ATOM    225  CA  VAL    30      18.803  81.520   9.772  1.00 58.52           C
ATOM    226  CB  VAL    30      19.624  82.685  10.233  1.00 58.52           C
ATOM    227  CG1 VAL    30      20.435  83.227   9.043  1.00 58.52           C
ATOM    228  CG2 VAL    30      18.648  83.724  10.812  1.00 58.52           C
ATOM    229  C   VAL    30      19.677  80.616   8.961  1.00 58.52           C
ATOM    230  O   VAL    30      20.293  79.688   9.485  1.00 58.52           O
ATOM    231  N   SER    31      19.738  80.876   7.635  1.00 93.24           N
ATOM    232  CA  SER    31      20.523  80.064   6.747  1.00 93.24           C
ATOM    233  CB  SER    31      19.669  79.110   5.894  1.00 93.24           C
ATOM    234  OG  SER    31      18.967  78.194   6.718  1.00 93.24           O
ATOM    235  C   SER    31      21.234  80.957   5.779  1.00 93.24           C
ATOM    236  O   SER    31      20.735  82.022   5.417  1.00 93.24           O
ATOM    237  N   VAL    32      22.443  80.543   5.339  1.00 53.62           N
ATOM    238  CA  VAL    32      23.149  81.329   4.369  1.00 53.62           C
ATOM    239  CB  VAL    32      24.275  82.133   4.945  1.00 53.62           C
ATOM    240  CG1 VAL    32      24.936  82.927   3.805  1.00 53.62           C
ATOM    241  CG2 VAL    32      23.717  83.011   6.077  1.00 53.62           C
ATOM    242  C   VAL    32      23.729  80.407   3.348  1.00 53.62           C
ATOM    243  O   VAL    32      24.385  79.421   3.679  1.00 53.62           O
ATOM    244  N   ARG    33      23.527  80.733   2.059  1.00125.08           N
ATOM    245  CA  ARG    33      23.981  79.874   1.006  1.00125.08           C
ATOM    246  CB  ARG    33      23.079  79.960  -0.236  1.00125.08           C
ATOM    247  CG  ARG    33      23.419  78.961  -1.339  1.00125.08           C
ATOM    248  CD  ARG    33      22.490  79.081  -2.547  1.00125.08           C
ATOM    249  NE  ARG    33      22.872  78.016  -3.513  1.00125.08           N
ATOM    250  CZ  ARG    33      22.051  77.723  -4.563  1.00125.08           C
ATOM    251  NH1 ARG    33      20.897  78.429  -4.745  1.00125.08           N
ATOM    252  NH2 ARG    33      22.382  76.724  -5.429  1.00125.08           N
ATOM    253  C   ARG    33      25.361  80.282   0.604  1.00125.08           C
ATOM    254  O   ARG    33      25.604  81.436   0.257  1.00125.08           O
ATOM    255  N   TYR    34      26.321  79.341   0.691  1.00121.66           N
ATOM    256  CA  TYR    34      27.633  79.615   0.189  1.00121.66           C
ATOM    257  CB  TYR    34      28.739  79.566   1.257  1.00121.66           C
ATOM    258  CG  TYR    34      28.527  80.705   2.194  1.00121.66           C
ATOM    259  CD1 TYR    34      27.740  80.560   3.314  1.00121.66           C
ATOM    260  CD2 TYR    34      29.117  81.924   1.948  1.00121.66           C
ATOM    261  CE1 TYR    34      27.548  81.614   4.175  1.00121.66           C
ATOM    262  CE2 TYR    34      28.927  82.982   2.805  1.00121.66           C
ATOM    263  CZ  TYR    34      28.141  82.827   3.922  1.00121.66           C
ATOM    264  OH  TYR    34      27.944  83.911   4.805  1.00121.66           O
ATOM    265  C   TYR    34      27.928  78.537  -0.797  1.00121.66           C
ATOM    266  O   TYR    34      28.258  77.415  -0.419  1.00121.66           O
ATOM    267  N   GLN    35      27.835  78.853  -2.101  1.00141.08           N
ATOM    268  CA  GLN    35      28.107  77.837  -3.069  1.00141.08           C
ATOM    269  CB  GLN    35      29.555  77.318  -3.045  1.00141.08           C
ATOM    270  CG  GLN    35      30.575  78.381  -3.459  1.00141.08           C
ATOM    271  CD  GLN    35      30.310  78.761  -4.912  1.00141.08           C
ATOM    272  OE1 GLN    35      30.859  79.737  -5.422  1.00141.08           O
ATOM    273  NE2 GLN    35      29.441  77.973  -5.601  1.00141.08           N
ATOM    274  C   GLN    35      27.165  76.699  -2.844  1.00141.08           C
ATOM    275  O   GLN    35      25.975  76.896  -2.606  1.00141.08           O
ATOM    276  N   ASP    36      27.689  75.466  -2.965  1.00102.29           N
ATOM    277  CA  ASP    36      26.929  74.256  -2.842  1.00102.29           C
ATOM    278  CB  ASP    36      27.757  73.001  -3.178  1.00102.29           C
ATOM    279  CG  ASP    36      28.895  72.875  -2.172  1.00102.29           C
ATOM    280  OD1 ASP    36      29.383  73.929  -1.683  1.00102.29           O
ATOM    281  OD2 ASP    36      29.289  71.715  -1.876  1.00102.29           O
ATOM    282  C   ASP    36      26.390  74.084  -1.452  1.00102.29           C
ATOM    283  O   ASP    36      25.296  73.547  -1.282  1.00102.29           O
ATOM    284  N   GLY    37      27.137  74.515  -0.415  1.00 33.44           N
ATOM    285  CA  GLY    37      26.699  74.268   0.932  1.00 33.44           C
ATOM    286  C   GLY    37      26.070  75.492   1.515  1.00 33.44           C
ATOM    287  O   GLY    37      26.140  76.583   0.951  1.00 33.44           O
ATOM    288  N   MET    38      25.429  75.317   2.691  1.00135.39           N
ATOM    289  CA  MET    38      24.768  76.397   3.360  1.00135.39           C
ATOM    290  CB  MET    38      23.243  76.338   3.203  1.00135.39           C
ATOM    291  CG  MET    38      22.498  77.446   3.942  1.00135.39           C
ATOM    292  SD  MET    38      20.751  77.552   3.477  1.00135.39           S
ATOM    293  CE  MET    38      21.205  78.094   1.807  1.00135.39           C
ATOM    294  C   MET    38      25.051  76.301   4.821  1.00135.39           C
ATOM    295  O   MET    38      25.269  75.217   5.357  1.00135.39           O
ATOM    296  N   LEU    39      25.066  77.462   5.501  1.00143.24           N
ATOM    297  CA  LEU    39      25.249  77.472   6.916  1.00143.24           C
ATOM    298  CB  LEU    39      26.179  78.605   7.382  1.00143.24           C
ATOM    299  CG  LEU    39      26.544  78.546   8.874  1.00143.24           C
ATOM    300  CD1 LEU    39      25.341  78.868   9.769  1.00143.24           C
ATOM    301  CD2 LEU    39      27.208  77.203   9.219  1.00143.24           C
ATOM    302  C   LEU    39      23.883  77.681   7.491  1.00143.24           C
ATOM    303  O   LEU    39      23.159  78.591   7.086  1.00143.24           O
ATOM    304  N   ILE    40      23.478  76.802   8.428  1.00 61.12           N
ATOM    305  CA  ILE    40      22.176  76.915   9.016  1.00 61.12           C
ATOM    306  CB  ILE    40      21.258  75.794   8.616  1.00 61.12           C
ATOM    307  CG1 ILE    40      21.127  75.742   7.084  1.00 61.12           C
ATOM    308  CG2 ILE    40      19.910  75.998   9.326  1.00 61.12           C
ATOM    309  CD1 ILE    40      20.445  74.475   6.573  1.00 61.12           C
ATOM    310  C   ILE    40      22.357  76.854  10.494  1.00 61.12           C
ATOM    311  O   ILE    40      23.246  76.162  10.981  1.00 61.12           O
ATOM    312  N   THR    41      21.535  77.601  11.253  1.00121.44           N
ATOM    313  CA  THR    41      21.649  77.555  12.681  1.00121.44           C
ATOM    314  CB  THR    41      20.801  78.577  13.385  1.00121.44           C
ATOM    315  OG1 THR    41      19.427  78.361  13.098  1.00121.44           O
ATOM    316  CG2 THR    41      21.226  79.979  12.920  1.00121.44           C
ATOM    317  C   THR    41      21.189  76.196  13.118  1.00121.44           C
ATOM    318  O   THR    41      20.218  75.643  12.605  1.00121.44           O
ATOM    319  N   PRO    42      21.921  75.629  14.030  1.00185.80           N
ATOM    320  CA  PRO    42      21.520  74.350  14.533  1.00185.80           C
ATOM    321  CD  PRO    42      23.336  75.590  13.736  1.00185.80           C
ATOM    322  CB  PRO    42      22.747  73.727  15.177  1.00185.80           C
ATOM    323  CG  PRO    42      23.853  74.230  14.241  1.00185.80           C
ATOM    324  C   PRO    42      20.270  74.344  15.329  1.00185.80           C
ATOM    325  O   PRO    42      19.877  75.374  15.869  1.00185.80           O
ATOM    326  N   THR    43      19.615  73.174  15.386  1.00124.10           N
ATOM    327  CA  THR    43      18.340  73.091  16.021  1.00124.10           C
ATOM    328  CB  THR    43      17.666  71.764  15.830  1.00124.10           C
ATOM    329  OG1 THR    43      16.323  71.827  16.288  1.00124.10           O
ATOM    330  CG2 THR    43      18.450  70.691  16.606  1.00124.10           C
ATOM    331  C   THR    43      18.486  73.330  17.483  1.00124.10           C
ATOM    332  O   THR    43      19.399  72.814  18.127  1.00124.10           O
ATOM    333  N   GLY    44      17.578  74.167  18.025  1.00 42.35           N
ATOM    334  CA  GLY    44      17.499  74.416  19.433  1.00 42.35           C
ATOM    335  C   GLY    44      18.489  75.457  19.837  1.00 42.35           C
ATOM    336  O   GLY    44      18.589  75.789  21.016  1.00 42.35           O
ATOM    337  N   ILE    45      19.235  76.027  18.877  1.00140.32           N
ATOM    338  CA  ILE    45      20.243  76.968  19.268  1.00140.32           C
ATOM    339  CB  ILE    45      21.452  76.955  18.387  1.00140.32           C
ATOM    340  CG1 ILE    45      22.069  75.552  18.454  1.00140.32           C
ATOM    341  CG2 ILE    45      22.401  78.078  18.840  1.00140.32           C
ATOM    342  CD1 ILE    45      22.322  75.097  19.891  1.00140.32           C
ATOM    343  C   ILE    45      19.670  78.342  19.291  1.00140.32           C
ATOM    344  O   ILE    45      18.759  78.691  18.540  1.00140.32           O
ATOM    345  N   PRO    46      20.140  79.073  20.267  1.00164.85           N
ATOM    346  CA  PRO    46      19.793  80.456  20.385  1.00164.85           C
ATOM    347  CD  PRO    46      20.417  78.469  21.561  1.00164.85           C
ATOM    348  CB  PRO    46      20.217  80.876  21.792  1.00164.85           C
ATOM    349  CG  PRO    46      20.141  79.569  22.599  1.00164.85           C
ATOM    350  C   PRO    46      20.426  81.266  19.297  1.00164.85           C
ATOM    351  O   PRO    46      21.643  81.428  19.304  1.00164.85           O
ATOM    352  N   TYR    47      19.611  81.858  18.411  1.00163.44           N
ATOM    353  CA  TYR    47      20.074  82.626  17.289  1.00163.44           C
ATOM    354  CB  TYR    47      18.895  83.004  16.374  1.00163.44           C
ATOM    355  CG  TYR    47      19.386  83.798  15.217  1.00163.44           C
ATOM    356  CD1 TYR    47      20.040  83.184  14.175  1.00163.44           C
ATOM    357  CD2 TYR    47      19.171  85.155  15.170  1.00163.44           C
ATOM    358  CE1 TYR    47      20.484  83.919  13.103  1.00163.44           C
ATOM    359  CE2 TYR    47      19.613  85.895  14.099  1.00163.44           C
ATOM    360  CZ  TYR    47      20.272  85.276  13.065  1.00163.44           C
ATOM    361  OH  TYR    47      20.727  86.035  11.965  1.00163.44           O
ATOM    362  C   TYR    47      20.731  83.888  17.766  1.00163.44           C
ATOM    363  O   TYR    47      21.735  84.338  17.212  1.00163.44           O
ATOM    364  N   GLU    48      20.152  84.486  18.821  1.00 89.39           N
ATOM    365  CA  GLU    48      20.537  85.742  19.392  1.00 89.39           C
ATOM    366  CB  GLU    48      19.764  85.984  20.697  1.00 89.39           C
ATOM    367  CG  GLU    48      18.242  85.962  20.552  1.00 89.39           C
ATOM    368  CD  GLU    48      17.653  85.959  21.957  1.00 89.39           C
ATOM    369  OE1 GLU    48      18.311  85.395  22.872  1.00 89.39           O
ATOM    370  OE2 GLU    48      16.537  86.515  22.133  1.00 89.39           O
ATOM    371  C   GLU    48      21.961  85.673  19.831  1.00 89.39           C
ATOM    372  O   GLU    48      22.750  86.575  19.551  1.00 89.39           O
ATOM    373  N   LYS    49      22.322  84.604  20.567  1.00180.86           N
ATOM    374  CA  LYS    49      23.676  84.485  21.027  1.00180.86           C
ATOM    375  CB  LYS    49      23.790  84.296  22.549  1.00180.86           C
ATOM    376  CG  LYS    49      23.269  85.474  23.372  1.00180.86           C
ATOM    377  CD  LYS    49      23.100  85.143  24.858  1.00180.86           C
ATOM    378  CE  LYS    49      22.004  84.113  25.136  1.00180.86           C
ATOM    379  NZ  LYS    49      22.444  82.772  24.689  1.00180.86           N
ATOM    380  C   LYS    49      24.209  83.232  20.423  1.00180.86           C
ATOM    381  O   LYS    49      24.669  82.338  21.130  1.00180.86           O
ATOM    382  N   LEU    50      24.203  83.172  19.083  1.00 89.90           N
ATOM    383  CA  LEU    50      24.622  82.007  18.377  1.00 89.90           C
ATOM    384  CB  LEU    50      24.329  82.078  16.866  1.00 89.90           C
ATOM    385  CG  LEU    50      24.732  80.822  16.070  1.00 89.90           C
ATOM    386  CD1 LEU    50      23.903  79.599  16.495  1.00 89.90           C
ATOM    387  CD2 LEU    50      24.677  81.083  14.552  1.00 89.90           C
ATOM    388  C   LEU    50      26.082  81.875  18.562  1.00 89.90           C
ATOM    389  O   LEU    50      26.827  82.850  18.447  1.00 89.90           O
ATOM    390  N   THR    51      26.469  80.616  18.834  1.00161.54           N
ATOM    391  CA  THR    51      27.788  80.155  19.070  1.00161.54           C
ATOM    392  CB  THR    51      27.911  79.361  20.335  1.00161.54           C
ATOM    393  OG1 THR    51      27.126  78.184  20.251  1.00161.54           O
ATOM    394  CG2 THR    51      27.432  80.232  21.513  1.00161.54           C
ATOM    395  C   THR    51      28.234  79.273  17.948  1.00161.54           C
ATOM    396  O   THR    51      27.459  78.538  17.338  1.00161.54           O
ATOM    397  N   GLU    52      29.555  79.311  17.709  1.00 86.38           N
ATOM    398  CA  GLU    52      30.201  78.646  16.617  1.00 86.38           C
ATOM    399  CB  GLU    52      31.729  78.830  16.629  1.00 86.38           C
ATOM    400  CG  GLU    52      32.436  78.183  15.435  1.00 86.38           C
ATOM    401  CD  GLU    52      33.935  78.375  15.619  1.00 86.38           C
ATOM    402  OE1 GLU    52      34.482  77.827  16.613  1.00 86.38           O
ATOM    403  OE2 GLU    52      34.553  79.070  14.769  1.00 86.38           O
ATOM    404  C   GLU    52      29.944  77.179  16.703  1.00 86.38           C
ATOM    405  O   GLU    52      29.809  76.507  15.683  1.00 86.38           O
ATOM    406  N   SER    53      29.878  76.634  17.927  1.00 90.72           N
ATOM    407  CA  SER    53      29.705  75.223  18.093  1.00 90.72           C
ATOM    408  CB  SER    53      29.677  74.796  19.569  1.00 90.72           C
ATOM    409  OG  SER    53      28.549  75.366  20.212  1.00 90.72           O
ATOM    410  C   SER    53      28.411  74.808  17.478  1.00 90.72           C
ATOM    411  O   SER    53      28.305  73.701  16.953  1.00 90.72           O
ATOM    412  N   HIS    54      27.382  75.675  17.515  1.00187.35           N
ATOM    413  CA  HIS    54      26.133  75.232  16.978  1.00187.35           C
ATOM    414  ND1 HIS    54      25.904  74.847  20.262  1.00187.35           N
ATOM    415  CG  HIS    54      25.151  74.519  19.158  1.00187.35           C
ATOM    416  CB  HIS    54      24.975  75.410  17.966  1.00187.35           C
ATOM    417  NE2 HIS    54      25.087  72.815  20.637  1.00187.35           N
ATOM    418  CD2 HIS    54      24.657  73.275  19.404  1.00187.35           C
ATOM    419  CE1 HIS    54      25.834  73.794  21.114  1.00187.35           C
ATOM    420  C   HIS    54      25.817  75.970  15.725  1.00187.35           C
ATOM    421  O   HIS    54      24.896  76.784  15.697  1.00187.35           O
ATOM    422  N   ILE    55      26.578  75.685  14.648  1.00124.70           N
ATOM    423  CA  ILE    55      26.278  76.189  13.340  1.00124.70           C
ATOM    424  CB  ILE    55      27.198  77.284  12.872  1.00124.70           C
ATOM    425  CG1 ILE    55      28.647  76.781  12.754  1.00124.70           C
ATOM    426  CG2 ILE    55      27.027  78.479  13.825  1.00124.70           C
ATOM    427  CD1 ILE    55      29.557  77.723  11.966  1.00124.70           C
ATOM    428  C   ILE    55      26.442  75.012  12.432  1.00124.70           C
ATOM    429  O   ILE    55      27.460  74.323  12.488  1.00124.70           O
ATOM    430  N   VAL    56      25.453  74.743  11.557  1.00110.35           N
ATOM    431  CA  VAL    56      25.559  73.553  10.761  1.00110.35           C
ATOM    432  CB  VAL    56      24.294  72.753  10.673  1.00110.35           C
ATOM    433  CG1 VAL    56      23.211  73.607   9.994  1.00110.35           C
ATOM    434  CG2 VAL    56      24.606  71.464   9.895  1.00110.35           C
ATOM    435  C   VAL    56      25.937  73.890   9.357  1.00110.35           C
ATOM    436  O   VAL    56      25.540  74.919   8.811  1.00110.35           O
ATOM    437  N   PHE    57      26.758  73.006   8.754  1.00 57.87           N
ATOM    438  CA  PHE    57      27.124  73.115   7.373  1.00 57.87           C
ATOM    439  CB  PHE    57      28.611  72.831   7.099  1.00 57.87           C
ATOM    440  CG  PHE    57      29.429  73.900   7.736  1.00 57.87           C
ATOM    441  CD1 PHE    57      29.734  73.839   9.076  1.00 57.87           C
ATOM    442  CD2 PHE    57      29.898  74.960   6.994  1.00 57.87           C
ATOM    443  CE1 PHE    57      30.494  74.820   9.668  1.00 57.87           C
ATOM    444  CE2 PHE    57      30.659  75.943   7.580  1.00 57.87           C
ATOM    445  CZ  PHE    57      30.954  75.878   8.921  1.00 57.87           C
ATOM    446  C   PHE    57      26.353  72.033   6.685  1.00 57.87           C
ATOM    447  O   PHE    57      26.444  70.865   7.062  1.00 57.87           O
ATOM    448  N   ILE    58      25.558  72.390   5.657  1.00 48.56           N
ATOM    449  CA  ILE    58      24.761  71.379   5.026  1.00 48.56           C
ATOM    450  CB  ILE    58      23.295  71.526   5.303  1.00 48.56           C
ATOM    451  CG1 ILE    58      23.011  71.411   6.807  1.00 48.56           C
ATOM    452  CG2 ILE    58      22.542  70.490   4.452  1.00 48.56           C
ATOM    453  CD1 ILE    58      21.582  71.814   7.165  1.00 48.56           C
ATOM    454  C   ILE    58      24.907  71.465   3.541  1.00 48.56           C
ATOM    455  O   ILE    58      25.054  72.548   2.975  1.00 48.56           O
ATOM    456  N   ASP    59      24.890  70.295   2.869  1.00 49.94           N
ATOM    457  CA  ASP    59      24.918  70.290   1.435  1.00 49.94           C
ATOM    458  CB  ASP    59      25.188  68.899   0.831  1.00 49.94           C
ATOM    459  CG  ASP    59      25.388  69.039  -0.675  1.00 49.94           C
ATOM    460  OD1 ASP    59      24.503  69.638  -1.342  1.00 49.94           O
ATOM    461  OD2 ASP    59      26.437  68.556  -1.177  1.00 49.94           O
ATOM    462  C   ASP    59      23.559  70.752   1.010  1.00 49.94           C
ATOM    463  O   ASP    59      22.548  70.314   1.556  1.00 49.94           O
ATOM    464  N   GLY    60      23.496  71.666   0.026  1.00 38.82           N
ATOM    465  CA  GLY    60      22.230  72.218  -0.363  1.00 38.82           C
ATOM    466  C   GLY    60      21.326  71.177  -0.954  1.00 38.82           C
ATOM    467  O   GLY    60      20.152  71.099  -0.597  1.00 38.82           O
ATOM    468  N   ASN    61      21.836  70.359  -1.893  1.00 57.47           N
ATOM    469  CA  ASN    61      20.977  69.403  -2.534  1.00 57.47           C
ATOM    470  CB  ASN    61      21.645  68.705  -3.731  1.00 57.47           C
ATOM    471  CG  ASN    61      21.717  69.710  -4.872  1.00 57.47           C
ATOM    472  OD1 ASN    61      22.795  70.164  -5.252  1.00 57.47           O
ATOM    473  ND2 ASN    61      20.533  70.070  -5.436  1.00 57.47           N
ATOM    474  C   ASN    61      20.550  68.337  -1.573  1.00 57.47           C
ATOM    475  O   ASN    61      19.363  68.033  -1.455  1.00 57.47           O
ATOM    476  N   GLY    62      21.525  67.735  -0.867  1.00 38.54           N
ATOM    477  CA  GLY    62      21.278  66.648   0.040  1.00 38.54           C
ATOM    478  C   GLY    62      20.524  67.111   1.244  1.00 38.54           C
ATOM    479  O   GLY    62      19.626  66.423   1.729  1.00 38.54           O
ATOM    480  N   LYS    63      20.871  68.310   1.745  1.00 69.02           N
ATOM    481  CA  LYS    63      20.302  68.825   2.955  1.00 69.02           C
ATOM    482  CB  LYS    63      18.766  68.724   2.951  1.00 69.02           C
ATOM    483  CG  LYS    63      18.137  69.563   1.833  1.00 69.02           C
ATOM    484  CD  LYS    63      16.692  69.189   1.494  1.00 69.02           C
ATOM    485  CE  LYS    63      16.098  70.038   0.366  1.00 69.02           C
ATOM    486  NZ  LYS    63      14.723  69.587   0.053  1.00 69.02           N
ATOM    487  C   LYS    63      20.862  68.034   4.100  1.00 69.02           C
ATOM    488  O   LYS    63      20.348  68.080   5.216  1.00 69.02           O
ATOM    489  N   HIS    64      21.992  67.342   3.856  1.00 83.27           N
ATOM    490  CA  HIS    64      22.618  66.510   4.845  1.00 83.27           C
ATOM    491  ND1 HIS    64      25.234  64.311   5.432  1.00 83.27           N
ATOM    492  CG  HIS    64      23.889  64.289   5.138  1.00 83.27           C
ATOM    493  CB  HIS    64      23.219  65.247   4.200  1.00 83.27           C
ATOM    494  NE2 HIS    64      24.366  62.596   6.551  1.00 83.27           N
ATOM    495  CD2 HIS    64      23.373  63.238   5.832  1.00 83.27           C
ATOM    496  CE1 HIS    64      25.465  63.277   6.279  1.00 83.27           C
ATOM    497  C   HIS    64      23.729  67.292   5.476  1.00 83.27           C
ATOM    498  O   HIS    64      24.647  67.745   4.795  1.00 83.27           O
ATOM    499  N   GLU    65      23.661  67.477   6.811  1.00126.90           N
ATOM    500  CA  GLU    65      24.657  68.230   7.520  1.00126.90           C
ATOM    501  CB  GLU    65      24.210  68.667   8.929  1.00126.90           C
ATOM    502  CG  GLU    65      23.995  67.504   9.902  1.00126.90           C
ATOM    503  CD  GLU    65      22.854  66.640   9.382  1.00126.90           C
ATOM    504  OE1 GLU    65      21.722  67.173   9.236  1.00126.90           O
ATOM    505  OE2 GLU    65      23.103  65.433   9.117  1.00126.90           O
ATOM    506  C   GLU    65      25.865  67.376   7.686  1.00126.90           C
ATOM    507  O   GLU    65      25.760  66.191   7.995  1.00126.90           O
ATOM    508  N   GLU    66      27.055  67.951   7.425  1.00 82.73           N
ATOM    509  CA  GLU    66      28.266  67.220   7.645  1.00 82.73           C
ATOM    510  CB  GLU    66      29.514  67.865   7.013  1.00 82.73           C
ATOM    511  CG  GLU    66      29.584  67.742   5.488  1.00 82.73           C
ATOM    512  CD  GLU    66      28.818  68.901   4.869  1.00 82.73           C
ATOM    513  OE1 GLU    66      28.861  70.015   5.455  1.00 82.73           O
ATOM    514  OE2 GLU    66      28.183  68.691   3.801  1.00 82.73           O
ATOM    515  C   GLU    66      28.520  67.125   9.119  1.00 82.73           C
ATOM    516  O   GLU    66      28.914  66.074   9.623  1.00 82.73           O
ATOM    517  N   GLY    67      28.279  68.233   9.851  1.00 91.70           N
ATOM    518  CA  GLY    67      28.622  68.315  11.246  1.00 91.70           C
ATOM    519  C   GLY    67      27.399  68.302  12.123  1.00 91.70           C
ATOM    520  O   GLY    67      26.634  67.340  12.145  1.00 91.70           O
ATOM    521  N   LYS    68      27.224  69.393  12.903  1.00122.40           N
ATOM    522  CA  LYS    68      26.186  69.582  13.884  1.00122.40           C
ATOM    523  CB  LYS    68      26.262  70.938  14.608  1.00122.40           C
ATOM    524  CG  LYS    68      27.567  71.157  15.377  1.00122.40           C
ATOM    525  CD  LYS    68      28.784  71.341  14.467  1.00122.40           C
ATOM    526  CE  LYS    68      30.095  71.561  15.224  1.00122.40           C
ATOM    527  NZ  LYS    68      30.498  70.310  15.905  1.00122.40           N
ATOM    528  C   LYS    68      24.841  69.505  13.241  1.00122.40           C
ATOM    529  O   LYS    68      24.681  69.780  12.054  1.00122.40           O
ATOM    530  N   LEU    69      23.827  69.103  14.034  1.00 90.48           N
ATOM    531  CA  LEU    69      22.502  68.954  13.514  1.00 90.48           C
ATOM    532  CB  LEU    69      21.532  68.270  14.492  1.00 90.48           C
ATOM    533  CG  LEU    69      21.946  66.827  14.842  1.00 90.48           C
ATOM    534  CD1 LEU    69      21.920  65.922  13.600  1.00 90.48           C
ATOM    535  CD2 LEU    69      23.295  66.794  15.578  1.00 90.48           C
ATOM    536  C   LEU    69      21.967  70.309  13.200  1.00 90.48           C
ATOM    537  O   LEU    69      22.077  71.258  13.975  1.00 90.48           O
ATOM    538  N   PRO    70      21.387  70.379  12.040  1.00 82.01           N
ATOM    539  CA  PRO    70      20.805  71.594  11.547  1.00 82.01           C
ATOM    540  CD  PRO    70      21.779  69.487  10.962  1.00 82.01           C
ATOM    541  CB  PRO    70      20.691  71.427  10.032  1.00 82.01           C
ATOM    542  CG  PRO    70      20.904  69.924   9.781  1.00 82.01           C
ATOM    543  C   PRO    70      19.496  71.802  12.208  1.00 82.01           C
ATOM    544  O   PRO    70      19.032  70.873  12.873  1.00 82.01           O
ATOM    545  N   SER    71      18.911  73.010  12.027  1.00101.57           N
ATOM    546  CA  SER    71      17.637  73.317  12.598  1.00101.57           C
ATOM    547  CB  SER    71      16.977  74.606  12.068  1.00101.57           C
ATOM    548  OG  SER    71      17.646  75.756  12.563  1.00101.57           O
ATOM    549  C   SER    71      16.756  72.196  12.234  1.00101.57           C
ATOM    550  O   SER    71      16.819  71.672  11.122  1.00101.57           O
ATOM    551  N   SER    72      15.908  71.800  13.198  1.00 66.36           N
ATOM    552  CA  SER    72      15.016  70.718  12.960  1.00 66.36           C
ATOM    553  CB  SER    72      14.050  70.459  14.128  1.00 66.36           C
ATOM    554  OG  SER    72      13.186  69.376  13.815  1.00 66.36           O
ATOM    555  C   SER    72      14.217  71.174  11.800  1.00 66.36           C
ATOM    556  O   SER    72      13.770  70.369  10.983  1.00 66.36           O
ATOM    557  N   GLU    73      14.042  72.503  11.678  1.00192.53           N
ATOM    558  CA  GLU    73      13.301  72.879  10.526  1.00192.53           C
ATOM    559  CB  GLU    73      12.173  73.877  10.832  1.00192.53           C
ATOM    560  CG  GLU    73      11.198  74.052   9.666  1.00192.53           C
ATOM    561  CD  GLU    73       9.994  74.837  10.167  1.00192.53           C
ATOM    562  OE1 GLU    73      10.097  75.441  11.268  1.00192.53           O
ATOM    563  OE2 GLU    73       8.956  74.840   9.454  1.00192.53           O
ATOM    564  C   GLU    73      14.206  73.500   9.506  1.00192.53           C
ATOM    565  O   GLU    73      14.219  74.717   9.350  1.00192.53           O
ATOM    566  N   TRP    74      15.027  72.652   8.851  1.00210.43           N
ATOM    567  CA  TRP    74      15.924  72.879   7.743  1.00210.43           C
ATOM    568  CB  TRP    74      17.031  71.813   7.727  1.00210.43           C
ATOM    569  CG  TRP    74      16.500  70.411   7.923  1.00210.43           C
ATOM    570  CD2 TRP    74      16.049  69.544   6.872  1.00210.43           C
ATOM    571  CD1 TRP    74      16.338  69.720   9.089  1.00210.43           C
ATOM    572  NE1 TRP    74      15.813  68.477   8.831  1.00210.43           N
ATOM    573  CE2 TRP    74      15.631  68.354   7.470  1.00210.43           C
ATOM    574  CE3 TRP    74      15.988  69.723   5.520  1.00210.43           C
ATOM    575  CZ2 TRP    74      15.143  67.322   6.721  1.00210.43           C
ATOM    576  CZ3 TRP    74      15.497  68.679   4.767  1.00210.43           C
ATOM    577  CH2 TRP    74      15.083  67.502   5.357  1.00210.43           C
ATOM    578  C   TRP    74      15.213  72.852   6.418  1.00210.43           C
ATOM    579  O   TRP    74      15.625  73.510   5.463  1.00210.43           O
ATOM    580  N   ARG    75      14.127  72.062   6.329  1.00 96.52           N
ATOM    581  CA  ARG    75      13.513  71.747   5.069  1.00 96.52           C
ATOM    582  CB  ARG    75      12.306  70.797   5.209  1.00 96.52           C
ATOM    583  CG  ARG    75      11.184  71.328   6.104  1.00 96.52           C
ATOM    584  CD  ARG    75       9.950  70.423   6.150  1.00 96.52           C
ATOM    585  NE  ARG    75      10.398  69.057   6.547  1.00 96.52           N
ATOM    586  CZ  ARG    75      10.686  68.129   5.588  1.00 96.52           C
ATOM    587  NH1 ARG    75      10.535  68.444   4.268  1.00 96.52           N
ATOM    588  NH2 ARG    75      11.116  66.884   5.948  1.00 96.52           N
ATOM    589  C   ARG    75      13.069  72.953   4.297  1.00 96.52           C
ATOM    590  O   ARG    75      13.350  73.040   3.104  1.00 96.52           O
ATOM    591  N   PHE    76      12.367  73.922   4.908  1.00 74.56           N
ATOM    592  CA  PHE    76      11.927  75.006   4.074  1.00 74.56           C
ATOM    593  CB  PHE    76      10.798  75.881   4.666  1.00 74.56           C
ATOM    594  CG  PHE    76      11.211  76.590   5.908  1.00 74.56           C
ATOM    595  CD1 PHE    76      11.061  75.989   7.137  1.00 74.56           C
ATOM    596  CD2 PHE    76      11.726  77.864   5.845  1.00 74.56           C
ATOM    597  CE1 PHE    76      11.430  76.648   8.285  1.00 74.56           C
ATOM    598  CE2 PHE    76      12.098  78.529   6.990  1.00 74.56           C
ATOM    599  CZ  PHE    76      11.951  77.917   8.211  1.00 74.56           C
ATOM    600  C   PHE    76      13.074  75.866   3.626  1.00 74.56           C
ATOM    601  O   PHE    76      13.086  76.337   2.490  1.00 74.56           O
ATOM    602  N   HIS    77      14.077  76.103   4.493  1.00 64.57           N
ATOM    603  CA  HIS    77      15.157  76.971   4.109  1.00 64.57           C
ATOM    604  ND1 HIS    77      15.238  77.275   7.542  1.00 64.57           N
ATOM    605  CG  HIS    77      15.758  77.871   6.417  1.00 64.57           C
ATOM    606  CB  HIS    77      16.228  77.128   5.202  1.00 64.57           C
ATOM    607  NE2 HIS    77      15.248  79.464   7.930  1.00 64.57           N
ATOM    608  CD2 HIS    77      15.755  79.208   6.671  1.00 64.57           C
ATOM    609  CE1 HIS    77      14.951  78.273   8.416  1.00 64.57           C
ATOM    610  C   HIS    77      15.851  76.410   2.908  1.00 64.57           C
ATOM    611  O   HIS    77      16.063  77.112   1.921  1.00 64.57           O
ATOM    612  N   MET    78      16.204  75.114   2.951  1.00105.70           N
ATOM    613  CA  MET    78      16.920  74.490   1.875  1.00105.70           C
ATOM    614  CB  MET    78      17.295  73.033   2.198  1.00105.70           C
ATOM    615  CG  MET    78      18.394  72.468   1.300  1.00105.70           C
ATOM    616  SD  MET    78      20.041  73.176   1.614  1.00105.70           S
ATOM    617  CE  MET    78      20.218  72.469   3.278  1.00105.70           C
ATOM    618  C   MET    78      16.047  74.490   0.663  1.00105.70           C
ATOM    619  O   MET    78      16.520  74.675  -0.457  1.00105.70           O
ATOM    620  N   ALA    79      14.735  74.273   0.868  1.00 30.17           N
ATOM    621  CA  ALA    79      13.798  74.223  -0.216  1.00 30.17           C
ATOM    622  CB  ALA    79      12.361  73.940   0.253  1.00 30.17           C
ATOM    623  C   ALA    79      13.791  75.551  -0.905  1.00 30.17           C
ATOM    624  O   ALA    79      13.745  75.617  -2.132  1.00 30.17           O
ATOM    625  N   ALA    80      13.828  76.646  -0.124  1.00 39.14           N
ATOM    626  CA  ALA    80      13.789  77.972  -0.674  1.00 39.14           C
ATOM    627  CB  ALA    80      13.734  79.064   0.408  1.00 39.14           C
ATOM    628  C   ALA    80      15.010  78.235  -1.500  1.00 39.14           C
ATOM    629  O   ALA    80      14.921  78.830  -2.572  1.00 39.14           O
ATOM    630  N   TYR    81      16.192  77.809  -1.020  1.00104.44           N
ATOM    631  CA  TYR    81      17.403  78.074  -1.745  1.00104.44           C
ATOM    632  CB  TYR    81      18.687  77.666  -1.009  1.00104.44           C
ATOM    633  CG  TYR    81      18.912  78.674   0.059  1.00104.44           C
ATOM    634  CD1 TYR    81      18.303  78.556   1.285  1.00104.44           C
ATOM    635  CD2 TYR    81      19.746  79.744  -0.170  1.00104.44           C
ATOM    636  CE1 TYR    81      18.521  79.490   2.269  1.00104.44           C
ATOM    637  CE2 TYR    81      19.969  80.682   0.808  1.00104.44           C
ATOM    638  CZ  TYR    81      19.355  80.555   2.029  1.00104.44           C
ATOM    639  OH  TYR    81      19.586  81.518   3.032  1.00104.44           O
ATOM    640  C   TYR    81      17.405  77.359  -3.053  1.00104.44           C
ATOM    641  O   TYR    81      17.847  77.910  -4.060  1.00104.44           O
ATOM    642  N   GLN    82      16.933  76.102  -3.078  1.00122.96           N
ATOM    643  CA  GLN    82      16.973  75.354  -4.299  1.00122.96           C
ATOM    644  CB  GLN    82      16.539  73.886  -4.105  1.00122.96           C
ATOM    645  CG  GLN    82      15.095  73.694  -3.633  1.00122.96           C
ATOM    646  CD  GLN    82      14.199  73.507  -4.848  1.00122.96           C
ATOM    647  OE1 GLN    82      12.994  73.300  -4.714  1.00122.96           O
ATOM    648  NE2 GLN    82      14.797  73.564  -6.069  1.00122.96           N
ATOM    649  C   GLN    82      16.099  76.006  -5.327  1.00122.96           C
ATOM    650  O   GLN    82      16.468  76.090  -6.497  1.00122.96           O
ATOM    651  N   SER    83      14.906  76.476  -4.919  1.00 87.93           N
ATOM    652  CA  SER    83      13.973  77.080  -5.828  1.00 87.93           C
ATOM    653  CB  SER    83      12.576  77.254  -5.208  1.00 87.93           C
ATOM    654  OG  SER    83      11.697  77.856  -6.146  1.00 87.93           O
ATOM    655  C   SER    83      14.434  78.438  -6.275  1.00 87.93           C
ATOM    656  O   SER    83      14.262  78.787  -7.441  1.00 87.93           O
ATOM    657  N   ARG    84      15.021  79.249  -5.368  1.00107.21           N
ATOM    658  CA  ARG    84      15.382  80.593  -5.737  1.00107.21           C
ATOM    659  CB  ARG    84      14.901  81.631  -4.713  1.00107.21           C
ATOM    660  CG  ARG    84      13.385  81.659  -4.513  1.00107.21           C
ATOM    661  CD  ARG    84      12.677  82.679  -5.401  1.00107.21           C
ATOM    662  NE  ARG    84      13.334  83.993  -5.155  1.00107.21           N
ATOM    663  CZ  ARG    84      13.002  84.733  -4.057  1.00107.21           C
ATOM    664  NH1 ARG    84      12.062  84.275  -3.180  1.00107.21           N
ATOM    665  NH2 ARG    84      13.619  85.930  -3.831  1.00107.21           N
ATOM    666  C   ARG    84      16.873  80.719  -5.771  1.00107.21           C
ATOM    667  O   ARG    84      17.527  80.845  -4.737  1.00107.21           O
ATOM    668  N   PRO    85      17.428  80.719  -6.948  1.00 72.01           N
ATOM    669  CA  PRO    85      18.853  80.851  -7.056  1.00 72.01           C
ATOM    670  CD  PRO    85      16.874  79.918  -8.028  1.00 72.01           C
ATOM    671  CB  PRO    85      19.193  80.484  -8.498  1.00 72.01           C
ATOM    672  CG  PRO    85      18.078  79.497  -8.887  1.00 72.01           C
ATOM    673  C   PRO    85      19.329  82.204  -6.637  1.00 72.01           C
ATOM    674  O   PRO    85      20.474  82.325  -6.203  1.00 72.01           O
ATOM    675  N   ASP    86      18.476  83.234  -6.776  1.00 70.73           N
ATOM    676  CA  ASP    86      18.846  84.580  -6.454  1.00 70.73           C
ATOM    677  CB  ASP    86      17.809  85.616  -6.927  1.00 70.73           C
ATOM    678  CG  ASP    86      16.478  85.305  -6.261  1.00 70.73           C
ATOM    679  OD1 ASP    86      16.036  84.130  -6.359  1.00 70.73           O
ATOM    680  OD2 ASP    86      15.877  86.237  -5.663  1.00 70.73           O
ATOM    681  C   ASP    86      19.035  84.738  -4.976  1.00 70.73           C
ATOM    682  O   ASP    86      19.880  85.517  -4.537  1.00 70.73           O
ATOM    683  N   ALA    87      18.241  84.010  -4.167  1.00 58.26           N
ATOM    684  CA  ALA    87      18.279  84.180  -2.741  1.00 58.26           C
ATOM    685  CB  ALA    87      17.038  83.608  -2.035  1.00 58.26           C
ATOM    686  C   ALA    87      19.479  83.514  -2.148  1.00 58.26           C
ATOM    687  O   ALA    87      19.894  82.442  -2.586  1.00 58.26           O
ATOM    688  N   ASN    88      20.074  84.157  -1.117  1.00108.85           N
ATOM    689  CA  ASN    88      21.209  83.566  -0.471  1.00108.85           C
ATOM    690  CB  ASN    88      22.534  84.292  -0.750  1.00108.85           C
ATOM    691  CG  ASN    88      22.956  83.920  -2.167  1.00108.85           C
ATOM    692  OD1 ASN    88      22.876  82.759  -2.568  1.00108.85           O
ATOM    693  ND2 ASN    88      23.408  84.934  -2.952  1.00108.85           N
ATOM    694  C   ASN    88      20.994  83.524   1.015  1.00108.85           C
ATOM    695  O   ASN    88      21.609  82.706   1.697  1.00108.85           O
ATOM    696  N   ALA    89      20.116  84.387   1.569  1.00 51.22           N
ATOM    697  CA  ALA    89      19.904  84.353   2.990  1.00 51.22           C
ATOM    698  CB  ALA    89      20.362  85.633   3.709  1.00 51.22           C
ATOM    699  C   ALA    89      18.434  84.206   3.250  1.00 51.22           C
ATOM    700  O   ALA    89      17.611  84.828   2.582  1.00 51.22           O
ATOM    701  N   VAL    90      18.073  83.349   4.230  1.00136.41           N
ATOM    702  CA  VAL    90      16.707  83.142   4.630  1.00136.41           C
ATOM    703  CB  VAL    90      16.207  81.758   4.370  1.00136.41           C
ATOM    704  CG1 VAL    90      15.810  81.608   2.905  1.00136.41           C
ATOM    705  CG2 VAL    90      17.359  80.811   4.734  1.00136.41           C
ATOM    706  C   VAL    90      16.621  83.296   6.108  1.00136.41           C
ATOM    707  O   VAL    90      17.383  82.677   6.851  1.00136.41           O
ATOM    708  N   VAL    91      15.658  84.112   6.577  1.00 55.34           N
ATOM    709  CA  VAL    91      15.536  84.271   7.990  1.00 55.34           C
ATOM    710  CB  VAL    91      15.910  85.643   8.473  1.00 55.34           C
ATOM    711  CG1 VAL    91      15.641  85.721   9.985  1.00 55.34           C
ATOM    712  CG2 VAL    91      17.373  85.917   8.088  1.00 55.34           C
ATOM    713  C   VAL    91      14.113  84.048   8.383  1.00 55.34           C
ATOM    714  O   VAL    91      13.189  84.629   7.814  1.00 55.34           O
ATOM    715  N   HIS    92      13.916  83.181   9.390  1.00 90.33           N
ATOM    716  CA  HIS    92      12.629  82.938   9.971  1.00 90.33           C
ATOM    717  ND1 HIS    92      10.670  79.957  11.410  1.00 90.33           N
ATOM    718  CG  HIS    92      11.051  81.184  10.916  1.00 90.33           C
ATOM    719  CB  HIS    92      12.391  81.455  10.302  1.00 90.33           C
ATOM    720  NE2 HIS    92       8.944  81.327  11.708  1.00 90.33           N
ATOM    721  CD2 HIS    92       9.984  82.009  11.104  1.00 90.33           C
ATOM    722  CE1 HIS    92       9.402  80.099  11.872  1.00 90.33           C
ATOM    723  C   HIS    92      12.709  83.658  11.280  1.00 90.33           C
ATOM    724  O   HIS    92      13.606  83.371  12.072  1.00 90.33           O
ATOM    725  N   ASN    93      11.789  84.615  11.536  1.00 70.60           N
ATOM    726  CA  ASN    93      11.873  85.400  12.736  1.00 70.60           C
ATOM    727  CB  ASN    93      12.391  86.828  12.492  1.00 70.60           C
ATOM    728  CG  ASN    93      11.421  87.531  11.551  1.00 70.60           C
ATOM    729  OD1 ASN    93      11.127  87.037  10.463  1.00 70.60           O
ATOM    730  ND2 ASN    93      10.907  88.716  11.977  1.00 70.60           N
ATOM    731  C   ASN    93      10.516  85.528  13.369  1.00 70.60           C
ATOM    732  O   ASN    93       9.540  84.940  12.904  1.00 70.60           O
ATOM    733  N   HIS    94      10.450  86.278  14.495  1.00120.87           N
ATOM    734  CA  HIS    94       9.233  86.463  15.242  1.00120.87           C
ATOM    735  ND1 HIS    94       6.745  84.715  16.956  1.00120.87           N
ATOM    736  CG  HIS    94       7.910  85.410  17.203  1.00120.87           C
ATOM    737  CB  HIS    94       9.121  85.371  16.322  1.00120.87           C
ATOM    738  NE2 HIS    94       6.462  85.765  18.897  1.00120.87           N
ATOM    739  CD2 HIS    94       7.718  86.046  18.390  1.00120.87           C
ATOM    740  CE1 HIS    94       5.916  84.962  18.002  1.00120.87           C
ATOM    741  C   HIS    94       9.315  87.793  15.950  1.00120.87           C
ATOM    742  O   HIS    94       9.567  87.834  17.152  1.00120.87           O
ATOM    743  N   ALA    95       9.075  88.914  15.232  1.00 62.86           N
ATOM    744  CA  ALA    95       9.147  90.249  15.784  1.00 62.86           C
ATOM    745  CB  ALA    95       9.363  91.340  14.723  1.00 62.86           C
ATOM    746  C   ALA    95       7.872  90.572  16.510  1.00 62.86           C
ATOM    747  O   ALA    95       6.844  89.934  16.306  1.00 62.86           O
ATOM    748  N   VAL    96       7.914  91.594  17.392  1.00116.66           N
ATOM    749  CA  VAL    96       6.790  91.921  18.228  1.00116.66           C
ATOM    750  CB  VAL    96       7.121  93.005  19.217  1.00116.66           C
ATOM    751  CG1 VAL    96       7.594  94.257  18.459  1.00116.66           C
ATOM    752  CG2 VAL    96       5.890  93.242  20.108  1.00116.66           C
ATOM    753  C   VAL    96       5.557  92.331  17.463  1.00116.66           C
ATOM    754  O   VAL    96       4.518  91.686  17.589  1.00116.66           O
ATOM    755  N   HIS    97       5.633  93.386  16.627  1.00 86.38           N
ATOM    756  CA  HIS    97       4.459  93.895  15.965  1.00 86.38           C
ATOM    757  ND1 HIS    97       6.345  96.557  16.636  1.00 86.38           N
ATOM    758  CG  HIS    97       5.081  96.334  16.139  1.00 86.38           C
ATOM    759  CB  HIS    97       4.732  95.208  15.214  1.00 86.38           C
ATOM    760  NE2 HIS    97       5.043  98.152  17.475  1.00 86.38           N
ATOM    761  CD2 HIS    97       4.297  97.317  16.661  1.00 86.38           C
ATOM    762  CE1 HIS    97       6.266  97.656  17.428  1.00 86.38           C
ATOM    763  C   HIS    97       3.942  92.904  14.975  1.00 86.38           C
ATOM    764  O   HIS    97       2.736  92.686  14.872  1.00 86.38           O
ATOM    765  N   CYS    98       4.861  92.287  14.212  1.00 96.73           N
ATOM    766  CA  CYS    98       4.516  91.370  13.165  1.00 96.73           C
ATOM    767  CB  CYS    98       5.737  90.926  12.342  1.00 96.73           C
ATOM    768  SG  CYS    98       6.939  89.990  13.334  1.00 96.73           S
ATOM    769  C   CYS    98       3.881  90.139  13.732  1.00 96.73           C
ATOM    770  O   CYS    98       2.973  89.571  13.131  1.00 96.73           O
ATOM    771  N   THR    99       4.356  89.660  14.893  1.00 43.26           N
ATOM    772  CA  THR    99       3.763  88.475  15.440  1.00 43.26           C
ATOM    773  CB  THR    99       4.428  87.968  16.683  1.00 43.26           C
ATOM    774  OG1 THR    99       5.770  87.594  16.414  1.00 43.26           O
ATOM    775  CG2 THR    99       3.622  86.760  17.187  1.00 43.26           C
ATOM    776  C   THR    99       2.348  88.773  15.797  1.00 43.26           C
ATOM    777  O   THR    99       1.469  87.932  15.620  1.00 43.26           O
ATOM    778  N   ALA   100       2.090  89.991  16.307  1.00 32.11           N
ATOM    779  CA  ALA   100       0.766  90.330  16.732  1.00 32.11           C
ATOM    780  CB  ALA   100       0.664  91.763  17.281  1.00 32.11           C
ATOM    781  C   ALA   100      -0.154  90.224  15.559  1.00 32.11           C
ATOM    782  O   ALA   100      -1.254  89.686  15.678  1.00 32.11           O
ATOM    783  N   VAL   101       0.273  90.718  14.381  1.00114.11           N
ATOM    784  CA  VAL   101      -0.584  90.643  13.234  1.00114.11           C
ATOM    785  CB  VAL   101      -0.091  91.386  12.019  1.00114.11           C
ATOM    786  CG1 VAL   101       0.095  92.863  12.405  1.00114.11           C
ATOM    787  CG2 VAL   101       1.155  90.706  11.436  1.00114.11           C
ATOM    788  C   VAL   101      -0.750  89.203  12.882  1.00114.11           C
ATOM    789  O   VAL   101      -1.790  88.782  12.378  1.00114.11           O
ATOM    790  N   SER   102       0.289  88.398  13.147  1.00 94.92           N
ATOM    791  CA  SER   102       0.248  87.013  12.806  1.00 94.92           C
ATOM    792  CB  SER   102       1.475  86.275  13.359  1.00 94.92           C
ATOM    793  OG  SER   102       1.384  84.892  13.069  1.00 94.92           O
ATOM    794  C   SER   102      -0.972  86.371  13.407  1.00 94.92           C
ATOM    795  O   SER   102      -1.753  85.742  12.693  1.00 94.92           O
ATOM    796  N   ILE   103      -1.140  86.465  14.742  1.00122.19           N
ATOM    797  CA  ILE   103      -2.226  85.805  15.422  1.00122.19           C
ATOM    798  CB  ILE   103      -1.958  85.653  16.892  1.00122.19           C
ATOM    799  CG1 ILE   103      -1.851  87.030  17.569  1.00122.19           C
ATOM    800  CG2 ILE   103      -0.697  84.789  17.056  1.00122.19           C
ATOM    801  CD1 ILE   103      -1.872  86.957  19.095  1.00122.19           C
ATOM    802  C   ILE   103      -3.609  86.417  15.302  1.00122.19           C
ATOM    803  O   ILE   103      -4.557  85.727  14.930  1.00122.19           O
ATOM    804  N   LEU   104      -3.769  87.726  15.600  1.00173.11           N
ATOM    805  CA  LEU   104      -5.091  88.274  15.822  1.00173.11           C
ATOM    806  CB  LEU   104      -5.026  89.716  16.376  1.00173.11           C
ATOM    807  CG  LEU   104      -6.364  90.312  16.877  1.00173.11           C
ATOM    808  CD1 LEU   104      -7.349  90.642  15.742  1.00173.11           C
ATOM    809  CD2 LEU   104      -6.982  89.415  17.963  1.00173.11           C
ATOM    810  C   LEU   104      -6.005  88.282  14.633  1.00173.11           C
ATOM    811  O   LEU   104      -7.068  87.665  14.668  1.00173.11           O
ATOM    812  N   ASN   105      -5.626  88.966  13.538  1.00109.72           N
ATOM    813  CA  ASN   105      -6.549  89.073  12.443  1.00109.72           C
ATOM    814  CB  ASN   105      -7.667  90.103  12.693  1.00109.72           C
ATOM    815  CG  ASN   105      -8.879  89.736  11.840  1.00109.72           C
ATOM    816  OD1 ASN   105      -8.907  89.952  10.630  1.00109.72           O
ATOM    817  ND2 ASN   105      -9.917  89.151  12.496  1.00109.72           N
ATOM    818  C   ASN   105      -5.728  89.518  11.279  1.00109.72           C
ATOM    819  O   ASN   105      -4.509  89.630  11.390  1.00109.72           O
ATOM    820  N   ARG   106      -6.352  89.777  10.115  1.00146.27           N
ATOM    821  CA  ARG   106      -5.508  90.125   9.014  1.00146.27           C
ATOM    822  CB  ARG   106      -5.553  89.099   7.873  1.00146.27           C
ATOM    823  CG  ARG   106      -5.090  87.700   8.275  1.00146.27           C
ATOM    824  CD  ARG   106      -5.156  86.704   7.118  1.00146.27           C
ATOM    825  NE  ARG   106      -6.579  86.636   6.677  1.00146.27           N
ATOM    826  CZ  ARG   106      -6.902  86.003   5.512  1.00146.27           C
ATOM    827  NH1 ARG   106      -5.921  85.433   4.752  1.00146.27           N
ATOM    828  NH2 ARG   106      -8.204  85.937   5.108  1.00146.27           N
ATOM    829  C   ARG   106      -5.937  91.416   8.406  1.00146.27           C
ATOM    830  O   ARG   106      -7.125  91.723   8.318  1.00146.27           O
ATOM    831  N   SER   107      -4.939  92.216   7.979  1.00 76.09           N
ATOM    832  CA  SER   107      -5.192  93.426   7.258  1.00 76.09           C
ATOM    833  CB  SER   107      -4.622  94.680   7.941  1.00 76.09           C
ATOM    834  OG  SER   107      -3.205  94.605   7.981  1.00 76.09           O
ATOM    835  C   SER   107      -4.463  93.249   5.965  1.00 76.09           C
ATOM    836  O   SER   107      -3.272  92.940   5.958  1.00 76.09           O
ATOM    837  N   ILE   108      -5.173  93.386   4.828  1.00189.93           N
ATOM    838  CA  ILE   108      -4.530  93.165   3.567  1.00189.93           C
ATOM    839  CB  ILE   108      -5.455  92.746   2.438  1.00189.93           C
ATOM    840  CG1 ILE   108      -6.577  93.747   2.130  1.00189.93           C
ATOM    841  CG2 ILE   108      -5.985  91.349   2.800  1.00189.93           C
ATOM    842  CD1 ILE   108      -7.537  93.958   3.299  1.00189.93           C
ATOM    843  C   ILE   108      -3.546  94.240   3.160  1.00189.93           C
ATOM    844  O   ILE   108      -2.487  93.865   2.662  1.00189.93           O
ATOM    845  N   PRO   109      -3.757  95.531   3.308  1.00181.71           N
ATOM    846  CA  PRO   109      -2.766  96.455   2.802  1.00181.71           C
ATOM    847  CD  PRO   109      -5.091  96.107   3.251  1.00181.71           C
ATOM    848  CB  PRO   109      -3.474  97.794   2.614  1.00181.71           C
ATOM    849  CG  PRO   109      -4.952  97.409   2.447  1.00181.71           C
ATOM    850  C   PRO   109      -1.538  96.576   3.650  1.00181.71           C
ATOM    851  O   PRO   109      -1.671  96.679   4.869  1.00181.71           O
ATOM    852  N   ALA   110      -0.340  96.583   3.022  1.00125.40           N
ATOM    853  CA  ALA   110       0.890  96.671   3.759  1.00125.40           C
ATOM    854  CB  ALA   110       2.123  96.361   2.890  1.00125.40           C
ATOM    855  C   ALA   110       1.138  98.005   4.414  1.00125.40           C
ATOM    856  O   ALA   110       1.404  98.012   5.610  1.00125.40           O
ATOM    857  N   ILE   111       1.116  99.142   3.662  1.00350.14           N
ATOM    858  CA  ILE   111       1.307 100.497   4.165  1.00350.14           C
ATOM    859  CB  ILE   111       1.921 100.716   5.535  1.00350.14           C
ATOM    860  CG1 ILE   111       3.270 100.011   5.714  1.00350.14           C
ATOM    861  CG2 ILE   111       0.848 100.478   6.615  1.00350.14           C
ATOM    862  CD1 ILE   111       4.049 100.504   6.933  1.00350.14           C
ATOM    863  C   ILE   111       2.007 101.350   3.139  1.00350.14           C
ATOM    864  O   ILE   111       1.668 101.318   1.958  1.00350.14           O
ATOM    865  N   HIS   112       3.005 102.148   3.597  1.00146.66           N
ATOM    866  CA  HIS   112       3.750 103.139   2.850  1.00146.66           C
ATOM    867  ND1 HIS   112       3.568 104.463   5.931  1.00146.66           N
ATOM    868  CG  HIS   112       3.993 104.860   4.683  1.00146.66           C
ATOM    869  CB  HIS   112       4.713 103.967   3.717  1.00146.66           C
ATOM    870  NE2 HIS   112       2.958 106.589   5.701  1.00146.66           N
ATOM    871  CD2 HIS   112       3.613 106.161   4.559  1.00146.66           C
ATOM    872  CE1 HIS   112       2.956 105.534   6.496  1.00146.66           C
ATOM    873  C   HIS   112       4.542 102.554   1.712  1.00146.66           C
ATOM    874  O   HIS   112       4.416 101.385   1.360  1.00146.66           O
ATOM    875  N   TYR   113       5.323 103.430   1.039  1.00127.44           N
ATOM    876  CA  TYR   113       6.124 103.112  -0.116  1.00127.44           C
ATOM    877  CB  TYR   113       6.629 104.346  -0.889  1.00127.44           C
ATOM    878  CG  TYR   113       7.523 105.159  -0.022  1.00127.44           C
ATOM    879  CD1 TYR   113       8.850 104.825   0.125  1.00127.44           C
ATOM    880  CD2 TYR   113       7.034 106.266   0.632  1.00127.44           C
ATOM    881  CE1 TYR   113       9.675 105.582   0.923  1.00127.44           C
ATOM    882  CE2 TYR   113       7.855 107.026   1.430  1.00127.44           C
ATOM    883  CZ  TYR   113       9.177 106.683   1.577  1.00127.44           C
ATOM    884  OH  TYR   113      10.021 107.463   2.396  1.00127.44           O
ATOM    885  C   TYR   113       7.294 102.227   0.200  1.00127.44           C
ATOM    886  O   TYR   113       7.655 101.369  -0.604  1.00127.44           O
ATOM    887  N   MET   114       7.930 102.404   1.371  1.00 49.81           N
ATOM    888  CA  MET   114       9.135 101.682   1.678  1.00 49.81           C
ATOM    889  CB  MET   114       9.695 102.050   3.061  1.00 49.81           C
ATOM    890  CG  MET   114      10.182 103.499   3.131  1.00 49.81           C
ATOM    891  SD  MET   114      10.823 104.016   4.751  1.00 49.81           S
ATOM    892  CE  MET   114       9.189 104.310   5.488  1.00 49.81           C
ATOM    893  C   MET   114       8.863 100.211   1.657  1.00 49.81           C
ATOM    894  O   MET   114       9.687  99.430   1.182  1.00 49.81           O
ATOM    895  N   ILE   115       7.704  99.786   2.184  1.00173.69           N
ATOM    896  CA  ILE   115       7.406  98.388   2.208  1.00173.69           C
ATOM    897  CB  ILE   115       6.295  97.983   3.141  1.00173.69           C
ATOM    898  CG1 ILE   115       5.069  98.884   3.000  1.00173.69           C
ATOM    899  CG2 ILE   115       6.874  97.982   4.563  1.00173.69           C
ATOM    900  CD1 ILE   115       5.340 100.242   3.648  1.00173.69           C
ATOM    901  C   ILE   115       7.246  97.804   0.840  1.00173.69           C
ATOM    902  O   ILE   115       7.732  96.704   0.594  1.00173.69           O
ATOM    903  N   ALA   116       6.594  98.504  -0.104  1.00 54.83           N
ATOM    904  CA  ALA   116       6.430  97.917  -1.400  1.00 54.83           C
ATOM    905  CB  ALA   116       5.692  98.846  -2.380  1.00 54.83           C
ATOM    906  C   ALA   116       7.785  97.645  -1.978  1.00 54.83           C
ATOM    907  O   ALA   116       8.016  96.585  -2.556  1.00 54.83           O
ATOM    908  N   ALA   117       8.727  98.597  -1.856  1.00 59.66           N
ATOM    909  CA  ALA   117       9.999  98.331  -2.459  1.00 59.66           C
ATOM    910  CB  ALA   117      10.934  99.551  -2.416  1.00 59.66           C
ATOM    911  C   ALA   117      10.712  97.201  -1.771  1.00 59.66           C
ATOM    912  O   ALA   117      11.078  96.216  -2.410  1.00 59.66           O
ATOM    913  N   ALA   118      10.939  97.319  -0.444  1.00 68.41           N
ATOM    914  CA  ALA   118      11.699  96.318   0.262  1.00 68.41           C
ATOM    915  CB  ALA   118      12.182  96.823   1.631  1.00 68.41           C
ATOM    916  C   ALA   118      10.953  95.037   0.512  1.00 68.41           C
ATOM    917  O   ALA   118      11.421  93.955   0.159  1.00 68.41           O
ATOM    918  N   GLY   119       9.769  95.154   1.152  1.00 66.39           N
ATOM    919  CA  GLY   119       8.952  94.050   1.588  1.00 66.39           C
ATOM    920  C   GLY   119       8.282  93.322   0.461  1.00 66.39           C
ATOM    921  O   GLY   119       8.277  92.091   0.452  1.00 66.39           O
ATOM    922  N   GLY   120       7.714  94.052  -0.529  1.00149.28           N
ATOM    923  CA  GLY   120       7.033  93.364  -1.596  1.00149.28           C
ATOM    924  C   GLY   120       5.658  93.910  -1.927  1.00149.28           C
ATOM    925  O   GLY   120       5.226  93.758  -3.056  1.00149.28           O
ATOM    926  N   ASN   121       4.891  94.548  -1.033  1.00294.01           N
ATOM    927  CA  ASN   121       3.610  95.091  -1.443  1.00294.01           C
ATOM    928  CB  ASN   121       3.705  96.002  -2.688  1.00294.01           C
ATOM    929  CG  ASN   121       2.378  96.717  -2.889  1.00294.01           C
ATOM    930  OD1 ASN   121       1.888  96.835  -4.011  1.00294.01           O
ATOM    931  ND2 ASN   121       1.777  97.210  -1.773  1.00294.01           N
ATOM    932  C   ASN   121       2.611  93.997  -1.692  1.00294.01           C
ATOM    933  O   ASN   121       1.471  94.264  -2.072  1.00294.01           O
ATOM    934  N   SER   122       2.998  92.733  -1.459  1.00108.33           N
ATOM    935  CA  SER   122       2.058  91.654  -1.528  1.00108.33           C
ATOM    936  CB  SER   122       2.034  90.930  -2.886  1.00108.33           C
ATOM    937  OG  SER   122       1.587  91.813  -3.905  1.00108.33           O
ATOM    938  C   SER   122       2.583  90.694  -0.523  1.00108.33           C
ATOM    939  O   SER   122       3.695  90.193  -0.670  1.00108.33           O
ATOM    940  N   ILE   123       1.821  90.406   0.543  1.00202.63           N
ATOM    941  CA  ILE   123       2.444  89.537   1.488  1.00202.63           C
ATOM    942  CB  ILE   123       2.783  90.264   2.774  1.00202.63           C
ATOM    943  CG1 ILE   123       3.939  89.564   3.486  1.00202.63           C
ATOM    944  CG2 ILE   123       1.532  90.452   3.645  1.00202.63           C
ATOM    945  CD1 ILE   123       3.656  88.101   3.776  1.00202.63           C
ATOM    946  C   ILE   123       1.563  88.338   1.706  1.00202.63           C
ATOM    947  O   ILE   123       0.439  88.416   2.202  1.00202.63           O
ATOM    948  N   PRO   124       2.063  87.206   1.300  1.00167.40           N
ATOM    949  CA  PRO   124       1.362  85.957   1.418  1.00167.40           C
ATOM    950  CD  PRO   124       3.461  87.037   0.950  1.00167.40           C
ATOM    951  CB  PRO   124       2.286  84.919   0.790  1.00167.40           C
ATOM    952  CG  PRO   124       3.690  85.518   1.010  1.00167.40           C
ATOM    953  C   PRO   124       1.122  85.638   2.860  1.00167.40           C
ATOM    954  O   PRO   124       1.981  85.931   3.692  1.00167.40           O
ATOM    955  N   CYS   125      -0.037  85.033   3.183  1.00 45.16           N
ATOM    956  CA  CYS   125      -0.289  84.672   4.547  1.00 45.16           C
ATOM    957  CB  CYS   125      -1.538  85.349   5.135  1.00 45.16           C
ATOM    958  SG  CYS   125      -1.371  87.156   5.227  1.00 45.16           S
ATOM    959  C   CYS   125      -0.525  83.195   4.592  1.00 45.16           C
ATOM    960  O   CYS   125      -1.519  82.698   4.065  1.00 45.16           O
ATOM    961  N   ALA   126       0.411  82.450   5.212  1.00 51.04           N
ATOM    962  CA  ALA   126       0.264  81.028   5.343  1.00 51.04           C
ATOM    963  CB  ALA   126       1.600  80.289   5.525  1.00 51.04           C
ATOM    964  C   ALA   126      -0.554  80.745   6.563  1.00 51.04           C
ATOM    965  O   ALA   126      -0.519  81.476   7.552  1.00 51.04           O
ATOM    966  N   PRO   127      -1.284  79.665   6.488  1.00 71.79           N
ATOM    967  CA  PRO   127      -2.085  79.239   7.606  1.00 71.79           C
ATOM    968  CD  PRO   127      -1.918  79.335   5.220  1.00 71.79           C
ATOM    969  CB  PRO   127      -3.130  78.283   7.038  1.00 71.79           C
ATOM    970  CG  PRO   127      -3.294  78.751   5.582  1.00 71.79           C
ATOM    971  C   PRO   127      -1.200  78.619   8.638  1.00 71.79           C
ATOM    972  O   PRO   127      -0.007  78.465   8.383  1.00 71.79           O
ATOM    973  N   TYR   128      -1.751  78.282   9.821  1.00 64.22           N
ATOM    974  CA  TYR   128      -0.946  77.711  10.862  1.00 64.22           C
ATOM    975  CB  TYR   128      -1.610  77.767  12.250  1.00 64.22           C
ATOM    976  CG  TYR   128      -0.702  77.109  13.233  1.00 64.22           C
ATOM    977  CD1 TYR   128       0.377  77.783  13.759  1.00 64.22           C
ATOM    978  CD2 TYR   128      -0.937  75.815  13.640  1.00 64.22           C
ATOM    979  CE1 TYR   128       1.210  77.176  14.670  1.00 64.22           C
ATOM    980  CE2 TYR   128      -0.107  75.203  14.551  1.00 64.22           C
ATOM    981  CZ  TYR   128       0.969  75.884  15.067  1.00 64.22           C
ATOM    982  OH  TYR   128       1.822  75.260  16.003  1.00 64.22           O
ATOM    983  C   TYR   128      -0.675  76.272  10.556  1.00 64.22           C
ATOM    984  O   TYR   128      -1.581  75.501  10.246  1.00 64.22           O
ATOM    985  N   ALA   129       0.618  75.891  10.623  1.00 36.81           N
ATOM    986  CA  ALA   129       1.042  74.535  10.427  1.00 36.81           C
ATOM    987  CB  ALA   129       1.687  74.279   9.055  1.00 36.81           C
ATOM    988  C   ALA   129       2.090  74.290  11.466  1.00 36.81           C
ATOM    989  O   ALA   129       2.758  75.219  11.916  1.00 36.81           O
ATOM    990  N   THR   130       2.271  73.023  11.882  1.00 97.83           N
ATOM    991  CA  THR   130       3.231  72.769  12.915  1.00 97.83           C
ATOM    992  CB  THR   130       3.187  71.367  13.451  1.00 97.83           C
ATOM    993  OG1 THR   130       4.015  71.253  14.599  1.00 97.83           O
ATOM    994  CG2 THR   130       3.660  70.397  12.357  1.00 97.83           C
ATOM    995  C   THR   130       4.598  73.036  12.373  1.00 97.83           C
ATOM    996  O   THR   130       4.885  72.786  11.204  1.00 97.83           O
ATOM    997  N   PHE   131       5.482  73.572  13.237  1.00154.17           N
ATOM    998  CA  PHE   131       6.821  73.914  12.855  1.00154.17           C
ATOM    999  CB  PHE   131       7.577  74.664  13.968  1.00154.17           C
ATOM   1000  CG  PHE   131       7.453  73.856  15.217  1.00154.17           C
ATOM   1001  CD1 PHE   131       8.312  72.817  15.493  1.00154.17           C
ATOM   1002  CD2 PHE   131       6.455  74.148  16.119  1.00154.17           C
ATOM   1003  CE1 PHE   131       8.175  72.086  16.650  1.00154.17           C
ATOM   1004  CE2 PHE   131       6.313  73.422  17.278  1.00154.17           C
ATOM   1005  CZ  PHE   131       7.173  72.385  17.544  1.00154.17           C
ATOM   1006  C   PHE   131       7.581  72.676  12.495  1.00154.17           C
ATOM   1007  O   PHE   131       7.477  71.645  13.157  1.00154.17           O
ATOM   1008  N   GLY   132       8.352  72.766  11.389  1.00 33.10           N
ATOM   1009  CA  GLY   132       9.194  71.700  10.928  1.00 33.10           C
ATOM   1010  C   GLY   132       8.382  70.720  10.139  1.00 33.10           C
ATOM   1011  O   GLY   132       8.915  69.728   9.645  1.00 33.10           O
ATOM   1012  N   THR   133       7.073  70.982   9.969  1.00 92.28           N
ATOM   1013  CA  THR   133       6.243  70.015   9.306  1.00 92.28           C
ATOM   1014  CB  THR   133       4.788  70.131   9.645  1.00 92.28           C
ATOM   1015  OG1 THR   133       4.101  68.968   9.211  1.00 92.28           O
ATOM   1016  CG2 THR   133       4.216  71.377   8.946  1.00 92.28           C
ATOM   1017  C   THR   133       6.362  70.155   7.822  1.00 92.28           C
ATOM   1018  O   THR   133       6.756  71.196   7.299  1.00 92.28           O
ATOM   1019  N   ARG   134       6.010  69.066   7.113  1.00 98.08           N
ATOM   1020  CA  ARG   134       6.069  68.982   5.684  1.00 98.08           C
ATOM   1021  CB  ARG   134       5.698  67.578   5.180  1.00 98.08           C
ATOM   1022  CG  ARG   134       6.783  66.534   5.454  1.00 98.08           C
ATOM   1023  CD  ARG   134       6.272  65.093   5.415  1.00 98.08           C
ATOM   1024  NE  ARG   134       5.557  64.857   6.702  1.00 98.08           N
ATOM   1025  CZ  ARG   134       4.387  64.154   6.728  1.00 98.08           C
ATOM   1026  NH1 ARG   134       3.852  63.668   5.570  1.00 98.08           N
ATOM   1027  NH2 ARG   134       3.748  63.946   7.916  1.00 98.08           N
ATOM   1028  C   ARG   134       5.109  69.963   5.091  1.00 98.08           C
ATOM   1029  O   ARG   134       5.420  70.619   4.098  1.00 98.08           O
ATOM   1030  N   GLU   135       3.910  70.098   5.687  1.00104.15           N
ATOM   1031  CA  GLU   135       2.936  70.989   5.130  1.00104.15           C
ATOM   1032  CB  GLU   135       1.555  70.921   5.814  1.00104.15           C
ATOM   1033  CG  GLU   135       1.577  71.094   7.332  1.00104.15           C
ATOM   1034  CD  GLU   135       1.733  69.706   7.938  1.00104.15           C
ATOM   1035  OE1 GLU   135       1.983  68.747   7.160  1.00104.15           O
ATOM   1036  OE2 GLU   135       1.598  69.586   9.185  1.00104.15           O
ATOM   1037  C   GLU   135       3.448  72.393   5.195  1.00104.15           C
ATOM   1038  O   GLU   135       3.210  73.185   4.285  1.00104.15           O
ATOM   1039  N   LEU   136       4.162  72.747   6.279  1.00103.30           N
ATOM   1040  CA  LEU   136       4.668  74.082   6.408  1.00103.30           C
ATOM   1041  CB  LEU   136       5.352  74.311   7.775  1.00103.30           C
ATOM   1042  CG  LEU   136       5.884  75.739   8.038  1.00103.30           C
ATOM   1043  CD1 LEU   136       7.105  76.086   7.171  1.00103.30           C
ATOM   1044  CD2 LEU   136       4.757  76.778   7.929  1.00103.30           C
ATOM   1045  C   LEU   136       5.664  74.312   5.313  1.00103.30           C
ATOM   1046  O   LEU   136       5.659  75.355   4.661  1.00103.30           O
ATOM   1047  N   SER   137       6.533  73.316   5.055  1.00 74.26           N
ATOM   1048  CA  SER   137       7.561  73.479   4.069  1.00 74.26           C
ATOM   1049  CB  SER   137       8.459  72.238   3.928  1.00 74.26           C
ATOM   1050  OG  SER   137       9.450  72.470   2.939  1.00 74.26           O
ATOM   1051  C   SER   137       6.933  73.737   2.740  1.00 74.26           C
ATOM   1052  O   SER   137       7.391  74.599   1.992  1.00 74.26           O
ATOM   1053  N   GLU   138       5.854  73.008   2.408  1.00 73.72           N
ATOM   1054  CA  GLU   138       5.273  73.183   1.113  1.00 73.72           C
ATOM   1055  CB  GLU   138       4.122  72.208   0.814  1.00 73.72           C
ATOM   1056  CG  GLU   138       3.523  72.417  -0.578  1.00 73.72           C
ATOM   1057  CD  GLU   138       2.433  71.380  -0.795  1.00 73.72           C
ATOM   1058  OE1 GLU   138       2.764  70.164  -0.780  1.00 73.72           O
ATOM   1059  OE2 GLU   138       1.256  71.789  -0.981  1.00 73.72           O
ATOM   1060  C   GLU   138       4.730  74.570   0.957  1.00 73.72           C
ATOM   1061  O   GLU   138       4.950  75.210  -0.069  1.00 73.72           O
ATOM   1062  N   HIS   139       4.019  75.085   1.977  1.00 71.58           N
ATOM   1063  CA  HIS   139       3.405  76.374   1.835  1.00 71.58           C
ATOM   1064  ND1 HIS   139       0.345  77.882   2.393  1.00 71.58           N
ATOM   1065  CG  HIS   139       1.673  77.963   2.744  1.00 71.58           C
ATOM   1066  CB  HIS   139       2.536  76.771   3.039  1.00 71.58           C
ATOM   1067  NE2 HIS   139       0.871  80.042   2.390  1.00 71.58           N
ATOM   1068  CD2 HIS   139       1.979  79.289   2.735  1.00 71.58           C
ATOM   1069  CE1 HIS   139      -0.087  79.153   2.194  1.00 71.58           C
ATOM   1070  C   HIS   139       4.457  77.427   1.685  1.00 71.58           C
ATOM   1071  O   HIS   139       4.341  78.310   0.837  1.00 71.58           O
ATOM   1072  N   VAL   140       5.524  77.352   2.504  1.00 39.07           N
ATOM   1073  CA  VAL   140       6.555  78.351   2.501  1.00 39.07           C
ATOM   1074  CB  VAL   140       7.623  78.075   3.522  1.00 39.07           C
ATOM   1075  CG1 VAL   140       8.743  79.118   3.367  1.00 39.07           C
ATOM   1076  CG2 VAL   140       6.972  78.068   4.915  1.00 39.07           C
ATOM   1077  C   VAL   140       7.218  78.390   1.158  1.00 39.07           C
ATOM   1078  O   VAL   140       7.461  79.464   0.610  1.00 39.07           O
ATOM   1079  N   ALA   141       7.522  77.208   0.592  1.00 35.04           N
ATOM   1080  CA  ALA   141       8.205  77.102  -0.668  1.00 35.04           C
ATOM   1081  CB  ALA   141       8.505  75.642  -1.052  1.00 35.04           C
ATOM   1082  C   ALA   141       7.364  77.689  -1.764  1.00 35.04           C
ATOM   1083  O   ALA   141       7.876  78.344  -2.670  1.00 35.04           O
ATOM   1084  N   LEU   142       6.039  77.476  -1.708  1.00124.35           N
ATOM   1085  CA  LEU   142       5.154  77.920  -2.751  1.00124.35           C
ATOM   1086  CB  LEU   142       3.691  77.505  -2.488  1.00124.35           C
ATOM   1087  CG  LEU   142       2.688  77.892  -3.596  1.00124.35           C
ATOM   1088  CD1 LEU   142       2.395  79.402  -3.636  1.00124.35           C
ATOM   1089  CD2 LEU   142       3.147  77.342  -4.956  1.00124.35           C
ATOM   1090  C   LEU   142       5.221  79.413  -2.831  1.00124.35           C
ATOM   1091  O   LEU   142       5.128  79.999  -3.908  1.00124.35           O
ATOM   1092  N   ALA   143       5.411  80.056  -1.670  1.00 71.78           N
ATOM   1093  CA  ALA   143       5.423  81.479  -1.493  1.00 71.78           C
ATOM   1094  CB  ALA   143       5.642  81.888  -0.027  1.00 71.78           C
ATOM   1095  C   ALA   143       6.516  82.131  -2.306  1.00 71.78           C
ATOM   1096  O   ALA   143       6.393  83.311  -2.634  1.00 71.78           O
ATOM   1097  N   LEU   144       7.603  81.398  -2.648  1.00216.17           N
ATOM   1098  CA  LEU   144       8.810  81.967  -3.197  1.00216.17           C
ATOM   1099  CB  LEU   144       9.901  80.922  -3.499  1.00216.17           C
ATOM   1100  CG  LEU   144      10.642  80.423  -2.242  1.00216.17           C
ATOM   1101  CD1 LEU   144      11.498  81.542  -1.627  1.00216.17           C
ATOM   1102  CD2 LEU   144       9.681  79.805  -1.216  1.00216.17           C
ATOM   1103  C   LEU   144       8.650  82.823  -4.412  1.00216.17           C
ATOM   1104  O   LEU   144       9.248  83.896  -4.456  1.00216.17           O
ATOM   1105  N   LYS   145       7.894  82.431  -5.447  1.00112.44           N
ATOM   1106  CA  LYS   145       7.924  83.347  -6.554  1.00112.44           C
ATOM   1107  CB  LYS   145       7.259  82.815  -7.835  1.00112.44           C
ATOM   1108  CG  LYS   145       7.547  83.718  -9.038  1.00112.44           C
ATOM   1109  CD  LYS   145       7.282  83.080 -10.402  1.00112.44           C
ATOM   1110  CE  LYS   145       7.612  84.010 -11.573  1.00112.44           C
ATOM   1111  NZ  LYS   145       7.427  83.301 -12.858  1.00112.44           N
ATOM   1112  C   LYS   145       7.261  84.629  -6.189  1.00112.44           C
ATOM   1113  O   LYS   145       7.804  85.717  -6.386  1.00112.44           O
ATOM   1114  N   ASN   146       6.074  84.536  -5.584  1.00 67.92           N
ATOM   1115  CA  ASN   146       5.384  85.758  -5.361  1.00 67.92           C
ATOM   1116  CB  ASN   146       3.935  85.571  -4.872  1.00 67.92           C
ATOM   1117  CG  ASN   146       3.171  86.854  -5.186  1.00 67.92           C
ATOM   1118  OD1 ASN   146       3.766  87.880  -5.512  1.00 67.92           O
ATOM   1119  ND2 ASN   146       1.815  86.799  -5.085  1.00 67.92           N
ATOM   1120  C   ASN   146       6.146  86.595  -4.383  1.00 67.92           C
ATOM   1121  O   ASN   146       6.200  87.814  -4.543  1.00 67.92           O
ATOM   1122  N   ARG   147       6.782  86.002  -3.347  1.00194.59           N
ATOM   1123  CA  ARG   147       7.307  86.965  -2.420  1.00194.59           C
ATOM   1124  CB  ARG   147       6.352  87.286  -1.254  1.00194.59           C
ATOM   1125  CG  ARG   147       5.062  88.015  -1.627  1.00194.59           C
ATOM   1126  CD  ARG   147       4.055  87.157  -2.391  1.00194.59           C
ATOM   1127  NE  ARG   147       4.168  85.756  -1.894  1.00194.59           N
ATOM   1128  CZ  ARG   147       3.155  84.866  -2.110  1.00194.59           C
ATOM   1129  NH1 ARG   147       2.022  85.263  -2.759  1.00194.59           N
ATOM   1130  NH2 ARG   147       3.264  83.584  -1.654  1.00194.59           N
ATOM   1131  C   ARG   147       8.580  86.580  -1.737  1.00194.59           C
ATOM   1132  O   ARG   147       8.951  85.413  -1.597  1.00194.59           O
ATOM   1133  N   LYS   148       9.308  87.650  -1.361  1.00 88.97           N
ATOM   1134  CA  LYS   148      10.465  87.663  -0.521  1.00 88.97           C
ATOM   1135  CB  LYS   148      11.268  88.970  -0.632  1.00 88.97           C
ATOM   1136  CG  LYS   148      11.921  89.153  -2.004  1.00 88.97           C
ATOM   1137  CD  LYS   148      12.460  90.562  -2.253  1.00 88.97           C
ATOM   1138  CE  LYS   148      13.113  90.727  -3.626  1.00 88.97           C
ATOM   1139  NZ  LYS   148      14.304  89.853  -3.726  1.00 88.97           N
ATOM   1140  C   LYS   148      10.029  87.519   0.909  1.00 88.97           C
ATOM   1141  O   LYS   148      10.762  86.972   1.731  1.00 88.97           O
ATOM   1142  N   ALA   149       8.830  88.043   1.257  1.00 50.76           N
ATOM   1143  CA  ALA   149       8.420  88.031   2.636  1.00 50.76           C
ATOM   1144  CB  ALA   149       8.231  89.436   3.234  1.00 50.76           C
ATOM   1145  C   ALA   149       7.110  87.328   2.786  1.00 50.76           C
ATOM   1146  O   ALA   149       6.242  87.406   1.918  1.00 50.76           O
ATOM   1147  N   THR   150       6.944  86.597   3.910  1.00126.11           N
ATOM   1148  CA  THR   150       5.689  85.947   4.138  1.00126.11           C
ATOM   1149  CB  THR   150       5.651  84.489   3.783  1.00126.11           C
ATOM   1150  OG1 THR   150       6.427  83.737   4.698  1.00126.11           O
ATOM   1151  CG2 THR   150       6.194  84.317   2.354  1.00126.11           C
ATOM   1152  C   THR   150       5.348  86.037   5.594  1.00126.11           C
ATOM   1153  O   THR   150       6.218  86.198   6.450  1.00126.11           O
ATOM   1154  N   LEU   151       4.037  85.935   5.892  1.00120.45           N
ATOM   1155  CA  LEU   151       3.520  85.995   7.232  1.00120.45           C
ATOM   1156  CB  LEU   151       2.320  86.970   7.313  1.00120.45           C
ATOM   1157  CG  LEU   151       1.588  87.121   8.667  1.00120.45           C
ATOM   1158  CD1 LEU   151       0.793  85.858   9.036  1.00120.45           C
ATOM   1159  CD2 LEU   151       2.528  87.589   9.787  1.00120.45           C
ATOM   1160  C   LEU   151       3.043  84.619   7.593  1.00120.45           C
ATOM   1161  O   LEU   151       2.189  84.059   6.909  1.00120.45           O
ATOM   1162  N   LEU   152       3.593  84.028   8.678  1.00118.21           N
ATOM   1163  CA  LEU   152       3.134  82.730   9.093  1.00118.21           C
ATOM   1164  CB  LEU   152       4.209  81.796   9.687  1.00118.21           C
ATOM   1165  CG  LEU   152       5.391  81.453   8.758  1.00118.21           C
ATOM   1166  CD1 LEU   152       4.914  80.884   7.413  1.00118.21           C
ATOM   1167  CD2 LEU   152       6.377  82.622   8.635  1.00118.21           C
ATOM   1168  C   LEU   152       2.152  82.966  10.194  1.00118.21           C
ATOM   1169  O   LEU   152       2.520  83.467  11.253  1.00118.21           O
ATOM   1170  N   GLN   153       0.878  82.577   9.989  1.00110.97           N
ATOM   1171  CA  GLN   153      -0.113  82.889  10.978  1.00110.97           C
ATOM   1172  CB  GLN   153      -1.570  82.730  10.500  1.00110.97           C
ATOM   1173  CG  GLN   153      -1.996  81.308  10.134  1.00110.97           C
ATOM   1174  CD  GLN   153      -3.457  81.388   9.695  1.00110.97           C
ATOM   1175  OE1 GLN   153      -4.370  81.345  10.518  1.00110.97           O
ATOM   1176  NE2 GLN   153      -3.694  81.534   8.364  1.00110.97           N
ATOM   1177  C   GLN   153       0.103  82.084  12.217  1.00110.97           C
ATOM   1178  O   GLN   153       0.501  80.921  12.171  1.00110.97           O
ATOM   1179  N   HIS   154      -0.139  82.732  13.375  1.00 98.38           N
ATOM   1180  CA  HIS   154       0.013  82.124  14.662  1.00 98.38           C
ATOM   1181  ND1 HIS   154      -3.081  81.812  15.957  1.00 98.38           N
ATOM   1182  CG  HIS   154      -2.393  81.325  14.868  1.00 98.38           C
ATOM   1183  CB  HIS   154      -0.943  80.940  14.891  1.00 98.38           C
ATOM   1184  NE2 HIS   154      -4.534  81.725  14.276  1.00 98.38           N
ATOM   1185  CD2 HIS   154      -3.296  81.279  13.850  1.00 98.38           C
ATOM   1186  CE1 HIS   154      -4.356  82.034  15.548  1.00 98.38           C
ATOM   1187  C   HIS   154       1.409  81.613  14.770  1.00 98.38           C
ATOM   1188  O   HIS   154       1.659  80.613  15.442  1.00 98.38           O
ATOM   1189  N   HIS   155       2.376  82.305  14.140  1.00155.78           N
ATOM   1190  CA  HIS   155       3.695  81.756  14.205  1.00155.78           C
ATOM   1191  ND1 HIS   155       4.992  78.674  13.919  1.00155.78           N
ATOM   1192  CG  HIS   155       5.134  79.888  13.283  1.00155.78           C
ATOM   1193  CB  HIS   155       3.990  80.818  13.023  1.00155.78           C
ATOM   1194  NE2 HIS   155       7.147  78.881  13.420  1.00155.78           N
ATOM   1195  CD2 HIS   155       6.456  79.999  12.985  1.00155.78           C
ATOM   1196  CE1 HIS   155       6.226  78.115  13.974  1.00155.78           C
ATOM   1197  C   HIS   155       4.692  82.871  14.168  1.00155.78           C
ATOM   1198  O   HIS   155       5.217  83.282  15.202  1.00155.78           O
ATOM   1199  N   GLY   156       4.994  83.378  12.954  1.00 57.68           N
ATOM   1200  CA  GLY   156       5.991  84.402  12.840  1.00 57.68           C
ATOM   1201  C   GLY   156       6.071  84.834  11.408  1.00 57.68           C
ATOM   1202  O   GLY   156       5.056  84.922  10.722  1.00 57.68           O
ATOM   1203  N   LEU   157       7.293  85.163  10.935  1.00111.46           N
ATOM   1204  CA  LEU   157       7.458  85.632   9.585  1.00111.46           C
ATOM   1205  CB  LEU   157       7.628  87.161   9.491  1.00111.46           C
ATOM   1206  CG  LEU   157       6.380  87.996   9.829  1.00111.46           C
ATOM   1207  CD1 LEU   157       5.285  87.784   8.777  1.00111.46           C
ATOM   1208  CD2 LEU   157       5.902  87.771  11.273  1.00111.46           C
ATOM   1209  C   LEU   157       8.716  85.072   8.990  1.00111.46           C
ATOM   1210  O   LEU   157       9.620  84.630   9.699  1.00111.46           O
ATOM   1211  N   ILE   158       8.796  85.056   7.640  1.00118.14           N
ATOM   1212  CA  ILE   158      10.031  84.654   7.027  1.00118.14           C
ATOM   1213  CB  ILE   158      10.031  83.311   6.348  1.00118.14           C
ATOM   1214  CG1 ILE   158       9.133  83.310   5.107  1.00118.14           C
ATOM   1215  CG2 ILE   158       9.653  82.250   7.395  1.00118.14           C
ATOM   1216  CD1 ILE   158       9.312  82.071   4.231  1.00118.14           C
ATOM   1217  C   ILE   158      10.372  85.682   5.990  1.00118.14           C
ATOM   1218  O   ILE   158       9.488  86.290   5.385  1.00118.14           O
ATOM   1219  N   ALA   159      11.685  85.920   5.785  1.00 47.08           N
ATOM   1220  CA  ALA   159      12.139  86.894   4.830  1.00 47.08           C
ATOM   1221  CB  ALA   159      12.678  88.179   5.483  1.00 47.08           C
ATOM   1222  C   ALA   159      13.260  86.290   4.038  1.00 47.08           C
ATOM   1223  O   ALA   159      13.960  85.399   4.517  1.00 47.08           O
ATOM   1224  N   CYS   160      13.439  86.758   2.781  1.00 61.92           N
ATOM   1225  CA  CYS   160      14.485  86.244   1.939  1.00 61.92           C
ATOM   1226  CB  CYS   160      13.976  85.444   0.727  1.00 61.92           C
ATOM   1227  SG  CYS   160      13.206  83.864   1.190  1.00 61.92           S
ATOM   1228  C   CYS   160      15.272  87.386   1.390  1.00 61.92           C
ATOM   1229  O   CYS   160      14.827  88.533   1.411  1.00 61.92           O
ATOM   1230  N   GLU   161      16.511  87.106   0.930  1.00145.58           N
ATOM   1231  CA  GLU   161      17.212  88.161   0.269  1.00145.58           C
ATOM   1232  CB  GLU   161      17.424  89.420   1.095  1.00145.58           C
ATOM   1233  CG  GLU   161      17.654  90.580   0.142  1.00145.58           C
ATOM   1234  CD  GLU   161      16.379  90.802  -0.658  1.00145.58           C
ATOM   1235  OE1 GLU   161      16.209  90.107  -1.696  1.00145.58           O
ATOM   1236  OE2 GLU   161      15.558  91.663  -0.244  1.00145.58           O
ATOM   1237  C   GLU   161      18.528  87.692  -0.260  1.00145.58           C
ATOM   1238  O   GLU   161      18.988  86.588   0.027  1.00145.58           O
ATOM   1239  N   VAL   162      19.138  88.535  -1.115  1.00 41.80           N
ATOM   1240  CA  VAL   162      20.408  88.273  -1.724  1.00 41.80           C
ATOM   1241  CB  VAL   162      20.769  89.284  -2.769  1.00 41.80           C
ATOM   1242  CG1 VAL   162      22.173  88.957  -3.305  1.00 41.80           C
ATOM   1243  CG2 VAL   162      19.669  89.283  -3.845  1.00 41.80           C
ATOM   1244  C   VAL   162      21.483  88.300  -0.683  1.00 41.80           C
ATOM   1245  O   VAL   162      22.422  87.507  -0.739  1.00 41.80           O
ATOM   1246  N   ASN   163      21.392  89.233   0.287  1.00 53.27           N
ATOM   1247  CA  ASN   163      22.439  89.333   1.265  1.00 53.27           C
ATOM   1248  CB  ASN   163      23.442  90.463   0.982  1.00 53.27           C
ATOM   1249  CG  ASN   163      22.713  91.790   1.140  1.00 53.27           C
ATOM   1250  OD1 ASN   163      21.489  91.859   1.041  1.00 53.27           O
ATOM   1251  ND2 ASN   163      23.484  92.879   1.404  1.00 53.27           N
ATOM   1252  C   ASN   163      21.836  89.627   2.603  1.00 53.27           C
ATOM   1253  O   ASN   163      20.619  89.716   2.751  1.00 53.27           O
ATOM   1254  N   LEU   164      22.709  89.753   3.624  1.00 52.74           N
ATOM   1255  CA  LEU   164      22.329  89.976   4.992  1.00 52.74           C
ATOM   1256  CB  LEU   164      23.533  89.900   5.944  1.00 52.74           C
ATOM   1257  CG  LEU   164      24.222  88.522   5.947  1.00 52.74           C
ATOM   1258  CD1 LEU   164      25.417  88.494   6.913  1.00 52.74           C
ATOM   1259  CD2 LEU   164      23.210  87.395   6.211  1.00 52.74           C
ATOM   1260  C   LEU   164      21.699  91.320   5.184  1.00 52.74           C
ATOM   1261  O   LEU   164      20.696  91.442   5.886  1.00 52.74           O
ATOM   1262  N   GLU   165      22.269  92.374   4.574  1.00 77.41           N
ATOM   1263  CA  GLU   165      21.752  93.685   4.830  1.00 77.41           C
ATOM   1264  CB  GLU   165      22.541  94.800   4.132  1.00 77.41           C
ATOM   1265  CG  GLU   165      22.018  96.191   4.495  1.00 77.41           C
ATOM   1266  CD  GLU   165      22.819  97.223   3.717  1.00 77.41           C
ATOM   1267  OE1 GLU   165      23.464  96.833   2.708  1.00 77.41           O
ATOM   1268  OE2 GLU   165      22.790  98.417   4.118  1.00 77.41           O
ATOM   1269  C   GLU   165      20.349  93.785   4.336  1.00 77.41           C
ATOM   1270  O   GLU   165      19.476  94.299   5.034  1.00 77.41           O
ATOM   1271  N   LYS   166      20.089  93.289   3.115  1.00111.32           N
ATOM   1272  CA  LYS   166      18.774  93.434   2.575  1.00111.32           C
ATOM   1273  CB  LYS   166      18.688  93.132   1.076  1.00111.32           C
ATOM   1274  CG  LYS   166      19.420  94.134   0.179  1.00111.32           C
ATOM   1275  CD  LYS   166      19.521  93.681  -1.281  1.00111.32           C
ATOM   1276  CE  LYS   166      18.177  93.695  -2.016  1.00111.32           C
ATOM   1277  NZ  LYS   166      18.361  93.294  -3.429  1.00111.32           N
ATOM   1278  C   LYS   166      17.806  92.606   3.366  1.00111.32           C
ATOM   1279  O   LYS   166      16.645  92.974   3.525  1.00111.32           O
ATOM   1280  N   ALA   167      18.236  91.441   3.874  1.00 37.49           N
ATOM   1281  CA  ALA   167      17.339  90.663   4.679  1.00 37.49           C
ATOM   1282  CB  ALA   167      17.948  89.320   5.118  1.00 37.49           C
ATOM   1283  C   ALA   167      17.011  91.444   5.916  1.00 37.49           C
ATOM   1284  O   ALA   167      15.859  91.499   6.347  1.00 37.49           O
ATOM   1285  N   LEU   168      18.025  92.098   6.511  1.00 90.17           N
ATOM   1286  CA  LEU   168      17.818  92.799   7.744  1.00 90.17           C
ATOM   1287  CB  LEU   168      19.114  93.447   8.258  1.00 90.17           C
ATOM   1288  CG  LEU   168      18.959  94.209   9.586  1.00 90.17           C
ATOM   1289  CD1 LEU   168      18.538  93.275  10.731  1.00 90.17           C
ATOM   1290  CD2 LEU   168      20.229  95.013   9.910  1.00 90.17           C
ATOM   1291  C   LEU   168      16.805  93.880   7.548  1.00 90.17           C
ATOM   1292  O   LEU   168      15.854  93.982   8.322  1.00 90.17           O
ATOM   1293  N   TRP   169      16.963  94.712   6.499  1.00143.26           N
ATOM   1294  CA  TRP   169      16.034  95.795   6.339  1.00143.26           C
ATOM   1295  CB  TRP   169      16.472  96.936   5.398  1.00143.26           C
ATOM   1296  CG  TRP   169      16.489  96.697   3.910  1.00143.26           C
ATOM   1297  CD2 TRP   169      16.948  97.692   2.984  1.00143.26           C
ATOM   1298  CD1 TRP   169      16.102  95.625   3.167  1.00143.26           C
ATOM   1299  NE1 TRP   169      16.298  95.885   1.831  1.00143.26           N
ATOM   1300  CE2 TRP   169      16.817  97.157   1.706  1.00143.26           C
ATOM   1301  CE3 TRP   169      17.437  98.951   3.187  1.00143.26           C
ATOM   1302  CZ2 TRP   169      17.177  97.877   0.603  1.00143.26           C
ATOM   1303  CZ3 TRP   169      17.801  99.676   2.075  1.00143.26           C
ATOM   1304  CH2 TRP   169      17.674  99.147   0.807  1.00143.26           C
ATOM   1305  C   TRP   169      14.694  95.268   5.938  1.00143.26           C
ATOM   1306  O   TRP   169      13.667  95.823   6.324  1.00143.26           O
ATOM   1307  N   LEU   170      14.658  94.174   5.154  1.00126.71           N
ATOM   1308  CA  LEU   170      13.394  93.646   4.733  1.00126.71           C
ATOM   1309  CB  LEU   170      13.551  92.364   3.890  1.00126.71           C
ATOM   1310  CG  LEU   170      12.234  91.724   3.395  1.00126.71           C
ATOM   1311  CD1 LEU   170      11.443  91.037   4.520  1.00126.71           C
ATOM   1312  CD2 LEU   170      11.390  92.748   2.621  1.00126.71           C
ATOM   1313  C   LEU   170      12.627  93.304   5.970  1.00126.71           C
ATOM   1314  O   LEU   170      11.444  93.622   6.083  1.00126.71           O
ATOM   1315  N   ALA   171      13.290  92.653   6.941  1.00 38.97           N
ATOM   1316  CA  ALA   171      12.643  92.275   8.163  1.00 38.97           C
ATOM   1317  CB  ALA   171      13.567  91.481   9.102  1.00 38.97           C
ATOM   1318  C   ALA   171      12.209  93.510   8.898  1.00 38.97           C
ATOM   1319  O   ALA   171      11.101  93.563   9.428  1.00 38.97           O
ATOM   1320  N   HIS   172      13.070  94.547   8.936  1.00 82.09           N
ATOM   1321  CA  HIS   172      12.753  95.744   9.670  1.00 82.09           C
ATOM   1322  ND1 HIS   172      16.185  95.975  10.046  1.00 82.09           N
ATOM   1323  CG  HIS   172      15.033  96.608  10.454  1.00 82.09           C
ATOM   1324  CB  HIS   172      13.833  96.840   9.589  1.00 82.09           C
ATOM   1325  NE2 HIS   172      16.507  96.574  12.161  1.00 82.09           N
ATOM   1326  CD2 HIS   172      15.247  96.967  11.748  1.00 82.09           C
ATOM   1327  CE1 HIS   172      17.032  95.982  11.105  1.00 82.09           C
ATOM   1328  C   HIS   172      11.526  96.370   9.099  1.00 82.09           C
ATOM   1329  O   HIS   172      10.619  96.751   9.835  1.00 82.09           O
ATOM   1330  N   GLU   173      11.460  96.486   7.762  1.00 74.61           N
ATOM   1331  CA  GLU   173      10.355  97.157   7.147  1.00 74.61           C
ATOM   1332  CB  GLU   173      10.494  97.240   5.617  1.00 74.61           C
ATOM   1333  CG  GLU   173      11.692  98.076   5.161  1.00 74.61           C
ATOM   1334  CD  GLU   173      11.392  99.537   5.459  1.00 74.61           C
ATOM   1335  OE1 GLU   173      10.443 100.081   4.833  1.00 74.61           O
ATOM   1336  OE2 GLU   173      12.102 100.128   6.316  1.00 74.61           O
ATOM   1337  C   GLU   173       9.108  96.396   7.446  1.00 74.61           C
ATOM   1338  O   GLU   173       8.069  96.989   7.728  1.00 74.61           O
ATOM   1339  N   VAL   174       9.179  95.053   7.398  1.00 39.10           N
ATOM   1340  CA  VAL   174       8.006  94.268   7.640  1.00 39.10           C
ATOM   1341  CB  VAL   174       8.263  92.794   7.549  1.00 39.10           C
ATOM   1342  CG1 VAL   174       6.960  92.049   7.886  1.00 39.10           C
ATOM   1343  CG2 VAL   174       8.821  92.482   6.151  1.00 39.10           C
ATOM   1344  C   VAL   174       7.510  94.544   9.026  1.00 39.10           C
ATOM   1345  O   VAL   174       6.325  94.798   9.228  1.00 39.10           O
ATOM   1346  N   GLU   175       8.403  94.500  10.031  1.00 71.87           N
ATOM   1347  CA  GLU   175       7.962  94.721  11.381  1.00 71.87           C
ATOM   1348  CB  GLU   175       9.054  94.494  12.436  1.00 71.87           C
ATOM   1349  CG  GLU   175       8.536  94.743  13.854  1.00 71.87           C
ATOM   1350  CD  GLU   175       9.723  94.825  14.800  1.00 71.87           C
ATOM   1351  OE1 GLU   175      10.551  93.877  14.797  1.00 71.87           O
ATOM   1352  OE2 GLU   175       9.816  95.844  15.535  1.00 71.87           O
ATOM   1353  C   GLU   175       7.524  96.133  11.567  1.00 71.87           C
ATOM   1354  O   GLU   175       6.456  96.399  12.117  1.00 71.87           O
ATOM   1355  N   VAL   176       8.339  97.082  11.078  1.00 78.80           N
ATOM   1356  CA  VAL   176       8.054  98.465  11.296  1.00 78.80           C
ATOM   1357  CB  VAL   176       9.037  99.384  10.629  1.00 78.80           C
ATOM   1358  CG1 VAL   176       8.547 100.834  10.793  1.00 78.80           C
ATOM   1359  CG2 VAL   176      10.434  99.122  11.216  1.00 78.80           C
ATOM   1360  C   VAL   176       6.729  98.726  10.689  1.00 78.80           C
ATOM   1361  O   VAL   176       5.902  99.441  11.253  1.00 78.80           O
ATOM   1362  N   LEU   177       6.487  98.124   9.515  1.00158.52           N
ATOM   1363  CA  LEU   177       5.250  98.403   8.858  1.00158.52           C
ATOM   1364  CB  LEU   177       5.153  97.809   7.431  1.00158.52           C
ATOM   1365  CG  LEU   177       5.044  96.275   7.319  1.00158.52           C
ATOM   1366  CD1 LEU   177       3.662  95.755   7.747  1.00158.52           C
ATOM   1367  CD2 LEU   177       5.453  95.784   5.922  1.00158.52           C
ATOM   1368  C   LEU   177       4.119  97.908   9.698  1.00158.52           C
ATOM   1369  O   LEU   177       3.094  98.574   9.823  1.00158.52           O
ATOM   1370  N   ALA   178       4.293  96.733  10.324  1.00 40.06           N
ATOM   1371  CA  ALA   178       3.262  96.143  11.128  1.00 40.06           C
ATOM   1372  CB  ALA   178       3.695  94.806  11.755  1.00 40.06           C
ATOM   1373  C   ALA   178       2.945  97.083  12.246  1.00 40.06           C
ATOM   1374  O   ALA   178       1.792  97.215  12.656  1.00 40.06           O
ATOM   1375  N   GLN   179       3.975  97.777  12.757  1.00 50.41           N
ATOM   1376  CA  GLN   179       3.810  98.638  13.888  1.00 50.41           C
ATOM   1377  CB  GLN   179       5.096  99.415  14.214  1.00 50.41           C
ATOM   1378  CG  GLN   179       6.304  98.530  14.521  1.00 50.41           C
ATOM   1379  CD  GLN   179       7.480  99.450  14.812  1.00 50.41           C
ATOM   1380  OE1 GLN   179       8.629  99.014  14.863  1.00 50.41           O
ATOM   1381  NE2 GLN   179       7.188 100.765  14.999  1.00 50.41           N
ATOM   1382  C   GLN   179       2.786  99.679  13.563  1.00 50.41           C
ATOM   1383  O   GLN   179       1.900  99.958  14.369  1.00 50.41           O
ATOM   1384  N   LEU   180       2.863 100.264  12.355  1.00 92.78           N
ATOM   1385  CA  LEU   180       1.984 101.350  12.027  1.00 92.78           C
ATOM   1386  CB  LEU   180       2.266 101.890  10.604  1.00 92.78           C
ATOM   1387  CG  LEU   180       1.529 103.177  10.157  1.00 92.78           C
ATOM   1388  CD1 LEU   180       1.948 103.554   8.727  1.00 92.78           C
ATOM   1389  CD2 LEU   180      -0.001 103.091  10.279  1.00 92.78           C
ATOM   1390  C   LEU   180       0.573 100.855  12.084  1.00 92.78           C
ATOM   1391  O   LEU   180      -0.285 101.468  12.718  1.00 92.78           O
ATOM   1392  N   TYR   181       0.299  99.711  11.436  1.00153.71           N
ATOM   1393  CA  TYR   181      -1.038  99.204  11.373  1.00153.71           C
ATOM   1394  CB  TYR   181      -1.132  97.949  10.488  1.00153.71           C
ATOM   1395  CG  TYR   181      -2.457  97.315  10.725  1.00153.71           C
ATOM   1396  CD1 TYR   181      -3.587  97.765  10.081  1.00153.71           C
ATOM   1397  CD2 TYR   181      -2.563  96.258  11.601  1.00153.71           C
ATOM   1398  CE1 TYR   181      -4.804  97.167  10.312  1.00153.71           C
ATOM   1399  CE2 TYR   181      -3.777  95.657  11.835  1.00153.71           C
ATOM   1400  CZ  TYR   181      -4.900  96.112  11.189  1.00153.71           C
ATOM   1401  OH  TYR   181      -6.147  95.498  11.428  1.00153.71           O
ATOM   1402  C   TYR   181      -1.520  98.825  12.734  1.00153.71           C
ATOM   1403  O   TYR   181      -2.628  99.180  13.136  1.00153.71           O
ATOM   1404  N   LEU   182      -0.668  98.105  13.483  1.00139.11           N
ATOM   1405  CA  LEU   182      -1.022  97.536  14.748  1.00139.11           C
ATOM   1406  CB  LEU   182       0.117  96.650  15.301  1.00139.11           C
ATOM   1407  CG  LEU   182      -0.199  95.860  16.589  1.00139.11           C
ATOM   1408  CD1 LEU   182      -0.336  96.762  17.826  1.00139.11           C
ATOM   1409  CD2 LEU   182      -1.411  94.940  16.377  1.00139.11           C
ATOM   1410  C   LEU   182      -1.323  98.600  15.749  1.00139.11           C
ATOM   1411  O   LEU   182      -2.328  98.526  16.455  1.00139.11           O
ATOM   1412  N   THR   183      -0.493  99.654  15.811  1.00160.48           N
ATOM   1413  CA  THR   183      -0.701 100.583  16.877  1.00160.48           C
ATOM   1414  CB  THR   183       0.496 101.435  17.184  1.00160.48           C
ATOM   1415  OG1 THR   183       1.599 100.617  17.546  1.00160.48           O
ATOM   1416  CG2 THR   183       0.140 102.377  18.347  1.00160.48           C
ATOM   1417  C   THR   183      -1.826 101.482  16.521  1.00160.48           C
ATOM   1418  O   THR   183      -1.862 102.071  15.443  1.00160.48           O
ATOM   1419  N   THR   184      -2.794 101.575  17.450  1.00110.11           N
ATOM   1420  CA  THR   184      -3.937 102.416  17.289  1.00110.11           C
ATOM   1421  CB  THR   184      -4.896 102.328  18.438  1.00110.11           C
ATOM   1422  OG1 THR   184      -4.272 102.775  19.632  1.00110.11           O
ATOM   1423  CG2 THR   184      -5.352 100.867  18.588  1.00110.11           C
ATOM   1424  C   THR   184      -3.412 103.805  17.252  1.00110.11           C
ATOM   1425  O   THR   184      -3.916 104.662  16.527  1.00110.11           O
ATOM   1426  N   LEU   185      -2.351 104.049  18.039  1.00 28.27           N
ATOM   1427  CA  LEU   185      -1.786 105.356  18.106  1.00 28.27           C
ATOM   1428  CB  LEU   185      -0.535 105.404  18.998  1.00 28.27           C
ATOM   1429  CG  LEU   185      -0.820 105.050  20.470  1.00 28.27           C
ATOM   1430  CD1 LEU   185       0.459 105.109  21.319  1.00 28.27           C
ATOM   1431  CD2 LEU   185      -1.950 105.917  21.044  1.00 28.27           C
ATOM   1432  C   LEU   185      -1.363 105.729  16.726  1.00 28.27           C
ATOM   1433  O   LEU   185      -1.678 106.822  16.256  1.00 28.27           O
ATOM   1434  N   ALA   186      -0.655 104.825  16.019  1.00 57.73           N
ATOM   1435  CA  ALA   186      -0.255 105.205  14.699  1.00 57.73           C
ATOM   1436  CB  ALA   186       0.575 104.125  13.985  1.00 57.73           C
ATOM   1437  C   ALA   186      -1.503 105.402  13.915  1.00 57.73           C
ATOM   1438  O   ALA   186      -1.694 106.425  13.261  1.00 57.73           O
ATOM   1439  N   ILE   187      -2.406 104.414  13.984  1.00123.35           N
ATOM   1440  CA  ILE   187      -3.634 104.550  13.274  1.00123.35           C
ATOM   1441  CB  ILE   187      -3.496 104.252  11.816  1.00123.35           C
ATOM   1442  CG1 ILE   187      -4.739 104.727  11.048  1.00123.35           C
ATOM   1443  CG2 ILE   187      -3.190 102.753  11.688  1.00123.35           C
ATOM   1444  CD1 ILE   187      -4.904 106.247  11.051  1.00123.35           C
ATOM   1445  C   ILE   187      -4.580 103.565  13.868  1.00123.35           C
ATOM   1446  O   ILE   187      -4.173 102.642  14.569  1.00123.35           O
ATOM   1447  N   THR   188      -5.885 103.730  13.605  1.00145.52           N
ATOM   1448  CA  THR   188      -6.812 102.781  14.138  1.00145.52           C
ATOM   1449  CB  THR   188      -8.233 103.268  14.150  1.00145.52           C
ATOM   1450  OG1 THR   188      -8.685 103.509  12.826  1.00145.52           O
ATOM   1451  CG2 THR   188      -8.300 104.563  14.976  1.00145.52           C
ATOM   1452  C   THR   188      -6.741 101.597  13.238  1.00145.52           C
ATOM   1453  O   THR   188      -5.789 101.447  12.474  1.00145.52           O
ATOM   1454  N   ASP   189      -7.740 100.703  13.320  1.00150.27           N
ATOM   1455  CA  ASP   189      -7.708  99.557  12.467  1.00150.27           C
ATOM   1456  CB  ASP   189      -8.930  98.635  12.633  1.00150.27           C
ATOM   1457  CG  ASP   189      -8.857  97.980  14.002  1.00150.27           C
ATOM   1458  OD1 ASP   189      -7.719  97.818  14.519  1.00150.27           O
ATOM   1459  OD2 ASP   189      -9.937  97.636  14.552  1.00150.27           O
ATOM   1460  C   ASP   189      -7.710 100.077  11.068  1.00150.27           C
ATOM   1461  O   ASP   189      -6.986  99.562  10.219  1.00150.27           O
ATOM   1462  N   PRO   190      -8.488 101.087  10.781  1.00161.11           N
ATOM   1463  CA  PRO   190      -8.430 101.623   9.453  1.00161.11           C
ATOM   1464  CD  PRO   190      -9.819 101.227  11.357  1.00161.11           C
ATOM   1465  CB  PRO   190      -9.676 102.489   9.283  1.00161.11           C
ATOM   1466  CG  PRO   190     -10.688 101.850  10.251  1.00161.11           C
ATOM   1467  C   PRO   190      -7.139 102.354   9.302  1.00161.11           C
ATOM   1468  O   PRO   190      -6.683 102.956  10.272  1.00161.11           O
ATOM   1469  N   VAL   191      -6.527 102.311   8.106  1.00 58.52           N
ATOM   1470  CA  VAL   191      -5.278 102.988   7.922  1.00 58.52           C
ATOM   1471  CB  VAL   191      -4.101 102.062   8.019  1.00 58.52           C
ATOM   1472  CG1 VAL   191      -2.808 102.868   7.804  1.00 58.52           C
ATOM   1473  CG2 VAL   191      -4.180 101.284   9.340  1.00 58.52           C
ATOM   1474  C   VAL   191      -5.292 103.484   6.515  1.00 58.52           C
ATOM   1475  O   VAL   191      -6.085 103.018   5.698  1.00 58.52           O
ATOM   1476  N   PRO   192      -4.466 104.452   6.227  1.00126.83           N
ATOM   1477  CA  PRO   192      -4.356 104.908   4.870  1.00126.83           C
ATOM   1478  CD  PRO   192      -4.269 105.535   7.179  1.00126.83           C
ATOM   1479  CB  PRO   192      -3.763 106.314   4.939  1.00126.83           C
ATOM   1480  CG  PRO   192      -4.175 106.815   6.333  1.00126.83           C
ATOM   1481  C   PRO   192      -3.495 103.943   4.122  1.00126.83           C
ATOM   1482  O   PRO   192      -2.715 103.236   4.758  1.00126.83           O
ATOM   1483  N   VAL   193      -3.621 103.883   2.782  1.00105.45           N
ATOM   1484  CA  VAL   193      -2.802 102.988   2.019  1.00105.45           C
ATOM   1485  CB  VAL   193      -3.547 101.815   1.451  1.00105.45           C
ATOM   1486  CG1 VAL   193      -4.060 100.949   2.614  1.00105.45           C
ATOM   1487  CG2 VAL   193      -4.661 102.339   0.529  1.00105.45           C
ATOM   1488  C   VAL   193      -2.264 103.757   0.861  1.00105.45           C
ATOM   1489  O   VAL   193      -2.833 104.766   0.450  1.00105.45           O
ATOM   1490  N   LEU   194      -1.122 103.300   0.316  1.00142.75           N
ATOM   1491  CA  LEU   194      -0.563 103.973  -0.812  1.00142.75           C
ATOM   1492  CB  LEU   194       0.870 103.524  -1.133  1.00142.75           C
ATOM   1493  CG  LEU   194       1.496 104.259  -2.326  1.00142.75           C
ATOM   1494  CD1 LEU   194       1.670 105.756  -2.024  1.00142.75           C
ATOM   1495  CD2 LEU   194       2.803 103.584  -2.763  1.00142.75           C
ATOM   1496  C   LEU   194      -1.437 103.616  -1.962  1.00142.75           C
ATOM   1497  O   LEU   194      -1.992 102.519  -2.009  1.00142.75           O
ATOM   1498  N   SER   195      -1.592 104.551  -2.915  1.00 43.44           N
ATOM   1499  CA  SER   195      -2.445 104.310  -4.034  1.00 43.44           C
ATOM   1500  CB  SER   195      -2.622 105.544  -4.936  1.00 43.44           C
ATOM   1501  OG  SER   195      -1.375 105.909  -5.512  1.00 43.44           O
ATOM   1502  C   SER   195      -1.828 103.229  -4.852  1.00 43.44           C
ATOM   1503  O   SER   195      -0.618 103.010  -4.817  1.00 43.44           O
ATOM   1504  N   ASP   196      -2.676 102.504  -5.601  1.00 70.24           N
ATOM   1505  CA  ASP   196      -2.199 101.455  -6.445  1.00 70.24           C
ATOM   1506  CB  ASP   196      -3.340 100.723  -7.174  1.00 70.24           C
ATOM   1507  CG  ASP   196      -2.770  99.472  -7.829  1.00 70.24           C
ATOM   1508  OD1 ASP   196      -1.518  99.350  -7.904  1.00 70.24           O
ATOM   1509  OD2 ASP   196      -3.584  98.611  -8.258  1.00 70.24           O
ATOM   1510  C   ASP   196      -1.339 102.120  -7.467  1.00 70.24           C
ATOM   1511  O   ASP   196      -0.318 101.585  -7.894  1.00 70.24           O
ATOM   1512  N   GLU   197      -1.740 103.337  -7.873  1.00 32.71           N
ATOM   1513  CA  GLU   197      -1.019 104.080  -8.862  1.00 32.71           C
ATOM   1514  CB  GLU   197      -1.690 105.436  -9.142  1.00 32.71           C
ATOM   1515  CG  GLU   197      -1.071 106.236 -10.287  1.00 32.71           C
ATOM   1516  CD  GLU   197      -1.863 107.531 -10.405  1.00 32.71           C
ATOM   1517  OE1 GLU   197      -1.857 108.322  -9.424  1.00 32.71           O
ATOM   1518  OE2 GLU   197      -2.491 107.744 -11.476  1.00 32.71           O
ATOM   1519  C   GLU   197       0.359 104.339  -8.334  1.00 32.71           C
ATOM   1520  O   GLU   197       1.348 104.157  -9.043  1.00 32.71           O
ATOM   1521  N   GLU   198       0.463 104.755  -7.058  1.00 84.39           N
ATOM   1522  CA  GLU   198       1.751 105.027  -6.483  1.00 84.39           C
ATOM   1523  CB  GLU   198       1.683 105.565  -5.045  1.00 84.39           C
ATOM   1524  CG  GLU   198       1.539 107.081  -4.952  1.00 84.39           C
ATOM   1525  CD  GLU   198       2.952 107.636  -5.066  1.00 84.39           C
ATOM   1526  OE1 GLU   198       3.785 106.986  -5.754  1.00 84.39           O
ATOM   1527  OE2 GLU   198       3.222 108.708  -4.463  1.00 84.39           O
ATOM   1528  C   GLU   198       2.564 103.778  -6.421  1.00 84.39           C
ATOM   1529  O   GLU   198       3.736 103.776  -6.792  1.00 84.39           O
ATOM   1530  N   ILE   199       1.959 102.671  -5.960  1.00 41.84           N
ATOM   1531  CA  ILE   199       2.724 101.468  -5.825  1.00 41.84           C
ATOM   1532  CB  ILE   199       1.974 100.323  -5.197  1.00 41.84           C
ATOM   1533  CG1 ILE   199       0.800  99.865  -6.075  1.00 41.84           C
ATOM   1534  CG2 ILE   199       1.559 100.757  -3.781  1.00 41.84           C
ATOM   1535  CD1 ILE   199       0.209  98.523  -5.643  1.00 41.84           C
ATOM   1536  C   ILE   199       3.157 101.062  -7.188  1.00 41.84           C
ATOM   1537  O   ILE   199       4.292 100.639  -7.385  1.00 41.84           O
ATOM   1538  N   ALA   200       2.260 101.223  -8.174  1.00 30.33           N
ATOM   1539  CA  ALA   200       2.518 100.807  -9.517  1.00 30.33           C
ATOM   1540  CB  ALA   200       1.355 101.129 -10.471  1.00 30.33           C
ATOM   1541  C   ALA   200       3.724 101.524 -10.020  1.00 30.33           C
ATOM   1542  O   ALA   200       4.545 100.933 -10.720  1.00 30.33           O
ATOM   1543  N   VAL   201       3.874 102.817  -9.671  1.00 38.62           N
ATOM   1544  CA  VAL   201       4.984 103.555 -10.195  1.00 38.62           C
ATOM   1545  CB  VAL   201       5.069 104.953  -9.654  1.00 38.62           C
ATOM   1546  CG1 VAL   201       6.372 105.589 -10.169  1.00 38.62           C
ATOM   1547  CG2 VAL   201       3.800 105.720 -10.059  1.00 38.62           C
ATOM   1548  C   VAL   201       6.253 102.866  -9.809  1.00 38.62           C
ATOM   1549  O   VAL   201       7.059 102.522 -10.672  1.00 38.62           O
ATOM   1550  N   VAL   202       6.464 102.619  -8.503  1.00166.52           N
ATOM   1551  CA  VAL   202       7.680 101.963  -8.123  1.00166.52           C
ATOM   1552  CB  VAL   202       7.896 101.922  -6.636  1.00166.52           C
ATOM   1553  CG1 VAL   202       6.710 101.208  -5.966  1.00166.52           C
ATOM   1554  CG2 VAL   202       9.254 101.251  -6.364  1.00166.52           C
ATOM   1555  C   VAL   202       7.663 100.562  -8.651  1.00166.52           C
ATOM   1556  O   VAL   202       8.630 100.106  -9.260  1.00166.52           O
ATOM   1557  N   LEU   203       6.550  99.840  -8.428  1.00237.67           N
ATOM   1558  CA  LEU   203       6.391  98.500  -8.911  1.00237.67           C
ATOM   1559  CB  LEU   203       6.408  97.465  -7.760  1.00237.67           C
ATOM   1560  CG  LEU   203       6.362  95.967  -8.145  1.00237.67           C
ATOM   1561  CD1 LEU   203       6.400  95.087  -6.886  1.00237.67           C
ATOM   1562  CD2 LEU   203       5.160  95.609  -9.029  1.00237.67           C
ATOM   1563  C   LEU   203       5.046  98.496  -9.556  1.00237.67           C
ATOM   1564  O   LEU   203       4.026  98.607  -8.878  1.00237.67           O
ATOM   1565  N   GLU   204       4.996  98.354 -10.892  1.00256.46           N
ATOM   1566  CA  GLU   204       3.717  98.417 -11.528  1.00256.46           C
ATOM   1567  CB  GLU   204       3.790  98.395 -13.064  1.00256.46           C
ATOM   1568  CG  GLU   204       2.420  98.490 -13.735  1.00256.46           C
ATOM   1569  CD  GLU   204       2.636  98.460 -15.240  1.00256.46           C
ATOM   1570  OE1 GLU   204       3.817  98.542 -15.673  1.00256.46           O
ATOM   1571  OE2 GLU   204       1.620  98.363 -15.979  1.00256.46           O
ATOM   1572  C   GLU   204       2.926  97.235 -11.093  1.00256.46           C
ATOM   1573  O   GLU   204       3.420  96.109 -11.089  1.00256.46           O
ATOM   1574  N   LYS   205       1.659  97.469 -10.704  1.00260.31           N
ATOM   1575  CA  LYS   205       0.830  96.376 -10.305  1.00260.31           C
ATOM   1576  CB  LYS   205       0.056  96.625  -8.998  1.00260.31           C
ATOM   1577  CG  LYS   205      -0.491  95.347  -8.357  1.00260.31           C
ATOM   1578  CD  LYS   205      -0.939  95.535  -6.905  1.00260.31           C
ATOM   1579  CE  LYS   205      -1.210  94.220  -6.171  1.00260.31           C
ATOM   1580  NZ  LYS   205       0.073  93.585  -5.792  1.00260.31           N
ATOM   1581  C   LYS   205      -0.162  96.202 -11.403  1.00260.31           C
ATOM   1582  O   LYS   205      -0.753  97.169 -11.880  1.00260.31           O
ATOM   1583  N   PHE   206      -0.357  94.948 -11.842  1.00271.06           N
ATOM   1584  CA  PHE   206      -1.244  94.703 -12.935  1.00271.06           C
ATOM   1585  CB  PHE   206      -0.485  94.613 -14.274  1.00271.06           C
ATOM   1586  CG  PHE   206      -1.440  94.628 -15.420  1.00271.06           C
ATOM   1587  CD1 PHE   206      -2.070  95.796 -15.786  1.00271.06           C
ATOM   1588  CD2 PHE   206      -1.678  93.487 -16.150  1.00271.06           C
ATOM   1589  CE1 PHE   206      -2.944  95.818 -16.848  1.00271.06           C
ATOM   1590  CE2 PHE   206      -2.550  93.503 -17.212  1.00271.06           C
ATOM   1591  CZ  PHE   206      -3.187  94.669 -17.562  1.00271.06           C
ATOM   1592  C   PHE   206      -1.878  93.385 -12.646  1.00271.06           C
ATOM   1593  O   PHE   206      -1.668  92.808 -11.580  1.00271.06           O
ATOM   1594  N   LYS   207      -2.690  92.878 -13.587  1.00241.05           N
ATOM   1595  CA  LYS   207      -3.318  91.614 -13.369  1.00241.05           C
ATOM   1596  CB  LYS   207      -4.179  91.151 -14.554  1.00241.05           C
ATOM   1597  CG  LYS   207      -5.236  92.182 -14.954  1.00241.05           C
ATOM   1598  CD  LYS   207      -6.136  92.640 -13.804  1.00241.05           C
ATOM   1599  CE  LYS   207      -7.104  91.569 -13.300  1.00241.05           C
ATOM   1600  NZ  LYS   207      -7.948  92.129 -12.221  1.00241.05           N
ATOM   1601  C   LYS   207      -2.206  90.640 -13.179  1.00241.05           C
ATOM   1602  O   LYS   207      -1.063  90.921 -13.538  1.00241.05           O
ATOM   1603  N   THR   208      -2.507  89.473 -12.580  1.00262.96           N
ATOM   1604  CA  THR   208      -1.469  88.527 -12.299  1.00262.96           C
ATOM   1605  CB  THR   208      -1.966  87.250 -11.690  1.00262.96           C
ATOM   1606  OG1 THR   208      -0.874  86.455 -11.252  1.00262.96           O
ATOM   1607  CG2 THR   208      -2.789  86.490 -12.743  1.00262.96           C
ATOM   1608  C   THR   208      -0.777  88.195 -13.579  1.00262.96           C
ATOM   1609  O   THR   208      -1.386  88.169 -14.648  1.00262.96           O
ATOM   1610  N   TYR   209       0.545  87.957 -13.484  1.00306.45           N
ATOM   1611  CA  TYR   209       1.360  87.682 -14.630  1.00306.45           C
ATOM   1612  CB  TYR   209       2.459  88.739 -14.841  1.00306.45           C
ATOM   1613  CG  TYR   209       3.435  88.223 -15.841  1.00306.45           C
ATOM   1614  CD1 TYR   209       3.172  88.281 -17.191  1.00306.45           C
ATOM   1615  CD2 TYR   209       4.629  87.687 -15.418  1.00306.45           C
ATOM   1616  CE1 TYR   209       4.086  87.806 -18.102  1.00306.45           C
ATOM   1617  CE2 TYR   209       5.547  87.210 -16.324  1.00306.45           C
ATOM   1618  CZ  TYR   209       5.275  87.269 -17.670  1.00306.45           C
ATOM   1619  OH  TYR   209       6.213  86.782 -18.605  1.00306.45           O
ATOM   1620  C   TYR   209       2.042  86.373 -14.421  1.00306.45           C
ATOM   1621  O   TYR   209       2.382  86.003 -13.298  1.00306.45           O
ATOM   1622  N   GLY   210       2.242  85.624 -15.522  1.00145.16           N
ATOM   1623  CA  GLY   210       2.910  84.363 -15.423  1.00145.16           C
ATOM   1624  C   GLY   210       3.541  84.089 -16.748  1.00145.16           C
ATOM   1625  O   GLY   210       3.100  84.595 -17.779  1.00145.16           O
ATOM   1626  N   LEU   211       4.607  83.267 -16.741  1.00204.30           N
ATOM   1627  CA  LEU   211       5.291  82.918 -17.951  1.00204.30           C
ATOM   1628  CB  LEU   211       6.685  82.312 -17.707  1.00204.30           C
ATOM   1629  CG  LEU   211       7.682  83.266 -17.025  1.00204.30           C
ATOM   1630  CD1 LEU   211       9.049  82.593 -16.822  1.00204.30           C
ATOM   1631  CD2 LEU   211       7.786  84.598 -17.786  1.00204.30           C
ATOM   1632  C   LEU   211       4.481  81.858 -18.614  1.00204.30           C
ATOM   1633  O   LEU   211       3.768  81.105 -17.953  1.00204.30           O
ATOM   1634  N   ARG   212       4.549  81.783 -19.956  1.00243.93           N
ATOM   1635  CA  ARG   212       3.832  80.725 -20.599  1.00243.93           C
ATOM   1636  CB  ARG   212       3.801  80.835 -22.135  1.00243.93           C
ATOM   1637  CG  ARG   212       3.120  82.106 -22.653  1.00243.93           C
ATOM   1638  CD  ARG   212       3.991  83.362 -22.558  1.00243.93           C
ATOM   1639  NE  ARG   212       4.656  83.547 -23.880  1.00243.93           N
ATOM   1640  CZ  ARG   212       5.853  82.946 -24.143  1.00243.93           C
ATOM   1641  NH1 ARG   212       6.450  82.165 -23.196  1.00243.93           N
ATOM   1642  NH2 ARG   212       6.450  83.123 -25.358  1.00243.93           N
ATOM   1643  C   ARG   212       4.598  79.491 -20.261  1.00243.93           C
ATOM   1644  O   ARG   212       5.821  79.467 -20.392  1.00243.93           O
ATOM   1645  N   ILE   213       3.917  78.429 -19.793  1.00187.48           N
ATOM   1646  CA  ILE   213       4.696  77.275 -19.466  1.00187.48           C
ATOM   1647  CB  ILE   213       3.905  76.182 -18.789  1.00187.48           C
ATOM   1648  CG1 ILE   213       4.852  75.066 -18.315  1.00187.48           C
ATOM   1649  CG2 ILE   213       2.766  75.710 -19.709  1.00187.48           C
ATOM   1650  CD1 ILE   213       4.205  74.087 -17.336  1.00187.48           C
ATOM   1651  C   ILE   213       5.298  76.769 -20.735  1.00187.48           C
ATOM   1652  O   ILE   213       6.506  76.544 -20.799  1.00187.48           O
ATOM   1653  N   GLU   214       4.450  76.620 -21.775  1.00338.58           N
ATOM   1654  CA  GLU   214       4.789  76.194 -23.105  1.00338.58           C
ATOM   1655  CB  GLU   214       6.130  75.452 -23.268  1.00338.58           C
ATOM   1656  CG  GLU   214       6.456  75.119 -24.725  1.00338.58           C
ATOM   1657  CD  GLU   214       7.872  74.563 -24.782  1.00338.58           C
ATOM   1658  OE1 GLU   214       8.577  74.632 -23.740  1.00338.58           O
ATOM   1659  OE2 GLU   214       8.269  74.069 -25.871  1.00338.58           O
ATOM   1660  C   GLU   214       3.722  75.245 -23.533  1.00338.58           C
ATOM   1661  O   GLU   214       3.082  74.604 -22.701  1.00338.58           O
ATOM   1662  N   GLU   215       3.495  75.147 -24.857  1.00115.70           N
ATOM   1663  CA  GLU   215       2.522  74.229 -25.366  1.00115.70           C
ATOM   1664  CB  GLU   215       1.166  74.283 -24.638  1.00115.70           C
ATOM   1665  CG  GLU   215       0.219  73.154 -25.056  1.00115.70           C
ATOM   1666  CD  GLU   215      -1.047  73.234 -24.214  1.00115.70           C
ATOM   1667  OE1 GLU   215      -1.207  74.239 -23.471  1.00115.70           O
ATOM   1668  OE2 GLU   215      -1.870  72.283 -24.300  1.00115.70           O
ATOM   1669  C   GLU   215       2.276  74.605 -26.822  1.00115.70           C
ATOM   1670  O   GLU   215       1.796  75.745 -27.064  1.00115.70           O
ATOM   1671  OXT GLU   215       2.568  73.760 -27.711  1.00115.70           O
TER    1672      GLU   215
END
