# Supplementary material for: Estimating local protein model quality: prospects for molecular replacement
Source: Acta Crystallogr D Struct Biol. 2020 Mar 3;76(Pt 3):285–90. doi: 10.1107/S2059798320000972 (PMC7057213; doi:10.1107/S2059798320000972)
Supplement: Supplementary file 1 [file d-76-00285-sup1.zip › models/1fua.2opi_A.B99990001.pdb.proq3.sscore.local]

ProQ2 ProQRosCen ProQRosFA ProQ3
0.51217023 0.62257602 0.59239221 0.49742303
0.54256719 0.67167432 0.63135728 0.54548477
0.47520067 0.49269445 0.56775062 0.52309689
0.51675724 0.49568871 0.63119987 0.569687
0.59007075 0.56256304 0.74226845 0.6671975
0.79895246 0.67176898 0.87329249 0.85575309
0.80419982 0.74457487 0.93442295 0.90479541
0.78323571 0.70816561 0.94500617 0.90343939
0.74441083 0.73910382 0.95169086 0.89281131
0.78713399 0.75835829 1.0112594 0.96499961
0.83841391 0.76363488 1.0282159 0.98640327
0.75978576 0.77641151 1.0316892 0.95696861
0.73761513 0.72696831 1.0126735 0.91702702
0.77351912 0.79188755 1.0095271 0.94174259
0.75579098 0.78609852 1.0452687 0.92855181
0.77117316 0.81233941 0.98784053 0.89125733
0.76668491 0.77920798 0.95700206 0.88322042
0.726628 0.78144736 0.87930259 0.79276889
0.69468494 0.66747419 0.76923919 0.76075427
0.61525227 0.68385595 0.79707856 0.70317455
0.68157574 0.76498747 0.76505912 0.71605591
0.71999748 0.84377377 0.82058613 0.74380661
0.6616799 0.77270814 0.7339027 0.65091782
0.66656035 0.82645504 0.7683802 0.68795455
0.66711263 0.81124416 0.69743549 0.67088954
0.65169217 0.82248994 0.69757441 0.66455175
0.747233 0.82387296 0.81270613 0.75515765
0.8926388 0.89138339 0.87955023 0.8670954
0.90670708 0.83248878 1.0233776 0.90875518
0.93576026 0.8299248 1.1308381 0.94778846
0.90209126 0.73055981 1.1358578 0.92983395
0.93741749 0.78298871 1.1530402 0.98331483
0.82550949 0.63798513 1.0649001 0.87713688
0.71263624 0.63424154 1.0490613 0.84930299
0.68528616 0.54312392 0.90272228 0.80388193
0.75590042 0.63457767 0.9506092 0.8319218
0.75836143 0.67805056 1.0413274 0.89296925
0.88116119 0.79600055 1.1487191 0.97447728
0.93181504 0.84236024 1.170952 1.0096348
0.96867926 0.901602 1.176546 0.99891143
0.97519083 0.98190303 1.1417073 1.005456
0.87861934 0.95475068 1.0366452 0.93376119
0.83187187 0.94968884 0.93919145 0.86739541
0.71260097 0.82241181 0.76943394 0.71574725
0.63975583 0.81419901 0.85873308 0.69084864
0.66012652 0.81549063 0.86202113 0.69388651
0.67615519 0.77406357 0.9004569 0.70937013
0.65544246 0.77480502 0.89949845 0.70127175
0.59350178 0.71786691 0.89204483 0.70264868
0.59920586 0.74083729 0.85977583 0.71098254
0.59864569 0.81687233 0.90988355 0.7501686
0.55888052 0.83684629 0.89878339 0.73406164
0.60903468 0.86773803 0.93262578 0.76665292
0.68294287 0.84580963 1.0284427 0.82809623
0.7054872 0.8209376 1.080906 0.88034274
0.78376372 0.83539988 1.110061 0.8856242
0.80636658 0.85011675 1.1330744 0.92563354
0.76555913 0.76186541 1.0650926 0.83237204
0.6490235 0.73830424 0.97420296 0.76084811
0.59187756 0.73909574 0.90680114 0.68579371
0.57506238 0.76274616 0.83589157 0.64294409
0.53120909 0.73958858 0.77621863 0.57405445
0.55421514 0.69024832 0.7247552 0.5744934
0.47819165 0.55341418 0.63866119 0.4847742
0.49862385 0.52416976 0.6099658 0.47405368
0.55397507 0.5849065 0.64377669 0.52358016
0.50020421 0.60275305 0.61377849 0.48731165
0.51281412 0.58560155 0.66291378 0.51712383
0.62043203 0.72365377 0.77020946 0.63823549
0.72696936 0.84048225 0.88324748 0.76744736
0.80102261 0.88670302 0.99234443 0.85237821
0.79329965 0.89013252 0.9881371 0.87020238
0.83174003 0.92938832 1.1004369 0.92273421
0.86130123 0.93263009 1.1280402 0.99991048
0.91861314 0.9154973 1.1419155 1.0126299
0.95794201 0.95383035 1.1638376 1.0287424
0.9749724 0.92536057 1.1327334 1.0253025
0.97717595 0.91578869 1.1503821 1.0598092
0.91925462 0.80506767 1.0502327 0.9997034
0.98653953 0.8483271 1.0575777 1.0452754
1.0026069 0.8360045 0.99804711 1.0070201
0.93995967 0.7663347 0.91435596 0.94355155
0.92915009 0.71717065 0.91090198 0.93557319
0.91837682 0.79391247 0.92381178 0.93270342
0.97163876 0.83469984 0.95825127 0.96890433
0.91476398 0.74680761 0.97637055 0.94927096
0.97391944 0.71524235 1.0529103 1.0106422
1.0040909 0.7217944 1.1534824 1.0341734
1.0954184 0.79681269 1.2762879 1.1314734
1.2075101 0.83088569 1.3631273 1.2111262
1.3389948 0.92989421 1.4132839 1.2872504
1.2266017 0.8719842 1.386998 1.2319053
1.1971747 0.91587215 1.38779 1.205239
1.1167822 0.83512661 1.2549813 1.1355878
1.0556108 0.81901358 1.1924048 1.0847167
0.9055513 0.73076741 1.0651439 0.98459054
0.93947253 0.74277407 1.0501174 0.97268191
0.96885559 0.78814508 1.0486911 0.99063905
0.92450865 0.81376641 1.0170937 0.97097253
0.92286766 0.77916473 0.96083495 0.91906628
0.88610158 0.75063102 0.91228262 0.86982791
0.86018062 0.73662617 0.91519019 0.82444887
0.72969551 0.63432336 0.81924585 0.71050125
0.62589048 0.55854473 0.74976987 0.62170322
0.61686721 0.51436388 0.64393002 0.58480933
0.61010531 0.52525551 0.66318829 0.60061772
0.63362319 0.57028698 0.65441522 0.61763922
0.63217707 0.63606591 0.68527938 0.62689213
0.66131309 0.66982858 0.72167679 0.65223095
0.59584603 0.61966694 0.70338851 0.61992345
0.61762933 0.65853516 0.74353182 0.66314141
0.71778861 0.69918574 0.78671495 0.72399631
0.73257203 0.83567514 0.92200864 0.75954416
0.72497878 0.77867425 0.87605394 0.77374592
0.75139366 0.6932396 0.81159963 0.75833477
0.65604595 0.55394186 0.7308273 0.69401153
0.59347551 0.53484689 0.66788159 0.6323753
0.62042757 0.58698355 0.7139585 0.67899945
0.72670211 0.67736228 0.78448035 0.73253239
0.68937536 0.63578364 0.74576725 0.67353934
0.65491887 0.59261811 0.73095613 0.66440368
0.6251225 0.58913679 0.73690778 0.65514345
0.72345326 0.67301168 0.85119401 0.78422588
0.86510452 0.78692076 0.9777864 0.87029672
0.86882645 0.79614792 1.0027584 0.91725232
0.82146384 0.74408153 0.96183657 0.86563684
0.83009422 0.78182076 0.95922913 0.8759194
0.77531898 0.82368331 1.0227332 0.86549825
0.73293269 0.80749329 0.94650104 0.83014146
0.71417655 0.79614605 0.96110859 0.83350906
0.76283886 0.89220972 0.97954597 0.85941547
0.85208446 0.94484423 1.0000265 0.89826635
0.86692311 0.87632323 1.0023617 0.93453153
0.84536623 0.80163853 0.94596706 0.89901975
0.83818259 0.83744587 0.95959805 0.8787443
0.94519857 0.90472331 0.99626899 0.95872028
0.92555691 0.89128778 1.0154357 0.9535087
0.85952386 0.81247224 0.99174963 0.91968577
0.88715921 0.81708415 0.96530468 0.94300672
0.91466382 0.77443852 0.9567515 0.96838676
0.91582997 0.79067213 0.93653018 0.95901483
0.91751352 0.78128785 0.91881877 0.92339161
0.95657553 0.84169647 0.93316223 0.9590614
0.94559375 0.80938054 0.87898839 0.93232075
0.86210693 0.74299627 0.80431271 0.85942306
0.87072631 0.74740302 0.86923328 0.87494716
0.96037424 0.74386265 0.92214721 0.96501071
1.0049654 0.7678674 1.0168633 1.0272313
1.1547406 0.84716969 1.1488961 1.1401727
1.2361278 0.89613899 1.2433736 1.2105011
1.2217239 0.89784722 1.2607152 1.2342097
1.1361095 0.79392809 1.2983986 1.2227684
1.0776655 0.79580131 1.2225174 1.180698
1.1627445 0.88593043 1.2297541 1.2116678
1.2428565 0.9873395 1.3417253 1.3020168
1.2690312 0.89303613 1.3753443 1.3507286
1.254731 0.79026761 1.377412 1.3352235
1.2509928 0.76463199 1.3843506 1.3389583
1.238458 0.70563353 1.4212943 1.3265995
1.1952665 0.73614347 1.4002316 1.3383489
1.0947989 0.67007543 1.3247958 1.2782254
1.0330573 0.74285737 1.3241681 1.227121
0.99570667 0.72322524 1.2613987 1.1864836
0.92937064 0.76423891 1.2184204 1.1372986
0.90476089 0.77025965 1.1848759 1.1217157
0.96986963 0.84875142 1.2294049 1.1582407
1.0157841 0.90234615 1.2668791 1.2098133
1.0529534 0.96418017 1.2858884 1.2295706
0.98814908 0.92092696 1.2536388 1.1964992
0.98840039 0.91015367 1.2579809 1.1914034
0.96680585 0.86799095 1.2315185 1.175819
0.97326088 0.94260892 1.2530089 1.1667027
0.98145749 0.91093366 1.2119169 1.135078
1.0495342 0.96870727 1.2606836 1.1912968
0.96894023 0.86033829 1.1711438 1.104111
0.90389795 0.84512433 1.1501217 1.0653887
0.87297954 0.79853349 1.1092345 1.0241972
0.87647172 0.80817973 1.0888862 1.0134228
0.796316 0.7788874 1.0057107 0.92947276
0.80086467 0.82694611 0.99220883 0.89069784
0.78392982 0.8524242 0.98336634 0.89044145
0.71392352 0.78613886 0.92219519 0.81334891
0.56072724 0.58822559 0.77121177 0.6685496
0.51849558 0.55944563 0.68965087 0.58542184
0.54686033 0.53510208 0.64150187 0.56339717
0.53977204 0.56994032 0.66414108 0.57179848
0.64936972 0.62293806 0.67449188 0.63638178
0.64722283 0.61994593 0.62279557 0.59908808
0.62622799 0.68286392 0.65546197 0.58464587
0.5680606 0.66007702 0.64175943 0.58932891
0.62697093 0.69572637 0.74041628 0.69325283
0.59070254 0.64289463 0.69255149 0.66601498
0.61343397 0.69490874 0.76903416 0.72395364
0.64108922 0.76910661 0.77224626 0.72846143
0.64374358 0.76349318 0.77253932 0.74334452
0.62601517 0.72188016 0.74857684 0.72341181
0.66708959 0.77233072 0.73465234 0.71273585
0.75246268 0.86060659 0.79258292 0.74895791
0.80595082 0.85502258 0.79825161 0.78637082
0.75243363 0.77466197 0.75151742 0.72508521
0.67044074 0.65213156 0.70972841 0.64877739
0.65044796 0.66098876 0.66809291 0.6337363
0.61585017 0.59502417 0.62930954 0.61679294
0.58496622 0.5689586 0.52927152 0.55612203
0.62920656 0.63381852 0.5645826 0.5926517
0.56082499 0.58083461 0.52050518 0.51391129
0.50824749 0.54672067 0.49774572 0.47749581
0.51576228 0.52997047 0.48602498 0.44039977
0.56341679 0.62126206 0.55297365 0.49229453
0.55721883 0.59722534 0.51960528 0.47166206
0.51170086 0.42966205 0.42481863 0.40045253
0.43187032 0.32320876 0.31619283 0.32725072
0.40323801 0.31492683 0.28632148 0.27900846
0.32645221 0.38903413 0.27028577 0.1989179
0.33871045 0.35021378 0.26617224 0.15300888
