# Supplementary material for: Estimating local protein model quality: prospects for molecular replacement
Source: Acta Crystallogr D Struct Biol. 2020 Mar 3;76(Pt 3):285–90. doi: 10.1107/S2059798320000972 (PMC7057213; doi:10.1107/S2059798320000972)
Supplement: Supplementary file 1 [file d-76-00285-sup1.zip › models/1fua.2opi_A.B99990001.pdb.proq3d.sscore.local]

ProQ2D ProQRosCenD ProQRosFAD ProQ3D
3.425115048885345459e-01 2.627909779548645020e-01 3.937844038009643555e-01 3.957787752151489258e-01
3.099317252635955811e-01 4.932467341423034668e-01 4.976855814456939697e-01 3.510653972625732422e-01
4.040165245532989502e-01 4.838168323040008545e-01 4.541248083114624023e-01 3.818601071834564209e-01
5.425258874893188477e-01 4.895538985729217529e-01 5.264973044395446777e-01 6.249629855155944824e-01
7.099657058715820312e-01 5.410227179527282715e-01 7.112562060356140137e-01 7.792031168937683105e-01
6.581826806068420410e-01 7.618123888969421387e-01 9.096576571464538574e-01 8.754206299781799316e-01
8.037182092666625977e-01 7.910884618759155273e-01 9.333699941635131836e-01 9.002618789672851562e-01
7.626049518585205078e-01 7.709963321685791016e-01 9.293232560157775879e-01 8.718261122703552246e-01
7.139523029327392578e-01 7.945688962936401367e-01 8.840866684913635254e-01 8.498860597610473633e-01
7.643658518791198730e-01 7.983939647674560547e-01 9.066332578659057617e-01 8.499086499214172363e-01
7.868393659591674805e-01 7.906517386436462402e-01 9.249978065490722656e-01 8.784608244895935059e-01
6.973208189010620117e-01 7.943103909492492676e-01 9.265210628509521484e-01 8.167355060577392578e-01
7.301077246665954590e-01 8.057448267936706543e-01 9.182963967323303223e-01 8.852813243865966797e-01
8.357629776000976562e-01 8.534286618232727051e-01 9.323022961616516113e-01 9.217442274093627930e-01
8.005946874618530273e-01 7.846013903617858887e-01 9.085010290145874023e-01 8.611979484558105469e-01
7.973049283027648926e-01 8.444327712059020996e-01 9.004616737365722656e-01 8.658339381217956543e-01
8.194373250007629395e-01 8.451122641563415527e-01 8.958879113197326660e-01 8.638554215431213379e-01
8.305729031562805176e-01 8.066495656967163086e-01 8.542829751968383789e-01 7.783066630363464355e-01
6.441109180450439453e-01 6.182292103767395020e-01 7.472192049026489258e-01 7.619023919105529785e-01
7.335216403007507324e-01 6.725752353668212891e-01 7.840783596038818359e-01 8.448023796081542969e-01
8.047929406166076660e-01 7.721884846687316895e-01 8.039115667343139648e-01 8.288854360580444336e-01
8.263487815856933594e-01 8.153878450393676758e-01 8.963924050331115723e-01 8.544942736625671387e-01
7.089539766311645508e-01 8.266998529434204102e-01 7.960180640220642090e-01 8.296043276786804199e-01
7.450712323188781738e-01 8.517996072769165039e-01 7.037946581840515137e-01 8.511648178100585938e-01
7.516701221466064453e-01 8.256872296333312988e-01 5.811275243759155273e-01 7.891111373901367188e-01
7.178956866264343262e-01 8.248108029365539551e-01 6.011423468589782715e-01 7.998166084289550781e-01
8.093802332878112793e-01 8.369742035865783691e-01 8.535580635070800781e-01 8.797993659973144531e-01
9.181391000747680664e-01 8.437205553054809570e-01 9.067918658256530762e-01 9.100088477134704590e-01
9.175492525100708008e-01 8.442281484603881836e-01 9.542140960693359375e-01 9.229862689971923828e-01
9.267619252204895020e-01 8.427253961563110352e-01 9.610272645950317383e-01 9.177191257476806641e-01
9.363812804222106934e-01 7.913408875465393066e-01 9.539523720741271973e-01 9.318976402282714844e-01
8.573960065841674805e-01 8.431898951530456543e-01 9.504585266113281250e-01 9.054086804389953613e-01
7.741072177886962891e-01 6.974065899848937988e-01 9.418238997459411621e-01 8.586402535438537598e-01
6.033036708831787109e-01 7.154473066329956055e-01 8.936758637428283691e-01 8.407528400421142578e-01
5.043526291847229004e-01 5.397400856018066406e-01 7.737927436828613281e-01 6.946718096733093262e-01
6.802861690521240234e-01 6.465418934822082520e-01 7.915410995483398438e-01 5.582458376884460449e-01
7.897891402244567871e-01 7.848374843597412109e-01 8.918428421020507812e-01 8.337320089340209961e-01
8.594415783882141113e-01 8.372578024864196777e-01 9.207218289375305176e-01 8.724759221076965332e-01
9.140142798423767090e-01 8.791921734809875488e-01 9.428005218505859375e-01 9.117531776428222656e-01
9.138293266296386719e-01 9.042831659317016602e-01 9.396242499351501465e-01 9.276375770568847656e-01
8.787260651588439941e-01 8.925215005874633789e-01 9.375213384628295898e-01 8.885185718536376953e-01
8.228682875633239746e-01 9.198607206344604492e-01 9.271069169044494629e-01 8.702389001846313477e-01
8.419545888900756836e-01 8.530220985412597656e-01 8.680838942527770996e-01 7.720299363136291504e-01
7.751511335372924805e-01 8.054793477058410645e-01 7.226068973541259766e-01 6.506804227828979492e-01
8.197126984596252441e-01 8.099538683891296387e-01 8.058422803878784180e-01 7.503345608711242676e-01
8.012728691101074219e-01 7.707303166389465332e-01 7.736663222312927246e-01 6.135615706443786621e-01
7.876101136207580566e-01 7.978842854499816895e-01 8.856937885284423828e-01 7.425013780593872070e-01
7.477762699127197266e-01 7.365779876708984375e-01 7.389442920684814453e-01 6.388598680496215820e-01
6.662154793739318848e-01 6.864975094795227051e-01 8.025587201118469238e-01 6.947271227836608887e-01
7.283537983894348145e-01 7.410015463829040527e-01 8.976758718490600586e-01 7.643807530403137207e-01
7.613273262977600098e-01 7.985566854476928711e-01 8.240590691566467285e-01 7.054030299186706543e-01
7.503316998481750488e-01 8.342890739440917969e-01 8.123593926429748535e-01 7.118894457817077637e-01
7.562651634216308594e-01 8.014603257179260254e-01 8.285192847251892090e-01 7.129651904106140137e-01
7.569479346275329590e-01 8.061163425445556641e-01 8.779594302177429199e-01 7.617628574371337891e-01
7.748362421989440918e-01 8.298195004463195801e-01 9.459717869758605957e-01 8.329147696495056152e-01
8.021457791328430176e-01 8.076277971267700195e-01 9.500180482864379883e-01 8.819941878318786621e-01
7.868071794509887695e-01 8.158540129661560059e-01 9.656734466552734375e-01 8.614502549171447754e-01
8.343755602836608887e-01 8.256099820137023926e-01 9.591164588928222656e-01 8.117065429687500000e-01
8.171859383583068848e-01 8.097708225250244141e-01 9.107489585876464844e-01 7.522093653678894043e-01
5.813525319099426270e-01 7.353119254112243652e-01 8.721871376037597656e-01 6.795552372932434082e-01
7.454625368118286133e-01 7.755834460258483887e-01 8.094313144683837891e-01 5.370435118675231934e-01
6.487833857536315918e-01 7.009615302085876465e-01 7.587794661521911621e-01 6.050966382026672363e-01
7.065858840942382812e-01 7.574541568756103516e-01 7.267381548881530762e-01 5.650322437286376953e-01
5.822619795799255371e-01 5.517123341560363770e-01 5.911716818809509277e-01 4.142742455005645752e-01
5.146684646606445312e-01 6.151525378227233887e-01 5.094948410987854004e-01 3.623786568641662598e-01
6.797616481781005859e-01 5.778289437294006348e-01 5.093609690666198730e-01 4.459381103515625000e-01
5.971269607543945312e-01 5.422083139419555664e-01 5.112519860267639160e-01 5.366331934928894043e-01
6.587166786193847656e-01 6.539459228515625000e-01 5.610939264297485352e-01 5.174370408058166504e-01
8.755276203155517578e-01 6.910358071327209473e-01 8.288928866386413574e-01 7.806912660598754883e-01
9.017577767372131348e-01 8.485384583473205566e-01 9.502552151679992676e-01 8.279431462287902832e-01
9.315107464790344238e-01 8.533222079277038574e-01 9.532137513160705566e-01 8.498820662498474121e-01
9.128193259239196777e-01 8.737266659736633301e-01 9.397229552268981934e-01 8.433842062950134277e-01
8.789295554161071777e-01 8.792254328727722168e-01 9.655191302299499512e-01 8.800793886184692383e-01
9.162569046020507812e-01 8.742519021034240723e-01 9.570544362068176270e-01 8.898419141769409180e-01
9.198565483093261719e-01 8.708511590957641602e-01 9.519304037094116211e-01 9.323372244834899902e-01
9.082508087158203125e-01 8.539280295372009277e-01 9.624928236007690430e-01 9.369344115257263184e-01
9.611429572105407715e-01 8.641541600227355957e-01 9.487636685371398926e-01 9.355432987213134766e-01
9.277194142341613770e-01 7.842100858688354492e-01 9.562399387359619141e-01 9.382938742637634277e-01
8.705033063888549805e-01 7.947749495506286621e-01 9.446645379066467285e-01 8.990555405616760254e-01
8.867650628089904785e-01 8.126493096351623535e-01 9.542488455772399902e-01 9.223564863204956055e-01
9.037654399871826172e-01 8.129296302795410156e-01 9.248691201210021973e-01 8.918774724006652832e-01
8.645365834236145020e-01 7.841225862503051758e-01 9.089294672012329102e-01 8.656204342842102051e-01
8.317930698394775391e-01 7.809888720512390137e-01 8.969526290893554688e-01 8.151999711990356445e-01
8.509765863418579102e-01 8.305429220199584961e-01 9.147555232048034668e-01 8.073325157165527344e-01
8.059965372085571289e-01 8.465848565101623535e-01 8.673486113548278809e-01 7.327309846878051758e-01
8.138782382011413574e-01 7.931550145149230957e-01 8.676090240478515625e-01 7.421307563781738281e-01
8.480067849159240723e-01 7.901054024696350098e-01 9.408758282661437988e-01 8.101695179939270020e-01
9.073238968849182129e-01 7.802011966705322266e-01 9.551476240158081055e-01 8.332594037055969238e-01
9.712579250335693359e-01 8.374918103218078613e-01 9.897729754447937012e-01 9.672878980636596680e-01
9.842676520347595215e-01 8.765009045600891113e-01 9.914468526840209961e-01 9.855938553810119629e-01
9.926744103431701660e-01 9.266061186790466309e-01 9.915737509727478027e-01 9.941962957382202148e-01
9.891834259033203125e-01 9.046539068222045898e-01 9.909446239471435547e-01 9.905485510826110840e-01
9.819023609161376953e-01 8.814893364906311035e-01 9.921028017997741699e-01 9.755101799964904785e-01
9.628687500953674316e-01 9.022818207740783691e-01 9.776489138603210449e-01 9.532454013824462891e-01
8.585436940193176270e-01 8.999931812286376953e-01 9.647430777549743652e-01 8.420532941818237305e-01
8.490505814552307129e-01 7.696955800056457520e-01 9.107759594917297363e-01 8.055181503295898438e-01
8.594176173210144043e-01 7.835242152214050293e-01 9.285546541213989258e-01 8.727532029151916504e-01
9.182451367378234863e-01 8.401334285736083984e-01 9.325782060623168945e-01 8.438598513603210449e-01
8.829050660133361816e-01 8.490357398986816406e-01 9.277182817459106445e-01 8.713734745979309082e-01
8.895515203475952148e-01 8.169369697570800781e-01 9.043126702308654785e-01 8.382411003112792969e-01
8.769610524177551270e-01 8.628150224685668945e-01 9.228460788726806641e-01 8.916775584220886230e-01
8.797079324722290039e-01 8.062669634819030762e-01 9.186865687370300293e-01 8.561717271804809570e-01
8.503049612045288086e-01 7.907630205154418945e-01 8.791549205780029297e-01 7.419078350067138672e-01
8.283947706222534180e-01 6.623899340629577637e-01 8.330842852592468262e-01 7.345259189605712891e-01
7.686716318130493164e-01 5.146721601486206055e-01 5.950317978858947754e-01 5.175184607505798340e-01
6.618183255195617676e-01 5.907180905342102051e-01 5.793122053146362305e-01 4.478429853916168213e-01
6.184080243110656738e-01 7.055822014808654785e-01 6.045492291450500488e-01 4.323853552341461182e-01
8.059577345848083496e-01 6.875519752502441406e-01 6.536194086074829102e-01 5.535803437232971191e-01
8.877652883529663086e-01 7.371572852134704590e-01 8.099094033241271973e-01 7.477197051048278809e-01
8.693962693214416504e-01 7.595009803771972656e-01 7.838944196701049805e-01 7.541757822036743164e-01
6.892914772033691406e-01 7.486413717269897461e-01 8.173387050628662109e-01 5.948924422264099121e-01
7.375286221504211426e-01 7.912374734878540039e-01 8.706616163253784180e-01 6.534516215324401855e-01
7.626045346260070801e-01 7.821035385131835938e-01 9.281186461448669434e-01 8.756449818611145020e-01
6.812317371368408203e-01 8.107689619064331055e-01 8.938653469085693359e-01 8.254159092903137207e-01
7.778642773628234863e-01 8.475437164306640625e-01 8.882989883422851562e-01 8.527716398239135742e-01
6.849622726440429688e-01 7.170192003250122070e-01 9.009701609611511230e-01 8.314326405525207520e-01
7.048593163490295410e-01 6.494198441505432129e-01 8.642644882202148438e-01 8.492016196250915527e-01
6.853112578392028809e-01 7.621456980705261230e-01 8.442853093147277832e-01 8.798050880432128906e-01
7.725232839584350586e-01 7.964242100715637207e-01 9.215145707130432129e-01 8.823739886283874512e-01
7.514294385910034180e-01 7.032619714736938477e-01 8.590568900108337402e-01 8.224711418151855469e-01
6.339756846427917480e-01 7.027696967124938965e-01 7.864276766777038574e-01 6.473621726036071777e-01
6.397239565849304199e-01 6.626104116439819336e-01 8.341525197029113770e-01 7.304382920265197754e-01
8.465698361396789551e-01 8.001841902732849121e-01 9.289324879646301270e-01 9.431558251380920410e-01
9.234946370124816895e-01 8.094966411590576172e-01 9.632380604743957520e-01 9.454045891761779785e-01
9.429927468299865723e-01 8.511831164360046387e-01 9.680956602096557617e-01 9.690381884574890137e-01
9.260249137878417969e-01 7.814441919326782227e-01 9.622946381568908691e-01 9.713472127914428711e-01
8.888348340988159180e-01 7.565261721611022949e-01 9.466545581817626953e-01 9.395367503166198730e-01
8.213855028152465820e-01 8.219003677368164062e-01 9.658026099205017090e-01 9.405134916305541992e-01
7.464727163314819336e-01 7.629112601280212402e-01 9.335902333259582520e-01 9.314408898353576660e-01
5.841757059097290039e-01 7.685803771018981934e-01 9.182727336883544922e-01 8.981095552444458008e-01
6.844408512115478516e-01 7.926370501518249512e-01 9.050507545471191406e-01 9.259139299392700195e-01
7.938240170478820801e-01 8.233761191368103027e-01 9.119919538497924805e-01 9.207149147987365723e-01
7.548722624778747559e-01 7.937345504760742188e-01 8.899629116058349609e-01 8.956046104431152344e-01
8.021703362464904785e-01 7.438108325004577637e-01 8.703736066818237305e-01 8.974610567092895508e-01
8.009194135665893555e-01 7.720188498497009277e-01 8.881655335426330566e-01 8.728784322738647461e-01
8.784075975418090820e-01 8.650929927825927734e-01 9.186549782752990723e-01 9.295690655708312988e-01
8.680852651596069336e-01 8.832893967628479004e-01 9.431653618812561035e-01 9.453226327896118164e-01
8.462857007980346680e-01 8.609691262245178223e-01 8.942359089851379395e-01 9.249765872955322266e-01
8.376923799514770508e-01 8.358582258224487305e-01 8.904145359992980957e-01 9.261760711669921875e-01
8.709328770637512207e-01 7.887477874755859375e-01 9.241425395011901855e-01 9.296694397926330566e-01
8.279656767845153809e-01 7.748749852180480957e-01 8.862713575363159180e-01 9.000169634819030762e-01
8.563460111618041992e-01 7.458221316337585449e-01 8.951045274734497070e-01 8.543584346771240234e-01
8.610252141952514648e-01 7.335591316223144531e-01 9.245308041572570801e-01 9.185441136360168457e-01
8.323066234588623047e-01 7.516540288925170898e-01 8.998093008995056152e-01 8.952327370643615723e-01
7.948448657989501953e-01 6.948317885398864746e-01 8.050377964973449707e-01 8.158713579177856445e-01
7.790300250053405762e-01 7.471261024475097656e-01 8.453317284584045410e-01 8.550352454185485840e-01
8.491153120994567871e-01 7.634525895118713379e-01 9.079712033271789551e-01 8.568304181098937988e-01
9.188755750656127930e-01 7.934243083000183105e-01 9.496177434921264648e-01 8.994910717010498047e-01
9.710053205490112305e-01 8.787677288055419922e-01 9.706959724426269531e-01 9.794499874114990234e-01
9.725328087806701660e-01 8.736782670021057129e-01 9.814584851264953613e-01 9.868090152740478516e-01
9.751377701759338379e-01 9.039696455001831055e-01 9.772709012031555176e-01 9.705924391746520996e-01
9.483182430267333984e-01 8.496472239494323730e-01 9.626836776733398438e-01 9.358976483345031738e-01
9.231966733932495117e-01 8.359617590904235840e-01 9.519153237342834473e-01 9.138518571853637695e-01
9.327404499053955078e-01 8.761016726493835449e-01 9.475851058959960938e-01 9.108360409736633301e-01
9.373148679733276367e-01 8.859360814094543457e-01 9.531969428062438965e-01 9.737626910209655762e-01
9.829215407371520996e-01 8.818616867065429688e-01 9.727991819381713867e-01 9.788120388984680176e-01
9.826437830924987793e-01 8.722248673439025879e-01 9.722158312797546387e-01 9.716607928276062012e-01
9.788174033164978027e-01 8.986929655075073242e-01 9.877413511276245117e-01 9.741368293762207031e-01
9.818885922431945801e-01 8.643152117729187012e-01 9.924055933952331543e-01 9.770608544349670410e-01
9.882700443267822266e-01 8.769986033439636230e-01 9.918766021728515625e-01 9.562094211578369141e-01
9.777415394783020020e-01 6.749112010002136230e-01 9.791417717933654785e-01 9.139102697372436523e-01
9.272224307060241699e-01 7.443046569824218750e-01 9.744472503662109375e-01 9.159891009330749512e-01
9.001554250717163086e-01 7.523368000984191895e-01 9.691793918609619141e-01 8.445144295692443848e-01
8.926973342895507812e-01 7.722532153129577637e-01 9.620309472084045410e-01 9.591158032417297363e-01
8.759359121322631836e-01 7.247124910354614258e-01 9.616364836692810059e-01 9.511100649833679199e-01
9.376370310783386230e-01 7.685124278068542480e-01 9.649193882942199707e-01 9.607127904891967773e-01
9.531584382057189941e-01 8.267947435379028320e-01 9.855077862739562988e-01 9.803106188774108887e-01
9.478718638420104980e-01 8.985007405281066895e-01 9.832441210746765137e-01 9.810103774070739746e-01
9.242241978645324707e-01 8.832200169563293457e-01 9.794355630874633789e-01 9.741839170455932617e-01
9.277314543724060059e-01 9.187288284301757812e-01 9.784733057022094727e-01 9.743656516075134277e-01
9.402601718902587891e-01 8.899363875389099121e-01 9.841411709785461426e-01 9.860761761665344238e-01
9.250909090042114258e-01 9.318993091583251953e-01 9.754166007041931152e-01 9.702104926109313965e-01
9.207035303115844727e-01 8.881617784500122070e-01 9.756558537483215332e-01 9.709432721138000488e-01
9.204983115196228027e-01 9.213860034942626953e-01 9.831656217575073242e-01 9.667202830314636230e-01
9.280421137809753418e-01 8.589950203895568848e-01 9.764823317527770996e-01 9.578360319137573242e-01
8.942930102348327637e-01 8.059636354446411133e-01 9.692425131797790527e-01 9.424070119857788086e-01
9.060688018798828125e-01 7.917661070823669434e-01 9.609940052032470703e-01 9.110532999038696289e-01
9.043933153152465820e-01 7.916872501373291016e-01 9.714676737785339355e-01 9.327053427696228027e-01
8.289085626602172852e-01 8.054516911506652832e-01 9.407606124877929688e-01 8.955859541893005371e-01
8.290398120880126953e-01 8.039542436599731445e-01 9.303500056266784668e-01 8.631688356399536133e-01
8.156768679618835449e-01 8.423922657966613770e-01 9.403362274169921875e-01 8.895415663719177246e-01
7.556274533271789551e-01 7.783793210983276367e-01 9.229919910430908203e-01 8.100062608718872070e-01
6.113254427909851074e-01 5.999448299407958984e-01 6.510394811630249023e-01 7.364957332611083984e-01
5.139672756195068359e-01 5.637655258178710938e-01 6.192799806594848633e-01 6.209638714790344238e-01
4.560686647891998291e-01 4.873766601085662842e-01 7.102718353271484375e-01 4.060901701450347900e-01
5.525911450386047363e-01 5.330203175544738770e-01 7.480452060699462891e-01 5.063159465789794922e-01
6.646443605422973633e-01 6.299261450767517090e-01 7.693871259689331055e-01 5.548278093338012695e-01
5.642494559288024902e-01 6.372659206390380859e-01 5.558542609214782715e-01 4.978411793708801270e-01
6.601774096488952637e-01 7.246893048286437988e-01 6.465522646903991699e-01 6.312937140464782715e-01
6.076248288154602051e-01 6.882693171501159668e-01 6.403967142105102539e-01 5.657019615173339844e-01
5.830532312393188477e-01 7.289879918098449707e-01 8.021966218948364258e-01 6.271809339523315430e-01
5.727280378341674805e-01 6.099534034729003906e-01 8.293973207473754883e-01 6.239081025123596191e-01
6.724824309349060059e-01 7.594631910324096680e-01 8.774747848510742188e-01 8.553841710090637207e-01
7.063572406768798828e-01 7.559027671813964844e-01 8.055210709571838379e-01 7.771007418632507324e-01
6.226887106895446777e-01 7.903375029563903809e-01 7.886673212051391602e-01 7.965227961540222168e-01
6.981331110000610352e-01 7.321459054946899414e-01 6.972441077232360840e-01 7.607515454292297363e-01
6.832330226898193359e-01 7.391836643218994141e-01 7.238655090332031250e-01 7.744011878967285156e-01
6.882701516151428223e-01 8.181178569793701172e-01 7.715094089508056641e-01 7.682287693023681641e-01
6.565729379653930664e-01 8.164166212081909180e-01 8.022502064704895020e-01 7.528882026672363281e-01
6.792382001876831055e-01 7.171568274497985840e-01 8.109598159790039062e-01 7.510287165641784668e-01
6.801369786262512207e-01 6.905966997146606445e-01 7.391752004623413086e-01 5.976970195770263672e-01
6.704305410385131836e-01 7.476701736450195312e-01 7.819465398788452148e-01 6.651818752288818359e-01
6.083007454872131348e-01 5.476125478744506836e-01 7.212320566177368164e-01 5.657939910888671875e-01
5.552308559417724609e-01 5.261710882186889648e-01 6.412348151206970215e-01 5.363883972167968750e-01
5.278841257095336914e-01 6.618939042091369629e-01 7.017294168472290039e-01 4.690707623958587646e-01
3.720993399620056152e-01 4.387340843677520752e-01 7.325380444526672363e-01 3.522064983844757080e-01
3.316990435123443604e-01 4.048194885253906250e-01 6.105779409408569336e-01 3.198679089546203613e-01
2.933925092220306396e-01 3.231514692306518555e-01 4.870244264602661133e-01 2.747554481029510498e-01
3.247198462486267090e-01 2.954497635364532471e-01 5.430116057395935059e-01 4.073656797409057617e-01
2.527188658714294434e-01 1.548931598663330078e-01 4.168491065502166748e-01 3.976585865020751953e-01
1.551239043474197388e-01 2.262985408306121826e-01 2.843658924102783203e-01 2.817599475383758545e-01
1.392369419336318970e-01 1.384449601173400879e-01 2.174126952886581421e-01 1.951038688421249390e-01
1.103010326623916626e-01 9.935968369245529175e-02 1.448978781700134277e-01 1.779190599918365479e-01
7.672344893217086792e-02 1.982380151748657227e-01 1.160368174314498901e-01 1.113236322999000549e-01
4.059019684791564941e-02 7.359922677278518677e-02 8.435565978288650513e-02 8.233124762773513794e-02
