# Supplementary material for: Estimating local protein model quality: prospects for molecular replacement
Source: Acta Crystallogr D Struct Biol. 2020 Mar 3;76(Pt 3):285–90. doi: 10.1107/S2059798320000972 (PMC7057213; doi:10.1107/S2059798320000972)
Supplement: Supplementary file 1 [file d-76-00285-sup1.zip › models/1g68.2j7v_A.B99990001.pdb]

EXPDTA    THEORETICAL MODEL, MODELLER 9.23 2019/11/15 15:26:37
REMARK   6 MODELLER OBJECTIVE FUNCTION:      1451.4866
REMARK   6 MODELLER BEST TEMPLATE % SEQ ID:  17.761
REMARK   6 SEQUENCE: 1g68/1g68.2j7v_A
REMARK   6 ALIGNMENT: 1g68/1g68.2j7v_A.ali
REMARK   6 SCRIPT: ./make_models.py
REMARK   6 TEMPLATE: 2j7v 15:A - 273:A MODELS 3: - 268: AT 17.8%
ATOM      1  N   SER     1     -33.528  48.333  10.441  1.00 56.27           N
ATOM      2  CA  SER     1     -32.837  48.811   9.222  1.00 56.27           C
ATOM      3  CB  SER     1     -31.510  49.492   9.591  1.00 56.27           C
ATOM      4  OG  SER     1     -30.854  49.940   8.414  1.00 56.27           O
ATOM      5  C   SER     1     -32.523  47.674   8.314  1.00 56.27           C
ATOM      6  O   SER     1     -33.364  47.222   7.537  1.00 56.27           O
ATOM      7  N   SER     2     -31.280  47.172   8.405  1.00131.57           N
ATOM      8  CA  SER     2     -30.886  46.100   7.548  1.00131.57           C
ATOM      9  CB  SER     2     -29.434  45.653   7.760  1.00131.57           C
ATOM     10  OG  SER     2     -28.554  46.740   7.518  1.00131.57           O
ATOM     11  C   SER     2     -31.757  44.943   7.880  1.00131.57           C
ATOM     12  O   SER     2     -32.158  44.756   9.028  1.00131.57           O
ATOM     13  N   SER     3     -32.097  44.141   6.857  1.00 94.46           N
ATOM     14  CA  SER     3     -32.944  43.024   7.116  1.00 94.46           C
ATOM     15  CB  SER     3     -34.434  43.411   7.181  1.00 94.46           C
ATOM     16  OG  SER     3     -35.240  42.269   7.433  1.00 94.46           O
ATOM     17  C   SER     3     -32.777  42.085   5.981  1.00 94.46           C
ATOM     18  O   SER     3     -32.382  42.487   4.889  1.00 94.46           O
ATOM     19  N   LYS     4     -33.056  40.789   6.205  1.00110.86           N
ATOM     20  CA  LYS     4     -32.948  39.937   5.067  1.00110.86           C
ATOM     21  CB  LYS     4     -33.052  38.424   5.334  1.00110.86           C
ATOM     22  CG  LYS     4     -31.822  37.834   6.024  1.00110.86           C
ATOM     23  CD  LYS     4     -31.931  36.332   6.300  1.00110.86           C
ATOM     24  CE  LYS     4     -33.207  35.914   7.034  1.00110.86           C
ATOM     25  NZ  LYS     4     -33.181  36.399   8.432  1.00110.86           N
ATOM     26  C   LYS     4     -34.086  40.305   4.196  1.00110.86           C
ATOM     27  O   LYS     4     -35.179  40.592   4.683  1.00110.86           O
ATOM     28  N   PHE     5     -33.857  40.326   2.873  1.00 91.19           N
ATOM     29  CA  PHE     5     -34.964  40.690   2.059  1.00 91.19           C
ATOM     30  CB  PHE     5     -34.576  41.133   0.642  1.00 91.19           C
ATOM     31  CG  PHE     5     -35.704  41.972   0.152  1.00 91.19           C
ATOM     32  CD1 PHE     5     -35.786  43.287   0.550  1.00 91.19           C
ATOM     33  CD2 PHE     5     -36.667  41.466  -0.689  1.00 91.19           C
ATOM     34  CE1 PHE     5     -36.813  44.092   0.119  1.00 91.19           C
ATOM     35  CE2 PHE     5     -37.697  42.268  -1.123  1.00 91.19           C
ATOM     36  CZ  PHE     5     -37.772  43.580  -0.720  1.00 91.19           C
ATOM     37  C   PHE     5     -35.780  39.447   1.991  1.00 91.19           C
ATOM     38  O   PHE     5     -35.452  38.485   1.297  1.00 91.19           O
ATOM     39  N   GLN     6     -36.887  39.463   2.745  1.00 50.45           N
ATOM     40  CA  GLN     6     -37.729  38.326   2.939  1.00 50.45           C
ATOM     41  CB  GLN     6     -38.879  38.675   3.893  1.00 50.45           C
ATOM     42  CG  GLN     6     -38.372  39.107   5.271  1.00 50.45           C
ATOM     43  CD  GLN     6     -39.514  39.784   6.011  1.00 50.45           C
ATOM     44  OE1 GLN     6     -39.303  40.748   6.746  1.00 50.45           O
ATOM     45  NE2 GLN     6     -40.757  39.270   5.816  1.00 50.45           N
ATOM     46  C   GLN     6     -38.320  37.890   1.640  1.00 50.45           C
ATOM     47  O   GLN     6     -38.334  36.700   1.330  1.00 50.45           O
ATOM     48  N   GLN     7     -38.809  38.846   0.831  1.00 32.55           N
ATOM     49  CA  GLN     7     -39.481  38.486  -0.384  1.00 32.55           C
ATOM     50  CB  GLN     7     -40.077  39.711  -1.099  1.00 32.55           C
ATOM     51  CG  GLN     7     -41.178  40.397  -0.285  1.00 32.55           C
ATOM     52  CD  GLN     7     -41.691  41.597  -1.069  1.00 32.55           C
ATOM     53  OE1 GLN     7     -41.469  41.712  -2.273  1.00 32.55           O
ATOM     54  NE2 GLN     7     -42.398  42.521  -0.364  1.00 32.55           N
ATOM     55  C   GLN     7     -38.532  37.821  -1.329  1.00 32.55           C
ATOM     56  O   GLN     7     -38.846  36.779  -1.904  1.00 32.55           O
ATOM     57  N   VAL     8     -37.331  38.399  -1.501  1.00 91.11           N
ATOM     58  CA  VAL     8     -36.381  37.870  -2.436  1.00 91.11           C
ATOM     59  CB  VAL     8     -35.174  38.749  -2.593  1.00 91.11           C
ATOM     60  CG1 VAL     8     -35.632  40.102  -3.165  1.00 91.11           C
ATOM     61  CG2 VAL     8     -34.459  38.860  -1.237  1.00 91.11           C
ATOM     62  C   VAL     8     -35.932  36.522  -1.972  1.00 91.11           C
ATOM     63  O   VAL     8     -35.771  35.601  -2.772  1.00 91.11           O
ATOM     64  N   GLU     9     -35.735  36.371  -0.649  1.00 36.88           N
ATOM     65  CA  GLU     9     -35.261  35.134  -0.100  1.00 36.88           C
ATOM     66  CB  GLU     9     -35.078  35.181   1.429  1.00 36.88           C
ATOM     67  CG  GLU     9     -34.397  33.934   2.002  1.00 36.88           C
ATOM     68  CD  GLU     9     -34.439  34.024   3.522  1.00 36.88           C
ATOM     69  OE1 GLU     9     -35.070  34.982   4.041  1.00 36.88           O
ATOM     70  OE2 GLU     9     -33.843  33.132   4.184  1.00 36.88           O
ATOM     71  C   GLU     9     -36.271  34.071  -0.398  1.00 36.88           C
ATOM     72  O   GLU     9     -35.917  32.925  -0.670  1.00 36.88           O
ATOM     73  N   GLN    10     -37.568  34.419  -0.349  1.00 84.38           N
ATOM     74  CA  GLN    10     -38.584  33.438  -0.592  1.00 84.38           C
ATOM     75  CB  GLN    10     -40.001  34.010  -0.448  1.00 84.38           C
ATOM     76  CG  GLN    10     -40.299  34.528   0.957  1.00 84.38           C
ATOM     77  CD  GLN    10     -41.704  35.104   0.939  1.00 84.38           C
ATOM     78  OE1 GLN    10     -42.181  35.643   1.935  1.00 84.38           O
ATOM     79  NE2 GLN    10     -42.385  34.991  -0.232  1.00 84.38           N
ATOM     80  C   GLN    10     -38.454  32.947  -1.998  1.00 84.38           C
ATOM     81  O   GLN    10     -38.551  31.749  -2.255  1.00 84.38           O
ATOM     82  N   ASP    11     -38.218  33.863  -2.956  1.00 74.99           N
ATOM     83  CA  ASP    11     -38.136  33.438  -4.323  1.00 74.99           C
ATOM     84  CB  ASP    11     -37.921  34.588  -5.320  1.00 74.99           C
ATOM     85  CG  ASP    11     -37.980  33.976  -6.715  1.00 74.99           C
ATOM     86  OD1 ASP    11     -38.461  32.817  -6.828  1.00 74.99           O
ATOM     87  OD2 ASP    11     -37.542  34.654  -7.683  1.00 74.99           O
ATOM     88  C   ASP    11     -36.967  32.525  -4.488  1.00 74.99           C
ATOM     89  O   ASP    11     -37.069  31.486  -5.138  1.00 74.99           O
ATOM     90  N   VAL    12     -35.820  32.877  -3.883  1.00 85.28           N
ATOM     91  CA  VAL    12     -34.644  32.088  -4.090  1.00 85.28           C
ATOM     92  CB  VAL    12     -33.417  32.647  -3.428  1.00 85.28           C
ATOM     93  CG1 VAL    12     -33.524  32.442  -1.910  1.00 85.28           C
ATOM     94  CG2 VAL    12     -32.182  31.995  -4.072  1.00 85.28           C
ATOM     95  C   VAL    12     -34.877  30.711  -3.556  1.00 85.28           C
ATOM     96  O   VAL    12     -34.439  29.728  -4.151  1.00 85.28           O
ATOM     97  N   LYS    13     -35.575  30.589  -2.413  1.00 61.00           N
ATOM     98  CA  LYS    13     -35.764  29.277  -1.877  1.00 61.00           C
ATOM     99  CB  LYS    13     -36.554  29.238  -0.557  1.00 61.00           C
ATOM    100  CG  LYS    13     -38.046  29.527  -0.724  1.00 61.00           C
ATOM    101  CD  LYS    13     -38.884  29.108   0.484  1.00 61.00           C
ATOM    102  CE  LYS    13     -40.389  29.275   0.271  1.00 61.00           C
ATOM    103  NZ  LYS    13     -41.124  28.683   1.412  1.00 61.00           N
ATOM    104  C   LYS    13     -36.556  28.502  -2.876  1.00 61.00           C
ATOM    105  O   LYS    13     -36.278  27.332  -3.131  1.00 61.00           O
ATOM    106  N   ALA    14     -37.558  29.154  -3.489  1.00 26.87           N
ATOM    107  CA  ALA    14     -38.409  28.461  -4.408  1.00 26.87           C
ATOM    108  CB  ALA    14     -39.496  29.371  -5.006  1.00 26.87           C
ATOM    109  C   ALA    14     -37.588  27.943  -5.547  1.00 26.87           C
ATOM    110  O   ALA    14     -37.733  26.790  -5.948  1.00 26.87           O
ATOM    111  N   ILE    15     -36.677  28.770  -6.089  1.00 89.92           N
ATOM    112  CA  ILE    15     -35.934  28.332  -7.234  1.00 89.92           C
ATOM    113  CB  ILE    15     -35.052  29.389  -7.850  1.00 89.92           C
ATOM    114  CG1 ILE    15     -34.489  28.882  -9.191  1.00 89.92           C
ATOM    115  CG2 ILE    15     -33.962  29.792  -6.847  1.00 89.92           C
ATOM    116  CD1 ILE    15     -33.772  29.960 -10.003  1.00 89.92           C
ATOM    117  C   ILE    15     -35.054  27.169  -6.892  1.00 89.92           C
ATOM    118  O   ILE    15     -35.003  26.195  -7.641  1.00 89.92           O
ATOM    119  N   GLU    16     -34.351  27.223  -5.744  1.00104.38           N
ATOM    120  CA  GLU    16     -33.392  26.197  -5.427  1.00104.38           C
ATOM    121  CB  GLU    16     -32.644  26.394  -4.099  1.00104.38           C
ATOM    122  CG  GLU    16     -31.693  25.221  -3.833  1.00104.38           C
ATOM    123  CD  GLU    16     -31.335  25.179  -2.355  1.00104.38           C
ATOM    124  OE1 GLU    16     -31.189  26.269  -1.741  1.00104.38           O
ATOM    125  OE2 GLU    16     -31.200  24.046  -1.820  1.00104.38           O
ATOM    126  C   GLU    16     -34.044  24.861  -5.265  1.00104.38           C
ATOM    127  O   GLU    16     -33.477  23.848  -5.667  1.00104.38           O
ATOM    128  N   VAL    17     -35.240  24.829  -4.653  1.00 96.35           N
ATOM    129  CA  VAL    17     -35.919  23.612  -4.300  1.00 96.35           C
ATOM    130  CB  VAL    17     -37.183  23.846  -3.525  1.00 96.35           C
ATOM    131  CG1 VAL    17     -38.200  24.545  -4.440  1.00 96.35           C
ATOM    132  CG2 VAL    17     -37.677  22.496  -2.978  1.00 96.35           C
ATOM    133  C   VAL    17     -36.292  22.808  -5.505  1.00 96.35           C
ATOM    134  O   VAL    17     -36.290  21.579  -5.451  1.00 96.35           O
ATOM    135  N   SER    18     -36.624  23.475  -6.624  1.00 77.16           N
ATOM    136  CA  SER    18     -37.126  22.786  -7.779  1.00 77.16           C
ATOM    137  CB  SER    18     -37.277  23.713  -8.997  1.00 77.16           C
ATOM    138  OG  SER    18     -37.752  22.978 -10.114  1.00 77.16           O
ATOM    139  C   SER    18     -36.202  21.681  -8.187  1.00 77.16           C
ATOM    140  O   SER    18     -36.625  20.532  -8.301  1.00 77.16           O
ATOM    141  N   LEU    19     -34.909  21.982  -8.393  1.00137.90           N
ATOM    142  CA  LEU    19     -34.017  20.965  -8.868  1.00137.90           C
ATOM    143  CB  LEU    19     -32.766  21.520  -9.571  1.00137.90           C
ATOM    144  CG  LEU    19     -31.814  20.423 -10.080  1.00137.90           C
ATOM    145  CD1 LEU    19     -32.502  19.556 -11.146  1.00137.90           C
ATOM    146  CD2 LEU    19     -30.479  21.011 -10.565  1.00137.90           C
ATOM    147  C   LEU    19     -33.558  20.122  -7.719  1.00137.90           C
ATOM    148  O   LEU    19     -33.668  20.509  -6.557  1.00137.90           O
ATOM    149  N   SER    20     -33.053  18.913  -8.039  1.00 83.04           N
ATOM    150  CA  SER    20     -32.534  18.000  -7.063  1.00 83.04           C
ATOM    151  CB  SER    20     -32.117  16.643  -7.663  1.00 83.04           C
ATOM    152  OG  SER    20     -33.255  15.949  -8.152  1.00 83.04           O
ATOM    153  C   SER    20     -31.298  18.618  -6.491  1.00 83.04           C
ATOM    154  O   SER    20     -30.897  18.306  -5.371  1.00 83.04           O
ATOM    155  N   ALA    21     -30.666  19.531  -7.251  1.00 44.80           N
ATOM    156  CA  ALA    21     -29.453  20.139  -6.793  1.00 44.80           C
ATOM    157  CB  ALA    21     -28.884  21.190  -7.763  1.00 44.80           C
ATOM    158  C   ALA    21     -29.738  20.830  -5.502  1.00 44.80           C
ATOM    159  O   ALA    21     -30.856  21.278  -5.253  1.00 44.80           O
ATOM    160  N   ARG    22     -28.718  20.888  -4.622  1.00 78.08           N
ATOM    161  CA  ARG    22     -28.876  21.552  -3.363  1.00 78.08           C
ATOM    162  CB  ARG    22     -28.512  20.668  -2.156  1.00 78.08           C
ATOM    163  CG  ARG    22     -29.483  19.505  -1.940  1.00 78.08           C
ATOM    164  CD  ARG    22     -29.048  18.519  -0.852  1.00 78.08           C
ATOM    165  NE  ARG    22     -30.101  17.466  -0.754  1.00 78.08           N
ATOM    166  CZ  ARG    22     -29.757  16.162  -0.543  1.00 78.08           C
ATOM    167  NH1 ARG    22     -28.443  15.805  -0.456  1.00 78.08           N
ATOM    168  NH2 ARG    22     -30.729  15.211  -0.420  1.00 78.08           N
ATOM    169  C   ARG    22     -27.936  22.711  -3.373  1.00 78.08           C
ATOM    170  O   ARG    22     -26.768  22.571  -3.733  1.00 78.08           O
ATOM    171  N   ILE    23     -28.422  23.903  -2.980  1.00118.33           N
ATOM    172  CA  ILE    23     -27.534  25.027  -3.010  1.00118.33           C
ATOM    173  CB  ILE    23     -27.888  26.119  -3.966  1.00118.33           C
ATOM    174  CG1 ILE    23     -29.154  26.843  -3.488  1.00118.33           C
ATOM    175  CG2 ILE    23     -28.016  25.502  -5.366  1.00118.33           C
ATOM    176  CD1 ILE    23     -29.340  28.220  -4.123  1.00118.33           C
ATOM    177  C   ILE    23     -27.585  25.709  -1.691  1.00118.33           C
ATOM    178  O   ILE    23     -28.485  25.489  -0.881  1.00118.33           O
ATOM    179  N   GLY    24     -26.567  26.551  -1.453  1.00 37.23           N
ATOM    180  CA  GLY    24     -26.503  27.363  -0.277  1.00 37.23           C
ATOM    181  C   GLY    24     -25.963  28.672  -0.750  1.00 37.23           C
ATOM    182  O   GLY    24     -25.109  28.713  -1.634  1.00 37.23           O
ATOM    183  N   VAL    25     -26.458  29.788  -0.184  1.00106.71           N
ATOM    184  CA  VAL    25     -25.976  31.055  -0.641  1.00106.71           C
ATOM    185  CB  VAL    25     -26.789  31.596  -1.763  1.00106.71           C
ATOM    186  CG1 VAL    25     -28.210  31.758  -1.205  1.00106.71           C
ATOM    187  CG2 VAL    25     -26.161  32.908  -2.267  1.00106.71           C
ATOM    188  C   VAL    25     -26.124  32.050   0.459  1.00106.71           C
ATOM    189  O   VAL    25     -27.008  31.935   1.309  1.00106.71           O
ATOM    190  N   SER    26     -25.237  33.063   0.456  1.00 91.77           N
ATOM    191  CA  SER    26     -25.310  34.123   1.414  1.00 91.77           C
ATOM    192  CB  SER    26     -24.302  33.957   2.563  1.00 91.77           C
ATOM    193  OG  SER    26     -24.523  32.726   3.234  1.00 91.77           O
ATOM    194  C   SER    26     -24.922  35.373   0.688  1.00 91.77           C
ATOM    195  O   SER    26     -23.934  35.384  -0.046  1.00 91.77           O
ATOM    196  N   VAL    27     -25.703  36.460   0.850  1.00109.06           N
ATOM    197  CA  VAL    27     -25.303  37.699   0.243  1.00109.06           C
ATOM    198  CB  VAL    27     -25.991  38.026  -1.050  1.00109.06           C
ATOM    199  CG1 VAL    27     -25.629  36.953  -2.092  1.00109.06           C
ATOM    200  CG2 VAL    27     -27.492  38.170  -0.780  1.00109.06           C
ATOM    201  C   VAL    27     -25.626  38.790   1.206  1.00109.06           C
ATOM    202  O   VAL    27     -26.625  38.718   1.918  1.00109.06           O
ATOM    203  N   LEU    28     -24.763  39.824   1.280  1.00102.51           N
ATOM    204  CA  LEU    28     -25.055  40.905   2.172  1.00102.51           C
ATOM    205  CB  LEU    28     -24.319  40.787   3.528  1.00102.51           C
ATOM    206  CG  LEU    28     -24.693  41.827   4.613  1.00102.51           C
ATOM    207  CD1 LEU    28     -24.018  41.478   5.951  1.00102.51           C
ATOM    208  CD2 LEU    28     -24.375  43.270   4.188  1.00102.51           C
ATOM    209  C   LEU    28     -24.671  42.173   1.479  1.00102.51           C
ATOM    210  O   LEU    28     -23.595  42.277   0.892  1.00102.51           O
ATOM    211  N   ASP    29     -25.571  43.175   1.524  1.00 59.34           N
ATOM    212  CA  ASP    29     -25.312  44.443   0.908  1.00 59.34           C
ATOM    213  CB  ASP    29     -26.584  45.107   0.346  1.00 59.34           C
ATOM    214  CG  ASP    29     -26.196  46.325  -0.484  1.00 59.34           C
ATOM    215  OD1 ASP    29     -25.285  47.083  -0.058  1.00 59.34           O
ATOM    216  OD2 ASP    29     -26.810  46.509  -1.569  1.00 59.34           O
ATOM    217  C   ASP    29     -24.751  45.321   1.976  1.00 59.34           C
ATOM    218  O   ASP    29     -25.373  45.541   3.014  1.00 59.34           O
ATOM    219  N   THR    30     -23.542  45.853   1.734  1.00120.29           N
ATOM    220  CA  THR    30     -22.855  46.620   2.726  1.00120.29           C
ATOM    221  CB  THR    30     -21.535  47.123   2.220  1.00120.29           C
ATOM    222  OG1 THR    30     -21.737  48.006   1.125  1.00120.29           O
ATOM    223  CG2 THR    30     -20.687  45.921   1.770  1.00120.29           C
ATOM    224  C   THR    30     -23.655  47.824   3.109  1.00120.29           C
ATOM    225  O   THR    30     -23.834  48.091   4.297  1.00120.29           O
ATOM    226  N   GLN    31     -24.136  48.606   2.119  1.00104.67           N
ATOM    227  CA  GLN    31     -24.791  49.833   2.475  1.00104.67           C
ATOM    228  CB  GLN    31     -24.959  50.813   1.296  1.00104.67           C
ATOM    229  CG  GLN    31     -25.559  52.152   1.742  1.00104.67           C
ATOM    230  CD  GLN    31     -25.574  53.136   0.578  1.00104.67           C
ATOM    231  OE1 GLN    31     -25.559  52.748  -0.589  1.00104.67           O
ATOM    232  NE2 GLN    31     -25.608  54.456   0.908  1.00104.67           N
ATOM    233  C   GLN    31     -26.143  49.650   3.099  1.00104.67           C
ATOM    234  O   GLN    31     -26.374  50.136   4.205  1.00104.67           O
ATOM    235  N   ASN    32     -27.080  48.942   2.430  1.00118.25           N
ATOM    236  CA  ASN    32     -28.394  48.888   3.009  1.00118.25           C
ATOM    237  CB  ASN    32     -29.567  48.686   2.028  1.00118.25           C
ATOM    238  CG  ASN    32     -29.753  47.250   1.594  1.00118.25           C
ATOM    239  OD1 ASN    32     -28.808  46.526   1.287  1.00118.25           O
ATOM    240  ND2 ASN    32     -31.051  46.844   1.569  1.00118.25           N
ATOM    241  C   ASN    32     -28.455  47.881   4.106  1.00118.25           C
ATOM    242  O   ASN    32     -29.223  48.030   5.053  1.00118.25           O
ATOM    243  N   GLY    33     -27.647  46.811   4.010  1.00 23.54           N
ATOM    244  CA  GLY    33     -27.701  45.812   5.034  1.00 23.54           C
ATOM    245  C   GLY    33     -28.659  44.754   4.591  1.00 23.54           C
ATOM    246  O   GLY    33     -28.995  43.849   5.352  1.00 23.54           O
ATOM    247  N   GLU    34     -29.127  44.841   3.332  1.00 81.90           N
ATOM    248  CA  GLU    34     -30.029  43.847   2.827  1.00 81.90           C
ATOM    249  CB  GLU    34     -30.399  44.081   1.352  1.00 81.90           C
ATOM    250  CG  GLU    34     -31.590  43.278   0.828  1.00 81.90           C
ATOM    251  CD  GLU    34     -31.973  43.893  -0.515  1.00 81.90           C
ATOM    252  OE1 GLU    34     -31.429  44.985  -0.832  1.00 81.90           O
ATOM    253  OE2 GLU    34     -32.808  43.287  -1.237  1.00 81.90           O
ATOM    254  C   GLU    34     -29.291  42.550   2.889  1.00 81.90           C
ATOM    255  O   GLU    34     -28.104  42.497   2.571  1.00 81.90           O
ATOM    256  N   TYR    35     -29.972  41.467   3.322  1.00103.08           N
ATOM    257  CA  TYR    35     -29.289  40.211   3.446  1.00103.08           C
ATOM    258  CB  TYR    35     -28.948  39.881   4.911  1.00103.08           C
ATOM    259  CG  TYR    35     -28.248  38.571   4.942  1.00103.08           C
ATOM    260  CD1 TYR    35     -26.910  38.484   4.636  1.00103.08           C
ATOM    261  CD2 TYR    35     -28.930  37.434   5.292  1.00103.08           C
ATOM    262  CE1 TYR    35     -26.261  37.274   4.664  1.00103.08           C
ATOM    263  CE2 TYR    35     -28.285  36.223   5.321  1.00103.08           C
ATOM    264  CZ  TYR    35     -26.952  36.137   5.005  1.00103.08           C
ATOM    265  OH  TYR    35     -26.293  34.889   5.035  1.00103.08           O
ATOM    266  C   TYR    35     -30.150  39.112   2.892  1.00103.08           C
ATOM    267  O   TYR    35     -31.379  39.182   2.915  1.00103.08           O
ATOM    268  N   TRP    36     -29.489  38.068   2.351  1.00172.82           N
ATOM    269  CA  TRP    36     -30.115  36.919   1.760  1.00172.82           C
ATOM    270  CB  TRP    36     -29.976  36.981   0.237  1.00172.82           C
ATOM    271  CG  TRP    36     -30.312  35.736  -0.521  1.00172.82           C
ATOM    272  CD2 TRP    36     -29.542  35.272  -1.639  1.00172.82           C
ATOM    273  CD1 TRP    36     -31.320  34.842  -0.339  1.00172.82           C
ATOM    274  NE1 TRP    36     -31.226  33.846  -1.276  1.00172.82           N
ATOM    275  CE2 TRP    36     -30.138  34.095  -2.083  1.00172.82           C
ATOM    276  CE3 TRP    36     -28.438  35.792  -2.254  1.00172.82           C
ATOM    277  CZ2 TRP    36     -29.640  33.416  -3.156  1.00172.82           C
ATOM    278  CZ3 TRP    36     -27.918  35.091  -3.318  1.00172.82           C
ATOM    279  CH2 TRP    36     -28.508  33.925  -3.753  1.00172.82           C
ATOM    280  C   TRP    36     -29.384  35.716   2.273  1.00172.82           C
ATOM    281  O   TRP    36     -28.154  35.677   2.249  1.00172.82           O
ATOM    282  N   ASP    37     -30.125  34.701   2.766  1.00 68.98           N
ATOM    283  CA  ASP    37     -29.474  33.542   3.307  1.00 68.98           C
ATOM    284  CB  ASP    37     -29.404  33.549   4.843  1.00 68.98           C
ATOM    285  CG  ASP    37     -28.639  32.318   5.310  1.00 68.98           C
ATOM    286  OD1 ASP    37     -28.075  31.601   4.440  1.00 68.98           O
ATOM    287  OD2 ASP    37     -28.608  32.073   6.547  1.00 68.98           O
ATOM    288  C   ASP    37     -30.287  32.333   2.991  1.00 68.98           C
ATOM    289  O   ASP    37     -31.229  32.021   3.719  1.00 68.98           O
ATOM    290  N   TYR    38     -29.966  31.604   1.908  1.00158.96           N
ATOM    291  CA  TYR    38     -30.704  30.386   1.773  1.00158.96           C
ATOM    292  CB  TYR    38     -31.457  30.210   0.446  1.00158.96           C
ATOM    293  CG  TYR    38     -32.410  29.082   0.673  1.00158.96           C
ATOM    294  CD1 TYR    38     -33.648  29.336   1.218  1.00158.96           C
ATOM    295  CD2 TYR    38     -32.079  27.783   0.365  1.00158.96           C
ATOM    296  CE1 TYR    38     -34.546  28.320   1.442  1.00158.96           C
ATOM    297  CE2 TYR    38     -32.973  26.760   0.588  1.00158.96           C
ATOM    298  CZ  TYR    38     -34.210  27.027   1.125  1.00158.96           C
ATOM    299  OH  TYR    38     -35.129  25.981   1.354  1.00158.96           O
ATOM    300  C   TYR    38     -29.684  29.295   1.851  1.00158.96           C
ATOM    301  O   TYR    38     -28.900  29.101   0.925  1.00158.96           O
ATOM    302  N   ASN    39     -29.685  28.554   2.975  1.00 57.95           N
ATOM    303  CA  ASN    39     -28.767  27.477   3.230  1.00 57.95           C
ATOM    304  CB  ASN    39     -28.936  26.280   2.279  1.00 57.95           C
ATOM    305  CG  ASN    39     -30.150  25.503   2.768  1.00 57.95           C
ATOM    306  OD1 ASN    39     -30.330  25.312   3.970  1.00 57.95           O
ATOM    307  ND2 ASN    39     -31.009  25.045   1.819  1.00 57.95           N
ATOM    308  C   ASN    39     -27.346  27.952   3.181  1.00 57.95           C
ATOM    309  O   ASN    39     -26.441  27.188   2.847  1.00 57.95           O
ATOM    310  N   GLY    40     -27.113  29.222   3.560  1.00 39.25           N
ATOM    311  CA  GLY    40     -25.809  29.829   3.569  1.00 39.25           C
ATOM    312  C   GLY    40     -24.923  29.178   4.591  1.00 39.25           C
ATOM    313  O   GLY    40     -23.708  29.108   4.414  1.00 39.25           O
ATOM    314  N   ASN    41     -25.508  28.766   5.730  1.00 61.62           N
ATOM    315  CA  ASN    41     -24.808  28.166   6.833  1.00 61.62           C
ATOM    316  CB  ASN    41     -25.643  28.124   8.123  1.00 61.62           C
ATOM    317  CG  ASN    41     -25.694  29.551   8.647  1.00 61.62           C
ATOM    318  OD1 ASN    41     -24.846  30.375   8.309  1.00 61.62           O
ATOM    319  ND2 ASN    41     -26.706  29.854   9.502  1.00 61.62           N
ATOM    320  C   ASN    41     -24.353  26.772   6.521  1.00 61.62           C
ATOM    321  O   ASN    41     -23.390  26.288   7.114  1.00 61.62           O
ATOM    322  N   GLN    42     -25.044  26.077   5.601  1.00125.78           N
ATOM    323  CA  GLN    42     -24.758  24.695   5.337  1.00125.78           C
ATOM    324  CB  GLN    42     -25.713  24.075   4.305  1.00125.78           C
ATOM    325  CG  GLN    42     -25.582  22.558   4.181  1.00125.78           C
ATOM    326  CD  GLN    42     -26.519  21.908   5.191  1.00125.78           C
ATOM    327  OE1 GLN    42     -27.475  21.234   4.812  1.00125.78           O
ATOM    328  NE2 GLN    42     -26.246  22.110   6.509  1.00125.78           N
ATOM    329  C   GLN    42     -23.354  24.513   4.833  1.00125.78           C
ATOM    330  O   GLN    42     -22.789  25.366   4.151  1.00125.78           O
ATOM    331  N   ARG    43     -22.761  23.361   5.209  1.00141.93           N
ATOM    332  CA  ARG    43     -21.430  22.950   4.863  1.00141.93           C
ATOM    333  CB  ARG    43     -20.929  21.910   5.872  1.00141.93           C
ATOM    334  CG  ARG    43     -19.741  21.062   5.441  1.00141.93           C
ATOM    335  CD  ARG    43     -19.512  19.929   6.440  1.00141.93           C
ATOM    336  NE  ARG    43     -18.552  18.958   5.851  1.00141.93           N
ATOM    337  CZ  ARG    43     -18.151  17.898   6.609  1.00141.93           C
ATOM    338  NH1 ARG    43     -18.580  17.791   7.901  1.00141.93           N
ATOM    339  NH2 ARG    43     -17.332  16.945   6.078  1.00141.93           N
ATOM    340  C   ARG    43     -21.427  22.334   3.494  1.00141.93           C
ATOM    341  O   ARG    43     -22.281  21.511   3.169  1.00141.93           O
ATOM    342  N   PHE    44     -20.433  22.712   2.661  1.00 70.27           N
ATOM    343  CA  PHE    44     -20.319  22.207   1.318  1.00 70.27           C
ATOM    344  CB  PHE    44     -20.689  23.229   0.222  1.00 70.27           C
ATOM    345  CG  PHE    44     -22.166  23.424   0.147  1.00 70.27           C
ATOM    346  CD1 PHE    44     -22.819  24.286   0.998  1.00 70.27           C
ATOM    347  CD2 PHE    44     -22.895  22.746  -0.803  1.00 70.27           C
ATOM    348  CE1 PHE    44     -24.181  24.455   0.905  1.00 70.27           C
ATOM    349  CE2 PHE    44     -24.257  22.912  -0.900  1.00 70.27           C
ATOM    350  CZ  PHE    44     -24.904  23.769  -0.042  1.00 70.27           C
ATOM    351  C   PHE    44     -18.884  21.885   1.057  1.00 70.27           C
ATOM    352  O   PHE    44     -17.988  22.317   1.780  1.00 70.27           O
ATOM    353  N   PRO    45     -18.655  21.113   0.027  1.00 89.45           N
ATOM    354  CA  PRO    45     -17.315  20.826  -0.375  1.00 89.45           C
ATOM    355  CD  PRO    45     -19.597  20.100  -0.416  1.00 89.45           C
ATOM    356  CB  PRO    45     -17.424  19.760  -1.458  1.00 89.45           C
ATOM    357  CG  PRO    45     -18.740  19.034  -1.121  1.00 89.45           C
ATOM    358  C   PRO    45     -16.784  22.130  -0.858  1.00 89.45           C
ATOM    359  O   PRO    45     -17.483  22.815  -1.602  1.00 89.45           O
ATOM    360  N   LEU    46     -15.561  22.482  -0.441  1.00116.69           N
ATOM    361  CA  LEU    46     -14.899  23.708  -0.773  1.00116.69           C
ATOM    362  CB  LEU    46     -13.512  23.775  -0.112  1.00116.69           C
ATOM    363  CG  LEU    46     -13.414  24.594   1.171  1.00116.69           C
ATOM    364  CD1 LEU    46     -12.106  24.308   1.931  1.00116.69           C
ATOM    365  CD2 LEU    46     -13.500  26.077   0.777  1.00116.69           C
ATOM    366  C   LEU    46     -14.594  23.822  -2.223  1.00116.69           C
ATOM    367  O   LEU    46     -14.802  24.880  -2.810  1.00116.69           O
ATOM    368  N   THR    47     -14.081  22.741  -2.834  1.00202.56           N
ATOM    369  CA  THR    47     -13.537  22.854  -4.153  1.00202.56           C
ATOM    370  CB  THR    47     -14.485  23.092  -5.315  1.00202.56           C
ATOM    371  OG1 THR    47     -15.081  24.379  -5.297  1.00202.56           O
ATOM    372  CG2 THR    47     -15.568  22.002  -5.271  1.00202.56           C
ATOM    373  C   THR    47     -12.491  23.925  -4.052  1.00202.56           C
ATOM    374  O   THR    47     -11.897  24.116  -2.992  1.00202.56           O
ATOM    375  N   SER    48     -12.223  24.645  -5.153  1.00121.89           N
ATOM    376  CA  SER    48     -11.178  25.630  -5.214  1.00121.89           C
ATOM    377  CB  SER    48     -10.899  26.105  -6.649  1.00121.89           C
ATOM    378  OG  SER    48      -9.860  27.071  -6.640  1.00121.89           O
ATOM    379  C   SER    48     -11.485  26.862  -4.407  1.00121.89           C
ATOM    380  O   SER    48     -10.622  27.724  -4.256  1.00121.89           O
ATOM    381  N   THR    49     -12.706  27.002  -3.863  1.00 67.93           N
ATOM    382  CA  THR    49     -13.036  28.205  -3.143  1.00 67.93           C
ATOM    383  CB  THR    49     -14.466  28.303  -2.692  1.00 67.93           C
ATOM    384  OG1 THR    49     -14.798  27.249  -1.801  1.00 67.93           O
ATOM    385  CG2 THR    49     -15.369  28.279  -3.937  1.00 67.93           C
ATOM    386  C   THR    49     -12.148  28.327  -1.942  1.00 67.93           C
ATOM    387  O   THR    49     -11.916  29.429  -1.447  1.00 67.93           O
ATOM    388  N   PHE    50     -11.624  27.197  -1.437  1.00 84.97           N
ATOM    389  CA  PHE    50     -10.787  27.212  -0.269  1.00 84.97           C
ATOM    390  CB  PHE    50     -10.278  25.830   0.189  1.00 84.97           C
ATOM    391  CG  PHE    50      -9.334  26.137   1.303  1.00 84.97           C
ATOM    392  CD1 PHE    50      -9.802  26.495   2.547  1.00 84.97           C
ATOM    393  CD2 PHE    50      -7.974  26.103   1.091  1.00 84.97           C
ATOM    394  CE1 PHE    50      -8.929  26.798   3.566  1.00 84.97           C
ATOM    395  CE2 PHE    50      -7.096  26.404   2.106  1.00 84.97           C
ATOM    396  CZ  PHE    50      -7.574  26.755   3.347  1.00 84.97           C
ATOM    397  C   PHE    50      -9.579  28.066  -0.519  1.00 84.97           C
ATOM    398  O   PHE    50      -9.043  28.684   0.400  1.00 84.97           O
ATOM    399  N   LYS    51      -9.112  28.137  -1.775  1.00137.21           N
ATOM    400  CA  LYS    51      -7.897  28.841  -2.072  1.00137.21           C
ATOM    401  CB  LYS    51      -7.535  28.860  -3.568  1.00137.21           C
ATOM    402  CG  LYS    51      -6.965  27.547  -4.112  1.00137.21           C
ATOM    403  CD  LYS    51      -7.993  26.436  -4.326  1.00137.21           C
ATOM    404  CE  LYS    51      -7.379  25.159  -4.902  1.00137.21           C
ATOM    405  NZ  LYS    51      -6.786  25.437  -6.229  1.00137.21           N
ATOM    406  C   LYS    51      -7.973  30.266  -1.596  1.00137.21           C
ATOM    407  O   LYS    51      -6.937  30.858  -1.298  1.00137.21           O
ATOM    408  N   THR    52      -9.176  30.876  -1.547  1.00117.38           N
ATOM    409  CA  THR    52      -9.296  32.246  -1.110  1.00117.38           C
ATOM    410  CB  THR    52     -10.713  32.732  -1.115  1.00117.38           C
ATOM    411  OG1 THR    52     -11.490  31.980  -0.195  1.00117.38           O
ATOM    412  CG2 THR    52     -11.282  32.576  -2.530  1.00117.38           C
ATOM    413  C   THR    52      -8.797  32.404   0.303  1.00117.38           C
ATOM    414  O   THR    52      -7.968  33.269   0.584  1.00117.38           O
ATOM    415  N   ILE    53      -9.262  31.546   1.231  1.00 89.96           N
ATOM    416  CA  ILE    53      -8.907  31.630   2.622  1.00 89.96           C
ATOM    417  CB  ILE    53      -9.520  30.530   3.438  1.00 89.96           C
ATOM    418  CG1 ILE    53     -11.048  30.496   3.261  1.00 89.96           C
ATOM    419  CG2 ILE    53      -9.063  30.732   4.892  1.00 89.96           C
ATOM    420  CD1 ILE    53     -11.497  29.959   1.898  1.00 89.96           C
ATOM    421  C   ILE    53      -7.424  31.448   2.734  1.00 89.96           C
ATOM    422  O   ILE    53      -6.761  32.099   3.542  1.00 89.96           O
ATOM    423  N   ALA    54      -6.871  30.521   1.929  1.00 36.99           N
ATOM    424  CA  ALA    54      -5.468  30.237   1.959  1.00 36.99           C
ATOM    425  CB  ALA    54      -5.060  29.141   0.959  1.00 36.99           C
ATOM    426  C   ALA    54      -4.718  31.476   1.587  1.00 36.99           C
ATOM    427  O   ALA    54      -3.713  31.797   2.216  1.00 36.99           O
ATOM    428  N   CYS    55      -5.200  32.219   0.571  1.00 40.43           N
ATOM    429  CA  CYS    55      -4.514  33.391   0.100  1.00 40.43           C
ATOM    430  CB  CYS    55      -5.194  34.038  -1.117  1.00 40.43           C
ATOM    431  SG  CYS    55      -4.239  35.441  -1.766  1.00 40.43           S
ATOM    432  C   CYS    55      -4.455  34.410   1.196  1.00 40.43           C
ATOM    433  O   CYS    55      -3.441  35.085   1.368  1.00 40.43           O
ATOM    434  N   ALA    56      -5.543  34.555   1.973  1.00 30.94           N
ATOM    435  CA  ALA    56      -5.545  35.510   3.043  1.00 30.94           C
ATOM    436  CB  ALA    56      -6.872  35.550   3.822  1.00 30.94           C
ATOM    437  C   ALA    56      -4.461  35.109   3.995  1.00 30.94           C
ATOM    438  O   ALA    56      -3.739  35.956   4.519  1.00 30.94           O
ATOM    439  N   LYS    57      -4.314  33.791   4.229  1.00158.26           N
ATOM    440  CA  LYS    57      -3.325  33.277   5.131  1.00158.26           C
ATOM    441  CB  LYS    57      -3.353  31.741   5.215  1.00158.26           C
ATOM    442  CG  LYS    57      -2.462  31.157   6.313  1.00158.26           C
ATOM    443  CD  LYS    57      -3.061  31.280   7.715  1.00158.26           C
ATOM    444  CE  LYS    57      -3.351  32.719   8.146  1.00158.26           C
ATOM    445  NZ  LYS    57      -2.088  33.408   8.483  1.00158.26           N
ATOM    446  C   LYS    57      -1.959  33.645   4.621  1.00158.26           C
ATOM    447  O   LYS    57      -1.090  34.021   5.406  1.00158.26           O
ATOM    448  N   LEU    58      -1.724  33.544   3.292  1.00160.65           N
ATOM    449  CA  LEU    58      -0.413  33.847   2.770  1.00160.65           C
ATOM    450  CB  LEU    58      -0.250  33.765   1.236  1.00160.65           C
ATOM    451  CG  LEU    58      -0.165  32.368   0.605  1.00160.65           C
ATOM    452  CD1 LEU    58       1.007  31.569   1.197  1.00160.65           C
ATOM    453  CD2 LEU    58      -1.515  31.648   0.610  1.00160.65           C
ATOM    454  C   LEU    58      -0.053  35.272   3.055  1.00160.65           C
ATOM    455  O   LEU    58       1.034  35.556   3.552  1.00160.65           O
ATOM    456  N   LEU    59      -0.970  36.209   2.758  1.00 96.34           N
ATOM    457  CA  LEU    59      -0.715  37.616   2.902  1.00 96.34           C
ATOM    458  CB  LEU    59      -1.866  38.493   2.366  1.00 96.34           C
ATOM    459  CG  LEU    59      -1.957  38.563   0.825  1.00 96.34           C
ATOM    460  CD1 LEU    59      -2.137  37.181   0.180  1.00 96.34           C
ATOM    461  CD2 LEU    59      -3.045  39.557   0.386  1.00 96.34           C
ATOM    462  C   LEU    59      -0.480  37.949   4.338  1.00 96.34           C
ATOM    463  O   LEU    59       0.284  38.861   4.651  1.00 96.34           O
ATOM    464  N   TYR    60      -1.156  37.233   5.249  1.00 81.45           N
ATOM    465  CA  TYR    60      -1.028  37.482   6.654  1.00 81.45           C
ATOM    466  CB  TYR    60      -1.936  36.533   7.455  1.00 81.45           C
ATOM    467  CG  TYR    60      -2.007  37.002   8.862  1.00 81.45           C
ATOM    468  CD1 TYR    60      -2.884  38.002   9.213  1.00 81.45           C
ATOM    469  CD2 TYR    60      -1.212  36.437   9.829  1.00 81.45           C
ATOM    470  CE1 TYR    60      -2.961  38.440  10.513  1.00 81.45           C
ATOM    471  CE2 TYR    60      -1.283  36.870  11.130  1.00 81.45           C
ATOM    472  CZ  TYR    60      -2.157  37.874  11.472  1.00 81.45           C
ATOM    473  OH  TYR    60      -2.232  38.321  12.808  1.00 81.45           O
ATOM    474  C   TYR    60       0.400  37.217   7.032  1.00 81.45           C
ATOM    475  O   TYR    60       1.024  38.000   7.747  1.00 81.45           O
ATOM    476  N   ASP    61       0.961  36.100   6.532  1.00 31.88           N
ATOM    477  CA  ASP    61       2.310  35.728   6.845  1.00 31.88           C
ATOM    478  CB  ASP    61       2.729  34.408   6.182  1.00 31.88           C
ATOM    479  CG  ASP    61       1.907  33.286   6.793  1.00 31.88           C
ATOM    480  OD1 ASP    61       1.355  33.489   7.907  1.00 31.88           O
ATOM    481  OD2 ASP    61       1.821  32.208   6.147  1.00 31.88           O
ATOM    482  C   ASP    61       3.222  36.783   6.304  1.00 31.88           C
ATOM    483  O   ASP    61       4.200  37.158   6.946  1.00 31.88           O
ATOM    484  N   ALA    62       2.917  37.285   5.093  1.00 31.50           N
ATOM    485  CA  ALA    62       3.741  38.268   4.451  1.00 31.50           C
ATOM    486  CB  ALA    62       3.227  38.662   3.055  1.00 31.50           C
ATOM    487  C   ALA    62       3.768  39.516   5.274  1.00 31.50           C
ATOM    488  O   ALA    62       4.826  40.117   5.452  1.00 31.50           O
ATOM    489  N   GLU    63       2.610  39.944   5.812  1.00 79.12           N
ATOM    490  CA  GLU    63       2.629  41.160   6.569  1.00 79.12           C
ATOM    491  CB  GLU    63       1.262  41.613   7.107  1.00 79.12           C
ATOM    492  CG  GLU    63       1.347  43.022   7.703  1.00 79.12           C
ATOM    493  CD  GLU    63       0.098  43.320   8.519  1.00 79.12           C
ATOM    494  OE1 GLU    63      -1.021  42.999   8.039  1.00 79.12           O
ATOM    495  OE2 GLU    63       0.252  43.886   9.634  1.00 79.12           O
ATOM    496  C   GLU    63       3.502  40.948   7.762  1.00 79.12           C
ATOM    497  O   GLU    63       4.264  41.831   8.153  1.00 79.12           O
ATOM    498  N   GLN    64       3.408  39.752   8.370  1.00 49.71           N
ATOM    499  CA  GLN    64       4.154  39.443   9.554  1.00 49.71           C
ATOM    500  CB  GLN    64       3.794  38.082  10.166  1.00 49.71           C
ATOM    501  CG  GLN    64       2.368  38.013  10.710  1.00 49.71           C
ATOM    502  CD  GLN    64       2.207  36.655  11.375  1.00 49.71           C
ATOM    503  OE1 GLN    64       2.780  36.398  12.433  1.00 49.71           O
ATOM    504  NE2 GLN    64       1.416  35.752  10.738  1.00 49.71           N
ATOM    505  C   GLN    64       5.617  39.424   9.243  1.00 49.71           C
ATOM    506  O   GLN    64       6.433  39.832  10.065  1.00 49.71           O
ATOM    507  N   GLY    65       6.000  38.959   8.042  1.00 22.99           N
ATOM    508  CA  GLY    65       7.399  38.863   7.748  1.00 22.99           C
ATOM    509  C   GLY    65       7.780  37.424   7.891  1.00 22.99           C
ATOM    510  O   GLY    65       8.937  37.052   7.699  1.00 22.99           O
ATOM    511  N   LYS    66       6.796  36.576   8.240  1.00 77.58           N
ATOM    512  CA  LYS    66       7.027  35.170   8.397  1.00 77.58           C
ATOM    513  CB  LYS    66       5.786  34.410   8.884  1.00 77.58           C
ATOM    514  CG  LYS    66       5.384  34.758  10.317  1.00 77.58           C
ATOM    515  CD  LYS    66       3.976  34.281  10.667  1.00 77.58           C
ATOM    516  CE  LYS    66       3.805  32.764  10.563  1.00 77.58           C
ATOM    517  NZ  LYS    66       2.384  32.396  10.764  1.00 77.58           N
ATOM    518  C   LYS    66       7.421  34.612   7.069  1.00 77.58           C
ATOM    519  O   LYS    66       8.234  33.695   6.991  1.00 77.58           O
ATOM    520  N   VAL    67       6.823  35.128   5.980  1.00 43.92           N
ATOM    521  CA  VAL    67       7.205  34.653   4.682  1.00 43.92           C
ATOM    522  CB  VAL    67       6.196  33.745   4.048  1.00 43.92           C
ATOM    523  CG1 VAL    67       6.737  33.320   2.676  1.00 43.92           C
ATOM    524  CG2 VAL    67       5.937  32.557   4.992  1.00 43.92           C
ATOM    525  C   VAL    67       7.391  35.849   3.804  1.00 43.92           C
ATOM    526  O   VAL    67       6.814  36.907   4.047  1.00 43.92           O
ATOM    527  N   ASN    68       8.235  35.713   2.760  1.00 65.59           N
ATOM    528  CA  ASN    68       8.486  36.806   1.866  1.00 65.59           C
ATOM    529  CB  ASN    68       9.978  37.044   1.568  1.00 65.59           C
ATOM    530  CG  ASN    68      10.686  37.558   2.808  1.00 65.59           C
ATOM    531  OD1 ASN    68      10.056  37.890   3.810  1.00 65.59           O
ATOM    532  ND2 ASN    68      12.042  37.640   2.731  1.00 65.59           N
ATOM    533  C   ASN    68       7.910  36.445   0.539  1.00 65.59           C
ATOM    534  O   ASN    68       7.779  35.274   0.190  1.00 65.59           O
ATOM    535  N   PRO    69       7.539  37.453  -0.198  1.00319.36           N
ATOM    536  CA  PRO    69       7.134  37.231  -1.554  1.00319.36           C
ATOM    537  CD  PRO    69       6.856  38.590   0.398  1.00319.36           C
ATOM    538  CB  PRO    69       6.425  38.510  -1.992  1.00319.36           C
ATOM    539  CG  PRO    69       5.872  39.085  -0.675  1.00319.36           C
ATOM    540  C   PRO    69       8.452  36.989  -2.208  1.00319.36           C
ATOM    541  O   PRO    69       9.451  37.248  -1.577  1.00319.36           O
ATOM    542  N   ASN    70       8.575  36.429  -3.402  1.00264.95           N
ATOM    543  CA  ASN    70       9.906  36.352  -3.952  1.00264.95           C
ATOM    544  CB  ASN    70      10.603  37.723  -4.036  1.00264.95           C
ATOM    545  CG  ASN    70      11.849  37.567  -4.898  1.00264.95           C
ATOM    546  OD1 ASN    70      11.767  37.167  -6.059  1.00264.95           O
ATOM    547  ND2 ASN    70      13.037  37.880  -4.316  1.00264.95           N
ATOM    548  C   ASN    70      10.806  35.411  -3.183  1.00264.95           C
ATOM    549  O   ASN    70      11.927  35.148  -3.618  1.00264.95           O
ATOM    550  N   SER    71      10.371  34.828  -2.049  1.00112.56           N
ATOM    551  CA  SER    71      11.248  33.852  -1.461  1.00112.56           C
ATOM    552  CB  SER    71      10.880  33.449  -0.020  1.00112.56           C
ATOM    553  OG  SER    71      11.072  34.546   0.862  1.00112.56           O
ATOM    554  C   SER    71      11.043  32.673  -2.344  1.00112.56           C
ATOM    555  O   SER    71      10.026  32.602  -3.031  1.00112.56           O
ATOM    556  N   THR    72      11.977  31.708  -2.378  1.00111.17           N
ATOM    557  CA  THR    72      11.738  30.685  -3.347  1.00111.17           C
ATOM    558  CB  THR    72      12.941  30.347  -4.172  1.00111.17           C
ATOM    559  OG1 THR    72      12.552  29.506  -5.243  1.00111.17           O
ATOM    560  CG2 THR    72      13.996  29.658  -3.292  1.00111.17           C
ATOM    561  C   THR    72      11.219  29.449  -2.692  1.00111.17           C
ATOM    562  O   THR    72      11.698  29.024  -1.641  1.00111.17           O
ATOM    563  N   VAL    73      10.177  28.861  -3.317  1.00 98.96           N
ATOM    564  CA  VAL    73       9.571  27.652  -2.840  1.00 98.96           C
ATOM    565  CB  VAL    73       8.085  27.743  -2.672  1.00 98.96           C
ATOM    566  CG1 VAL    73       7.778  28.794  -1.594  1.00 98.96           C
ATOM    567  CG2 VAL    73       7.462  28.049  -4.043  1.00 98.96           C
ATOM    568  C   VAL    73       9.826  26.607  -3.879  1.00 98.96           C
ATOM    569  O   VAL    73       9.789  26.889  -5.076  1.00 98.96           O
ATOM    570  N   GLU    74      10.095  25.360  -3.449  1.00 75.37           N
ATOM    571  CA  GLU    74      10.393  24.350  -4.420  1.00 75.37           C
ATOM    572  CB  GLU    74      11.455  23.326  -3.979  1.00 75.37           C
ATOM    573  CG  GLU    74      12.845  23.914  -3.732  1.00 75.37           C
ATOM    574  CD  GLU    74      12.899  24.389  -2.287  1.00 75.37           C
ATOM    575  OE1 GLU    74      11.812  24.510  -1.661  1.00 75.37           O
ATOM    576  OE2 GLU    74      14.030  24.630  -1.787  1.00 75.37           O
ATOM    577  C   GLU    74       9.156  23.571  -4.691  1.00 75.37           C
ATOM    578  O   GLU    74       8.345  23.322  -3.799  1.00 75.37           O
ATOM    579  N   ILE    75       8.982  23.166  -5.961  1.00114.65           N
ATOM    580  CA  ILE    75       7.845  22.364  -6.269  1.00114.65           C
ATOM    581  CB  ILE    75       7.291  22.584  -7.654  1.00114.65           C
ATOM    582  CG1 ILE    75       6.072  21.673  -7.870  1.00114.65           C
ATOM    583  CG2 ILE    75       8.412  22.442  -8.701  1.00114.65           C
ATOM    584  CD1 ILE    75       5.262  22.024  -9.113  1.00114.65           C
ATOM    585  C   ILE    75       8.287  20.949  -6.121  1.00114.65           C
ATOM    586  O   ILE    75       8.867  20.338  -7.019  1.00114.65           O
ATOM    587  N   LYS    76       8.007  20.400  -4.929  1.00120.25           N
ATOM    588  CA  LYS    76       8.379  19.062  -4.606  1.00120.25           C
ATOM    589  CB  LYS    76       8.117  18.702  -3.135  1.00120.25           C
ATOM    590  CG  LYS    76       8.960  19.503  -2.144  1.00120.25           C
ATOM    591  CD  LYS    76      10.463  19.317  -2.349  1.00120.25           C
ATOM    592  CE  LYS    76      11.320  20.034  -1.305  1.00120.25           C
ATOM    593  NZ  LYS    76      11.933  19.049  -0.386  1.00120.25           N
ATOM    594  C   LYS    76       7.515  18.167  -5.421  1.00120.25           C
ATOM    595  O   LYS    76       6.431  18.553  -5.853  1.00120.25           O
ATOM    596  N   LYS    77       7.994  16.936  -5.658  1.00 90.44           N
ATOM    597  CA  LYS    77       7.252  15.995  -6.438  1.00 90.44           C
ATOM    598  CB  LYS    77       7.994  14.660  -6.622  1.00 90.44           C
ATOM    599  CG  LYS    77       9.326  14.789  -7.368  1.00 90.44           C
ATOM    600  CD  LYS    77      10.447  15.429  -6.546  1.00 90.44           C
ATOM    601  CE  LYS    77      11.310  14.409  -5.798  1.00 90.44           C
ATOM    602  NZ  LYS    77      12.424  15.092  -5.101  1.00 90.44           N
ATOM    603  C   LYS    77       5.968  15.712  -5.720  1.00 90.44           C
ATOM    604  O   LYS    77       4.923  15.540  -6.345  1.00 90.44           O
ATOM    605  N   ALA    78       6.024  15.657  -4.374  1.00 42.41           N
ATOM    606  CA  ALA    78       4.891  15.340  -3.545  1.00 42.41           C
ATOM    607  CB  ALA    78       5.254  15.256  -2.054  1.00 42.41           C
ATOM    608  C   ALA    78       3.814  16.378  -3.683  1.00 42.41           C
ATOM    609  O   ALA    78       2.629  16.050  -3.685  1.00 42.41           O
ATOM    610  N   ASP    79       4.205  17.664  -3.770  1.00 58.82           N
ATOM    611  CA  ASP    79       3.289  18.772  -3.852  1.00 58.82           C
ATOM    612  CB  ASP    79       3.977  20.139  -3.739  1.00 58.82           C
ATOM    613  CG  ASP    79       4.301  20.367  -2.273  1.00 58.82           C
ATOM    614  OD1 ASP    79       3.368  20.227  -1.438  1.00 58.82           O
ATOM    615  OD2 ASP    79       5.479  20.697  -1.969  1.00 58.82           O
ATOM    616  C   ASP    79       2.550  18.763  -5.154  1.00 58.82           C
ATOM    617  O   ASP    79       1.440  19.286  -5.247  1.00 58.82           O
ATOM    618  N   LEU    80       3.167  18.186  -6.199  1.00 67.17           N
ATOM    619  CA  LEU    80       2.633  18.172  -7.531  1.00 67.17           C
ATOM    620  CB  LEU    80       3.435  17.242  -8.457  1.00 67.17           C
ATOM    621  CG  LEU    80       4.894  17.666  -8.663  1.00 67.17           C
ATOM    622  CD1 LEU    80       5.648  16.671  -9.560  1.00 67.17           C
ATOM    623  CD2 LEU    80       4.956  19.100  -9.199  1.00 67.17           C
ATOM    624  C   LEU    80       1.251  17.601  -7.526  1.00 67.17           C
ATOM    625  O   LEU    80       0.975  16.602  -6.864  1.00 67.17           O
ATOM    626  N   VAL    81       0.338  18.259  -8.273  1.00 62.91           N
ATOM    627  CA  VAL    81      -0.998  17.773  -8.456  1.00 62.91           C
ATOM    628  CB  VAL    81      -1.999  18.372  -7.516  1.00 62.91           C
ATOM    629  CG1 VAL    81      -3.421  18.053  -8.002  1.00 62.91           C
ATOM    630  CG2 VAL    81      -1.710  17.760  -6.138  1.00 62.91           C
ATOM    631  C   VAL    81      -1.387  18.097  -9.860  1.00 62.91           C
ATOM    632  O   VAL    81      -0.891  19.058 -10.445  1.00 62.91           O
ATOM    633  N   THR    82      -2.270  17.270 -10.451  1.00122.84           N
ATOM    634  CA  THR    82      -2.705  17.494 -11.793  1.00122.84           C
ATOM    635  CB  THR    82      -3.040  16.226 -12.528  1.00122.84           C
ATOM    636  OG1 THR    82      -3.289  16.494 -13.900  1.00122.84           O
ATOM    637  CG2 THR    82      -4.273  15.584 -11.872  1.00122.84           C
ATOM    638  C   THR    82      -3.927  18.340 -11.717  1.00122.84           C
ATOM    639  O   THR    82      -4.327  18.757 -10.631  1.00122.84           O
ATOM    640  N   TYR    83      -4.533  18.622 -12.886  1.00202.89           N
ATOM    641  CA  TYR    83      -5.728  19.410 -12.978  1.00202.89           C
ATOM    642  CB  TYR    83      -6.836  18.927 -12.027  1.00202.89           C
ATOM    643  CG  TYR    83      -8.087  19.679 -12.328  1.00202.89           C
ATOM    644  CD1 TYR    83      -8.312  20.921 -11.782  1.00202.89           C
ATOM    645  CD2 TYR    83      -9.035  19.143 -13.171  1.00202.89           C
ATOM    646  CE1 TYR    83      -9.468  21.611 -12.063  1.00202.89           C
ATOM    647  CE2 TYR    83     -10.195  19.828 -13.455  1.00202.89           C
ATOM    648  CZ  TYR    83     -10.412  21.066 -12.899  1.00202.89           C
ATOM    649  OH  TYR    83     -11.597  21.776 -13.185  1.00202.89           O
ATOM    650  C   TYR    83      -5.387  20.816 -12.595  1.00202.89           C
ATOM    651  O   TYR    83      -4.850  21.062 -11.524  1.00202.89           O
ATOM    652  N   SER    84      -5.652  21.779 -13.498  1.00202.78           N
ATOM    653  CA  SER    84      -5.495  23.202 -13.317  1.00202.78           C
ATOM    654  CB  SER    84      -6.595  23.823 -12.438  1.00202.78           C
ATOM    655  OG  SER    84      -7.858  23.689 -13.073  1.00202.78           O
ATOM    656  C   SER    84      -4.163  23.648 -12.766  1.00202.78           C
ATOM    657  O   SER    84      -4.166  24.275 -11.713  1.00202.78           O
ATOM    658  N   PRO    85      -3.010  23.318 -13.289  1.00159.41           N
ATOM    659  CA  PRO    85      -1.865  24.020 -12.759  1.00159.41           C
ATOM    660  CD  PRO    85      -2.710  21.899 -13.407  1.00159.41           C
ATOM    661  CB  PRO    85      -1.035  22.962 -12.040  1.00159.41           C
ATOM    662  CG  PRO    85      -1.275  21.711 -12.896  1.00159.41           C
ATOM    663  C   PRO    85      -1.057  24.579 -13.895  1.00159.41           C
ATOM    664  O   PRO    85      -1.126  24.016 -14.986  1.00159.41           O
ATOM    665  N   VAL    86      -0.318  25.686 -13.693  1.00146.21           N
ATOM    666  CA  VAL    86       0.698  26.111 -14.618  1.00146.21           C
ATOM    667  CB  VAL    86       0.924  27.594 -14.569  1.00146.21           C
ATOM    668  CG1 VAL    86      -0.367  28.289 -15.033  1.00146.21           C
ATOM    669  CG2 VAL    86       1.355  27.984 -13.145  1.00146.21           C
ATOM    670  C   VAL    86       1.997  25.428 -14.264  1.00146.21           C
ATOM    671  O   VAL    86       2.751  24.982 -15.127  1.00146.21           O
ATOM    672  N   ILE    87       2.244  25.305 -12.941  1.00 91.92           N
ATOM    673  CA  ILE    87       3.480  24.917 -12.304  1.00 91.92           C
ATOM    674  CB  ILE    87       3.478  25.046 -10.802  1.00 91.92           C
ATOM    675  CG1 ILE    87       3.119  26.471 -10.360  1.00 91.92           C
ATOM    676  CG2 ILE    87       4.887  24.682 -10.309  1.00 91.92           C
ATOM    677  CD1 ILE    87       2.779  26.557  -8.871  1.00 91.92           C
ATOM    678  C   ILE    87       3.917  23.525 -12.621  1.00 91.92           C
ATOM    679  O   ILE    87       5.119  23.266 -12.641  1.00 91.92           O
ATOM    680  N   GLU    88       2.976  22.606 -12.903  1.00157.67           N
ATOM    681  CA  GLU    88       3.251  21.196 -12.998  1.00157.67           C
ATOM    682  CB  GLU    88       2.092  20.400 -13.616  1.00157.67           C
ATOM    683  CG  GLU    88       2.342  18.893 -13.588  1.00157.67           C
ATOM    684  CD  GLU    88       2.208  18.448 -12.140  1.00157.67           C
ATOM    685  OE1 GLU    88       1.786  19.292 -11.305  1.00157.67           O
ATOM    686  OE2 GLU    88       2.526  17.264 -11.848  1.00157.67           O
ATOM    687  C   GLU    88       4.470  20.914 -13.837  1.00157.67           C
ATOM    688  O   GLU    88       5.176  19.943 -13.571  1.00157.67           O
ATOM    689  N   LYS    89       4.774  21.718 -14.874  1.00119.31           N
ATOM    690  CA  LYS    89       5.955  21.400 -15.634  1.00119.31           C
ATOM    691  CB  LYS    89       6.146  22.217 -16.927  1.00119.31           C
ATOM    692  CG  LYS    89       5.102  21.960 -18.015  1.00119.31           C
ATOM    693  CD  LYS    89       5.339  22.797 -19.274  1.00119.31           C
ATOM    694  CE  LYS    89       5.874  24.202 -18.987  1.00119.31           C
ATOM    695  NZ  LYS    89       6.395  24.810 -20.232  1.00119.31           N
ATOM    696  C   LYS    89       7.185  21.638 -14.812  1.00119.31           C
ATOM    697  O   LYS    89       7.180  22.401 -13.848  1.00119.31           O
ATOM    698  N   GLN    90       8.275  20.938 -15.192  1.00137.96           N
ATOM    699  CA  GLN    90       9.585  21.081 -14.622  1.00137.96           C
ATOM    700  CB  GLN    90      10.324  22.313 -15.173  1.00137.96           C
ATOM    701  CG  GLN    90      11.795  22.397 -14.768  1.00137.96           C
ATOM    702  CD  GLN    90      12.449  23.443 -15.660  1.00137.96           C
ATOM    703  OE1 GLN    90      12.310  24.645 -15.442  1.00137.96           O
ATOM    704  NE2 GLN    90      13.177  22.969 -16.707  1.00137.96           N
ATOM    705  C   GLN    90       9.516  21.129 -13.128  1.00137.96           C
ATOM    706  O   GLN    90       9.766  22.161 -12.507  1.00137.96           O
ATOM    707  N   VAL    91       9.166  19.982 -12.516  1.00 49.27           N
ATOM    708  CA  VAL    91       9.036  19.888 -11.094  1.00 49.27           C
ATOM    709  CB  VAL    91       8.313  18.654 -10.648  1.00 49.27           C
ATOM    710  CG1 VAL    91       8.246  18.644  -9.111  1.00 49.27           C
ATOM    711  CG2 VAL    91       6.938  18.642 -11.334  1.00 49.27           C
ATOM    712  C   VAL    91      10.390  19.898 -10.461  1.00 49.27           C
ATOM    713  O   VAL    91      11.382  19.479 -11.055  1.00 49.27           O
ATOM    714  N   GLY    92      10.451  20.410  -9.216  1.00 21.25           N
ATOM    715  CA  GLY    92      11.686  20.491  -8.499  1.00 21.25           C
ATOM    716  C   GLY    92      12.257  21.838  -8.774  1.00 21.25           C
ATOM    717  O   GLY    92      13.284  22.220  -8.216  1.00 21.25           O
ATOM    718  N   GLN    93      11.589  22.604  -9.653  1.00124.61           N
ATOM    719  CA  GLN    93      12.065  23.920  -9.942  1.00124.61           C
ATOM    720  CB  GLN    93      11.491  24.541 -11.226  1.00124.61           C
ATOM    721  CG  GLN    93      12.107  25.902 -11.566  1.00124.61           C
ATOM    722  CD  GLN    93      13.453  25.672 -12.245  1.00124.61           C
ATOM    723  OE1 GLN    93      14.256  26.593 -12.389  1.00124.61           O
ATOM    724  NE2 GLN    93      13.707  24.409 -12.682  1.00124.61           N
ATOM    725  C   GLN    93      11.647  24.778  -8.797  1.00124.61           C
ATOM    726  O   GLN    93      10.860  24.359  -7.948  1.00124.61           O
ATOM    727  N   ALA    94      12.198  26.005  -8.737  1.00 39.47           N
ATOM    728  CA  ALA    94      11.903  26.903  -7.662  1.00 39.47           C
ATOM    729  CB  ALA    94      13.177  27.488  -7.037  1.00 39.47           C
ATOM    730  C   ALA    94      11.083  28.032  -8.211  1.00 39.47           C
ATOM    731  O   ALA    94      11.248  28.435  -9.361  1.00 39.47           O
ATOM    732  N   ILE    95      10.151  28.554  -7.385  1.00 59.40           N
ATOM    733  CA  ILE    95       9.241  29.579  -7.807  1.00 59.40           C
ATOM    734  CB  ILE    95       7.882  28.981  -8.037  1.00 59.40           C
ATOM    735  CG1 ILE    95       7.946  27.981  -9.208  1.00 59.40           C
ATOM    736  CG2 ILE    95       6.856  30.102  -8.204  1.00 59.40           C
ATOM    737  CD1 ILE    95       6.685  27.133  -9.380  1.00 59.40           C
ATOM    738  C   ILE    95       9.143  30.588  -6.702  1.00 59.40           C
ATOM    739  O   ILE    95       9.225  30.226  -5.530  1.00 59.40           O
ATOM    740  N   THR    96       8.965  31.887  -7.038  1.00118.08           N
ATOM    741  CA  THR    96       8.880  32.856  -5.988  1.00118.08           C
ATOM    742  CB  THR    96       9.045  34.287  -6.427  1.00118.08           C
ATOM    743  OG1 THR    96       7.992  34.689  -7.287  1.00118.08           O
ATOM    744  CG2 THR    96      10.397  34.410  -7.153  1.00118.08           C
ATOM    745  C   THR    96       7.560  32.667  -5.310  1.00118.08           C
ATOM    746  O   THR    96       6.595  32.196  -5.911  1.00118.08           O
ATOM    747  N   LEU    97       7.492  33.020  -4.013  1.00130.11           N
ATOM    748  CA  LEU    97       6.307  32.718  -3.265  1.00130.11           C
ATOM    749  CB  LEU    97       6.403  33.100  -1.783  1.00130.11           C
ATOM    750  CG  LEU    97       5.194  32.582  -0.986  1.00130.11           C
ATOM    751  CD1 LEU    97       5.283  31.060  -0.788  1.00130.11           C
ATOM    752  CD2 LEU    97       4.981  33.364   0.315  1.00130.11           C
ATOM    753  C   LEU    97       5.140  33.473  -3.814  1.00130.11           C
ATOM    754  O   LEU    97       4.045  32.923  -3.935  1.00130.11           O
ATOM    755  N   ASP    98       5.341  34.760  -4.159  1.00108.33           N
ATOM    756  CA  ASP    98       4.218  35.542  -4.602  1.00108.33           C
ATOM    757  CB  ASP    98       4.541  37.036  -4.788  1.00108.33           C
ATOM    758  CG  ASP    98       5.622  37.181  -5.843  1.00108.33           C
ATOM    759  OD1 ASP    98       6.733  36.624  -5.631  1.00108.33           O
ATOM    760  OD2 ASP    98       5.350  37.844  -6.879  1.00108.33           O
ATOM    761  C   ASP    98       3.648  35.006  -5.876  1.00108.33           C
ATOM    762  O   ASP    98       2.427  34.968  -6.034  1.00108.33           O
ATOM    763  N   ASP    99       4.484  34.577  -6.840  1.00122.04           N
ATOM    764  CA  ASP    99       3.816  34.122  -8.026  1.00122.04           C
ATOM    765  CB  ASP    99       4.682  33.915  -9.286  1.00122.04           C
ATOM    766  CG  ASP    99       5.604  32.726  -9.138  1.00122.04           C
ATOM    767  OD1 ASP    99       6.589  32.823  -8.364  1.00122.04           O
ATOM    768  OD2 ASP    99       5.327  31.700  -9.816  1.00122.04           O
ATOM    769  C   ASP    99       3.069  32.858  -7.723  1.00122.04           C
ATOM    770  O   ASP    99       2.009  32.613  -8.296  1.00122.04           O
ATOM    771  N   ALA   100       3.597  32.014  -6.812  1.00 40.70           N
ATOM    772  CA  ALA   100       2.919  30.781  -6.503  1.00 40.70           C
ATOM    773  CB  ALA   100       3.675  29.923  -5.475  1.00 40.70           C
ATOM    774  C   ALA   100       1.573  31.101  -5.924  1.00 40.70           C
ATOM    775  O   ALA   100       0.577  30.464  -6.264  1.00 40.70           O
ATOM    776  N   CYS   101       1.505  32.107  -5.032  1.00 46.26           N
ATOM    777  CA  CYS   101       0.267  32.483  -4.408  1.00 46.26           C
ATOM    778  CB  CYS   101       0.452  33.596  -3.364  1.00 46.26           C
ATOM    779  SG  CYS   101       1.556  33.085  -2.015  1.00 46.26           S
ATOM    780  C   CYS   101      -0.674  33.004  -5.450  1.00 46.26           C
ATOM    781  O   CYS   101      -1.876  32.748  -5.390  1.00 46.26           O
ATOM    782  N   PHE   102      -0.159  33.771  -6.432  1.00121.40           N
ATOM    783  CA  PHE   102      -1.050  34.324  -7.417  1.00121.40           C
ATOM    784  CB  PHE   102      -0.397  35.229  -8.478  1.00121.40           C
ATOM    785  CG  PHE   102       0.352  36.329  -7.815  1.00121.40           C
ATOM    786  CD1 PHE   102      -0.209  37.051  -6.789  1.00121.40           C
ATOM    787  CD2 PHE   102       1.647  36.597  -8.192  1.00121.40           C
ATOM    788  CE1 PHE   102       0.502  38.057  -6.178  1.00121.40           C
ATOM    789  CE2 PHE   102       2.362  37.604  -7.588  1.00121.40           C
ATOM    790  CZ  PHE   102       1.786  38.339  -6.580  1.00121.40           C
ATOM    791  C   PHE   102      -1.655  33.207  -8.201  1.00121.40           C
ATOM    792  O   PHE   102      -2.859  33.184  -8.448  1.00121.40           O
ATOM    793  N   ALA   103      -0.813  32.235  -8.593  1.00 48.63           N
ATOM    794  CA  ALA   103      -1.217  31.157  -9.450  1.00 48.63           C
ATOM    795  CB  ALA   103      -0.067  30.182  -9.753  1.00 48.63           C
ATOM    796  C   ALA   103      -2.305  30.373  -8.797  1.00 48.63           C
ATOM    797  O   ALA   103      -3.221  29.901  -9.469  1.00 48.63           O
ATOM    798  N   THR   104      -2.237  30.199  -7.467  1.00124.46           N
ATOM    799  CA  THR   104      -3.245  29.399  -6.846  1.00124.46           C
ATOM    800  CB  THR   104      -3.049  29.221  -5.362  1.00124.46           C
ATOM    801  OG1 THR   104      -3.916  28.207  -4.875  1.00124.46           O
ATOM    802  CG2 THR   104      -3.322  30.544  -4.630  1.00124.46           C
ATOM    803  C   THR   104      -4.595  30.017  -7.097  1.00124.46           C
ATOM    804  O   THR   104      -5.554  29.295  -7.361  1.00124.46           O
ATOM    805  N   MET   105      -4.741  31.349  -6.928  1.00159.88           N
ATOM    806  CA  MET   105      -6.006  31.992  -7.185  1.00159.88           C
ATOM    807  CB  MET   105      -6.153  33.338  -6.455  1.00159.88           C
ATOM    808  CG  MET   105      -7.496  34.021  -6.725  1.00159.88           C
ATOM    809  SD  MET   105      -8.030  35.191  -5.442  1.00159.88           S
ATOM    810  CE  MET   105      -6.553  36.246  -5.475  1.00159.88           C
ATOM    811  C   MET   105      -6.352  32.206  -8.633  1.00159.88           C
ATOM    812  O   MET   105      -7.456  31.887  -9.073  1.00159.88           O
ATOM    813  N   THR   106      -5.400  32.733  -9.426  1.00129.79           N
ATOM    814  CA  THR   106      -5.718  33.151 -10.765  1.00129.79           C
ATOM    815  CB  THR   106      -4.555  33.803 -11.446  1.00129.79           C
ATOM    816  OG1 THR   106      -4.076  34.889 -10.669  1.00129.79           O
ATOM    817  CG2 THR   106      -5.038  34.321 -12.809  1.00129.79           C
ATOM    818  C   THR   106      -6.118  31.981 -11.606  1.00129.79           C
ATOM    819  O   THR   106      -7.127  32.038 -12.308  1.00129.79           O
ATOM    820  N   THR   107      -5.335  30.883 -11.565  1.00194.83           N
ATOM    821  CA  THR   107      -5.666  29.764 -12.404  1.00194.83           C
ATOM    822  CB  THR   107      -4.542  29.375 -13.317  1.00194.83           C
ATOM    823  OG1 THR   107      -5.009  28.471 -14.307  1.00194.83           O
ATOM    824  CG2 THR   107      -3.434  28.717 -12.477  1.00194.83           C
ATOM    825  C   THR   107      -5.964  28.560 -11.557  1.00194.83           C
ATOM    826  O   THR   107      -6.025  27.440 -12.066  1.00194.83           O
ATOM    827  N   SER   108      -6.199  28.764 -10.247  1.00235.15           N
ATOM    828  CA  SER   108      -6.523  27.681  -9.357  1.00235.15           C
ATOM    829  CB  SER   108      -7.899  27.050  -9.622  1.00235.15           C
ATOM    830  OG  SER   108      -8.928  27.948  -9.236  1.00235.15           O
ATOM    831  C   SER   108      -5.491  26.600  -9.430  1.00235.15           C
ATOM    832  O   SER   108      -5.824  25.416  -9.423  1.00235.15           O
ATOM    833  N   ASP   109      -4.200  26.980  -9.462  1.00 86.81           N
ATOM    834  CA  ASP   109      -3.142  26.014  -9.562  1.00 86.81           C
ATOM    835  CB  ASP   109      -1.775  26.710  -9.670  1.00 86.81           C
ATOM    836  CG  ASP   109      -0.672  25.703  -9.927  1.00 86.81           C
ATOM    837  OD1 ASP   109      -0.865  24.486  -9.671  1.00 86.81           O
ATOM    838  OD2 ASP   109       0.405  26.161 -10.388  1.00 86.81           O
ATOM    839  C   ASP   109      -3.150  25.165  -8.323  1.00 86.81           C
ATOM    840  O   ASP   109      -2.958  25.663  -7.216  1.00 86.81           O
ATOM    841  N   ASN   110      -3.377  23.846  -8.492  1.00 69.80           N
ATOM    842  CA  ASN   110      -3.435  22.916  -7.397  1.00 69.80           C
ATOM    843  CB  ASN   110      -4.031  21.557  -7.802  1.00 69.80           C
ATOM    844  CG  ASN   110      -5.525  21.771  -8.014  1.00 69.80           C
ATOM    845  OD1 ASN   110      -6.203  22.374  -7.183  1.00 69.80           O
ATOM    846  ND2 ASN   110      -6.057  21.270  -9.161  1.00 69.80           N
ATOM    847  C   ASN   110      -2.077  22.696  -6.808  1.00 69.80           C
ATOM    848  O   ASN   110      -1.930  22.602  -5.590  1.00 69.80           O
ATOM    849  N   THR   111      -1.042  22.596  -7.661  1.00 48.34           N
ATOM    850  CA  THR   111       0.290  22.371  -7.181  1.00 48.34           C
ATOM    851  CB  THR   111       1.273  22.244  -8.308  1.00 48.34           C
ATOM    852  OG1 THR   111       0.901  21.176  -9.169  1.00 48.34           O
ATOM    853  CG2 THR   111       2.666  21.985  -7.714  1.00 48.34           C
ATOM    854  C   THR   111       0.676  23.559  -6.355  1.00 48.34           C
ATOM    855  O   THR   111       1.258  23.425  -5.280  1.00 48.34           O
ATOM    856  N   ALA   112       0.328  24.766  -6.837  1.00 39.91           N
ATOM    857  CA  ALA   112       0.668  25.992  -6.171  1.00 39.91           C
ATOM    858  CB  ALA   112       0.163  27.232  -6.928  1.00 39.91           C
ATOM    859  C   ALA   112       0.024  26.013  -4.822  1.00 39.91           C
ATOM    860  O   ALA   112       0.640  26.428  -3.841  1.00 39.91           O
ATOM    861  N   ALA   113      -1.239  25.560  -4.736  1.00 39.67           N
ATOM    862  CA  ALA   113      -1.954  25.598  -3.494  1.00 39.67           C
ATOM    863  CB  ALA   113      -3.405  25.100  -3.623  1.00 39.67           C
ATOM    864  C   ALA   113      -1.272  24.731  -2.481  1.00 39.67           C
ATOM    865  O   ALA   113      -1.127  25.113  -1.321  1.00 39.67           O
ATOM    866  N   ASN   114      -0.823  23.537  -2.904  1.00 46.99           N
ATOM    867  CA  ASN   114      -0.211  22.592  -2.012  1.00 46.99           C
ATOM    868  CB  ASN   114       0.139  21.282  -2.725  1.00 46.99           C
ATOM    869  CG  ASN   114      -1.163  20.731  -3.277  1.00 46.99           C
ATOM    870  OD1 ASN   114      -2.251  21.128  -2.865  1.00 46.99           O
ATOM    871  ND2 ASN   114      -1.047  19.786  -4.242  1.00 46.99           N
ATOM    872  C   ASN   114       1.061  23.172  -1.491  1.00 46.99           C
ATOM    873  O   ASN   114       1.413  22.976  -0.329  1.00 46.99           O
ATOM    874  N   ILE   115       1.796  23.892  -2.357  1.00 85.57           N
ATOM    875  CA  ILE   115       3.039  24.493  -1.974  1.00 85.57           C
ATOM    876  CB  ILE   115       3.700  25.225  -3.105  1.00 85.57           C
ATOM    877  CG1 ILE   115       4.043  24.266  -4.256  1.00 85.57           C
ATOM    878  CG2 ILE   115       4.917  25.962  -2.525  1.00 85.57           C
ATOM    879  CD1 ILE   115       5.023  23.164  -3.861  1.00 85.57           C
ATOM    880  C   ILE   115       2.770  25.513  -0.910  1.00 85.57           C
ATOM    881  O   ILE   115       3.504  25.606   0.073  1.00 85.57           O
ATOM    882  N   ILE   116       1.705  26.317  -1.092  1.00 97.91           N
ATOM    883  CA  ILE   116       1.366  27.365  -0.172  1.00 97.91           C
ATOM    884  CB  ILE   116       0.149  28.123  -0.597  1.00 97.91           C
ATOM    885  CG1 ILE   116       0.393  28.893  -1.906  1.00 97.91           C
ATOM    886  CG2 ILE   116      -0.273  28.985   0.598  1.00 97.91           C
ATOM    887  CD1 ILE   116       1.510  29.931  -1.811  1.00 97.91           C
ATOM    888  C   ILE   116       1.018  26.785   1.160  1.00 97.91           C
ATOM    889  O   ILE   116       1.471  27.275   2.194  1.00 97.91           O
ATOM    890  N   LEU   117       0.193  25.721   1.169  1.00127.08           N
ATOM    891  CA  LEU   117      -0.229  25.135   2.407  1.00127.08           C
ATOM    892  CB  LEU   117      -1.184  23.946   2.222  1.00127.08           C
ATOM    893  CG  LEU   117      -1.538  23.241   3.545  1.00127.08           C
ATOM    894  CD1 LEU   117      -2.310  24.165   4.502  1.00127.08           C
ATOM    895  CD2 LEU   117      -2.252  21.908   3.276  1.00127.08           C
ATOM    896  C   LEU   117       0.971  24.618   3.131  1.00127.08           C
ATOM    897  O   LEU   117       1.095  24.778   4.343  1.00127.08           O
ATOM    898  N   SER   118       1.900  23.974   2.412  1.00 32.57           N
ATOM    899  CA  SER   118       3.031  23.434   3.101  1.00 32.57           C
ATOM    900  CB  SER   118       3.936  22.580   2.197  1.00 32.57           C
ATOM    901  OG  SER   118       5.033  22.074   2.944  1.00 32.57           O
ATOM    902  C   SER   118       3.849  24.555   3.682  1.00 32.57           C
ATOM    903  O   SER   118       4.324  24.457   4.812  1.00 32.57           O
ATOM    904  N   ALA   119       4.023  25.662   2.933  1.00 37.15           N
ATOM    905  CA  ALA   119       4.835  26.758   3.394  1.00 37.15           C
ATOM    906  CB  ALA   119       4.982  27.882   2.353  1.00 37.15           C
ATOM    907  C   ALA   119       4.234  27.369   4.628  1.00 37.15           C
ATOM    908  O   ALA   119       4.948  27.762   5.550  1.00 37.15           O
ATOM    909  N   VAL   120       2.894  27.475   4.659  1.00121.08           N
ATOM    910  CA  VAL   120       2.153  28.086   5.729  1.00121.08           C
ATOM    911  CB  VAL   120       0.702  28.340   5.431  1.00121.08           C
ATOM    912  CG1 VAL   120      -0.062  27.010   5.406  1.00121.08           C
ATOM    913  CG2 VAL   120       0.171  29.317   6.492  1.00121.08           C
ATOM    914  C   VAL   120       2.221  27.258   6.974  1.00121.08           C
ATOM    915  O   VAL   120       1.890  27.751   8.051  1.00121.08           O
ATOM    916  N   GLY   121       2.590  25.965   6.874  1.00 37.99           N
ATOM    917  CA  GLY   121       2.656  25.196   8.086  1.00 37.99           C
ATOM    918  C   GLY   121       1.743  24.009   8.022  1.00 37.99           C
ATOM    919  O   GLY   121       1.726  23.197   8.947  1.00 37.99           O
ATOM    920  N   GLY   122       0.954  23.858   6.944  1.00 33.31           N
ATOM    921  CA  GLY   122       0.151  22.669   6.855  1.00 33.31           C
ATOM    922  C   GLY   122      -1.269  22.990   7.183  1.00 33.31           C
ATOM    923  O   GLY   122      -1.609  24.084   7.631  1.00 33.31           O
ATOM    924  N   PRO   123      -2.102  22.013   6.935  1.00129.03           N
ATOM    925  CA  PRO   123      -3.527  22.115   7.100  1.00129.03           C
ATOM    926  CD  PRO   123      -1.704  20.830   6.189  1.00129.03           C
ATOM    927  CB  PRO   123      -4.095  20.780   6.624  1.00129.03           C
ATOM    928  CG  PRO   123      -3.020  20.226   5.672  1.00129.03           C
ATOM    929  C   PRO   123      -3.931  22.424   8.506  1.00129.03           C
ATOM    930  O   PRO   123      -4.892  23.169   8.694  1.00129.03           O
ATOM    931  N   LYS   124      -3.232  21.853   9.505  1.00 90.38           N
ATOM    932  CA  LYS   124      -3.604  22.063  10.872  1.00 90.38           C
ATOM    933  CB  LYS   124      -2.735  21.266  11.867  1.00 90.38           C
ATOM    934  CG  LYS   124      -2.858  19.744  11.748  1.00 90.38           C
ATOM    935  CD  LYS   124      -2.206  19.156  10.496  1.00 90.38           C
ATOM    936  CE  LYS   124      -0.802  18.592  10.735  1.00 90.38           C
ATOM    937  NZ  LYS   124      -0.297  17.953   9.498  1.00 90.38           N
ATOM    938  C   LYS   124      -3.416  23.506  11.208  1.00 90.38           C
ATOM    939  O   LYS   124      -4.265  24.121  11.849  1.00 90.38           O
ATOM    940  N   GLY   125      -2.284  24.091  10.784  1.00 19.81           N
ATOM    941  CA  GLY   125      -2.026  25.455  11.136  1.00 19.81           C
ATOM    942  C   GLY   125      -3.052  26.331  10.497  1.00 19.81           C
ATOM    943  O   GLY   125      -3.593  27.239  11.126  1.00 19.81           O
ATOM    944  N   VAL   126      -3.341  26.080   9.211  1.00 37.07           N
ATOM    945  CA  VAL   126      -4.274  26.895   8.498  1.00 37.07           C
ATOM    946  CB  VAL   126      -4.391  26.510   7.052  1.00 37.07           C
ATOM    947  CG1 VAL   126      -5.516  27.340   6.409  1.00 37.07           C
ATOM    948  CG2 VAL   126      -3.017  26.705   6.390  1.00 37.07           C
ATOM    949  C   VAL   126      -5.620  26.744   9.119  1.00 37.07           C
ATOM    950  O   VAL   126      -6.331  27.729   9.294  1.00 37.07           O
ATOM    951  N   THR   127      -5.998  25.511   9.508  1.00103.25           N
ATOM    952  CA  THR   127      -7.330  25.311  10.004  1.00103.25           C
ATOM    953  CB  THR   127      -7.652  23.888  10.384  1.00103.25           C
ATOM    954  OG1 THR   127      -9.055  23.748  10.559  1.00103.25           O
ATOM    955  CG2 THR   127      -6.931  23.518  11.691  1.00103.25           C
ATOM    956  C   THR   127      -7.524  26.169  11.208  1.00103.25           C
ATOM    957  O   THR   127      -8.592  26.753  11.380  1.00103.25           O
ATOM    958  N   ASP   128      -6.496  26.283  12.071  1.00102.86           N
ATOM    959  CA  ASP   128      -6.670  27.073  13.254  1.00102.86           C
ATOM    960  CB  ASP   128      -5.545  26.911  14.305  1.00102.86           C
ATOM    961  CG  ASP   128      -4.185  27.373  13.799  1.00102.86           C
ATOM    962  OD1 ASP   128      -4.080  28.523  13.301  1.00102.86           O
ATOM    963  OD2 ASP   128      -3.213  26.583  13.940  1.00102.86           O
ATOM    964  C   ASP   128      -6.879  28.516  12.889  1.00102.86           C
ATOM    965  O   ASP   128      -7.685  29.199  13.519  1.00102.86           O
ATOM    966  N   PHE   129      -6.185  29.020  11.847  1.00 40.69           N
ATOM    967  CA  PHE   129      -6.328  30.396  11.448  1.00 40.69           C
ATOM    968  CB  PHE   129      -5.400  30.806  10.292  1.00 40.69           C
ATOM    969  CG  PHE   129      -4.036  31.024  10.850  1.00 40.69           C
ATOM    970  CD1 PHE   129      -3.183  29.972  11.085  1.00 40.69           C
ATOM    971  CD2 PHE   129      -3.615  32.304  11.131  1.00 40.69           C
ATOM    972  CE1 PHE   129      -1.927  30.200  11.597  1.00 40.69           C
ATOM    973  CE2 PHE   129      -2.361  32.537  11.644  1.00 40.69           C
ATOM    974  CZ  PHE   129      -1.515  31.482  11.878  1.00 40.69           C
ATOM    975  C   PHE   129      -7.732  30.617  10.992  1.00 40.69           C
ATOM    976  O   PHE   129      -8.339  31.646  11.278  1.00 40.69           O
ATOM    977  N   LEU   130      -8.286  29.648  10.251  1.00 95.68           N
ATOM    978  CA  LEU   130      -9.627  29.765   9.764  1.00 95.68           C
ATOM    979  CB  LEU   130     -10.006  28.548   8.902  1.00 95.68           C
ATOM    980  CG  LEU   130      -9.412  28.606   7.477  1.00 95.68           C
ATOM    981  CD1 LEU   130      -7.931  29.008   7.485  1.00 95.68           C
ATOM    982  CD2 LEU   130      -9.625  27.274   6.739  1.00 95.68           C
ATOM    983  C   LEU   130     -10.551  29.875  10.944  1.00 95.68           C
ATOM    984  O   LEU   130     -11.470  30.691  10.936  1.00 95.68           O
ATOM    985  N   ARG   131     -10.308  29.080  12.006  1.00126.62           N
ATOM    986  CA  ARG   131     -11.137  29.111  13.182  1.00126.62           C
ATOM    987  CB  ARG   131     -10.672  28.145  14.292  1.00126.62           C
ATOM    988  CG  ARG   131     -11.263  26.728  14.314  1.00126.62           C
ATOM    989  CD  ARG   131     -11.056  25.866  13.069  1.00126.62           C
ATOM    990  NE  ARG   131     -11.262  24.450  13.498  1.00126.62           N
ATOM    991  CZ  ARG   131     -12.513  23.951  13.727  1.00126.62           C
ATOM    992  NH1 ARG   131     -13.609  24.759  13.621  1.00126.62           N
ATOM    993  NH2 ARG   131     -12.668  22.644  14.089  1.00126.62           N
ATOM    994  C   ARG   131     -11.096  30.477  13.802  1.00126.62           C
ATOM    995  O   ARG   131     -12.129  30.999  14.218  1.00126.62           O
ATOM    996  N   GLN   132      -9.903  31.102  13.884  1.00 92.38           N
ATOM    997  CA  GLN   132      -9.803  32.381  14.537  1.00 92.38           C
ATOM    998  CB  GLN   132      -8.363  32.910  14.672  1.00 92.38           C
ATOM    999  CG  GLN   132      -7.694  33.303  13.357  1.00 92.38           C
ATOM   1000  CD  GLN   132      -6.259  33.693  13.671  1.00 92.38           C
ATOM   1001  OE1 GLN   132      -5.520  34.154  12.802  1.00 92.38           O
ATOM   1002  NE2 GLN   132      -5.850  33.497  14.953  1.00 92.38           N
ATOM   1003  C   GLN   132     -10.604  33.375  13.757  1.00 92.38           C
ATOM   1004  O   GLN   132     -11.243  34.261  14.322  1.00 92.38           O
ATOM   1005  N   ILE   133     -10.593  33.220  12.425  1.00 61.40           N
ATOM   1006  CA  ILE   133     -11.281  34.050  11.480  1.00 61.40           C
ATOM   1007  CB  ILE   133     -11.104  33.555  10.074  1.00 61.40           C
ATOM   1008  CG1 ILE   133      -9.620  33.591   9.673  1.00 61.40           C
ATOM   1009  CG2 ILE   133     -12.027  34.371   9.156  1.00 61.40           C
ATOM   1010  CD1 ILE   133      -9.315  32.805   8.399  1.00 61.40           C
ATOM   1011  C   ILE   133     -12.740  33.961  11.791  1.00 61.40           C
ATOM   1012  O   ILE   133     -13.500  34.889  11.517  1.00 61.40           O
ATOM   1013  N   GLY   134     -13.181  32.809  12.330  1.00 30.45           N
ATOM   1014  CA  GLY   134     -14.568  32.658  12.650  1.00 30.45           C
ATOM   1015  C   GLY   134     -15.191  31.787  11.613  1.00 30.45           C
ATOM   1016  O   GLY   134     -16.412  31.648  11.560  1.00 30.45           O
ATOM   1017  N   ASP   135     -14.362  31.181  10.743  1.00 58.64           N
ATOM   1018  CA  ASP   135     -14.923  30.323   9.743  1.00 58.64           C
ATOM   1019  CB  ASP   135     -14.144  30.358   8.418  1.00 58.64           C
ATOM   1020  CG  ASP   135     -14.490  31.694   7.774  1.00 58.64           C
ATOM   1021  OD1 ASP   135     -15.434  32.354   8.284  1.00 58.64           O
ATOM   1022  OD2 ASP   135     -13.828  32.070   6.770  1.00 58.64           O
ATOM   1023  C   ASP   135     -14.957  28.919  10.274  1.00 58.64           C
ATOM   1024  O   ASP   135     -14.057  28.118  10.030  1.00 58.64           O
ATOM   1025  N   LYS   136     -16.048  28.574  10.989  1.00 65.76           N
ATOM   1026  CA  LYS   136     -16.159  27.293  11.633  1.00 65.76           C
ATOM   1027  CB  LYS   136     -17.425  27.125  12.495  1.00 65.76           C
ATOM   1028  CG  LYS   136     -17.428  27.926  13.799  1.00 65.76           C
ATOM   1029  CD  LYS   136     -18.778  27.895  14.520  1.00 65.76           C
ATOM   1030  CE  LYS   136     -18.803  28.687  15.828  1.00 65.76           C
ATOM   1031  NZ  LYS   136     -20.112  28.522  16.498  1.00 65.76           N
ATOM   1032  C   LYS   136     -16.183  26.178  10.636  1.00 65.76           C
ATOM   1033  O   LYS   136     -15.634  25.106  10.882  1.00 65.76           O
ATOM   1034  N   GLU   137     -16.877  26.389   9.509  1.00113.95           N
ATOM   1035  CA  GLU   137     -17.085  25.391   8.499  1.00113.95           C
ATOM   1036  CB  GLU   137     -18.337  25.662   7.650  1.00113.95           C
ATOM   1037  CG  GLU   137     -19.620  25.667   8.492  1.00113.95           C
ATOM   1038  CD  GLU   137     -20.011  27.113   8.777  1.00113.95           C
ATOM   1039  OE1 GLU   137     -19.160  27.875   9.309  1.00113.95           O
ATOM   1040  OE2 GLU   137     -21.174  27.477   8.454  1.00113.95           O
ATOM   1041  C   GLU   137     -15.897  25.153   7.602  1.00113.95           C
ATOM   1042  O   GLU   137     -15.854  24.132   6.916  1.00113.95           O
ATOM   1043  N   THR   138     -14.932  26.092   7.516  1.00154.97           N
ATOM   1044  CA  THR   138     -13.865  25.915   6.565  1.00154.97           C
ATOM   1045  CB  THR   138     -13.300  27.217   6.087  1.00154.97           C
ATOM   1046  OG1 THR   138     -12.299  26.980   5.113  1.00154.97           O
ATOM   1047  CG2 THR   138     -12.720  27.986   7.280  1.00154.97           C
ATOM   1048  C   THR   138     -12.748  25.083   7.127  1.00154.97           C
ATOM   1049  O   THR   138     -12.101  25.447   8.110  1.00154.97           O
ATOM   1050  N   ARG   139     -12.480  23.920   6.488  1.00176.34           N
ATOM   1051  CA  ARG   139     -11.434  23.065   6.972  1.00176.34           C
ATOM   1052  CB  ARG   139     -11.944  21.981   7.945  1.00176.34           C
ATOM   1053  CG  ARG   139     -13.007  21.047   7.362  1.00176.34           C
ATOM   1054  CD  ARG   139     -13.703  20.154   8.398  1.00176.34           C
ATOM   1055  NE  ARG   139     -12.705  19.187   8.942  1.00176.34           N
ATOM   1056  CZ  ARG   139     -12.150  19.381  10.175  1.00176.34           C
ATOM   1057  NH1 ARG   139     -12.543  20.438  10.945  1.00176.34           N
ATOM   1058  NH2 ARG   139     -11.207  18.512  10.645  1.00176.34           N
ATOM   1059  C   ARG   139     -10.747  22.401   5.817  1.00176.34           C
ATOM   1060  O   ARG   139     -11.380  22.011   4.835  1.00176.34           O
ATOM   1061  N   LEU   140      -9.405  22.266   5.914  1.00 68.07           N
ATOM   1062  CA  LEU   140      -8.642  21.627   4.881  1.00 68.07           C
ATOM   1063  CB  LEU   140      -7.277  22.282   4.632  1.00 68.07           C
ATOM   1064  CG  LEU   140      -7.375  23.753   4.207  1.00 68.07           C
ATOM   1065  CD1 LEU   140      -5.986  24.330   3.891  1.00 68.07           C
ATOM   1066  CD2 LEU   140      -8.389  23.932   3.068  1.00 68.07           C
ATOM   1067  C   LEU   140      -8.343  20.247   5.353  1.00 68.07           C
ATOM   1068  O   LEU   140      -7.411  20.033   6.127  1.00 68.07           O
ATOM   1069  N   ASP   141      -9.179  19.285   4.927  1.00 62.67           N
ATOM   1070  CA  ASP   141      -9.009  17.905   5.262  1.00 62.67           C
ATOM   1071  CB  ASP   141     -10.274  17.086   4.970  1.00 62.67           C
ATOM   1072  CG  ASP   141     -11.324  17.528   5.980  1.00 62.67           C
ATOM   1073  OD1 ASP   141     -10.956  17.689   7.175  1.00 62.67           O
ATOM   1074  OD2 ASP   141     -12.499  17.725   5.571  1.00 62.67           O
ATOM   1075  C   ASP   141      -7.880  17.304   4.483  1.00 62.67           C
ATOM   1076  O   ASP   141      -7.072  16.556   5.031  1.00 62.67           O
ATOM   1077  N   ARG   142      -7.783  17.621   3.175  1.00 84.89           N
ATOM   1078  CA  ARG   142      -6.775  16.976   2.381  1.00 84.89           C
ATOM   1079  CB  ARG   142      -7.318  15.819   1.521  1.00 84.89           C
ATOM   1080  CG  ARG   142      -7.891  14.651   2.330  1.00 84.89           C
ATOM   1081  CD  ARG   142      -6.896  13.521   2.599  1.00 84.89           C
ATOM   1082  NE  ARG   142      -7.616  12.479   3.385  1.00 84.89           N
ATOM   1083  CZ  ARG   142      -6.981  11.831   4.404  1.00 84.89           C
ATOM   1084  NH1 ARG   142      -5.697  12.163   4.727  1.00 84.89           N
ATOM   1085  NH2 ARG   142      -7.631  10.854   5.099  1.00 84.89           N
ATOM   1086  C   ARG   142      -6.183  17.974   1.438  1.00 84.89           C
ATOM   1087  O   ARG   142      -6.602  19.128   1.371  1.00 84.89           O
ATOM   1088  N   ILE   143      -5.160  17.526   0.687  1.00107.84           N
ATOM   1089  CA  ILE   143      -4.447  18.334  -0.257  1.00107.84           C
ATOM   1090  CB  ILE   143      -3.052  17.834  -0.486  1.00107.84           C
ATOM   1091  CG1 ILE   143      -2.219  18.867  -1.254  1.00107.84           C
ATOM   1092  CG2 ILE   143      -3.141  16.449  -1.148  1.00107.84           C
ATOM   1093  CD1 ILE   143      -0.718  18.591  -1.188  1.00107.84           C
ATOM   1094  C   ILE   143      -5.197  18.354  -1.557  1.00107.84           C
ATOM   1095  O   ILE   143      -5.892  17.398  -1.896  1.00107.84           O
ATOM   1096  N   GLU   144      -5.115  19.484  -2.298  1.00102.88           N
ATOM   1097  CA  GLU   144      -5.796  19.595  -3.561  1.00102.88           C
ATOM   1098  CB  GLU   144      -5.739  20.981  -4.228  1.00102.88           C
ATOM   1099  CG  GLU   144      -6.717  21.998  -3.640  1.00102.88           C
ATOM   1100  CD  GLU   144      -6.053  22.659  -2.447  1.00102.88           C
ATOM   1101  OE1 GLU   144      -5.799  21.944  -1.442  1.00102.88           O
ATOM   1102  OE2 GLU   144      -5.784  23.887  -2.529  1.00102.88           O
ATOM   1103  C   GLU   144      -5.160  18.628  -4.494  1.00102.88           C
ATOM   1104  O   GLU   144      -4.063  18.144  -4.222  1.00102.88           O
ATOM   1105  N   PRO   145      -5.755  18.349  -5.623  1.00119.14           N
ATOM   1106  CA  PRO   145      -6.936  19.000  -6.126  1.00119.14           C
ATOM   1107  CD  PRO   145      -5.603  17.020  -6.190  1.00119.14           C
ATOM   1108  CB  PRO   145      -7.189  18.332  -7.471  1.00119.14           C
ATOM   1109  CG  PRO   145      -6.745  16.881  -7.208  1.00119.14           C
ATOM   1110  C   PRO   145      -8.130  18.821  -5.258  1.00119.14           C
ATOM   1111  O   PRO   145      -8.982  19.709  -5.239  1.00119.14           O
ATOM   1112  N   ASP   146      -8.226  17.690  -4.541  1.00 99.06           N
ATOM   1113  CA  ASP   146      -9.448  17.442  -3.848  1.00 99.06           C
ATOM   1114  CB  ASP   146      -9.777  18.526  -2.802  1.00 99.06           C
ATOM   1115  CG  ASP   146     -10.789  17.964  -1.808  1.00 99.06           C
ATOM   1116  OD1 ASP   146     -11.820  17.392  -2.251  1.00 99.06           O
ATOM   1117  OD2 ASP   146     -10.529  18.088  -0.582  1.00 99.06           O
ATOM   1118  C   ASP   146     -10.489  17.456  -4.929  1.00 99.06           C
ATOM   1119  O   ASP   146     -11.628  17.873  -4.732  1.00 99.06           O
ATOM   1120  N   LEU   147     -10.082  16.964  -6.118  1.00178.35           N
ATOM   1121  CA  LEU   147     -10.945  16.847  -7.256  1.00178.35           C
ATOM   1122  CB  LEU   147     -10.444  17.544  -8.530  1.00178.35           C
ATOM   1123  CG  LEU   147     -10.526  19.076  -8.434  1.00178.35           C
ATOM   1124  CD1 LEU   147     -10.219  19.742  -9.784  1.00178.35           C
ATOM   1125  CD2 LEU   147     -11.879  19.508  -7.846  1.00178.35           C
ATOM   1126  C   LEU   147     -11.105  15.395  -7.557  1.00178.35           C
ATOM   1127  O   LEU   147     -10.794  14.539  -6.730  1.00178.35           O
ATOM   1128  N   ASN   148     -11.619  15.084  -8.764  1.00189.90           N
ATOM   1129  CA  ASN   148     -11.910  13.724  -9.104  1.00189.90           C
ATOM   1130  CB  ASN   148     -12.650  13.578 -10.446  1.00189.90           C
ATOM   1131  CG  ASN   148     -14.037  14.178 -10.272  1.00189.90           C
ATOM   1132  OD1 ASN   148     -14.506  14.370  -9.151  1.00189.90           O
ATOM   1133  ND2 ASN   148     -14.717  14.477 -11.411  1.00189.90           N
ATOM   1134  C   ASN   148     -10.652  12.921  -9.177  1.00189.90           C
ATOM   1135  O   ASN   148      -9.839  13.065 -10.091  1.00189.90           O
ATOM   1136  N   GLU   149     -10.491  12.044  -8.168  1.00285.85           N
ATOM   1137  CA  GLU   149      -9.424  11.096  -8.039  1.00285.85           C
ATOM   1138  CB  GLU   149      -8.152  11.633  -7.361  1.00285.85           C
ATOM   1139  CG  GLU   149      -7.253  12.432  -8.305  1.00285.85           C
ATOM   1140  CD  GLU   149      -6.635  11.436  -9.278  1.00285.85           C
ATOM   1141  OE1 GLU   149      -6.949  10.222  -9.152  1.00285.85           O
ATOM   1142  OE2 GLU   149      -5.843  11.869 -10.158  1.00285.85           O
ATOM   1143  C   GLU   149      -9.967  10.012  -7.171  1.00285.85           C
ATOM   1144  O   GLU   149     -11.021  10.173  -6.557  1.00285.85           O
ATOM   1145  N   GLY   150      -9.271   8.861  -7.117  1.00106.53           N
ATOM   1146  CA  GLY   150      -9.757   7.788  -6.302  1.00106.53           C
ATOM   1147  C   GLY   150      -9.250   8.013  -4.918  1.00106.53           C
ATOM   1148  O   GLY   150      -8.056   8.211  -4.708  1.00106.53           O
ATOM   1149  N   LYS   151     -10.176   8.002  -3.941  1.00303.60           N
ATOM   1150  CA  LYS   151      -9.870   8.182  -2.552  1.00303.60           C
ATOM   1151  CB  LYS   151      -9.096   7.007  -1.918  1.00303.60           C
ATOM   1152  CG  LYS   151      -7.635   6.887  -2.349  1.00303.60           C
ATOM   1153  CD  LYS   151      -6.845   5.837  -1.566  1.00303.60           C
ATOM   1154  CE  LYS   151      -6.553   4.573  -2.376  1.00303.60           C
ATOM   1155  NZ  LYS   151      -5.418   4.817  -3.295  1.00303.60           N
ATOM   1156  C   LYS   151      -9.094   9.451  -2.405  1.00303.60           C
ATOM   1157  O   LYS   151      -8.343   9.631  -1.447  1.00303.60           O
ATOM   1158  N   LEU   152      -9.278  10.371  -3.370  1.00230.57           N
ATOM   1159  CA  LEU   152      -8.665  11.665  -3.354  1.00230.57           C
ATOM   1160  CB  LEU   152      -7.495  11.812  -4.344  1.00230.57           C
ATOM   1161  CG  LEU   152      -6.326  10.846  -4.062  1.00230.57           C
ATOM   1162  CD1 LEU   152      -5.151  11.094  -5.022  1.00230.57           C
ATOM   1163  CD2 LEU   152      -5.911  10.875  -2.581  1.00230.57           C
ATOM   1164  C   LEU   152      -9.760  12.582  -3.784  1.00230.57           C
ATOM   1165  O   LEU   152     -10.776  12.115  -4.296  1.00230.57           O
ATOM   1166  N   GLY   153      -9.611  13.910  -3.597  1.00171.80           N
ATOM   1167  CA  GLY   153     -10.726  14.719  -3.968  1.00171.80           C
ATOM   1168  C   GLY   153     -11.795  14.367  -3.001  1.00171.80           C
ATOM   1169  O   GLY   153     -11.670  14.616  -1.805  1.00171.80           O
ATOM   1170  N   ASP   154     -12.905  13.803  -3.500  1.00233.14           N
ATOM   1171  CA  ASP   154     -13.972  13.408  -2.631  1.00233.14           C
ATOM   1172  CB  ASP   154     -13.531  12.466  -1.497  1.00233.14           C
ATOM   1173  CG  ASP   154     -13.295  11.078  -2.068  1.00233.14           C
ATOM   1174  OD1 ASP   154     -14.193  10.578  -2.796  1.00233.14           O
ATOM   1175  OD2 ASP   154     -12.220  10.493  -1.770  1.00233.14           O
ATOM   1176  C   ASP   154     -14.529  14.624  -1.979  1.00233.14           C
ATOM   1177  O   ASP   154     -15.319  14.516  -1.042  1.00233.14           O
ATOM   1178  N   LEU   155     -14.151  15.812  -2.486  1.00244.80           N
ATOM   1179  CA  LEU   155     -14.692  17.038  -1.993  1.00244.80           C
ATOM   1180  CB  LEU   155     -16.195  17.123  -2.290  1.00244.80           C
ATOM   1181  CG  LEU   155     -16.557  16.815  -3.759  1.00244.80           C
ATOM   1182  CD1 LEU   155     -18.039  17.111  -4.036  1.00244.80           C
ATOM   1183  CD2 LEU   155     -15.605  17.498  -4.754  1.00244.80           C
ATOM   1184  C   LEU   155     -14.500  17.072  -0.505  1.00244.80           C
ATOM   1185  O   LEU   155     -15.397  17.477   0.233  1.00244.80           O
ATOM   1186  N   ARG   156     -13.322  16.628  -0.026  1.00136.49           N
ATOM   1187  CA  ARG   156     -13.045  16.539   1.382  1.00136.49           C
ATOM   1188  CB  ARG   156     -11.696  15.866   1.668  1.00136.49           C
ATOM   1189  CG  ARG   156     -11.620  14.432   1.142  1.00136.49           C
ATOM   1190  CD  ARG   156     -12.483  13.431   1.914  1.00136.49           C
ATOM   1191  NE  ARG   156     -13.895  13.602   1.466  1.00136.49           N
ATOM   1192  CZ  ARG   156     -14.813  14.208   2.277  1.00136.49           C
ATOM   1193  NH1 ARG   156     -14.451  14.645   3.517  1.00136.49           N
ATOM   1194  NH2 ARG   156     -16.102  14.352   1.853  1.00136.49           N
ATOM   1195  C   ARG   156     -13.014  17.897   2.018  1.00136.49           C
ATOM   1196  O   ARG   156     -13.576  18.088   3.096  1.00136.49           O
ATOM   1197  N   ASP   157     -12.362  18.881   1.367  1.00 48.32           N
ATOM   1198  CA  ASP   157     -12.238  20.192   1.943  1.00 48.32           C
ATOM   1199  CB  ASP   157     -11.401  21.165   1.089  1.00 48.32           C
ATOM   1200  CG  ASP   157      -9.947  20.719   1.117  1.00 48.32           C
ATOM   1201  OD1 ASP   157      -9.624  19.817   1.935  1.00 48.32           O
ATOM   1202  OD2 ASP   157      -9.139  21.278   0.327  1.00 48.32           O
ATOM   1203  C   ASP   157     -13.610  20.776   2.030  1.00 48.32           C
ATOM   1204  O   ASP   157     -14.464  20.501   1.188  1.00 48.32           O
ATOM   1205  N   THR   158     -13.864  21.603   3.064  1.00125.90           N
ATOM   1206  CA  THR   158     -15.195  22.113   3.189  1.00125.90           C
ATOM   1207  CB  THR   158     -16.007  21.309   4.163  1.00125.90           C
ATOM   1208  OG1 THR   158     -17.338  21.794   4.233  1.00125.90           O
ATOM   1209  CG2 THR   158     -15.327  21.366   5.539  1.00125.90           C
ATOM   1210  C   THR   158     -15.181  23.546   3.638  1.00125.90           C
ATOM   1211  O   THR   158     -14.192  24.046   4.170  1.00125.90           O
ATOM   1212  N   THR   159     -16.293  24.254   3.340  1.00159.98           N
ATOM   1213  CA  THR   159     -16.586  25.582   3.812  1.00159.98           C
ATOM   1214  CB  THR   159     -15.986  26.748   3.085  1.00159.98           C
ATOM   1215  OG1 THR   159     -16.246  26.662   1.695  1.00159.98           O
ATOM   1216  CG2 THR   159     -14.497  26.876   3.408  1.00159.98           C
ATOM   1217  C   THR   159     -18.056  25.775   3.697  1.00159.98           C
ATOM   1218  O   THR   159     -18.805  24.834   3.444  1.00159.98           O
ATOM   1219  N   THR   160     -18.504  27.021   3.931  1.00116.87           N
ATOM   1220  CA  THR   160     -19.885  27.370   3.784  1.00116.87           C
ATOM   1221  CB  THR   160     -20.608  27.586   5.075  1.00116.87           C
ATOM   1222  OG1 THR   160     -19.939  28.571   5.850  1.00116.87           O
ATOM   1223  CG2 THR   160     -20.691  26.250   5.821  1.00116.87           C
ATOM   1224  C   THR   160     -19.927  28.670   3.061  1.00116.87           C
ATOM   1225  O   THR   160     -18.931  29.387   2.975  1.00116.87           O
ATOM   1226  N   PRO   161     -21.065  28.974   2.506  1.00 71.40           N
ATOM   1227  CA  PRO   161     -21.217  30.222   1.823  1.00 71.40           C
ATOM   1228  CD  PRO   161     -21.985  27.959   2.020  1.00 71.40           C
ATOM   1229  CB  PRO   161     -22.576  30.151   1.134  1.00 71.40           C
ATOM   1230  CG  PRO   161     -22.777  28.642   0.890  1.00 71.40           C
ATOM   1231  C   PRO   161     -21.062  31.355   2.784  1.00 71.40           C
ATOM   1232  O   PRO   161     -20.504  32.385   2.412  1.00 71.40           O
ATOM   1233  N   LYS   162     -21.544  31.190   4.028  1.00 68.74           N
ATOM   1234  CA  LYS   162     -21.450  32.257   4.978  1.00 68.74           C
ATOM   1235  CB  LYS   162     -22.197  31.981   6.292  1.00 68.74           C
ATOM   1236  CG  LYS   162     -22.241  33.205   7.211  1.00 68.74           C
ATOM   1237  CD  LYS   162     -23.140  33.032   8.437  1.00 68.74           C
ATOM   1238  CE  LYS   162     -24.639  33.117   8.139  1.00 68.74           C
ATOM   1239  NZ  LYS   162     -25.414  32.873   9.378  1.00 68.74           N
ATOM   1240  C   LYS   162     -20.011  32.494   5.313  1.00 68.74           C
ATOM   1241  O   LYS   162     -19.584  33.639   5.448  1.00 68.74           O
ATOM   1242  N   ALA   163     -19.221  31.411   5.457  1.00 41.90           N
ATOM   1243  CA  ALA   163     -17.843  31.555   5.833  1.00 41.90           C
ATOM   1244  CB  ALA   163     -17.117  30.202   5.957  1.00 41.90           C
ATOM   1245  C   ALA   163     -17.111  32.332   4.787  1.00 41.90           C
ATOM   1246  O   ALA   163     -16.365  33.260   5.094  1.00 41.90           O
ATOM   1247  N   ILE   164     -17.319  31.979   3.510  1.00129.35           N
ATOM   1248  CA  ILE   164     -16.584  32.611   2.456  1.00129.35           C
ATOM   1249  CB  ILE   164     -16.777  31.918   1.141  1.00129.35           C
ATOM   1250  CG1 ILE   164     -15.731  32.397   0.124  1.00129.35           C
ATOM   1251  CG2 ILE   164     -18.234  32.102   0.710  1.00129.35           C
ATOM   1252  CD1 ILE   164     -14.319  31.922   0.460  1.00129.35           C
ATOM   1253  C   ILE   164     -16.961  34.059   2.330  1.00129.35           C
ATOM   1254  O   ILE   164     -16.093  34.917   2.186  1.00129.35           O
ATOM   1255  N   ALA   165     -18.268  34.379   2.375  1.00 36.62           N
ATOM   1256  CA  ALA   165     -18.715  35.734   2.202  1.00 36.62           C
ATOM   1257  CB  ALA   165     -20.246  35.856   2.154  1.00 36.62           C
ATOM   1258  C   ALA   165     -18.229  36.582   3.333  1.00 36.62           C
ATOM   1259  O   ALA   165     -17.835  37.730   3.131  1.00 36.62           O
ATOM   1260  N   SER   166     -18.270  36.029   4.559  1.00 33.63           N
ATOM   1261  CA  SER   166     -17.898  36.752   5.741  1.00 33.63           C
ATOM   1262  CB  SER   166     -18.151  35.952   7.029  1.00 33.63           C
ATOM   1263  OG  SER   166     -19.545  35.740   7.200  1.00 33.63           O
ATOM   1264  C   SER   166     -16.443  37.088   5.692  1.00 33.63           C
ATOM   1265  O   SER   166     -16.046  38.181   6.090  1.00 33.63           O
ATOM   1266  N   THR   167     -15.598  36.157   5.210  1.00101.00           N
ATOM   1267  CA  THR   167     -14.199  36.461   5.168  1.00101.00           C
ATOM   1268  CB  THR   167     -13.326  35.312   4.750  1.00101.00           C
ATOM   1269  OG1 THR   167     -11.962  35.652   4.950  1.00101.00           O
ATOM   1270  CG2 THR   167     -13.576  34.983   3.271  1.00101.00           C
ATOM   1271  C   THR   167     -13.981  37.603   4.226  1.00101.00           C
ATOM   1272  O   THR   167     -13.232  38.525   4.539  1.00101.00           O
ATOM   1273  N   LEU   168     -14.648  37.588   3.054  1.00101.03           N
ATOM   1274  CA  LEU   168     -14.482  38.652   2.103  1.00101.03           C
ATOM   1275  CB  LEU   168     -15.147  38.399   0.744  1.00101.03           C
ATOM   1276  CG  LEU   168     -14.347  37.412  -0.127  1.00101.03           C
ATOM   1277  CD1 LEU   168     -14.209  36.040   0.545  1.00101.03           C
ATOM   1278  CD2 LEU   168     -14.927  37.325  -1.546  1.00101.03           C
ATOM   1279  C   LEU   168     -15.009  39.918   2.688  1.00101.03           C
ATOM   1280  O   LEU   168     -14.490  40.999   2.415  1.00101.03           O
ATOM   1281  N   ASN   169     -16.065  39.817   3.510  1.00 76.26           N
ATOM   1282  CA  ASN   169     -16.645  40.984   4.101  1.00 76.26           C
ATOM   1283  CB  ASN   169     -17.804  40.609   5.043  1.00 76.26           C
ATOM   1284  CG  ASN   169     -18.706  41.816   5.236  1.00 76.26           C
ATOM   1285  OD1 ASN   169     -19.568  41.826   6.114  1.00 76.26           O
ATOM   1286  ND2 ASN   169     -18.519  42.857   4.382  1.00 76.26           N
ATOM   1287  C   ASN   169     -15.576  41.650   4.915  1.00 76.26           C
ATOM   1288  O   ASN   169     -15.393  42.863   4.837  1.00 76.26           O
ATOM   1289  N   LYS   170     -14.824  40.861   5.708  1.00 39.57           N
ATOM   1290  CA  LYS   170     -13.790  41.412   6.538  1.00 39.57           C
ATOM   1291  CB  LYS   170     -13.147  40.389   7.484  1.00 39.57           C
ATOM   1292  CG  LYS   170     -14.060  40.029   8.656  1.00 39.57           C
ATOM   1293  CD  LYS   170     -13.539  38.880   9.516  1.00 39.57           C
ATOM   1294  CE  LYS   170     -14.433  38.579  10.719  1.00 39.57           C
ATOM   1295  NZ  LYS   170     -13.785  37.575  11.588  1.00 39.57           N
ATOM   1296  C   LYS   170     -12.709  42.002   5.689  1.00 39.57           C
ATOM   1297  O   LYS   170     -12.187  43.070   6.007  1.00 39.57           O
ATOM   1298  N   PHE   171     -12.342  41.334   4.578  1.00 96.02           N
ATOM   1299  CA  PHE   171     -11.281  41.856   3.763  1.00 96.02           C
ATOM   1300  CB  PHE   171     -10.983  41.069   2.468  1.00 96.02           C
ATOM   1301  CG  PHE   171     -10.529  39.677   2.739  1.00 96.02           C
ATOM   1302  CD1 PHE   171      -9.260  39.415   3.204  1.00 96.02           C
ATOM   1303  CD2 PHE   171     -11.388  38.626   2.525  1.00 96.02           C
ATOM   1304  CE1 PHE   171      -8.862  38.120   3.445  1.00 96.02           C
ATOM   1305  CE2 PHE   171     -10.997  37.331   2.763  1.00 96.02           C
ATOM   1306  CZ  PHE   171      -9.729  37.077   3.225  1.00 96.02           C
ATOM   1307  C   PHE   171     -11.722  43.194   3.255  1.00 96.02           C
ATOM   1308  O   PHE   171     -10.955  44.156   3.268  1.00 96.02           O
ATOM   1309  N   LEU   172     -12.986  43.286   2.795  1.00133.47           N
ATOM   1310  CA  LEU   172     -13.467  44.508   2.218  1.00133.47           C
ATOM   1311  CB  LEU   172     -14.904  44.440   1.674  1.00133.47           C
ATOM   1312  CG  LEU   172     -15.357  45.784   1.069  1.00133.47           C
ATOM   1313  CD1 LEU   172     -14.460  46.199  -0.109  1.00133.47           C
ATOM   1314  CD2 LEU   172     -16.847  45.761   0.693  1.00133.47           C
ATOM   1315  C   LEU   172     -13.416  45.584   3.260  1.00133.47           C
ATOM   1316  O   LEU   172     -13.142  46.741   2.944  1.00133.47           O
ATOM   1317  N   PHE   173     -13.681  45.230   4.534  1.00 59.77           N
ATOM   1318  CA  PHE   173     -13.620  46.178   5.614  1.00 59.77           C
ATOM   1319  CB  PHE   173     -13.975  45.609   7.003  1.00 59.77           C
ATOM   1320  CG  PHE   173     -15.452  45.640   7.188  1.00 59.77           C
ATOM   1321  CD1 PHE   173     -16.254  44.604   6.773  1.00 59.77           C
ATOM   1322  CD2 PHE   173     -16.031  46.730   7.796  1.00 59.77           C
ATOM   1323  CE1 PHE   173     -17.614  44.659   6.960  1.00 59.77           C
ATOM   1324  CE2 PHE   173     -17.390  46.791   7.986  1.00 59.77           C
ATOM   1325  CZ  PHE   173     -18.185  45.753   7.566  1.00 59.77           C
ATOM   1326  C   PHE   173     -12.226  46.705   5.730  1.00 59.77           C
ATOM   1327  O   PHE   173     -12.031  47.877   6.050  1.00 59.77           O
ATOM   1328  N   GLY   174     -11.209  45.862   5.469  1.00 34.16           N
ATOM   1329  CA  GLY   174      -9.864  46.327   5.631  1.00 34.16           C
ATOM   1330  C   GLY   174      -9.277  45.659   6.831  1.00 34.16           C
ATOM   1331  O   GLY   174      -8.228  46.069   7.326  1.00 34.16           O
ATOM   1332  N   SER   175      -9.964  44.625   7.355  1.00 70.00           N
ATOM   1333  CA  SER   175      -9.443  43.916   8.487  1.00 70.00           C
ATOM   1334  CB  SER   175     -10.532  43.378   9.433  1.00 70.00           C
ATOM   1335  OG  SER   175     -11.212  44.460  10.052  1.00 70.00           O
ATOM   1336  C   SER   175      -8.604  42.755   8.035  1.00 70.00           C
ATOM   1337  O   SER   175      -8.616  42.356   6.871  1.00 70.00           O
ATOM   1338  N   ALA   176      -7.815  42.225   8.990  1.00222.38           N
ATOM   1339  CA  ALA   176      -6.989  41.050   8.900  1.00222.38           C
ATOM   1340  CB  ALA   176      -7.740  39.843   8.313  1.00222.38           C
ATOM   1341  C   ALA   176      -5.760  41.268   8.067  1.00222.38           C
ATOM   1342  O   ALA   176      -4.714  40.700   8.375  1.00222.38           O
ATOM   1343  N   LEU   177      -5.800  42.147   7.047  1.00 99.99           N
ATOM   1344  CA  LEU   177      -4.640  42.302   6.212  1.00 99.99           C
ATOM   1345  CB  LEU   177      -4.881  41.912   4.744  1.00 99.99           C
ATOM   1346  CG  LEU   177      -5.149  40.414   4.509  1.00 99.99           C
ATOM   1347  CD1 LEU   177      -5.378  40.127   3.016  1.00 99.99           C
ATOM   1348  CD2 LEU   177      -4.029  39.543   5.100  1.00 99.99           C
ATOM   1349  C   LEU   177      -4.272  43.749   6.199  1.00 99.99           C
ATOM   1350  O   LEU   177      -5.112  44.617   6.434  1.00 99.99           O
ATOM   1351  N   SER   178      -2.985  44.042   5.928  1.00 31.86           N
ATOM   1352  CA  SER   178      -2.563  45.408   5.846  1.00 31.86           C
ATOM   1353  CB  SER   178      -1.037  45.607   5.874  1.00 31.86           C
ATOM   1354  OG  SER   178      -0.445  45.056   4.708  1.00 31.86           O
ATOM   1355  C   SER   178      -3.086  45.938   4.550  1.00 31.86           C
ATOM   1356  O   SER   178      -3.588  45.188   3.715  1.00 31.86           O
ATOM   1357  N   GLU   179      -2.987  47.266   4.360  1.00100.29           N
ATOM   1358  CA  GLU   179      -3.540  47.900   3.201  1.00100.29           C
ATOM   1359  CB  GLU   179      -3.371  49.432   3.243  1.00100.29           C
ATOM   1360  CG  GLU   179      -1.919  49.919   3.260  1.00100.29           C
ATOM   1361  CD  GLU   179      -1.527  50.320   1.844  1.00100.29           C
ATOM   1362  OE1 GLU   179      -2.446  50.662   1.054  1.00100.29           O
ATOM   1363  OE2 GLU   179      -0.305  50.302   1.537  1.00100.29           O
ATOM   1364  C   GLU   179      -2.880  47.368   1.967  1.00100.29           C
ATOM   1365  O   GLU   179      -3.554  47.083   0.978  1.00100.29           O
ATOM   1366  N   MET   180      -1.545  47.205   1.988  1.00 86.16           N
ATOM   1367  CA  MET   180      -0.884  46.737   0.804  1.00 86.16           C
ATOM   1368  CB  MET   180       0.650  46.728   0.925  1.00 86.16           C
ATOM   1369  CG  MET   180       1.344  46.387  -0.396  1.00 86.16           C
ATOM   1370  SD  MET   180       3.157  46.508  -0.371  1.00 86.16           S
ATOM   1371  CE  MET   180       3.332  46.368  -2.174  1.00 86.16           C
ATOM   1372  C   MET   180      -1.328  45.341   0.486  1.00 86.16           C
ATOM   1373  O   MET   180      -1.627  45.031  -0.666  1.00 86.16           O
ATOM   1374  N   ASN   181      -1.406  44.463   1.505  1.00 37.89           N
ATOM   1375  CA  ASN   181      -1.758  43.087   1.279  1.00 37.89           C
ATOM   1376  CB  ASN   181      -1.758  42.238   2.562  1.00 37.89           C
ATOM   1377  CG  ASN   181      -0.324  41.967   2.977  1.00 37.89           C
ATOM   1378  OD1 ASN   181       0.550  41.767   2.137  1.00 37.89           O
ATOM   1379  ND2 ASN   181      -0.076  41.951   4.314  1.00 37.89           N
ATOM   1380  C   ASN   181      -3.153  42.999   0.751  1.00 37.89           C
ATOM   1381  O   ASN   181      -3.428  42.241  -0.177  1.00 37.89           O
ATOM   1382  N   GLN   182      -4.073  43.781   1.340  1.00109.36           N
ATOM   1383  CA  GLN   182      -5.460  43.676   0.997  1.00109.36           C
ATOM   1384  CB  GLN   182      -6.330  44.593   1.879  1.00109.36           C
ATOM   1385  CG  GLN   182      -7.803  44.181   1.984  1.00109.36           C
ATOM   1386  CD  GLN   182      -8.553  44.567   0.719  1.00109.36           C
ATOM   1387  OE1 GLN   182      -8.215  45.541   0.049  1.00109.36           O
ATOM   1388  NE2 GLN   182      -9.614  43.783   0.388  1.00109.36           N
ATOM   1389  C   GLN   182      -5.655  44.058  -0.441  1.00109.36           C
ATOM   1390  O   GLN   182      -6.353  43.365  -1.179  1.00109.36           O
ATOM   1391  N   LYS   183      -5.017  45.158  -0.889  1.00 64.05           N
ATOM   1392  CA  LYS   183      -5.217  45.627  -2.234  1.00 64.05           C
ATOM   1393  CB  LYS   183      -4.486  46.948  -2.552  1.00 64.05           C
ATOM   1394  CG  LYS   183      -5.019  48.173  -1.801  1.00 64.05           C
ATOM   1395  CD  LYS   183      -4.196  49.444  -2.039  1.00 64.05           C
ATOM   1396  CE  LYS   183      -2.752  49.362  -1.539  1.00 64.05           C
ATOM   1397  NZ  LYS   183      -1.996  50.559  -1.982  1.00 64.05           N
ATOM   1398  C   LYS   183      -4.709  44.610  -3.206  1.00 64.05           C
ATOM   1399  O   LYS   183      -5.340  44.348  -4.229  1.00 64.05           O
ATOM   1400  N   LYS   184      -3.544  44.012  -2.904  1.00 66.41           N
ATOM   1401  CA  LYS   184      -2.901  43.069  -3.776  1.00 66.41           C
ATOM   1402  CB  LYS   184      -1.516  42.688  -3.233  1.00 66.41           C
ATOM   1403  CG  LYS   184      -0.620  41.925  -4.207  1.00 66.41           C
ATOM   1404  CD  LYS   184       0.860  42.076  -3.850  1.00 66.41           C
ATOM   1405  CE  LYS   184       1.778  41.034  -4.487  1.00 66.41           C
ATOM   1406  NZ  LYS   184       1.860  39.843  -3.612  1.00 66.41           N
ATOM   1407  C   LYS   184      -3.766  41.853  -3.918  1.00 66.41           C
ATOM   1408  O   LYS   184      -3.901  41.296  -5.006  1.00 66.41           O
ATOM   1409  N   LEU   185      -4.387  41.420  -2.807  1.00 61.06           N
ATOM   1410  CA  LEU   185      -5.258  40.279  -2.786  1.00 61.06           C
ATOM   1411  CB  LEU   185      -5.841  40.082  -1.379  1.00 61.06           C
ATOM   1412  CG  LEU   185      -6.947  39.023  -1.274  1.00 61.06           C
ATOM   1413  CD1 LEU   185      -6.408  37.602  -1.487  1.00 61.06           C
ATOM   1414  CD2 LEU   185      -7.727  39.186   0.037  1.00 61.06           C
ATOM   1415  C   LEU   185      -6.422  40.538  -3.693  1.00 61.06           C
ATOM   1416  O   LEU   185      -6.813  39.678  -4.481  1.00 61.06           O
ATOM   1417  N   GLU   186      -7.001  41.750  -3.603  1.00 83.63           N
ATOM   1418  CA  GLU   186      -8.157  42.106  -4.377  1.00 83.63           C
ATOM   1419  CB  GLU   186      -8.648  43.539  -4.093  1.00 83.63           C
ATOM   1420  CG  GLU   186      -9.817  43.974  -4.983  1.00 83.63           C
ATOM   1421  CD  GLU   186     -10.036  45.472  -4.799  1.00 83.63           C
ATOM   1422  OE1 GLU   186      -9.108  46.254  -5.141  1.00 83.63           O
ATOM   1423  OE2 GLU   186     -11.137  45.856  -4.319  1.00 83.63           O
ATOM   1424  C   GLU   186      -7.810  42.078  -5.827  1.00 83.63           C
ATOM   1425  O   GLU   186      -8.590  41.594  -6.646  1.00 83.63           O
ATOM   1426  N   SER   187      -6.621  42.601  -6.176  1.00 30.04           N
ATOM   1427  CA  SER   187      -6.232  42.695  -7.551  1.00 30.04           C
ATOM   1428  CB  SER   187      -4.848  43.338  -7.734  1.00 30.04           C
ATOM   1429  OG  SER   187      -4.880  44.689  -7.297  1.00 30.04           O
ATOM   1430  C   SER   187      -6.177  41.325  -8.144  1.00 30.04           C
ATOM   1431  O   SER   187      -6.721  41.087  -9.220  1.00 30.04           O
ATOM   1432  N   TRP   188      -5.527  40.377  -7.447  1.00 78.56           N
ATOM   1433  CA  TRP   188      -5.392  39.060  -7.993  1.00 78.56           C
ATOM   1434  CB  TRP   188      -4.322  38.226  -7.280  1.00 78.56           C
ATOM   1435  CG  TRP   188      -2.978  38.837  -7.602  1.00 78.56           C
ATOM   1436  CD2 TRP   188      -2.360  38.728  -8.894  1.00 78.56           C
ATOM   1437  CD1 TRP   188      -2.171  39.645  -6.855  1.00 78.56           C
ATOM   1438  NE1 TRP   188      -1.092  40.054  -7.606  1.00 78.56           N
ATOM   1439  CE2 TRP   188      -1.197  39.497  -8.863  1.00 78.56           C
ATOM   1440  CE3 TRP   188      -2.742  38.056 -10.019  1.00 78.56           C
ATOM   1441  CZ2 TRP   188      -0.395  39.604  -9.963  1.00 78.56           C
ATOM   1442  CZ3 TRP   188      -1.924  38.153 -11.122  1.00 78.56           C
ATOM   1443  CH2 TRP   188      -0.773  38.914 -11.094  1.00 78.56           C
ATOM   1444  C   TRP   188      -6.727  38.380  -8.076  1.00 78.56           C
ATOM   1445  O   TRP   188      -6.983  37.625  -9.013  1.00 78.56           O
ATOM   1446  N   MET   189      -7.623  38.642  -7.106  1.00 61.31           N
ATOM   1447  CA  MET   189      -8.941  38.063  -7.101  1.00 61.31           C
ATOM   1448  CB  MET   189      -9.768  38.427  -5.853  1.00 61.31           C
ATOM   1449  CG  MET   189      -9.173  37.895  -4.546  1.00 61.31           C
ATOM   1450  SD  MET   189     -10.241  38.072  -3.083  1.00 61.31           S
ATOM   1451  CE  MET   189     -11.361  36.715  -3.536  1.00 61.31           C
ATOM   1452  C   MET   189      -9.686  38.581  -8.296  1.00 61.31           C
ATOM   1453  O   MET   189     -10.618  37.944  -8.789  1.00 61.31           O
ATOM   1454  N   VAL   190      -9.349  39.813  -8.722  1.00 60.80           N
ATOM   1455  CA  VAL   190      -9.932  40.439  -9.873  1.00 60.80           C
ATOM   1456  CB  VAL   190      -9.489  41.866 -10.039  1.00 60.80           C
ATOM   1457  CG1 VAL   190     -10.047  42.407 -11.367  1.00 60.80           C
ATOM   1458  CG2 VAL   190      -9.940  42.669  -8.807  1.00 60.80           C
ATOM   1459  C   VAL   190      -9.532  39.703 -11.116  1.00 60.80           C
ATOM   1460  O   VAL   190     -10.343  39.542 -12.027  1.00 60.80           O
ATOM   1461  N   ASN   191      -8.267  39.245 -11.219  1.00174.28           N
ATOM   1462  CA  ASN   191      -7.925  38.630 -12.467  1.00174.28           C
ATOM   1463  CB  ASN   191      -6.611  39.151 -13.078  1.00174.28           C
ATOM   1464  CG  ASN   191      -6.527  38.663 -14.522  1.00174.28           C
ATOM   1465  OD1 ASN   191      -6.718  37.483 -14.809  1.00174.28           O
ATOM   1466  ND2 ASN   191      -6.239  39.602 -15.463  1.00174.28           N
ATOM   1467  C   ASN   191      -7.796  37.153 -12.310  1.00174.28           C
ATOM   1468  O   ASN   191      -6.693  36.625 -12.178  1.00174.28           O
ATOM   1469  N   ASN   192      -8.939  36.449 -12.363  1.00 72.56           N
ATOM   1470  CA  ASN   192      -8.946  35.021 -12.361  1.00 72.56           C
ATOM   1471  CB  ASN   192     -10.056  34.402 -11.495  1.00 72.56           C
ATOM   1472  CG  ASN   192      -9.763  34.698 -10.032  1.00 72.56           C
ATOM   1473  OD1 ASN   192     -10.425  34.171  -9.139  1.00 72.56           O
ATOM   1474  ND2 ASN   192      -8.745  35.562  -9.773  1.00 72.56           N
ATOM   1475  C   ASN   192      -9.273  34.693 -13.777  1.00 72.56           C
ATOM   1476  O   ASN   192     -10.183  35.285 -14.354  1.00 72.56           O
ATOM   1477  N   GLN   193      -8.532  33.756 -14.391  1.00 42.63           N
ATOM   1478  CA  GLN   193      -8.790  33.489 -15.772  1.00 42.63           C
ATOM   1479  CB  GLN   193      -7.846  32.424 -16.348  1.00 42.63           C
ATOM   1480  CG  GLN   193      -6.395  32.905 -16.396  1.00 42.63           C
ATOM   1481  CD  GLN   193      -5.526  31.777 -16.927  1.00 42.63           C
ATOM   1482  OE1 GLN   193      -6.022  30.715 -17.298  1.00 42.63           O
ATOM   1483  NE2 GLN   193      -4.186  32.010 -16.959  1.00 42.63           N
ATOM   1484  C   GLN   193     -10.188  32.998 -15.878  1.00 42.63           C
ATOM   1485  O   GLN   193     -10.950  33.442 -16.736  1.00 42.63           O
ATOM   1486  N   VAL   194     -10.571  32.074 -14.982  1.00142.70           N
ATOM   1487  CA  VAL   194     -11.925  31.638 -15.019  1.00142.70           C
ATOM   1488  CB  VAL   194     -12.093  30.155 -14.786  1.00142.70           C
ATOM   1489  CG1 VAL   194     -11.507  29.419 -16.005  1.00142.70           C
ATOM   1490  CG2 VAL   194     -11.406  29.744 -13.470  1.00142.70           C
ATOM   1491  C   VAL   194     -12.650  32.416 -13.982  1.00142.70           C
ATOM   1492  O   VAL   194     -12.724  32.049 -12.810  1.00142.70           O
ATOM   1493  N   THR   195     -13.237  33.543 -14.419  1.00131.27           N
ATOM   1494  CA  THR   195     -14.066  34.288 -13.532  1.00131.27           C
ATOM   1495  CB  THR   195     -14.696  35.474 -14.196  1.00131.27           C
ATOM   1496  OG1 THR   195     -15.515  35.052 -15.277  1.00131.27           O
ATOM   1497  CG2 THR   195     -13.572  36.388 -14.711  1.00131.27           C
ATOM   1498  C   THR   195     -15.119  33.291 -13.259  1.00131.27           C
ATOM   1499  O   THR   195     -15.629  33.153 -12.149  1.00131.27           O
ATOM   1500  N   GLY   196     -15.429  32.548 -14.333  1.00276.06           N
ATOM   1501  CA  GLY   196     -16.312  31.443 -14.277  1.00276.06           C
ATOM   1502  C   GLY   196     -17.639  31.939 -14.648  1.00276.06           C
ATOM   1503  O   GLY   196     -18.551  31.163 -14.916  1.00276.06           O
ATOM   1504  N   ASN   197     -17.783  33.269 -14.605  1.00308.20           N
ATOM   1505  CA  ASN   197     -19.013  33.917 -14.915  1.00308.20           C
ATOM   1506  CB  ASN   197     -19.359  33.995 -16.423  1.00308.20           C
ATOM   1507  CG  ASN   197     -19.509  32.605 -17.016  1.00308.20           C
ATOM   1508  OD1 ASN   197     -20.605  32.049 -17.059  1.00308.20           O
ATOM   1509  ND2 ASN   197     -18.370  32.013 -17.466  1.00308.20           N
ATOM   1510  C   ASN   197     -20.109  33.269 -14.129  1.00308.20           C
ATOM   1511  O   ASN   197     -21.266  33.288 -14.544  1.00308.20           O
ATOM   1512  N   LEU   198     -19.789  32.612 -12.993  1.00110.93           N
ATOM   1513  CA  LEU   198     -20.907  32.138 -12.250  1.00110.93           C
ATOM   1514  CB  LEU   198     -20.515  31.256 -11.054  1.00110.93           C
ATOM   1515  CG  LEU   198     -19.820  29.943 -11.456  1.00110.93           C
ATOM   1516  CD1 LEU   198     -19.481  29.099 -10.219  1.00110.93           C
ATOM   1517  CD2 LEU   198     -20.642  29.170 -12.499  1.00110.93           C
ATOM   1518  C   LEU   198     -21.551  33.361 -11.696  1.00110.93           C
ATOM   1519  O   LEU   198     -22.603  33.794 -12.156  1.00110.93           O
ATOM   1520  N   LEU   199     -20.855  34.020 -10.747  1.00 77.75           N
ATOM   1521  CA  LEU   199     -21.387  35.224 -10.181  1.00 77.75           C
ATOM   1522  CB  LEU   199     -20.703  35.716  -8.895  1.00 77.75           C
ATOM   1523  CG  LEU   199     -21.083  34.884  -7.662  1.00 77.75           C
ATOM   1524  CD1 LEU   199     -20.509  35.490  -6.372  1.00 77.75           C
ATOM   1525  CD2 LEU   199     -22.599  34.646  -7.601  1.00 77.75           C
ATOM   1526  C   LEU   199     -21.280  36.320 -11.179  1.00 77.75           C
ATOM   1527  O   LEU   199     -22.179  37.143 -11.306  1.00 77.75           O
ATOM   1528  N   ARG   200     -20.170  36.329 -11.931  1.00148.01           N
ATOM   1529  CA  ARG   200     -19.834  37.374 -12.854  1.00148.01           C
ATOM   1530  CB  ARG   200     -18.498  37.048 -13.547  1.00148.01           C
ATOM   1531  CG  ARG   200     -17.938  38.097 -14.509  1.00148.01           C
ATOM   1532  CD  ARG   200     -16.749  37.554 -15.312  1.00148.01           C
ATOM   1533  NE  ARG   200     -16.081  38.686 -16.014  1.00148.01           N
ATOM   1534  CZ  ARG   200     -15.047  39.348 -15.418  1.00148.01           C
ATOM   1535  NH1 ARG   200     -14.635  38.994 -14.165  1.00148.01           N
ATOM   1536  NH2 ARG   200     -14.416  40.364 -16.076  1.00148.01           N
ATOM   1537  C   ARG   200     -20.900  37.500 -13.906  1.00148.01           C
ATOM   1538  O   ARG   200     -21.273  38.610 -14.283  1.00148.01           O
ATOM   1539  N   SER   201     -21.438  36.369 -14.399  1.00 90.11           N
ATOM   1540  CA  SER   201     -22.399  36.418 -15.470  1.00 90.11           C
ATOM   1541  CB  SER   201     -22.827  35.029 -15.971  1.00 90.11           C
ATOM   1542  OG  SER   201     -23.773  35.159 -17.022  1.00 90.11           O
ATOM   1543  C   SER   201     -23.657  37.110 -15.034  1.00 90.11           C
ATOM   1544  O   SER   201     -24.388  37.648 -15.863  1.00 90.11           O
ATOM   1545  N   VAL   202     -23.963  37.083 -13.725  1.00136.16           N
ATOM   1546  CA  VAL   202     -25.188  37.634 -13.210  1.00136.16           C
ATOM   1547  CB  VAL   202     -25.420  37.298 -11.766  1.00136.16           C
ATOM   1548  CG1 VAL   202     -25.167  35.796 -11.568  1.00136.16           C
ATOM   1549  CG2 VAL   202     -24.634  38.248 -10.850  1.00136.16           C
ATOM   1550  C   VAL   202     -25.190  39.132 -13.282  1.00136.16           C
ATOM   1551  O   VAL   202     -26.250  39.748 -13.389  1.00136.16           O
ATOM   1552  N   LEU   203     -23.997  39.747 -13.155  1.00 98.34           N
ATOM   1553  CA  LEU   203     -23.837  41.172 -13.059  1.00 98.34           C
ATOM   1554  CB  LEU   203     -22.440  41.562 -12.568  1.00 98.34           C
ATOM   1555  CG  LEU   203     -22.047  40.955 -11.215  1.00 98.34           C
ATOM   1556  CD1 LEU   203     -20.616  41.381 -10.855  1.00 98.34           C
ATOM   1557  CD2 LEU   203     -23.084  41.276 -10.123  1.00 98.34           C
ATOM   1558  C   LEU   203     -23.958  41.836 -14.396  1.00 98.34           C
ATOM   1559  O   LEU   203     -23.600  41.294 -15.439  1.00 98.34           O
ATOM   1560  N   PRO   204     -24.507  43.017 -14.355  1.00175.12           N
ATOM   1561  CA  PRO   204     -24.505  43.817 -15.549  1.00175.12           C
ATOM   1562  CD  PRO   204     -25.796  43.104 -13.692  1.00175.12           C
ATOM   1563  CB  PRO   204     -25.713  44.740 -15.473  1.00175.12           C
ATOM   1564  CG  PRO   204     -26.697  43.914 -14.637  1.00175.12           C
ATOM   1565  C   PRO   204     -23.185  44.498 -15.728  1.00175.12           C
ATOM   1566  O   PRO   204     -22.384  44.501 -14.795  1.00175.12           O
ATOM   1567  N   ALA   205     -22.941  45.085 -16.915  1.00 39.08           N
ATOM   1568  CA  ALA   205     -21.659  45.654 -17.211  1.00 39.08           C
ATOM   1569  CB  ALA   205     -21.526  46.169 -18.655  1.00 39.08           C
ATOM   1570  C   ALA   205     -21.366  46.798 -16.302  1.00 39.08           C
ATOM   1571  O   ALA   205     -22.255  47.536 -15.880  1.00 39.08           O
ATOM   1572  N   GLY   206     -20.069  46.955 -15.975  1.00 22.45           N
ATOM   1573  CA  GLY   206     -19.614  48.041 -15.164  1.00 22.45           C
ATOM   1574  C   GLY   206     -19.427  47.554 -13.767  1.00 22.45           C
ATOM   1575  O   GLY   206     -18.684  48.154 -12.992  1.00 22.45           O
ATOM   1576  N   TRP   207     -20.088  46.439 -13.410  1.00153.06           N
ATOM   1577  CA  TRP   207     -19.965  45.948 -12.073  1.00153.06           C
ATOM   1578  CB  TRP   207     -21.174  45.064 -11.671  1.00153.06           C
ATOM   1579  CG  TRP   207     -21.351  44.865 -10.185  1.00153.06           C
ATOM   1580  CD2 TRP   207     -22.581  45.079  -9.467  1.00153.06           C
ATOM   1581  CD1 TRP   207     -20.433  44.515  -9.252  1.00153.06           C
ATOM   1582  NE1 TRP   207     -21.011  44.521  -8.004  1.00153.06           N
ATOM   1583  CE2 TRP   207     -22.328  44.855  -8.119  1.00153.06           C
ATOM   1584  CE3 TRP   207     -23.815  45.452  -9.885  1.00153.06           C
ATOM   1585  CZ2 TRP   207     -23.299  44.992  -7.168  1.00153.06           C
ATOM   1586  CZ3 TRP   207     -24.806  45.569  -8.931  1.00153.06           C
ATOM   1587  CH2 TRP   207     -24.556  45.344  -7.596  1.00153.06           C
ATOM   1588  C   TRP   207     -18.654  45.211 -12.035  1.00153.06           C
ATOM   1589  O   TRP   207     -18.222  44.662 -13.049  1.00153.06           O
ATOM   1590  N   ASN   208     -17.952  45.225 -10.880  1.00 78.21           N
ATOM   1591  CA  ASN   208     -16.646  44.623 -10.803  1.00 78.21           C
ATOM   1592  CB  ASN   208     -15.559  45.650 -10.435  1.00 78.21           C
ATOM   1593  CG  ASN   208     -14.194  45.100 -10.819  1.00 78.21           C
ATOM   1594  OD1 ASN   208     -13.711  44.127 -10.242  1.00 78.21           O
ATOM   1595  ND2 ASN   208     -13.554  45.745 -11.831  1.00 78.21           N
ATOM   1596  C   ASN   208     -16.687  43.584  -9.727  1.00 78.21           C
ATOM   1597  O   ASN   208     -17.405  43.739  -8.741  1.00 78.21           O
ATOM   1598  N   ILE   209     -15.937  42.474  -9.896  1.00 75.32           N
ATOM   1599  CA  ILE   209     -16.018  41.448  -8.899  1.00 75.32           C
ATOM   1600  CB  ILE   209     -16.917  40.332  -9.348  1.00 75.32           C
ATOM   1601  CG1 ILE   209     -17.089  39.270  -8.254  1.00 75.32           C
ATOM   1602  CG2 ILE   209     -16.371  39.797 -10.682  1.00 75.32           C
ATOM   1603  CD1 ILE   209     -18.200  38.267  -8.566  1.00 75.32           C
ATOM   1604  C   ILE   209     -14.663  40.865  -8.634  1.00 75.32           C
ATOM   1605  O   ILE   209     -13.904  40.581  -9.559  1.00 75.32           O
ATOM   1606  N   ALA   210     -14.324  40.684  -7.339  1.00 62.86           N
ATOM   1607  CA  ALA   210     -13.122  39.994  -6.967  1.00 62.86           C
ATOM   1608  CB  ALA   210     -12.318  40.715  -5.870  1.00 62.86           C
ATOM   1609  C   ALA   210     -13.629  38.711  -6.396  1.00 62.86           C
ATOM   1610  O   ALA   210     -14.336  38.724  -5.390  1.00 62.86           O
ATOM   1611  N   ASP   211     -13.286  37.562  -7.017  1.00117.89           N
ATOM   1612  CA  ASP   211     -13.904  36.346  -6.566  1.00117.89           C
ATOM   1613  CB  ASP   211     -15.158  35.985  -7.372  1.00117.89           C
ATOM   1614  CG  ASP   211     -14.707  35.697  -8.799  1.00117.89           C
ATOM   1615  OD1 ASP   211     -13.890  36.493  -9.333  1.00117.89           O
ATOM   1616  OD2 ASP   211     -15.175  34.677  -9.372  1.00117.89           O
ATOM   1617  C   ASP   211     -12.998  35.189  -6.804  1.00117.89           C
ATOM   1618  O   ASP   211     -11.970  35.305  -7.470  1.00117.89           O
ATOM   1619  N   ARG   212     -13.370  34.030  -6.221  1.00129.50           N
ATOM   1620  CA  ARG   212     -12.653  32.830  -6.525  1.00129.50           C
ATOM   1621  CB  ARG   212     -11.643  32.410  -5.448  1.00129.50           C
ATOM   1622  CG  ARG   212     -10.551  31.493  -6.001  1.00129.50           C
ATOM   1623  CD  ARG   212      -9.507  31.062  -4.970  1.00129.50           C
ATOM   1624  NE  ARG   212      -9.010  32.287  -4.275  1.00129.50           N
ATOM   1625  CZ  ARG   212      -7.698  32.414  -3.914  1.00129.50           C
ATOM   1626  NH1 ARG   212      -6.768  31.506  -4.334  1.00129.50           N
ATOM   1627  NH2 ARG   212      -7.311  33.453  -3.118  1.00129.50           N
ATOM   1628  C   ARG   212     -13.669  31.740  -6.678  1.00129.50           C
ATOM   1629  O   ARG   212     -14.481  31.496  -5.787  1.00129.50           O
ATOM   1630  N   SER   213     -13.659  31.057  -7.840  1.00 96.30           N
ATOM   1631  CA  SER   213     -14.620  30.018  -8.062  1.00 96.30           C
ATOM   1632  CB  SER   213     -15.066  29.864  -9.526  1.00 96.30           C
ATOM   1633  OG  SER   213     -15.831  30.990  -9.927  1.00 96.30           O
ATOM   1634  C   SER   213     -14.035  28.716  -7.640  1.00 96.30           C
ATOM   1635  O   SER   213     -12.856  28.617  -7.303  1.00 96.30           O
ATOM   1636  N   GLY   214     -14.889  27.675  -7.625  1.00 46.13           N
ATOM   1637  CA  GLY   214     -14.435  26.358  -7.303  1.00 46.13           C
ATOM   1638  C   GLY   214     -15.370  25.399  -7.962  1.00 46.13           C
ATOM   1639  O   GLY   214     -16.589  25.533  -7.860  1.00 46.13           O
ATOM   1640  N   ALA   215     -14.815  24.409  -8.689  1.00 59.17           N
ATOM   1641  CA  ALA   215     -15.670  23.412  -9.258  1.00 59.17           C
ATOM   1642  CB  ALA   215     -16.042  23.684 -10.726  1.00 59.17           C
ATOM   1643  C   ALA   215     -14.929  22.117  -9.229  1.00 59.17           C
ATOM   1644  O   ALA   215     -13.908  21.956  -9.896  1.00 59.17           O
ATOM   1645  N   GLY   216     -15.409  21.166  -8.408  1.00 63.88           N
ATOM   1646  CA  GLY   216     -14.855  19.850  -8.418  1.00 63.88           C
ATOM   1647  C   GLY   216     -15.320  19.245  -9.680  1.00 63.88           C
ATOM   1648  O   GLY   216     -14.614  18.491 -10.344  1.00 63.88           O
ATOM   1649  N   GLY   217     -16.578  19.572 -10.009  1.00 72.85           N
ATOM   1650  CA  GLY   217     -17.254  19.025 -11.132  1.00 72.85           C
ATOM   1651  C   GLY   217     -17.961  17.871 -10.537  1.00 72.85           C
ATOM   1652  O   GLY   217     -19.085  17.555 -10.911  1.00 72.85           O
ATOM   1653  N   PHE   218     -17.326  17.267  -9.512  1.00234.96           N
ATOM   1654  CA  PHE   218     -17.905  16.109  -8.918  1.00234.96           C
ATOM   1655  CB  PHE   218     -16.892  15.261  -8.129  1.00234.96           C
ATOM   1656  CG  PHE   218     -17.445  13.885  -7.965  1.00234.96           C
ATOM   1657  CD1 PHE   218     -18.346  13.568  -6.974  1.00234.96           C
ATOM   1658  CD2 PHE   218     -17.035  12.896  -8.830  1.00234.96           C
ATOM   1659  CE1 PHE   218     -18.829  12.285  -6.857  1.00234.96           C
ATOM   1660  CE2 PHE   218     -17.513  11.614  -8.719  1.00234.96           C
ATOM   1661  CZ  PHE   218     -18.414  11.306  -7.729  1.00234.96           C
ATOM   1662  C   PHE   218     -18.906  16.600  -7.937  1.00234.96           C
ATOM   1663  O   PHE   218     -18.759  16.420  -6.729  1.00234.96           O
ATOM   1664  N   GLY   219     -19.966  17.236  -8.460  1.00236.73           N
ATOM   1665  CA  GLY   219     -21.061  17.624  -7.630  1.00236.73           C
ATOM   1666  C   GLY   219     -20.958  19.037  -7.157  1.00236.73           C
ATOM   1667  O   GLY   219     -21.951  19.577  -6.677  1.00236.73           O
ATOM   1668  N   ALA   220     -19.800  19.714  -7.259  1.00 84.48           N
ATOM   1669  CA  ALA   220     -19.920  21.021  -6.683  1.00 84.48           C
ATOM   1670  CB  ALA   220     -19.247  21.150  -5.305  1.00 84.48           C
ATOM   1671  C   ALA   220     -19.338  22.073  -7.568  1.00 84.48           C
ATOM   1672  O   ALA   220     -18.292  21.890  -8.191  1.00 84.48           O
ATOM   1673  N   ARG   221     -20.052  23.215  -7.641  1.00183.73           N
ATOM   1674  CA  ARG   221     -19.599  24.382  -8.336  1.00183.73           C
ATOM   1675  CB  ARG   221     -20.209  24.575  -9.740  1.00183.73           C
ATOM   1676  CG  ARG   221     -19.722  25.853 -10.434  1.00183.73           C
ATOM   1677  CD  ARG   221     -19.941  25.881 -11.951  1.00183.73           C
ATOM   1678  NE  ARG   221     -18.870  25.041 -12.558  1.00183.73           N
ATOM   1679  CZ  ARG   221     -18.789  24.873 -13.911  1.00183.73           C
ATOM   1680  NH1 ARG   221     -19.722  25.436 -14.732  1.00183.73           N
ATOM   1681  NH2 ARG   221     -17.766  24.142 -14.443  1.00183.73           N
ATOM   1682  C   ARG   221     -19.999  25.538  -7.479  1.00183.73           C
ATOM   1683  O   ARG   221     -21.101  25.562  -6.932  1.00183.73           O
ATOM   1684  N   SER   222     -19.105  26.532  -7.315  1.00 92.37           N
ATOM   1685  CA  SER   222     -19.469  27.603  -6.436  1.00 92.37           C
ATOM   1686  CB  SER   222     -19.253  27.235  -4.963  1.00 92.37           C
ATOM   1687  OG  SER   222     -19.861  25.981  -4.692  1.00 92.37           O
ATOM   1688  C   SER   222     -18.568  28.762  -6.714  1.00 92.37           C
ATOM   1689  O   SER   222     -17.574  28.637  -7.428  1.00 92.37           O
ATOM   1690  N   ILE   223     -18.930  29.946  -6.183  1.00166.76           N
ATOM   1691  CA  ILE   223     -18.112  31.112  -6.349  1.00166.76           C
ATOM   1692  CB  ILE   223     -18.401  31.784  -7.665  1.00166.76           C
ATOM   1693  CG1 ILE   223     -17.399  32.894  -8.042  1.00166.76           C
ATOM   1694  CG2 ILE   223     -19.870  32.212  -7.612  1.00166.76           C
ATOM   1695  CD1 ILE   223     -17.478  34.164  -7.199  1.00166.76           C
ATOM   1696  C   ILE   223     -18.410  32.032  -5.198  1.00166.76           C
ATOM   1697  O   ILE   223     -19.524  32.037  -4.677  1.00166.76           O
ATOM   1698  N   THR   224     -17.404  32.805  -4.734  1.00 57.00           N
ATOM   1699  CA  THR   224     -17.630  33.739  -3.665  1.00 57.00           C
ATOM   1700  CB  THR   224     -17.127  33.252  -2.345  1.00 57.00           C
ATOM   1701  OG1 THR   224     -17.733  32.009  -2.024  1.00 57.00           O
ATOM   1702  CG2 THR   224     -17.476  34.309  -1.285  1.00 57.00           C
ATOM   1703  C   THR   224     -16.855  34.976  -3.993  1.00 57.00           C
ATOM   1704  O   THR   224     -15.802  34.895  -4.622  1.00 57.00           O
ATOM   1705  N   ALA   225     -17.332  36.163  -3.557  1.00 69.25           N
ATOM   1706  CA  ALA   225     -16.620  37.327  -3.992  1.00 69.25           C
ATOM   1707  CB  ALA   225     -16.793  37.547  -5.500  1.00 69.25           C
ATOM   1708  C   ALA   225     -17.197  38.561  -3.382  1.00 69.25           C
ATOM   1709  O   ALA   225     -18.115  38.518  -2.565  1.00 69.25           O
ATOM   1710  N   VAL   226     -16.612  39.714  -3.763  1.00106.62           N
ATOM   1711  CA  VAL   226     -17.150  40.982  -3.378  1.00106.62           C
ATOM   1712  CB  VAL   226     -16.191  41.851  -2.611  1.00106.62           C
ATOM   1713  CG1 VAL   226     -15.082  42.342  -3.556  1.00106.62           C
ATOM   1714  CG2 VAL   226     -16.985  42.977  -1.928  1.00106.62           C
ATOM   1715  C   VAL   226     -17.474  41.650  -4.671  1.00106.62           C
ATOM   1716  O   VAL   226     -16.706  41.571  -5.630  1.00106.62           O
ATOM   1717  N   VAL   227     -18.636  42.319  -4.747  1.00117.51           N
ATOM   1718  CA  VAL   227     -19.019  42.815  -6.032  1.00117.51           C
ATOM   1719  CB  VAL   227     -20.266  42.078  -6.471  1.00117.51           C
ATOM   1720  CG1 VAL   227     -20.263  41.885  -7.987  1.00117.51           C
ATOM   1721  CG2 VAL   227     -20.356  40.742  -5.722  1.00117.51           C
ATOM   1722  C   VAL   227     -19.300  44.282  -5.830  1.00117.51           C
ATOM   1723  O   VAL   227     -19.950  44.660  -4.855  1.00117.51           O
ATOM   1724  N   TRP   228     -18.782  45.155  -6.727  1.00 96.24           N
ATOM   1725  CA  TRP   228     -19.040  46.569  -6.614  1.00 96.24           C
ATOM   1726  CB  TRP   228     -17.776  47.433  -6.615  1.00 96.24           C
ATOM   1727  CG  TRP   228     -16.871  47.257  -5.426  1.00 96.24           C
ATOM   1728  CD2 TRP   228     -15.607  47.921  -5.323  1.00 96.24           C
ATOM   1729  CD1 TRP   228     -17.012  46.506  -4.296  1.00 96.24           C
ATOM   1730  NE1 TRP   228     -15.906  46.663  -3.492  1.00 96.24           N
ATOM   1731  CE2 TRP   228     -15.033  47.533  -4.115  1.00 96.24           C
ATOM   1732  CE3 TRP   228     -14.976  48.783  -6.173  1.00 96.24           C
ATOM   1733  CZ2 TRP   228     -13.810  48.005  -3.735  1.00 96.24           C
ATOM   1734  CZ3 TRP   228     -13.745  49.261  -5.788  1.00 96.24           C
ATOM   1735  CH2 TRP   228     -13.174  48.878  -4.591  1.00 96.24           C
ATOM   1736  C   TRP   228     -19.813  47.020  -7.815  1.00 96.24           C
ATOM   1737  O   TRP   228     -19.318  46.969  -8.942  1.00 96.24           O
ATOM   1738  N   SER   229     -21.040  47.526  -7.577  1.00 99.49           N
ATOM   1739  CA  SER   229     -21.936  47.951  -8.615  1.00 99.49           C
ATOM   1740  CB  SER   229     -23.395  48.011  -8.140  1.00 99.49           C
ATOM   1741  OG  SER   229     -24.249  48.410  -9.202  1.00 99.49           O
ATOM   1742  C   SER   229     -21.577  49.339  -9.054  1.00 99.49           C
ATOM   1743  O   SER   229     -20.813  50.044  -8.397  1.00 99.49           O
ATOM   1744  N   GLU   230     -22.159  49.753 -10.200  1.00118.38           N
ATOM   1745  CA  GLU   230     -21.986  51.052 -10.795  1.00118.38           C
ATOM   1746  CB  GLU   230     -22.758  51.193 -12.117  1.00118.38           C
ATOM   1747  CG  GLU   230     -22.851  52.633 -12.626  1.00118.38           C
ATOM   1748  CD  GLU   230     -21.493  53.061 -13.156  1.00118.38           C
ATOM   1749  OE1 GLU   230     -20.550  52.226 -13.133  1.00118.38           O
ATOM   1750  OE2 GLU   230     -21.383  54.238 -13.593  1.00118.38           O
ATOM   1751  C   GLU   230     -22.538  52.069  -9.845  1.00118.38           C
ATOM   1752  O   GLU   230     -22.040  53.190  -9.751  1.00118.38           O
ATOM   1753  N   HIS   231     -23.591  51.667  -9.114  1.00114.05           N
ATOM   1754  CA  HIS   231     -24.291  52.449  -8.135  1.00114.05           C
ATOM   1755  ND1 HIS   231     -27.205  53.356  -6.748  1.00114.05           N
ATOM   1756  CG  HIS   231     -26.240  52.412  -6.473  1.00114.05           C
ATOM   1757  CB  HIS   231     -25.459  51.663  -7.511  1.00114.05           C
ATOM   1758  NE2 HIS   231     -27.109  53.173  -4.534  1.00114.05           N
ATOM   1759  CD2 HIS   231     -26.194  52.314  -5.117  1.00114.05           C
ATOM   1760  CE1 HIS   231     -27.692  53.777  -5.553  1.00114.05           C
ATOM   1761  C   HIS   231     -23.308  52.769  -7.053  1.00114.05           C
ATOM   1762  O   HIS   231     -23.483  53.723  -6.294  1.00114.05           O
ATOM   1763  N   GLN   232     -22.223  51.977  -6.997  1.00166.89           N
ATOM   1764  CA  GLN   232     -21.187  52.067  -6.011  1.00166.89           C
ATOM   1765  CB  GLN   232     -20.671  53.499  -5.785  1.00166.89           C
ATOM   1766  CG  GLN   232     -19.403  53.558  -4.930  1.00166.89           C
ATOM   1767  CD  GLN   232     -18.867  54.982  -4.975  1.00166.89           C
ATOM   1768  OE1 GLN   232     -18.171  55.370  -5.913  1.00166.89           O
ATOM   1769  NE2 GLN   232     -19.201  55.787  -3.932  1.00166.89           N
ATOM   1770  C   GLN   232     -21.669  51.491  -4.720  1.00166.89           C
ATOM   1771  O   GLN   232     -21.165  51.826  -3.649  1.00166.89           O
ATOM   1772  N   ALA   233     -22.654  50.575  -4.803  1.00 77.53           N
ATOM   1773  CA  ALA   233     -23.084  49.868  -3.634  1.00 77.53           C
ATOM   1774  CB  ALA   233     -24.587  49.538  -3.630  1.00 77.53           C
ATOM   1775  C   ALA   233     -22.345  48.565  -3.665  1.00 77.53           C
ATOM   1776  O   ALA   233     -22.279  47.903  -4.700  1.00 77.53           O
ATOM   1777  N   PRO   234     -21.705  48.251  -2.567  1.00175.68           N
ATOM   1778  CA  PRO   234     -20.993  46.995  -2.499  1.00175.68           C
ATOM   1779  CD  PRO   234     -20.949  49.322  -1.934  1.00175.68           C
ATOM   1780  CB  PRO   234     -19.753  47.249  -1.642  1.00175.68           C
ATOM   1781  CG  PRO   234     -19.534  48.767  -1.730  1.00175.68           C
ATOM   1782  C   PRO   234     -21.818  45.864  -1.952  1.00175.68           C
ATOM   1783  O   PRO   234     -22.787  46.117  -1.237  1.00175.68           O
ATOM   1784  N   ILE   235     -21.445  44.604  -2.270  1.00110.69           N
ATOM   1785  CA  ILE   235     -22.113  43.455  -1.723  1.00110.69           C
ATOM   1786  CB  ILE   235     -23.276  42.988  -2.550  1.00110.69           C
ATOM   1787  CG1 ILE   235     -24.067  41.901  -1.803  1.00110.69           C
ATOM   1788  CG2 ILE   235     -22.731  42.529  -3.912  1.00110.69           C
ATOM   1789  CD1 ILE   235     -25.418  41.579  -2.438  1.00110.69           C
ATOM   1790  C   ILE   235     -21.139  42.313  -1.678  1.00110.69           C
ATOM   1791  O   ILE   235     -20.174  42.275  -2.440  1.00110.69           O
ATOM   1792  N   ILE   236     -21.385  41.344  -0.772  1.00108.39           N
ATOM   1793  CA  ILE   236     -20.591  40.152  -0.665  1.00108.39           C
ATOM   1794  CB  ILE   236     -20.155  39.854   0.743  1.00108.39           C
ATOM   1795  CG1 ILE   236     -21.375  39.601   1.646  1.00108.39           C
ATOM   1796  CG2 ILE   236     -19.264  41.013   1.223  1.00108.39           C
ATOM   1797  CD1 ILE   236     -21.014  39.067   3.032  1.00108.39           C
ATOM   1798  C   ILE   236     -21.505  39.049  -1.104  1.00108.39           C
ATOM   1799  O   ILE   236     -22.701  39.090  -0.819  1.00108.39           O
ATOM   1800  N   VAL   237     -20.977  38.060  -1.859  1.00 50.82           N
ATOM   1801  CA  VAL   237     -21.816  37.011  -2.369  1.00 50.82           C
ATOM   1802  CB  VAL   237     -22.154  37.195  -3.823  1.00 50.82           C
ATOM   1803  CG1 VAL   237     -22.993  35.999  -4.305  1.00 50.82           C
ATOM   1804  CG2 VAL   237     -22.830  38.563  -4.008  1.00 50.82           C
ATOM   1805  C   VAL   237     -21.072  35.718  -2.285  1.00 50.82           C
ATOM   1806  O   VAL   237     -19.855  35.680  -2.456  1.00 50.82           O
ATOM   1807  N   SER   238     -21.805  34.620  -2.004  1.00 57.14           N
ATOM   1808  CA  SER   238     -21.220  33.311  -1.968  1.00 57.14           C
ATOM   1809  CB  SER   238     -20.755  32.913  -0.567  1.00 57.14           C
ATOM   1810  OG  SER   238     -21.883  32.848   0.292  1.00 57.14           O
ATOM   1811  C   SER   238     -22.312  32.346  -2.307  1.00 57.14           C
ATOM   1812  O   SER   238     -23.405  32.421  -1.745  1.00 57.14           O
ATOM   1813  N   ILE   239     -22.057  31.419  -3.250  1.00156.92           N
ATOM   1814  CA  ILE   239     -23.066  30.447  -3.551  1.00156.92           C
ATOM   1815  CB  ILE   239     -23.942  30.888  -4.696  1.00156.92           C
ATOM   1816  CG1 ILE   239     -25.208  30.021  -4.838  1.00156.92           C
ATOM   1817  CG2 ILE   239     -23.063  30.958  -5.955  1.00156.92           C
ATOM   1818  CD1 ILE   239     -24.952  28.575  -5.256  1.00156.92           C
ATOM   1819  C   ILE   239     -22.371  29.167  -3.907  1.00156.92           C
ATOM   1820  O   ILE   239     -21.363  29.179  -4.611  1.00156.92           O
ATOM   1821  N   TYR   240     -22.896  28.026  -3.411  1.00108.35           N
ATOM   1822  CA  TYR   240     -22.341  26.729  -3.682  1.00108.35           C
ATOM   1823  CB  TYR   240     -21.793  26.037  -2.416  1.00108.35           C
ATOM   1824  CG  TYR   240     -20.578  26.764  -1.942  1.00108.35           C
ATOM   1825  CD1 TYR   240     -20.666  28.043  -1.443  1.00108.35           C
ATOM   1826  CD2 TYR   240     -19.345  26.150  -1.962  1.00108.35           C
ATOM   1827  CE1 TYR   240     -19.543  28.706  -1.002  1.00108.35           C
ATOM   1828  CE2 TYR   240     -18.219  26.806  -1.523  1.00108.35           C
ATOM   1829  CZ  TYR   240     -18.316  28.089  -1.043  1.00108.35           C
ATOM   1830  OH  TYR   240     -17.163  28.767  -0.591  1.00108.35           O
ATOM   1831  C   TYR   240     -23.467  25.877  -4.178  1.00108.35           C
ATOM   1832  O   TYR   240     -24.586  25.989  -3.677  1.00108.35           O
ATOM   1833  N   LEU   241     -23.218  25.015  -5.191  1.00142.57           N
ATOM   1834  CA  LEU   241     -24.311  24.205  -5.647  1.00142.57           C
ATOM   1835  CB  LEU   241     -24.883  24.690  -6.993  1.00142.57           C
ATOM   1836  CG  LEU   241     -26.285  24.149  -7.333  1.00142.57           C
ATOM   1837  CD1 LEU   241     -26.807  24.743  -8.649  1.00142.57           C
ATOM   1838  CD2 LEU   241     -26.334  22.620  -7.323  1.00142.57           C
ATOM   1839  C   LEU   241     -23.841  22.775  -5.732  1.00142.57           C
ATOM   1840  O   LEU   241     -22.812  22.461  -6.327  1.00142.57           O
ATOM   1841  N   ALA   242     -24.623  21.893  -5.081  1.00184.65           N
ATOM   1842  CA  ALA   242     -24.493  20.480  -4.832  1.00184.65           C
ATOM   1843  CB  ALA   242     -25.520  19.978  -3.805  1.00184.65           C
ATOM   1844  C   ALA   242     -24.615  19.583  -6.033  1.00184.65           C
ATOM   1845  O   ALA   242     -24.130  18.464  -5.981  1.00184.65           O
ATOM   1846  N   GLN   243     -25.311  20.011  -7.095  1.00143.34           N
ATOM   1847  CA  GLN   243     -25.746  19.299  -8.276  1.00143.34           C
ATOM   1848  CB  GLN   243     -25.971  20.248  -9.463  1.00143.34           C
ATOM   1849  CG  GLN   243     -26.754  19.644 -10.628  1.00143.34           C
ATOM   1850  CD  GLN   243     -27.193  20.814 -11.495  1.00143.34           C
ATOM   1851  OE1 GLN   243     -27.540  21.877 -10.983  1.00143.34           O
ATOM   1852  NE2 GLN   243     -27.171  20.626 -12.841  1.00143.34           N
ATOM   1853  C   GLN   243     -24.931  18.116  -8.725  1.00143.34           C
ATOM   1854  O   GLN   243     -23.760  17.923  -8.404  1.00143.34           O
ATOM   1855  N   THR   244     -25.607  17.293  -9.560  1.00128.24           N
ATOM   1856  CA  THR   244     -25.179  16.020 -10.059  1.00128.24           C
ATOM   1857  CB  THR   244     -26.025  15.523 -11.195  1.00128.24           C
ATOM   1858  OG1 THR   244     -25.604  14.227 -11.595  1.00128.24           O
ATOM   1859  CG2 THR   244     -25.916  16.513 -12.366  1.00128.24           C
ATOM   1860  C   THR   244     -23.757  16.058 -10.504  1.00128.24           C
ATOM   1861  O   THR   244     -23.172  17.114 -10.736  1.00128.24           O
ATOM   1862  N   GLN   245     -23.190  14.843 -10.648  1.00202.83           N
ATOM   1863  CA  GLN   245     -21.801  14.593 -10.893  1.00202.83           C
ATOM   1864  CB  GLN   245     -21.486  13.088 -11.010  1.00202.83           C
ATOM   1865  CG  GLN   245     -22.049  12.420 -12.267  1.00202.83           C
ATOM   1866  CD  GLN   245     -20.966  12.494 -13.336  1.00202.83           C
ATOM   1867  OE1 GLN   245     -21.213  12.241 -14.515  1.00202.83           O
ATOM   1868  NE2 GLN   245     -19.724  12.847 -12.909  1.00202.83           N
ATOM   1869  C   GLN   245     -21.365  15.235 -12.164  1.00202.83           C
ATOM   1870  O   GLN   245     -20.264  15.768 -12.241  1.00202.83           O
ATOM   1871  N   ALA   246     -22.183  15.205 -13.222  1.00245.04           N
ATOM   1872  CA  ALA   246     -21.663  15.830 -14.397  1.00245.04           C
ATOM   1873  CB  ALA   246     -22.485  15.550 -15.667  1.00245.04           C
ATOM   1874  C   ALA   246     -21.669  17.295 -14.166  1.00245.04           C
ATOM   1875  O   ALA   246     -22.519  17.805 -13.438  1.00245.04           O
ATOM   1876  N   SER   247     -20.685  18.012 -14.746  1.00149.81           N
ATOM   1877  CA  SER   247     -20.762  19.429 -14.609  1.00149.81           C
ATOM   1878  CB  SER   247     -19.551  20.174 -15.200  1.00149.81           C
ATOM   1879  OG  SER   247     -19.706  21.574 -15.030  1.00149.81           O
ATOM   1880  C   SER   247     -21.953  19.752 -15.434  1.00149.81           C
ATOM   1881  O   SER   247     -21.886  19.792 -16.663  1.00149.81           O
ATOM   1882  N   MET   248     -23.093  19.977 -14.764  1.00 81.90           N
ATOM   1883  CA  MET   248     -24.274  20.156 -15.531  1.00 81.90           C
ATOM   1884  CB  MET   248     -25.529  19.495 -14.931  1.00 81.90           C
ATOM   1885  CG  MET   248     -26.609  19.208 -15.982  1.00 81.90           C
ATOM   1886  SD  MET   248     -27.971  18.126 -15.439  1.00 81.90           S
ATOM   1887  CE  MET   248     -28.993  19.434 -14.704  1.00 81.90           C
ATOM   1888  C   MET   248     -24.495  21.613 -15.690  1.00 81.90           C
ATOM   1889  O   MET   248     -23.966  22.433 -14.941  1.00 81.90           O
ATOM   1890  N   GLU   249     -25.282  21.951 -16.717  1.00 88.90           N
ATOM   1891  CA  GLU   249     -25.602  23.296 -17.062  1.00 88.90           C
ATOM   1892  CB  GLU   249     -26.517  23.353 -18.293  1.00 88.90           C
ATOM   1893  CG  GLU   249     -26.917  24.767 -18.704  1.00 88.90           C
ATOM   1894  CD  GLU   249     -27.919  24.632 -19.839  1.00 88.90           C
ATOM   1895  OE1 GLU   249     -27.484  24.292 -20.971  1.00 88.90           O
ATOM   1896  OE2 GLU   249     -29.133  24.853 -19.586  1.00 88.90           O
ATOM   1897  C   GLU   249     -26.362  23.915 -15.940  1.00 88.90           C
ATOM   1898  O   GLU   249     -26.146  25.076 -15.601  1.00 88.90           O
ATOM   1899  N   GLU   250     -27.263  23.138 -15.316  1.00 81.86           N
ATOM   1900  CA  GLU   250     -28.130  23.696 -14.323  1.00 81.86           C
ATOM   1901  CB  GLU   250     -29.155  22.686 -13.775  1.00 81.86           C
ATOM   1902  CG  GLU   250     -30.315  22.412 -14.737  1.00 81.86           C
ATOM   1903  CD  GLU   250     -31.204  23.648 -14.723  1.00 81.86           C
ATOM   1904  OE1 GLU   250     -31.013  24.489 -13.806  1.00 81.86           O
ATOM   1905  OE2 GLU   250     -32.081  23.770 -15.620  1.00 81.86           O
ATOM   1906  C   GLU   250     -27.359  24.247 -13.164  1.00 81.86           C
ATOM   1907  O   GLU   250     -27.666  25.340 -12.693  1.00 81.86           O
ATOM   1908  N   ARG   251     -26.324  23.538 -12.676  1.00160.90           N
ATOM   1909  CA  ARG   251     -25.671  24.017 -11.490  1.00160.90           C
ATOM   1910  CB  ARG   251     -24.535  23.093 -11.027  1.00160.90           C
ATOM   1911  CG  ARG   251     -23.937  23.505  -9.683  1.00160.90           C
ATOM   1912  CD  ARG   251     -23.060  22.423  -9.054  1.00160.90           C
ATOM   1913  NE  ARG   251     -21.876  22.246  -9.936  1.00160.90           N
ATOM   1914  CZ  ARG   251     -21.838  21.210 -10.823  1.00160.90           C
ATOM   1915  NH1 ARG   251     -22.823  20.265 -10.810  1.00160.90           N
ATOM   1916  NH2 ARG   251     -20.816  21.123 -11.723  1.00160.90           N
ATOM   1917  C   ARG   251     -25.093  25.377 -11.724  1.00160.90           C
ATOM   1918  O   ARG   251     -25.332  26.298 -10.943  1.00160.90           O
ATOM   1919  N   ASN   252     -24.332  25.556 -12.819  1.00101.99           N
ATOM   1920  CA  ASN   252     -23.737  26.837 -13.068  1.00101.99           C
ATOM   1921  CB  ASN   252     -22.705  26.833 -14.217  1.00101.99           C
ATOM   1922  CG  ASN   252     -23.353  26.371 -15.517  1.00101.99           C
ATOM   1923  OD1 ASN   252     -24.257  27.012 -16.049  1.00101.99           O
ATOM   1924  ND2 ASN   252     -22.858  25.226 -16.058  1.00101.99           N
ATOM   1925  C   ASN   252     -24.817  27.828 -13.372  1.00101.99           C
ATOM   1926  O   ASN   252     -24.715  29.002 -13.017  1.00101.99           O
ATOM   1927  N   ASP   253     -25.885  27.367 -14.045  1.00 81.08           N
ATOM   1928  CA  ASP   253     -26.961  28.213 -14.469  1.00 81.08           C
ATOM   1929  CB  ASP   253     -27.993  27.445 -15.314  1.00 81.08           C
ATOM   1930  CG  ASP   253     -28.967  28.434 -15.941  1.00 81.08           C
ATOM   1931  OD1 ASP   253     -29.541  29.275 -15.198  1.00 81.08           O
ATOM   1932  OD2 ASP   253     -29.146  28.365 -17.186  1.00 81.08           O
ATOM   1933  C   ASP   253     -27.659  28.776 -13.271  1.00 81.08           C
ATOM   1934  O   ASP   253     -28.032  29.947 -13.259  1.00 81.08           O
ATOM   1935  N   ALA   254     -27.842  27.951 -12.225  1.00 36.51           N
ATOM   1936  CA  ALA   254     -28.571  28.371 -11.063  1.00 36.51           C
ATOM   1937  CB  ALA   254     -28.715  27.261 -10.010  1.00 36.51           C
ATOM   1938  C   ALA   254     -27.862  29.513 -10.414  1.00 36.51           C
ATOM   1939  O   ALA   254     -28.496  30.455  -9.941  1.00 36.51           O
ATOM   1940  N   ILE   255     -26.521  29.448 -10.366  1.00 43.17           N
ATOM   1941  CA  ILE   255     -25.740  30.477  -9.743  1.00 43.17           C
ATOM   1942  CB  ILE   255     -24.274  30.157  -9.774  1.00 43.17           C
ATOM   1943  CG1 ILE   255     -24.006  28.838  -9.028  1.00 43.17           C
ATOM   1944  CG2 ILE   255     -23.502  31.358  -9.201  1.00 43.17           C
ATOM   1945  CD1 ILE   255     -22.621  28.254  -9.296  1.00 43.17           C
ATOM   1946  C   ILE   255     -25.955  31.756 -10.492  1.00 43.17           C
ATOM   1947  O   ILE   255     -26.131  32.815  -9.891  1.00 43.17           O
ATOM   1948  N   VAL   256     -25.951  31.687 -11.836  1.00 37.30           N
ATOM   1949  CA  VAL   256     -26.113  32.858 -12.648  1.00 37.30           C
ATOM   1950  CB  VAL   256     -26.062  32.560 -14.120  1.00 37.30           C
ATOM   1951  CG1 VAL   256     -26.429  33.836 -14.897  1.00 37.30           C
ATOM   1952  CG2 VAL   256     -24.667  32.008 -14.460  1.00 37.30           C
ATOM   1953  C   VAL   256     -27.454  33.464 -12.379  1.00 37.30           C
ATOM   1954  O   VAL   256     -27.574  34.679 -12.243  1.00 37.30           O
ATOM   1955  N   LYS   257     -28.511  32.636 -12.300  1.00 67.65           N
ATOM   1956  CA  LYS   257     -29.814  33.204 -12.126  1.00 67.65           C
ATOM   1957  CB  LYS   257     -30.965  32.189 -12.243  1.00 67.65           C
ATOM   1958  CG  LYS   257     -32.330  32.871 -12.399  1.00 67.65           C
ATOM   1959  CD  LYS   257     -33.437  31.944 -12.905  1.00 67.65           C
ATOM   1960  CE  LYS   257     -34.738  32.673 -13.251  1.00 67.65           C
ATOM   1961  NZ  LYS   257     -34.628  33.301 -14.587  1.00 67.65           N
ATOM   1962  C   LYS   257     -29.928  33.881 -10.796  1.00 67.65           C
ATOM   1963  O   LYS   257     -30.446  34.993 -10.716  1.00 67.65           O
ATOM   1964  N   ILE   258     -29.445  33.249  -9.710  1.00149.80           N
ATOM   1965  CA  ILE   258     -29.636  33.875  -8.434  1.00149.80           C
ATOM   1966  CB  ILE   258     -29.285  33.026  -7.246  1.00149.80           C
ATOM   1967  CG1 ILE   258     -30.233  33.374  -6.076  1.00149.80           C
ATOM   1968  CG2 ILE   258     -27.788  33.188  -6.937  1.00149.80           C
ATOM   1969  CD1 ILE   258     -30.415  34.863  -5.778  1.00149.80           C
ATOM   1970  C   ILE   258     -28.823  35.141  -8.408  1.00149.80           C
ATOM   1971  O   ILE   258     -29.255  36.162  -7.878  1.00149.80           O
ATOM   1972  N   GLY   259     -27.607  35.119  -8.989  1.00 33.25           N
ATOM   1973  CA  GLY   259     -26.770  36.287  -8.964  1.00 33.25           C
ATOM   1974  C   GLY   259     -27.472  37.409  -9.670  1.00 33.25           C
ATOM   1975  O   GLY   259     -27.403  38.565  -9.256  1.00 33.25           O
ATOM   1976  N   HIS   260     -28.140  37.101 -10.793  1.00 71.20           N
ATOM   1977  CA  HIS   260     -28.802  38.110 -11.562  1.00 71.20           C
ATOM   1978  ND1 HIS   260     -30.963  39.307 -13.814  1.00 71.20           N
ATOM   1979  CG  HIS   260     -29.801  38.570 -13.857  1.00 71.20           C
ATOM   1980  CB  HIS   260     -29.413  37.532 -12.848  1.00 71.20           C
ATOM   1981  NE2 HIS   260     -29.869  39.950 -15.640  1.00 71.20           N
ATOM   1982  CD2 HIS   260     -29.144  38.976 -14.978  1.00 71.20           C
ATOM   1983  CE1 HIS   260     -30.953  40.116 -14.903  1.00 71.20           C
ATOM   1984  C   HIS   260     -29.909  38.704 -10.745  1.00 71.20           C
ATOM   1985  O   HIS   260     -30.086  39.921 -10.717  1.00 71.20           O
ATOM   1986  N   SER   261     -30.678  37.849 -10.045  1.00 69.94           N
ATOM   1987  CA  SER   261     -31.809  38.301  -9.286  1.00 69.94           C
ATOM   1988  CB  SER   261     -32.581  37.153  -8.616  1.00 69.94           C
ATOM   1989  OG  SER   261     -33.683  37.674  -7.887  1.00 69.94           O
ATOM   1990  C   SER   261     -31.349  39.224  -8.201  1.00 69.94           C
ATOM   1991  O   SER   261     -31.954  40.271  -7.977  1.00 69.94           O
ATOM   1992  N   ILE   262     -30.258  38.860  -7.500  1.00 97.00           N
ATOM   1993  CA  ILE   262     -29.766  39.673  -6.424  1.00 97.00           C
ATOM   1994  CB  ILE   262     -28.647  39.026  -5.654  1.00 97.00           C
ATOM   1995  CG1 ILE   262     -27.412  38.796  -6.536  1.00 97.00           C
ATOM   1996  CG2 ILE   262     -29.201  37.733  -5.034  1.00 97.00           C
ATOM   1997  CD1 ILE   262     -26.175  38.338  -5.766  1.00 97.00           C
ATOM   1998  C   ILE   262     -29.310  40.982  -6.990  1.00 97.00           C
ATOM   1999  O   ILE   262     -29.567  42.038  -6.412  1.00 97.00           O
ATOM   2000  N   PHE   263     -28.636  40.948  -8.157  1.00110.60           N
ATOM   2001  CA  PHE   263     -28.171  42.153  -8.783  1.00110.60           C
ATOM   2002  CB  PHE   263     -27.592  41.901 -10.200  1.00110.60           C
ATOM   2003  CG  PHE   263     -27.480  43.211 -10.923  1.00110.60           C
ATOM   2004  CD1 PHE   263     -26.333  43.954 -10.840  1.00110.60           C
ATOM   2005  CD2 PHE   263     -28.510  43.703 -11.703  1.00110.60           C
ATOM   2006  CE1 PHE   263     -26.234  45.163 -11.492  1.00110.60           C
ATOM   2007  CE2 PHE   263     -28.418  44.912 -12.352  1.00110.60           C
ATOM   2008  CZ  PHE   263     -27.268  45.653 -12.245  1.00110.60           C
ATOM   2009  C   PHE   263     -29.355  43.036  -8.992  1.00110.60           C
ATOM   2010  O   PHE   263     -29.326  44.213  -8.634  1.00110.60           O
ATOM   2011  N   ASP   264     -30.425  42.473  -9.585  1.00 46.03           N
ATOM   2012  CA  ASP   264     -31.582  43.232  -9.965  1.00 46.03           C
ATOM   2013  CB  ASP   264     -32.687  42.382 -10.622  1.00 46.03           C
ATOM   2014  CG  ASP   264     -32.261  41.977 -12.025  1.00 46.03           C
ATOM   2015  OD1 ASP   264     -31.148  42.382 -12.454  1.00 46.03           O
ATOM   2016  OD2 ASP   264     -33.055  41.260 -12.692  1.00 46.03           O
ATOM   2017  C   ASP   264     -32.210  43.845  -8.759  1.00 46.03           C
ATOM   2018  O   ASP   264     -32.647  44.993  -8.803  1.00 46.03           O
ATOM   2019  N   VAL   265     -32.289  43.105  -7.641  1.00 86.29           N
ATOM   2020  CA  VAL   265     -32.958  43.696  -6.523  1.00 86.29           C
ATOM   2021  CB  VAL   265     -33.112  42.788  -5.332  1.00 86.29           C
ATOM   2022  CG1 VAL   265     -31.731  42.455  -4.742  1.00 86.29           C
ATOM   2023  CG2 VAL   265     -34.059  43.479  -4.335  1.00 86.29           C
ATOM   2024  C   VAL   265     -32.200  44.909  -6.095  1.00 86.29           C
ATOM   2025  O   VAL   265     -32.790  45.955  -5.830  1.00 86.29           O
ATOM   2026  N   TYR   266     -30.860  44.808  -6.038  1.00 61.63           N
ATOM   2027  CA  TYR   266     -30.067  45.915  -5.593  1.00 61.63           C
ATOM   2028  CB  TYR   266     -28.577  45.579  -5.425  1.00 61.63           C
ATOM   2029  CG  TYR   266     -28.523  44.636  -4.276  1.00 61.63           C
ATOM   2030  CD1 TYR   266     -28.858  45.080  -3.019  1.00 61.63           C
ATOM   2031  CD2 TYR   266     -28.132  43.328  -4.439  1.00 61.63           C
ATOM   2032  CE1 TYR   266     -28.818  44.229  -1.941  1.00 61.63           C
ATOM   2033  CE2 TYR   266     -28.089  42.472  -3.364  1.00 61.63           C
ATOM   2034  CZ  TYR   266     -28.433  42.922  -2.112  1.00 61.63           C
ATOM   2035  OH  TYR   266     -28.390  42.045  -1.008  1.00 61.63           O
ATOM   2036  C   TYR   266     -30.198  47.060  -6.547  1.00 61.63           C
ATOM   2037  O   TYR   266     -30.294  48.209  -6.120  1.00 61.63           O
ATOM   2038  N   THR   267     -30.193  46.782  -7.865  1.00 95.24           N
ATOM   2039  CA  THR   267     -30.279  47.833  -8.837  1.00 95.24           C
ATOM   2040  CB  THR   267     -30.111  47.359 -10.255  1.00 95.24           C
ATOM   2041  OG1 THR   267     -29.974  48.470 -11.129  1.00 95.24           O
ATOM   2042  CG2 THR   267     -31.328  46.514 -10.662  1.00 95.24           C
ATOM   2043  C   THR   267     -31.611  48.501  -8.721  1.00 95.24           C
ATOM   2044  O   THR   267     -31.712  49.722  -8.836  1.00 95.24           O
ATOM   2045  N   SER   268     -32.673  47.716  -8.467  1.00104.95           N
ATOM   2046  CA  SER   268     -33.986  48.284  -8.398  1.00104.95           C
ATOM   2047  CB  SER   268     -35.095  47.262  -8.088  1.00104.95           C
ATOM   2048  OG  SER   268     -36.354  47.915  -8.036  1.00104.95           O
ATOM   2049  C   SER   268     -34.010  49.311  -7.319  1.00104.95           C
ATOM   2050  O   SER   268     -33.330  49.193  -6.300  1.00104.95           O
ATOM   2051  N   GLN   269     -34.797  50.376  -7.549  1.00199.31           N
ATOM   2052  CA  GLN   269     -34.928  51.434  -6.596  1.00199.31           C
ATOM   2053  CB  GLN   269     -34.046  52.663  -6.882  1.00199.31           C
ATOM   2054  CG  GLN   269     -32.538  52.435  -6.770  1.00199.31           C
ATOM   2055  CD  GLN   269     -31.872  53.782  -7.031  1.00199.31           C
ATOM   2056  OE1 GLN   269     -32.363  54.820  -6.591  1.00199.31           O
ATOM   2057  NE2 GLN   269     -30.731  53.773  -7.771  1.00199.31           N
ATOM   2058  C   GLN   269     -36.333  51.917  -6.709  1.00199.31           C
ATOM   2059  O   GLN   269     -37.169  51.293  -7.361  1.00199.31           O
ATOM   2060  N   SER   270     -36.630  53.042  -6.033  1.00160.83           N
ATOM   2061  CA  SER   270     -37.929  53.629  -6.141  1.00160.83           C
ATOM   2062  CB  SER   270     -38.186  54.737  -5.106  1.00160.83           C
ATOM   2063  OG  SER   270     -38.098  54.211  -3.791  1.00160.83           O
ATOM   2064  C   SER   270     -37.963  54.280  -7.482  1.00160.83           C
ATOM   2065  O   SER   270     -36.921  54.640  -8.027  1.00160.83           O
ATOM   2066  N   ARG   271     -39.161  54.431  -8.072  1.00122.70           N
ATOM   2067  CA  ARG   271     -39.191  55.098  -9.336  1.00122.70           C
ATOM   2068  CB  ARG   271     -40.359  54.702 -10.254  1.00122.70           C
ATOM   2069  CG  ARG   271     -40.276  55.411 -11.611  1.00122.70           C
ATOM   2070  CD  ARG   271     -41.494  55.223 -12.520  1.00122.70           C
ATOM   2071  NE  ARG   271     -42.002  56.579 -12.879  1.00122.70           N
ATOM   2072  CZ  ARG   271     -41.450  57.251 -13.933  1.00122.70           C
ATOM   2073  NH1 ARG   271     -40.446  56.675 -14.657  1.00122.70           N
ATOM   2074  NH2 ARG   271     -41.894  58.500 -14.260  1.00122.70           N
ATOM   2075  C   ARG   271     -39.375  56.572  -9.015  1.00122.70           C
ATOM   2076  O   ARG   271     -40.292  56.881  -8.208  1.00122.70           O
ATOM   2077  OXT ARG   271     -38.611  57.407  -9.568  1.00122.70           O
TER    2078      ARG   271
END
