# Supplementary material for: Estimating local protein model quality: prospects for molecular replacement
Source: Acta Crystallogr D Struct Biol. 2020 Mar 3;76(Pt 3):285–90. doi: 10.1107/S2059798320000972 (PMC7057213; doi:10.1107/S2059798320000972)
Supplement: Supplementary file 1 [file d-76-00285-sup1.zip › models/1g68.2j7v_A.B99990001.pdb.proq3.sscore.local]

ProQ2 ProQRosCen ProQRosFA ProQ3
0.41707349 0.52270809 0.54629836 0.46237314
0.50476158 0.61339667 0.63553082 0.58413144
0.49839606 0.5804328 0.65981925 0.60945452
0.55014656 0.59245714 0.70469406 0.68855442
0.59967198 0.55905983 0.71591678 0.71762127
0.67368846 0.57801685 0.70379461 0.76488546
0.66923559 0.62196562 0.75123908 0.79970569
0.707093 0.64425463 0.76100288 0.8244983
0.71689639 0.64340839 0.76161251 0.83519427
0.6907044 0.64104141 0.76744076 0.79790529
0.70324589 0.65845806 0.77201408 0.79356555
0.71969518 0.63255064 0.80065796 0.82023558
0.69546294 0.6170446 0.80541612 0.80514731
0.70301845 0.59949141 0.77511762 0.76871923
0.77493259 0.64834537 0.80570065 0.79374484
0.84773003 0.66170215 0.80739884 0.82264599
0.80587354 0.64111992 0.80374829 0.82128133
0.69403842 0.49982715 0.69162036 0.73636258
0.66766225 0.49974692 0.71323817 0.74948584
0.71290727 0.57961402 0.77704443 0.7687648
0.87881183 0.71395723 0.91793845 0.9187624
0.91166115 0.71053432 1.0475605 1.0012891
1.0221268 0.75754531 1.1661 1.0766184
0.99357352 0.6841423 1.1985721 1.0548572
1.0637747 0.66314351 1.2399064 1.1061404
1.0089818 0.60614313 1.2077128 1.040049
0.98003823 0.61153614 1.2213023 1.0644074
0.94603727 0.66559907 1.200993 1.0340815
0.9018329 0.69160618 1.1543381 1.004245
0.83507288 0.70274399 1.0800277 0.96807768
0.73890916 0.73007755 0.97904011 0.91409015
0.67229637 0.74908269 0.99584736 0.89791276
0.76670271 0.79425755 1.0149464 0.92933707
0.80098769 0.76384161 1.0611162 0.95328442
0.79445643 0.75631005 1.033261 0.96253434
0.8461612 0.75635379 1.0472139 0.98803512
0.83240928 0.82176962 1.0366907 0.98312583
0.79466549 0.89741665 1.0519935 0.96510893
0.74417973 0.94975269 1.0237622 0.96419799
0.68279512 0.94021595 1.0176918 0.92042779
0.64004631 0.9509755 0.97178207 0.9109514
0.78423948 0.98462648 1.0898502 0.98965905
0.90016415 1.080581 1.0936172 1.0700607
0.92468001 1.0332746 1.15198 1.0859658
0.97048111 1.0294073 1.1453146 1.1074174
1.0001952 0.96623787 1.0924557 1.0683789
1.0385277 0.99006068 1.0711049 1.1121114
1.0359707 1.0302941 1.125631 1.1129589
1.0955166 1.0747543 1.1636172 1.1672603
1.0884243 1.1046855 1.2192137 1.178412
1.0156476 1.0001968 1.1437628 1.1114276
0.97193167 0.91592554 1.1393958 1.090408
0.92475118 0.87792551 1.1433196 1.1188102
0.9441795 0.9222537 1.1859248 1.1678058
0.96702348 0.94225804 1.1993268 1.1796416
0.92961342 0.91773707 1.1655662 1.1265027
0.90126441 0.92078976 1.1736869 1.1127759
0.91428433 0.95285663 1.1809851 1.1335328
0.88195181 0.90363344 1.1454323 1.0749061
0.87032416 0.91584032 1.1076287 1.0554641
0.84397122 0.85194279 1.0128967 0.97324733
0.84789399 0.87534273 1.011876 0.96259222
0.77357615 0.81373139 0.92365186 0.89707883
0.69192885 0.79076522 0.86849286 0.84162254
0.61295285 0.75924452 0.82726005 0.75841104
0.53819567 0.73262775 0.82258377 0.72020494
0.47837732 0.69674901 0.79399172 0.68500613
0.44394962 0.74968232 0.80418671 0.65745729
0.41430292 0.74234484 0.78800395 0.61936421
0.45177715 0.74852003 0.81284627 0.64434979
0.46495466 0.72977069 0.90056744 0.67274878
0.53832009 0.73100371 0.90075509 0.72076446
0.54179183 0.7248147 0.94801239 0.72821089
0.53772108 0.72174749 0.90499637 0.70632283
0.47792775 0.69352132 0.91273602 0.70165013
0.40171879 0.70742403 0.87904804 0.66368887
0.26281037 0.63403195 0.83157614 0.58348826
0.29506164 0.65284764 0.77387088 0.57374675
0.36629346 0.67645842 0.78848517 0.6037541
0.41374227 0.68028753 0.82160248 0.62597008
0.41253085 0.59132879 0.77794286 0.59587396
0.42849397 0.60690737 0.75542388 0.57070448
0.44054656 0.63380739 0.73213005 0.56834168
0.55809623 0.74598771 0.74279321 0.58430232
0.50135795 0.72435848 0.73673388 0.5861875
0.48096306 0.74113152 0.71938486 0.58528895
0.40364776 0.67549193 0.66082718 0.55198891
0.38510841 0.63106613 0.61033028 0.5067819
0.42213492 0.62991236 0.61828282 0.53973408
0.47339032 0.65559461 0.70973459 0.59931719
0.52921097 0.67045118 0.81222233 0.67149967
0.60511296 0.65468165 0.7810712 0.70151347
0.69568944 0.68198012 0.90055242 0.80887311
0.77849128 0.69764071 0.90767807 0.8918344
0.84626244 0.7719199 1.0542661 0.98772754
0.89317812 0.81209853 1.0824582 1.0498534
0.84837003 0.78070128 1.0619269 1.0208621
0.81068592 0.74876444 0.96010328 0.96597016
0.83047183 0.75561999 1.0091188 0.9874147
0.94281334 0.8767926 1.1261872 1.0851318
0.99383403 0.90908961 1.1891992 1.1284854
1.0081604 0.93030774 1.2136147 1.1316086
0.92104565 0.81588687 1.1000649 1.0246327
0.93391449 0.81865808 1.1682094 1.0383981
0.93052715 0.82841803 1.1354768 1.060343
0.91695112 0.75772154 1.1002276 1.0536983
0.90831953 0.80671174 1.1679654 1.0862918
0.97992375 0.92222305 1.2085101 1.1325568
1.0420784 0.97416485 1.2818482 1.2206324
1.0938496 0.98817778 1.3150955 1.26918
1.0748522 0.97284603 1.351623 1.2973632
0.98764248 0.89945627 1.2749534 1.2485465
0.97860524 0.96200985 1.2839861 1.2267608
0.97522538 0.96136285 1.2541114 1.2430475
0.96110378 0.9788481 1.2322305 1.214154
0.90468216 0.90017997 1.1701477 1.1643175
0.85327929 0.85371999 1.102393 1.0790355
0.81519546 0.80114935 1.0254094 1.0151823
0.76282602 0.76338676 0.98676055 0.97169491
0.7789608 0.82259306 1.0033676 0.96194597
0.83282573 0.92887148 1.0332883 0.9581974
0.90876508 1.0017018 1.074838 1.0020239
0.87754562 0.86526042 0.98235803 0.97979915
0.76362365 0.83635259 0.97296727 0.90827444
0.7262671 0.73592854 0.91742537 0.86577125
0.80972157 0.80084089 0.9659929 0.94241741
0.78149586 0.79316458 0.95323045 0.91777384
0.72281479 0.85917335 1.0111256 0.90532792
0.69503401 0.75937189 0.9772721 0.892076
0.75617627 0.86239423 1.0293804 0.92118638
0.73206398 0.78762715 0.96968443 0.90400363
0.68284487 0.75864682 0.90089685 0.83793134
0.58331487 0.72788349 0.8802129 0.74696969
0.6811371 0.8565903 0.93362153 0.80836249
0.65582211 0.82157906 0.87735339 0.76823963
0.52502237 0.70078891 0.78339085 0.69495923
0.54467763 0.6190013 0.78846849 0.67896214
0.56823441 0.72652496 0.87225914 0.74070779
0.62411789 0.72893708 0.8827731 0.73449772
0.65046684 0.78398925 0.87606514 0.74940173
0.6529265 0.75760635 0.8529469 0.72374167
0.53371052 0.70150731 0.77560665 0.64449927
0.51115576 0.61225766 0.71038019 0.57724046
0.51249784 0.58979091 0.60284252 0.50710297
0.50405448 0.53934779 0.50707595 0.42277913
0.40381706 0.46812393 0.43941241 0.31534394
0.41793834 0.48304927 0.42362336 0.30103175
0.38577253 0.45018983 0.38270448 0.23292729
0.34921195 0.43657058 0.33143798 0.19635161
0.24869053 0.33664973 0.2478838 0.1298047
0.27777414 0.42292728 0.30566553 0.18019438
0.30149459 0.49096893 0.38252692 0.22987309
0.42647546 0.63732799 0.50901676 0.35421342
0.43391705 0.65768487 0.58149817 0.42220759
0.45558562 0.70026794 0.73346643 0.50550563
0.54744114 0.74471798 0.8863427 0.63687826
0.73220651 0.82388091 1.0688264 0.79221772
0.71132602 0.81586464 1.128732 0.88070197
0.72532262 0.73614217 1.1596418 0.89655861
0.82709766 0.86717518 1.2595446 1.0124003
0.78081723 0.81411218 1.2401709 1.0083204
0.71680988 0.86136463 1.223747 1.0028479
0.74352636 0.8383613 1.2000969 1.0205436
0.77453559 0.88198039 1.2264099 1.0462945
0.75660096 0.82609201 1.1636022 1.0153486
0.71852918 0.79193188 1.0886524 0.96413377
0.74284761 0.80326342 1.1010919 0.97682722
0.73874013 0.81914569 1.1275959 0.97698392
0.75478685 0.81579616 1.0885733 0.96362992
0.74622774 0.81709296 1.0543758 0.92764301
0.74788312 0.7677043 1.0023862 0.88505057
0.75903154 0.75338471 1.0023535 0.90225428
0.72877966 0.73097056 0.99199747 0.87280608
0.75234534 0.74923079 0.912118 0.83400494
0.72498445 0.73332058 0.9223596 0.83473841
0.73480623 0.72236556 0.93139769 0.85569533
0.74113819 0.69696267 0.97640863 0.88142715
0.75828488 0.65344582 0.92285218 0.8798415
0.75115528 0.60849531 0.90984008 0.88267924
0.76356159 0.68126473 0.95945553 0.8931444
0.8497597 0.73843962 1.0065089 0.94893273
0.85907181 0.72583669 1.0150004 0.96985204
0.80350062 0.77595015 1.0158281 0.93956388
0.79194842 0.76110977 1.0090086 0.91583053
0.79161465 0.76300449 1.0335683 0.93576144
0.72195276 0.67574943 0.97103769 0.88530787
0.76141914 0.83921132 1.088333 0.92296785
0.85752843 0.91976052 1.1374664 0.99658038
0.79815626 0.90236547 1.111517 0.95167161
0.63538131 0.6853419 0.97481188 0.82325488
0.54610976 0.64821203 0.9125627 0.7415153
0.57370769 0.65160008 0.85913162 0.72758731
0.55621273 0.71118762 0.87346199 0.74760645
0.56940904 0.7223431 0.85710181 0.76777666
0.60704434 0.7600104 0.82513758 0.78703895
0.60402516 0.6788864 0.7090895 0.73052074
0.55043827 0.70698233 0.73637901 0.73161311
0.62163208 0.74296856 0.80008522 0.81113306
0.70050362 0.85598152 0.89892789 0.88641367
0.65713174 0.88475999 0.90664059 0.83534008
0.58369787 0.89230724 0.8723164 0.77789221
0.53597591 0.83558002 0.83736267 0.74429875
0.5740957 0.88953893 0.90062834 0.78464915
0.51795517 0.85242291 0.86203124 0.74903136
0.43023583 0.78463275 0.75763487 0.63170553
0.53168241 0.81320803 0.81009765 0.65435944
0.66329411 0.82365826 0.93613712 0.79042824
0.75786082 0.79763987 1.0055124 0.82232656
0.7205334 0.63164617 0.94655199 0.79176318
0.84911654 0.65951173 1.0164128 0.83978019
0.82238088 0.67577802 0.9691515 0.80442299
0.82522116 0.65706919 0.99639598 0.77065542
0.84873784 0.6185036 0.9410009 0.78580205
0.78434755 0.59302359 0.86288071 0.74381781
0.74890691 0.58474673 0.80799481 0.70590114
0.71120044 0.53420832 0.79226824 0.67057963
0.65036171 0.56503692 0.78005313 0.66845433
0.5583872 0.57040914 0.81370608 0.64559543
0.62820475 0.62859639 0.92437327 0.72530688
0.68715501 0.61292496 1.0055402 0.80908609
0.70504871 0.60731316 1.0454334 0.83557705
0.7707418 0.63685033 1.1224317 0.88999713
0.87832038 0.66840802 1.24205 0.98513944
0.94622611 0.70231095 1.2566261 1.0506554
0.9855829 0.71601566 1.2729462 1.0955254
1.0143709 0.7401518 1.2857535 1.1129731
1.0137568 0.86215219 1.2870936 1.1203163
0.99952473 0.91099358 1.217007 1.0856605
0.97321554 1.0036816 1.1765496 1.0809717
0.82550994 0.82276115 1.0290448 0.94727364
0.71220459 0.77342551 0.93531055 0.887309
0.75490275 0.73892146 0.93194498 0.88708457
0.92553631 0.84872915 1.0770731 1.0117786
1.0003123 0.8331182 1.1274105 1.0824611
1.1372821 0.87512417 1.2594952 1.2032854
1.1297503 0.78097916 1.2343355 1.1821247
1.145033 0.7436345 1.2725903 1.1928279
1.1156038 0.68270233 1.2155766 1.1205826
1.1433125 0.76880443 1.2600647 1.1287026
1.0629494 0.7417693 1.1569587 1.0371207
1.0107073 0.71826803 1.0507437 0.94469664
0.84873139 0.57737562 0.82946936 0.76888643
0.82103127 0.58602962 0.7215036 0.69089132
0.71056955 0.60230914 0.62893196 0.64286367
0.71194985 0.61967921 0.57970405 0.619153
0.72121354 0.66684277 0.55996563 0.60971009
0.75028339 0.67628791 0.52031916 0.60842553
0.68883072 0.65344256 0.52791236 0.58581307
0.67379202 0.65681966 0.55609597 0.58339287
0.75079644 0.74727394 0.66339934 0.68469998
0.82419114 0.75131509 0.70560078 0.73319417
0.84515428 0.80850547 0.77408428 0.80337819
0.83852504 0.79660014 0.79884808 0.83900409
0.86115605 0.81317517 0.84469938 0.89954012
0.93659533 0.8769446 0.97084867 1.0093503
0.93138804 0.85343842 0.98820384 0.99350473
0.92672199 0.85311401 1.0309709 1.0259142
0.92120949 0.86539696 1.021809 1.0397338
0.94912127 0.86493307 1.0370036 1.0427476
0.92253671 0.8684829 1.0400499 1.0440062
0.9025983 0.84256505 0.99139976 0.98043591
0.91286104 0.833508 0.98300387 1.0106895
0.92788928 0.84598492 0.94776481 0.9967686
0.8847156 0.78612396 0.93673762 0.96741492
0.88099036 0.77367339 0.88866144 0.92820392
0.84034199 0.7121644 0.83676689 0.89266146
0.75749466 0.67801849 0.76573678 0.8074933
0.65187157 0.6266653 0.66125651 0.68826181
0.60894184 0.58468011 0.60236103 0.62185286
0.50398321 0.61654865 0.55708123 0.53421882
0.52023638 0.56570876 0.43614339 0.47514241
