# Supplementary material for: Estimating local protein model quality: prospects for molecular replacement
Source: Acta Crystallogr D Struct Biol. 2020 Mar 3;76(Pt 3):285–90. doi: 10.1107/S2059798320000972 (PMC7057213; doi:10.1107/S2059798320000972)
Supplement: Supplementary file 1 [file d-76-00285-sup1.zip › models/1g68.2j7v_A.B99990001.pdb.proq3d.sscore.local]

ProQ2D ProQRosCenD ProQRosFAD ProQ3D
1.565106660127639771e-01 3.412998914718627930e-01 4.178399741649627686e-01 4.098853170871734619e-01
2.505028247833251953e-01 6.836727857589721680e-01 4.937937557697296143e-01 4.912135004997253418e-01
2.516727149486541748e-01 5.776221156120300293e-01 5.786716938018798828e-01 6.440857052803039551e-01
3.914899230003356934e-01 5.764530301094055176e-01 6.112763881683349609e-01 6.532831788063049316e-01
5.928891897201538086e-01 6.135444641113281250e-01 7.117631435394287109e-01 7.545838952064514160e-01
7.653654217720031738e-01 6.187985539436340332e-01 6.999626755714416504e-01 8.223492503166198730e-01
7.433122992515563965e-01 6.454704999923706055e-01 7.519794702529907227e-01 7.782279253005981445e-01
7.933344841003417969e-01 7.277558445930480957e-01 8.549951314926147461e-01 8.725386857986450195e-01
8.100708723068237305e-01 6.758232116699218750e-01 7.600255012512207031e-01 8.027487993240356445e-01
7.418119311332702637e-01 7.149205207824707031e-01 7.088324427604675293e-01 8.369436860084533691e-01
8.276431560516357422e-01 7.355468869209289551e-01 6.899170875549316406e-01 8.648974895477294922e-01
8.255817294120788574e-01 7.389670610427856445e-01 7.896138429641723633e-01 8.365245461463928223e-01
8.176916837692260742e-01 7.374165058135986328e-01 8.087557554244995117e-01 8.034735918045043945e-01
8.311347961425781250e-01 7.223671078681945801e-01 8.270663619041442871e-01 7.853641510009765625e-01
8.697369098663330078e-01 7.716518044471740723e-01 8.708250522613525391e-01 6.823520660400390625e-01
8.898965716361999512e-01 7.294812798500061035e-01 9.157567024230957031e-01 7.898554801940917969e-01
8.543363213539123535e-01 6.059022545814514160e-01 8.549625873565673828e-01 8.225282430648803711e-01
7.640118002891540527e-01 4.868014752864837646e-01 6.316195130348205566e-01 5.943248867988586426e-01
7.582960724830627441e-01 5.999962687492370605e-01 6.475898623466491699e-01 5.637434720993041992e-01
8.225466609001159668e-01 5.680003762245178223e-01 7.348378896713256836e-01 6.382864713668823242e-01
9.124795794486999512e-01 7.678242325782775879e-01 8.376693129539489746e-01 8.851270079612731934e-01
9.029764533042907715e-01 7.724952697753906250e-01 9.283798336982727051e-01 8.032867908477783203e-01
9.503608345985412598e-01 8.396972417831420898e-01 9.522992372512817383e-01 9.083223938941955566e-01
9.597573876380920410e-01 7.391552329063415527e-01 9.635386466979980469e-01 6.575145721435546875e-01
9.585523605346679688e-01 8.149358034133911133e-01 9.678218960762023926e-01 8.326167464256286621e-01
9.489424824714660645e-01 7.690692543983459473e-01 9.643522500991821289e-01 8.784403204917907715e-01
9.416189193725585938e-01 7.167757153511047363e-01 9.752412438392639160e-01 8.994994759559631348e-01
9.245352745056152344e-01 7.999519109725952148e-01 9.539522528648376465e-01 7.433501482009887695e-01
9.189985990524291992e-01 7.907369732856750488e-01 9.183094501495361328e-01 7.246149778366088867e-01
8.436955809593200684e-01 8.027516007423400879e-01 8.926557302474975586e-01 4.975002110004425049e-01
7.895216941833496094e-01 7.912499308586120605e-01 7.945129871368408203e-01 4.072482883930206299e-01
6.611723303794860840e-01 8.159325122833251953e-01 8.306599259376525879e-01 5.466606616973876953e-01
6.646918654441833496e-01 7.889275550842285156e-01 8.956020474433898926e-01 4.284821748733520508e-01
7.236710786819458008e-01 7.820679545402526855e-01 9.311422109603881836e-01 4.523638486862182617e-01
7.610099315643310547e-01 7.510344386100769043e-01 9.272543787956237793e-01 6.740897893905639648e-01
8.491382002830505371e-01 8.125268816947937012e-01 9.414995908737182617e-01 7.119628190994262695e-01
8.280548453330993652e-01 8.518558740615844727e-01 8.967255353927612305e-01 7.691911458969116211e-01
8.134730458259582520e-01 8.696514368057250977e-01 9.398580193519592285e-01 7.806556820869445801e-01
7.629825472831726074e-01 8.666608333587646484e-01 9.410467147827148438e-01 7.904112935066223145e-01
8.169043064117431641e-01 8.671287894248962402e-01 9.515631794929504395e-01 7.937784194946289062e-01
7.086853384971618652e-01 8.434050083160400391e-01 9.030200242996215820e-01 7.937796115875244141e-01
7.600468993186950684e-01 8.520030975341796875e-01 9.467664361000061035e-01 8.236193060874938965e-01
8.027787804603576660e-01 9.037588238716125488e-01 9.423517584800720215e-01 8.399730920791625977e-01
9.093290567398071289e-01 8.849799633026123047e-01 9.637650251388549805e-01 8.815944790840148926e-01
9.017058014869689941e-01 9.019396901130676270e-01 9.516165256500244141e-01 8.931950330734252930e-01
9.216856956481933594e-01 8.897215723991394043e-01 9.412140846252441406e-01 9.087848663330078125e-01
9.318007230758666992e-01 8.927320837974548340e-01 9.513146877288818359e-01 9.312475323677062988e-01
9.313403964042663574e-01 9.058520197868347168e-01 9.597688317298889160e-01 9.465621709823608398e-01
9.465610980987548828e-01 9.411731958389282227e-01 9.831855297088623047e-01 9.732981920242309570e-01
9.606696963310241699e-01 9.307339191436767578e-01 9.747046232223510742e-01 9.684172868728637695e-01
9.590945243835449219e-01 9.257980585098266602e-01 9.636217951774597168e-01 9.774602651596069336e-01
9.307887554168701172e-01 9.137883186340332031e-01 9.647944569587707520e-01 9.626960754394531250e-01
9.133998155593872070e-01 9.136818647384643555e-01 9.618113636970520020e-01 9.623430967330932617e-01
9.221002459526062012e-01 9.025143384933471680e-01 9.782152771949768066e-01 9.708939194679260254e-01
9.045518040657043457e-01 9.129989743232727051e-01 9.763399958610534668e-01 9.722522497177124023e-01
9.110969305038452148e-01 8.786689639091491699e-01 9.763326048851013184e-01 9.646756052970886230e-01
8.974127769470214844e-01 8.511440753936767578e-01 9.761596918106079102e-01 9.616212844848632812e-01
9.068759679794311523e-01 8.550755381584167480e-01 9.794217348098754883e-01 9.633533358573913574e-01
8.955443501472473145e-01 8.307638168334960938e-01 9.829269051551818848e-01 9.668915271759033203e-01
8.452755808830261230e-01 8.092648386955261230e-01 9.686853885650634766e-01 9.331145286560058594e-01
8.169021606445312500e-01 8.141903281211853027e-01 9.479930996894836426e-01 8.782882094383239746e-01
6.603333353996276855e-01 7.723498940467834473e-01 9.550544619560241699e-01 9.175509810447692871e-01
7.039280533790588379e-01 7.990965843200683594e-01 9.153525829315185547e-01 8.225784301757812500e-01
6.628742814064025879e-01 7.525893449783325195e-01 8.522969484329223633e-01 7.203633785247802734e-01
5.655468702316284180e-01 7.563028335571289062e-01 8.534932732582092285e-01 6.327958703041076660e-01
4.964613318443298340e-01 7.149005532264709473e-01 8.843377828598022461e-01 5.486425161361694336e-01
4.935190677642822266e-01 7.826624512672424316e-01 9.401131272315979004e-01 7.221532464027404785e-01
4.310044646263122559e-01 7.516953945159912109e-01 8.946753144264221191e-01 5.701720118522644043e-01
3.647323548793792725e-01 8.058729767799377441e-01 8.920175433158874512e-01 5.111393332481384277e-01
4.535070955753326416e-01 8.253328800201416016e-01 8.857760429382324219e-01 5.097107887268066406e-01
5.777643322944641113e-01 8.266974091529846191e-01 9.260992407798767090e-01 5.934458971023559570e-01
6.431060433387756348e-01 8.035960197448730469e-01 9.228466749191284180e-01 7.210559844970703125e-01
6.833112239837646484e-01 8.272379636764526367e-01 9.651898741722106934e-01 8.004531264305114746e-01
7.089335918426513672e-01 8.151560425758361816e-01 9.438926577568054199e-01 7.046107053756713867e-01
7.753333449363708496e-01 8.272796869277954102e-01 9.689381122589111328e-01 8.500887155532836914e-01
5.004018545150756836e-01 7.529503703117370605e-01 9.178975820541381836e-01 8.082318305969238281e-01
3.257177472114562988e-01 6.490879058837890625e-01 8.698567748069763184e-01 7.188033461570739746e-01
4.037703275680541992e-01 7.480294704437255859e-01 8.375082015991210938e-01 7.045174837112426758e-01
5.290133357048034668e-01 8.328961133956909180e-01 9.035580158233642578e-01 8.004330396652221680e-01
6.725151538848876953e-01 8.269841670989990234e-01 9.403615593910217285e-01 8.305766582489013672e-01
7.067822813987731934e-01 7.654906511306762695e-01 9.109544754028320312e-01 8.778848052024841309e-01
7.292811274528503418e-01 6.780878901481628418e-01 8.487988710403442383e-01 7.708864808082580566e-01
7.344341874122619629e-01 6.531044244766235352e-01 8.690437078475952148e-01 7.624011039733886719e-01
8.378369808197021484e-01 7.566658258438110352e-01 9.072487354278564453e-01 7.389462590217590332e-01
7.852505445480346680e-01 8.589554429054260254e-01 9.236853122711181641e-01 7.862460017204284668e-01
8.551052212715148926e-01 8.597744107246398926e-01 9.088795185089111328e-01 7.997272610664367676e-01
7.696590423583984375e-01 8.922443985939025879e-01 8.911930918693542480e-01 8.848571777343750000e-01
6.544008851051330566e-01 8.459726572036743164e-01 8.216791749000549316e-01 7.725961804389953613e-01
5.433113574981689453e-01 6.673839688301086426e-01 8.358558416366577148e-01 7.064213752746582031e-01
5.311814546585083008e-01 7.264912128448486328e-01 8.307786583900451660e-01 6.982394456863403320e-01
7.692876458168029785e-01 8.010776042938232422e-01 9.105058908462524414e-01 8.255171179771423340e-01
6.192488074302673340e-01 7.672936320304870605e-01 8.786796331405639648e-01 7.548158764839172363e-01
8.073171973228454590e-01 7.260236740112304688e-01 9.210438132286071777e-01 8.257143497467041016e-01
8.419144153594970703e-01 7.607479691505432129e-01 9.195517301559448242e-01 8.634261488914489746e-01
8.711189627647399902e-01 8.030014634132385254e-01 9.655751585960388184e-01 9.343316555023193359e-01
8.868299722671508789e-01 8.064882755279541016e-01 9.480432271957397461e-01 9.147173166275024414e-01
9.291013479232788086e-01 7.720014452934265137e-01 9.616839885711669922e-01 9.534409642219543457e-01
8.629786968231201172e-01 7.887377738952636719e-01 9.538414478302001953e-01 9.464673399925231934e-01
8.981732130050659180e-01 7.763009667396545410e-01 9.570627212524414062e-01 9.427212476730346680e-01
9.578938484191894531e-01 8.251868486404418945e-01 9.646811485290527344e-01 9.719315171241760254e-01
9.771021008491516113e-01 7.968685626983642578e-01 9.786077737808227539e-01 9.822470545768737793e-01
9.626595973968505859e-01 8.169385790824890137e-01 9.738157987594604492e-01 9.804886579513549805e-01
9.433894753456115723e-01 8.439725637435913086e-01 9.668256044387817383e-01 9.588552117347717285e-01
9.603096246719360352e-01 8.670889735221862793e-01 9.769485592842102051e-01 9.748551249504089355e-01
9.402052164077758789e-01 8.777074217796325684e-01 9.714621901512145996e-01 9.690759181976318359e-01
9.334166646003723145e-01 7.785357832908630371e-01 9.842165708541870117e-01 9.499551057815551758e-01
9.454527497291564941e-01 8.538138270378112793e-01 9.778438806533813477e-01 9.496225118637084961e-01
9.517111778259277344e-01 8.891444206237792969e-01 9.833514094352722168e-01 9.469656348228454590e-01
9.783590435981750488e-01 9.333351254463195801e-01 9.870547056198120117e-01 9.692695140838623047e-01
9.844825863838195801e-01 9.146709442138671875e-01 9.954648613929748535e-01 9.929177761077880859e-01
9.833289384841918945e-01 8.960986733436584473e-01 9.945532083511352539e-01 9.950757622718811035e-01
9.832162261009216309e-01 8.839542865753173828e-01 9.936040043830871582e-01 9.940288066864013672e-01
9.789258241653442383e-01 9.129222631454467773e-01 9.929698109626770020e-01 9.900411963462829590e-01
9.757220149040222168e-01 9.326525330543518066e-01 9.863106012344360352e-01 9.872081875801086426e-01
9.689344167709350586e-01 9.283688068389892578e-01 9.894945025444030762e-01 9.831283092498779297e-01
9.610249400138854980e-01 9.018307924270629883e-01 9.861185550689697266e-01 9.762721657752990723e-01
9.550956487655639648e-01 8.811685442924499512e-01 9.801167845726013184e-01 9.660905003547668457e-01
8.636100292205810547e-01 8.187941908836364746e-01 9.692391753196716309e-01 9.191572666168212891e-01
8.895171880722045898e-01 8.118165731430053711e-01 9.559336304664611816e-01 9.367597699165344238e-01
7.785486578941345215e-01 8.261005282402038574e-01 9.406391978263854980e-01 9.194433093070983887e-01
9.004299640655517578e-01 8.392473459243774414e-01 9.556356668472290039e-01 9.021611213684082031e-01
8.487934470176696777e-01 8.629046678543090820e-01 9.636391401290893555e-01 9.449720978736877441e-01
8.307512402534484863e-01 8.703993558883666992e-01 9.626844525337219238e-01 8.516568541526794434e-01
7.805367708206176758e-01 7.561303377151489258e-01 9.672475457191467285e-01 8.374512195587158203e-01
8.138120770454406738e-01 7.910071015357971191e-01 9.316959977149963379e-01 7.949986457824707031e-01
6.604111194610595703e-01 8.337226510047912598e-01 9.652258753776550293e-01 8.183177709579467773e-01
7.935626506805419922e-01 8.086093664169311523e-01 9.639338254928588867e-01 7.857829928398132324e-01
7.829547524452209473e-01 8.166747093200683594e-01 9.651572108268737793e-01 8.321384787559509277e-01
8.245826363563537598e-01 7.802734971046447754e-01 9.491598010063171387e-01 8.187263607978820801e-01
6.358021497726440430e-01 8.035428524017333984e-01 9.511383175849914551e-01 7.571420073509216309e-01
7.127588987350463867e-01 7.479298710823059082e-01 9.318710565567016602e-01 7.495262622833251953e-01
8.520702123641967773e-01 7.057847380638122559e-01 9.289651513099670410e-01 7.585574984550476074e-01
6.036332249641418457e-01 7.686919569969177246e-01 9.066598415374755859e-01 7.135675549507141113e-01
7.457086443901062012e-01 7.987844944000244141e-01 9.062468409538269043e-01 7.469331026077270508e-01
8.173678517341613770e-01 6.708335280418395996e-01 8.945809602737426758e-01 8.338487148284912109e-01
6.156541109085083008e-01 5.954641103744506836e-01 9.074904918670654297e-01 7.734498977661132812e-01
7.209349870681762695e-01 7.269006371498107910e-01 8.930583596229553223e-01 8.334353566169738770e-01
7.796675562858581543e-01 7.734386324882507324e-01 9.390822649002075195e-01 8.138412237167358398e-01
8.303567767143249512e-01 8.179818987846374512e-01 9.576443433761596680e-01 8.640951514244079590e-01
8.183495998382568359e-01 8.803600668907165527e-01 9.578105211257934570e-01 9.233310222625732422e-01
8.365989923477172852e-01 8.140782117843627930e-01 9.555902481079101562e-01 8.924223780632019043e-01
7.019049525260925293e-01 7.691721320152282715e-01 9.447190165519714355e-01 8.608784675598144531e-01
7.831231355667114258e-01 7.014002203941345215e-01 9.286633729934692383e-01 8.429656028747558594e-01
7.766992449760437012e-01 5.352772474288940430e-01 7.644749283790588379e-01 6.744242310523986816e-01
7.145043611526489258e-01 4.679329693317413330e-01 7.238374352455139160e-01 5.593070387840270996e-01
5.354514122009277344e-01 4.550338983535766602e-01 5.118016600608825684e-01 3.929127454757690430e-01
6.122847795486450195e-01 4.297502934932708740e-01 3.929274082183837891e-01 4.134301245212554932e-01
6.069567203521728516e-01 4.026083052158355713e-01 2.785027325153350830e-01 3.480174541473388672e-01
5.245788693428039551e-01 4.281914532184600830e-01 2.112137228250503540e-01 2.907882034778594971e-01
3.608597517013549805e-01 3.394224047660827637e-01 1.538311392068862915e-01 1.752230674028396606e-01
3.931572437286376953e-01 2.185656875371932983e-01 2.325518131256103516e-01 2.108585536479949951e-01
4.468342959880828857e-01 4.104312062263488770e-01 3.336423635482788086e-01 3.212705552577972412e-01
6.713387966156005859e-01 6.914905309677124023e-01 6.548193693161010742e-01 3.937501609325408936e-01
5.933420658111572266e-01 6.833191514015197754e-01 5.142155289649963379e-01 2.663486897945404053e-01
7.506174445152282715e-01 7.860431075096130371e-01 8.035885691642761230e-01 6.414945125579833984e-01
8.925509452819824219e-01 7.800189852714538574e-01 9.357213377952575684e-01 8.378302454948425293e-01
9.353603124618530273e-01 8.687768578529357910e-01 9.619359970092773438e-01 9.537394046783447266e-01
9.425012469291687012e-01 8.279374837875366211e-01 9.862948060035705566e-01 9.273697137832641602e-01
9.061545729637145996e-01 8.355349302291870117e-01 9.796862006187438965e-01 9.370415806770324707e-01
9.166802763938903809e-01 8.624104857444763184e-01 9.831977486610412598e-01 9.598213434219360352e-01
9.436959624290466309e-01 8.374480009078979492e-01 9.839656352996826172e-01 9.555134177207946777e-01
8.110855221748352051e-01 8.672112226486206055e-01 9.889666438102722168e-01 9.555668830871582031e-01
9.109635949134826660e-01 8.074169158935546875e-01 9.760668277740478516e-01 9.693741202354431152e-01
9.229879379272460938e-01 8.714606761932373047e-01 9.821781516075134277e-01 9.667671918869018555e-01
9.328414797782897949e-01 7.731542587280273438e-01 9.847152233123779297e-01 9.497374296188354492e-01
8.096593618392944336e-01 8.093179464340209961e-01 9.579755663871765137e-01 9.490774273872375488e-01
8.461435437202453613e-01 8.100596070289611816e-01 9.588794112205505371e-01 9.559769630432128906e-01
8.645603060722351074e-01 8.267802000045776367e-01 9.544317722320556641e-01 9.432536959648132324e-01
8.713939189910888672e-01 8.410362005233764648e-01 9.494788646697998047e-01 9.245403409004211426e-01
8.699759244918823242e-01 7.949337959289550781e-01 9.319211244583129883e-01 8.897401690483093262e-01
8.051005005836486816e-01 8.115596771240234375e-01 9.186775088310241699e-01 8.419917225837707520e-01
6.172837018966674805e-01 8.213264942169189453e-01 9.321566224098205566e-01 8.447359204292297363e-01
5.856812000274658203e-01 7.709968090057373047e-01 9.139105677604675293e-01 8.003689050674438477e-01
6.016600728034973145e-01 8.214948773384094238e-01 8.963254094123840332e-01 8.029218316078186035e-01
6.456952691078186035e-01 7.865568399429321289e-01 9.100635051727294922e-01 6.961421370506286621e-01
5.418671369552612305e-01 6.989638805389404297e-01 9.126274585723876953e-01 7.350998520851135254e-01
8.239246010780334473e-01 8.348875641822814941e-01 9.813663959503173828e-01 8.897764086723327637e-01
7.562595009803771973e-01 8.162963986396789551e-01 9.516237378120422363e-01 8.029788732528686523e-01
7.009296417236328125e-01 6.640003919601440430e-01 9.322109222412109375e-01 8.367295861244201660e-01
7.300341725349426270e-01 7.872771620750427246e-01 9.501790404319763184e-01 8.788157105445861816e-01
8.273119330406188965e-01 8.328591585159301758e-01 9.748552441596984863e-01 8.777736425399780273e-01
8.460001945495605469e-01 8.058712482452392578e-01 9.798703193664550781e-01 9.282110333442687988e-01
8.074302673339843750e-01 8.035492300987243652e-01 9.784265160560607910e-01 9.121874570846557617e-01
8.154991865158081055e-01 8.293021917343139648e-01 9.729569554328918457e-01 8.859587311744689941e-01
8.372852206230163574e-01 8.479102849960327148e-01 9.742047190666198730e-01 9.368899464607238770e-01
8.262732625007629395e-01 8.120341300964355469e-01 9.585361480712890625e-01 8.929691910743713379e-01
6.541551351547241211e-01 8.436685204505920410e-01 9.687249660491943359e-01 8.932586312294006348e-01
7.964587807655334473e-01 8.683687448501586914e-01 9.556083083152770996e-01 9.027003049850463867e-01
7.046516537666320801e-01 7.818419933319091797e-01 9.717351794242858887e-01 9.264506101608276367e-01
6.404157280921936035e-01 7.815318703651428223e-01 9.266774654388427734e-01 8.809483647346496582e-01
6.323639154434204102e-01 7.785427570343017578e-01 8.988587260246276855e-01 8.896152377128601074e-01
5.296227335929870605e-01 7.077114582061767578e-01 9.108571410179138184e-01 8.727455735206604004e-01
4.986776709556579590e-01 7.853311896324157715e-01 8.994211554527282715e-01 8.804020285606384277e-01
7.102500796318054199e-01 8.116269707679748535e-01 8.955888152122497559e-01 8.836961984634399414e-01
8.005270957946777344e-01 8.108747601509094238e-01 8.846167325973510742e-01 8.964380025863647461e-01
7.870547771453857422e-01 8.004395365715026855e-01 7.541838884353637695e-01 7.853590250015258789e-01
7.785278558731079102e-01 8.194379806518554688e-01 7.546449899673461914e-01 8.085597157478332520e-01
8.068734407424926758e-01 8.572842478752136230e-01 8.072142601013183594e-01 8.504542112350463867e-01
7.976624369621276855e-01 8.906843066215515137e-01 8.085399270057678223e-01 8.909012079238891602e-01
8.332783579826354980e-01 8.395577073097229004e-01 8.052807450294494629e-01 8.492692112922668457e-01
8.229421377182006836e-01 8.433331847190856934e-01 7.255576848983764648e-01 8.651527762413024902e-01
7.206240892410278320e-01 7.919789552688598633e-01 7.362300753593444824e-01 8.415759801864624023e-01
6.405665874481201172e-01 8.150608539581298828e-01 7.538614869117736816e-01 7.828583121299743652e-01
7.028227448463439941e-01 8.064579367637634277e-01 7.525958418846130371e-01 7.638486623764038086e-01
5.615884661674499512e-01 7.404441833496093750e-01 5.512511134147644043e-01 6.140632629394531250e-01
7.840232849121093750e-01 7.132800221443176270e-01 7.531710863113403320e-01 9.244334697723388672e-01
9.440740942955017090e-01 8.346484303474426270e-01 8.617625832557678223e-01 9.383299946784973145e-01
9.367335438728332520e-01 8.263767361640930176e-01 8.994097113609313965e-01 9.695581197738647461e-01
8.757200241088867188e-01 7.610185742378234863e-01 8.741735816001892090e-01 9.177151918411254883e-01
8.252085447311401367e-01 8.226667046546936035e-01 9.356293678283691406e-01 8.686409592628479004e-01
8.305888772010803223e-01 8.735640048980712891e-01 9.114853143692016602e-01 7.849517464637756348e-01
8.551988005638122559e-01 7.232394218444824219e-01 9.347422719001770020e-01 7.899836897850036621e-01
8.806982636451721191e-01 7.859287261962890625e-01 9.409956932067871094e-01 8.076317906379699707e-01
8.499873280525207520e-01 7.595769166946411133e-01 9.101260304450988770e-01 8.472067117691040039e-01
8.431946635246276855e-01 7.485483884811401367e-01 8.683531880378723145e-01 7.662486433982849121e-01
7.766324877738952637e-01 5.569677352905273438e-01 7.227121591567993164e-01 6.058423519134521484e-01
8.280494809150695801e-01 5.678108930587768555e-01 6.949524879455566406e-01 5.799129009246826172e-01
6.407896280288696289e-01 6.614865660667419434e-01 7.341277599334716797e-01 5.855722427368164062e-01
7.291054725646972656e-01 6.552950739860534668e-01 8.381086587905883789e-01 6.684410572052001953e-01
8.666256666183471680e-01 7.915807962417602539e-01 8.875728249549865723e-01 7.741893529891967773e-01
9.189140200614929199e-01 7.761804461479187012e-01 8.878201842308044434e-01 7.520288228988647461e-01
9.160401821136474609e-01 8.605722784996032715e-01 9.307650923728942871e-01 8.714076280593872070e-01
9.109359383583068848e-01 8.272145390510559082e-01 9.743660688400268555e-01 9.131169319152832031e-01
9.357698559761047363e-01 8.208397626876831055e-01 9.525158405303955078e-01 9.117604494094848633e-01
9.271227717399597168e-01 8.058108091354370117e-01 9.463852047920227051e-01 9.169208407402038574e-01
9.309833645820617676e-01 7.882635593414306641e-01 9.344390630722045898e-01 9.209700822830200195e-01
9.235664606094360352e-01 7.957495450973510742e-01 9.304322600364685059e-01 9.028995633125305176e-01
8.539557456970214844e-01 8.006636500358581543e-01 9.108769297599792480e-01 8.281829357147216797e-01
7.910884022712707520e-01 8.197484612464904785e-01 8.680617213249206543e-01 7.307732105255126953e-01
7.409059405326843262e-01 7.092084884643554688e-01 6.989505887031555176e-01 4.856851398944854736e-01
5.504025220870971680e-01 7.787455320358276367e-01 6.848399043083190918e-01 5.274593234062194824e-01
5.365151762962341309e-01 6.956591010093688965e-01 6.915252804756164551e-01 5.160412788391113281e-01
8.639267683029174805e-01 8.035638332366943359e-01 8.236017823219299316e-01 7.953605651855468750e-01
8.923172950744628906e-01 8.363722562789916992e-01 9.081276655197143555e-01 8.705562949180603027e-01
9.009181857109069824e-01 8.330288529396057129e-01 8.940984010696411133e-01 9.060826897621154785e-01
8.825877308845520020e-01 8.717215657234191895e-01 8.869380950927734375e-01 8.274608850479125977e-01
8.827596306800842285e-01 8.753986954689025879e-01 9.394286274909973145e-01 8.726436495780944824e-01
8.859274983406066895e-01 8.079212903976440430e-01 8.923363685607910156e-01 8.090046644210815430e-01
8.956634402275085449e-01 8.185245394706726074e-01 9.141538739204406738e-01 8.803839087486267090e-01
9.262526631355285645e-01 7.580844759941101074e-01 8.994632363319396973e-01 8.833050131797790527e-01
9.008255004882812500e-01 7.513706088066101074e-01 8.632929325103759766e-01 8.370745778083801270e-01
7.875143289566040039e-01 6.255997419357299805e-01 7.901310324668884277e-01 6.223680973052978516e-01
6.585915684700012207e-01 5.764439702033996582e-01 5.170671939849853516e-01 4.575301706790924072e-01
4.781047403812408447e-01 5.473949909210205078e-01 4.512389600276947021e-01 4.298071563243865967e-01
4.689656496047973633e-01 5.112968683242797852e-01 4.147945642471313477e-01 4.146772921085357666e-01
4.921917021274566650e-01 6.680864691734313965e-01 4.144064784049987793e-01 4.189470112323760986e-01
5.221887230873107910e-01 6.146944165229797363e-01 3.694528639316558838e-01 4.398974180221557617e-01
5.900726914405822754e-01 6.458992958068847656e-01 4.610328972339630127e-01 4.963877797126770020e-01
7.683935165405273438e-01 5.799075365066528320e-01 4.723980724811553955e-01 5.394896268844604492e-01
7.428708672523498535e-01 7.008762359619140625e-01 6.399353742599487305e-01 6.557906866073608398e-01
8.529877066612243652e-01 7.959866523742675781e-01 8.274220824241638184e-01 7.502920031547546387e-01
8.681304454803466797e-01 7.936784625053405762e-01 8.948972225189208984e-01 8.141478896141052246e-01
8.735114932060241699e-01 8.312106728553771973e-01 8.349185585975646973e-01 8.508133888244628906e-01
8.807404637336730957e-01 8.356205224990844727e-01 8.275468945503234863e-01 8.681235313415527344e-01
8.768563270568847656e-01 8.819515705108642578e-01 9.132891297340393066e-01 9.261951446533203125e-01
8.654780387878417969e-01 8.857237100601196289e-01 9.137004613876342773e-01 9.131903648376464844e-01
8.515564799308776855e-01 8.900682926177978516e-01 9.314833879470825195e-01 8.999528288841247559e-01
8.758074641227722168e-01 8.757439851760864258e-01 9.160158038139343262e-01 9.111526608467102051e-01
8.823978900909423828e-01 9.122993350028991699e-01 9.380906224250793457e-01 9.373245835304260254e-01
8.823349475860595703e-01 8.823317885398864746e-01 9.005172252655029297e-01 9.238933324813842773e-01
8.847603201866149902e-01 8.905204534530639648e-01 8.892932534217834473e-01 9.056791067123413086e-01
9.017324447631835938e-01 8.923875689506530762e-01 8.984245657920837402e-01 9.312654137611389160e-01
8.737235069274902344e-01 9.099423885345458984e-01 8.804920315742492676e-01 8.988573551177978516e-01
8.621114492416381836e-01 8.585539460182189941e-01 8.893519043922424316e-01 8.939979672431945801e-01
8.539707064628601074e-01 8.127065300941467285e-01 8.821086287498474121e-01 8.680202960968017578e-01
8.134774565696716309e-01 7.106030583381652832e-01 8.528487086296081543e-01 8.368794918060302734e-01
7.490621805191040039e-01 6.838237047195434570e-01 7.467551827430725098e-01 7.407298088073730469e-01
6.069031357765197754e-01 6.580985188484191895e-01 5.533757209777832031e-01 6.010996103286743164e-01
3.649538755416870117e-01 6.130769252777099609e-01 4.396367073059082031e-01 3.356857895851135254e-01
2.232697755098342896e-01 6.439205408096313477e-01 3.878059983253479004e-01 2.262355983257293701e-01
1.900300830602645874e-01 3.239826858043670654e-01 2.103073894977569580e-01 2.259850353002548218e-01
