# Supplementary material for: Estimating local protein model quality: prospects for molecular replacement
Source: Acta Crystallogr D Struct Biol. 2020 Mar 3;76(Pt 3):285–90. doi: 10.1107/S2059798320000972 (PMC7057213; doi:10.1107/S2059798320000972)
Supplement: Supplementary file 1 [file d-76-00285-sup1.zip › models/1g68.2j9o_A.B99990001.pdb]

EXPDTA    THEORETICAL MODEL, MODELLER 9.23 2019/11/15 15:26:10
REMARK   6 MODELLER OBJECTIVE FUNCTION:      1293.2888
REMARK   6 MODELLER BEST TEMPLATE % SEQ ID:  18.147
REMARK   6 SEQUENCE: 1g68/1g68.2j9o_A
REMARK   6 ALIGNMENT: 1g68/1g68.2j9o_A.ali
REMARK   6 SCRIPT: ./make_models.py
REMARK   6 TEMPLATE: 2j9o 15:A - 273:A MODELS 3: - 268: AT 18.1%
ATOM      1  N   SER     1     -27.658  38.982  14.058  1.00 60.38           N
ATOM      2  CA  SER     1     -28.468  38.875  12.824  1.00 60.38           C
ATOM      3  CB  SER     1     -29.916  38.492  13.174  1.00 60.38           C
ATOM      4  OG  SER     1     -30.698  38.384  11.993  1.00 60.38           O
ATOM      5  C   SER     1     -28.479  40.171  12.086  1.00 60.38           C
ATOM      6  O   SER     1     -28.536  41.239  12.693  1.00 60.38           O
ATOM      7  N   SER     2     -28.396  40.098  10.744  1.00126.77           N
ATOM      8  CA  SER     2     -28.398  41.266   9.910  1.00126.77           C
ATOM      9  CB  SER     2     -27.638  41.069   8.590  1.00126.77           C
ATOM     10  OG  SER     2     -26.266  40.818   8.859  1.00126.77           O
ATOM     11  C   SER     2     -29.817  41.575   9.564  1.00126.77           C
ATOM     12  O   SER     2     -30.738  40.896  10.013  1.00126.77           O
ATOM     13  N   SER     3     -30.032  42.635   8.758  1.00 57.57           N
ATOM     14  CA  SER     3     -31.378  42.944   8.379  1.00 57.57           C
ATOM     15  CB  SER     3     -31.605  44.439   8.103  1.00 57.57           C
ATOM     16  OG  SER     3     -31.394  45.178   9.297  1.00 57.57           O
ATOM     17  C   SER     3     -31.632  42.186   7.121  1.00 57.57           C
ATOM     18  O   SER     3     -30.971  42.397   6.109  1.00 57.57           O
ATOM     19  N   LYS     4     -32.609  41.266   7.155  1.00 84.09           N
ATOM     20  CA  LYS     4     -32.833  40.434   6.015  1.00 84.09           C
ATOM     21  CB  LYS     4     -33.026  38.964   6.416  1.00 84.09           C
ATOM     22  CG  LYS     4     -33.866  38.807   7.684  1.00 84.09           C
ATOM     23  CD  LYS     4     -34.074  37.353   8.107  1.00 84.09           C
ATOM     24  CE  LYS     4     -34.615  37.213   9.531  1.00 84.09           C
ATOM     25  NZ  LYS     4     -34.682  35.785   9.914  1.00 84.09           N
ATOM     26  C   LYS     4     -34.004  40.917   5.230  1.00 84.09           C
ATOM     27  O   LYS     4     -34.955  41.472   5.779  1.00 84.09           O
ATOM     28  N   PHE     5     -33.932  40.738   3.894  1.00 90.53           N
ATOM     29  CA  PHE     5     -35.023  41.125   3.054  1.00 90.53           C
ATOM     30  CB  PHE     5     -34.586  41.539   1.639  1.00 90.53           C
ATOM     31  CG  PHE     5     -35.746  42.197   0.979  1.00 90.53           C
ATOM     32  CD1 PHE     5     -35.949  43.548   1.117  1.00 90.53           C
ATOM     33  CD2 PHE     5     -36.635  41.477   0.226  1.00 90.53           C
ATOM     34  CE1 PHE     5     -37.020  44.157   0.506  1.00 90.53           C
ATOM     35  CE2 PHE     5     -37.708  42.072  -0.391  1.00 90.53           C
ATOM     36  CZ  PHE     5     -37.901  43.422  -0.250  1.00 90.53           C
ATOM     37  C   PHE     5     -35.862  39.897   2.936  1.00 90.53           C
ATOM     38  O   PHE     5     -35.517  38.952   2.228  1.00 90.53           O
ATOM     39  N   GLN     6     -37.001  39.887   3.648  1.00 82.67           N
ATOM     40  CA  GLN     6     -37.832  38.724   3.722  1.00 82.67           C
ATOM     41  CB  GLN     6     -39.009  38.909   4.697  1.00 82.67           C
ATOM     42  CG  GLN     6     -38.600  38.873   6.169  1.00 82.67           C
ATOM     43  CD  GLN     6     -38.494  37.408   6.568  1.00 82.67           C
ATOM     44  OE1 GLN     6     -37.854  37.066   7.561  1.00 82.67           O
ATOM     45  NE2 GLN     6     -39.148  36.517   5.775  1.00 82.67           N
ATOM     46  C   GLN     6     -38.421  38.375   2.396  1.00 82.67           C
ATOM     47  O   GLN     6     -38.387  37.214   1.989  1.00 82.67           O
ATOM     48  N   GLN     7     -38.964  39.367   1.668  1.00 80.57           N
ATOM     49  CA  GLN     7     -39.677  39.011   0.476  1.00 80.57           C
ATOM     50  CB  GLN     7     -40.455  40.188  -0.140  1.00 80.57           C
ATOM     51  CG  GLN     7     -41.437  39.740  -1.226  1.00 80.57           C
ATOM     52  CD  GLN     7     -42.380  40.895  -1.543  1.00 80.57           C
ATOM     53  OE1 GLN     7     -42.919  41.541  -0.646  1.00 80.57           O
ATOM     54  NE2 GLN     7     -42.588  41.163  -2.860  1.00 80.57           N
ATOM     55  C   GLN     7     -38.771  38.428  -0.566  1.00 80.57           C
ATOM     56  O   GLN     7     -39.074  37.381  -1.133  1.00 80.57           O
ATOM     57  N   VAL     8     -37.619  39.066  -0.837  1.00 87.32           N
ATOM     58  CA  VAL     8     -36.750  38.577  -1.867  1.00 87.32           C
ATOM     59  CB  VAL     8     -35.602  39.496  -2.163  1.00 87.32           C
ATOM     60  CG1 VAL     8     -34.710  39.582  -0.917  1.00 87.32           C
ATOM     61  CG2 VAL     8     -34.883  38.984  -3.422  1.00 87.32           C
ATOM     62  C   VAL     8     -36.198  37.255  -1.453  1.00 87.32           C
ATOM     63  O   VAL     8     -36.043  36.352  -2.272  1.00 87.32           O
ATOM     64  N   GLU     9     -35.871  37.113  -0.158  1.00 93.47           N
ATOM     65  CA  GLU     9     -35.275  35.896   0.293  1.00 93.47           C
ATOM     66  CB  GLU     9     -34.795  35.965   1.753  1.00 93.47           C
ATOM     67  CG  GLU     9     -35.899  35.987   2.809  1.00 93.47           C
ATOM     68  CD  GLU     9     -35.191  36.054   4.152  1.00 93.47           C
ATOM     69  OE1 GLU     9     -33.981  36.398   4.149  1.00 93.47           O
ATOM     70  OE2 GLU     9     -35.836  35.757   5.192  1.00 93.47           O
ATOM     71  C   GLU     9     -36.273  34.796   0.127  1.00 93.47           C
ATOM     72  O   GLU     9     -35.921  33.667  -0.207  1.00 93.47           O
ATOM     73  N   GLN    10     -37.564  35.091   0.347  1.00 28.93           N
ATOM     74  CA  GLN    10     -38.539  34.049   0.212  1.00 28.93           C
ATOM     75  CB  GLN    10     -39.959  34.479   0.613  1.00 28.93           C
ATOM     76  CG  GLN    10     -40.969  33.336   0.506  1.00 28.93           C
ATOM     77  CD  GLN    10     -42.310  33.841   1.011  1.00 28.93           C
ATOM     78  OE1 GLN    10     -42.428  34.976   1.470  1.00 28.93           O
ATOM     79  NE2 GLN    10     -43.352  32.972   0.934  1.00 28.93           N
ATOM     80  C   GLN    10     -38.573  33.601  -1.217  1.00 28.93           C
ATOM     81  O   GLN    10     -38.717  32.412  -1.501  1.00 28.93           O
ATOM     82  N   ASP    11     -38.434  34.552  -2.157  1.00 30.93           N
ATOM     83  CA  ASP    11     -38.499  34.243  -3.555  1.00 30.93           C
ATOM     84  CB  ASP    11     -38.362  35.490  -4.441  1.00 30.93           C
ATOM     85  CG  ASP    11     -39.642  36.302  -4.316  1.00 30.93           C
ATOM     86  OD1 ASP    11     -40.580  35.833  -3.617  1.00 30.93           O
ATOM     87  OD2 ASP    11     -39.698  37.401  -4.930  1.00 30.93           O
ATOM     88  C   ASP    11     -37.381  33.322  -3.922  1.00 30.93           C
ATOM     89  O   ASP    11     -37.573  32.390  -4.700  1.00 30.93           O
ATOM     90  N   VAL    12     -36.172  33.560  -3.382  1.00 82.35           N
ATOM     91  CA  VAL    12     -35.062  32.726  -3.741  1.00 82.35           C
ATOM     92  CB  VAL    12     -33.740  33.180  -3.192  1.00 82.35           C
ATOM     93  CG1 VAL    12     -33.722  32.963  -1.673  1.00 82.35           C
ATOM     94  CG2 VAL    12     -32.629  32.411  -3.926  1.00 82.35           C
ATOM     95  C   VAL    12     -35.311  31.340  -3.241  1.00 82.35           C
ATOM     96  O   VAL    12     -34.988  30.361  -3.910  1.00 82.35           O
ATOM     97  N   LYS    13     -35.909  31.212  -2.045  1.00 89.40           N
ATOM     98  CA  LYS    13     -36.134  29.914  -1.484  1.00 89.40           C
ATOM     99  CB  LYS    13     -36.870  29.977  -0.136  1.00 89.40           C
ATOM    100  CG  LYS    13     -37.145  28.605   0.482  1.00 89.40           C
ATOM    101  CD  LYS    13     -37.597  28.679   1.941  1.00 89.40           C
ATOM    102  CE  LYS    13     -38.673  29.737   2.193  1.00 89.40           C
ATOM    103  NZ  LYS    13     -39.949  29.331   1.562  1.00 89.40           N
ATOM    104  C   LYS    13     -36.996  29.128  -2.420  1.00 89.40           C
ATOM    105  O   LYS    13     -36.752  27.944  -2.647  1.00 89.40           O
ATOM    106  N   ALA    14     -38.031  29.773  -2.988  1.00 28.84           N
ATOM    107  CA  ALA    14     -38.960  29.106  -3.858  1.00 28.84           C
ATOM    108  CB  ALA    14     -40.112  30.019  -4.313  1.00 28.84           C
ATOM    109  C   ALA    14     -38.264  28.613  -5.090  1.00 28.84           C
ATOM    110  O   ALA    14     -38.496  27.485  -5.524  1.00 28.84           O
ATOM    111  N   ILE    15     -37.379  29.439  -5.683  1.00132.91           N
ATOM    112  CA  ILE    15     -36.711  29.061  -6.897  1.00132.91           C
ATOM    113  CB  ILE    15     -35.881  30.175  -7.487  1.00132.91           C
ATOM    114  CG1 ILE    15     -35.560  29.905  -8.968  1.00132.91           C
ATOM    115  CG2 ILE    15     -34.626  30.375  -6.626  1.00132.91           C
ATOM    116  CD1 ILE    15     -34.684  28.681  -9.225  1.00132.91           C
ATOM    117  C   ILE    15     -35.847  27.876  -6.598  1.00132.91           C
ATOM    118  O   ILE    15     -35.755  26.938  -7.389  1.00132.91           O
ATOM    119  N   GLU    16     -35.209  27.893  -5.414  1.00 78.97           N
ATOM    120  CA  GLU    16     -34.314  26.865  -4.965  1.00 78.97           C
ATOM    121  CB  GLU    16     -33.782  27.166  -3.551  1.00 78.97           C
ATOM    122  CG  GLU    16     -32.820  26.120  -2.983  1.00 78.97           C
ATOM    123  CD  GLU    16     -32.449  26.567  -1.575  1.00 78.97           C
ATOM    124  OE1 GLU    16     -32.927  27.656  -1.161  1.00 78.97           O
ATOM    125  OE2 GLU    16     -31.692  25.828  -0.891  1.00 78.97           O
ATOM    126  C   GLU    16     -35.058  25.566  -4.891  1.00 78.97           C
ATOM    127  O   GLU    16     -34.557  24.531  -5.326  1.00 78.97           O
ATOM    128  N   VAL    17     -36.296  25.585  -4.365  1.00 39.55           N
ATOM    129  CA  VAL    17     -37.048  24.373  -4.190  1.00 39.55           C
ATOM    130  CB  VAL    17     -38.409  24.608  -3.601  1.00 39.55           C
ATOM    131  CG1 VAL    17     -39.189  23.284  -3.655  1.00 39.55           C
ATOM    132  CG2 VAL    17     -38.256  25.179  -2.182  1.00 39.55           C
ATOM    133  C   VAL    17     -37.274  23.703  -5.512  1.00 39.55           C
ATOM    134  O   VAL    17     -37.138  22.485  -5.627  1.00 39.55           O
ATOM    135  N   SER    18     -37.610  24.482  -6.555  1.00 77.85           N
ATOM    136  CA  SER    18     -37.941  23.924  -7.838  1.00 77.85           C
ATOM    137  CB  SER    18     -38.248  25.008  -8.885  1.00 77.85           C
ATOM    138  OG  SER    18     -38.556  24.406 -10.135  1.00 77.85           O
ATOM    139  C   SER    18     -36.782  23.147  -8.369  1.00 77.85           C
ATOM    140  O   SER    18     -36.957  22.096  -8.984  1.00 77.85           O
ATOM    141  N   LEU    19     -35.562  23.646  -8.127  1.00206.72           N
ATOM    142  CA  LEU    19     -34.372  23.052  -8.656  1.00206.72           C
ATOM    143  CB  LEU    19     -33.121  23.876  -8.295  1.00206.72           C
ATOM    144  CG  LEU    19     -31.832  23.400  -8.987  1.00206.72           C
ATOM    145  CD1 LEU    19     -31.938  23.567 -10.511  1.00206.72           C
ATOM    146  CD2 LEU    19     -30.591  24.100  -8.411  1.00206.72           C
ATOM    147  C   LEU    19     -34.215  21.674  -8.100  1.00206.72           C
ATOM    148  O   LEU    19     -33.857  20.746  -8.821  1.00206.72           O
ATOM    149  N   SER    20     -34.503  21.498  -6.799  1.00215.83           N
ATOM    150  CA  SER    20     -34.360  20.223  -6.157  1.00215.83           C
ATOM    151  CB  SER    20     -35.057  19.087  -6.924  1.00215.83           C
ATOM    152  OG  SER    20     -36.455  19.330  -6.981  1.00215.83           O
ATOM    153  C   SER    20     -32.904  19.888  -6.035  1.00215.83           C
ATOM    154  O   SER    20     -32.556  18.775  -5.645  1.00215.83           O
ATOM    155  N   ALA    21     -32.014  20.851  -6.358  1.00 75.66           N
ATOM    156  CA  ALA    21     -30.600  20.679  -6.176  1.00 75.66           C
ATOM    157  CB  ALA    21     -29.739  21.482  -7.164  1.00 75.66           C
ATOM    158  C   ALA    21     -30.296  21.184  -4.802  1.00 75.66           C
ATOM    159  O   ALA    21     -31.146  21.803  -4.164  1.00 75.66           O
ATOM    160  N   ARG    22     -29.081  20.909  -4.289  1.00120.15           N
ATOM    161  CA  ARG    22     -28.762  21.398  -2.979  1.00120.15           C
ATOM    162  CB  ARG    22     -27.685  20.575  -2.251  1.00120.15           C
ATOM    163  CG  ARG    22     -28.101  19.158  -1.853  1.00120.15           C
ATOM    164  CD  ARG    22     -28.367  18.219  -3.031  1.00120.15           C
ATOM    165  NE  ARG    22     -28.479  16.841  -2.474  1.00120.15           N
ATOM    166  CZ  ARG    22     -29.577  16.075  -2.737  1.00120.15           C
ATOM    167  NH1 ARG    22     -30.600  16.577  -3.488  1.00120.15           N
ATOM    168  NH2 ARG    22     -29.659  14.807  -2.238  1.00120.15           N
ATOM    169  C   ARG    22     -28.186  22.767  -3.158  1.00120.15           C
ATOM    170  O   ARG    22     -27.131  22.932  -3.767  1.00120.15           O
ATOM    171  N   ILE    23     -28.860  23.792  -2.606  1.00 51.05           N
ATOM    172  CA  ILE    23     -28.392  25.136  -2.781  1.00 51.05           C
ATOM    173  CB  ILE    23     -29.421  26.041  -3.401  1.00 51.05           C
ATOM    174  CG1 ILE    23     -29.831  25.543  -4.797  1.00 51.05           C
ATOM    175  CG2 ILE    23     -28.887  27.487  -3.365  1.00 51.05           C
ATOM    176  CD1 ILE    23     -31.070  26.240  -5.353  1.00 51.05           C
ATOM    177  C   ILE    23     -28.143  25.725  -1.431  1.00 51.05           C
ATOM    178  O   ILE    23     -28.848  25.423  -0.469  1.00 51.05           O
ATOM    179  N   GLY    24     -27.103  26.578  -1.334  1.00 34.14           N
ATOM    180  CA  GLY    24     -26.815  27.285  -0.118  1.00 34.14           C
ATOM    181  C   GLY    24     -26.271  28.611  -0.546  1.00 34.14           C
ATOM    182  O   GLY    24     -25.425  28.674  -1.437  1.00 34.14           O
ATOM    183  N   VAL    25     -26.739  29.716   0.073  1.00102.73           N
ATOM    184  CA  VAL    25     -26.256  30.997  -0.361  1.00102.73           C
ATOM    185  CB  VAL    25     -27.046  31.566  -1.503  1.00102.73           C
ATOM    186  CG1 VAL    25     -28.486  31.795  -1.016  1.00102.73           C
ATOM    187  CG2 VAL    25     -26.355  32.844  -2.007  1.00102.73           C
ATOM    188  C   VAL    25     -26.355  31.987   0.755  1.00102.73           C
ATOM    189  O   VAL    25     -27.157  31.831   1.674  1.00102.73           O
ATOM    190  N   SER    26     -25.505  33.037   0.690  1.00 49.54           N
ATOM    191  CA  SER    26     -25.518  34.097   1.658  1.00 49.54           C
ATOM    192  CB  SER    26     -24.507  33.878   2.797  1.00 49.54           C
ATOM    193  OG  SER    26     -24.501  34.994   3.673  1.00 49.54           O
ATOM    194  C   SER    26     -25.089  35.353   0.964  1.00 49.54           C
ATOM    195  O   SER    26     -24.057  35.379   0.296  1.00 49.54           O
ATOM    196  N   VAL    27     -25.873  36.439   1.107  1.00106.56           N
ATOM    197  CA  VAL    27     -25.464  37.689   0.533  1.00106.56           C
ATOM    198  CB  VAL    27     -26.159  38.026  -0.745  1.00106.56           C
ATOM    199  CG1 VAL    27     -27.661  37.922  -0.495  1.00106.56           C
ATOM    200  CG2 VAL    27     -25.689  39.412  -1.212  1.00106.56           C
ATOM    201  C   VAL    27     -25.722  38.767   1.535  1.00106.56           C
ATOM    202  O   VAL    27     -26.670  38.696   2.315  1.00106.56           O
ATOM    203  N   LEU    28     -24.842  39.792   1.551  1.00107.25           N
ATOM    204  CA  LEU    28     -24.988  40.871   2.483  1.00107.25           C
ATOM    205  CB  LEU    28     -24.030  40.757   3.689  1.00107.25           C
ATOM    206  CG  LEU    28     -24.138  41.890   4.734  1.00107.25           C
ATOM    207  CD1 LEU    28     -23.518  43.213   4.249  1.00107.25           C
ATOM    208  CD2 LEU    28     -25.589  42.057   5.208  1.00107.25           C
ATOM    209  C   LEU    28     -24.671  42.145   1.770  1.00107.25           C
ATOM    210  O   LEU    28     -23.678  42.241   1.051  1.00107.25           O
ATOM    211  N   ASP    29     -25.516  43.172   1.979  1.00 62.44           N
ATOM    212  CA  ASP    29     -25.290  44.446   1.365  1.00 62.44           C
ATOM    213  CB  ASP    29     -26.565  45.037   0.748  1.00 62.44           C
ATOM    214  CG  ASP    29     -26.240  46.351   0.055  1.00 62.44           C
ATOM    215  OD1 ASP    29     -25.763  47.292   0.742  1.00 62.44           O
ATOM    216  OD2 ASP    29     -26.468  46.431  -1.180  1.00 62.44           O
ATOM    217  C   ASP    29     -24.755  45.370   2.415  1.00 62.44           C
ATOM    218  O   ASP    29     -25.377  45.606   3.449  1.00 62.44           O
ATOM    219  N   THR    30     -23.560  45.925   2.155  1.00112.68           N
ATOM    220  CA  THR    30     -22.884  46.751   3.111  1.00112.68           C
ATOM    221  CB  THR    30     -21.506  47.138   2.654  1.00112.68           C
ATOM    222  OG1 THR    30     -20.817  47.806   3.701  1.00112.68           O
ATOM    223  CG2 THR    30     -21.614  48.047   1.415  1.00112.68           C
ATOM    224  C   THR    30     -23.646  48.013   3.396  1.00112.68           C
ATOM    225  O   THR    30     -23.717  48.439   4.548  1.00112.68           O
ATOM    226  N   GLN    31     -24.201  48.671   2.355  1.00 98.62           N
ATOM    227  CA  GLN    31     -24.841  49.937   2.591  1.00 98.62           C
ATOM    228  CB  GLN    31     -25.299  50.605   1.281  1.00 98.62           C
ATOM    229  CG  GLN    31     -24.177  50.902   0.285  1.00 98.62           C
ATOM    230  CD  GLN    31     -23.428  52.141   0.751  1.00 98.62           C
ATOM    231  OE1 GLN    31     -22.324  52.051   1.286  1.00 98.62           O
ATOM    232  NE2 GLN    31     -24.046  53.334   0.543  1.00 98.62           N
ATOM    233  C   GLN    31     -26.085  49.786   3.417  1.00 98.62           C
ATOM    234  O   GLN    31     -26.174  50.323   4.521  1.00 98.62           O
ATOM    235  N   ASN    32     -27.076  49.031   2.895  1.00109.07           N
ATOM    236  CA  ASN    32     -28.347  48.886   3.549  1.00109.07           C
ATOM    237  CB  ASN    32     -29.520  48.602   2.583  1.00109.07           C
ATOM    238  CG  ASN    32     -29.259  47.342   1.781  1.00109.07           C
ATOM    239  OD1 ASN    32     -28.381  46.555   2.111  1.00109.07           O
ATOM    240  ND2 ASN    32     -30.027  47.145   0.678  1.00109.07           N
ATOM    241  C   ASN    32     -28.304  47.900   4.675  1.00109.07           C
ATOM    242  O   ASN    32     -28.984  48.075   5.686  1.00109.07           O
ATOM    243  N   GLY    33     -27.495  46.833   4.547  1.00 23.47           N
ATOM    244  CA  GLY    33     -27.472  45.834   5.574  1.00 23.47           C
ATOM    245  C   GLY    33     -28.429  44.745   5.191  1.00 23.47           C
ATOM    246  O   GLY    33     -28.645  43.806   5.957  1.00 23.47           O
ATOM    247  N   GLU    34     -29.028  44.844   3.985  1.00 41.07           N
ATOM    248  CA  GLU    34     -29.949  43.835   3.546  1.00 41.07           C
ATOM    249  CB  GLU    34     -30.617  44.142   2.195  1.00 41.07           C
ATOM    250  CG  GLU    34     -31.615  45.299   2.268  1.00 41.07           C
ATOM    251  CD  GLU    34     -32.299  45.413   0.917  1.00 41.07           C
ATOM    252  OE1 GLU    34     -32.332  44.389   0.185  1.00 41.07           O
ATOM    253  OE2 GLU    34     -32.803  46.522   0.601  1.00 41.07           O
ATOM    254  C   GLU    34     -29.180  42.559   3.421  1.00 41.07           C
ATOM    255  O   GLU    34     -28.022  42.560   3.004  1.00 41.07           O
ATOM    256  N   TYR    35     -29.815  41.431   3.809  1.00114.38           N
ATOM    257  CA  TYR    35     -29.121  40.174   3.834  1.00114.38           C
ATOM    258  CB  TYR    35     -28.729  39.824   5.285  1.00114.38           C
ATOM    259  CG  TYR    35     -27.992  38.535   5.409  1.00114.38           C
ATOM    260  CD1 TYR    35     -26.655  38.450   5.089  1.00114.38           C
ATOM    261  CD2 TYR    35     -28.635  37.420   5.891  1.00114.38           C
ATOM    262  CE1 TYR    35     -25.979  37.259   5.225  1.00114.38           C
ATOM    263  CE2 TYR    35     -27.964  36.230   6.028  1.00114.38           C
ATOM    264  CZ  TYR    35     -26.636  36.145   5.694  1.00114.38           C
ATOM    265  OH  TYR    35     -25.959  34.916   5.842  1.00114.38           O
ATOM    266  C   TYR    35     -30.027  39.095   3.305  1.00114.38           C
ATOM    267  O   TYR    35     -31.248  39.168   3.445  1.00114.38           O
ATOM    268  N   TRP    36     -29.429  38.075   2.648  1.00 85.92           N
ATOM    269  CA  TRP    36     -30.135  36.912   2.180  1.00 85.92           C
ATOM    270  CB  TRP    36     -30.056  36.650   0.667  1.00 85.92           C
ATOM    271  CG  TRP    36     -31.015  37.346  -0.264  1.00 85.92           C
ATOM    272  CD2 TRP    36     -30.906  38.697  -0.749  1.00 85.92           C
ATOM    273  CD1 TRP    36     -32.123  36.814  -0.857  1.00 85.92           C
ATOM    274  NE1 TRP    36     -32.686  37.730  -1.710  1.00 85.92           N
ATOM    275  CE2 TRP    36     -31.950  38.898  -1.648  1.00 85.92           C
ATOM    276  CE3 TRP    36     -30.008  39.688  -0.468  1.00 85.92           C
ATOM    277  CZ2 TRP    36     -32.124  40.095  -2.288  1.00 85.92           C
ATOM    278  CZ3 TRP    36     -30.184  40.889  -1.120  1.00 85.92           C
ATOM    279  CH2 TRP    36     -31.218  41.092  -2.011  1.00 85.92           C
ATOM    280  C   TRP    36     -29.438  35.725   2.761  1.00 85.92           C
ATOM    281  O   TRP    36     -28.211  35.642   2.723  1.00 85.92           O
ATOM    282  N   ASP    37     -30.206  34.769   3.318  1.00 64.16           N
ATOM    283  CA  ASP    37     -29.570  33.611   3.867  1.00 64.16           C
ATOM    284  CB  ASP    37     -29.399  33.682   5.396  1.00 64.16           C
ATOM    285  CG  ASP    37     -28.461  32.564   5.838  1.00 64.16           C
ATOM    286  OD1 ASP    37     -27.854  31.909   4.949  1.00 64.16           O
ATOM    287  OD2 ASP    37     -28.337  32.350   7.074  1.00 64.16           O
ATOM    288  C   ASP    37     -30.433  32.428   3.587  1.00 64.16           C
ATOM    289  O   ASP    37     -31.400  32.179   4.306  1.00 64.16           O
ATOM    290  N   TYR    38     -30.135  31.685   2.504  1.00133.81           N
ATOM    291  CA  TYR    38     -30.858  30.468   2.285  1.00133.81           C
ATOM    292  CB  TYR    38     -31.779  30.463   1.055  1.00133.81           C
ATOM    293  CG  TYR    38     -33.002  31.141   1.555  1.00133.81           C
ATOM    294  CD1 TYR    38     -33.082  32.509   1.614  1.00133.81           C
ATOM    295  CD2 TYR    38     -34.070  30.390   1.992  1.00133.81           C
ATOM    296  CE1 TYR    38     -34.217  33.109   2.097  1.00133.81           C
ATOM    297  CE2 TYR    38     -35.209  30.990   2.476  1.00133.81           C
ATOM    298  CZ  TYR    38     -35.283  32.360   2.528  1.00133.81           C
ATOM    299  OH  TYR    38     -36.441  32.997   3.023  1.00133.81           O
ATOM    300  C   TYR    38     -29.886  29.341   2.216  1.00133.81           C
ATOM    301  O   TYR    38     -29.182  29.160   1.224  1.00133.81           O
ATOM    302  N   ASN    39     -29.866  28.531   3.289  1.00 86.04           N
ATOM    303  CA  ASN    39     -28.987  27.406   3.407  1.00 86.04           C
ATOM    304  CB  ASN    39     -29.167  26.430   2.234  1.00 86.04           C
ATOM    305  CG  ASN    39     -28.759  25.040   2.696  1.00 86.04           C
ATOM    306  OD1 ASN    39     -27.589  24.759   2.956  1.00 86.04           O
ATOM    307  ND2 ASN    39     -29.777  24.146   2.818  1.00 86.04           N
ATOM    308  C   ASN    39     -27.563  27.897   3.439  1.00 86.04           C
ATOM    309  O   ASN    39     -26.629  27.157   3.132  1.00 86.04           O
ATOM    310  N   GLY    40     -27.361  29.159   3.868  1.00 43.01           N
ATOM    311  CA  GLY    40     -26.065  29.789   3.913  1.00 43.01           C
ATOM    312  C   GLY    40     -25.160  29.115   4.905  1.00 43.01           C
ATOM    313  O   GLY    40     -23.950  29.035   4.697  1.00 43.01           O
ATOM    314  N   ASN    41     -25.726  28.677   6.043  1.00 66.88           N
ATOM    315  CA  ASN    41     -25.016  28.067   7.133  1.00 66.88           C
ATOM    316  CB  ASN    41     -25.866  27.995   8.410  1.00 66.88           C
ATOM    317  CG  ASN    41     -25.973  29.408   8.960  1.00 66.88           C
ATOM    318  OD1 ASN    41     -25.112  29.856   9.715  1.00 66.88           O
ATOM    319  ND2 ASN    41     -27.050  30.139   8.565  1.00 66.88           N
ATOM    320  C   ASN    41     -24.535  26.676   6.824  1.00 66.88           C
ATOM    321  O   ASN    41     -23.542  26.232   7.401  1.00 66.88           O
ATOM    322  N   GLN    42     -25.220  25.929   5.939  1.00 62.34           N
ATOM    323  CA  GLN    42     -24.868  24.546   5.769  1.00 62.34           C
ATOM    324  CB  GLN    42     -25.882  23.732   4.958  1.00 62.34           C
ATOM    325  CG  GLN    42     -27.223  23.609   5.675  1.00 62.34           C
ATOM    326  CD  GLN    42     -27.992  22.478   5.022  1.00 62.34           C
ATOM    327  OE1 GLN    42     -28.057  22.376   3.799  1.00 62.34           O
ATOM    328  NE2 GLN    42     -28.577  21.584   5.862  1.00 62.34           N
ATOM    329  C   GLN    42     -23.521  24.372   5.144  1.00 62.34           C
ATOM    330  O   GLN    42     -23.041  25.217   4.390  1.00 62.34           O
ATOM    331  N   ARG    43     -22.862  23.244   5.497  1.00141.12           N
ATOM    332  CA  ARG    43     -21.554  22.930   5.001  1.00141.12           C
ATOM    333  CB  ARG    43     -20.756  21.985   5.910  1.00141.12           C
ATOM    334  CG  ARG    43     -21.437  20.638   6.148  1.00141.12           C
ATOM    335  CD  ARG    43     -20.529  19.635   6.860  1.00141.12           C
ATOM    336  NE  ARG    43     -19.995  20.307   8.077  1.00141.12           N
ATOM    337  CZ  ARG    43     -18.790  19.916   8.579  1.00141.12           C
ATOM    338  NH1 ARG    43     -18.084  18.925   7.958  1.00141.12           N
ATOM    339  NH2 ARG    43     -18.286  20.521   9.694  1.00141.12           N
ATOM    340  C   ARG    43     -21.658  22.260   3.665  1.00141.12           C
ATOM    341  O   ARG    43     -22.535  21.429   3.428  1.00141.12           O
ATOM    342  N   PHE    44     -20.728  22.614   2.755  1.00 71.88           N
ATOM    343  CA  PHE    44     -20.685  22.062   1.430  1.00 71.88           C
ATOM    344  CB  PHE    44     -21.071  23.063   0.325  1.00 71.88           C
ATOM    345  CG  PHE    44     -22.511  23.430   0.399  1.00 71.88           C
ATOM    346  CD1 PHE    44     -22.965  24.310   1.354  1.00 71.88           C
ATOM    347  CD2 PHE    44     -23.399  22.912  -0.515  1.00 71.88           C
ATOM    348  CE1 PHE    44     -24.295  24.651   1.406  1.00 71.88           C
ATOM    349  CE2 PHE    44     -24.729  23.249  -0.468  1.00 71.88           C
ATOM    350  CZ  PHE    44     -25.178  24.120   0.496  1.00 71.88           C
ATOM    351  C   PHE    44     -19.253  21.767   1.129  1.00 71.88           C
ATOM    352  O   PHE    44     -18.350  22.340   1.737  1.00 71.88           O
ATOM    353  N   PRO    45     -19.028  20.853   0.220  1.00168.99           N
ATOM    354  CA  PRO    45     -17.697  20.614  -0.254  1.00168.99           C
ATOM    355  CD  PRO    45     -20.049  20.384  -0.702  1.00168.99           C
ATOM    356  CB  PRO    45     -17.855  19.603  -1.384  1.00168.99           C
ATOM    357  CG  PRO    45     -19.267  19.894  -1.932  1.00168.99           C
ATOM    358  C   PRO    45     -17.276  21.958  -0.760  1.00168.99           C
ATOM    359  O   PRO    45     -18.026  22.560  -1.526  1.00168.99           O
ATOM    360  N   LEU    46     -16.105  22.457  -0.335  1.00167.17           N
ATOM    361  CA  LEU    46     -15.651  23.763  -0.717  1.00167.17           C
ATOM    362  CB  LEU    46     -14.539  24.297   0.207  1.00167.17           C
ATOM    363  CG  LEU    46     -13.505  23.238   0.622  1.00167.17           C
ATOM    364  CD1 LEU    46     -12.743  22.712  -0.598  1.00167.17           C
ATOM    365  CD2 LEU    46     -12.576  23.762   1.732  1.00167.17           C
ATOM    366  C   LEU    46     -15.214  23.837  -2.149  1.00167.17           C
ATOM    367  O   LEU    46     -15.377  24.879  -2.779  1.00167.17           O
ATOM    368  N   THR    47     -14.630  22.757  -2.698  1.00198.16           N
ATOM    369  CA  THR    47     -14.060  22.793  -4.019  1.00198.16           C
ATOM    370  CB  THR    47     -14.991  23.005  -5.194  1.00198.16           C
ATOM    371  OG1 THR    47     -15.510  24.325  -5.266  1.00198.16           O
ATOM    372  CG2 THR    47     -16.133  21.983  -5.068  1.00198.16           C
ATOM    373  C   THR    47     -12.983  23.840  -3.980  1.00198.16           C
ATOM    374  O   THR    47     -12.329  24.020  -2.958  1.00198.16           O
ATOM    375  N   SER    48     -12.746  24.551  -5.098  1.00 79.55           N
ATOM    376  CA  SER    48     -11.671  25.509  -5.167  1.00 79.55           C
ATOM    377  CB  SER    48     -11.311  25.929  -6.604  1.00 79.55           C
ATOM    378  OG  SER    48     -10.757  24.825  -7.305  1.00 79.55           O
ATOM    379  C   SER    48     -11.960  26.771  -4.394  1.00 79.55           C
ATOM    380  O   SER    48     -11.080  27.622  -4.278  1.00 79.55           O
ATOM    381  N   THR    49     -13.176  26.939  -3.836  1.00 68.41           N
ATOM    382  CA  THR    49     -13.542  28.156  -3.151  1.00 68.41           C
ATOM    383  CB  THR    49     -14.955  28.168  -2.632  1.00 68.41           C
ATOM    384  OG1 THR    49     -15.134  27.173  -1.635  1.00 68.41           O
ATOM    385  CG2 THR    49     -15.925  27.944  -3.806  1.00 68.41           C
ATOM    386  C   THR    49     -12.642  28.380  -1.970  1.00 68.41           C
ATOM    387  O   THR    49     -12.389  29.520  -1.588  1.00 68.41           O
ATOM    388  N   PHE    50     -12.131  27.291  -1.370  1.00 77.32           N
ATOM    389  CA  PHE    50     -11.307  27.299  -0.191  1.00 77.32           C
ATOM    390  CB  PHE    50     -10.906  25.882   0.266  1.00 77.32           C
ATOM    391  CG  PHE    50     -10.202  26.007   1.577  1.00 77.32           C
ATOM    392  CD1 PHE    50     -10.926  26.147   2.740  1.00 77.32           C
ATOM    393  CD2 PHE    50      -8.828  25.981   1.652  1.00 77.32           C
ATOM    394  CE1 PHE    50     -10.296  26.263   3.957  1.00 77.32           C
ATOM    395  CE2 PHE    50      -8.194  26.096   2.867  1.00 77.32           C
ATOM    396  CZ  PHE    50      -8.924  26.239   4.023  1.00 77.32           C
ATOM    397  C   PHE    50     -10.044  28.060  -0.459  1.00 77.32           C
ATOM    398  O   PHE    50      -9.398  28.540   0.469  1.00 77.32           O
ATOM    399  N   LYS    51      -9.625  28.144  -1.732  1.00 80.48           N
ATOM    400  CA  LYS    51      -8.403  28.807  -2.087  1.00 80.48           C
ATOM    401  CB  LYS    51      -8.084  28.690  -3.584  1.00 80.48           C
ATOM    402  CG  LYS    51      -7.665  27.251  -3.888  1.00 80.48           C
ATOM    403  CD  LYS    51      -7.614  26.849  -5.359  1.00 80.48           C
ATOM    404  CE  LYS    51      -7.025  25.447  -5.538  1.00 80.48           C
ATOM    405  NZ  LYS    51      -7.335  24.920  -6.883  1.00 80.48           N
ATOM    406  C   LYS    51      -8.446  30.243  -1.659  1.00 80.48           C
ATOM    407  O   LYS    51      -7.397  30.834  -1.406  1.00 80.48           O
ATOM    408  N   THR    52      -9.644  30.858  -1.592  1.00114.52           N
ATOM    409  CA  THR    52      -9.721  32.229  -1.163  1.00114.52           C
ATOM    410  CB  THR    52     -11.124  32.755  -1.102  1.00114.52           C
ATOM    411  OG1 THR    52     -11.895  31.999  -0.181  1.00114.52           O
ATOM    412  CG2 THR    52     -11.737  32.664  -2.499  1.00114.52           C
ATOM    413  C   THR    52      -9.179  32.366   0.230  1.00114.52           C
ATOM    414  O   THR    52      -8.309  33.198   0.485  1.00114.52           O
ATOM    415  N   ILE    53      -9.651  31.526   1.169  1.00 94.50           N
ATOM    416  CA  ILE    53      -9.238  31.622   2.539  1.00 94.50           C
ATOM    417  CB  ILE    53      -9.965  30.659   3.426  1.00 94.50           C
ATOM    418  CG1 ILE    53      -9.820  31.079   4.898  1.00 94.50           C
ATOM    419  CG2 ILE    53      -9.461  29.242   3.117  1.00 94.50           C
ATOM    420  CD1 ILE    53     -10.866  30.434   5.805  1.00 94.50           C
ATOM    421  C   ILE    53      -7.767  31.365   2.602  1.00 94.50           C
ATOM    422  O   ILE    53      -7.054  31.989   3.386  1.00 94.50           O
ATOM    423  N   ALA    54      -7.269  30.426   1.777  1.00 32.19           N
ATOM    424  CA  ALA    54      -5.870  30.113   1.786  1.00 32.19           C
ATOM    425  CB  ALA    54      -5.506  28.995   0.797  1.00 32.19           C
ATOM    426  C   ALA    54      -5.088  31.334   1.404  1.00 32.19           C
ATOM    427  O   ALA    54      -4.042  31.610   1.989  1.00 32.19           O
ATOM    428  N   CYS    55      -5.582  32.106   0.416  1.00 87.61           N
ATOM    429  CA  CYS    55      -4.884  33.273  -0.050  1.00 87.61           C
ATOM    430  CB  CYS    55      -5.617  33.997  -1.185  1.00 87.61           C
ATOM    431  SG  CYS    55      -5.754  32.961  -2.661  1.00 87.61           S
ATOM    432  C   CYS    55      -4.780  34.250   1.072  1.00 87.61           C
ATOM    433  O   CYS    55      -3.755  34.910   1.240  1.00 87.61           O
ATOM    434  N   ALA    56      -5.852  34.379   1.869  1.00 29.60           N
ATOM    435  CA  ALA    56      -5.855  35.319   2.948  1.00 29.60           C
ATOM    436  CB  ALA    56      -7.184  35.322   3.722  1.00 29.60           C
ATOM    437  C   ALA    56      -4.767  34.933   3.901  1.00 29.60           C
ATOM    438  O   ALA    56      -4.032  35.789   4.390  1.00 29.60           O
ATOM    439  N   LYS    57      -4.621  33.621   4.170  1.00132.18           N
ATOM    440  CA  LYS    57      -3.627  33.156   5.094  1.00132.18           C
ATOM    441  CB  LYS    57      -3.680  31.640   5.343  1.00132.18           C
ATOM    442  CG  LYS    57      -4.682  31.236   6.424  1.00132.18           C
ATOM    443  CD  LYS    57      -4.299  31.738   7.822  1.00132.18           C
ATOM    444  CE  LYS    57      -4.726  33.179   8.116  1.00132.18           C
ATOM    445  NZ  LYS    57      -6.128  33.205   8.591  1.00132.18           N
ATOM    446  C   LYS    57      -2.263  33.480   4.585  1.00132.18           C
ATOM    447  O   LYS    57      -1.377  33.821   5.365  1.00132.18           O
ATOM    448  N   LEU    58      -2.052  33.366   3.262  1.00102.86           N
ATOM    449  CA  LEU    58      -0.749  33.595   2.707  1.00102.86           C
ATOM    450  CB  LEU    58      -0.695  33.228   1.211  1.00102.86           C
ATOM    451  CG  LEU    58       0.721  33.103   0.603  1.00102.86           C
ATOM    452  CD1 LEU    58       0.633  32.729  -0.878  1.00102.86           C
ATOM    453  CD2 LEU    58       1.596  34.346   0.826  1.00102.86           C
ATOM    454  C   LEU    58      -0.355  35.035   2.909  1.00102.86           C
ATOM    455  O   LEU    58       0.760  35.321   3.342  1.00102.86           O
ATOM    456  N   LEU    59      -1.265  35.982   2.621  1.00 90.02           N
ATOM    457  CA  LEU    59      -0.975  37.385   2.762  1.00 90.02           C
ATOM    458  CB  LEU    59      -2.098  38.283   2.216  1.00 90.02           C
ATOM    459  CG  LEU    59      -2.148  38.320   0.675  1.00 90.02           C
ATOM    460  CD1 LEU    59      -2.298  36.916   0.067  1.00 90.02           C
ATOM    461  CD2 LEU    59      -3.228  39.295   0.182  1.00 90.02           C
ATOM    462  C   LEU    59      -0.755  37.702   4.205  1.00 90.02           C
ATOM    463  O   LEU    59       0.037  38.582   4.542  1.00 90.02           O
ATOM    464  N   TYR    60      -1.479  37.005   5.095  1.00 79.12           N
ATOM    465  CA  TYR    60      -1.342  37.242   6.499  1.00 79.12           C
ATOM    466  CB  TYR    60      -2.295  36.363   7.324  1.00 79.12           C
ATOM    467  CG  TYR    60      -2.298  36.890   8.714  1.00 79.12           C
ATOM    468  CD1 TYR    60      -2.989  38.044   8.999  1.00 79.12           C
ATOM    469  CD2 TYR    60      -1.638  36.238   9.730  1.00 79.12           C
ATOM    470  CE1 TYR    60      -3.012  38.554  10.275  1.00 79.12           C
ATOM    471  CE2 TYR    60      -1.659  36.743  11.010  1.00 79.12           C
ATOM    472  CZ  TYR    60      -2.345  37.903  11.284  1.00 79.12           C
ATOM    473  OH  TYR    60      -2.366  38.423  12.597  1.00 79.12           O
ATOM    474  C   TYR    60       0.069  36.903   6.876  1.00 79.12           C
ATOM    475  O   TYR    60       0.710  37.633   7.630  1.00 79.12           O
ATOM    476  N   ASP    61       0.598  35.782   6.346  1.00 31.63           N
ATOM    477  CA  ASP    61       1.935  35.365   6.659  1.00 31.63           C
ATOM    478  CB  ASP    61       2.310  34.020   6.007  1.00 31.63           C
ATOM    479  CG  ASP    61       1.465  32.941   6.670  1.00 31.63           C
ATOM    480  OD1 ASP    61       1.073  33.146   7.848  1.00 31.63           O
ATOM    481  OD2 ASP    61       1.197  31.902   6.008  1.00 31.63           O
ATOM    482  C   ASP    61       2.896  36.398   6.156  1.00 31.63           C
ATOM    483  O   ASP    61       3.883  36.704   6.822  1.00 31.63           O
ATOM    484  N   ALA    62       2.637  36.964   4.960  1.00 26.33           N
ATOM    485  CA  ALA    62       3.523  37.941   4.392  1.00 26.33           C
ATOM    486  CB  ALA    62       3.080  38.409   2.993  1.00 26.33           C
ATOM    487  C   ALA    62       3.564  39.146   5.278  1.00 26.33           C
ATOM    488  O   ALA    62       4.634  39.691   5.545  1.00 26.33           O
ATOM    489  N   GLU    63       2.394  39.582   5.779  1.00 97.29           N
ATOM    490  CA  GLU    63       2.335  40.765   6.587  1.00 97.29           C
ATOM    491  CB  GLU    63       0.893  41.137   6.974  1.00 97.29           C
ATOM    492  CG  GLU    63       0.692  42.625   7.275  1.00 97.29           C
ATOM    493  CD  GLU    63       1.263  42.949   8.648  1.00 97.29           C
ATOM    494  OE1 GLU    63       0.933  42.218   9.618  1.00 97.29           O
ATOM    495  OE2 GLU    63       2.036  43.940   8.744  1.00 97.29           O
ATOM    496  C   GLU    63       3.118  40.494   7.834  1.00 97.29           C
ATOM    497  O   GLU    63       3.796  41.376   8.361  1.00 97.29           O
ATOM    498  N   GLN    64       3.032  39.242   8.321  1.00 60.79           N
ATOM    499  CA  GLN    64       3.686  38.767   9.508  1.00 60.79           C
ATOM    500  CB  GLN    64       3.286  37.321   9.854  1.00 60.79           C
ATOM    501  CG  GLN    64       1.819  37.164  10.256  1.00 60.79           C
ATOM    502  CD  GLN    64       1.584  35.695  10.565  1.00 60.79           C
ATOM    503  OE1 GLN    64       1.809  34.830   9.715  1.00 60.79           O
ATOM    504  NE2 GLN    64       1.128  35.396  11.809  1.00 60.79           N
ATOM    505  C   GLN    64       5.172  38.790   9.307  1.00 60.79           C
ATOM    506  O   GLN    64       5.917  39.040  10.253  1.00 60.79           O
ATOM    507  N   GLY    65       5.653  38.531   8.077  1.00 26.18           N
ATOM    508  CA  GLY    65       7.073  38.483   7.865  1.00 26.18           C
ATOM    509  C   GLY    65       7.456  37.041   7.939  1.00 26.18           C
ATOM    510  O   GLY    65       8.627  36.677   7.843  1.00 26.18           O
ATOM    511  N   LYS    66       6.434  36.195   8.145  1.00174.35           N
ATOM    512  CA  LYS    66       6.540  34.771   8.219  1.00174.35           C
ATOM    513  CB  LYS    66       5.178  34.185   8.632  1.00174.35           C
ATOM    514  CG  LYS    66       5.142  32.681   8.853  1.00174.35           C
ATOM    515  CD  LYS    66       5.334  31.889   7.567  1.00174.35           C
ATOM    516  CE  LYS    66       5.153  30.383   7.752  1.00174.35           C
ATOM    517  NZ  LYS    66       3.730  30.082   8.020  1.00174.35           N
ATOM    518  C   LYS    66       6.948  34.255   6.869  1.00174.35           C
ATOM    519  O   LYS    66       7.765  33.340   6.769  1.00174.35           O
ATOM    520  N   VAL    67       6.381  34.830   5.787  1.00 91.45           N
ATOM    521  CA  VAL    67       6.740  34.398   4.465  1.00 91.45           C
ATOM    522  CB  VAL    67       5.645  33.663   3.746  1.00 91.45           C
ATOM    523  CG1 VAL    67       4.582  34.676   3.293  1.00 91.45           C
ATOM    524  CG2 VAL    67       6.264  32.858   2.597  1.00 91.45           C
ATOM    525  C   VAL    67       7.044  35.634   3.673  1.00 91.45           C
ATOM    526  O   VAL    67       6.623  36.730   4.038  1.00 91.45           O
ATOM    527  N   ASN    68       7.813  35.494   2.573  1.00 39.71           N
ATOM    528  CA  ASN    68       8.139  36.641   1.773  1.00 39.71           C
ATOM    529  CB  ASN    68       9.651  36.898   1.674  1.00 39.71           C
ATOM    530  CG  ASN    68      10.141  37.264   3.068  1.00 39.71           C
ATOM    531  OD1 ASN    68       9.713  38.259   3.653  1.00 39.71           O
ATOM    532  ND2 ASN    68      11.056  36.424   3.624  1.00 39.71           N
ATOM    533  C   ASN    68       7.626  36.385   0.391  1.00 39.71           C
ATOM    534  O   ASN    68       7.484  35.239  -0.032  1.00 39.71           O
ATOM    535  N   PRO    69       7.291  37.437  -0.305  1.00156.13           N
ATOM    536  CA  PRO    69       6.797  37.289  -1.646  1.00156.13           C
ATOM    537  CD  PRO    69       6.754  38.621   0.346  1.00156.13           C
ATOM    538  CB  PRO    69       6.223  38.647  -2.030  1.00156.13           C
ATOM    539  CG  PRO    69       5.793  39.247  -0.679  1.00156.13           C
ATOM    540  C   PRO    69       7.808  36.759  -2.617  1.00156.13           C
ATOM    541  O   PRO    69       7.424  36.024  -3.525  1.00156.13           O
ATOM    542  N   ASN    70       9.086  37.157  -2.475  1.00115.01           N
ATOM    543  CA  ASN    70      10.141  36.744  -3.359  1.00115.01           C
ATOM    544  CB  ASN    70      11.355  37.692  -3.381  1.00115.01           C
ATOM    545  CG  ASN    70      11.960  37.789  -1.991  1.00115.01           C
ATOM    546  OD1 ASN    70      13.052  37.286  -1.735  1.00115.01           O
ATOM    547  ND2 ASN    70      11.232  38.473  -1.069  1.00115.01           N
ATOM    548  C   ASN    70      10.630  35.356  -3.081  1.00115.01           C
ATOM    549  O   ASN    70      11.163  34.715  -3.986  1.00115.01           O
ATOM    550  N   SER    71      10.491  34.865  -1.831  1.00 38.60           N
ATOM    551  CA  SER    71      11.056  33.597  -1.448  1.00 38.60           C
ATOM    552  CB  SER    71      10.648  33.139  -0.037  1.00 38.60           C
ATOM    553  OG  SER    71       9.245  32.932   0.025  1.00 38.60           O
ATOM    554  C   SER    71      10.636  32.542  -2.417  1.00 38.60           C
ATOM    555  O   SER    71       9.586  32.637  -3.050  1.00 38.60           O
ATOM    556  N   THR    72      11.482  31.503  -2.572  1.00101.55           N
ATOM    557  CA  THR    72      11.194  30.508  -3.559  1.00101.55           C
ATOM    558  CB  THR    72      12.389  30.127  -4.383  1.00101.55           C
ATOM    559  OG1 THR    72      11.989  29.338  -5.492  1.00101.55           O
ATOM    560  CG2 THR    72      13.376  29.352  -3.494  1.00101.55           C
ATOM    561  C   THR    72      10.687  29.275  -2.888  1.00101.55           C
ATOM    562  O   THR    72      11.219  28.830  -1.872  1.00101.55           O
ATOM    563  N   VAL    73       9.614  28.698  -3.459  1.00 89.14           N
ATOM    564  CA  VAL    73       9.054  27.500  -2.915  1.00 89.14           C
ATOM    565  CB  VAL    73       7.575  27.578  -2.679  1.00 89.14           C
ATOM    566  CG1 VAL    73       6.864  27.666  -4.039  1.00 89.14           C
ATOM    567  CG2 VAL    73       7.162  26.371  -1.821  1.00 89.14           C
ATOM    568  C   VAL    73       9.319  26.417  -3.912  1.00 89.14           C
ATOM    569  O   VAL    73       9.371  26.674  -5.114  1.00 89.14           O
ATOM    570  N   GLU    74       9.518  25.171  -3.432  1.00 82.24           N
ATOM    571  CA  GLU    74       9.853  24.096  -4.325  1.00 82.24           C
ATOM    572  CB  GLU    74      10.951  23.162  -3.777  1.00 82.24           C
ATOM    573  CG  GLU    74      11.377  22.064  -4.757  1.00 82.24           C
ATOM    574  CD  GLU    74      12.479  21.257  -4.089  1.00 82.24           C
ATOM    575  OE1 GLU    74      13.331  21.887  -3.408  1.00 82.24           O
ATOM    576  OE2 GLU    74      12.486  20.006  -4.240  1.00 82.24           O
ATOM    577  C   GLU    74       8.643  23.260  -4.568  1.00 82.24           C
ATOM    578  O   GLU    74       7.857  22.989  -3.661  1.00 82.24           O
ATOM    579  N   ILE    75       8.478  22.816  -5.829  1.00146.45           N
ATOM    580  CA  ILE    75       7.355  21.998  -6.160  1.00146.45           C
ATOM    581  CB  ILE    75       6.848  22.219  -7.562  1.00146.45           C
ATOM    582  CG1 ILE    75       5.636  21.311  -7.841  1.00146.45           C
ATOM    583  CG2 ILE    75       8.015  22.087  -8.557  1.00146.45           C
ATOM    584  CD1 ILE    75       4.388  21.706  -7.056  1.00146.45           C
ATOM    585  C   ILE    75       7.789  20.578  -5.993  1.00146.45           C
ATOM    586  O   ILE    75       8.297  19.930  -6.906  1.00146.45           O
ATOM    587  N   LYS    76       7.565  20.059  -4.776  1.00 95.63           N
ATOM    588  CA  LYS    76       7.955  18.728  -4.441  1.00 95.63           C
ATOM    589  CB  LYS    76       7.888  18.444  -2.932  1.00 95.63           C
ATOM    590  CG  LYS    76       6.487  18.660  -2.361  1.00 95.63           C
ATOM    591  CD  LYS    76       6.298  18.066  -0.965  1.00 95.63           C
ATOM    592  CE  LYS    76       4.864  18.187  -0.447  1.00 95.63           C
ATOM    593  NZ  LYS    76       4.709  17.391   0.788  1.00 95.63           N
ATOM    594  C   LYS    76       7.016  17.794  -5.123  1.00 95.63           C
ATOM    595  O   LYS    76       5.897  18.161  -5.474  1.00 95.63           O
ATOM    596  N   LYS    77       7.468  16.542  -5.316  1.00114.90           N
ATOM    597  CA  LYS    77       6.703  15.543  -6.000  1.00114.90           C
ATOM    598  CB  LYS    77       7.383  14.162  -5.976  1.00114.90           C
ATOM    599  CG  LYS    77       8.755  14.126  -6.645  1.00114.90           C
ATOM    600  CD  LYS    77       8.735  14.516  -8.120  1.00114.90           C
ATOM    601  CE  LYS    77       8.132  13.449  -9.032  1.00114.90           C
ATOM    602  NZ  LYS    77       8.181  13.913 -10.434  1.00114.90           N
ATOM    603  C   LYS    77       5.414  15.364  -5.268  1.00114.90           C
ATOM    604  O   LYS    77       4.355  15.218  -5.877  1.00114.90           O
ATOM    605  N   ALA    78       5.477  15.381  -3.926  1.00 35.26           N
ATOM    606  CA  ALA    78       4.318  15.150  -3.113  1.00 35.26           C
ATOM    607  CB  ALA    78       4.638  15.176  -1.610  1.00 35.26           C
ATOM    608  C   ALA    78       3.291  16.211  -3.374  1.00 35.26           C
ATOM    609  O   ALA    78       2.096  15.922  -3.415  1.00 35.26           O
ATOM    610  N   ASP    79       3.734  17.472  -3.536  1.00 57.00           N
ATOM    611  CA  ASP    79       2.856  18.594  -3.738  1.00 57.00           C
ATOM    612  CB  ASP    79       3.572  19.956  -3.676  1.00 57.00           C
ATOM    613  CG  ASP    79       3.839  20.315  -2.220  1.00 57.00           C
ATOM    614  OD1 ASP    79       2.984  19.980  -1.357  1.00 57.00           O
ATOM    615  OD2 ASP    79       4.903  20.935  -1.953  1.00 57.00           O
ATOM    616  C   ASP    79       2.171  18.530  -5.070  1.00 57.00           C
ATOM    617  O   ASP    79       1.060  19.038  -5.212  1.00 57.00           O
ATOM    618  N   LEU    80       2.821  17.921  -6.082  1.00140.47           N
ATOM    619  CA  LEU    80       2.315  17.885  -7.426  1.00140.47           C
ATOM    620  CB  LEU    80       3.206  17.041  -8.366  1.00140.47           C
ATOM    621  CG  LEU    80       2.740  16.943  -9.834  1.00140.47           C
ATOM    622  CD1 LEU    80       1.527  16.012  -9.993  1.00140.47           C
ATOM    623  CD2 LEU    80       2.497  18.336 -10.433  1.00140.47           C
ATOM    624  C   LEU    80       0.939  17.313  -7.423  1.00140.47           C
ATOM    625  O   LEU    80       0.648  16.331  -6.741  1.00140.47           O
ATOM    626  N   VAL    81       0.046  17.963  -8.197  1.00 58.22           N
ATOM    627  CA  VAL    81      -1.322  17.558  -8.307  1.00 58.22           C
ATOM    628  CB  VAL    81      -2.208  18.330  -7.387  1.00 58.22           C
ATOM    629  CG1 VAL    81      -3.669  18.106  -7.796  1.00 58.22           C
ATOM    630  CG2 VAL    81      -1.890  17.852  -5.961  1.00 58.22           C
ATOM    631  C   VAL    81      -1.756  17.818  -9.711  1.00 58.22           C
ATOM    632  O   VAL    81      -1.253  18.723 -10.372  1.00 58.22           O
ATOM    633  N   THR    82      -2.707  17.006 -10.205  1.00134.83           N
ATOM    634  CA  THR    82      -3.190  17.138 -11.542  1.00134.83           C
ATOM    635  CB  THR    82      -3.507  15.796 -12.137  1.00134.83           C
ATOM    636  OG1 THR    82      -3.951  15.916 -13.479  1.00134.83           O
ATOM    637  CG2 THR    82      -4.557  15.105 -11.252  1.00134.83           C
ATOM    638  C   THR    82      -4.406  18.013 -11.522  1.00134.83           C
ATOM    639  O   THR    82      -4.809  18.495 -10.464  1.00134.83           O
ATOM    640  N   TYR    83      -4.985  18.241 -12.722  1.00181.46           N
ATOM    641  CA  TYR    83      -6.162  19.017 -13.011  1.00181.46           C
ATOM    642  CB  TYR    83      -7.459  18.414 -12.441  1.00181.46           C
ATOM    643  CG  TYR    83      -7.545  17.048 -13.029  1.00181.46           C
ATOM    644  CD1 TYR    83      -7.943  16.857 -14.331  1.00181.46           C
ATOM    645  CD2 TYR    83      -7.178  15.955 -12.282  1.00181.46           C
ATOM    646  CE1 TYR    83      -8.000  15.591 -14.866  1.00181.46           C
ATOM    647  CE2 TYR    83      -7.231  14.686 -12.806  1.00181.46           C
ATOM    648  CZ  TYR    83      -7.646  14.504 -14.102  1.00181.46           C
ATOM    649  OH  TYR    83      -7.703  13.205 -14.649  1.00181.46           O
ATOM    650  C   TYR    83      -6.013  20.419 -12.519  1.00181.46           C
ATOM    651  O   TYR    83      -5.734  20.663 -11.357  1.00181.46           O
ATOM    652  N   SER    84      -6.192  21.401 -13.423  1.00219.98           N
ATOM    653  CA  SER    84      -6.121  22.814 -13.153  1.00219.98           C
ATOM    654  CB  SER    84      -7.120  23.275 -12.074  1.00219.98           C
ATOM    655  OG  SER    84      -8.455  23.053 -12.503  1.00219.98           O
ATOM    656  C   SER    84      -4.767  23.353 -12.741  1.00219.98           C
ATOM    657  O   SER    84      -4.771  24.238 -11.898  1.00219.98           O
ATOM    658  N   PRO    85      -3.597  22.911 -13.120  1.00157.44           N
ATOM    659  CA  PRO    85      -2.507  23.792 -12.760  1.00157.44           C
ATOM    660  CD  PRO    85      -3.260  21.549 -12.742  1.00157.44           C
ATOM    661  CB  PRO    85      -1.717  23.064 -11.684  1.00157.44           C
ATOM    662  CG  PRO    85      -1.878  21.601 -12.087  1.00157.44           C
ATOM    663  C   PRO    85      -1.633  24.089 -13.948  1.00157.44           C
ATOM    664  O   PRO    85      -1.673  23.321 -14.909  1.00157.44           O
ATOM    665  N   VAL    86      -0.866  25.200 -13.925  1.00137.43           N
ATOM    666  CA  VAL    86       0.184  25.471 -14.875  1.00137.43           C
ATOM    667  CB  VAL    86       0.456  26.939 -15.037  1.00137.43           C
ATOM    668  CG1 VAL    86      -0.811  27.585 -15.619  1.00137.43           C
ATOM    669  CG2 VAL    86       0.903  27.531 -13.688  1.00137.43           C
ATOM    670  C   VAL    86       1.465  24.811 -14.428  1.00137.43           C
ATOM    671  O   VAL    86       2.267  24.349 -15.240  1.00137.43           O
ATOM    672  N   ILE    87       1.648  24.749 -13.090  1.00 82.00           N
ATOM    673  CA  ILE    87       2.834  24.393 -12.342  1.00 82.00           C
ATOM    674  CB  ILE    87       2.659  24.533 -10.852  1.00 82.00           C
ATOM    675  CG1 ILE    87       2.359  25.993 -10.477  1.00 82.00           C
ATOM    676  CG2 ILE    87       3.921  23.990 -10.157  1.00 82.00           C
ATOM    677  CD1 ILE    87       1.931  26.173  -9.021  1.00 82.00           C
ATOM    678  C   ILE    87       3.317  23.005 -12.592  1.00 82.00           C
ATOM    679  O   ILE    87       4.519  22.755 -12.528  1.00 82.00           O
ATOM    680  N   GLU    88       2.408  22.073 -12.905  1.00104.47           N
ATOM    681  CA  GLU    88       2.717  20.672 -12.979  1.00104.47           C
ATOM    682  CB  GLU    88       1.612  19.858 -13.664  1.00104.47           C
ATOM    683  CG  GLU    88       0.348  19.706 -12.832  1.00104.47           C
ATOM    684  CD  GLU    88      -0.751  19.251 -13.779  1.00104.47           C
ATOM    685  OE1 GLU    88      -0.892  19.880 -14.862  1.00104.47           O
ATOM    686  OE2 GLU    88      -1.460  18.267 -13.438  1.00104.47           O
ATOM    687  C   GLU    88       3.945  20.414 -13.809  1.00104.47           C
ATOM    688  O   GLU    88       4.623  19.415 -13.580  1.00104.47           O
ATOM    689  N   LYS    89       4.271  21.264 -14.799  1.00190.35           N
ATOM    690  CA  LYS    89       5.340  20.919 -15.700  1.00190.35           C
ATOM    691  CB  LYS    89       5.582  22.013 -16.752  1.00190.35           C
ATOM    692  CG  LYS    89       6.553  21.602 -17.861  1.00190.35           C
ATOM    693  CD  LYS    89       5.987  20.543 -18.810  1.00190.35           C
ATOM    694  CE  LYS    89       6.893  20.245 -20.009  1.00190.35           C
ATOM    695  NZ  LYS    89       6.258  19.241 -20.892  1.00190.35           N
ATOM    696  C   LYS    89       6.661  20.646 -15.033  1.00190.35           C
ATOM    697  O   LYS    89       7.142  19.516 -15.076  1.00190.35           O
ATOM    698  N   GLN    90       7.280  21.614 -14.334  1.00103.91           N
ATOM    699  CA  GLN    90       8.598  21.262 -13.876  1.00103.91           C
ATOM    700  CB  GLN    90       9.619  22.410 -13.941  1.00103.91           C
ATOM    701  CG  GLN    90       9.903  22.877 -15.369  1.00103.91           C
ATOM    702  CD  GLN    90      10.547  21.725 -16.129  1.00103.91           C
ATOM    703  OE1 GLN    90      11.695  21.363 -15.877  1.00103.91           O
ATOM    704  NE2 GLN    90       9.784  21.127 -17.083  1.00103.91           N
ATOM    705  C   GLN    90       8.513  20.812 -12.461  1.00103.91           C
ATOM    706  O   GLN    90       8.047  21.545 -11.592  1.00103.91           O
ATOM    707  N   VAL    91       8.968  19.573 -12.198  1.00 92.49           N
ATOM    708  CA  VAL    91       8.914  19.062 -10.864  1.00 92.49           C
ATOM    709  CB  VAL    91       8.714  17.580 -10.812  1.00 92.49           C
ATOM    710  CG1 VAL    91       9.943  16.904 -11.440  1.00 92.49           C
ATOM    711  CG2 VAL    91       8.453  17.179  -9.352  1.00 92.49           C
ATOM    712  C   VAL    91      10.209  19.375 -10.190  1.00 92.49           C
ATOM    713  O   VAL    91      11.273  19.285 -10.798  1.00 92.49           O
ATOM    714  N   GLY    92      10.141  19.782  -8.907  1.00 20.41           N
ATOM    715  CA  GLY    92      11.331  20.047  -8.152  1.00 20.41           C
ATOM    716  C   GLY    92      11.787  21.427  -8.479  1.00 20.41           C
ATOM    717  O   GLY    92      12.772  21.914  -7.924  1.00 20.41           O
ATOM    718  N   GLN    93      11.067  22.096  -9.398  1.00 85.44           N
ATOM    719  CA  GLN    93      11.417  23.433  -9.767  1.00 85.44           C
ATOM    720  CB  GLN    93      10.697  23.954 -11.019  1.00 85.44           C
ATOM    721  CG  GLN    93      11.103  25.386 -11.370  1.00 85.44           C
ATOM    722  CD  GLN    93      10.359  25.809 -12.623  1.00 85.44           C
ATOM    723  OE1 GLN    93      10.471  25.176 -13.671  1.00 85.44           O
ATOM    724  NE2 GLN    93       9.579  26.916 -12.517  1.00 85.44           N
ATOM    725  C   GLN    93      10.997  24.307  -8.639  1.00 85.44           C
ATOM    726  O   GLN    93      10.206  23.894  -7.792  1.00 85.44           O
ATOM    727  N   ALA    94      11.548  25.534  -8.584  1.00 31.09           N
ATOM    728  CA  ALA    94      11.204  26.425  -7.518  1.00 31.09           C
ATOM    729  CB  ALA    94      12.422  26.861  -6.689  1.00 31.09           C
ATOM    730  C   ALA    94      10.587  27.649  -8.118  1.00 31.09           C
ATOM    731  O   ALA    94      10.987  28.095  -9.192  1.00 31.09           O
ATOM    732  N   ILE    95       9.568  28.216  -7.436  1.00 85.72           N
ATOM    733  CA  ILE    95       8.891  29.372  -7.949  1.00 85.72           C
ATOM    734  CB  ILE    95       7.515  29.073  -8.466  1.00 85.72           C
ATOM    735  CG1 ILE    95       6.967  30.271  -9.258  1.00 85.72           C
ATOM    736  CG2 ILE    95       6.639  28.652  -7.275  1.00 85.72           C
ATOM    737  CD1 ILE    95       5.725  29.936 -10.081  1.00 85.72           C
ATOM    738  C   ILE    95       8.754  30.369  -6.845  1.00 85.72           C
ATOM    739  O   ILE    95       8.761  30.020  -5.666  1.00 85.72           O
ATOM    740  N   THR    96       8.639  31.661  -7.212  1.00 98.79           N
ATOM    741  CA  THR    96       8.504  32.686  -6.220  1.00 98.79           C
ATOM    742  CB  THR    96       8.613  34.072  -6.779  1.00 98.79           C
ATOM    743  OG1 THR    96       8.564  35.027  -5.730  1.00 98.79           O
ATOM    744  CG2 THR    96       7.471  34.298  -7.782  1.00 98.79           C
ATOM    745  C   THR    96       7.160  32.520  -5.590  1.00 98.79           C
ATOM    746  O   THR    96       6.196  32.128  -6.244  1.00 98.79           O
ATOM    747  N   LEU    97       7.071  32.835  -4.285  1.00126.82           N
ATOM    748  CA  LEU    97       5.877  32.603  -3.524  1.00126.82           C
ATOM    749  CB  LEU    97       6.029  32.983  -2.033  1.00126.82           C
ATOM    750  CG  LEU    97       4.774  32.755  -1.156  1.00126.82           C
ATOM    751  CD1 LEU    97       3.695  33.832  -1.374  1.00126.82           C
ATOM    752  CD2 LEU    97       4.227  31.331  -1.337  1.00126.82           C
ATOM    753  C   LEU    97       4.728  33.375  -4.086  1.00126.82           C
ATOM    754  O   LEU    97       3.627  32.839  -4.194  1.00126.82           O
ATOM    755  N   ASP    98       4.931  34.650  -4.463  1.00 86.02           N
ATOM    756  CA  ASP    98       3.809  35.430  -4.902  1.00 86.02           C
ATOM    757  CB  ASP    98       4.158  36.896  -5.225  1.00 86.02           C
ATOM    758  CG  ASP    98       5.102  36.920  -6.421  1.00 86.02           C
ATOM    759  OD1 ASP    98       6.159  36.239  -6.357  1.00 86.02           O
ATOM    760  OD2 ASP    98       4.780  37.625  -7.415  1.00 86.02           O
ATOM    761  C   ASP    98       3.239  34.828  -6.144  1.00 86.02           C
ATOM    762  O   ASP    98       2.020  34.768  -6.306  1.00 86.02           O
ATOM    763  N   ASP    99       4.106  34.350  -7.055  1.00 69.31           N
ATOM    764  CA  ASP    99       3.608  33.824  -8.290  1.00 69.31           C
ATOM    765  CB  ASP    99       4.723  33.396  -9.262  1.00 69.31           C
ATOM    766  CG  ASP    99       4.094  33.262 -10.644  1.00 69.31           C
ATOM    767  OD1 ASP    99       2.997  32.653 -10.747  1.00 69.31           O
ATOM    768  OD2 ASP    99       4.697  33.790 -11.618  1.00 69.31           O
ATOM    769  C   ASP    99       2.764  32.625  -7.992  1.00 69.31           C
ATOM    770  O   ASP    99       1.699  32.443  -8.581  1.00 69.31           O
ATOM    771  N   ALA   100       3.212  31.783  -7.043  1.00 33.10           N
ATOM    772  CA  ALA   100       2.510  30.578  -6.708  1.00 33.10           C
ATOM    773  CB  ALA   100       3.240  29.766  -5.625  1.00 33.10           C
ATOM    774  C   ALA   100       1.150  30.919  -6.178  1.00 33.10           C
ATOM    775  O   ALA   100       0.154  30.313  -6.571  1.00 33.10           O
ATOM    776  N   CYS   101       1.070  31.927  -5.290  1.00 71.37           N
ATOM    777  CA  CYS   101      -0.173  32.309  -4.679  1.00 71.37           C
ATOM    778  CB  CYS   101      -0.010  33.441  -3.657  1.00 71.37           C
ATOM    779  SG  CYS   101      -1.583  33.915  -2.880  1.00 71.37           S
ATOM    780  C   CYS   101      -1.113  32.810  -5.734  1.00 71.37           C
ATOM    781  O   CYS   101      -2.310  32.539  -5.689  1.00 71.37           O
ATOM    782  N   PHE   102      -0.580  33.565  -6.712  1.00106.99           N
ATOM    783  CA  PHE   102      -1.357  34.125  -7.786  1.00106.99           C
ATOM    784  CB  PHE   102      -0.452  34.874  -8.785  1.00106.99           C
ATOM    785  CG  PHE   102      -1.210  35.242 -10.017  1.00106.99           C
ATOM    786  CD1 PHE   102      -1.265  34.382 -11.090  1.00106.99           C
ATOM    787  CD2 PHE   102      -1.861  36.448 -10.106  1.00106.99           C
ATOM    788  CE1 PHE   102      -1.956  34.722 -12.231  1.00106.99           C
ATOM    789  CE2 PHE   102      -2.553  36.795 -11.242  1.00106.99           C
ATOM    790  CZ  PHE   102      -2.603  35.932 -12.309  1.00106.99           C
ATOM    791  C   PHE   102      -1.982  33.009  -8.552  1.00106.99           C
ATOM    792  O   PHE   102      -3.178  33.016  -8.840  1.00106.99           O
ATOM    793  N   ALA   103      -1.166  31.999  -8.884  1.00 42.17           N
ATOM    794  CA  ALA   103      -1.606  30.902  -9.691  1.00 42.17           C
ATOM    795  CB  ALA   103      -0.482  29.896  -9.985  1.00 42.17           C
ATOM    796  C   ALA   103      -2.702  30.168  -8.992  1.00 42.17           C
ATOM    797  O   ALA   103      -3.641  29.700  -9.635  1.00 42.17           O
ATOM    798  N   THR   104      -2.623  30.042  -7.655  1.00129.31           N
ATOM    799  CA  THR   104      -3.618  29.269  -6.976  1.00129.31           C
ATOM    800  CB  THR   104      -3.432  29.209  -5.484  1.00129.31           C
ATOM    801  OG1 THR   104      -3.634  30.482  -4.890  1.00129.31           O
ATOM    802  CG2 THR   104      -2.011  28.704  -5.195  1.00129.31           C
ATOM    803  C   THR   104      -4.966  29.869  -7.245  1.00129.31           C
ATOM    804  O   THR   104      -5.925  29.133  -7.478  1.00129.31           O
ATOM    805  N   MET   105      -5.105  31.208  -7.132  1.00161.66           N
ATOM    806  CA  MET   105      -6.373  31.828  -7.428  1.00161.66           C
ATOM    807  CB  MET   105      -6.567  33.239  -6.841  1.00161.66           C
ATOM    808  CG  MET   105      -7.090  33.227  -5.405  1.00161.66           C
ATOM    809  SD  MET   105      -7.701  34.830  -4.793  1.00161.66           S
ATOM    810  CE  MET   105      -6.063  35.507  -4.406  1.00161.66           C
ATOM    811  C   MET   105      -6.751  31.948  -8.876  1.00161.66           C
ATOM    812  O   MET   105      -7.854  31.569  -9.266  1.00161.66           O
ATOM    813  N   THR   106      -5.851  32.467  -9.728  1.00137.74           N
ATOM    814  CA  THR   106      -6.312  32.805 -11.047  1.00137.74           C
ATOM    815  CB  THR   106      -5.227  33.434 -11.854  1.00137.74           C
ATOM    816  OG1 THR   106      -4.738  34.571 -11.166  1.00137.74           O
ATOM    817  CG2 THR   106      -5.799  33.849 -13.219  1.00137.74           C
ATOM    818  C   THR   106      -6.749  31.581 -11.777  1.00137.74           C
ATOM    819  O   THR   106      -7.886  31.487 -12.239  1.00137.74           O
ATOM    820  N   THR   107      -5.808  30.632 -11.916  1.00158.53           N
ATOM    821  CA  THR   107      -5.961  29.370 -12.582  1.00158.53           C
ATOM    822  CB  THR   107      -4.680  28.821 -13.144  1.00158.53           C
ATOM    823  OG1 THR   107      -4.965  27.746 -14.027  1.00158.53           O
ATOM    824  CG2 THR   107      -3.780  28.328 -12.000  1.00158.53           C
ATOM    825  C   THR   107      -6.559  28.323 -11.687  1.00158.53           C
ATOM    826  O   THR   107      -6.969  27.265 -12.163  1.00158.53           O
ATOM    827  N   SER   108      -6.579  28.550 -10.359  1.00 82.26           N
ATOM    828  CA  SER   108      -7.041  27.530  -9.453  1.00 82.26           C
ATOM    829  CB  SER   108      -8.452  27.021  -9.795  1.00 82.26           C
ATOM    830  OG  SER   108      -8.862  26.039  -8.857  1.00 82.26           O
ATOM    831  C   SER   108      -6.081  26.374  -9.499  1.00 82.26           C
ATOM    832  O   SER   108      -6.466  25.206  -9.421  1.00 82.26           O
ATOM    833  N   ASP   109      -4.778  26.704  -9.603  1.00 75.10           N
ATOM    834  CA  ASP   109      -3.686  25.771  -9.674  1.00 75.10           C
ATOM    835  CB  ASP   109      -2.356  26.535  -9.819  1.00 75.10           C
ATOM    836  CG  ASP   109      -1.207  25.580 -10.077  1.00 75.10           C
ATOM    837  OD1 ASP   109      -1.112  24.550  -9.360  1.00 75.10           O
ATOM    838  OD2 ASP   109      -0.407  25.869 -11.005  1.00 75.10           O
ATOM    839  C   ASP   109      -3.654  24.955  -8.412  1.00 75.10           C
ATOM    840  O   ASP   109      -3.428  25.473  -7.320  1.00 75.10           O
ATOM    841  N   ASN   110      -3.890  23.634  -8.547  1.00 72.03           N
ATOM    842  CA  ASN   110      -3.926  22.727  -7.430  1.00 72.03           C
ATOM    843  CB  ASN   110      -4.475  21.336  -7.800  1.00 72.03           C
ATOM    844  CG  ASN   110      -5.986  21.457  -7.989  1.00 72.03           C
ATOM    845  OD1 ASN   110      -6.632  22.311  -7.380  1.00 72.03           O
ATOM    846  ND2 ASN   110      -6.575  20.582  -8.843  1.00 72.03           N
ATOM    847  C   ASN   110      -2.561  22.534  -6.839  1.00 72.03           C
ATOM    848  O   ASN   110      -2.421  22.449  -5.618  1.00 72.03           O
ATOM    849  N   THR   111      -1.517  22.421  -7.686  1.00131.87           N
ATOM    850  CA  THR   111      -0.192  22.205  -7.172  1.00131.87           C
ATOM    851  CB  THR   111       0.838  21.928  -8.231  1.00131.87           C
ATOM    852  OG1 THR   111       0.962  23.032  -9.112  1.00131.87           O
ATOM    853  CG2 THR   111       0.420  20.673  -9.012  1.00131.87           C
ATOM    854  C   THR   111       0.230  23.424  -6.410  1.00131.87           C
ATOM    855  O   THR   111       0.818  23.324  -5.336  1.00131.87           O
ATOM    856  N   ALA   112      -0.088  24.620  -6.939  1.00 38.65           N
ATOM    857  CA  ALA   112       0.300  25.835  -6.281  1.00 38.65           C
ATOM    858  CB  ALA   112      -0.131  27.097  -7.045  1.00 38.65           C
ATOM    859  C   ALA   112      -0.364  25.869  -4.944  1.00 38.65           C
ATOM    860  O   ALA   112       0.236  26.282  -3.954  1.00 38.65           O
ATOM    861  N   ALA   113      -1.630  25.421  -4.883  1.00 39.28           N
ATOM    862  CA  ALA   113      -2.363  25.451  -3.651  1.00 39.28           C
ATOM    863  CB  ALA   113      -3.792  24.906  -3.799  1.00 39.28           C
ATOM    864  C   ALA   113      -1.677  24.594  -2.634  1.00 39.28           C
ATOM    865  O   ALA   113      -1.521  24.994  -1.482  1.00 39.28           O
ATOM    866  N   ASN   114      -1.234  23.390  -3.035  1.00 45.00           N
ATOM    867  CA  ASN   114      -0.608  22.495  -2.103  1.00 45.00           C
ATOM    868  CB  ASN   114      -0.302  21.124  -2.717  1.00 45.00           C
ATOM    869  CG  ASN   114      -1.644  20.451  -2.937  1.00 45.00           C
ATOM    870  OD1 ASN   114      -2.414  20.247  -1.999  1.00 45.00           O
ATOM    871  ND2 ASN   114      -1.946  20.122  -4.220  1.00 45.00           N
ATOM    872  C   ASN   114       0.669  23.107  -1.630  1.00 45.00           C
ATOM    873  O   ASN   114       1.044  22.959  -0.469  1.00 45.00           O
ATOM    874  N   ILE   115       1.376  23.815  -2.527  1.00 36.87           N
ATOM    875  CA  ILE   115       2.621  24.434  -2.175  1.00 36.87           C
ATOM    876  CB  ILE   115       3.244  25.142  -3.343  1.00 36.87           C
ATOM    877  CG1 ILE   115       3.621  24.138  -4.449  1.00 36.87           C
ATOM    878  CG2 ILE   115       4.417  25.980  -2.816  1.00 36.87           C
ATOM    879  CD1 ILE   115       4.038  24.792  -5.767  1.00 36.87           C
ATOM    880  C   ILE   115       2.370  25.456  -1.109  1.00 36.87           C
ATOM    881  O   ILE   115       3.115  25.545  -0.135  1.00 36.87           O
ATOM    882  N   ILE   116       1.306  26.263  -1.273  1.00 91.00           N
ATOM    883  CA  ILE   116       0.999  27.318  -0.348  1.00 91.00           C
ATOM    884  CB  ILE   116      -0.181  28.130  -0.799  1.00 91.00           C
ATOM    885  CG1 ILE   116       0.078  28.725  -2.195  1.00 91.00           C
ATOM    886  CG2 ILE   116      -0.477  29.187   0.281  1.00 91.00           C
ATOM    887  CD1 ILE   116       1.300  29.640  -2.250  1.00 91.00           C
ATOM    888  C   ILE   116       0.641  26.733   0.984  1.00 91.00           C
ATOM    889  O   ILE   116       1.119  27.191   2.021  1.00 91.00           O
ATOM    890  N   LEU   117      -0.202  25.682   0.991  1.00125.64           N
ATOM    891  CA  LEU   117      -0.643  25.108   2.231  1.00125.64           C
ATOM    892  CB  LEU   117      -1.618  23.932   2.056  1.00125.64           C
ATOM    893  CG  LEU   117      -2.077  23.329   3.397  1.00125.64           C
ATOM    894  CD1 LEU   117      -2.829  24.368   4.248  1.00125.64           C
ATOM    895  CD2 LEU   117      -2.881  22.038   3.177  1.00125.64           C
ATOM    896  C   LEU   117       0.548  24.577   2.969  1.00125.64           C
ATOM    897  O   LEU   117       0.648  24.716   4.186  1.00125.64           O
ATOM    898  N   SER   118       1.491  23.944   2.253  1.00 75.47           N
ATOM    899  CA  SER   118       2.633  23.374   2.908  1.00 75.47           C
ATOM    900  CB  SER   118       3.544  22.611   1.929  1.00 75.47           C
ATOM    901  OG  SER   118       2.840  21.531   1.335  1.00 75.47           O
ATOM    902  C   SER   118       3.456  24.466   3.532  1.00 75.47           C
ATOM    903  O   SER   118       3.921  24.339   4.664  1.00 75.47           O
ATOM    904  N   ALA   119       3.645  25.582   2.802  1.00 34.05           N
ATOM    905  CA  ALA   119       4.471  26.672   3.248  1.00 34.05           C
ATOM    906  CB  ALA   119       4.585  27.795   2.202  1.00 34.05           C
ATOM    907  C   ALA   119       3.899  27.283   4.494  1.00 34.05           C
ATOM    908  O   ALA   119       4.635  27.659   5.405  1.00 34.05           O
ATOM    909  N   VAL   120       2.560  27.398   4.553  1.00116.17           N
ATOM    910  CA  VAL   120       1.842  28.024   5.630  1.00116.17           C
ATOM    911  CB  VAL   120       0.382  28.263   5.358  1.00116.17           C
ATOM    912  CG1 VAL   120      -0.383  26.933   5.413  1.00116.17           C
ATOM    913  CG2 VAL   120      -0.127  29.302   6.370  1.00116.17           C
ATOM    914  C   VAL   120       1.957  27.207   6.875  1.00116.17           C
ATOM    915  O   VAL   120       1.632  27.686   7.961  1.00116.17           O
ATOM    916  N   GLY   121       2.369  25.930   6.758  1.00 33.78           N
ATOM    917  CA  GLY   121       2.501  25.150   7.955  1.00 33.78           C
ATOM    918  C   GLY   121       1.591  23.965   7.897  1.00 33.78           C
ATOM    919  O   GLY   121       1.576  23.150   8.819  1.00 33.78           O
ATOM    920  N   GLY   122       0.800  23.835   6.817  1.00 29.25           N
ATOM    921  CA  GLY   122      -0.024  22.668   6.685  1.00 29.25           C
ATOM    922  C   GLY   122      -1.433  23.010   7.045  1.00 29.25           C
ATOM    923  O   GLY   122      -1.733  24.044   7.640  1.00 29.25           O
ATOM    924  N   PRO   123      -2.297  22.108   6.665  1.00 91.50           N
ATOM    925  CA  PRO   123      -3.717  22.225   6.851  1.00 91.50           C
ATOM    926  CD  PRO   123      -1.888  20.753   6.337  1.00 91.50           C
ATOM    927  CB  PRO   123      -4.305  20.919   6.317  1.00 91.50           C
ATOM    928  CG  PRO   123      -3.159  19.908   6.507  1.00 91.50           C
ATOM    929  C   PRO   123      -4.097  22.466   8.280  1.00 91.50           C
ATOM    930  O   PRO   123      -5.037  23.222   8.520  1.00 91.50           O
ATOM    931  N   LYS   124      -3.400  21.837   9.243  1.00108.41           N
ATOM    932  CA  LYS   124      -3.772  21.982  10.621  1.00108.41           C
ATOM    933  CB  LYS   124      -2.874  21.157  11.562  1.00108.41           C
ATOM    934  CG  LYS   124      -3.369  21.114  13.009  1.00108.41           C
ATOM    935  CD  LYS   124      -2.557  20.176  13.903  1.00108.41           C
ATOM    936  CE  LYS   124      -1.704  20.914  14.939  1.00108.41           C
ATOM    937  NZ  LYS   124      -0.786  21.861  14.268  1.00108.41           N
ATOM    938  C   LYS   124      -3.607  23.416  11.013  1.00108.41           C
ATOM    939  O   LYS   124      -4.472  24.002  11.663  1.00108.41           O
ATOM    940  N   GLY   125      -2.478  24.027  10.618  1.00 19.02           N
ATOM    941  CA  GLY   125      -2.221  25.383  11.000  1.00 19.02           C
ATOM    942  C   GLY   125      -3.248  26.279  10.385  1.00 19.02           C
ATOM    943  O   GLY   125      -3.730  27.211  11.026  1.00 19.02           O
ATOM    944  N   VAL   126      -3.595  26.026   9.111  1.00 31.90           N
ATOM    945  CA  VAL   126      -4.536  26.847   8.403  1.00 31.90           C
ATOM    946  CB  VAL   126      -4.703  26.426   6.972  1.00 31.90           C
ATOM    947  CG1 VAL   126      -5.813  27.273   6.329  1.00 31.90           C
ATOM    948  CG2 VAL   126      -3.342  26.544   6.267  1.00 31.90           C
ATOM    949  C   VAL   126      -5.881  26.745   9.047  1.00 31.90           C
ATOM    950  O   VAL   126      -6.583  27.746   9.186  1.00 31.90           O
ATOM    951  N   THR   127      -6.276  25.529   9.468  1.00 99.08           N
ATOM    952  CA  THR   127      -7.592  25.357  10.013  1.00 99.08           C
ATOM    953  CB  THR   127      -7.926  23.937  10.384  1.00 99.08           C
ATOM    954  OG1 THR   127      -9.323  23.818  10.607  1.00 99.08           O
ATOM    955  CG2 THR   127      -7.171  23.539  11.662  1.00 99.08           C
ATOM    956  C   THR   127      -7.709  26.201  11.242  1.00 99.08           C
ATOM    957  O   THR   127      -8.761  26.788  11.489  1.00 99.08           O
ATOM    958  N   ASP   128      -6.628  26.284  12.043  1.00 27.91           N
ATOM    959  CA  ASP   128      -6.670  27.053  13.254  1.00 27.91           C
ATOM    960  CB  ASP   128      -5.359  26.996  14.068  1.00 27.91           C
ATOM    961  CG  ASP   128      -5.226  25.619  14.709  1.00 27.91           C
ATOM    962  OD1 ASP   128      -6.229  24.859  14.675  1.00 27.91           O
ATOM    963  OD2 ASP   128      -4.127  25.308  15.244  1.00 27.91           O
ATOM    964  C   ASP   128      -6.910  28.491  12.908  1.00 27.91           C
ATOM    965  O   ASP   128      -7.701  29.165  13.564  1.00 27.91           O
ATOM    966  N   PHE   129      -6.235  29.001  11.859  1.00 97.52           N
ATOM    967  CA  PHE   129      -6.372  30.381  11.484  1.00 97.52           C
ATOM    968  CB  PHE   129      -5.346  30.844  10.437  1.00 97.52           C
ATOM    969  CG  PHE   129      -4.042  30.924  11.156  1.00 97.52           C
ATOM    970  CD1 PHE   129      -3.732  32.043  11.897  1.00 97.52           C
ATOM    971  CD2 PHE   129      -3.137  29.892  11.093  1.00 97.52           C
ATOM    972  CE1 PHE   129      -2.536  32.134  12.570  1.00 97.52           C
ATOM    973  CE2 PHE   129      -1.940  29.979  11.765  1.00 97.52           C
ATOM    974  CZ  PHE   129      -1.636  31.098  12.506  1.00 97.52           C
ATOM    975  C   PHE   129      -7.757  30.651  10.986  1.00 97.52           C
ATOM    976  O   PHE   129      -8.316  31.714  11.250  1.00 97.52           O
ATOM    977  N   LEU   130      -8.354  29.693  10.257  1.00 49.12           N
ATOM    978  CA  LEU   130      -9.666  29.882   9.703  1.00 49.12           C
ATOM    979  CB  LEU   130     -10.158  28.639   8.943  1.00 49.12           C
ATOM    980  CG  LEU   130      -9.156  28.127   7.891  1.00 49.12           C
ATOM    981  CD1 LEU   130      -9.792  27.049   7.001  1.00 49.12           C
ATOM    982  CD2 LEU   130      -8.496  29.274   7.113  1.00 49.12           C
ATOM    983  C   LEU   130     -10.610  30.104  10.846  1.00 49.12           C
ATOM    984  O   LEU   130     -11.518  30.929  10.766  1.00 49.12           O
ATOM    985  N   ARG   131     -10.405  29.358  11.947  1.00122.33           N
ATOM    986  CA  ARG   131     -11.231  29.444  13.118  1.00122.33           C
ATOM    987  CB  ARG   131     -10.783  28.469  14.221  1.00122.33           C
ATOM    988  CG  ARG   131     -11.080  27.000  13.921  1.00122.33           C
ATOM    989  CD  ARG   131     -10.265  26.022  14.772  1.00122.33           C
ATOM    990  NE  ARG   131     -10.273  26.505  16.182  1.00122.33           N
ATOM    991  CZ  ARG   131     -11.263  26.122  17.039  1.00122.33           C
ATOM    992  NH1 ARG   131     -12.266  25.307  16.598  1.00122.33           N
ATOM    993  NH2 ARG   131     -11.239  26.548  18.336  1.00122.33           N
ATOM    994  C   ARG   131     -11.118  30.821  13.696  1.00122.33           C
ATOM    995  O   ARG   131     -12.106  31.396  14.150  1.00122.33           O
ATOM    996  N   GLN   132      -9.900  31.393  13.677  1.00 86.60           N
ATOM    997  CA  GLN   132      -9.640  32.669  14.285  1.00 86.60           C
ATOM    998  CB  GLN   132      -8.194  33.140  14.044  1.00 86.60           C
ATOM    999  CG  GLN   132      -7.122  32.097  14.372  1.00 86.60           C
ATOM   1000  CD  GLN   132      -7.242  31.687  15.831  1.00 86.60           C
ATOM   1001  OE1 GLN   132      -8.313  31.298  16.295  1.00 86.60           O
ATOM   1002  NE2 GLN   132      -6.107  31.767  16.575  1.00 86.60           N
ATOM   1003  C   GLN   132     -10.517  33.676  13.607  1.00 86.60           C
ATOM   1004  O   GLN   132     -11.098  34.555  14.243  1.00 86.60           O
ATOM   1005  N   ILE   133     -10.633  33.539  12.276  1.00 60.88           N
ATOM   1006  CA  ILE   133     -11.377  34.395  11.397  1.00 60.88           C
ATOM   1007  CB  ILE   133     -11.274  33.986   9.958  1.00 60.88           C
ATOM   1008  CG1 ILE   133      -9.815  34.043   9.476  1.00 60.88           C
ATOM   1009  CG2 ILE   133     -12.233  34.875   9.150  1.00 60.88           C
ATOM   1010  CD1 ILE   133      -9.594  33.352   8.129  1.00 60.88           C
ATOM   1011  C   ILE   133     -12.826  34.329  11.749  1.00 60.88           C
ATOM   1012  O   ILE   133     -13.566  35.287  11.520  1.00 60.88           O
ATOM   1013  N   GLY   134     -13.288  33.174  12.265  1.00 32.21           N
ATOM   1014  CA  GLY   134     -14.680  33.052  12.576  1.00 32.21           C
ATOM   1015  C   GLY   134     -15.297  32.120  11.585  1.00 32.21           C
ATOM   1016  O   GLY   134     -16.513  31.940  11.573  1.00 32.21           O
ATOM   1017  N   ASP   135     -14.473  31.516  10.707  1.00 58.73           N
ATOM   1018  CA  ASP   135     -15.011  30.558   9.787  1.00 58.73           C
ATOM   1019  CB  ASP   135     -14.076  30.236   8.607  1.00 58.73           C
ATOM   1020  CG  ASP   135     -13.978  31.477   7.729  1.00 58.73           C
ATOM   1021  OD1 ASP   135     -14.491  32.547   8.152  1.00 58.73           O
ATOM   1022  OD2 ASP   135     -13.392  31.370   6.618  1.00 58.73           O
ATOM   1023  C   ASP   135     -15.219  29.299  10.573  1.00 58.73           C
ATOM   1024  O   ASP   135     -14.269  28.682  11.051  1.00 58.73           O
ATOM   1025  N   LYS   136     -16.498  28.950  10.805  1.00110.80           N
ATOM   1026  CA  LYS   136     -16.886  27.785  11.552  1.00110.80           C
ATOM   1027  CB  LYS   136     -18.398  27.838  11.847  1.00110.80           C
ATOM   1028  CG  LYS   136     -18.984  26.680  12.655  1.00110.80           C
ATOM   1029  CD  LYS   136     -20.433  26.949  13.077  1.00110.80           C
ATOM   1030  CE  LYS   136     -21.126  25.775  13.775  1.00110.80           C
ATOM   1031  NZ  LYS   136     -22.516  26.151  14.121  1.00110.80           N
ATOM   1032  C   LYS   136     -16.632  26.516  10.785  1.00110.80           C
ATOM   1033  O   LYS   136     -16.007  25.577  11.277  1.00110.80           O
ATOM   1034  N   GLU   137     -17.185  26.479   9.559  1.00143.77           N
ATOM   1035  CA  GLU   137     -17.253  25.355   8.667  1.00143.77           C
ATOM   1036  CB  GLU   137     -18.522  25.373   7.804  1.00143.77           C
ATOM   1037  CG  GLU   137     -19.797  25.343   8.655  1.00143.77           C
ATOM   1038  CD  GLU   137     -19.846  24.062   9.481  1.00143.77           C
ATOM   1039  OE1 GLU   137     -18.863  23.274   9.432  1.00143.77           O
ATOM   1040  OE2 GLU   137     -20.875  23.862  10.182  1.00143.77           O
ATOM   1041  C   GLU   137     -16.070  25.118   7.779  1.00143.77           C
ATOM   1042  O   GLU   137     -15.984  24.047   7.183  1.00143.77           O
ATOM   1043  N   THR   138     -15.174  26.099   7.570  1.00154.82           N
ATOM   1044  CA  THR   138     -14.183  25.855   6.560  1.00154.82           C
ATOM   1045  CB  THR   138     -13.710  27.115   5.889  1.00154.82           C
ATOM   1046  OG1 THR   138     -12.987  26.804   4.713  1.00154.82           O
ATOM   1047  CG2 THR   138     -12.832  27.916   6.857  1.00154.82           C
ATOM   1048  C   THR   138     -13.030  25.077   7.114  1.00154.82           C
ATOM   1049  O   THR   138     -12.351  25.498   8.050  1.00154.82           O
ATOM   1050  N   ARG   139     -12.792  23.880   6.532  1.00143.71           N
ATOM   1051  CA  ARG   139     -11.729  23.040   7.000  1.00143.71           C
ATOM   1052  CB  ARG   139     -12.236  21.942   7.953  1.00143.71           C
ATOM   1053  CG  ARG   139     -11.144  21.250   8.767  1.00143.71           C
ATOM   1054  CD  ARG   139     -11.707  20.344   9.867  1.00143.71           C
ATOM   1055  NE  ARG   139     -12.616  21.176  10.710  1.00143.71           N
ATOM   1056  CZ  ARG   139     -13.302  20.628  11.757  1.00143.71           C
ATOM   1057  NH1 ARG   139     -13.128  19.313  12.079  1.00143.71           N
ATOM   1058  NH2 ARG   139     -14.162  21.397  12.489  1.00143.71           N
ATOM   1059  C   ARG   139     -11.095  22.379   5.812  1.00143.71           C
ATOM   1060  O   ARG   139     -11.783  21.994   4.868  1.00143.71           O
ATOM   1061  N   LEU   140      -9.751  22.235   5.831  1.00116.38           N
ATOM   1062  CA  LEU   140      -9.061  21.618   4.734  1.00116.38           C
ATOM   1063  CB  LEU   140      -7.844  22.458   4.280  1.00116.38           C
ATOM   1064  CG  LEU   140      -7.102  21.970   3.018  1.00116.38           C
ATOM   1065  CD1 LEU   140      -6.040  22.998   2.602  1.00116.38           C
ATOM   1066  CD2 LEU   140      -6.489  20.572   3.197  1.00116.38           C
ATOM   1067  C   LEU   140      -8.626  20.262   5.196  1.00116.38           C
ATOM   1068  O   LEU   140      -7.621  20.116   5.890  1.00116.38           O
ATOM   1069  N   ASP   141      -9.440  19.238   4.864  1.00 62.08           N
ATOM   1070  CA  ASP   141      -9.168  17.872   5.210  1.00 62.08           C
ATOM   1071  CB  ASP   141     -10.422  16.986   5.138  1.00 62.08           C
ATOM   1072  CG  ASP   141     -11.304  17.417   6.303  1.00 62.08           C
ATOM   1073  OD1 ASP   141     -10.754  17.579   7.424  1.00 62.08           O
ATOM   1074  OD2 ASP   141     -12.531  17.613   6.091  1.00 62.08           O
ATOM   1075  C   ASP   141      -8.098  17.277   4.345  1.00 62.08           C
ATOM   1076  O   ASP   141      -7.232  16.559   4.842  1.00 62.08           O
ATOM   1077  N   ARG   142      -8.110  17.553   3.023  1.00126.51           N
ATOM   1078  CA  ARG   142      -7.140  16.897   2.188  1.00126.51           C
ATOM   1079  CB  ARG   142      -7.712  15.726   1.364  1.00126.51           C
ATOM   1080  CG  ARG   142      -8.128  14.512   2.202  1.00126.51           C
ATOM   1081  CD  ARG   142      -8.593  13.314   1.367  1.00126.51           C
ATOM   1082  NE  ARG   142      -7.377  12.678   0.786  1.00126.51           N
ATOM   1083  CZ  ARG   142      -6.708  11.715   1.486  1.00126.51           C
ATOM   1084  NH1 ARG   142      -7.181  11.291   2.694  1.00126.51           N
ATOM   1085  NH2 ARG   142      -5.559  11.179   0.979  1.00126.51           N
ATOM   1086  C   ARG   142      -6.569  17.868   1.204  1.00126.51           C
ATOM   1087  O   ARG   142      -7.058  18.983   1.030  1.00126.51           O
ATOM   1088  N   ILE   143      -5.483  17.437   0.531  1.00115.00           N
ATOM   1089  CA  ILE   143      -4.787  18.228  -0.442  1.00115.00           C
ATOM   1090  CB  ILE   143      -3.410  17.726  -0.767  1.00115.00           C
ATOM   1091  CG1 ILE   143      -3.480  16.318  -1.382  1.00115.00           C
ATOM   1092  CG2 ILE   143      -2.552  17.826   0.506  1.00115.00           C
ATOM   1093  CD1 ILE   143      -2.153  15.849  -1.979  1.00115.00           C
ATOM   1094  C   ILE   143      -5.577  18.266  -1.712  1.00115.00           C
ATOM   1095  O   ILE   143      -6.366  17.371  -2.007  1.00115.00           O
ATOM   1096  N   GLU   144      -5.411  19.365  -2.473  1.00 95.11           N
ATOM   1097  CA  GLU   144      -6.090  19.533  -3.722  1.00 95.11           C
ATOM   1098  CB  GLU   144      -5.871  20.929  -4.330  1.00 95.11           C
ATOM   1099  CG  GLU   144      -6.407  22.071  -3.462  1.00 95.11           C
ATOM   1100  CD  GLU   144      -7.885  22.268  -3.768  1.00 95.11           C
ATOM   1101  OE1 GLU   144      -8.269  22.092  -4.955  1.00 95.11           O
ATOM   1102  OE2 GLU   144      -8.650  22.598  -2.823  1.00 95.11           O
ATOM   1103  C   GLU   144      -5.511  18.526  -4.660  1.00 95.11           C
ATOM   1104  O   GLU   144      -4.416  18.015  -4.422  1.00 95.11           O
ATOM   1105  N   PRO   145      -6.165  18.246  -5.755  1.00116.72           N
ATOM   1106  CA  PRO   145      -7.377  18.899  -6.159  1.00116.72           C
ATOM   1107  CD  PRO   145      -6.049  16.930  -6.363  1.00116.72           C
ATOM   1108  CB  PRO   145      -7.752  18.242  -7.482  1.00116.72           C
ATOM   1109  CG  PRO   145      -7.275  16.793  -7.281  1.00116.72           C
ATOM   1110  C   PRO   145      -8.507  18.741  -5.205  1.00116.72           C
ATOM   1111  O   PRO   145      -9.202  19.725  -4.956  1.00116.72           O
ATOM   1112  N   ASP   146      -8.706  17.525  -4.654  1.00104.81           N
ATOM   1113  CA  ASP   146      -9.919  17.303  -3.923  1.00104.81           C
ATOM   1114  CB  ASP   146     -10.038  18.189  -2.663  1.00104.81           C
ATOM   1115  CG  ASP   146     -11.181  17.696  -1.779  1.00104.81           C
ATOM   1116  OD1 ASP   146     -12.368  17.985  -2.090  1.00104.81           O
ATOM   1117  OD2 ASP   146     -10.876  17.027  -0.759  1.00104.81           O
ATOM   1118  C   ASP   146     -10.979  17.689  -4.914  1.00104.81           C
ATOM   1119  O   ASP   146     -12.013  18.254  -4.579  1.00104.81           O
ATOM   1120  N   LEU   147     -10.721  17.325  -6.187  1.00210.23           N
ATOM   1121  CA  LEU   147     -11.495  17.718  -7.325  1.00210.23           C
ATOM   1122  CB  LEU   147     -10.604  18.137  -8.513  1.00210.23           C
ATOM   1123  CG  LEU   147     -11.363  18.711  -9.726  1.00210.23           C
ATOM   1124  CD1 LEU   147     -12.040  20.046  -9.365  1.00210.23           C
ATOM   1125  CD2 LEU   147     -10.445  18.830 -10.957  1.00210.23           C
ATOM   1126  C   LEU   147     -12.302  16.542  -7.758  1.00210.23           C
ATOM   1127  O   LEU   147     -13.223  16.123  -7.061  1.00210.23           O
ATOM   1128  N   ASN   148     -11.967  15.982  -8.937  1.00203.75           N
ATOM   1129  CA  ASN   148     -12.715  14.898  -9.506  1.00203.75           C
ATOM   1130  CB  ASN   148     -12.050  14.282 -10.748  1.00203.75           C
ATOM   1131  CG  ASN   148     -12.132  15.275 -11.900  1.00203.75           C
ATOM   1132  OD1 ASN   148     -11.543  15.054 -12.956  1.00203.75           O
ATOM   1133  ND2 ASN   148     -12.878  16.397 -11.704  1.00203.75           N
ATOM   1134  C   ASN   148     -12.872  13.812  -8.492  1.00203.75           C
ATOM   1135  O   ASN   148     -11.957  13.509  -7.727  1.00203.75           O
ATOM   1136  N   GLU   149     -14.085  13.222  -8.473  1.00241.22           N
ATOM   1137  CA  GLU   149     -14.475  12.184  -7.566  1.00241.22           C
ATOM   1138  CB  GLU   149     -15.997  11.983  -7.496  1.00241.22           C
ATOM   1139  CG  GLU   149     -16.426  10.878  -6.530  1.00241.22           C
ATOM   1140  CD  GLU   149     -17.907  10.620  -6.758  1.00241.22           C
ATOM   1141  OE1 GLU   149     -18.319  10.573  -7.948  1.00241.22           O
ATOM   1142  OE2 GLU   149     -18.644  10.468  -5.747  1.00241.22           O
ATOM   1143  C   GLU   149     -13.904  10.886  -8.030  1.00241.22           C
ATOM   1144  O   GLU   149     -13.668  10.671  -9.218  1.00241.22           O
ATOM   1145  N   GLY   150     -13.657   9.983  -7.064  1.00 56.05           N
ATOM   1146  CA  GLY   150     -13.156   8.674  -7.353  1.00 56.05           C
ATOM   1147  C   GLY   150     -11.673   8.765  -7.311  1.00 56.05           C
ATOM   1148  O   GLY   150     -10.978   7.765  -7.142  1.00 56.05           O
ATOM   1149  N   LYS   151     -11.165  10.001  -7.450  1.00248.25           N
ATOM   1150  CA  LYS   151      -9.764  10.285  -7.427  1.00248.25           C
ATOM   1151  CB  LYS   151      -9.295  11.105  -8.645  1.00248.25           C
ATOM   1152  CG  LYS   151      -7.783  11.070  -8.898  1.00248.25           C
ATOM   1153  CD  LYS   151      -7.287   9.750  -9.501  1.00248.25           C
ATOM   1154  CE  LYS   151      -7.463   9.659 -11.022  1.00248.25           C
ATOM   1155  NZ  LYS   151      -6.847   8.417 -11.544  1.00248.25           N
ATOM   1156  C   LYS   151      -9.605  11.155  -6.229  1.00248.25           C
ATOM   1157  O   LYS   151     -10.446  11.135  -5.333  1.00248.25           O
ATOM   1158  N   LEU   152      -8.514  11.935  -6.154  1.00217.00           N
ATOM   1159  CA  LEU   152      -8.436  12.807  -5.024  1.00217.00           C
ATOM   1160  CB  LEU   152      -7.026  13.406  -4.822  1.00217.00           C
ATOM   1161  CG  LEU   152      -6.791  14.163  -3.494  1.00217.00           C
ATOM   1162  CD1 LEU   152      -5.372  14.751  -3.445  1.00217.00           C
ATOM   1163  CD2 LEU   152      -7.871  15.216  -3.203  1.00217.00           C
ATOM   1164  C   LEU   152      -9.388  13.912  -5.353  1.00217.00           C
ATOM   1165  O   LEU   152      -9.076  14.800  -6.144  1.00217.00           O
ATOM   1166  N   GLY   153     -10.590  13.876  -4.746  1.00118.25           N
ATOM   1167  CA  GLY   153     -11.591  14.857  -5.012  1.00118.25           C
ATOM   1168  C   GLY   153     -12.862  14.366  -4.419  1.00118.25           C
ATOM   1169  O   GLY   153     -13.904  14.358  -5.071  1.00118.25           O
ATOM   1170  N   ASP   154     -12.813  13.983  -3.133  1.00114.69           N
ATOM   1171  CA  ASP   154     -13.991  13.463  -2.516  1.00114.69           C
ATOM   1172  CB  ASP   154     -13.683  12.425  -1.421  1.00114.69           C
ATOM   1173  CG  ASP   154     -13.144  11.167  -2.087  1.00114.69           C
ATOM   1174  OD1 ASP   154     -13.306  11.039  -3.330  1.00114.69           O
ATOM   1175  OD2 ASP   154     -12.571  10.311  -1.361  1.00114.69           O
ATOM   1176  C   ASP   154     -14.673  14.608  -1.853  1.00114.69           C
ATOM   1177  O   ASP   154     -15.556  14.417  -1.018  1.00114.69           O
ATOM   1178  N   LEU   155     -14.294  15.842  -2.230  1.00255.37           N
ATOM   1179  CA  LEU   155     -14.951  16.974  -1.655  1.00255.37           C
ATOM   1180  CB  LEU   155     -16.464  16.972  -1.933  1.00255.37           C
ATOM   1181  CG  LEU   155     -16.834  17.074  -3.423  1.00255.37           C
ATOM   1182  CD1 LEU   155     -16.307  15.867  -4.217  1.00255.37           C
ATOM   1183  CD2 LEU   155     -18.345  17.290  -3.596  1.00255.37           C
ATOM   1184  C   LEU   155     -14.784  16.927  -0.167  1.00255.37           C
ATOM   1185  O   LEU   155     -15.662  17.370   0.569  1.00255.37           O
ATOM   1186  N   ARG   156     -13.648  16.395   0.324  1.00 76.42           N
ATOM   1187  CA  ARG   156     -13.468  16.323   1.746  1.00 76.42           C
ATOM   1188  CB  ARG   156     -12.229  15.532   2.204  1.00 76.42           C
ATOM   1189  CG  ARG   156     -12.446  14.017   2.275  1.00 76.42           C
ATOM   1190  CD  ARG   156     -11.313  13.286   3.002  1.00 76.42           C
ATOM   1191  NE  ARG   156     -11.669  11.841   3.072  1.00 76.42           N
ATOM   1192  CZ  ARG   156     -12.226  11.317   4.204  1.00 76.42           C
ATOM   1193  NH1 ARG   156     -12.462  12.115   5.286  1.00 76.42           N
ATOM   1194  NH2 ARG   156     -12.538   9.989   4.259  1.00 76.42           N
ATOM   1195  C   ARG   156     -13.375  17.696   2.335  1.00 76.42           C
ATOM   1196  O   ARG   156     -13.901  17.933   3.420  1.00 76.42           O
ATOM   1197  N   ASP   157     -12.701  18.640   1.649  1.00 46.38           N
ATOM   1198  CA  ASP   157     -12.545  19.961   2.197  1.00 46.38           C
ATOM   1199  CB  ASP   157     -11.607  20.845   1.363  1.00 46.38           C
ATOM   1200  CG  ASP   157     -10.234  20.199   1.344  1.00 46.38           C
ATOM   1201  OD1 ASP   157      -9.936  19.405   2.275  1.00 46.38           O
ATOM   1202  OD2 ASP   157      -9.467  20.483   0.385  1.00 46.38           O
ATOM   1203  C   ASP   157     -13.895  20.614   2.207  1.00 46.38           C
ATOM   1204  O   ASP   157     -14.685  20.438   1.279  1.00 46.38           O
ATOM   1205  N   THR   158     -14.194  21.411   3.256  1.00 59.33           N
ATOM   1206  CA  THR   158     -15.515  21.966   3.334  1.00 59.33           C
ATOM   1207  CB  THR   158     -16.371  21.290   4.364  1.00 59.33           C
ATOM   1208  OG1 THR   158     -15.791  21.430   5.651  1.00 59.33           O
ATOM   1209  CG2 THR   158     -16.503  19.801   3.997  1.00 59.33           C
ATOM   1210  C   THR   158     -15.472  23.417   3.695  1.00 59.33           C
ATOM   1211  O   THR   158     -14.456  23.938   4.155  1.00 59.33           O
ATOM   1212  N   THR   159     -16.594  24.116   3.413  1.00148.87           N
ATOM   1213  CA  THR   159     -16.799  25.487   3.796  1.00148.87           C
ATOM   1214  CB  THR   159     -16.237  26.517   2.861  1.00148.87           C
ATOM   1215  OG1 THR   159     -16.941  26.500   1.631  1.00148.87           O
ATOM   1216  CG2 THR   159     -14.753  26.229   2.614  1.00148.87           C
ATOM   1217  C   THR   159     -18.280  25.717   3.790  1.00148.87           C
ATOM   1218  O   THR   159     -19.064  24.784   3.618  1.00148.87           O
ATOM   1219  N   THR   160     -18.697  26.980   4.020  1.00123.86           N
ATOM   1220  CA  THR   160     -20.087  27.349   3.944  1.00123.86           C
ATOM   1221  CB  THR   160     -20.757  27.514   5.276  1.00123.86           C
ATOM   1222  OG1 THR   160     -20.088  28.499   6.049  1.00123.86           O
ATOM   1223  CG2 THR   160     -20.762  26.157   5.995  1.00123.86           C
ATOM   1224  C   THR   160     -20.162  28.667   3.238  1.00123.86           C
ATOM   1225  O   THR   160     -19.176  29.399   3.172  1.00123.86           O
ATOM   1226  N   PRO   161     -21.305  28.988   2.685  1.00 80.35           N
ATOM   1227  CA  PRO   161     -21.450  30.249   2.016  1.00 80.35           C
ATOM   1228  CD  PRO   161     -22.224  27.988   2.166  1.00 80.35           C
ATOM   1229  CB  PRO   161     -22.812  30.204   1.331  1.00 80.35           C
ATOM   1230  CG  PRO   161     -23.019  28.701   1.054  1.00 80.35           C
ATOM   1231  C   PRO   161     -21.259  31.381   2.974  1.00 80.35           C
ATOM   1232  O   PRO   161     -20.646  32.384   2.611  1.00 80.35           O
ATOM   1233  N   LYS   162     -21.744  31.221   4.216  1.00 49.53           N
ATOM   1234  CA  LYS   162     -21.668  32.248   5.211  1.00 49.53           C
ATOM   1235  CB  LYS   162     -22.331  31.801   6.526  1.00 49.53           C
ATOM   1236  CG  LYS   162     -22.508  32.908   7.565  1.00 49.53           C
ATOM   1237  CD  LYS   162     -23.483  32.516   8.676  1.00 49.53           C
ATOM   1238  CE  LYS   162     -23.760  33.621   9.695  1.00 49.53           C
ATOM   1239  NZ  LYS   162     -24.788  33.170  10.663  1.00 49.53           N
ATOM   1240  C   LYS   162     -20.228  32.528   5.501  1.00 49.53           C
ATOM   1241  O   LYS   162     -19.822  33.683   5.617  1.00 49.53           O
ATOM   1242  N   ALA   163     -19.411  31.465   5.617  1.00 43.84           N
ATOM   1243  CA  ALA   163     -18.034  31.649   5.971  1.00 43.84           C
ATOM   1244  CB  ALA   163     -17.282  30.312   6.120  1.00 43.84           C
ATOM   1245  C   ALA   163     -17.327  32.436   4.911  1.00 43.84           C
ATOM   1246  O   ALA   163     -16.600  33.385   5.202  1.00 43.84           O
ATOM   1247  N   ILE   164     -17.547  32.061   3.640  1.00106.07           N
ATOM   1248  CA  ILE   164     -16.828  32.642   2.545  1.00106.07           C
ATOM   1249  CB  ILE   164     -17.032  31.809   1.314  1.00106.07           C
ATOM   1250  CG1 ILE   164     -15.933  32.028   0.270  1.00106.07           C
ATOM   1251  CG2 ILE   164     -18.454  32.060   0.810  1.00106.07           C
ATOM   1252  CD1 ILE   164     -15.826  30.831  -0.675  1.00106.07           C
ATOM   1253  C   ILE   164     -17.204  34.085   2.363  1.00106.07           C
ATOM   1254  O   ILE   164     -16.339  34.941   2.179  1.00106.07           O
ATOM   1255  N   ALA   165     -18.513  34.398   2.420  1.00 37.36           N
ATOM   1256  CA  ALA   165     -18.974  35.752   2.254  1.00 37.36           C
ATOM   1257  CB  ALA   165     -20.509  35.856   2.192  1.00 37.36           C
ATOM   1258  C   ALA   165     -18.505  36.606   3.393  1.00 37.36           C
ATOM   1259  O   ALA   165     -18.109  37.754   3.192  1.00 37.36           O
ATOM   1260  N   SER   166     -18.549  36.062   4.627  1.00 36.89           N
ATOM   1261  CA  SER   166     -18.189  36.802   5.804  1.00 36.89           C
ATOM   1262  CB  SER   166     -18.421  36.003   7.099  1.00 36.89           C
ATOM   1263  OG  SER   166     -19.801  35.708   7.251  1.00 36.89           O
ATOM   1264  C   SER   166     -16.742  37.154   5.749  1.00 36.89           C
ATOM   1265  O   SER   166     -16.360  38.276   6.078  1.00 36.89           O
ATOM   1266  N   THR   167     -15.892  36.205   5.319  1.00 97.54           N
ATOM   1267  CA  THR   167     -14.490  36.495   5.277  1.00 97.54           C
ATOM   1268  CB  THR   167     -13.634  35.319   4.881  1.00 97.54           C
ATOM   1269  OG1 THR   167     -12.264  35.627   5.098  1.00 97.54           O
ATOM   1270  CG2 THR   167     -13.869  34.970   3.402  1.00 97.54           C
ATOM   1271  C   THR   167     -14.266  37.596   4.294  1.00 97.54           C
ATOM   1272  O   THR   167     -13.467  38.499   4.537  1.00 97.54           O
ATOM   1273  N   LEU   168     -14.974  37.558   3.151  1.00100.46           N
ATOM   1274  CA  LEU   168     -14.737  38.562   2.161  1.00100.46           C
ATOM   1275  CB  LEU   168     -15.373  38.241   0.799  1.00100.46           C
ATOM   1276  CG  LEU   168     -14.829  39.129  -0.336  1.00100.46           C
ATOM   1277  CD1 LEU   168     -15.229  38.566  -1.703  1.00100.46           C
ATOM   1278  CD2 LEU   168     -15.250  40.597  -0.170  1.00100.46           C
ATOM   1279  C   LEU   168     -15.165  39.894   2.694  1.00100.46           C
ATOM   1280  O   LEU   168     -14.502  40.897   2.442  1.00100.46           O
ATOM   1281  N   ASN   169     -16.268  39.950   3.468  1.00101.47           N
ATOM   1282  CA  ASN   169     -16.685  41.231   3.961  1.00101.47           C
ATOM   1283  CB  ASN   169     -18.065  41.257   4.660  1.00101.47           C
ATOM   1284  CG  ASN   169     -18.099  40.447   5.950  1.00101.47           C
ATOM   1285  OD1 ASN   169     -17.313  40.662   6.871  1.00101.47           O
ATOM   1286  ND2 ASN   169     -19.082  39.512   6.031  1.00101.47           N
ATOM   1287  C   ASN   169     -15.635  41.788   4.877  1.00101.47           C
ATOM   1288  O   ASN   169     -15.360  42.986   4.852  1.00101.47           O
ATOM   1289  N   LYS   170     -14.997  40.938   5.702  1.00 81.15           N
ATOM   1290  CA  LYS   170     -14.013  41.440   6.618  1.00 81.15           C
ATOM   1291  CB  LYS   170     -13.454  40.345   7.542  1.00 81.15           C
ATOM   1292  CG  LYS   170     -14.522  39.747   8.462  1.00 81.15           C
ATOM   1293  CD  LYS   170     -15.204  40.781   9.363  1.00 81.15           C
ATOM   1294  CE  LYS   170     -16.359  40.210  10.190  1.00 81.15           C
ATOM   1295  NZ  LYS   170     -16.940  41.265  11.052  1.00 81.15           N
ATOM   1296  C   LYS   170     -12.885  42.019   5.823  1.00 81.15           C
ATOM   1297  O   LYS   170     -12.386  43.102   6.125  1.00 81.15           O
ATOM   1298  N   PHE   171     -12.481  41.310   4.755  1.00 87.05           N
ATOM   1299  CA  PHE   171     -11.402  41.717   3.904  1.00 87.05           C
ATOM   1300  CB  PHE   171     -11.154  40.697   2.783  1.00 87.05           C
ATOM   1301  CG  PHE   171     -10.153  41.298   1.870  1.00 87.05           C
ATOM   1302  CD1 PHE   171      -8.811  41.197   2.142  1.00 87.05           C
ATOM   1303  CD2 PHE   171     -10.577  41.967   0.747  1.00 87.05           C
ATOM   1304  CE1 PHE   171      -7.897  41.760   1.287  1.00 87.05           C
ATOM   1305  CE2 PHE   171      -9.666  42.531  -0.109  1.00 87.05           C
ATOM   1306  CZ  PHE   171      -8.326  42.424   0.165  1.00 87.05           C
ATOM   1307  C   PHE   171     -11.756  43.027   3.271  1.00 87.05           C
ATOM   1308  O   PHE   171     -10.928  43.934   3.196  1.00 87.05           O
ATOM   1309  N   LEU   172     -13.009  43.167   2.799  1.00126.97           N
ATOM   1310  CA  LEU   172     -13.407  44.384   2.151  1.00126.97           C
ATOM   1311  CB  LEU   172     -14.825  44.344   1.561  1.00126.97           C
ATOM   1312  CG  LEU   172     -15.175  45.646   0.819  1.00126.97           C
ATOM   1313  CD1 LEU   172     -14.203  45.881  -0.349  1.00126.97           C
ATOM   1314  CD2 LEU   172     -16.646  45.676   0.376  1.00126.97           C
ATOM   1315  C   LEU   172     -13.350  45.502   3.150  1.00126.97           C
ATOM   1316  O   LEU   172     -12.985  46.625   2.803  1.00126.97           O
ATOM   1317  N   PHE   173     -13.708  45.223   4.420  1.00 66.02           N
ATOM   1318  CA  PHE   173     -13.659  46.220   5.456  1.00 66.02           C
ATOM   1319  CB  PHE   173     -14.040  45.730   6.868  1.00 66.02           C
ATOM   1320  CG  PHE   173     -15.510  45.808   7.093  1.00 66.02           C
ATOM   1321  CD1 PHE   173     -16.348  44.766   6.776  1.00 66.02           C
ATOM   1322  CD2 PHE   173     -16.045  46.950   7.646  1.00 66.02           C
ATOM   1323  CE1 PHE   173     -17.700  44.873   7.007  1.00 66.02           C
ATOM   1324  CE2 PHE   173     -17.394  47.063   7.879  1.00 66.02           C
ATOM   1325  CZ  PHE   173     -18.226  46.019   7.558  1.00 66.02           C
ATOM   1326  C   PHE   173     -12.252  46.686   5.596  1.00 66.02           C
ATOM   1327  O   PHE   173     -12.009  47.863   5.854  1.00 66.02           O
ATOM   1328  N   GLY   174     -11.275  45.782   5.415  1.00 32.66           N
ATOM   1329  CA  GLY   174      -9.931  46.200   5.661  1.00 32.66           C
ATOM   1330  C   GLY   174      -9.471  45.516   6.906  1.00 32.66           C
ATOM   1331  O   GLY   174      -8.513  45.946   7.545  1.00 32.66           O
ATOM   1332  N   SER   175     -10.176  44.437   7.297  1.00106.36           N
ATOM   1333  CA  SER   175      -9.749  43.674   8.431  1.00106.36           C
ATOM   1334  CB  SER   175     -10.913  43.029   9.205  1.00106.36           C
ATOM   1335  OG  SER   175     -10.414  42.285  10.308  1.00106.36           O
ATOM   1336  C   SER   175      -8.840  42.561   7.980  1.00106.36           C
ATOM   1337  O   SER   175      -8.794  42.190   6.809  1.00106.36           O
ATOM   1338  N   ALA   176      -8.062  42.043   8.951  1.00216.56           N
ATOM   1339  CA  ALA   176      -7.210  40.885   8.885  1.00216.56           C
ATOM   1340  CB  ALA   176      -7.923  39.660   8.282  1.00216.56           C
ATOM   1341  C   ALA   176      -5.956  41.103   8.094  1.00216.56           C
ATOM   1342  O   ALA   176      -4.907  40.586   8.472  1.00216.56           O
ATOM   1343  N   LEU   177      -5.986  41.916   7.026  1.00 86.39           N
ATOM   1344  CA  LEU   177      -4.789  42.054   6.246  1.00 86.39           C
ATOM   1345  CB  LEU   177      -4.893  41.495   4.816  1.00 86.39           C
ATOM   1346  CG  LEU   177      -4.908  39.955   4.762  1.00 86.39           C
ATOM   1347  CD1 LEU   177      -5.009  39.443   3.315  1.00 86.39           C
ATOM   1348  CD2 LEU   177      -3.698  39.369   5.514  1.00 86.39           C
ATOM   1349  C   LEU   177      -4.453  43.497   6.141  1.00 86.39           C
ATOM   1350  O   LEU   177      -5.299  44.367   6.349  1.00 86.39           O
ATOM   1351  N   SER   178      -3.176  43.780   5.833  1.00 24.39           N
ATOM   1352  CA  SER   178      -2.735  45.131   5.682  1.00 24.39           C
ATOM   1353  CB  SER   178      -1.207  45.262   5.594  1.00 24.39           C
ATOM   1354  OG  SER   178      -0.725  44.571   4.452  1.00 24.39           O
ATOM   1355  C   SER   178      -3.330  45.639   4.411  1.00 24.39           C
ATOM   1356  O   SER   178      -3.813  44.867   3.584  1.00 24.39           O
ATOM   1357  N   GLU   179      -3.318  46.972   4.232  1.00 89.94           N
ATOM   1358  CA  GLU   179      -3.925  47.560   3.076  1.00 89.94           C
ATOM   1359  CB  GLU   179      -3.875  49.099   3.087  1.00 89.94           C
ATOM   1360  CG  GLU   179      -4.845  49.762   2.102  1.00 89.94           C
ATOM   1361  CD  GLU   179      -6.247  49.660   2.692  1.00 89.94           C
ATOM   1362  OE1 GLU   179      -6.443  48.806   3.596  1.00 89.94           O
ATOM   1363  OE2 GLU   179      -7.139  50.432   2.250  1.00 89.94           O
ATOM   1364  C   GLU   179      -3.208  47.081   1.855  1.00 89.94           C
ATOM   1365  O   GLU   179      -3.837  46.805   0.835  1.00 89.94           O
ATOM   1366  N   MET   180      -1.866  46.975   1.922  1.00 80.74           N
ATOM   1367  CA  MET   180      -1.113  46.555   0.774  1.00 80.74           C
ATOM   1368  CB  MET   180       0.406  46.597   1.008  1.00 80.74           C
ATOM   1369  CG  MET   180       0.942  48.020   1.139  1.00 80.74           C
ATOM   1370  SD  MET   180       0.448  48.867   2.668  1.00 80.74           S
ATOM   1371  CE  MET   180       1.230  50.443   2.222  1.00 80.74           C
ATOM   1372  C   MET   180      -1.477  45.150   0.399  1.00 80.74           C
ATOM   1373  O   MET   180      -1.689  44.851  -0.775  1.00 80.74           O
ATOM   1374  N   ASN   181      -1.572  44.251   1.395  1.00 30.55           N
ATOM   1375  CA  ASN   181      -1.864  42.871   1.131  1.00 30.55           C
ATOM   1376  CB  ASN   181      -1.779  42.006   2.399  1.00 30.55           C
ATOM   1377  CG  ASN   181      -0.315  41.946   2.811  1.00 30.55           C
ATOM   1378  OD1 ASN   181       0.580  42.146   1.991  1.00 30.55           O
ATOM   1379  ND2 ASN   181      -0.061  41.657   4.116  1.00 30.55           N
ATOM   1380  C   ASN   181      -3.248  42.755   0.578  1.00 30.55           C
ATOM   1381  O   ASN   181      -3.498  41.981  -0.344  1.00 30.55           O
ATOM   1382  N   GLN   182      -4.192  43.534   1.131  1.00 42.05           N
ATOM   1383  CA  GLN   182      -5.554  43.445   0.696  1.00 42.05           C
ATOM   1384  CB  GLN   182      -6.475  44.336   1.528  1.00 42.05           C
ATOM   1385  CG  GLN   182      -6.471  43.883   2.980  1.00 42.05           C
ATOM   1386  CD  GLN   182      -7.375  44.799   3.771  1.00 42.05           C
ATOM   1387  OE1 GLN   182      -7.842  45.827   3.283  1.00 42.05           O
ATOM   1388  NE2 GLN   182      -7.625  44.399   5.042  1.00 42.05           N
ATOM   1389  C   GLN   182      -5.652  43.867  -0.735  1.00 42.05           C
ATOM   1390  O   GLN   182      -6.338  43.230  -1.533  1.00 42.05           O
ATOM   1391  N   LYS   183      -4.942  44.941  -1.115  1.00 96.34           N
ATOM   1392  CA  LYS   183      -5.067  45.427  -2.458  1.00 96.34           C
ATOM   1393  CB  LYS   183      -4.201  46.673  -2.711  1.00 96.34           C
ATOM   1394  CG  LYS   183      -4.451  47.343  -4.063  1.00 96.34           C
ATOM   1395  CD  LYS   183      -5.819  48.019  -4.164  1.00 96.34           C
ATOM   1396  CE  LYS   183      -6.005  48.822  -5.454  1.00 96.34           C
ATOM   1397  NZ  LYS   183      -7.335  49.467  -5.460  1.00 96.34           N
ATOM   1398  C   LYS   183      -4.607  44.361  -3.398  1.00 96.34           C
ATOM   1399  O   LYS   183      -5.252  44.097  -4.412  1.00 96.34           O
ATOM   1400  N   LYS   184      -3.476  43.709  -3.073  1.00 71.07           N
ATOM   1401  CA  LYS   184      -2.950  42.700  -3.943  1.00 71.07           C
ATOM   1402  CB  LYS   184      -1.592  42.145  -3.487  1.00 71.07           C
ATOM   1403  CG  LYS   184      -0.422  43.059  -3.863  1.00 71.07           C
ATOM   1404  CD  LYS   184      -0.460  44.440  -3.205  1.00 71.07           C
ATOM   1405  CE  LYS   184       0.710  45.336  -3.619  1.00 71.07           C
ATOM   1406  NZ  LYS   184       0.571  46.674  -3.001  1.00 71.07           N
ATOM   1407  C   LYS   184      -3.916  41.563  -4.043  1.00 71.07           C
ATOM   1408  O   LYS   184      -4.135  41.027  -5.129  1.00 71.07           O
ATOM   1409  N   LEU   185      -4.539  41.174  -2.916  1.00 99.08           N
ATOM   1410  CA  LEU   185      -5.430  40.049  -2.939  1.00 99.08           C
ATOM   1411  CB  LEU   185      -5.950  39.678  -1.533  1.00 99.08           C
ATOM   1412  CG  LEU   185      -6.692  38.324  -1.406  1.00 99.08           C
ATOM   1413  CD1 LEU   185      -7.124  38.085   0.049  1.00 99.08           C
ATOM   1414  CD2 LEU   185      -7.878  38.174  -2.372  1.00 99.08           C
ATOM   1415  C   LEU   185      -6.593  40.364  -3.834  1.00 99.08           C
ATOM   1416  O   LEU   185      -7.027  39.519  -4.616  1.00 99.08           O
ATOM   1417  N   GLU   186      -7.132  41.594  -3.749  1.00 33.13           N
ATOM   1418  CA  GLU   186      -8.285  41.955  -4.527  1.00 33.13           C
ATOM   1419  CB  GLU   186      -8.764  43.392  -4.261  1.00 33.13           C
ATOM   1420  CG  GLU   186      -9.255  43.639  -2.835  1.00 33.13           C
ATOM   1421  CD  GLU   186      -9.708  45.092  -2.759  1.00 33.13           C
ATOM   1422  OE1 GLU   186      -9.821  45.732  -3.838  1.00 33.13           O
ATOM   1423  OE2 GLU   186      -9.943  45.582  -1.623  1.00 33.13           O
ATOM   1424  C   GLU   186      -7.937  41.899  -5.979  1.00 33.13           C
ATOM   1425  O   GLU   186      -8.727  41.426  -6.795  1.00 33.13           O
ATOM   1426  N   SER   187      -6.735  42.384  -6.340  1.00 67.31           N
ATOM   1427  CA  SER   187      -6.356  42.430  -7.722  1.00 67.31           C
ATOM   1428  CB  SER   187      -4.986  43.098  -7.950  1.00 67.31           C
ATOM   1429  OG  SER   187      -3.951  42.332  -7.354  1.00 67.31           O
ATOM   1430  C   SER   187      -6.299  41.038  -8.272  1.00 67.31           C
ATOM   1431  O   SER   187      -6.772  40.784  -9.379  1.00 67.31           O
ATOM   1432  N   TRP   188      -5.740  40.083  -7.501  1.00 90.01           N
ATOM   1433  CA  TRP   188      -5.621  38.740  -7.995  1.00 90.01           C
ATOM   1434  CB  TRP   188      -4.856  37.776  -7.060  1.00 90.01           C
ATOM   1435  CG  TRP   188      -3.400  38.133  -6.848  1.00 90.01           C
ATOM   1436  CD2 TRP   188      -2.800  38.451  -5.580  1.00 90.01           C
ATOM   1437  CD1 TRP   188      -2.386  38.150  -7.758  1.00 90.01           C
ATOM   1438  NE1 TRP   188      -1.205  38.497  -7.147  1.00 90.01           N
ATOM   1439  CE2 TRP   188      -1.442  38.674  -5.803  1.00 90.01           C
ATOM   1440  CE3 TRP   188      -3.329  38.533  -4.327  1.00 90.01           C
ATOM   1441  CZ2 TRP   188      -0.595  38.987  -4.777  1.00 90.01           C
ATOM   1442  CZ3 TRP   188      -2.478  38.869  -3.296  1.00 90.01           C
ATOM   1443  CH2 TRP   188      -1.134  39.093  -3.514  1.00 90.01           C
ATOM   1444  C   TRP   188      -6.995  38.172  -8.210  1.00 90.01           C
ATOM   1445  O   TRP   188      -7.253  37.494  -9.203  1.00 90.01           O
ATOM   1446  N   MET   189      -7.925  38.459  -7.281  1.00 62.11           N
ATOM   1447  CA  MET   189      -9.266  37.944  -7.330  1.00 62.11           C
ATOM   1448  CB  MET   189     -10.116  38.312  -6.104  1.00 62.11           C
ATOM   1449  CG  MET   189      -9.653  37.632  -4.817  1.00 62.11           C
ATOM   1450  SD  MET   189     -10.794  37.844  -3.418  1.00 62.11           S
ATOM   1451  CE  MET   189     -12.065  36.725  -4.077  1.00 62.11           C
ATOM   1452  C   MET   189      -9.957  38.490  -8.538  1.00 62.11           C
ATOM   1453  O   MET   189     -10.934  37.915  -9.018  1.00 62.11           O
ATOM   1454  N   VAL   190      -9.529  39.680  -8.992  1.00 58.08           N
ATOM   1455  CA  VAL   190     -10.087  40.296 -10.161  1.00 58.08           C
ATOM   1456  CB  VAL   190      -9.537  41.668 -10.410  1.00 58.08           C
ATOM   1457  CG1 VAL   190     -10.120  42.195 -11.732  1.00 58.08           C
ATOM   1458  CG2 VAL   190      -9.831  42.549  -9.186  1.00 58.08           C
ATOM   1459  C   VAL   190      -9.766  39.494 -11.388  1.00 58.08           C
ATOM   1460  O   VAL   190     -10.620  39.339 -12.260  1.00 58.08           O
ATOM   1461  N   ASN   191      -8.530  38.962 -11.508  1.00142.26           N
ATOM   1462  CA  ASN   191      -8.187  38.327 -12.751  1.00142.26           C
ATOM   1463  CB  ASN   191      -6.772  38.690 -13.249  1.00142.26           C
ATOM   1464  CG  ASN   191      -6.778  40.111 -13.794  1.00142.26           C
ATOM   1465  OD1 ASN   191      -6.126  40.403 -14.796  1.00142.26           O
ATOM   1466  ND2 ASN   191      -7.523  41.026 -13.118  1.00142.26           N
ATOM   1467  C   ASN   191      -8.221  36.834 -12.655  1.00142.26           C
ATOM   1468  O   ASN   191      -7.187  36.183 -12.781  1.00142.26           O
ATOM   1469  N   ASN   192      -9.412  36.234 -12.471  1.00 88.27           N
ATOM   1470  CA  ASN   192      -9.473  34.803 -12.521  1.00 88.27           C
ATOM   1471  CB  ASN   192     -10.651  34.158 -11.783  1.00 88.27           C
ATOM   1472  CG  ASN   192     -10.439  34.283 -10.294  1.00 88.27           C
ATOM   1473  OD1 ASN   192     -11.405  34.437  -9.551  1.00 88.27           O
ATOM   1474  ND2 ASN   192      -9.162  34.207  -9.837  1.00 88.27           N
ATOM   1475  C   ASN   192      -9.719  34.465 -13.949  1.00 88.27           C
ATOM   1476  O   ASN   192     -10.363  35.221 -14.675  1.00 88.27           O
ATOM   1477  N   GLN   193      -9.192  33.307 -14.376  1.00 86.70           N
ATOM   1478  CA  GLN   193      -9.376  32.822 -15.707  1.00 86.70           C
ATOM   1479  CB  GLN   193      -8.556  31.558 -16.001  1.00 86.70           C
ATOM   1480  CG  GLN   193      -8.747  31.033 -17.424  1.00 86.70           C
ATOM   1481  CD  GLN   193      -7.800  29.861 -17.613  1.00 86.70           C
ATOM   1482  OE1 GLN   193      -6.585  30.004 -17.485  1.00 86.70           O
ATOM   1483  NE2 GLN   193      -8.364  28.665 -17.924  1.00 86.70           N
ATOM   1484  C   GLN   193     -10.811  32.477 -15.876  1.00 86.70           C
ATOM   1485  O   GLN   193     -11.369  32.673 -16.955  1.00 86.70           O
ATOM   1486  N   VAL   194     -11.440  31.947 -14.805  1.00137.16           N
ATOM   1487  CA  VAL   194     -12.814  31.559 -14.883  1.00137.16           C
ATOM   1488  CB  VAL   194     -13.384  31.063 -13.577  1.00137.16           C
ATOM   1489  CG1 VAL   194     -12.665  29.752 -13.208  1.00137.16           C
ATOM   1490  CG2 VAL   194     -13.254  32.163 -12.503  1.00137.16           C
ATOM   1491  C   VAL   194     -13.525  32.790 -15.294  1.00137.16           C
ATOM   1492  O   VAL   194     -13.400  33.839 -14.664  1.00137.16           O
ATOM   1493  N   THR   195     -14.331  32.659 -16.361  1.00136.99           N
ATOM   1494  CA  THR   195     -15.002  33.768 -16.960  1.00136.99           C
ATOM   1495  CB  THR   195     -15.945  33.376 -18.061  1.00136.99           C
ATOM   1496  OG1 THR   195     -16.996  32.588 -17.528  1.00136.99           O
ATOM   1497  CG2 THR   195     -15.172  32.573 -19.122  1.00136.99           C
ATOM   1498  C   THR   195     -15.811  34.355 -15.870  1.00136.99           C
ATOM   1499  O   THR   195     -16.078  35.554 -15.852  1.00136.99           O
ATOM   1500  N   GLY   196     -16.211  33.514 -14.903  1.00236.67           N
ATOM   1501  CA  GLY   196     -17.029  34.053 -13.878  1.00236.67           C
ATOM   1502  C   GLY   196     -18.407  33.936 -14.402  1.00236.67           C
ATOM   1503  O   GLY   196     -19.250  34.809 -14.213  1.00236.67           O
ATOM   1504  N   ASN   197     -18.655  32.822 -15.104  1.00109.03           N
ATOM   1505  CA  ASN   197     -19.955  32.605 -15.640  1.00109.03           C
ATOM   1506  CB  ASN   197     -20.150  31.206 -16.259  1.00109.03           C
ATOM   1507  CG  ASN   197     -19.309  31.052 -17.515  1.00109.03           C
ATOM   1508  OD1 ASN   197     -18.389  30.236 -17.562  1.00109.03           O
ATOM   1509  ND2 ASN   197     -19.638  31.849 -18.566  1.00109.03           N
ATOM   1510  C   ASN   197     -20.884  32.618 -14.479  1.00109.03           C
ATOM   1511  O   ASN   197     -22.010  33.100 -14.576  1.00109.03           O
ATOM   1512  N   LEU   198     -20.453  32.040 -13.348  1.00197.36           N
ATOM   1513  CA  LEU   198     -21.405  31.883 -12.299  1.00197.36           C
ATOM   1514  CB  LEU   198     -20.801  30.969 -11.221  1.00197.36           C
ATOM   1515  CG  LEU   198     -21.793  30.504 -10.163  1.00197.36           C
ATOM   1516  CD1 LEU   198     -22.133  31.651  -9.208  1.00197.36           C
ATOM   1517  CD2 LEU   198     -22.999  29.829 -10.831  1.00197.36           C
ATOM   1518  C   LEU   198     -21.895  33.190 -11.713  1.00197.36           C
ATOM   1519  O   LEU   198     -22.933  33.700 -12.127  1.00197.36           O
ATOM   1520  N   LEU   199     -21.128  33.838 -10.808  1.00 89.43           N
ATOM   1521  CA  LEU   199     -21.629  35.041 -10.183  1.00 89.43           C
ATOM   1522  CB  LEU   199     -20.900  35.473  -8.897  1.00 89.43           C
ATOM   1523  CG  LEU   199     -21.326  34.682  -7.645  1.00 89.43           C
ATOM   1524  CD1 LEU   199     -20.614  35.210  -6.389  1.00 89.43           C
ATOM   1525  CD2 LEU   199     -22.856  34.677  -7.483  1.00 89.43           C
ATOM   1526  C   LEU   199     -21.600  36.208 -11.107  1.00 89.43           C
ATOM   1527  O   LEU   199     -22.528  37.009 -11.136  1.00 89.43           O
ATOM   1528  N   ARG   200     -20.528  36.324 -11.901  1.00 90.11           N
ATOM   1529  CA  ARG   200     -20.326  37.491 -12.709  1.00 90.11           C
ATOM   1530  CB  ARG   200     -18.991  37.455 -13.473  1.00 90.11           C
ATOM   1531  CG  ARG   200     -18.553  38.817 -14.017  1.00 90.11           C
ATOM   1532  CD  ARG   200     -17.140  38.818 -14.606  1.00 90.11           C
ATOM   1533  NE  ARG   200     -16.729  40.241 -14.780  1.00 90.11           N
ATOM   1534  CZ  ARG   200     -16.936  40.881 -15.968  1.00 90.11           C
ATOM   1535  NH1 ARG   200     -17.520  40.216 -17.007  1.00 90.11           N
ATOM   1536  NH2 ARG   200     -16.549  42.182 -16.120  1.00 90.11           N
ATOM   1537  C   ARG   200     -21.432  37.640 -13.708  1.00 90.11           C
ATOM   1538  O   ARG   200     -21.840  38.758 -14.020  1.00 90.11           O
ATOM   1539  N   SER   201     -21.956  36.518 -14.234  1.00 87.26           N
ATOM   1540  CA  SER   201     -22.946  36.564 -15.276  1.00 87.26           C
ATOM   1541  CB  SER   201     -23.347  35.168 -15.787  1.00 87.26           C
ATOM   1542  OG  SER   201     -24.325  35.277 -16.812  1.00 87.26           O
ATOM   1543  C   SER   201     -24.195  37.247 -14.800  1.00 87.26           C
ATOM   1544  O   SER   201     -24.952  37.785 -15.605  1.00 87.26           O
ATOM   1545  N   VAL   202     -24.461  37.209 -13.484  1.00131.00           N
ATOM   1546  CA  VAL   202     -25.639  37.785 -12.899  1.00131.00           C
ATOM   1547  CB  VAL   202     -25.816  37.405 -11.454  1.00131.00           C
ATOM   1548  CG1 VAL   202     -25.677  35.880 -11.305  1.00131.00           C
ATOM   1549  CG2 VAL   202     -24.892  38.258 -10.569  1.00131.00           C
ATOM   1550  C   VAL   202     -25.577  39.287 -12.916  1.00131.00           C
ATOM   1551  O   VAL   202     -26.611  39.950 -12.955  1.00131.00           O
ATOM   1552  N   LEU   203     -24.352  39.849 -12.841  1.00 82.20           N
ATOM   1553  CA  LEU   203     -24.071  41.250 -12.651  1.00 82.20           C
ATOM   1554  CB  LEU   203     -22.571  41.508 -12.433  1.00 82.20           C
ATOM   1555  CG  LEU   203     -21.957  40.643 -11.323  1.00 82.20           C
ATOM   1556  CD1 LEU   203     -20.462  40.934 -11.133  1.00 82.20           C
ATOM   1557  CD2 LEU   203     -22.772  40.726 -10.029  1.00 82.20           C
ATOM   1558  C   LEU   203     -24.445  42.090 -13.832  1.00 82.20           C
ATOM   1559  O   LEU   203     -24.403  41.681 -14.991  1.00 82.20           O
ATOM   1560  N   PRO   204     -24.826  43.296 -13.489  1.00146.57           N
ATOM   1561  CA  PRO   204     -25.126  44.304 -14.471  1.00146.57           C
ATOM   1562  CD  PRO   204     -25.604  43.479 -12.272  1.00146.57           C
ATOM   1563  CB  PRO   204     -25.964  45.360 -13.751  1.00146.57           C
ATOM   1564  CG  PRO   204     -26.615  44.591 -12.590  1.00146.57           C
ATOM   1565  C   PRO   204     -23.838  44.855 -14.998  1.00146.57           C
ATOM   1566  O   PRO   204     -22.800  44.644 -14.373  1.00146.57           O
ATOM   1567  N   ALA   205     -23.871  45.561 -16.144  1.00 23.99           N
ATOM   1568  CA  ALA   205     -22.658  46.104 -16.677  1.00 23.99           C
ATOM   1569  CB  ALA   205     -22.818  46.709 -18.084  1.00 23.99           C
ATOM   1570  C   ALA   205     -22.187  47.191 -15.763  1.00 23.99           C
ATOM   1571  O   ALA   205     -22.980  47.920 -15.171  1.00 23.99           O
ATOM   1572  N   GLY   206     -20.853  47.306 -15.623  1.00 21.05           N
ATOM   1573  CA  GLY   206     -20.266  48.339 -14.823  1.00 21.05           C
ATOM   1574  C   GLY   206     -19.872  47.765 -13.496  1.00 21.05           C
ATOM   1575  O   GLY   206     -18.987  48.296 -12.828  1.00 21.05           O
ATOM   1576  N   TRP   207     -20.512  46.653 -13.088  1.00 94.30           N
ATOM   1577  CA  TRP   207     -20.188  46.030 -11.836  1.00 94.30           C
ATOM   1578  CB  TRP   207     -21.260  45.028 -11.358  1.00 94.30           C
ATOM   1579  CG  TRP   207     -22.456  45.653 -10.679  1.00 94.30           C
ATOM   1580  CD2 TRP   207     -23.380  46.559 -11.302  1.00 94.30           C
ATOM   1581  CD1 TRP   207     -22.854  45.528  -9.380  1.00 94.30           C
ATOM   1582  NE1 TRP   207     -23.989  46.272  -9.162  1.00 94.30           N
ATOM   1583  CE2 TRP   207     -24.318  46.922 -10.332  1.00 94.30           C
ATOM   1584  CE3 TRP   207     -23.439  47.059 -12.570  1.00 94.30           C
ATOM   1585  CZ2 TRP   207     -25.336  47.786 -10.625  1.00 94.30           C
ATOM   1586  CZ3 TRP   207     -24.471  47.924 -12.859  1.00 94.30           C
ATOM   1587  CH2 TRP   207     -25.404  48.283 -11.907  1.00 94.30           C
ATOM   1588  C   TRP   207     -18.893  45.297 -11.986  1.00 94.30           C
ATOM   1589  O   TRP   207     -18.556  44.822 -13.070  1.00 94.30           O
ATOM   1590  N   ASN   208     -18.114  45.222 -10.888  1.00 72.18           N
ATOM   1591  CA  ASN   208     -16.866  44.519 -10.913  1.00 72.18           C
ATOM   1592  CB  ASN   208     -15.651  45.447 -10.751  1.00 72.18           C
ATOM   1593  CG  ASN   208     -14.398  44.668 -11.115  1.00 72.18           C
ATOM   1594  OD1 ASN   208     -14.022  43.713 -10.438  1.00 72.18           O
ATOM   1595  ND2 ASN   208     -13.728  45.088 -12.221  1.00 72.18           N
ATOM   1596  C   ASN   208     -16.890  43.566  -9.760  1.00 72.18           C
ATOM   1597  O   ASN   208     -17.533  43.835  -8.747  1.00 72.18           O
ATOM   1598  N   ILE   209     -16.223  42.401  -9.890  1.00 64.61           N
ATOM   1599  CA  ILE   209     -16.269  41.473  -8.800  1.00 64.61           C
ATOM   1600  CB  ILE   209     -17.260  40.372  -9.036  1.00 64.61           C
ATOM   1601  CG1 ILE   209     -17.433  39.508  -7.778  1.00 64.61           C
ATOM   1602  CG2 ILE   209     -16.825  39.593 -10.290  1.00 64.61           C
ATOM   1603  CD1 ILE   209     -18.626  38.558  -7.871  1.00 64.61           C
ATOM   1604  C   ILE   209     -14.930  40.835  -8.577  1.00 64.61           C
ATOM   1605  O   ILE   209     -14.206  40.524  -9.522  1.00 64.61           O
ATOM   1606  N   ALA   210     -14.567  40.649  -7.288  1.00 59.30           N
ATOM   1607  CA  ALA   210     -13.394  39.908  -6.915  1.00 59.30           C
ATOM   1608  CB  ALA   210     -12.589  40.555  -5.775  1.00 59.30           C
ATOM   1609  C   ALA   210     -13.968  38.633  -6.386  1.00 59.30           C
ATOM   1610  O   ALA   210     -14.729  38.659  -5.422  1.00 59.30           O
ATOM   1611  N   ASP   211     -13.604  37.485  -6.991  1.00111.83           N
ATOM   1612  CA  ASP   211     -14.298  36.255  -6.709  1.00111.83           C
ATOM   1613  CB  ASP   211     -15.410  36.090  -7.779  1.00111.83           C
ATOM   1614  CG  ASP   211     -15.940  34.671  -7.944  1.00111.83           C
ATOM   1615  OD1 ASP   211     -16.279  34.014  -6.931  1.00111.83           O
ATOM   1616  OD2 ASP   211     -16.044  34.234  -9.122  1.00111.83           O
ATOM   1617  C   ASP   211     -13.359  35.097  -6.826  1.00111.83           C
ATOM   1618  O   ASP   211     -12.244  35.246  -7.323  1.00111.83           O
ATOM   1619  N   ARG   212     -13.767  33.925  -6.294  1.00128.89           N
ATOM   1620  CA  ARG   212     -13.071  32.692  -6.526  1.00128.89           C
ATOM   1621  CB  ARG   212     -12.178  32.233  -5.368  1.00128.89           C
ATOM   1622  CG  ARG   212     -11.439  30.917  -5.636  1.00128.89           C
ATOM   1623  CD  ARG   212     -10.297  31.048  -6.646  1.00128.89           C
ATOM   1624  NE  ARG   212     -10.897  31.435  -7.954  1.00128.89           N
ATOM   1625  CZ  ARG   212     -11.192  30.485  -8.888  1.00128.89           C
ATOM   1626  NH1 ARG   212     -10.928  29.171  -8.630  1.00128.89           N
ATOM   1627  NH2 ARG   212     -11.747  30.849 -10.081  1.00128.89           N
ATOM   1628  C   ARG   212     -14.122  31.639  -6.722  1.00128.89           C
ATOM   1629  O   ARG   212     -14.979  31.433  -5.861  1.00128.89           O
ATOM   1630  N   SER   213     -14.073  30.943  -7.875  1.00 93.94           N
ATOM   1631  CA  SER   213     -15.020  29.920  -8.220  1.00 93.94           C
ATOM   1632  CB  SER   213     -15.139  29.706  -9.743  1.00 93.94           C
ATOM   1633  OG  SER   213     -15.494  30.913 -10.402  1.00 93.94           O
ATOM   1634  C   SER   213     -14.527  28.621  -7.664  1.00 93.94           C
ATOM   1635  O   SER   213     -13.380  28.503  -7.237  1.00 93.94           O
ATOM   1636  N   GLY   214     -15.411  27.602  -7.653  1.00 45.02           N
ATOM   1637  CA  GLY   214     -15.018  26.290  -7.231  1.00 45.02           C
ATOM   1638  C   GLY   214     -15.870  25.320  -7.981  1.00 45.02           C
ATOM   1639  O   GLY   214     -17.097  25.416  -7.968  1.00 45.02           O
ATOM   1640  N   ALA   215     -15.236  24.350  -8.670  1.00 62.88           N
ATOM   1641  CA  ALA   215     -16.052  23.416  -9.381  1.00 62.88           C
ATOM   1642  CB  ALA   215     -16.089  23.669 -10.900  1.00 62.88           C
ATOM   1643  C   ALA   215     -15.506  22.044  -9.187  1.00 62.88           C
ATOM   1644  O   ALA   215     -14.393  21.731  -9.613  1.00 62.88           O
ATOM   1645  N   GLY   216     -16.291  21.211  -8.486  1.00 70.45           N
ATOM   1646  CA  GLY   216     -16.070  19.808  -8.345  1.00 70.45           C
ATOM   1647  C   GLY   216     -16.432  19.269  -9.674  1.00 70.45           C
ATOM   1648  O   GLY   216     -15.987  18.197 -10.080  1.00 70.45           O
ATOM   1649  N   GLY   217     -17.310  20.029 -10.359  1.00 66.48           N
ATOM   1650  CA  GLY   217     -17.841  19.636 -11.622  1.00 66.48           C
ATOM   1651  C   GLY   217     -18.903  18.653 -11.316  1.00 66.48           C
ATOM   1652  O   GLY   217     -20.073  19.001 -11.152  1.00 66.48           O
ATOM   1653  N   PHE   218     -18.509  17.381 -11.231  1.00 46.34           N
ATOM   1654  CA  PHE   218     -19.482  16.375 -10.994  1.00 46.34           C
ATOM   1655  CB  PHE   218     -18.811  14.996 -10.879  1.00 46.34           C
ATOM   1656  CG  PHE   218     -17.926  14.857 -12.075  1.00 46.34           C
ATOM   1657  CD1 PHE   218     -16.644  15.353 -12.022  1.00 46.34           C
ATOM   1658  CD2 PHE   218     -18.356  14.254 -13.234  1.00 46.34           C
ATOM   1659  CE1 PHE   218     -15.797  15.253 -13.100  1.00 46.34           C
ATOM   1660  CE2 PHE   218     -17.511  14.152 -14.317  1.00 46.34           C
ATOM   1661  CZ  PHE   218     -16.230  14.649 -14.255  1.00 46.34           C
ATOM   1662  C   PHE   218     -20.140  16.678  -9.679  1.00 46.34           C
ATOM   1663  O   PHE   218     -21.363  16.790  -9.599  1.00 46.34           O
ATOM   1664  N   GLY   219     -19.331  16.842  -8.612  1.00 58.10           N
ATOM   1665  CA  GLY   219     -19.868  16.997  -7.288  1.00 58.10           C
ATOM   1666  C   GLY   219     -20.598  18.286  -7.028  1.00 58.10           C
ATOM   1667  O   GLY   219     -21.743  18.256  -6.581  1.00 58.10           O
ATOM   1668  N   ALA   220     -19.981  19.460  -7.293  1.00 59.44           N
ATOM   1669  CA  ALA   220     -20.669  20.672  -6.920  1.00 59.44           C
ATOM   1670  CB  ALA   220     -20.809  20.848  -5.398  1.00 59.44           C
ATOM   1671  C   ALA   220     -19.919  21.863  -7.430  1.00 59.44           C
ATOM   1672  O   ALA   220     -18.733  21.780  -7.736  1.00 59.44           O
ATOM   1673  N   ARG   221     -20.613  23.016  -7.549  1.00225.55           N
ATOM   1674  CA  ARG   221     -19.950  24.217  -7.969  1.00225.55           C
ATOM   1675  CB  ARG   221     -20.092  24.567  -9.458  1.00225.55           C
ATOM   1676  CG  ARG   221     -19.105  23.809 -10.350  1.00225.55           C
ATOM   1677  CD  ARG   221     -18.950  24.443 -11.733  1.00225.55           C
ATOM   1678  NE  ARG   221     -19.323  25.877 -11.576  1.00225.55           N
ATOM   1679  CZ  ARG   221     -18.554  26.873 -12.106  1.00225.55           C
ATOM   1680  NH1 ARG   221     -17.393  26.569 -12.755  1.00225.55           N
ATOM   1681  NH2 ARG   221     -18.953  28.174 -11.986  1.00225.55           N
ATOM   1682  C   ARG   221     -20.458  25.360  -7.152  1.00225.55           C
ATOM   1683  O   ARG   221     -21.587  25.343  -6.664  1.00225.55           O
ATOM   1684  N   SER   222     -19.604  26.388  -6.965  1.00 53.86           N
ATOM   1685  CA  SER   222     -19.976  27.508  -6.153  1.00 53.86           C
ATOM   1686  CB  SER   222     -19.807  27.241  -4.647  1.00 53.86           C
ATOM   1687  OG  SER   222     -18.454  26.916  -4.371  1.00 53.86           O
ATOM   1688  C   SER   222     -19.098  28.664  -6.504  1.00 53.86           C
ATOM   1689  O   SER   222     -18.133  28.528  -7.258  1.00 53.86           O
ATOM   1690  N   ILE   223     -19.454  29.851  -5.970  1.00123.02           N
ATOM   1691  CA  ILE   223     -18.745  31.068  -6.236  1.00123.02           C
ATOM   1692  CB  ILE   223     -19.405  31.794  -7.369  1.00123.02           C
ATOM   1693  CG1 ILE   223     -19.323  30.944  -8.638  1.00123.02           C
ATOM   1694  CG2 ILE   223     -18.795  33.184  -7.523  1.00123.02           C
ATOM   1695  CD1 ILE   223     -17.901  30.617  -9.057  1.00123.02           C
ATOM   1696  C   ILE   223     -18.869  31.932  -5.012  1.00123.02           C
ATOM   1697  O   ILE   223     -19.887  31.882  -4.326  1.00123.02           O
ATOM   1698  N   THR   224     -17.831  32.741  -4.692  1.00125.74           N
ATOM   1699  CA  THR   224     -17.920  33.628  -3.556  1.00125.74           C
ATOM   1700  CB  THR   224     -17.253  33.094  -2.321  1.00125.74           C
ATOM   1701  OG1 THR   224     -17.593  33.896  -1.202  1.00125.74           O
ATOM   1702  CG2 THR   224     -15.728  33.107  -2.525  1.00125.74           C
ATOM   1703  C   THR   224     -17.205  34.895  -3.909  1.00125.74           C
ATOM   1704  O   THR   224     -16.167  34.863  -4.566  1.00125.74           O
ATOM   1705  N   ALA   225     -17.707  36.067  -3.468  1.00 75.93           N
ATOM   1706  CA  ALA   225     -17.005  37.220  -3.940  1.00 75.93           C
ATOM   1707  CB  ALA   225     -17.094  37.310  -5.473  1.00 75.93           C
ATOM   1708  C   ALA   225     -17.612  38.477  -3.410  1.00 75.93           C
ATOM   1709  O   ALA   225     -18.582  38.471  -2.652  1.00 75.93           O
ATOM   1710  N   VAL   226     -16.969  39.604  -3.781  1.00101.20           N
ATOM   1711  CA  VAL   226     -17.422  40.908  -3.405  1.00101.20           C
ATOM   1712  CB  VAL   226     -16.379  41.692  -2.659  1.00101.20           C
ATOM   1713  CG1 VAL   226     -15.139  41.859  -3.559  1.00101.20           C
ATOM   1714  CG2 VAL   226     -16.997  43.020  -2.190  1.00101.20           C
ATOM   1715  C   VAL   226     -17.728  41.637  -4.669  1.00101.20           C
ATOM   1716  O   VAL   226     -16.940  41.616  -5.615  1.00101.20           O
ATOM   1717  N   VAL   227     -18.895  42.304  -4.737  1.00108.99           N
ATOM   1718  CA  VAL   227     -19.127  42.969  -5.978  1.00108.99           C
ATOM   1719  CB  VAL   227     -20.306  42.481  -6.757  1.00108.99           C
ATOM   1720  CG1 VAL   227     -21.524  43.330  -6.381  1.00108.99           C
ATOM   1721  CG2 VAL   227     -19.946  42.509  -8.248  1.00108.99           C
ATOM   1722  C   VAL   227     -19.347  44.411  -5.705  1.00108.99           C
ATOM   1723  O   VAL   227     -19.919  44.793  -4.684  1.00108.99           O
ATOM   1724  N   TRP   228     -18.863  45.250  -6.635  1.00 55.67           N
ATOM   1725  CA  TRP   228     -19.036  46.660  -6.527  1.00 55.67           C
ATOM   1726  CB  TRP   228     -17.741  47.455  -6.756  1.00 55.67           C
ATOM   1727  CG  TRP   228     -16.752  47.326  -5.626  1.00 55.67           C
ATOM   1728  CD2 TRP   228     -16.642  48.281  -4.561  1.00 55.67           C
ATOM   1729  CD1 TRP   228     -15.826  46.357  -5.378  1.00 55.67           C
ATOM   1730  NE1 TRP   228     -15.150  46.643  -4.214  1.00 55.67           N
ATOM   1731  CE2 TRP   228     -15.641  47.827  -3.703  1.00 55.67           C
ATOM   1732  CE3 TRP   228     -17.319  49.440  -4.319  1.00 55.67           C
ATOM   1733  CZ2 TRP   228     -15.304  48.529  -2.580  1.00 55.67           C
ATOM   1734  CZ3 TRP   228     -16.974  50.149  -3.190  1.00 55.67           C
ATOM   1735  CH2 TRP   228     -15.987  49.701  -2.338  1.00 55.67           C
ATOM   1736  C   TRP   228     -19.994  47.034  -7.598  1.00 55.67           C
ATOM   1737  O   TRP   228     -19.903  46.558  -8.730  1.00 55.67           O
ATOM   1738  N   SER   229     -20.961  47.892  -7.241  1.00 86.08           N
ATOM   1739  CA  SER   229     -21.953  48.330  -8.168  1.00 86.08           C
ATOM   1740  CB  SER   229     -23.347  48.430  -7.525  1.00 86.08           C
ATOM   1741  OG  SER   229     -24.251  49.072  -8.412  1.00 86.08           O
ATOM   1742  C   SER   229     -21.564  49.707  -8.604  1.00 86.08           C
ATOM   1743  O   SER   229     -20.822  50.407  -7.916  1.00 86.08           O
ATOM   1744  N   GLU   230     -22.063  50.121  -9.784  1.00 73.44           N
ATOM   1745  CA  GLU   230     -21.783  51.421 -10.324  1.00 73.44           C
ATOM   1746  CB  GLU   230     -22.406  51.654 -11.708  1.00 73.44           C
ATOM   1747  CG  GLU   230     -21.640  50.962 -12.834  1.00 73.44           C
ATOM   1748  CD  GLU   230     -20.336  51.725 -13.033  1.00 73.44           C
ATOM   1749  OE1 GLU   230     -20.134  52.749 -12.326  1.00 73.44           O
ATOM   1750  OE2 GLU   230     -19.526  51.294 -13.896  1.00 73.44           O
ATOM   1751  C   GLU   230     -22.360  52.433  -9.391  1.00 73.44           C
ATOM   1752  O   GLU   230     -21.835  53.536  -9.250  1.00 73.44           O
ATOM   1753  N   HIS   231     -23.469  52.059  -8.730  1.00104.61           N
ATOM   1754  CA  HIS   231     -24.187  52.890  -7.807  1.00104.61           C
ATOM   1755  ND1 HIS   231     -27.393  53.921  -7.217  1.00104.61           N
ATOM   1756  CG  HIS   231     -26.365  53.249  -6.594  1.00104.61           C
ATOM   1757  CB  HIS   231     -25.483  52.251  -7.283  1.00104.61           C
ATOM   1758  NE2 HIS   231     -27.338  54.648  -5.115  1.00104.61           N
ATOM   1759  CD2 HIS   231     -26.345  53.704  -5.311  1.00104.61           C
ATOM   1760  CE1 HIS   231     -27.941  54.744  -6.286  1.00104.61           C
ATOM   1761  C   HIS   231     -23.293  53.152  -6.633  1.00104.61           C
ATOM   1762  O   HIS   231     -23.528  54.079  -5.859  1.00104.61           O
ATOM   1763  N   GLN   232     -22.220  52.344  -6.506  1.00124.72           N
ATOM   1764  CA  GLN   232     -21.285  52.375  -5.415  1.00124.72           C
ATOM   1765  CB  GLN   232     -20.905  53.791  -4.956  1.00124.72           C
ATOM   1766  CG  GLN   232     -20.094  54.578  -5.983  1.00124.72           C
ATOM   1767  CD  GLN   232     -19.731  55.895  -5.323  1.00124.72           C
ATOM   1768  OE1 GLN   232     -19.993  56.096  -4.138  1.00124.72           O
ATOM   1769  NE2 GLN   232     -19.107  56.817  -6.105  1.00124.72           N
ATOM   1770  C   GLN   232     -21.816  51.655  -4.218  1.00124.72           C
ATOM   1771  O   GLN   232     -21.366  51.902  -3.101  1.00124.72           O
ATOM   1772  N   ALA   233     -22.769  50.722  -4.411  1.00 76.95           N
ATOM   1773  CA  ALA   233     -23.188  49.932  -3.289  1.00 76.95           C
ATOM   1774  CB  ALA   233     -24.689  49.590  -3.293  1.00 76.95           C
ATOM   1775  C   ALA   233     -22.425  48.640  -3.363  1.00 76.95           C
ATOM   1776  O   ALA   233     -22.354  47.999  -4.413  1.00 76.95           O
ATOM   1777  N   PRO   234     -21.771  48.320  -2.271  1.00174.26           N
ATOM   1778  CA  PRO   234     -21.028  47.081  -2.176  1.00174.26           C
ATOM   1779  CD  PRO   234     -21.075  49.405  -1.595  1.00174.26           C
ATOM   1780  CB  PRO   234     -19.850  47.357  -1.243  1.00174.26           C
ATOM   1781  CG  PRO   234     -19.665  48.879  -1.299  1.00174.26           C
ATOM   1782  C   PRO   234     -21.861  45.940  -1.664  1.00174.26           C
ATOM   1783  O   PRO   234     -22.816  46.182  -0.925  1.00174.26           O
ATOM   1784  N   ILE   235     -21.501  44.686  -2.017  1.00119.64           N
ATOM   1785  CA  ILE   235     -22.228  43.544  -1.536  1.00119.64           C
ATOM   1786  CB  ILE   235     -23.371  43.208  -2.446  1.00119.64           C
ATOM   1787  CG1 ILE   235     -24.316  42.192  -1.811  1.00119.64           C
ATOM   1788  CG2 ILE   235     -22.788  42.736  -3.786  1.00119.64           C
ATOM   1789  CD1 ILE   235     -25.579  41.998  -2.643  1.00119.64           C
ATOM   1790  C   ILE   235     -21.307  42.358  -1.545  1.00119.64           C
ATOM   1791  O   ILE   235     -20.403  42.273  -2.373  1.00119.64           O
ATOM   1792  N   ILE   236     -21.525  41.391  -0.633  1.00108.17           N
ATOM   1793  CA  ILE   236     -20.732  40.194  -0.631  1.00108.17           C
ATOM   1794  CB  ILE   236     -20.068  39.923   0.685  1.00108.17           C
ATOM   1795  CG1 ILE   236     -21.113  39.725   1.791  1.00108.17           C
ATOM   1796  CG2 ILE   236     -19.090  41.078   0.961  1.00108.17           C
ATOM   1797  CD1 ILE   236     -20.506  39.202   3.092  1.00108.17           C
ATOM   1798  C   ILE   236     -21.680  39.083  -0.955  1.00108.17           C
ATOM   1799  O   ILE   236     -22.856  39.151  -0.602  1.00108.17           O
ATOM   1800  N   VAL   237     -21.208  38.062  -1.701  1.00 48.00           N
ATOM   1801  CA  VAL   237     -22.101  37.014  -2.103  1.00 48.00           C
ATOM   1802  CB  VAL   237     -22.651  37.225  -3.482  1.00 48.00           C
ATOM   1803  CG1 VAL   237     -23.476  35.993  -3.882  1.00 48.00           C
ATOM   1804  CG2 VAL   237     -23.456  38.535  -3.495  1.00 48.00           C
ATOM   1805  C   VAL   237     -21.374  35.708  -2.119  1.00 48.00           C
ATOM   1806  O   VAL   237     -20.170  35.652  -2.362  1.00 48.00           O
ATOM   1807  N   SER   238     -22.108  34.609  -1.842  1.00 58.40           N
ATOM   1808  CA  SER   238     -21.535  33.297  -1.863  1.00 58.40           C
ATOM   1809  CB  SER   238     -20.935  32.913  -0.513  1.00 58.40           C
ATOM   1810  OG  SER   238     -21.963  32.929   0.466  1.00 58.40           O
ATOM   1811  C   SER   238     -22.645  32.326  -2.101  1.00 58.40           C
ATOM   1812  O   SER   238     -23.701  32.432  -1.481  1.00 58.40           O
ATOM   1813  N   ILE   239     -22.445  31.358  -3.017  1.00101.74           N
ATOM   1814  CA  ILE   239     -23.454  30.360  -3.224  1.00101.74           C
ATOM   1815  CB  ILE   239     -24.426  30.707  -4.306  1.00101.74           C
ATOM   1816  CG1 ILE   239     -25.614  29.732  -4.299  1.00101.74           C
ATOM   1817  CG2 ILE   239     -23.649  30.739  -5.628  1.00101.74           C
ATOM   1818  CD1 ILE   239     -26.774  30.185  -5.184  1.00101.74           C
ATOM   1819  C   ILE   239     -22.778  29.089  -3.629  1.00101.74           C
ATOM   1820  O   ILE   239     -21.805  29.110  -4.381  1.00101.74           O
ATOM   1821  N   TYR   240     -23.294  27.944  -3.137  1.00106.40           N
ATOM   1822  CA  TYR   240     -22.760  26.646  -3.444  1.00106.40           C
ATOM   1823  CB  TYR   240     -22.194  25.915  -2.218  1.00106.40           C
ATOM   1824  CG  TYR   240     -20.984  26.619  -1.716  1.00106.40           C
ATOM   1825  CD1 TYR   240     -21.090  27.865  -1.145  1.00106.40           C
ATOM   1826  CD2 TYR   240     -19.751  26.011  -1.783  1.00106.40           C
ATOM   1827  CE1 TYR   240     -19.971  28.505  -0.670  1.00106.40           C
ATOM   1828  CE2 TYR   240     -18.627  26.645  -1.309  1.00106.40           C
ATOM   1829  CZ  TYR   240     -18.741  27.898  -0.753  1.00106.40           C
ATOM   1830  OH  TYR   240     -17.599  28.563  -0.261  1.00106.40           O
ATOM   1831  C   TYR   240     -23.913  25.802  -3.871  1.00106.40           C
ATOM   1832  O   TYR   240     -24.990  25.895  -3.284  1.00106.40           O
ATOM   1833  N   LEU   241     -23.732  24.959  -4.908  1.00167.28           N
ATOM   1834  CA  LEU   241     -24.840  24.130  -5.282  1.00167.28           C
ATOM   1835  CB  LEU   241     -25.558  24.592  -6.562  1.00167.28           C
ATOM   1836  CG  LEU   241     -26.184  25.996  -6.463  1.00167.28           C
ATOM   1837  CD1 LEU   241     -27.024  26.336  -7.705  1.00167.28           C
ATOM   1838  CD2 LEU   241     -26.972  26.154  -5.160  1.00167.28           C
ATOM   1839  C   LEU   241     -24.358  22.735  -5.522  1.00167.28           C
ATOM   1840  O   LEU   241     -23.351  22.512  -6.193  1.00167.28           O
ATOM   1841  N   ALA   242     -25.070  21.748  -4.945  1.00 49.44           N
ATOM   1842  CA  ALA   242     -24.740  20.379  -5.201  1.00 49.44           C
ATOM   1843  CB  ALA   242     -25.354  19.390  -4.196  1.00 49.44           C
ATOM   1844  C   ALA   242     -25.331  20.086  -6.539  1.00 49.44           C
ATOM   1845  O   ALA   242     -26.416  20.571  -6.857  1.00 49.44           O
ATOM   1846  N   GLN   243     -24.632  19.273  -7.355  1.00109.19           N
ATOM   1847  CA  GLN   243     -25.085  19.012  -8.692  1.00109.19           C
ATOM   1848  CB  GLN   243     -24.088  19.458  -9.769  1.00109.19           C
ATOM   1849  CG  GLN   243     -23.681  20.923  -9.716  1.00109.19           C
ATOM   1850  CD  GLN   243     -22.503  21.091 -10.667  1.00109.19           C
ATOM   1851  OE1 GLN   243     -22.622  20.867 -11.870  1.00109.19           O
ATOM   1852  NE2 GLN   243     -21.327  21.486 -10.109  1.00109.19           N
ATOM   1853  C   GLN   243     -25.089  17.540  -8.884  1.00109.19           C
ATOM   1854  O   GLN   243     -24.576  16.789  -8.058  1.00109.19           O
ATOM   1855  N   THR   244     -25.699  17.093  -9.996  1.00 97.74           N
ATOM   1856  CA  THR   244     -25.560  15.716 -10.339  1.00 97.74           C
ATOM   1857  CB  THR   244     -26.513  15.264 -11.409  1.00 97.74           C
ATOM   1858  OG1 THR   244     -26.416  13.860 -11.602  1.00 97.74           O
ATOM   1859  CG2 THR   244     -26.184  16.008 -12.712  1.00 97.74           C
ATOM   1860  C   THR   244     -24.176  15.665 -10.889  1.00 97.74           C
ATOM   1861  O   THR   244     -23.681  16.673 -11.397  1.00 97.74           O
ATOM   1862  N   GLN   245     -23.489  14.513 -10.795  1.00149.51           N
ATOM   1863  CA  GLN   245     -22.147  14.583 -11.272  1.00149.51           C
ATOM   1864  CB  GLN   245     -21.264  13.363 -10.942  1.00149.51           C
ATOM   1865  CG  GLN   245     -21.647  12.065 -11.648  1.00149.51           C
ATOM   1866  CD  GLN   245     -20.607  11.027 -11.250  1.00149.51           C
ATOM   1867  OE1 GLN   245     -20.630   9.889 -11.717  1.00149.51           O
ATOM   1868  NE2 GLN   245     -19.660  11.436 -10.363  1.00149.51           N
ATOM   1869  C   GLN   245     -22.201  14.743 -12.747  1.00149.51           C
ATOM   1870  O   GLN   245     -22.693  13.876 -13.468  1.00149.51           O
ATOM   1871  N   ALA   246     -21.708  15.905 -13.206  1.00323.72           N
ATOM   1872  CA  ALA   246     -21.628  16.222 -14.594  1.00323.72           C
ATOM   1873  CB  ALA   246     -22.844  15.775 -15.426  1.00323.72           C
ATOM   1874  C   ALA   246     -21.585  17.699 -14.659  1.00323.72           C
ATOM   1875  O   ALA   246     -21.941  18.372 -13.693  1.00323.72           O
ATOM   1876  N   SER   247     -21.131  18.258 -15.792  1.00167.98           N
ATOM   1877  CA  SER   247     -21.200  19.680 -15.819  1.00167.98           C
ATOM   1878  CB  SER   247     -20.595  20.309 -17.085  1.00167.98           C
ATOM   1879  OG  SER   247     -19.209  20.008 -17.152  1.00167.98           O
ATOM   1880  C   SER   247     -22.662  19.949 -15.815  1.00167.98           C
ATOM   1881  O   SER   247     -23.349  19.704 -16.805  1.00167.98           O
ATOM   1882  N   MET   248     -23.179  20.455 -14.683  1.00 97.46           N
ATOM   1883  CA  MET   248     -24.586  20.675 -14.624  1.00 97.46           C
ATOM   1884  CB  MET   248     -25.159  20.521 -13.203  1.00 97.46           C
ATOM   1885  CG  MET   248     -26.688  20.518 -13.124  1.00 97.46           C
ATOM   1886  SD  MET   248     -27.339  20.308 -11.438  1.00 97.46           S
ATOM   1887  CE  MET   248     -29.023  19.867 -11.944  1.00 97.46           C
ATOM   1888  C   MET   248     -24.786  22.082 -15.046  1.00 97.46           C
ATOM   1889  O   MET   248     -24.417  23.013 -14.334  1.00 97.46           O
ATOM   1890  N   GLU   249     -25.373  22.266 -16.237  1.00 64.28           N
ATOM   1891  CA  GLU   249     -25.613  23.590 -16.709  1.00 64.28           C
ATOM   1892  CB  GLU   249     -26.272  23.614 -18.098  1.00 64.28           C
ATOM   1893  CG  GLU   249     -25.361  23.143 -19.235  1.00 64.28           C
ATOM   1894  CD  GLU   249     -24.618  24.355 -19.786  1.00 64.28           C
ATOM   1895  OE1 GLU   249     -25.282  25.405 -20.003  1.00 64.28           O
ATOM   1896  OE2 GLU   249     -23.381  24.248 -19.997  1.00 64.28           O
ATOM   1897  C   GLU   249     -26.582  24.174 -15.743  1.00 64.28           C
ATOM   1898  O   GLU   249     -26.517  25.352 -15.400  1.00 64.28           O
ATOM   1899  N   GLU   250     -27.500  23.322 -15.259  1.00 79.52           N
ATOM   1900  CA  GLU   250     -28.551  23.745 -14.384  1.00 79.52           C
ATOM   1901  CB  GLU   250     -29.532  22.605 -14.060  1.00 79.52           C
ATOM   1902  CG  GLU   250     -30.807  23.063 -13.349  1.00 79.52           C
ATOM   1903  CD  GLU   250     -31.741  21.866 -13.281  1.00 79.52           C
ATOM   1904  OE1 GLU   250     -31.506  20.978 -12.420  1.00 79.52           O
ATOM   1905  OE2 GLU   250     -32.698  21.818 -14.102  1.00 79.52           O
ATOM   1906  C   GLU   250     -27.989  24.271 -13.099  1.00 79.52           C
ATOM   1907  O   GLU   250     -28.464  25.285 -12.590  1.00 79.52           O
ATOM   1908  N   ARG   251     -26.960  23.609 -12.532  1.00151.69           N
ATOM   1909  CA  ARG   251     -26.453  24.073 -11.271  1.00151.69           C
ATOM   1910  CB  ARG   251     -25.285  23.252 -10.707  1.00151.69           C
ATOM   1911  CG  ARG   251     -24.922  23.721  -9.298  1.00151.69           C
ATOM   1912  CD  ARG   251     -23.425  23.762  -8.995  1.00151.69           C
ATOM   1913  NE  ARG   251     -22.997  25.186  -9.065  1.00151.69           N
ATOM   1914  CZ  ARG   251     -22.673  25.730 -10.272  1.00151.69           C
ATOM   1915  NH1 ARG   251     -22.729  24.961 -11.396  1.00151.69           N
ATOM   1916  NH2 ARG   251     -22.281  27.034 -10.360  1.00151.69           N
ATOM   1917  C   ARG   251     -25.899  25.443 -11.458  1.00151.69           C
ATOM   1918  O   ARG   251     -26.140  26.333 -10.644  1.00151.69           O
ATOM   1919  N   ASN   252     -25.130  25.636 -12.544  1.00 83.33           N
ATOM   1920  CA  ASN   252     -24.499  26.894 -12.821  1.00 83.33           C
ATOM   1921  CB  ASN   252     -23.591  26.823 -14.066  1.00 83.33           C
ATOM   1922  CG  ASN   252     -22.843  28.141 -14.224  1.00 83.33           C
ATOM   1923  OD1 ASN   252     -23.165  28.947 -15.096  1.00 83.33           O
ATOM   1924  ND2 ASN   252     -21.819  28.374 -13.359  1.00 83.33           N
ATOM   1925  C   ASN   252     -25.564  27.916 -13.073  1.00 83.33           C
ATOM   1926  O   ASN   252     -25.472  29.053 -12.612  1.00 83.33           O
ATOM   1927  N   ASP   253     -26.627  27.515 -13.795  1.00 81.68           N
ATOM   1928  CA  ASP   253     -27.697  28.400 -14.163  1.00 81.68           C
ATOM   1929  CB  ASP   253     -28.769  27.668 -14.998  1.00 81.68           C
ATOM   1930  CG  ASP   253     -29.807  28.639 -15.544  1.00 81.68           C
ATOM   1931  OD1 ASP   253     -29.901  29.788 -15.039  1.00 81.68           O
ATOM   1932  OD2 ASP   253     -30.536  28.227 -16.486  1.00 81.68           O
ATOM   1933  C   ASP   253     -28.348  28.911 -12.912  1.00 81.68           C
ATOM   1934  O   ASP   253     -28.735  30.074 -12.812  1.00 81.68           O
ATOM   1935  N   ALA   254     -28.473  28.051 -11.894  1.00 45.79           N
ATOM   1936  CA  ALA   254     -29.159  28.455 -10.706  1.00 45.79           C
ATOM   1937  CB  ALA   254     -29.234  27.334  -9.654  1.00 45.79           C
ATOM   1938  C   ALA   254     -28.463  29.616 -10.078  1.00 45.79           C
ATOM   1939  O   ALA   254     -29.120  30.571  -9.666  1.00 45.79           O
ATOM   1940  N   ILE   255     -27.119  29.589  -9.979  1.00129.29           N
ATOM   1941  CA  ILE   255     -26.510  30.701  -9.314  1.00129.29           C
ATOM   1942  CB  ILE   255     -25.087  30.576  -8.898  1.00129.29           C
ATOM   1943  CG1 ILE   255     -24.851  29.314  -8.055  1.00129.29           C
ATOM   1944  CG2 ILE   255     -24.828  31.855  -8.083  1.00129.29           C
ATOM   1945  CD1 ILE   255     -24.919  28.032  -8.875  1.00129.29           C
ATOM   1946  C   ILE   255     -26.634  31.940 -10.142  1.00129.29           C
ATOM   1947  O   ILE   255     -26.786  33.031  -9.600  1.00129.29           O
ATOM   1948  N   VAL   256     -26.534  31.833 -11.480  1.00103.36           N
ATOM   1949  CA  VAL   256     -26.629  33.038 -12.253  1.00103.36           C
ATOM   1950  CB  VAL   256     -26.420  32.862 -13.734  1.00103.36           C
ATOM   1951  CG1 VAL   256     -25.002  32.312 -13.962  1.00103.36           C
ATOM   1952  CG2 VAL   256     -27.544  32.006 -14.332  1.00103.36           C
ATOM   1953  C   VAL   256     -27.983  33.639 -12.025  1.00103.36           C
ATOM   1954  O   VAL   256     -28.127  34.860 -11.980  1.00103.36           O
ATOM   1955  N   LYS   257     -29.021  32.796 -11.882  1.00102.34           N
ATOM   1956  CA  LYS   257     -30.346  33.301 -11.669  1.00102.34           C
ATOM   1957  CB  LYS   257     -31.392  32.177 -11.563  1.00102.34           C
ATOM   1958  CG  LYS   257     -32.840  32.669 -11.602  1.00102.34           C
ATOM   1959  CD  LYS   257     -33.292  33.102 -12.996  1.00102.34           C
ATOM   1960  CE  LYS   257     -32.469  34.255 -13.572  1.00102.34           C
ATOM   1961  NZ  LYS   257     -32.923  34.561 -14.946  1.00102.34           N
ATOM   1962  C   LYS   257     -30.398  34.059 -10.374  1.00102.34           C
ATOM   1963  O   LYS   257     -30.923  35.171 -10.323  1.00102.34           O
ATOM   1964  N   ILE   258     -29.849  33.476  -9.289  1.00 89.07           N
ATOM   1965  CA  ILE   258     -29.892  34.118  -8.007  1.00 89.07           C
ATOM   1966  CB  ILE   258     -29.388  33.269  -6.876  1.00 89.07           C
ATOM   1967  CG1 ILE   258     -29.695  33.968  -5.542  1.00 89.07           C
ATOM   1968  CG2 ILE   258     -27.898  32.976  -7.099  1.00 89.07           C
ATOM   1969  CD1 ILE   258     -29.510  33.074  -4.317  1.00 89.07           C
ATOM   1970  C   ILE   258     -29.079  35.371  -8.040  1.00 89.07           C
ATOM   1971  O   ILE   258     -29.487  36.395  -7.496  1.00 89.07           O
ATOM   1972  N   GLY   259     -27.903  35.336  -8.690  1.00 30.22           N
ATOM   1973  CA  GLY   259     -27.061  36.497  -8.687  1.00 30.22           C
ATOM   1974  C   GLY   259     -27.816  37.629  -9.313  1.00 30.22           C
ATOM   1975  O   GLY   259     -27.765  38.764  -8.844  1.00 30.22           O
ATOM   1976  N   HIS   260     -28.533  37.332 -10.410  1.00103.88           N
ATOM   1977  CA  HIS   260     -29.263  38.311 -11.161  1.00103.88           C
ATOM   1978  ND1 HIS   260     -29.870  39.297 -14.350  1.00103.88           N
ATOM   1979  CG  HIS   260     -30.558  38.642 -13.352  1.00103.88           C
ATOM   1980  CB  HIS   260     -29.925  37.673 -12.398  1.00103.88           C
ATOM   1981  NE2 HIS   260     -31.993  39.939 -14.513  1.00103.88           N
ATOM   1982  CD2 HIS   260     -31.853  39.046 -13.465  1.00103.88           C
ATOM   1983  CE1 HIS   260     -30.777  40.057 -15.014  1.00103.88           C
ATOM   1984  C   HIS   260     -30.344  38.903 -10.306  1.00103.88           C
ATOM   1985  O   HIS   260     -30.512  40.121 -10.260  1.00103.88           O
ATOM   1986  N   SER   261     -31.094  38.055  -9.579  1.00 32.27           N
ATOM   1987  CA  SER   261     -32.213  38.525  -8.812  1.00 32.27           C
ATOM   1988  CB  SER   261     -32.985  37.381  -8.135  1.00 32.27           C
ATOM   1989  OG  SER   261     -33.608  36.575  -9.123  1.00 32.27           O
ATOM   1990  C   SER   261     -31.758  39.472  -7.747  1.00 32.27           C
ATOM   1991  O   SER   261     -32.386  40.505  -7.520  1.00 32.27           O
ATOM   1992  N   ILE   262     -30.655  39.137  -7.055  1.00 95.58           N
ATOM   1993  CA  ILE   262     -30.166  39.965  -5.990  1.00 95.58           C
ATOM   1994  CB  ILE   262     -29.062  39.314  -5.208  1.00 95.58           C
ATOM   1995  CG1 ILE   262     -27.843  39.040  -6.104  1.00 95.58           C
ATOM   1996  CG2 ILE   262     -29.642  38.057  -4.537  1.00 95.58           C
ATOM   1997  CD1 ILE   262     -26.599  38.609  -5.326  1.00 95.58           C
ATOM   1998  C   ILE   262     -29.666  41.266  -6.528  1.00 95.58           C
ATOM   1999  O   ILE   262     -29.955  42.325  -5.972  1.00 95.58           O
ATOM   2000  N   PHE   263     -28.907  41.232  -7.639  1.00167.02           N
ATOM   2001  CA  PHE   263     -28.363  42.456  -8.152  1.00167.02           C
ATOM   2002  CB  PHE   263     -27.363  42.280  -9.303  1.00167.02           C
ATOM   2003  CG  PHE   263     -26.108  42.009  -8.568  1.00167.02           C
ATOM   2004  CD1 PHE   263     -25.425  43.078  -8.045  1.00167.02           C
ATOM   2005  CD2 PHE   263     -25.647  40.734  -8.351  1.00167.02           C
ATOM   2006  CE1 PHE   263     -24.269  42.881  -7.339  1.00167.02           C
ATOM   2007  CE2 PHE   263     -24.487  40.535  -7.642  1.00167.02           C
ATOM   2008  CZ  PHE   263     -23.795  41.609  -7.139  1.00167.02           C
ATOM   2009  C   PHE   263     -29.459  43.366  -8.571  1.00167.02           C
ATOM   2010  O   PHE   263     -29.396  44.570  -8.323  1.00167.02           O
ATOM   2011  N   ASP   264     -30.500  42.802  -9.202  1.00 38.69           N
ATOM   2012  CA  ASP   264     -31.591  43.591  -9.686  1.00 38.69           C
ATOM   2013  CB  ASP   264     -32.710  42.738 -10.315  1.00 38.69           C
ATOM   2014  CG  ASP   264     -32.190  42.056 -11.574  1.00 38.69           C
ATOM   2015  OD1 ASP   264     -31.029  42.333 -11.975  1.00 38.69           O
ATOM   2016  OD2 ASP   264     -32.960  41.244 -12.154  1.00 38.69           O
ATOM   2017  C   ASP   264     -32.223  44.283  -8.521  1.00 38.69           C
ATOM   2018  O   ASP   264     -32.576  45.458  -8.604  1.00 38.69           O
ATOM   2019  N   VAL   265     -32.378  43.568  -7.393  1.00 31.07           N
ATOM   2020  CA  VAL   265     -33.051  44.137  -6.263  1.00 31.07           C
ATOM   2021  CB  VAL   265     -33.148  43.184  -5.111  1.00 31.07           C
ATOM   2022  CG1 VAL   265     -33.760  43.921  -3.907  1.00 31.07           C
ATOM   2023  CG2 VAL   265     -33.954  41.961  -5.577  1.00 31.07           C
ATOM   2024  C   VAL   265     -32.306  45.339  -5.790  1.00 31.07           C
ATOM   2025  O   VAL   265     -32.893  46.397  -5.568  1.00 31.07           O
ATOM   2026  N   TYR   266     -30.980  45.204  -5.630  1.00 66.05           N
ATOM   2027  CA  TYR   266     -30.181  46.286  -5.140  1.00 66.05           C
ATOM   2028  CB  TYR   266     -28.725  45.886  -4.855  1.00 66.05           C
ATOM   2029  CG  TYR   266     -28.684  45.070  -3.606  1.00 66.05           C
ATOM   2030  CD1 TYR   266     -28.901  45.676  -2.389  1.00 66.05           C
ATOM   2031  CD2 TYR   266     -28.406  43.722  -3.634  1.00 66.05           C
ATOM   2032  CE1 TYR   266     -28.854  44.952  -1.221  1.00 66.05           C
ATOM   2033  CE2 TYR   266     -28.356  42.991  -2.468  1.00 66.05           C
ATOM   2034  CZ  TYR   266     -28.583  43.606  -1.258  1.00 66.05           C
ATOM   2035  OH  TYR   266     -28.534  42.867  -0.056  1.00 66.05           O
ATOM   2036  C   TYR   266     -30.162  47.424  -6.117  1.00 66.05           C
ATOM   2037  O   TYR   266     -30.217  48.585  -5.717  1.00 66.05           O
ATOM   2038  N   THR   267     -30.068  47.123  -7.426  1.00105.23           N
ATOM   2039  CA  THR   267     -29.929  48.136  -8.438  1.00105.23           C
ATOM   2040  CB  THR   267     -29.692  47.585  -9.816  1.00105.23           C
ATOM   2041  OG1 THR   267     -29.345  48.638 -10.704  1.00105.23           O
ATOM   2042  CG2 THR   267     -30.967  46.882 -10.312  1.00105.23           C
ATOM   2043  C   THR   267     -31.141  49.003  -8.523  1.00105.23           C
ATOM   2044  O   THR   267     -31.025  50.211  -8.719  1.00105.23           O
ATOM   2045  N   SER   268     -32.339  48.416  -8.367  1.00116.50           N
ATOM   2046  CA  SER   268     -33.545  49.165  -8.572  1.00116.50           C
ATOM   2047  CB  SER   268     -34.829  48.363  -8.291  1.00116.50           C
ATOM   2048  OG  SER   268     -34.902  48.005  -6.919  1.00116.50           O
ATOM   2049  C   SER   268     -33.562  50.374  -7.698  1.00116.50           C
ATOM   2050  O   SER   268     -32.978  50.401  -6.616  1.00116.50           O
ATOM   2051  N   GLN   269     -34.227  51.430  -8.203  1.00203.93           N
ATOM   2052  CA  GLN   269     -34.392  52.665  -7.501  1.00203.93           C
ATOM   2053  CB  GLN   269     -33.858  53.890  -8.265  1.00203.93           C
ATOM   2054  CG  GLN   269     -32.341  53.880  -8.470  1.00203.93           C
ATOM   2055  CD  GLN   269     -31.965  55.090  -9.315  1.00203.93           C
ATOM   2056  OE1 GLN   269     -32.462  56.196  -9.101  1.00203.93           O
ATOM   2057  NE2 GLN   269     -31.069  54.873 -10.315  1.00203.93           N
ATOM   2058  C   GLN   269     -35.865  52.854  -7.378  1.00203.93           C
ATOM   2059  O   GLN   269     -36.640  52.222  -8.095  1.00203.93           O
ATOM   2060  N   SER   270     -36.298  53.715  -6.442  1.00156.82           N
ATOM   2061  CA  SER   270     -37.706  53.926  -6.297  1.00156.82           C
ATOM   2062  CB  SER   270     -38.102  54.603  -4.976  1.00156.82           C
ATOM   2063  OG  SER   270     -37.837  53.736  -3.883  1.00156.82           O
ATOM   2064  C   SER   270     -38.154  54.810  -7.412  1.00156.82           C
ATOM   2065  O   SER   270     -37.352  55.486  -8.055  1.00156.82           O
ATOM   2066  N   ARG   271     -39.473  54.802  -7.676  1.00140.02           N
ATOM   2067  CA  ARG   271     -40.027  55.617  -8.715  1.00140.02           C
ATOM   2068  CB  ARG   271     -41.552  55.475  -8.839  1.00140.02           C
ATOM   2069  CG  ARG   271     -42.193  56.447  -9.831  1.00140.02           C
ATOM   2070  CD  ARG   271     -43.712  56.537  -9.665  1.00140.02           C
ATOM   2071  NE  ARG   271     -43.976  57.047  -8.288  1.00140.02           N
ATOM   2072  CZ  ARG   271     -44.271  58.362  -8.069  1.00140.02           C
ATOM   2073  NH1 ARG   271     -44.458  59.216  -9.118  1.00140.02           N
ATOM   2074  NH2 ARG   271     -44.388  58.823  -6.789  1.00140.02           N
ATOM   2075  C   ARG   271     -39.746  57.068  -8.353  1.00140.02           C
ATOM   2076  O   ARG   271     -40.232  57.518  -7.282  1.00140.02           O
ATOM   2077  OXT ARG   271     -39.048  57.750  -9.149  1.00140.02           O
TER    2078      ARG   271
END
