# Supplementary material for: Estimating local protein model quality: prospects for molecular replacement
Source: Acta Crystallogr D Struct Biol. 2020 Mar 3;76(Pt 3):285–90. doi: 10.1107/S2059798320000972 (PMC7057213; doi:10.1107/S2059798320000972)
Supplement: Supplementary file 1 [file d-76-00285-sup1.zip › models/1g68.2j9o_A.B99990001.pdb.proq3.sscore.local]

ProQ2 ProQRosCen ProQRosFA ProQ3
0.43244046 0.47614346 0.48515172 0.43493027
0.51519257 0.55954427 0.56448731 0.55802242
0.47128024 0.49228885 0.59256048 0.57095005
0.56234416 0.52875808 0.6559966 0.65746107
0.61189058 0.53220316 0.70440957 0.70617751
0.63974769 0.55439222 0.72015254 0.74108499
0.61782255 0.59585155 0.76371828 0.7593477
0.65971514 0.63117135 0.76774105 0.78677526
0.6945078 0.63147715 0.79939827 0.84311489
0.67742772 0.6365272 0.81515861 0.83002504
0.69629398 0.65039453 0.7997306 0.82012713
0.70803976 0.63989665 0.82702043 0.85673951
0.70194841 0.63372395 0.8439998 0.84658082
0.74354448 0.64893266 0.86931977 0.86468889
0.80669739 0.67419336 0.92042065 0.88918018
0.87314216 0.70319357 0.9152314 0.91470238
0.84885658 0.66855247 0.93144236 0.91636947
0.7224615 0.50381609 0.83712497 0.83259196
0.7262685 0.53016965 0.88488608 0.86718181
0.7592877 0.58378124 0.92376787 0.88235754
0.90538728 0.71944025 1.0280175 0.99155669
0.94520253 0.70193086 1.130707 1.0675802
1.0815178 0.81282228 1.2734669 1.1915427
1.0396916 0.74136636 1.2941526 1.1492821
1.1006423 0.69086586 1.2710553 1.1573632
1.0314291 0.62700181 1.2340403 1.0775897
0.99177569 0.61367496 1.2333034 1.0896419
0.95864845 0.69394316 1.1952077 1.0536178
0.89808693 0.6707943 1.1062238 0.96732781
0.80940583 0.6597057 0.9883463 0.89804532
0.71189238 0.67432684 0.91414587 0.84640024
0.69895873 0.69939513 0.90761689 0.83735004
0.77521963 0.73657186 0.93228429 0.86714169
0.79036366 0.64763622 0.9592677 0.87107855
0.8176869 0.67800857 0.96702331 0.90979611
0.86706854 0.66556209 1.0096417 0.94433514
0.79401644 0.72971059 1.0005955 0.9166529
0.75798941 0.80587125 1.0210321 0.89771943
0.71726232 0.8456715 0.972413 0.89370484
0.65936786 0.83588696 0.99751784 0.86807019
0.61151639 0.85060651 0.91815875 0.8517918
0.74504 0.89337852 1.0211784 0.90833317
0.83713704 0.98481095 1.0151516 0.97033678
0.87942735 0.9498879 1.0768976 1.0087546
0.86998867 0.92201651 1.0595449 1.0005355
0.88116039 0.88592418 1.06197 0.98669171
0.92200004 0.88488723 1.0036875 1.0039098
0.91758792 0.92224523 1.0832871 1.0240977
0.99097106 0.98585367 1.1522386 1.1114176
1.0079136 1.0297447 1.212867 1.1194928
0.98123064 0.9509987 1.1546424 1.1025481
0.93543516 0.87030347 1.1341551 1.066569
0.88596192 0.84111559 1.1196502 1.0813655
0.9055259 0.87950751 1.1805767 1.1473988
0.93191509 0.91085873 1.183771 1.1533334
0.89501375 0.87968495 1.1667478 1.1123891
0.86900363 0.90276566 1.1642516 1.0999544
0.88260861 0.94112268 1.1791801 1.117414
0.86113365 0.91144589 1.1537176 1.0637425
0.8511853 0.92239101 1.1065577 1.0335879
0.82607463 0.87446957 1.009673 0.95001568
0.82977413 0.91229134 0.98900997 0.93384229
0.7543022 0.85220061 0.89904462 0.87014849
0.6656032 0.83490828 0.84848962 0.81593398
0.59847283 0.79114278 0.81098254 0.74340715
0.53482907 0.7658479 0.79042378 0.71298062
0.46196888 0.71814131 0.80428453 0.67574812
0.41937821 0.77515109 0.79896264 0.64081412
0.41223208 0.77710949 0.80547984 0.63399412
0.43096851 0.75207442 0.7984157 0.63784561
0.44492348 0.74370556 0.88544833 0.67286394
0.51882246 0.74179324 0.85090573 0.71396294
0.51533163 0.71935772 0.88551008 0.69757939
0.51020498 0.7082147 0.86635679 0.68060502
0.45850819 0.65963484 0.84904047 0.66855784
0.39918247 0.67504353 0.80591162 0.62466256
0.2587064 0.57466808 0.73587668 0.52267688
0.30003876 0.63106933 0.67264227 0.51886144
0.37991441 0.66582155 0.6910157 0.56112762
0.42137735 0.69797728 0.71896137 0.58285698
0.44004728 0.62529277 0.68105077 0.5610309
0.45710236 0.65474552 0.67381757 0.55834659
0.45425265 0.67383144 0.65723743 0.55081654
0.58223804 0.78582446 0.72458628 0.6051896
0.52942992 0.74331396 0.72690156 0.59025614
0.53472815 0.7465422 0.71866333 0.59286873
0.43812 0.67818677 0.68701514 0.57229163
0.41625848 0.63939413 0.65220649 0.54204693
0.44080389 0.64591993 0.6611971 0.56967394
0.4752875 0.66524278 0.74432541 0.62209797
0.51874071 0.69361012 0.84598338 0.69971128
0.55241767 0.68414522 0.84362667 0.73162861
0.63793416 0.70388659 0.95367583 0.82762991
0.73719631 0.71729361 1.0006957 0.92750526
0.80149432 0.79494518 1.1228348 1.0044374
0.84777452 0.80499165 1.1818793 1.0592376
0.80263671 0.82430542 1.1450491 1.0220787
0.77386279 0.79879692 1.0484691 0.97798104
0.77976149 0.84153741 1.0890104 0.99685928
0.89030771 0.96624734 1.2044816 1.1139873
0.9493109 1.0021104 1.2397961 1.1706501
0.9530223 1.0228544 1.2548609 1.1746965
0.88476466 0.89517825 1.1640656 1.0871651
0.8997198 0.89768966 1.2222699 1.1001481
0.90286761 0.87254566 1.2009596 1.1251405
0.88450123 0.79963667 1.1569153 1.1029868
0.87120615 0.83817213 1.2132371 1.1179303
0.94724104 0.91904237 1.2392677 1.1439428
1.0202597 0.99284782 1.3235583 1.2357963
1.082487 0.98632576 1.3531403 1.2828452
1.0642692 0.9627052 1.3602976 1.2918122
0.97600168 0.88410076 1.2776289 1.2402737
0.96450476 0.93894314 1.3009623 1.2313741
0.96212934 0.94554279 1.2680494 1.245941
0.95106223 0.95138915 1.2522605 1.2159311
0.87671941 0.8842256 1.1927748 1.1578469
0.82775323 0.84896697 1.1329906 1.0746196
0.7903905 0.80328444 1.0691371 1.0272171
0.73604811 0.77158398 1.0251888 0.98049814
0.74761067 0.84473854 1.0443824 0.9785481
0.79725548 0.95498822 1.0631303 0.96541749
0.87492612 1.0231139 1.1128709 1.0202475
0.83795416 0.88709443 1.0111099 0.98818986
0.72091775 0.85996753 0.98378105 0.90265214
0.68356785 0.75789665 0.92557031 0.85827876
0.76891164 0.7954715 0.95854373 0.91718765
0.74783497 0.79430417 0.9532559 0.90248793
0.66943574 0.84956002 1.0044504 0.86666216
0.64358146 0.77036872 0.96285163 0.84954445
0.70526205 0.86174878 1.0141925 0.87280288
0.67679388 0.79403359 0.94117794 0.83760613
0.62088122 0.75393516 0.8690991 0.77320455
0.5211393 0.73349174 0.82681651 0.67237399
0.62756642 0.84315818 0.86240461 0.71776031
0.61749026 0.79193913 0.81701731 0.67805946
0.48281591 0.6587361 0.73328065 0.61276748
0.48602583 0.59736069 0.75221899 0.59994435
0.52075158 0.69028429 0.82795662 0.65596836
0.59260537 0.71807783 0.87933427 0.70125549
0.60038085 0.76096615 0.87868163 0.70526578
0.61051932 0.73051969 0.91065153 0.72779577
0.5192533 0.69579718 0.86093229 0.691117
0.50301009 0.63649653 0.81241814 0.64513946
0.51219947 0.63291849 0.7593491 0.63468287
0.515834 0.58092888 0.71213922 0.57107909
0.41692162 0.56517579 0.68452884 0.5131513
0.44778622 0.62161458 0.69419505 0.52848492
0.41114855 0.60709074 0.69449217 0.50638459
0.3638927 0.5821673 0.58542911 0.42170377
0.26104417 0.46972615 0.51269249 0.3474419
0.29162647 0.51438229 0.58917748 0.42243557
0.30517308 0.5740806 0.62697418 0.42690572
0.42925061 0.69681303 0.73505839 0.52496039
0.42544527 0.71371698 0.78769736 0.58447884
0.45176712 0.73579018 0.88522312 0.65036623
0.54600888 0.80015814 1.0293723 0.77399778
0.72222244 0.86084925 1.1910115 0.89706491
0.69972959 0.85222737 1.2188345 0.9371227
0.72292972 0.76448717 1.2335044 0.93617488
0.83887487 0.87559824 1.3193329 1.0485031
0.79037342 0.7944347 1.2834543 1.0329156
0.73523003 0.83015284 1.2411863 1.0109907
0.7706799 0.80186609 1.1960268 1.0167606
0.79947365 0.84026338 1.2357449 1.0635583
0.77593061 0.78505914 1.1683382 1.0250103
0.7357815 0.75848331 1.101035 0.9818155
0.75033762 0.77350154 1.1142202 0.98538878
0.73643343 0.78642282 1.1235777 0.975796
0.75490418 0.79959929 1.0963498 0.95753681
0.73934248 0.81602689 1.0676963 0.92348379
0.74931692 0.76910647 1.0119809 0.88961172
0.75949722 0.75974268 0.99565816 0.89679292
0.71822379 0.75150444 0.97790533 0.85369635
0.76613399 0.76780347 0.90656834 0.8442432
0.75697797 0.75778191 0.90973906 0.85032359
0.75083442 0.72488535 0.89419785 0.8581452
0.77430952 0.71272106 0.94022779 0.89833838
0.80612522 0.69008758 0.89399193 0.90187871
0.79763919 0.64189904 0.87245678 0.9002905
0.81295497 0.69234384 0.91475491 0.9130731
0.89118574 0.74866196 0.96503198 0.96742228
0.89923375 0.74781154 0.98084908 0.99417041
0.82355923 0.80488583 0.99348774 0.96172293
0.80783593 0.78370744 0.97417676 0.94197886
0.77471591 0.76066638 0.98670915 0.94664708
0.69881296 0.68051467 0.92965709 0.89139934
0.74085211 0.84590871 1.0371477 0.92638373
0.85357616 0.91387316 1.0681895 0.99024311
0.80558203 0.92007858 1.0565741 0.95714367
0.65007236 0.69673984 0.91681548 0.82774259
0.55102703 0.65173076 0.85021741 0.73140916
0.57248045 0.66025398 0.80016923 0.71567605
0.56270718 0.70329703 0.78273752 0.72102267
0.59639996 0.69971036 0.7951365 0.74478195
0.61262807 0.73010472 0.76580488 0.75066827
0.61343986 0.63014938 0.65277373 0.69460952
0.55266291 0.66659755 0.71797614 0.70423507
0.62835785 0.68413897 0.7716714 0.76798167
0.6924326 0.80703941 0.89895746 0.87531091
0.61989038 0.8170807 0.9235326 0.81286909
0.54097267 0.84384483 0.92806748 0.76871219
0.48617375 0.79369005 0.92953421 0.76515235
0.51189459 0.84576633 0.98788691 0.79979852
0.4478584 0.81239292 0.95388139 0.77270982
0.39502626 0.78354323 0.89345528 0.686766
0.51004632 0.81838424 0.9771419 0.73276677
0.6240478 0.82216294 1.0691264 0.85278915
0.7111257 0.79273342 1.1117992 0.86766992
0.68983579 0.64204776 1.0635238 0.84081117
0.81692141 0.64292221 1.0996776 0.87671669
0.77718388 0.64282684 1.0278436 0.82653539
0.77501109 0.6053609 1.0346133 0.77463999
0.81108348 0.59215181 0.94278135 0.77813815
0.74971912 0.53827333 0.86667725 0.73014117
0.69757239 0.51869334 0.77881151 0.67774222
0.66302442 0.47055443 0.74505283 0.63120359
0.62094806 0.48712289 0.69830539 0.60412712
0.59088875 0.50315304 0.77657375 0.65796151
0.65429069 0.53244243 0.84740228 0.70970345
0.68056792 0.50074438 0.9319206 0.77948337
0.70494004 0.52727867 0.99305214 0.80667623
0.77974679 0.58862158 1.0763041 0.88149866
0.84048464 0.63645757 1.2282262 0.99739185
0.91219081 0.67704705 1.2863607 1.0728611
0.94766367 0.70964881 1.3291149 1.1317358
0.966667 0.72679475 1.3285733 1.139347
0.97414591 0.83655714 1.3918426 1.1830198
0.96877517 0.90160511 1.3829534 1.1755743
0.95676061 0.97363703 1.3203848 1.1536383
0.81412658 0.7815566 1.1607871 1.0336445
0.71388026 0.73887627 1.0691868 0.97654898
0.75538812 0.71835328 1.0600346 0.99798872
0.92129943 0.82443871 1.1878216 1.1008005
0.99751269 0.81988152 1.2265764 1.1675077
1.1340207 0.86236344 1.3492126 1.2831963
1.1189517 0.7831943 1.3365696 1.2729394
1.1414947 0.7477483 1.4016764 1.2972548
1.0947193 0.69149734 1.3693284 1.2444167
1.1294758 0.80209358 1.4091527 1.2723216
1.0877988 0.77354086 1.3235148 1.1899647
1.0108971 0.77464533 1.279547 1.1145441
0.83691325 0.62128987 1.0389505 0.93676212
0.81498239 0.64801207 0.97507413 0.87856689
0.69759618 0.61595242 0.83346618 0.78354692
0.6257784 0.58131704 0.74973006 0.70071946
0.62509942 0.57441259 0.68167191 0.68019761
0.64457964 0.53471736 0.60843683 0.63043191
0.60058991 0.50472486 0.63940418 0.64655455
0.58985346 0.5302088 0.62162489 0.61287083
0.67526026 0.59923245 0.71825891 0.69091647
0.77138882 0.65386991 0.74246706 0.74823025
0.80500443 0.70393622 0.8287001 0.83916692
0.80979278 0.75405697 0.88890788 0.89636925
0.82889204 0.76626179 0.91708377 0.92751891
0.89073803 0.83455344 1.030494 1.0355592
0.88854838 0.84169478 1.0517832 1.0192746
0.89056843 0.83707376 1.0922781 1.0537407
0.90149541 0.85454475 1.1353866 1.122056
0.94623112 0.86492906 1.1314142 1.1112869
0.90563087 0.85946986 1.1322263 1.1086704
0.90311677 0.83422787 1.0907267 1.05471
0.90066419 0.83497569 1.0879943 1.0825748
0.94461856 0.84620581 1.0891338 1.0997321
0.90605658 0.78353892 1.0137608 1.0387122
0.90541328 0.77787711 0.97506863 1.0053387
0.8611308 0.72712199 0.85933802 0.93081953
0.79940499 0.73719289 0.85776096 0.89312911
0.71512011 0.68380774 0.75497896 0.78355624
0.66968987 0.64991473 0.66125007 0.68914912
0.58849812 0.67015463 0.60866706 0.60926312
0.61817968 0.64098225 0.50423498 0.56462582
