# Supplementary material for: Estimating local protein model quality: prospects for molecular replacement
Source: Acta Crystallogr D Struct Biol. 2020 Mar 3;76(Pt 3):285–90. doi: 10.1107/S2059798320000972 (PMC7057213; doi:10.1107/S2059798320000972)
Supplement: Supplementary file 1 [file d-76-00285-sup1.zip › models/1g68.2j9o_A.B99990001.pdb.proq3d.sscore.local]

ProQ2D ProQRosCenD ProQRosFAD ProQ3D
2.486160546541213989e-01 2.707704305648803711e-01 4.303615093231201172e-01 4.285317361354827881e-01
3.091160356998443604e-01 5.605905055999755859e-01 5.252766609191894531e-01 6.055260300636291504e-01
2.533069550991058350e-01 5.129020810127258301e-01 5.556588172912597656e-01 6.015095710754394531e-01
4.560929834842681885e-01 5.174805521965026855e-01 6.027643680572509766e-01 6.598041653633117676e-01
7.450667619705200195e-01 5.712690353393554688e-01 7.417926788330078125e-01 7.908397316932678223e-01
6.956225633621215820e-01 4.975803792476654053e-01 7.783728241920471191e-01 8.435045480728149414e-01
6.938724517822265625e-01 5.949537754058837891e-01 7.977333664894104004e-01 7.853675484657287598e-01
7.855458259582519531e-01 6.644231677055358887e-01 8.339887261390686035e-01 8.414769768714904785e-01
7.783103585243225098e-01 6.298167705535888672e-01 8.133228421211242676e-01 8.811061382293701172e-01
7.820204496383666992e-01 6.505044698715209961e-01 8.281400203704833984e-01 8.715893030166625977e-01
8.700510263442993164e-01 6.995401978492736816e-01 8.074848651885986328e-01 8.814938068389892578e-01
8.511698246002197266e-01 7.365739345550537109e-01 8.642399907112121582e-01 8.851146697998046875e-01
8.295578956604003906e-01 7.345101237297058105e-01 8.718563914299011230e-01 7.846856117248535156e-01
8.441546559333801270e-01 6.905518174171447754e-01 9.234127998352050781e-01 7.935624122619628906e-01
8.677120804786682129e-01 7.986920475959777832e-01 9.502200484275817871e-01 7.661274671554565430e-01
8.932055830955505371e-01 6.502322554588317871e-01 9.592331647872924805e-01 8.766029477119445801e-01
8.612873554229736328e-01 5.739174485206604004e-01 9.316493272781372070e-01 8.364457488059997559e-01
7.989730238914489746e-01 4.479382634162902832e-01 7.991227507591247559e-01 7.451238036155700684e-01
8.452728986740112305e-01 5.217571258544921875e-01 8.480755090713500977e-01 7.960820794105529785e-01
8.593904972076416016e-01 5.554670095443725586e-01 8.665971159934997559e-01 7.174388170242309570e-01
9.003808498382568359e-01 7.344194054603576660e-01 9.047315120697021484e-01 8.749361634254455566e-01
8.556050658226013184e-01 7.527077794075012207e-01 9.546985626220703125e-01 8.187645673751831055e-01
9.271652102470397949e-01 8.522710204124450684e-01 9.735983610153198242e-01 9.310681819915771484e-01
9.362198710441589355e-01 7.733924984931945801e-01 9.791097640991210938e-01 7.642347812652587891e-01
9.390044808387756348e-01 8.682106733322143555e-01 9.805639386177062988e-01 8.666530847549438477e-01
8.841388821601867676e-01 7.810615897178649902e-01 9.761418700218200684e-01 8.699476122856140137e-01
8.648431301116943359e-01 6.778718233108520508e-01 9.795832037925720215e-01 8.957489132881164551e-01
9.020978808403015137e-01 7.835661768913269043e-01 9.499754309654235840e-01 7.101936936378479004e-01
8.947672843933105469e-01 7.769066095352172852e-01 9.057837128639221191e-01 7.277899980545043945e-01
7.856290936470031738e-01 7.795656323432922363e-01 8.512344956398010254e-01 4.754884541034698486e-01
7.107658982276916504e-01 7.637018561363220215e-01 7.663161158561706543e-01 3.475636839866638184e-01
7.042085528373718262e-01 8.037363886833190918e-01 7.431616187095642090e-01 4.149625897407531738e-01
6.300885081291198730e-01 7.847353816032409668e-01 8.454490303993225098e-01 5.101674199104309082e-01
6.979694962501525879e-01 6.932517886161804199e-01 9.041189551353454590e-01 6.412138938903808594e-01
7.338877320289611816e-01 7.355473637580871582e-01 8.906247019767761230e-01 6.953088045120239258e-01
8.048055171966552734e-01 7.906879782676696777e-01 9.408370852470397949e-01 6.702593564987182617e-01
8.223045468330383301e-01 8.017221689224243164e-01 9.005560278892517090e-01 8.164994716644287109e-01
8.328244686126708984e-01 8.256686925888061523e-01 9.387921094894409180e-01 8.642171025276184082e-01
8.126815557479858398e-01 8.260093927383422852e-01 9.326158165931701660e-01 8.707116842269897461e-01
8.573974967002868652e-01 8.475215435028076172e-01 9.483830332756042480e-01 9.018067121505737305e-01
8.042774200439453125e-01 8.151124715805053711e-01 9.077661633491516113e-01 8.680537343025207520e-01
8.256536722183227539e-01 8.243058919906616211e-01 9.564516544342041016e-01 8.786138892173767090e-01
8.334501981735229492e-01 8.746796250343322754e-01 9.172053933143615723e-01 8.057675361633300781e-01
9.110655784606933594e-01 8.571705818176269531e-01 9.634646177291870117e-01 8.909400701522827148e-01
9.105253219604492188e-01 8.492198586463928223e-01 9.429413676261901855e-01 9.056416153907775879e-01
9.001085162162780762e-01 8.810332417488098145e-01 9.493094682693481445e-01 9.269356131553649902e-01
9.041134715080261230e-01 8.668500185012817383e-01 9.352756738662719727e-01 9.237526655197143555e-01
9.315054416656494141e-01 9.022920131683349609e-01 9.584152698516845703e-01 9.452239274978637695e-01
9.333761334419250488e-01 9.294705986976623535e-01 9.804710149765014648e-01 9.784049391746520996e-01
9.402143955230712891e-01 9.122782349586486816e-01 9.738383889198303223e-01 9.715602993965148926e-01
9.412016868591308594e-01 8.380185365676879883e-01 9.693464636802673340e-01 9.793045520782470703e-01
9.022682309150695801e-01 8.793339729309082031e-01 9.740846753120422363e-01 9.733648300170898438e-01
8.948058485984802246e-01 8.691356778144836426e-01 9.625645875930786133e-01 9.611934423446655273e-01
9.075688719749450684e-01 8.571050763130187988e-01 9.793658256530761719e-01 9.764935374259948730e-01
9.007197022438049316e-01 8.827890157699584961e-01 9.797334671020507812e-01 9.744408130645751953e-01
9.045502543449401855e-01 8.409712314605712891e-01 9.799791574478149414e-01 9.680667519569396973e-01
8.937927484512329102e-01 8.171682357788085938e-01 9.717525243759155273e-01 9.601024389266967773e-01
9.110098481178283691e-01 8.364267349243164062e-01 9.744153022766113281e-01 9.626719951629638672e-01
9.042239785194396973e-01 8.309574723243713379e-01 9.744140505790710449e-01 9.520344734191894531e-01
8.720721006393432617e-01 8.029724955558776855e-01 9.598606228828430176e-01 9.294556975364685059e-01
8.524823784828186035e-01 8.080420494079589844e-01 9.466027617454528809e-01 8.923059105873107910e-01
7.340236306190490723e-01 7.841613888740539551e-01 9.487019777297973633e-01 9.186021685600280762e-01
7.520492076873779297e-01 7.850487232208251953e-01 9.061837196350097656e-01 8.307464718818664551e-01
7.045608758926391602e-01 7.565290927886962891e-01 8.580905199050903320e-01 7.948814630508422852e-01
6.570050716400146484e-01 7.561988830566406250e-01 8.458349704742431641e-01 7.191230654716491699e-01
5.576027631759643555e-01 7.010722756385803223e-01 8.569626212120056152e-01 6.335501074790954590e-01
5.279742479324340820e-01 7.586572170257568359e-01 9.369621276855468750e-01 7.696806788444519043e-01
5.395673513412475586e-01 7.205942273139953613e-01 8.936634659767150879e-01 6.392508745193481445e-01
4.453101754188537598e-01 7.806077003479003906e-01 9.271999597549438477e-01 6.850059032440185547e-01
4.278472661972045898e-01 7.615897059440612793e-01 9.166324734687805176e-01 6.258228421211242676e-01
5.772634744644165039e-01 8.012101650238037109e-01 9.437951445579528809e-01 6.924490928649902344e-01
6.321721673011779785e-01 7.833148241043090820e-01 9.356855154037475586e-01 7.694299817085266113e-01
5.836940407752990723e-01 8.092756867408752441e-01 9.654704928398132324e-01 7.884975075721740723e-01
6.442690491676330566e-01 7.890391349792480469e-01 9.516409039497375488e-01 7.160837054252624512e-01
7.214197516441345215e-01 7.842857837677001953e-01 9.670568704605102539e-01 8.292757272720336914e-01
4.614727795124053955e-01 7.322812676429748535e-01 9.209236502647399902e-01 8.043680787086486816e-01
2.630946934223175049e-01 5.692675113677978516e-01 8.836808204650878906e-01 6.819453239440917969e-01
3.285160362720489502e-01 7.301761507987976074e-01 8.792818188667297363e-01 6.524788141250610352e-01
4.945746362209320068e-01 8.344570398330688477e-01 8.973436355590820312e-01 7.837059497833251953e-01
5.774448513984680176e-01 8.163788914680480957e-01 9.113002419471740723e-01 8.464678525924682617e-01
5.773383975028991699e-01 7.686901688575744629e-01 8.941468000411987305e-01 8.689811825752258301e-01
6.360076665878295898e-01 7.500975131988525391e-01 8.268593549728393555e-01 7.710844278335571289e-01
6.375241875648498535e-01 7.152990698814392090e-01 8.237251639366149902e-01 6.871949434280395508e-01
8.298434615135192871e-01 8.087276220321655273e-01 8.845064640045166016e-01 7.318403720855712891e-01
5.966579318046569824e-01 8.826069235801696777e-01 9.312271475791931152e-01 7.720476984977722168e-01
7.191237807273864746e-01 8.760620951652526855e-01 9.202565550804138184e-01 7.960550785064697266e-01
5.483575463294982910e-01 8.832774758338928223e-01 9.198174476623535156e-01 8.297141194343566895e-01
5.608144998550415039e-01 8.409990668296813965e-01 8.900989890098571777e-01 7.603805661201477051e-01
6.253678798675537109e-01 7.151530385017395020e-01 8.662787675857543945e-01 8.105479478836059570e-01
6.346315741539001465e-01 7.271797657012939453e-01 8.738402724266052246e-01 7.608195543289184570e-01
7.277607321739196777e-01 7.549082636833190918e-01 9.214554429054260254e-01 8.087269663810729980e-01
6.412536501884460449e-01 7.346929311752319336e-01 9.173234105110168457e-01 7.797512412071228027e-01
7.533640861511230469e-01 7.203341126441955566e-01 9.515606164932250977e-01 7.935847043991088867e-01
8.422504663467407227e-01 7.483677268028259277e-01 9.613091945648193359e-01 8.873163461685180664e-01
8.218362927436828613e-01 8.089956045150756836e-01 9.818536639213562012e-01 9.510890245437622070e-01
8.614531159400939941e-01 7.968800663948059082e-01 9.721375703811645508e-01 9.067344069480895996e-01
9.271328449249267578e-01 8.051754832267761230e-01 9.721492528915405273e-01 9.521441459655761719e-01
8.638109564781188965e-01 8.226392865180969238e-01 9.574094414710998535e-01 9.379198551177978516e-01
8.803294301033020020e-01 8.177794218063354492e-01 9.677993655204772949e-01 9.373579025268554688e-01
9.467709064483642578e-01 8.498312830924987793e-01 9.750841259956359863e-01 9.771132469177246094e-01
9.710487723350524902e-01 8.301045894622802734e-01 9.858376383781433105e-01 9.842714667320251465e-01
9.592167735099792480e-01 8.417963385581970215e-01 9.842967391014099121e-01 9.840754866600036621e-01
9.392612576484680176e-01 8.329458832740783691e-01 9.822224378585815430e-01 9.741182923316955566e-01
9.526556134223937988e-01 8.766520619392395020e-01 9.867671132087707520e-01 9.823713898658752441e-01
9.371947646141052246e-01 8.760039806365966797e-01 9.852702617645263672e-01 9.818840026855468750e-01
9.111778736114501953e-01 7.956210374832153320e-01 9.856815338134765625e-01 9.680383801460266113e-01
9.229924082756042480e-01 8.388614654541015625e-01 9.821235537528991699e-01 9.611093997955322266e-01
9.412975907325744629e-01 8.966213464736938477e-01 9.854646325111389160e-01 9.605941176414489746e-01
9.730411171913146973e-01 9.388426542282104492e-01 9.878717660903930664e-01 9.731042385101318359e-01
9.780128598213195801e-01 9.262731075286865234e-01 9.940092563629150391e-01 9.930544495582580566e-01
9.783363342285156250e-01 9.164849519729614258e-01 9.939566850662231445e-01 9.953368306159973145e-01
9.764259457588195801e-01 8.653070926666259766e-01 9.942916631698608398e-01 9.950692653656005859e-01
9.707121253013610840e-01 9.146244525909423828e-01 9.944714307785034180e-01 9.913709163665771484e-01
9.643899202346801758e-01 9.207772016525268555e-01 9.873549342155456543e-01 9.886714220046997070e-01
9.589816927909851074e-01 9.183227419853210449e-01 9.881177544593811035e-01 9.833742380142211914e-01
9.385681748390197754e-01 8.837301731109619141e-01 9.879733324050903320e-01 9.776535630226135254e-01
8.892118930816650391e-01 8.646501302719116211e-01 9.844354987144470215e-01 9.667737483978271484e-01
7.858381867408752441e-01 7.917058467864990234e-01 9.719308614730834961e-01 9.126321673393249512e-01
8.024723529815673828e-01 7.639074325561523438e-01 9.571898579597473145e-01 9.264876246452331543e-01
7.238414883613586426e-01 8.142946958541870117e-01 9.363535642623901367e-01 9.059805274009704590e-01
8.200395703315734863e-01 8.414240479469299316e-01 9.584911465644836426e-01 8.882591128349304199e-01
7.735179066658020020e-01 8.511702418327331543e-01 9.754099845886230469e-01 9.485475420951843262e-01
7.461557388305664062e-01 8.549564480781555176e-01 9.635324478149414062e-01 8.644244074821472168e-01
7.273083925247192383e-01 7.348569631576538086e-01 9.590472579002380371e-01 8.803783059120178223e-01
7.582439780235290527e-01 7.665054202079772949e-01 9.391680955886840820e-01 8.368527889251708984e-01
6.903668642044067383e-01 7.895286679267883301e-01 9.586747288703918457e-01 8.517608642578125000e-01
8.002244234085083008e-01 7.969064712524414062e-01 9.596538543701171875e-01 8.483137488365173340e-01
7.456578016281127930e-01 7.820115089416503906e-01 9.499418735504150391e-01 8.380118012428283691e-01
7.879653573036193848e-01 7.603302001953125000e-01 9.374294281005859375e-01 7.869468331336975098e-01
6.220108866691589355e-01 7.688497900962829590e-01 9.353852868080139160e-01 7.553147673606872559e-01
7.221500873565673828e-01 7.129560112953186035e-01 9.155307412147521973e-01 7.722303271293640137e-01
8.504675626754760742e-01 6.882274746894836426e-01 9.053519368171691895e-01 7.701422572135925293e-01
7.160682678222656250e-01 7.428752779960632324e-01 9.127761125564575195e-01 7.821303009986877441e-01
8.052371740341186523e-01 7.810918092727661133e-01 8.783605694770812988e-01 7.065113186836242676e-01
8.645536899566650391e-01 7.190380096435546875e-01 8.047099709510803223e-01 8.244795799255371094e-01
6.726041436195373535e-01 5.940118432044982910e-01 8.542345166206359863e-01 7.107338309288024902e-01
7.680202126502990723e-01 6.761544942855834961e-01 8.439539074897766113e-01 7.896078824996948242e-01
7.109364867210388184e-01 7.530341744422912598e-01 9.167745113372802734e-01 7.681238651275634766e-01
7.530599832534790039e-01 8.146480917930603027e-01 9.456327557563781738e-01 8.521820902824401855e-01
7.503975033760070801e-01 8.292742371559143066e-01 9.526509642601013184e-01 8.890620470046997070e-01
7.687969803810119629e-01 7.747738361358642578e-01 9.582292437553405762e-01 8.656419515609741211e-01
6.785942316055297852e-01 7.649357318878173828e-01 9.442198872566223145e-01 8.438667654991149902e-01
7.799600362777709961e-01 7.603681683540344238e-01 9.340054988861083984e-01 8.099372386932373047e-01
7.974731922149658203e-01 6.829541325569152832e-01 8.243386149406433105e-01 7.930914163589477539e-01
7.035762071609497070e-01 5.585736036300659180e-01 8.523521423339843750e-01 6.875616908073425293e-01
5.643346309661865234e-01 5.514252185821533203e-01 7.877923250198364258e-01 5.767208933830261230e-01
6.347743868827819824e-01 5.968016386032104492e-01 8.011059761047363281e-01 6.405339241027832031e-01
7.009847760200500488e-01 5.698486566543579102e-01 8.012489080429077148e-01 7.217940688133239746e-01
5.864433050155639648e-01 6.056436300277709961e-01 5.604402422904968262e-01 5.145062804222106934e-01
3.602700829505920410e-01 5.037006735801696777e-01 3.781611919403076172e-01 4.157174229621887207e-01
3.896802365779876709e-01 3.565151691436767578e-01 6.748166084289550781e-01 4.462174475193023682e-01
4.030279219150543213e-01 5.757148861885070801e-01 6.658471822738647461e-01 4.694705009460449219e-01
5.777419209480285645e-01 6.926838755607604980e-01 8.748779296875000000e-01 5.385767221450805664e-01
5.488563776016235352e-01 7.707808613777160645e-01 7.278518676757812500e-01 4.647853672504425049e-01
7.003191709518432617e-01 8.191921710968017578e-01 8.746632933616638184e-01 7.699321508407592773e-01
8.510895967483520508e-01 7.904760241508483887e-01 9.516326785087585449e-01 8.698564171791076660e-01
9.043394923210144043e-01 8.802838921546936035e-01 9.657243490219116211e-01 9.747134447097778320e-01
9.098845720291137695e-01 8.019396662712097168e-01 9.893800616264343262e-01 9.330506920814514160e-01
8.074442744255065918e-01 8.484205603599548340e-01 9.847708344459533691e-01 9.450660943984985352e-01
8.883844017982482910e-01 8.568215966224670410e-01 9.887014627456665039e-01 9.460296034812927246e-01
9.326634407043457031e-01 8.059669733047485352e-01 9.894603490829467773e-01 9.566054344177246094e-01
7.882539629936218262e-01 8.697702884674072266e-01 9.902269840240478516e-01 9.600882530212402344e-01
8.869765996932983398e-01 8.285730481147766113e-01 9.755294322967529297e-01 9.648803472518920898e-01
8.977621793746948242e-01 8.428963422775268555e-01 9.895394444465637207e-01 9.612196087837219238e-01
9.132593870162963867e-01 7.819806933403015137e-01 9.886953234672546387e-01 9.446035027503967285e-01
8.446165919303894043e-01 7.836095094680786133e-01 9.730480313301086426e-01 9.290384650230407715e-01
8.669037222862243652e-01 7.764974832534790039e-01 9.721670746803283691e-01 9.419471025466918945e-01
8.563680648803710938e-01 8.277401328086853027e-01 9.756519794464111328e-01 9.467768073081970215e-01
8.323053121566772461e-01 8.175768256187438965e-01 9.596617817878723145e-01 9.008861780166625977e-01
8.276285529136657715e-01 7.869024276733398438e-01 9.431259036064147949e-01 8.929813504219055176e-01
7.752644419670104980e-01 7.796163558959960938e-01 9.308307170867919922e-01 8.616948723793029785e-01
6.409381031990051270e-01 8.024733066558837891e-01 9.440587759017944336e-01 8.624779582023620605e-01
6.464756131172180176e-01 7.752252221107482910e-01 9.190137982368469238e-01 8.088649511337280273e-01
5.985055565834045410e-01 7.591981887817382812e-01 9.119307994842529297e-01 8.524273633956909180e-01
6.284935474395751953e-01 7.520755529403686523e-01 9.184482097625732422e-01 7.375928163528442383e-01
5.365236401557922363e-01 7.159152030944824219e-01 9.053997993469238281e-01 7.604464292526245117e-01
8.387523293495178223e-01 8.385965824127197266e-01 9.811118245124816895e-01 8.893144726753234863e-01
7.767386436462402344e-01 8.252650499343872070e-01 9.524824023246765137e-01 8.856400251388549805e-01
7.249442338943481445e-01 6.754539012908935547e-01 9.352874159812927246e-01 8.493012785911560059e-01
7.656472921371459961e-01 7.742821574211120605e-01 9.547875523567199707e-01 8.807266950607299805e-01
7.921137213706970215e-01 8.307603001594543457e-01 9.749563336372375488e-01 8.965294957160949707e-01
8.634893298149108887e-01 8.121722340583801270e-01 9.799015522003173828e-01 9.454187750816345215e-01
8.385137319564819336e-01 8.055983185768127441e-01 9.770747423171997070e-01 9.350451827049255371e-01
8.504942655563354492e-01 8.313401937484741211e-01 9.751468300819396973e-01 9.098840951919555664e-01
8.620126247406005859e-01 8.537636995315551758e-01 9.685783386230468750e-01 9.414329528808593750e-01
8.075264096260070801e-01 8.062914609909057617e-01 9.637368321418762207e-01 9.068025946617126465e-01
7.261940836906433105e-01 8.547274470329284668e-01 9.663462042808532715e-01 9.361670017242431641e-01
8.750547170639038086e-01 8.820927739143371582e-01 9.566482901573181152e-01 9.516446590423583984e-01
7.942578792572021484e-01 8.338828682899475098e-01 9.715950489044189453e-01 9.477830529212951660e-01
8.097121119499206543e-01 7.739948630332946777e-01 9.346973896026611328e-01 8.907472491264343262e-01
7.971838712692260742e-01 7.637165188789367676e-01 9.050874710083007812e-01 8.666163682937622070e-01
8.080618381500244141e-01 7.743992209434509277e-01 9.261868596076965332e-01 8.529331088066101074e-01
7.697269916534423828e-01 7.897101640701293945e-01 8.858610391616821289e-01 8.776163458824157715e-01
6.926934719085693359e-01 8.051025271415710449e-01 8.895396590232849121e-01 9.073436260223388672e-01
7.238057851791381836e-01 7.933515906333923340e-01 8.583706021308898926e-01 8.911918401718139648e-01
7.587996721267700195e-01 7.817377448081970215e-01 7.530122399330139160e-01 7.539763450622558594e-01
7.658556103706359863e-01 7.652858495712280273e-01 7.200788855552673340e-01 8.147597312927246094e-01
7.967858314514160156e-01 7.986210584640502930e-01 7.848416566848754883e-01 8.615119457244873047e-01
8.156983852386474609e-01 8.673255443572998047e-01 8.810125589370727539e-01 8.664417862892150879e-01
7.933385372161865234e-01 7.987053990364074707e-01 8.429556488990783691e-01 8.093791007995605469e-01
8.282413482666015625e-01 8.130972981452941895e-01 7.958625555038452148e-01 8.578496575355529785e-01
7.679128050804138184e-01 7.522057890892028809e-01 8.104038834571838379e-01 8.709041476249694824e-01
6.628096699714660645e-01 7.867915630340576172e-01 8.145047426223754883e-01 8.566961884498596191e-01
7.522145509719848633e-01 7.783493995666503906e-01 8.041559457778930664e-01 8.294033408164978027e-01
5.714161396026611328e-01 7.108186483383178711e-01 6.067065596580505371e-01 7.277126312255859375e-01
7.777220010757446289e-01 6.999968886375427246e-01 7.929442524909973145e-01 9.262919425964355469e-01
9.709639549255371094e-01 7.878086566925048828e-01 9.241651296615600586e-01 9.769009947776794434e-01
9.602909088134765625e-01 7.998031973838806152e-01 9.487775564193725586e-01 9.809631109237670898e-01
9.050037264823913574e-01 7.713584303855895996e-01 9.378221631050109863e-01 9.539074897766113281e-01
8.666884303092956543e-01 7.773111462593078613e-01 9.673221707344055176e-01 9.178113937377929688e-01
8.688405156135559082e-01 8.232001662254333496e-01 9.178525805473327637e-01 8.049741387367248535e-01
8.623372316360473633e-01 6.800322532653808594e-01 9.537295103073120117e-01 8.197266459465026855e-01
9.147272706031799316e-01 7.630953788757324219e-01 9.391762018203735352e-01 8.160477876663208008e-01
8.897829651832580566e-01 6.774796247482299805e-01 9.129152297973632812e-01 8.678783178329467773e-01
8.239559531211853027e-01 7.051822543144226074e-01 8.523728847503662109e-01 8.414611816406250000e-01
8.254035711288452148e-01 3.934245705604553223e-01 7.649778127670288086e-01 7.352220416069030762e-01
8.368430733680725098e-01 5.073974728584289551e-01 6.170440912246704102e-01 6.081435680389404297e-01
7.832412719726562500e-01 5.617496371269226074e-01 7.653547525405883789e-01 6.909946203231811523e-01
9.048327803611755371e-01 5.234704613685607910e-01 7.914305329322814941e-01 8.258522152900695801e-01
9.558454751968383789e-01 7.280919551849365234e-01 9.014857411384582520e-01 8.836257457733154297e-01
9.494099020957946777e-01 6.810219883918762207e-01 8.895874023437500000e-01 8.945141434669494629e-01
9.502558708190917969e-01 8.310406208038330078e-01 9.134011864662170410e-01 9.217220544815063477e-01
9.550135731697082520e-01 7.878085970878601074e-01 9.638879895210266113e-01 9.585728645324707031e-01
9.574829936027526855e-01 7.836498618125915527e-01 9.704890251159667969e-01 9.567630887031555176e-01
9.527112245559692383e-01 7.996999025344848633e-01 9.754276871681213379e-01 9.603795409202575684e-01
9.427435994148254395e-01 7.770565152168273926e-01 9.753215312957763672e-01 9.769399166107177734e-01
9.276596307754516602e-01 8.038117289543151855e-01 9.686759710311889648e-01 9.657171368598937988e-01
8.531422019004821777e-01 8.010816574096679688e-01 9.682649374008178711e-01 9.228066802024841309e-01
8.314865827560424805e-01 8.077021837234497070e-01 9.350837469100952148e-01 8.484740853309631348e-01
8.049467802047729492e-01 6.467357873916625977e-01 8.110708594322204590e-01 6.459268927574157715e-01
6.289814114570617676e-01 7.481877207756042480e-01 8.101752996444702148e-01 6.440227627754211426e-01
6.515305042266845703e-01 6.766061782836914062e-01 7.693955898284912109e-01 5.810660719871520996e-01
8.711420893669128418e-01 7.793107032775878906e-01 8.689845204353332520e-01 8.243718147277832031e-01
9.065480232238769531e-01 8.147413730621337891e-01 9.344831109046936035e-01 8.846257925033569336e-01
9.419137835502624512e-01 7.992438673973083496e-01 9.332699179649353027e-01 9.439601898193359375e-01
9.454332590103149414e-01 8.615532517433166504e-01 9.303519725799560547e-01 9.333062767982482910e-01
9.519506096839904785e-01 8.710318207740783691e-01 9.742439985275268555e-01 9.702115058898925781e-01
9.348370432853698730e-01 8.241025209426879883e-01 9.503624439239501953e-01 9.374772310256958008e-01
9.348267316818237305e-01 8.422150611877441406e-01 9.649227261543273926e-01 9.702596664428710938e-01
9.369065761566162109e-01 8.155258893966674805e-01 9.401416778564453125e-01 9.533100724220275879e-01
9.070503115653991699e-01 7.727480530738830566e-01 9.455034732818603516e-01 9.443244934082031250e-01
7.885512113571166992e-01 7.483201026916503906e-01 8.958175182342529297e-01 8.058035969734191895e-01
7.017583250999450684e-01 6.472865343093872070e-01 8.057234883308410645e-01 7.504282593727111816e-01
5.831084251403808594e-01 4.948506951332092285e-01 7.309918999671936035e-01 5.849454402923583984e-01
4.377210438251495361e-01 4.993408024311065674e-01 5.386672616004943848e-01 4.401190876960754395e-01
4.393400251865386963e-01 4.377096295356750488e-01 5.495908856391906738e-01 4.809669554233551025e-01
3.800092935562133789e-01 4.563301801681518555e-01 4.811087250709533691e-01 4.381388425827026367e-01
4.622718095779418945e-01 5.683578848838806152e-01 5.466501116752624512e-01 5.328002572059631348e-01
6.785097122192382812e-01 4.543440043926239014e-01 5.800320506095886230e-01 5.733521580696105957e-01
7.429352402687072754e-01 6.613147854804992676e-01 8.021017313003540039e-01 7.824723720550537109e-01
8.393641710281372070e-01 7.076367139816284180e-01 8.858525156974792480e-01 8.502270579338073730e-01
8.540300726890563965e-01 7.849777340888977051e-01 9.520587921142578125e-01 9.236112833023071289e-01
8.617404103279113770e-01 8.165663480758666992e-01 9.402124285697937012e-01 9.124521613121032715e-01
8.513782620429992676e-01 8.591121435165405273e-01 8.943270444869995117e-01 9.321928620338439941e-01
8.616576790809631348e-01 8.796308040618896484e-01 9.629774093627929688e-01 9.699097871780395508e-01
8.404684662818908691e-01 9.038879275321960449e-01 9.628222584724426270e-01 9.518492221832275391e-01
8.441738486289978027e-01 9.033081531524658203e-01 9.729086160659790039e-01 9.509258866310119629e-01
8.598551154136657715e-01 8.941040039062500000e-01 9.775694012641906738e-01 9.686321020126342773e-01
8.811833262443542480e-01 9.214740991592407227e-01 9.685270190238952637e-01 9.632886052131652832e-01
8.759795427322387695e-01 8.781361579895019531e-01 9.487431049346923828e-01 9.526017308235168457e-01
8.808863162994384766e-01 8.876155018806457520e-01 9.327690005302429199e-01 9.323260188102722168e-01
8.988096714019775391e-01 8.896566629409790039e-01 9.519072175025939941e-01 9.480497837066650391e-01
8.908172845840454102e-01 8.907475471496582031e-01 9.360627532005310059e-01 9.258901476860046387e-01
8.702700734138488770e-01 8.365396261215209961e-01 9.052433967590332031e-01 8.620499372482299805e-01
8.676477670669555664e-01 7.965310215950012207e-01 9.061462283134460449e-01 8.735925555229187012e-01
8.253172636032104492e-01 7.108649015426635742e-01 8.413879871368408203e-01 7.610736489295959473e-01
7.824635505676269531e-01 6.764652132987976074e-01 7.828354835510253906e-01 7.617157697677612305e-01
6.489374637603759766e-01 6.606571078300476074e-01 5.783565044403076172e-01 6.331736445426940918e-01
4.075322449207305908e-01 6.751243472099304199e-01 4.711048603057861328e-01 3.672031760215759277e-01
2.302888035774230957e-01 6.994906663894653320e-01 3.987198173999786377e-01 2.440784424543380737e-01
2.331382185220718384e-01 3.592059910297393799e-01 2.118312865495681763e-01 2.255335897207260132e-01
