# Supplementary material for: Estimating local protein model quality: prospects for molecular replacement
Source: Acta Crystallogr D Struct Biol. 2020 Mar 3;76(Pt 3):285–90. doi: 10.1107/S2059798320000972 (PMC7057213; doi:10.1107/S2059798320000972)
Supplement: Supplementary file 1 [file d-76-00285-sup1.zip › models/1gen.3c7x_A.B99990001.pdb]

EXPDTA    THEORETICAL MODEL, MODELLER 9.23 2019/11/15 00:05:26
REMARK   6 MODELLER OBJECTIVE FUNCTION:      1455.2723
REMARK   6 MODELLER BEST TEMPLATE % SEQ ID:  38.860
REMARK   6 SEQUENCE: 1gen/1gen.3c7x_A
REMARK   6 ALIGNMENT: 1gen/1gen.3c7x_A.ali
REMARK   6 SCRIPT: ./make_models.py
REMARK   6 TEMPLATE: 3c7x 316:A - 508:A MODELS 24: - 218: AT 38.9%
SSBOND   1 CYS     27    CYS    218                          1555   1555  2.03
ATOM      1  N   GLU     1      -5.010  34.084  15.316  1.00 52.15           N
ATOM      2  CA  GLU     1      -5.795  35.257  14.872  1.00 52.15           C
ATOM      3  CB  GLU     1      -5.741  35.379  13.340  1.00 52.15           C
ATOM      4  CG  GLU     1      -4.344  35.718  12.816  1.00 52.15           C
ATOM      5  CD  GLU     1      -4.351  35.566  11.302  1.00 52.15           C
ATOM      6  OE1 GLU     1      -4.745  34.471  10.819  1.00 52.15           O
ATOM      7  OE2 GLU     1      -3.964  36.544  10.608  1.00 52.15           O
ATOM      8  C   GLU     1      -7.220  35.117  15.293  1.00 52.15           C
ATOM      9  O   GLU     1      -7.706  34.011  15.521  1.00 52.15           O
ATOM     10  N   LEU     2      -7.925  36.257  15.419  1.00234.40           N
ATOM     11  CA  LEU     2      -9.297  36.226  15.827  1.00234.40           C
ATOM     12  CB  LEU     2      -9.715  37.519  16.557  1.00234.40           C
ATOM     13  CG  LEU     2     -11.072  37.474  17.290  1.00234.40           C
ATOM     14  CD1 LEU     2     -11.372  38.825  17.956  1.00234.40           C
ATOM     15  CD2 LEU     2     -12.221  36.999  16.393  1.00234.40           C
ATOM     16  C   LEU     2     -10.081  36.099  14.559  1.00234.40           C
ATOM     17  O   LEU     2      -9.798  36.780  13.574  1.00234.40           O
ATOM     18  N   TYR     3     -11.084  35.201  14.541  1.00258.02           N
ATOM     19  CA  TYR     3     -11.818  34.986  13.330  1.00258.02           C
ATOM     20  CB  TYR     3     -12.568  33.642  13.308  1.00258.02           C
ATOM     21  CG  TYR     3     -13.216  33.472  11.975  1.00258.02           C
ATOM     22  CD1 TYR     3     -12.522  32.909  10.928  1.00258.02           C
ATOM     23  CD2 TYR     3     -14.518  33.871  11.770  1.00258.02           C
ATOM     24  CE1 TYR     3     -13.114  32.746   9.698  1.00258.02           C
ATOM     25  CE2 TYR     3     -15.116  33.711  10.541  1.00258.02           C
ATOM     26  CZ  TYR     3     -14.415  33.145   9.504  1.00258.02           C
ATOM     27  OH  TYR     3     -15.025  32.978   8.243  1.00258.02           O
ATOM     28  C   TYR     3     -12.827  36.077  13.206  1.00258.02           C
ATOM     29  O   TYR     3     -13.606  36.335  14.122  1.00258.02           O
ATOM     30  N   GLY     4     -12.831  36.752  12.042  1.00 86.55           N
ATOM     31  CA  GLY     4     -13.753  37.825  11.836  1.00 86.55           C
ATOM     32  C   GLY     4     -13.232  38.634  10.698  1.00 86.55           C
ATOM     33  O   GLY     4     -12.425  38.161   9.900  1.00 86.55           O
ATOM     34  N   ALA     5     -13.692  39.893  10.597  1.00185.23           N
ATOM     35  CA  ALA     5     -13.238  40.737   9.536  1.00185.23           C
ATOM     36  CB  ALA     5     -13.937  42.107   9.501  1.00185.23           C
ATOM     37  C   ALA     5     -11.786  40.968   9.774  1.00185.23           C
ATOM     38  O   ALA     5     -11.301  40.809  10.893  1.00185.23           O
ATOM     39  N   SER     6     -11.039  41.321   8.711  1.00112.72           N
ATOM     40  CA  SER     6      -9.638  41.545   8.896  1.00112.72           C
ATOM     41  CB  SER     6      -8.854  41.779   7.592  1.00112.72           C
ATOM     42  OG  SER     6      -9.259  42.996   6.985  1.00112.72           O
ATOM     43  C   SER     6      -9.516  42.765   9.740  1.00112.72           C
ATOM     44  O   SER     6     -10.484  43.494   9.949  1.00112.72           O
ATOM     45  N   PRO     7      -8.349  42.981  10.267  1.00 71.78           N
ATOM     46  CA  PRO     7      -8.152  44.114  11.121  1.00 71.78           C
ATOM     47  CD  PRO     7      -7.438  41.897  10.585  1.00 71.78           C
ATOM     48  CB  PRO     7      -6.864  43.845  11.904  1.00 71.78           C
ATOM     49  CG  PRO     7      -6.237  42.614  11.219  1.00 71.78           C
ATOM     50  C   PRO     7      -8.164  45.391  10.355  1.00 71.78           C
ATOM     51  O   PRO     7      -7.671  45.426   9.228  1.00 71.78           O
ATOM     52  N   ASP     8      -8.748  46.445  10.954  1.00 70.05           N
ATOM     53  CA  ASP     8      -8.807  47.733  10.334  1.00 70.05           C
ATOM     54  CB  ASP     8      -9.664  48.745  11.113  1.00 70.05           C
ATOM     55  CG  ASP     8      -9.680  50.042  10.316  1.00 70.05           C
ATOM     56  OD1 ASP     8     -10.157  50.017   9.149  1.00 70.05           O
ATOM     57  OD2 ASP     8      -9.206  51.075  10.860  1.00 70.05           O
ATOM     58  C   ASP     8      -7.423  48.284  10.277  1.00 70.05           C
ATOM     59  O   ASP     8      -7.033  48.903   9.289  1.00 70.05           O
ATOM     60  N   ILE     9      -6.631  48.054  11.341  1.00145.80           N
ATOM     61  CA  ILE     9      -5.322  48.630  11.375  1.00145.80           C
ATOM     62  CB  ILE     9      -4.985  49.245  12.711  1.00145.80           C
ATOM     63  CG1 ILE     9      -3.861  50.288  12.581  1.00145.80           C
ATOM     64  CG2 ILE     9      -4.696  48.117  13.716  1.00145.80           C
ATOM     65  CD1 ILE     9      -2.528  49.735  12.093  1.00145.80           C
ATOM     66  C   ILE     9      -4.362  47.530  11.057  1.00145.80           C
ATOM     67  O   ILE     9      -4.460  46.421  11.580  1.00145.80           O
ATOM     68  N   ASP    10      -3.427  47.811  10.133  1.00228.13           N
ATOM     69  CA  ASP    10      -2.511  46.810   9.679  1.00228.13           C
ATOM     70  CB  ASP    10      -1.774  47.206   8.388  1.00228.13           C
ATOM     71  CG  ASP    10      -0.958  48.458   8.688  1.00228.13           C
ATOM     72  OD1 ASP    10      -1.556  49.441   9.203  1.00228.13           O
ATOM     73  OD2 ASP    10       0.274  48.446   8.422  1.00228.13           O
ATOM     74  C   ASP    10      -1.466  46.567  10.712  1.00228.13           C
ATOM     75  O   ASP    10      -1.180  47.416  11.553  1.00228.13           O
ATOM     76  N   LEU    11      -0.880  45.357  10.673  1.00255.97           N
ATOM     77  CA  LEU    11       0.209  45.043  11.543  1.00255.97           C
ATOM     78  CB  LEU    11       0.135  43.634  12.159  1.00255.97           C
ATOM     79  CG  LEU    11      -1.051  43.449  13.125  1.00255.97           C
ATOM     80  CD1 LEU    11      -2.399  43.566  12.394  1.00255.97           C
ATOM     81  CD2 LEU    11      -0.917  42.147  13.932  1.00255.97           C
ATOM     82  C   LEU    11       1.419  45.097  10.673  1.00255.97           C
ATOM     83  O   LEU    11       1.364  44.730   9.501  1.00255.97           O
ATOM     84  N   GLY    12       2.547  45.590  11.215  1.00 90.38           N
ATOM     85  CA  GLY    12       3.722  45.671  10.403  1.00 90.38           C
ATOM     86  C   GLY    12       4.222  44.279  10.240  1.00 90.38           C
ATOM     87  O   GLY    12       3.867  43.386  11.008  1.00 90.38           O
ATOM     88  N   THR    13       5.069  44.052   9.223  1.00209.58           N
ATOM     89  CA  THR    13       5.576  42.729   9.047  1.00209.58           C
ATOM     90  CB  THR    13       5.745  42.354   7.603  1.00209.58           C
ATOM     91  OG1 THR    13       6.688  43.209   6.971  1.00209.58           O
ATOM     92  CG2 THR    13       4.372  42.481   6.916  1.00209.58           C
ATOM     93  C   THR    13       6.910  42.699   9.713  1.00209.58           C
ATOM     94  O   THR    13       7.866  43.327   9.260  1.00209.58           O
ATOM     95  N   GLY    14       6.996  41.975  10.844  1.00 73.52           N
ATOM     96  CA  GLY    14       8.231  41.908  11.563  1.00 73.52           C
ATOM     97  C   GLY    14       9.004  40.740  11.051  1.00 73.52           C
ATOM     98  O   GLY    14       8.540  39.956  10.225  1.00 73.52           O
ATOM     99  N   PRO    15      10.191  40.625  11.568  1.00 79.13           N
ATOM    100  CA  PRO    15      11.089  39.566  11.213  1.00 79.13           C
ATOM    101  CD  PRO    15      10.556  41.270  12.818  1.00 79.13           C
ATOM    102  CB  PRO    15      12.323  39.781  12.085  1.00 79.13           C
ATOM    103  CG  PRO    15      11.749  40.456  13.345  1.00 79.13           C
ATOM    104  C   PRO    15      10.416  38.276  11.546  1.00 79.13           C
ATOM    105  O   PRO    15       9.596  38.252  12.462  1.00 79.13           O
ATOM    106  N   THR    16      10.720  37.200  10.797  1.00229.57           N
ATOM    107  CA  THR    16      10.113  35.937  11.089  1.00229.57           C
ATOM    108  CB  THR    16       9.825  35.112   9.870  1.00229.57           C
ATOM    109  OG1 THR    16      11.035  34.763   9.214  1.00229.57           O
ATOM    110  CG2 THR    16       8.930  35.934   8.928  1.00229.57           C
ATOM    111  C   THR    16      11.068  35.167  11.939  1.00229.57           C
ATOM    112  O   THR    16      12.225  35.546  12.108  1.00229.57           O
ATOM    113  N   PRO    17      10.583  34.099  12.508  1.00244.17           N
ATOM    114  CA  PRO    17      11.424  33.265  13.318  1.00244.17           C
ATOM    115  CD  PRO    17       9.197  34.054  12.946  1.00244.17           C
ATOM    116  CB  PRO    17      10.486  32.327  14.070  1.00244.17           C
ATOM    117  CG  PRO    17       9.186  33.142  14.186  1.00244.17           C
ATOM    118  C   PRO    17      12.437  32.559  12.485  1.00244.17           C
ATOM    119  O   PRO    17      13.421  32.071  13.040  1.00244.17           O
ATOM    120  N   THR    18      12.220  32.476  11.161  1.00247.53           N
ATOM    121  CA  THR    18      13.155  31.761  10.350  1.00247.53           C
ATOM    122  CB  THR    18      12.522  31.013   9.213  1.00247.53           C
ATOM    123  OG1 THR    18      11.930  31.920   8.295  1.00247.53           O
ATOM    124  CG2 THR    18      11.452  30.069   9.786  1.00247.53           C
ATOM    125  C   THR    18      14.083  32.753   9.744  1.00247.53           C
ATOM    126  O   THR    18      13.664  33.802   9.255  1.00247.53           O
ATOM    127  N   LEU    19      15.389  32.448   9.795  1.00273.49           N
ATOM    128  CA  LEU    19      16.353  33.312   9.194  1.00273.49           C
ATOM    129  CB  LEU    19      17.508  33.692  10.137  1.00273.49           C
ATOM    130  CG  LEU    19      18.549  34.624   9.493  1.00273.49           C
ATOM    131  CD1 LEU    19      17.912  35.962   9.090  1.00273.49           C
ATOM    132  CD2 LEU    19      19.782  34.802  10.396  1.00273.49           C
ATOM    133  C   LEU    19      16.939  32.541   8.066  1.00273.49           C
ATOM    134  O   LEU    19      17.391  31.412   8.250  1.00273.49           O
ATOM    135  N   GLY    20      16.928  33.123   6.854  1.00108.66           N
ATOM    136  CA  GLY    20      17.508  32.406   5.763  1.00108.66           C
ATOM    137  C   GLY    20      18.008  33.402   4.774  1.00108.66           C
ATOM    138  O   GLY    20      17.249  34.085   4.088  1.00108.66           O
ATOM    139  N   PRO    21      19.303  33.472   4.708  1.00 72.98           N
ATOM    140  CA  PRO    21      19.954  34.311   3.746  1.00 72.98           C
ATOM    141  CD  PRO    21      20.123  33.256   5.886  1.00 72.98           C
ATOM    142  CB  PRO    21      21.377  34.537   4.267  1.00 72.98           C
ATOM    143  CG  PRO    21      21.555  33.496   5.388  1.00 72.98           C
ATOM    144  C   PRO    21      19.885  33.541   2.477  1.00 72.98           C
ATOM    145  O   PRO    21      19.582  32.351   2.542  1.00 72.98           O
ATOM    146  N   VAL    22      20.136  34.173   1.316  1.00 62.69           N
ATOM    147  CA  VAL    22      20.049  33.380   0.130  1.00 62.69           C
ATOM    148  CB  VAL    22      20.046  34.182  -1.139  1.00 62.69           C
ATOM    149  CG1 VAL    22      20.098  33.215  -2.334  1.00 62.69           C
ATOM    150  CG2 VAL    22      18.803  35.087  -1.140  1.00 62.69           C
ATOM    151  C   VAL    22      21.258  32.513   0.121  1.00 62.69           C
ATOM    152  O   VAL    22      22.324  32.894  -0.359  1.00 62.69           O
ATOM    153  N   THR    23      21.095  31.305   0.683  1.00251.95           N
ATOM    154  CA  THR    23      22.127  30.322   0.757  1.00251.95           C
ATOM    155  CB  THR    23      22.864  30.339   2.066  1.00251.95           C
ATOM    156  OG1 THR    23      24.043  29.551   1.989  1.00251.95           O
ATOM    157  CG2 THR    23      21.925  29.795   3.157  1.00251.95           C
ATOM    158  C   THR    23      21.389  29.033   0.669  1.00251.95           C
ATOM    159  O   THR    23      20.159  29.031   0.678  1.00251.95           O
ATOM    160  N   PRO    24      22.071  27.935   0.556  1.00 97.51           N
ATOM    161  CA  PRO    24      21.357  26.695   0.508  1.00 97.51           C
ATOM    162  CD  PRO    24      23.301  27.873  -0.211  0.00 97.51           C
ATOM    163  CB  PRO    24      22.308  25.670  -0.115  1.00 97.51           C
ATOM    164  CG  PRO    24      23.673  26.384  -0.169  0.00 97.51           C
ATOM    165  C   PRO    24      20.869  26.341   1.871  1.00 97.51           C
ATOM    166  O   PRO    24      21.509  26.727   2.849  1.00 97.51           O
ATOM    167  N   GLU    25      19.734  25.619   1.959  1.00 61.87           N
ATOM    168  CA  GLU    25      19.242  25.220   3.241  1.00 61.87           C
ATOM    169  CB  GLU    25      17.708  25.127   3.345  1.00 61.87           C
ATOM    170  CG  GLU    25      16.999  26.482   3.321  1.00 61.87           C
ATOM    171  CD  GLU    25      15.513  26.224   3.520  1.00 61.87           C
ATOM    172  OE1 GLU    25      15.180  25.303   4.313  1.00 61.87           O
ATOM    173  OE2 GLU    25      14.695  26.939   2.884  1.00 61.87           O
ATOM    174  C   GLU    25      19.787  23.855   3.484  1.00 61.87           C
ATOM    175  O   GLU    25      19.682  22.971   2.636  1.00 61.87           O
ATOM    176  N   ILE    26      20.410  23.659   4.660  1.00112.46           N
ATOM    177  CA  ILE    26      20.995  22.393   4.978  1.00112.46           C
ATOM    178  CB  ILE    26      21.739  22.351   6.271  1.00112.46           C
ATOM    179  CG1 ILE    26      22.794  23.460   6.343  1.00112.46           C
ATOM    180  CG2 ILE    26      22.358  20.945   6.355  1.00112.46           C
ATOM    181  CD1 ILE    26      23.389  23.626   7.740  1.00112.46           C
ATOM    182  C   ILE    26      19.893  21.390   5.097  1.00112.46           C
ATOM    183  O   ILE    26      20.059  20.223   4.747  1.00112.46           O
ATOM    184  N   CYS    27      18.730  21.841   5.602  1.00 63.42           N
ATOM    185  CA  CYS    27      17.582  21.013   5.844  1.00 63.42           C
ATOM    186  CB  CYS    27      16.337  21.814   6.261  1.00 63.42           C
ATOM    187  SG  CYS    27      16.198  22.136   8.037  1.00 63.42           S
ATOM    188  C   CYS    27      17.184  20.334   4.582  1.00 63.42           C
ATOM    189  O   CYS    27      16.670  19.217   4.607  1.00 63.42           O
ATOM    190  N   LYS    28      17.400  20.995   3.438  1.00 89.17           N
ATOM    191  CA  LYS    28      16.933  20.445   2.207  1.00 89.17           C
ATOM    192  CB  LYS    28      17.329  21.305   0.997  1.00 89.17           C
ATOM    193  CG  LYS    28      16.729  22.710   1.052  1.00 89.17           C
ATOM    194  CD  LYS    28      17.371  23.688   0.069  1.00 89.17           C
ATOM    195  CE  LYS    28      16.811  25.106   0.181  1.00 89.17           C
ATOM    196  NZ  LYS    28      15.350  25.089  -0.052  1.00 89.17           N
ATOM    197  C   LYS    28      17.530  19.097   2.008  1.00 89.17           C
ATOM    198  O   LYS    28      16.830  18.184   1.579  1.00 89.17           O
ATOM    199  N   GLN    29      18.837  18.960   2.327  1.00227.97           N
ATOM    200  CA  GLN    29      19.714  17.832   2.124  1.00227.97           C
ATOM    201  CB  GLN    29      19.138  16.438   2.477  1.00227.97           C
ATOM    202  CG  GLN    29      18.179  15.837   1.440  1.00227.97           C
ATOM    203  CD  GLN    29      17.466  14.640   2.054  1.00227.97           C
ATOM    204  OE1 GLN    29      17.273  14.578   3.267  1.00227.97           O
ATOM    205  NE2 GLN    29      17.049  13.669   1.196  1.00227.97           N
ATOM    206  C   GLN    29      19.972  17.814   0.638  1.00227.97           C
ATOM    207  O   GLN    29      20.893  17.156   0.173  1.00227.97           O
ATOM    208  N   ASP    30      19.273  18.681  -0.128  1.00190.48           N
ATOM    209  CA  ASP    30      19.280  18.625  -1.560  1.00190.48           C
ATOM    210  CB  ASP    30      20.567  19.124  -2.239  1.00190.48           C
ATOM    211  CG  ASP    30      20.197  19.366  -3.698  1.00190.48           C
ATOM    212  OD1 ASP    30      19.039  19.030  -4.066  1.00190.48           O
ATOM    213  OD2 ASP    30      21.053  19.889  -4.461  1.00190.48           O
ATOM    214  C   ASP    30      19.040  17.195  -1.914  1.00190.48           C
ATOM    215  O   ASP    30      18.233  16.529  -1.267  1.00190.48           O
ATOM    216  N   ILE    31      19.705  16.683  -2.965  1.00195.51           N
ATOM    217  CA  ILE    31      19.520  15.299  -3.284  1.00195.51           C
ATOM    218  CB  ILE    31      20.313  14.890  -4.509  1.00195.51           C
ATOM    219  CG1 ILE    31      19.955  13.467  -4.970  1.00195.51           C
ATOM    220  CG2 ILE    31      21.814  15.114  -4.256  1.00195.51           C
ATOM    221  CD1 ILE    31      20.326  12.368  -3.976  1.00195.51           C
ATOM    222  C   ILE    31      19.989  14.582  -2.061  1.00195.51           C
ATOM    223  O   ILE    31      19.361  13.640  -1.577  1.00195.51           O
ATOM    224  N   VAL    32      21.123  15.060  -1.528  1.00141.01           N
ATOM    225  CA  VAL    32      21.704  14.607  -0.319  1.00141.01           C
ATOM    226  CB  VAL    32      22.059  13.155  -0.302  1.00141.01           C
ATOM    227  CG1 VAL    32      23.198  12.915  -1.305  1.00141.01           C
ATOM    228  CG2 VAL    32      22.394  12.761   1.147  1.00141.01           C
ATOM    229  C   VAL    32      22.965  15.386  -0.218  1.00141.01           C
ATOM    230  O   VAL    32      23.374  16.048  -1.172  1.00141.01           O
ATOM    231  N   PHE    33      23.609  15.351   0.953  1.00 81.83           N
ATOM    232  CA  PHE    33      24.859  16.026   1.075  1.00 81.83           C
ATOM    233  CB  PHE    33      25.422  16.018   2.506  1.00 81.83           C
ATOM    234  CG  PHE    33      24.440  16.660   3.421  1.00 81.83           C
ATOM    235  CD1 PHE    33      24.407  18.025   3.586  1.00 81.83           C
ATOM    236  CD2 PHE    33      23.550  15.882   4.122  1.00 81.83           C
ATOM    237  CE1 PHE    33      23.496  18.603   4.438  1.00 81.83           C
ATOM    238  CE2 PHE    33      22.638  16.455   4.974  1.00 81.83           C
ATOM    239  CZ  PHE    33      22.609  17.819   5.133  1.00 81.83           C
ATOM    240  C   PHE    33      25.808  15.189   0.287  1.00 81.83           C
ATOM    241  O   PHE    33      25.558  14.005   0.065  1.00 81.83           O
ATOM    242  N   ASP    34      26.899  15.795  -0.211  1.00 42.19           N
ATOM    243  CA  ASP    34      27.866  15.000  -0.901  1.00 42.19           C
ATOM    244  CB  ASP    34      29.026  15.810  -1.503  1.00 42.19           C
ATOM    245  CG  ASP    34      28.513  16.538  -2.736  1.00 42.19           C
ATOM    246  OD1 ASP    34      27.291  16.837  -2.794  1.00 42.19           O
ATOM    247  OD2 ASP    34      29.344  16.792  -3.649  1.00 42.19           O
ATOM    248  C   ASP    34      28.443  14.065   0.111  1.00 42.19           C
ATOM    249  O   ASP    34      28.658  12.887  -0.172  1.00 42.19           O
ATOM    250  N   GLY    35      28.692  14.573   1.337  1.00 26.86           N
ATOM    251  CA  GLY    35      29.242  13.735   2.361  1.00 26.86           C
ATOM    252  C   GLY    35      29.260  14.480   3.663  1.00 26.86           C
ATOM    253  O   GLY    35      29.062  15.693   3.711  1.00 26.86           O
ATOM    254  N   ILE    36      29.488  13.733   4.766  1.00134.44           N
ATOM    255  CA  ILE    36      29.601  14.278   6.091  1.00134.44           C
ATOM    256  CB  ILE    36      28.490  13.848   7.010  1.00134.44           C
ATOM    257  CG1 ILE    36      28.578  14.566   8.366  1.00134.44           C
ATOM    258  CG2 ILE    36      28.544  12.318   7.130  1.00134.44           C
ATOM    259  CD1 ILE    36      28.266  16.058   8.301  1.00134.44           C
ATOM    260  C   ILE    36      30.879  13.734   6.656  1.00134.44           C
ATOM    261  O   ILE    36      31.252  12.594   6.400  1.00134.44           O
ATOM    262  N   ALA    37      31.622  14.535   7.433  1.00 43.99           N
ATOM    263  CA  ALA    37      32.842  13.985   7.947  1.00 43.99           C
ATOM    264  CB  ALA    37      34.074  14.288   7.098  1.00 43.99           C
ATOM    265  C   ALA    37      33.095  14.569   9.291  1.00 43.99           C
ATOM    266  O   ALA    37      32.458  15.544   9.687  1.00 43.99           O
ATOM    267  N   GLN    38      34.019  13.942  10.046  1.00 86.36           N
ATOM    268  CA  GLN    38      34.377  14.443  11.339  1.00 86.36           C
ATOM    269  CB  GLN    38      34.110  13.429  12.467  1.00 86.36           C
ATOM    270  CG  GLN    38      34.387  13.951  13.880  1.00 86.36           C
ATOM    271  CD  GLN    38      33.218  14.834  14.300  1.00 86.36           C
ATOM    272  OE1 GLN    38      33.126  15.258  15.451  1.00 86.36           O
ATOM    273  NE2 GLN    38      32.294  15.117  13.344  1.00 86.36           N
ATOM    274  C   GLN    38      35.852  14.695  11.309  1.00 86.36           C
ATOM    275  O   GLN    38      36.640  13.785  11.052  1.00 86.36           O
ATOM    276  N   ILE    39      36.262  15.957  11.549  1.00 42.78           N
ATOM    277  CA  ILE    39      37.657  16.287  11.590  1.00 42.78           C
ATOM    278  CB  ILE    39      38.077  17.246  10.515  1.00 42.78           C
ATOM    279  CG1 ILE    39      37.886  16.615   9.125  1.00 42.78           C
ATOM    280  CG2 ILE    39      39.523  17.678  10.807  1.00 42.78           C
ATOM    281  CD1 ILE    39      38.013  17.618   7.978  1.00 42.78           C
ATOM    282  C   ILE    39      37.905  16.959  12.905  1.00 42.78           C
ATOM    283  O   ILE    39      37.281  17.968  13.226  1.00 42.78           O
ATOM    284  N   ARG    40      38.840  16.407  13.701  1.00 61.92           N
ATOM    285  CA  ARG    40      39.183  16.971  14.975  1.00 61.92           C
ATOM    286  CB  ARG    40      39.894  18.330  14.874  1.00 61.92           C
ATOM    287  CG  ARG    40      41.334  18.200  14.382  1.00 61.92           C
ATOM    288  CD  ARG    40      42.062  19.535  14.248  1.00 61.92           C
ATOM    289  NE  ARG    40      43.479  19.235  13.909  1.00 61.92           N
ATOM    290  CZ  ARG    40      44.372  19.031  14.920  1.00 61.92           C
ATOM    291  NH1 ARG    40      43.956  19.068  16.219  1.00 61.92           N
ATOM    292  NH2 ARG    40      45.685  18.800  14.640  1.00 61.92           N
ATOM    293  C   ARG    40      37.967  17.131  15.831  1.00 61.92           C
ATOM    294  O   ARG    40      37.823  18.132  16.531  1.00 61.92           O
ATOM    295  N   GLY    41      37.050  16.146  15.801  1.00 31.81           N
ATOM    296  CA  GLY    41      35.921  16.181  16.687  1.00 31.81           C
ATOM    297  C   GLY    41      34.912  17.194  16.235  1.00 31.81           C
ATOM    298  O   GLY    41      34.039  17.576  17.013  1.00 31.81           O
ATOM    299  N   GLU    42      34.992  17.662  14.976  1.00 99.51           N
ATOM    300  CA  GLU    42      34.034  18.628  14.508  1.00 99.51           C
ATOM    301  CB  GLU    42      34.679  19.953  14.073  1.00 99.51           C
ATOM    302  CG  GLU    42      35.294  20.726  15.240  1.00 99.51           C
ATOM    303  CD  GLU    42      34.156  21.390  15.996  1.00 99.51           C
ATOM    304  OE1 GLU    42      33.230  21.910  15.319  1.00 99.51           O
ATOM    305  OE2 GLU    42      34.196  21.394  17.254  1.00 99.51           O
ATOM    306  C   GLU    42      33.356  18.041  13.310  1.00 99.51           C
ATOM    307  O   GLU    42      33.987  17.361  12.505  1.00 99.51           O
ATOM    308  N   ILE    43      32.045  18.301  13.133  1.00 95.33           N
ATOM    309  CA  ILE    43      31.387  17.675  12.022  1.00 95.33           C
ATOM    310  CB  ILE    43      30.027  17.124  12.339  1.00 95.33           C
ATOM    311  CG1 ILE    43      29.548  16.210  11.199  1.00 95.33           C
ATOM    312  CG2 ILE    43      29.082  18.301  12.618  1.00 95.33           C
ATOM    313  CD1 ILE    43      28.331  15.363  11.564  1.00 95.33           C
ATOM    314  C   ILE    43      31.244  18.657  10.903  1.00 95.33           C
ATOM    315  O   ILE    43      30.812  19.794  11.091  1.00 95.33           O
ATOM    316  N   PHE    44      31.650  18.215   9.693  1.00 61.91           N
ATOM    317  CA  PHE    44      31.607  19.020   8.505  1.00 61.91           C
ATOM    318  CB  PHE    44      32.940  19.032   7.733  1.00 61.91           C
ATOM    319  CG  PHE    44      33.954  19.802   8.507  1.00 61.91           C
ATOM    320  CD1 PHE    44      34.528  19.272   9.639  1.00 61.91           C
ATOM    321  CD2 PHE    44      34.352  21.049   8.081  1.00 61.91           C
ATOM    322  CE1 PHE    44      35.470  19.984  10.345  1.00 61.91           C
ATOM    323  CE2 PHE    44      35.293  21.764   8.782  1.00 61.91           C
ATOM    324  CZ  PHE    44      35.853  21.233   9.919  1.00 61.91           C
ATOM    325  C   PHE    44      30.597  18.419   7.571  1.00 61.91           C
ATOM    326  O   PHE    44      30.575  17.204   7.377  1.00 61.91           O
ATOM    327  N   PHE    45      29.733  19.267   6.969  1.00 73.86           N
ATOM    328  CA  PHE    45      28.731  18.813   6.038  1.00 73.86           C
ATOM    329  CB  PHE    45      27.315  19.320   6.378  1.00 73.86           C
ATOM    330  CG  PHE    45      26.884  18.849   7.726  1.00 73.86           C
ATOM    331  CD1 PHE    45      27.378  19.446   8.862  1.00 73.86           C
ATOM    332  CD2 PHE    45      25.960  17.839   7.857  1.00 73.86           C
ATOM    333  CE1 PHE    45      26.977  19.024  10.108  1.00 73.86           C
ATOM    334  CE2 PHE    45      25.556  17.413   9.101  1.00 73.86           C
ATOM    335  CZ  PHE    45      26.065  18.004  10.232  1.00 73.86           C
ATOM    336  C   PHE    45      29.044  19.445   4.710  1.00 73.86           C
ATOM    337  O   PHE    45      29.145  20.667   4.612  1.00 73.86           O
ATOM    338  N   PHE    46      29.155  18.633   3.636  1.00 72.31           N
ATOM    339  CA  PHE    46      29.546  19.171   2.355  1.00 72.31           C
ATOM    340  CB  PHE    46      30.741  18.425   1.730  1.00 72.31           C
ATOM    341  CG  PHE    46      31.971  18.642   2.545  1.00 72.31           C
ATOM    342  CD1 PHE    46      32.185  17.936   3.706  1.00 72.31           C
ATOM    343  CD2 PHE    46      32.930  19.535   2.129  1.00 72.31           C
ATOM    344  CE1 PHE    46      33.327  18.139   4.446  1.00 72.31           C
ATOM    345  CE2 PHE    46      34.073  19.745   2.863  1.00 72.31           C
ATOM    346  CZ  PHE    46      34.272  19.045   4.028  1.00 72.31           C
ATOM    347  C   PHE    46      28.440  19.011   1.353  1.00 72.31           C
ATOM    348  O   PHE    46      27.795  17.966   1.275  1.00 72.31           O
ATOM    349  N   LYS    47      28.196  20.068   0.549  1.00119.48           N
ATOM    350  CA  LYS    47      27.234  19.970  -0.507  1.00119.48           C
ATOM    351  CB  LYS    47      25.815  20.316  -0.044  1.00119.48           C
ATOM    352  CG  LYS    47      24.719  19.880  -1.012  1.00119.48           C
ATOM    353  CD  LYS    47      23.371  19.803  -0.306  1.00119.48           C
ATOM    354  CE  LYS    47      23.414  18.842   0.882  1.00119.48           C
ATOM    355  NZ  LYS    47      22.294  19.125   1.800  1.00119.48           N
ATOM    356  C   LYS    47      27.642  20.937  -1.571  1.00119.48           C
ATOM    357  O   LYS    47      27.710  22.143  -1.337  1.00119.48           O
ATOM    358  N   ASP    48      27.898  20.424  -2.788  1.00112.26           N
ATOM    359  CA  ASP    48      28.311  21.273  -3.864  1.00112.26           C
ATOM    360  CB  ASP    48      27.216  22.255  -4.314  1.00112.26           C
ATOM    361  CG  ASP    48      26.099  21.445  -4.951  1.00112.26           C
ATOM    362  OD1 ASP    48      26.290  20.212  -5.129  1.00112.26           O
ATOM    363  OD2 ASP    48      25.037  22.047  -5.263  1.00112.26           O
ATOM    364  C   ASP    48      29.505  22.063  -3.429  1.00112.26           C
ATOM    365  O   ASP    48      30.470  21.532  -2.884  1.00112.26           O
ATOM    366  N   ARG    49      29.469  23.368  -3.744  1.00187.83           N
ATOM    367  CA  ARG    49      30.495  24.336  -3.482  1.00187.83           C
ATOM    368  CB  ARG    49      30.252  25.641  -4.256  1.00187.83           C
ATOM    369  CG  ARG    49      30.216  25.429  -5.772  1.00187.83           C
ATOM    370  CD  ARG    49      31.482  25.877  -6.505  1.00187.83           C
ATOM    371  NE  ARG    49      31.490  27.367  -6.508  1.00187.83           N
ATOM    372  CZ  ARG    49      32.457  28.041  -7.195  1.00187.83           C
ATOM    373  NH1 ARG    49      33.421  27.347  -7.866  1.00187.83           N
ATOM    374  NH2 ARG    49      32.456  29.407  -7.214  1.00187.83           N
ATOM    375  C   ARG    49      30.598  24.678  -2.019  1.00187.83           C
ATOM    376  O   ARG    49      31.651  25.129  -1.571  1.00187.83           O
ATOM    377  N   PHE    50      29.508  24.527  -1.236  1.00 68.11           N
ATOM    378  CA  PHE    50      29.543  25.015   0.121  1.00 68.11           C
ATOM    379  CB  PHE    50      28.330  25.889   0.494  1.00 68.11           C
ATOM    380  CG  PHE    50      28.324  27.084  -0.398  1.00 68.11           C
ATOM    381  CD1 PHE    50      29.024  28.224  -0.070  1.00 68.11           C
ATOM    382  CD2 PHE    50      27.616  27.057  -1.577  1.00 68.11           C
ATOM    383  CE1 PHE    50      29.013  29.320  -0.903  1.00 68.11           C
ATOM    384  CE2 PHE    50      27.601  28.149  -2.412  1.00 68.11           C
ATOM    385  CZ  PHE    50      28.298  29.285  -2.075  1.00 68.11           C
ATOM    386  C   PHE    50      29.585  23.900   1.125  1.00 68.11           C
ATOM    387  O   PHE    50      29.403  22.729   0.794  1.00 68.11           O
ATOM    388  N   ILE    51      29.891  24.262   2.398  1.00 56.22           N
ATOM    389  CA  ILE    51      29.973  23.300   3.463  1.00 56.22           C
ATOM    390  CB  ILE    51      31.371  22.812   3.674  1.00 56.22           C
ATOM    391  CG1 ILE    51      32.272  23.946   4.191  1.00 56.22           C
ATOM    392  CG2 ILE    51      31.844  22.259   2.322  1.00 56.22           C
ATOM    393  CD1 ILE    51      33.628  23.457   4.697  1.00 56.22           C
ATOM    394  C   ILE    51      29.533  23.952   4.739  1.00 56.22           C
ATOM    395  O   ILE    51      29.589  25.175   4.870  1.00 56.22           O
ATOM    396  N   TRP    52      29.079  23.140   5.719  1.00 86.89           N
ATOM    397  CA  TRP    52      28.638  23.686   6.968  1.00 86.89           C
ATOM    398  CB  TRP    52      27.147  23.421   7.224  1.00 86.89           C
ATOM    399  CG  TRP    52      26.217  23.977   6.173  1.00 86.89           C
ATOM    400  CD2 TRP    52      25.832  23.254   4.992  1.00 86.89           C
ATOM    401  CD1 TRP    52      25.573  25.177   6.119  1.00 86.89           C
ATOM    402  NE1 TRP    52      24.808  25.249   4.978  1.00 86.89           N
ATOM    403  CE2 TRP    52      24.958  24.071   4.276  1.00 86.89           C
ATOM    404  CE3 TRP    52      26.173  22.009   4.545  1.00 86.89           C
ATOM    405  CZ2 TRP    52      24.409  23.652   3.097  1.00 86.89           C
ATOM    406  CZ3 TRP    52      25.625  21.594   3.352  1.00 86.89           C
ATOM    407  CH2 TRP    52      24.759  22.400   2.643  1.00 86.89           C
ATOM    408  C   TRP    52      29.359  22.950   8.053  1.00 86.89           C
ATOM    409  O   TRP    52      29.776  21.806   7.880  1.00 86.89           O
ATOM    410  N   ARG    53      29.550  23.621   9.203  1.00128.15           N
ATOM    411  CA  ARG    53      30.105  22.987  10.359  1.00128.15           C
ATOM    412  CB  ARG    53      31.266  23.769  11.001  1.00128.15           C
ATOM    413  CG  ARG    53      32.512  23.856  10.114  1.00128.15           C
ATOM    414  CD  ARG    53      33.711  24.512  10.802  1.00128.15           C
ATOM    415  NE  ARG    53      34.144  23.608  11.905  1.00128.15           N
ATOM    416  CZ  ARG    53      35.237  23.925  12.659  1.00128.15           C
ATOM    417  NH1 ARG    53      35.942  25.063  12.397  1.00128.15           N
ATOM    418  NH2 ARG    53      35.625  23.105  13.678  1.00128.15           N
ATOM    419  C   ARG    53      28.959  22.998  11.314  1.00128.15           C
ATOM    420  O   ARG    53      28.309  24.028  11.488  1.00128.15           O
ATOM    421  N   THR    54      28.646  21.844  11.933  1.00 42.34           N
ATOM    422  CA  THR    54      27.515  21.835  12.815  1.00 42.34           C
ATOM    423  CB  THR    54      26.388  20.978  12.319  1.00 42.34           C
ATOM    424  OG1 THR    54      25.932  21.451  11.059  1.00 42.34           O
ATOM    425  CG2 THR    54      25.248  21.009  13.351  1.00 42.34           C
ATOM    426  C   THR    54      27.935  21.285  14.145  1.00 42.34           C
ATOM    427  O   THR    54      28.873  20.500  14.243  1.00 42.34           O
ATOM    428  N   VAL    55      27.259  21.725  15.224  1.00 61.76           N
ATOM    429  CA  VAL    55      27.537  21.207  16.533  1.00 61.76           C
ATOM    430  CB  VAL    55      28.622  21.959  17.256  1.00 61.76           C
ATOM    431  CG1 VAL    55      28.789  21.347  18.657  1.00 61.76           C
ATOM    432  CG2 VAL    55      29.905  21.936  16.407  1.00 61.76           C
ATOM    433  C   VAL    55      26.283  21.409  17.314  1.00 61.76           C
ATOM    434  O   VAL    55      25.602  22.404  17.067  1.00 61.76           O
ATOM    435  N   THR    56      25.978  20.496  18.281  1.00190.27           N
ATOM    436  CA  THR    56      24.782  20.569  19.090  1.00190.27           C
ATOM    437  CB  THR    56      24.862  21.647  20.133  1.00190.27           C
ATOM    438  OG1 THR    56      25.009  22.923  19.527  1.00190.27           O
ATOM    439  CG2 THR    56      26.084  21.362  21.022  1.00190.27           C
ATOM    440  C   THR    56      23.671  20.863  18.145  1.00190.27           C
ATOM    441  O   THR    56      23.032  21.909  18.236  1.00190.27           O
ATOM    442  N   PRO    57      23.380  19.859  17.357  1.00147.67           N
ATOM    443  CA  PRO    57      22.745  20.035  16.068  1.00147.67           C
ATOM    444  CD  PRO    57      22.879  18.666  18.019  1.00147.67           C
ATOM    445  CB  PRO    57      21.780  18.881  15.887  1.00147.67           C
ATOM    446  CG  PRO    57      21.560  18.339  17.308  1.00147.67           C
ATOM    447  C   PRO    57      22.126  21.350  15.761  1.00147.67           C
ATOM    448  O   PRO    57      20.910  21.514  15.846  1.00147.67           O
ATOM    449  N   ARG    58      23.017  22.272  15.341  1.00151.17           N
ATOM    450  CA  ARG    58      22.729  23.610  14.939  1.00151.17           C
ATOM    451  CB  ARG    58      22.624  24.584  16.123  1.00151.17           C
ATOM    452  CG  ARG    58      22.321  26.027  15.719  1.00151.17           C
ATOM    453  CD  ARG    58      21.976  26.932  16.905  1.00151.17           C
ATOM    454  NE  ARG    58      20.577  26.613  17.310  1.00151.17           N
ATOM    455  CZ  ARG    58      20.152  26.833  18.589  1.00151.17           C
ATOM    456  NH1 ARG    58      21.024  27.294  19.532  1.00151.17           N
ATOM    457  NH2 ARG    58      18.850  26.593  18.923  1.00151.17           N
ATOM    458  C   ARG    58      23.892  24.024  14.093  1.00151.17           C
ATOM    459  O   ARG    58      25.017  23.573  14.308  1.00151.17           O
ATOM    460  N   ASP    59      23.647  24.883  13.086  1.00 77.79           N
ATOM    461  CA  ASP    59      24.720  25.313  12.239  1.00 77.79           C
ATOM    462  CB  ASP    59      24.233  26.105  11.010  1.00 77.79           C
ATOM    463  CG  ASP    59      25.413  26.374  10.087  1.00 77.79           C
ATOM    464  OD1 ASP    59      26.494  25.766  10.308  1.00 77.79           O
ATOM    465  OD2 ASP    59      25.242  27.190   9.142  1.00 77.79           O
ATOM    466  C   ASP    59      25.585  26.222  13.051  1.00 77.79           C
ATOM    467  O   ASP    59      25.089  27.021  13.843  1.00 77.79           O
ATOM    468  N   LYS    60      26.916  26.120  12.871  1.00105.05           N
ATOM    469  CA  LYS    60      27.824  26.958  13.599  1.00105.05           C
ATOM    470  CB  LYS    60      29.268  26.433  13.646  1.00105.05           C
ATOM    471  CG  LYS    60      29.429  25.197  14.531  1.00105.05           C
ATOM    472  CD  LYS    60      30.794  24.519  14.397  1.00105.05           C
ATOM    473  CE  LYS    60      31.956  25.388  14.883  1.00105.05           C
ATOM    474  NZ  LYS    60      31.839  25.627  16.338  1.00105.05           N
ATOM    475  C   LYS    60      27.839  28.295  12.936  1.00105.05           C
ATOM    476  O   LYS    60      27.343  28.469  11.823  1.00105.05           O
ATOM    477  N   PRO    61      28.395  29.255  13.618  1.00127.64           N
ATOM    478  CA  PRO    61      28.424  30.584  13.081  1.00127.64           C
ATOM    479  CD  PRO    61      28.362  29.256  15.071  1.00127.64           C
ATOM    480  CB  PRO    61      28.840  31.490  14.237  1.00127.64           C
ATOM    481  CG  PRO    61      28.327  30.739  15.480  1.00127.64           C
ATOM    482  C   PRO    61      29.313  30.651  11.881  1.00127.64           C
ATOM    483  O   PRO    61      30.241  29.851  11.776  1.00127.64           O
ATOM    484  N   MET    62      29.049  31.632  10.997  1.00141.74           N
ATOM    485  CA  MET    62      29.728  31.885   9.757  1.00141.74           C
ATOM    486  CB  MET    62      31.201  32.331   9.932  1.00141.74           C
ATOM    487  CG  MET    62      32.190  31.311  10.514  1.00141.74           C
ATOM    488  SD  MET    62      32.884  30.088   9.356  1.00141.74           S
ATOM    489  CE  MET    62      31.661  28.781   9.661  1.00141.74           C
ATOM    490  C   MET    62      29.641  30.742   8.797  1.00141.74           C
ATOM    491  O   MET    62      30.479  30.616   7.905  1.00141.74           O
ATOM    492  N   GLY    63      28.600  29.895   8.915  1.00 33.71           N
ATOM    493  CA  GLY    63      28.426  28.841   7.955  1.00 33.71           C
ATOM    494  C   GLY    63      27.027  28.978   7.451  1.00 33.71           C
ATOM    495  O   GLY    63      26.180  29.521   8.162  1.00 33.71           O
ATOM    496  N   PRO    64      26.717  28.504   6.267  1.00 77.41           N
ATOM    497  CA  PRO    64      27.606  27.820   5.361  1.00 77.41           C
ATOM    498  CD  PRO    64      25.375  28.642   5.727  1.00 77.41           C
ATOM    499  CB  PRO    64      26.713  27.273   4.249  1.00 77.41           C
ATOM    500  CG  PRO    64      25.500  28.219   4.254  1.00 77.41           C
ATOM    501  C   PRO    64      28.656  28.724   4.793  1.00 77.41           C
ATOM    502  O   PRO    64      28.482  29.942   4.824  1.00 77.41           O
ATOM    503  N   LEU    65      29.760  28.132   4.282  1.00114.47           N
ATOM    504  CA  LEU    65      30.832  28.900   3.717  1.00114.47           C
ATOM    505  CB  LEU    65      31.971  29.094   4.741  1.00114.47           C
ATOM    506  CG  LEU    65      33.018  30.172   4.402  1.00114.47           C
ATOM    507  CD1 LEU    65      33.941  29.758   3.256  1.00114.47           C
ATOM    508  CD2 LEU    65      32.349  31.532   4.151  1.00114.47           C
ATOM    509  C   LEU    65      31.330  28.149   2.511  1.00114.47           C
ATOM    510  O   LEU    65      31.198  26.929   2.423  1.00114.47           O
ATOM    511  N   LEU    66      31.903  28.865   1.525  1.00121.46           N
ATOM    512  CA  LEU    66      32.367  28.215   0.334  1.00121.46           C
ATOM    513  CB  LEU    66      32.825  29.222  -0.738  1.00121.46           C
ATOM    514  CG  LEU    66      33.221  28.590  -2.082  1.00121.46           C
ATOM    515  CD1 LEU    66      32.014  27.919  -2.761  1.00121.46           C
ATOM    516  CD2 LEU    66      33.911  29.619  -2.991  1.00121.46           C
ATOM    517  C   LEU    66      33.520  27.332   0.711  1.00121.46           C
ATOM    518  O   LEU    66      34.381  27.701   1.506  1.00121.46           O
ATOM    519  N   VAL    67      33.568  26.121   0.127  1.00 87.07           N
ATOM    520  CA  VAL    67      34.588  25.166   0.461  1.00 87.07           C
ATOM    521  CB  VAL    67      34.434  23.882  -0.304  1.00 87.07           C
ATOM    522  CG1 VAL    67      34.584  24.180  -1.805  1.00 87.07           C
ATOM    523  CG2 VAL    67      35.448  22.859   0.234  1.00 87.07           C
ATOM    524  C   VAL    67      35.926  25.759   0.138  1.00 87.07           C
ATOM    525  O   VAL    67      36.884  25.610   0.896  1.00 87.07           O
ATOM    526  N   ALA    68      36.010  26.482  -0.992  1.00 35.06           N
ATOM    527  CA  ALA    68      37.244  27.047  -1.454  1.00 35.06           C
ATOM    528  CB  ALA    68      37.091  27.800  -2.786  1.00 35.06           C
ATOM    529  C   ALA    68      37.779  28.021  -0.450  1.00 35.06           C
ATOM    530  O   ALA    68      38.991  28.134  -0.280  1.00 35.06           O
ATOM    531  N   THR    69      36.903  28.787   0.223  1.00 37.31           N
ATOM    532  CA  THR    69      37.418  29.773   1.131  1.00 37.31           C
ATOM    533  CB  THR    69      36.343  30.597   1.769  1.00 37.31           C
ATOM    534  OG1 THR    69      35.601  31.291   0.778  1.00 37.31           O
ATOM    535  CG2 THR    69      36.998  31.589   2.744  1.00 37.31           C
ATOM    536  C   THR    69      38.191  29.126   2.241  1.00 37.31           C
ATOM    537  O   THR    69      39.309  29.539   2.540  1.00 37.31           O
ATOM    538  N   PHE    70      37.600  28.112   2.902  1.00106.04           N
ATOM    539  CA  PHE    70      38.240  27.469   4.015  1.00106.04           C
ATOM    540  CB  PHE    70      37.276  26.531   4.762  1.00106.04           C
ATOM    541  CG  PHE    70      37.934  26.071   6.016  1.00106.04           C
ATOM    542  CD1 PHE    70      38.846  25.042   6.001  1.00106.04           C
ATOM    543  CD2 PHE    70      37.625  26.673   7.214  1.00106.04           C
ATOM    544  CE1 PHE    70      39.444  24.623   7.167  1.00106.04           C
ATOM    545  CE2 PHE    70      38.220  26.258   8.382  1.00106.04           C
ATOM    546  CZ  PHE    70      39.133  25.232   8.359  1.00106.04           C
ATOM    547  C   PHE    70      39.407  26.641   3.567  1.00106.04           C
ATOM    548  O   PHE    70      40.501  26.743   4.122  1.00106.04           O
ATOM    549  N   TRP    71      39.204  25.801   2.531  1.00 90.56           N
ATOM    550  CA  TRP    71      40.246  24.901   2.129  1.00 90.56           C
ATOM    551  CB  TRP    71      39.718  23.464   2.005  1.00 90.56           C
ATOM    552  CG  TRP    71      39.048  22.967   3.264  1.00 90.56           C
ATOM    553  CD2 TRP    71      39.726  22.366   4.378  1.00 90.56           C
ATOM    554  CD1 TRP    71      37.723  22.997   3.589  1.00 90.56           C
ATOM    555  NE1 TRP    71      37.530  22.449   4.834  1.00 90.56           N
ATOM    556  CE2 TRP    71      38.754  22.057   5.332  1.00 90.56           C
ATOM    557  CE3 TRP    71      41.046  22.093   4.589  1.00 90.56           C
ATOM    558  CZ2 TRP    71      39.090  21.468   6.515  1.00 90.56           C
ATOM    559  CZ3 TRP    71      41.381  21.499   5.786  1.00 90.56           C
ATOM    560  CH2 TRP    71      40.422  21.193   6.729  1.00 90.56           C
ATOM    561  C   TRP    71      40.697  25.303   0.760  1.00 90.56           C
ATOM    562  O   TRP    71      40.143  24.858  -0.242  1.00 90.56           O
ATOM    563  N   PRO    72      41.716  26.105   0.685  1.00126.85           N
ATOM    564  CA  PRO    72      42.206  26.583  -0.577  1.00126.85           C
ATOM    565  CD  PRO    72      42.707  26.210   1.742  1.00126.85           C
ATOM    566  CB  PRO    72      43.431  27.425  -0.230  1.00126.85           C
ATOM    567  CG  PRO    72      43.971  26.738   1.040  1.00126.85           C
ATOM    568  C   PRO    72      42.587  25.430  -1.461  1.00126.85           C
ATOM    569  O   PRO    72      43.231  24.496  -0.983  1.00126.85           O
ATOM    570  N   GLU    73      42.249  25.531  -2.764  1.00121.20           N
ATOM    571  CA  GLU    73      42.522  24.575  -3.805  1.00121.20           C
ATOM    572  CB  GLU    73      43.999  24.148  -3.880  1.00121.20           C
ATOM    573  CG  GLU    73      44.870  25.118  -4.683  1.00121.20           C
ATOM    574  CD  GLU    73      44.943  26.444  -3.946  1.00121.20           C
ATOM    575  OE1 GLU    73      43.919  27.179  -3.942  1.00121.20           O
ATOM    576  OE2 GLU    73      46.026  26.739  -3.374  1.00121.20           O
ATOM    577  C   GLU    73      41.672  23.345  -3.729  1.00121.20           C
ATOM    578  O   GLU    73      41.906  22.397  -4.475  1.00121.20           O
ATOM    579  N   LEU    74      40.619  23.335  -2.896  1.00 93.32           N
ATOM    580  CA  LEU    74      39.760  22.187  -2.867  1.00 93.32           C
ATOM    581  CB  LEU    74      39.222  21.904  -1.449  1.00 93.32           C
ATOM    582  CG  LEU    74      38.590  20.515  -1.257  1.00 93.32           C
ATOM    583  CD1 LEU    74      39.631  19.408  -1.506  1.00 93.32           C
ATOM    584  CD2 LEU    74      37.936  20.390   0.130  1.00 93.32           C
ATOM    585  C   LEU    74      38.621  22.506  -3.798  1.00 93.32           C
ATOM    586  O   LEU    74      38.152  23.642  -3.855  1.00 93.32           O
ATOM    587  N   PRO    75      38.199  21.535  -4.565  1.00 90.86           N
ATOM    588  CA  PRO    75      37.129  21.722  -5.516  1.00 90.86           C
ATOM    589  CD  PRO    75      39.100  20.470  -4.968  1.00 90.86           C
ATOM    590  CB  PRO    75      37.372  20.709  -6.634  1.00 90.86           C
ATOM    591  CG  PRO    75      38.306  19.663  -6.006  1.00 90.86           C
ATOM    592  C   PRO    75      35.781  21.560  -4.888  1.00 90.86           C
ATOM    593  O   PRO    75      35.688  21.219  -3.711  1.00 90.86           O
ATOM    594  N   GLU    76      34.725  21.820  -5.678  1.00102.96           N
ATOM    595  CA  GLU    76      33.351  21.676  -5.295  1.00102.96           C
ATOM    596  CB  GLU    76      32.438  22.394  -6.304  1.00102.96           C
ATOM    597  CG  GLU    76      30.937  22.187  -6.117  1.00102.96           C
ATOM    598  CD  GLU    76      30.287  22.668  -7.407  1.00102.96           C
ATOM    599  OE1 GLU    76      31.048  23.113  -8.309  1.00102.96           O
ATOM    600  OE2 GLU    76      29.035  22.591  -7.518  1.00102.96           O
ATOM    601  C   GLU    76      33.030  20.212  -5.362  1.00102.96           C
ATOM    602  O   GLU    76      33.764  19.445  -5.981  1.00102.96           O
ATOM    603  N   LYS    77      31.933  19.793  -4.693  1.00125.28           N
ATOM    604  CA  LYS    77      31.429  18.444  -4.736  1.00125.28           C
ATOM    605  CB  LYS    77      30.751  18.085  -6.075  1.00125.28           C
ATOM    606  CG  LYS    77      31.617  18.384  -7.302  1.00125.28           C
ATOM    607  CD  LYS    77      31.221  17.643  -8.580  1.00125.28           C
ATOM    608  CE  LYS    77      32.195  16.521  -8.950  1.00125.28           C
ATOM    609  NZ  LYS    77      31.825  15.937 -10.257  1.00125.28           N
ATOM    610  C   LYS    77      32.479  17.404  -4.466  1.00125.28           C
ATOM    611  O   LYS    77      32.743  16.565  -5.326  1.00125.28           O
ATOM    612  N   ILE    78      33.102  17.406  -3.268  1.00155.56           N
ATOM    613  CA  ILE    78      34.075  16.379  -3.003  1.00155.56           C
ATOM    614  CB  ILE    78      35.151  16.675  -1.985  1.00155.56           C
ATOM    615  CG1 ILE    78      34.625  16.737  -0.540  1.00155.56           C
ATOM    616  CG2 ILE    78      35.867  17.954  -2.444  1.00155.56           C
ATOM    617  CD1 ILE    78      33.694  17.892  -0.224  1.00155.56           C
ATOM    618  C   ILE    78      33.340  15.165  -2.521  1.00155.56           C
ATOM    619  O   ILE    78      32.208  15.269  -2.054  1.00155.56           O
ATOM    620  N   ASP    79      33.908  13.966  -2.773  1.00 84.23           N
ATOM    621  CA  ASP    79      33.321  12.716  -2.363  1.00 84.23           C
ATOM    622  CB  ASP    79      33.975  11.540  -3.098  1.00 84.23           C
ATOM    623  CG  ASP    79      33.637  11.728  -4.569  1.00 84.23           C
ATOM    624  OD1 ASP    79      32.456  11.502  -4.944  1.00 84.23           O
ATOM    625  OD2 ASP    79      34.553  12.136  -5.331  1.00 84.23           O
ATOM    626  C   ASP    79      33.420  12.445  -0.881  1.00 84.23           C
ATOM    627  O   ASP    79      32.405  12.200  -0.227  1.00 84.23           O
ATOM    628  N   ALA    80      34.640  12.498  -0.293  1.00 60.42           N
ATOM    629  CA  ALA    80      34.760  12.128   1.096  1.00 60.42           C
ATOM    630  CB  ALA    80      34.973  10.620   1.314  1.00 60.42           C
ATOM    631  C   ALA    80      35.935  12.827   1.708  1.00 60.42           C
ATOM    632  O   ALA    80      36.806  13.332   1.004  1.00 60.42           O
ATOM    633  N   VAL    81      35.968  12.897   3.060  1.00124.99           N
ATOM    634  CA  VAL    81      37.075  13.528   3.721  1.00124.99           C
ATOM    635  CB  VAL    81      36.872  15.007   3.897  1.00124.99           C
ATOM    636  CG1 VAL    81      36.546  15.597   2.520  1.00124.99           C
ATOM    637  CG2 VAL    81      35.771  15.265   4.922  1.00124.99           C
ATOM    638  C   VAL    81      37.258  12.885   5.071  1.00124.99           C
ATOM    639  O   VAL    81      36.300  12.392   5.667  1.00124.99           O
ATOM    640  N   TYR    82      38.520  12.810   5.562  1.00 76.58           N
ATOM    641  CA  TYR    82      38.748  12.271   6.877  1.00 76.58           C
ATOM    642  CB  TYR    82      38.792  10.729   6.936  1.00 76.58           C
ATOM    643  CG  TYR    82      40.062  10.228   6.331  1.00 76.58           C
ATOM    644  CD1 TYR    82      40.262  10.243   4.970  1.00 76.58           C
ATOM    645  CD2 TYR    82      41.052   9.715   7.138  1.00 76.58           C
ATOM    646  CE1 TYR    82      41.436   9.768   4.429  1.00 76.58           C
ATOM    647  CE2 TYR    82      42.226   9.239   6.604  1.00 76.58           C
ATOM    648  CZ  TYR    82      42.423   9.269   5.246  1.00 76.58           C
ATOM    649  OH  TYR    82      43.630   8.780   4.700  1.00 76.58           O
ATOM    650  C   TYR    82      40.057  12.788   7.394  1.00 76.58           C
ATOM    651  O   TYR    82      40.838  13.391   6.658  1.00 76.58           O
ATOM    652  N   GLU    83      40.321  12.577   8.703  1.00 52.85           N
ATOM    653  CA  GLU    83      41.575  12.983   9.273  1.00 52.85           C
ATOM    654  CB  GLU    83      41.447  13.752  10.601  1.00 52.85           C
ATOM    655  CG  GLU    83      42.794  14.206  11.174  1.00 52.85           C
ATOM    656  CD  GLU    83      42.533  15.143  12.348  1.00 52.85           C
ATOM    657  OE1 GLU    83      41.813  16.157  12.143  1.00 52.85           O
ATOM    658  OE2 GLU    83      43.048  14.863  13.462  1.00 52.85           O
ATOM    659  C   GLU    83      42.357  11.732   9.534  1.00 52.85           C
ATOM    660  O   GLU    83      41.848  10.783  10.130  1.00 52.85           O
ATOM    661  N   ALA    84      43.620  11.698   9.059  1.00 55.88           N
ATOM    662  CA  ALA    84      44.457  10.538   9.197  1.00 55.88           C
ATOM    663  CB  ALA    84      45.574  10.462   8.143  1.00 55.88           C
ATOM    664  C   ALA    84      45.103  10.516  10.550  1.00 55.88           C
ATOM    665  O   ALA    84      45.332  11.534  11.197  1.00 55.88           O
ATOM    666  N   PRO    85      45.340   9.320  10.998  1.00126.33           N
ATOM    667  CA  PRO    85      45.905   9.030  12.289  1.00126.33           C
ATOM    668  CD  PRO    85      45.344   8.169  10.117  1.00126.33           C
ATOM    669  CB  PRO    85      46.006   7.506  12.347  1.00126.33           C
ATOM    670  CG  PRO    85      46.151   7.101  10.871  1.00126.33           C
ATOM    671  C   PRO    85      47.190   9.640  12.720  1.00126.33           C
ATOM    672  O   PRO    85      47.185  10.595  13.496  1.00126.33           O
ATOM    673  N   GLN    86      48.305   9.102  12.203  1.00 75.07           N
ATOM    674  CA  GLN    86      49.587   9.528  12.663  1.00 75.07           C
ATOM    675  CB  GLN    86      50.739   8.725  12.031  1.00 75.07           C
ATOM    676  CG  GLN    86      50.741   7.235  12.384  1.00 75.07           C
ATOM    677  CD  GLN    86      51.287   7.070  13.795  1.00 75.07           C
ATOM    678  OE1 GLN    86      51.093   6.034  14.429  1.00 75.07           O
ATOM    679  NE2 GLN    86      51.995   8.114  14.303  1.00 75.07           N
ATOM    680  C   GLN    86      49.758  10.928  12.226  1.00 75.07           C
ATOM    681  O   GLN    86      50.223  11.789  12.971  1.00 75.07           O
ATOM    682  N   GLU    87      49.354  11.175  10.975  1.00124.22           N
ATOM    683  CA  GLU    87      49.598  12.448  10.384  1.00124.22           C
ATOM    684  CB  GLU    87      49.379  12.468   8.858  1.00124.22           C
ATOM    685  CG  GLU    87      47.946  12.189   8.408  1.00124.22           C
ATOM    686  CD  GLU    87      47.898  12.371   6.895  1.00124.22           C
ATOM    687  OE1 GLU    87      48.990  12.394   6.266  1.00124.22           O
ATOM    688  OE2 GLU    87      46.769  12.495   6.347  1.00124.22           O
ATOM    689  C   GLU    87      48.784  13.551  10.983  1.00124.22           C
ATOM    690  O   GLU    87      49.309  14.643  11.183  1.00124.22           O
ATOM    691  N   GLU    88      47.497  13.284  11.289  1.00157.91           N
ATOM    692  CA  GLU    88      46.518  14.244  11.742  1.00157.91           C
ATOM    693  CB  GLU    88      46.749  14.882  13.141  1.00157.91           C
ATOM    694  CG  GLU    88      48.061  15.633  13.392  1.00157.91           C
ATOM    695  CD  GLU    88      48.096  16.919  12.573  1.00157.91           C
ATOM    696  OE1 GLU    88      47.159  17.747  12.705  1.00157.91           O
ATOM    697  OE2 GLU    88      49.075  17.094  11.802  1.00157.91           O
ATOM    698  C   GLU    88      46.311  15.286  10.686  1.00157.91           C
ATOM    699  O   GLU    88      45.842  16.389  10.963  1.00157.91           O
ATOM    700  N   LYS    89      46.617  14.927   9.421  1.00 46.73           N
ATOM    701  CA  LYS    89      46.372  15.808   8.314  1.00 46.73           C
ATOM    702  CB  LYS    89      47.342  15.645   7.127  1.00 46.73           C
ATOM    703  CG  LYS    89      48.781  16.096   7.396  1.00 46.73           C
ATOM    704  CD  LYS    89      49.741  15.737   6.256  1.00 46.73           C
ATOM    705  CE  LYS    89      51.189  16.173   6.494  1.00 46.73           C
ATOM    706  NZ  LYS    89      52.018  15.848   5.310  1.00 46.73           N
ATOM    707  C   LYS    89      45.005  15.478   7.802  1.00 46.73           C
ATOM    708  O   LYS    89      44.462  14.417   8.108  1.00 46.73           O
ATOM    709  N   ALA    90      44.404  16.391   7.013  1.00 36.07           N
ATOM    710  CA  ALA    90      43.083  16.149   6.506  1.00 36.07           C
ATOM    711  CB  ALA    90      42.167  17.382   6.578  1.00 36.07           C
ATOM    712  C   ALA    90      43.178  15.747   5.065  1.00 36.07           C
ATOM    713  O   ALA    90      43.892  16.370   4.279  1.00 36.07           O
ATOM    714  N   VAL    91      42.440  14.683   4.682  1.00 44.52           N
ATOM    715  CA  VAL    91      42.499  14.209   3.326  1.00 44.52           C
ATOM    716  CB  VAL    91      42.903  12.770   3.218  1.00 44.52           C
ATOM    717  CG1 VAL    91      42.895  12.370   1.734  1.00 44.52           C
ATOM    718  CG2 VAL    91      44.266  12.594   3.908  1.00 44.52           C
ATOM    719  C   VAL    91      41.140  14.338   2.706  1.00 44.52           C
ATOM    720  O   VAL    91      40.121  14.049   3.333  1.00 44.52           O
ATOM    721  N   PHE    92      41.104  14.782   1.431  1.00 79.79           N
ATOM    722  CA  PHE    92      39.864  14.977   0.729  1.00 79.79           C
ATOM    723  CB  PHE    92      39.623  16.445   0.319  1.00 79.79           C
ATOM    724  CG  PHE    92      39.506  17.291   1.541  1.00 79.79           C
ATOM    725  CD1 PHE    92      40.613  17.553   2.312  1.00 79.79           C
ATOM    726  CD2 PHE    92      38.305  17.858   1.900  1.00 79.79           C
ATOM    727  CE1 PHE    92      40.515  18.338   3.437  1.00 79.79           C
ATOM    728  CE2 PHE    92      38.197  18.642   3.023  1.00 79.79           C
ATOM    729  CZ  PHE    92      39.306  18.881   3.797  1.00 79.79           C
ATOM    730  C   PHE    92      39.949  14.215  -0.559  1.00 79.79           C
ATOM    731  O   PHE    92      41.006  14.165  -1.188  1.00 79.79           O
ATOM    732  N   PHE    93      38.820  13.608  -0.989  1.00 75.67           N
ATOM    733  CA  PHE    93      38.812  12.849  -2.205  1.00 75.67           C
ATOM    734  CB  PHE    93      38.424  11.372  -2.020  1.00 75.67           C
ATOM    735  CG  PHE    93      39.322  10.737  -1.019  1.00 75.67           C
ATOM    736  CD1 PHE    93      39.005  10.788   0.318  1.00 75.67           C
ATOM    737  CD2 PHE    93      40.470  10.089  -1.408  1.00 75.67           C
ATOM    738  CE1 PHE    93      39.821  10.202   1.255  1.00 75.67           C
ATOM    739  CE2 PHE    93      41.291   9.501  -0.475  1.00 75.67           C
ATOM    740  CZ  PHE    93      40.968   9.557   0.859  1.00 75.67           C
ATOM    741  C   PHE    93      37.716  13.371  -3.078  1.00 75.67           C
ATOM    742  O   PHE    93      36.638  13.729  -2.607  1.00 75.67           O
ATOM    743  N   ALA    94      37.997  13.448  -4.390  1.00 76.32           N
ATOM    744  CA  ALA    94      37.002  13.735  -5.377  1.00 76.32           C
ATOM    745  CB  ALA    94      36.990  15.205  -5.837  1.00 76.32           C
ATOM    746  C   ALA    94      37.461  12.904  -6.517  1.00 76.32           C
ATOM    747  O   ALA    94      38.580  13.127  -6.971  1.00 76.32           O
ATOM    748  N   GLY    95      36.590  11.974  -6.985  1.00153.24           N
ATOM    749  CA  GLY    95      36.780  10.949  -7.985  1.00153.24           C
ATOM    750  C   GLY    95      38.183  10.904  -8.476  1.00153.24           C
ATOM    751  O   GLY    95      38.622  11.835  -9.114  1.00153.24           O
ATOM    752  N   ASN    96      38.947   9.841  -8.191  1.00278.98           N
ATOM    753  CA  ASN    96      40.262   9.657  -8.750  1.00278.98           C
ATOM    754  CB  ASN    96      40.205   9.733 -10.291  1.00278.98           C
ATOM    755  CG  ASN    96      41.580   9.488 -10.892  1.00278.98           C
ATOM    756  OD1 ASN    96      42.383  10.411 -11.017  1.00278.98           O
ATOM    757  ND2 ASN    96      41.859   8.215 -11.277  1.00278.98           N
ATOM    758  C   ASN    96      41.310  10.628  -8.242  1.00278.98           C
ATOM    759  O   ASN    96      42.496  10.415  -8.485  1.00278.98           O
ATOM    760  N   GLU    97      40.969  11.678  -7.467  1.00113.02           N
ATOM    761  CA  GLU    97      42.035  12.548  -7.023  1.00113.02           C
ATOM    762  CB  GLU    97      42.083  13.946  -7.675  1.00113.02           C
ATOM    763  CG  GLU    97      42.632  13.984  -9.104  1.00113.02           C
ATOM    764  CD  GLU    97      41.481  13.877 -10.091  1.00113.02           C
ATOM    765  OE1 GLU    97      40.750  12.853 -10.045  1.00113.02           O
ATOM    766  OE2 GLU    97      41.323  14.822 -10.909  1.00113.02           O
ATOM    767  C   GLU    97      41.884  12.791  -5.555  1.00113.02           C
ATOM    768  O   GLU    97      40.791  12.660  -5.009  1.00113.02           O
ATOM    769  N   TYR    98      43.003  13.111  -4.861  1.00117.12           N
ATOM    770  CA  TYR    98      42.893  13.427  -3.465  1.00117.12           C
ATOM    771  CB  TYR    98      43.148  12.243  -2.510  1.00117.12           C
ATOM    772  CG  TYR    98      44.578  11.831  -2.565  1.00117.12           C
ATOM    773  CD1 TYR    98      45.521  12.504  -1.824  1.00117.12           C
ATOM    774  CD2 TYR    98      44.972  10.764  -3.340  1.00117.12           C
ATOM    775  CE1 TYR    98      46.843  12.127  -1.860  1.00117.12           C
ATOM    776  CE2 TYR    98      46.293  10.384  -3.380  1.00117.12           C
ATOM    777  CZ  TYR    98      47.231  11.065  -2.640  1.00117.12           C
ATOM    778  OH  TYR    98      48.586  10.675  -2.680  1.00117.12           O
ATOM    779  C   TYR    98      43.826  14.548  -3.116  1.00117.12           C
ATOM    780  O   TYR    98      44.787  14.829  -3.831  1.00117.12           O
ATOM    781  N   TRP    99      43.527  15.237  -1.995  1.00 72.47           N
ATOM    782  CA  TRP    99      44.308  16.353  -1.534  1.00 72.47           C
ATOM    783  CB  TRP    99      43.533  17.683  -1.586  1.00 72.47           C
ATOM    784  CG  TRP    99      43.264  18.215  -2.973  1.00 72.47           C
ATOM    785  CD2 TRP    99      42.254  17.701  -3.855  1.00 72.47           C
ATOM    786  CD1 TRP    99      43.895  19.215  -3.652  1.00 72.47           C
ATOM    787  NE1 TRP    99      43.337  19.361  -4.899  1.00 72.47           N
ATOM    788  CE2 TRP    99      42.328  18.433  -5.039  1.00 72.47           C
ATOM    789  CE3 TRP    99      41.342  16.698  -3.693  1.00 72.47           C
ATOM    790  CZ2 TRP    99      41.488  18.173  -6.083  1.00 72.47           C
ATOM    791  CZ3 TRP    99      40.494  16.440  -4.748  1.00 72.47           C
ATOM    792  CH2 TRP    99      40.566  17.163  -5.920  1.00 72.47           C
ATOM    793  C   TRP    99      44.620  16.116  -0.087  1.00 72.47           C
ATOM    794  O   TRP    99      43.800  15.570   0.649  1.00 72.47           O
ATOM    795  N   ILE   100      45.829  16.519   0.362  1.00102.33           N
ATOM    796  CA  ILE   100      46.174  16.370   1.748  1.00102.33           C
ATOM    797  CB  ILE   100      47.401  15.536   1.988  1.00102.33           C
ATOM    798  CG1 ILE   100      48.641  16.216   1.392  1.00102.33           C
ATOM    799  CG2 ILE   100      47.142  14.125   1.434  1.00102.33           C
ATOM    800  CD1 ILE   100      49.960  15.577   1.829  1.00102.33           C
ATOM    801  C   ILE   100      46.467  17.742   2.288  1.00102.33           C
ATOM    802  O   ILE   100      47.182  18.527   1.666  1.00102.33           O
ATOM    803  N   TYR   101      45.909  18.076   3.472  1.00121.71           N
ATOM    804  CA  TYR   101      46.133  19.378   4.039  1.00121.71           C
ATOM    805  CB  TYR   101      44.850  20.182   4.320  1.00121.71           C
ATOM    806  CG  TYR   101      44.210  20.621   3.049  1.00121.71           C
ATOM    807  CD1 TYR   101      43.480  19.737   2.290  1.00121.71           C
ATOM    808  CD2 TYR   101      44.321  21.927   2.629  1.00121.71           C
ATOM    809  CE1 TYR   101      42.882  20.145   1.121  1.00121.71           C
ATOM    810  CE2 TYR   101      43.725  22.340   1.461  1.00121.71           C
ATOM    811  CZ  TYR   101      43.004  21.447   0.704  1.00121.71           C
ATOM    812  OH  TYR   101      42.388  21.861  -0.495  1.00121.71           O
ATOM    813  C   TYR   101      46.770  19.229   5.381  1.00121.71           C
ATOM    814  O   TYR   101      46.390  18.370   6.175  1.00121.71           O
ATOM    815  N   SER   102      47.785  20.068   5.662  1.00 83.23           N
ATOM    816  CA  SER   102      48.316  20.087   6.990  1.00 83.23           C
ATOM    817  CB  SER   102      49.842  20.290   7.053  1.00 83.23           C
ATOM    818  OG  SER   102      50.276  20.292   8.406  1.00 83.23           O
ATOM    819  C   SER   102      47.677  21.297   7.570  1.00 83.23           C
ATOM    820  O   SER   102      48.063  22.418   7.242  1.00 83.23           O
ATOM    821  N   ALA   103      46.660  21.105   8.432  1.00204.40           N
ATOM    822  CA  ALA   103      45.993  22.276   8.896  1.00204.40           C
ATOM    823  CB  ALA   103      46.908  23.336   9.543  1.00204.40           C
ATOM    824  C   ALA   103      45.337  22.847   7.677  1.00204.40           C
ATOM    825  O   ALA   103      44.894  22.113   6.796  1.00204.40           O
ATOM    826  N   SER   104      45.219  24.183   7.628  1.00111.78           N
ATOM    827  CA  SER   104      44.584  24.879   6.547  1.00111.78           C
ATOM    828  CB  SER   104      44.260  26.340   6.906  1.00111.78           C
ATOM    829  OG  SER   104      43.633  26.989   5.810  1.00111.78           O
ATOM    830  C   SER   104      45.432  24.902   5.300  1.00111.78           C
ATOM    831  O   SER   104      44.958  25.367   4.264  1.00111.78           O
ATOM    832  N   THR   105      46.695  24.421   5.333  1.00111.70           N
ATOM    833  CA  THR   105      47.509  24.577   4.151  1.00111.70           C
ATOM    834  CB  THR   105      48.919  25.010   4.444  1.00111.70           C
ATOM    835  OG1 THR   105      49.581  25.372   3.240  1.00111.70           O
ATOM    836  CG2 THR   105      49.663  23.852   5.133  1.00111.70           C
ATOM    837  C   THR   105      47.586  23.305   3.356  1.00111.70           C
ATOM    838  O   THR   105      47.824  22.222   3.889  1.00111.70           O
ATOM    839  N   LEU   106      47.383  23.425   2.025  1.00 52.95           N
ATOM    840  CA  LEU   106      47.448  22.295   1.142  1.00 52.95           C
ATOM    841  CB  LEU   106      46.844  22.561  -0.249  1.00 52.95           C
ATOM    842  CG  LEU   106      46.921  21.352  -1.201  1.00 52.95           C
ATOM    843  CD1 LEU   106      46.212  20.119  -0.616  1.00 52.95           C
ATOM    844  CD2 LEU   106      46.406  21.723  -2.602  1.00 52.95           C
ATOM    845  C   LEU   106      48.884  21.909   0.978  1.00 52.95           C
ATOM    846  O   LEU   106      49.764  22.756   0.830  1.00 52.95           O
ATOM    847  N   GLU   107      49.148  20.589   0.989  1.00116.93           N
ATOM    848  CA  GLU   107      50.487  20.089   0.906  1.00116.93           C
ATOM    849  CB  GLU   107      50.599  18.635   1.392  1.00116.93           C
ATOM    850  CG  GLU   107      51.937  18.320   2.057  1.00116.93           C
ATOM    851  CD  GLU   107      51.887  18.924   3.455  1.00116.93           C
ATOM    852  OE1 GLU   107      50.945  19.717   3.718  1.00116.93           O
ATOM    853  OE2 GLU   107      52.785  18.601   4.279  1.00116.93           O
ATOM    854  C   GLU   107      50.919  20.180  -0.528  1.00116.93           C
ATOM    855  O   GLU   107      50.092  20.281  -1.432  1.00116.93           O
ATOM    856  N   ARG   108      52.242  20.173  -0.780  1.00120.76           N
ATOM    857  CA  ARG   108      52.734  20.334  -2.121  1.00120.76           C
ATOM    858  CB  ARG   108      54.245  20.601  -2.188  1.00120.76           C
ATOM    859  CG  ARG   108      55.069  19.470  -1.571  1.00120.76           C
ATOM    860  CD  ARG   108      56.581  19.637  -1.737  1.00120.76           C
ATOM    861  NE  ARG   108      57.230  18.472  -1.071  1.00120.76           N
ATOM    862  CZ  ARG   108      57.407  17.301  -1.749  1.00120.76           C
ATOM    863  NH1 ARG   108      57.027  17.199  -3.057  1.00120.76           N
ATOM    864  NH2 ARG   108      57.964  16.230  -1.112  1.00120.76           N
ATOM    865  C   ARG   108      52.491  19.097  -2.928  1.00120.76           C
ATOM    866  O   ARG   108      52.499  17.982  -2.410  1.00120.76           O
ATOM    867  N   GLY   109      52.249  19.288  -4.244  1.00 31.91           N
ATOM    868  CA  GLY   109      52.131  18.191  -5.165  1.00 31.91           C
ATOM    869  C   GLY   109      50.711  17.745  -5.354  1.00 31.91           C
ATOM    870  O   GLY   109      50.452  16.864  -6.172  1.00 31.91           O
ATOM    871  N   TYR   110      49.747  18.338  -4.626  1.00 84.56           N
ATOM    872  CA  TYR   110      48.377  17.909  -4.735  1.00 84.56           C
ATOM    873  CB  TYR   110      47.667  17.860  -3.373  1.00 84.56           C
ATOM    874  CG  TYR   110      48.389  16.791  -2.620  1.00 84.56           C
ATOM    875  CD1 TYR   110      48.009  15.472  -2.726  1.00 84.56           C
ATOM    876  CD2 TYR   110      49.467  17.105  -1.824  1.00 84.56           C
ATOM    877  CE1 TYR   110      48.681  14.486  -2.039  1.00 84.56           C
ATOM    878  CE2 TYR   110      50.143  16.126  -1.136  1.00 84.56           C
ATOM    879  CZ  TYR   110      49.753  14.813  -1.243  1.00 84.56           C
ATOM    880  OH  TYR   110      50.451  13.811  -0.535  1.00 84.56           O
ATOM    881  C   TYR   110      47.655  18.818  -5.682  1.00 84.56           C
ATOM    882  O   TYR   110      48.029  19.980  -5.835  1.00 84.56           O
ATOM    883  N   PRO   111      46.630  18.346  -6.352  1.00 79.81           N
ATOM    884  CA  PRO   111      46.083  17.021  -6.197  1.00 79.81           C
ATOM    885  CD  PRO   111      45.701  19.250  -7.006  1.00 79.81           C
ATOM    886  CB  PRO   111      44.666  17.084  -6.770  1.00 79.81           C
ATOM    887  CG  PRO   111      44.672  18.328  -7.674  1.00 79.81           C
ATOM    888  C   PRO   111      46.889  15.938  -6.828  1.00 79.81           C
ATOM    889  O   PRO   111      47.619  16.198  -7.783  1.00 79.81           O
ATOM    890  N   LYS   112      46.757  14.705  -6.301  1.00 46.28           N
ATOM    891  CA  LYS   112      47.444  13.584  -6.859  1.00 46.28           C
ATOM    892  CB  LYS   112      48.592  13.063  -5.977  1.00 46.28           C
ATOM    893  CG  LYS   112      49.765  14.044  -5.925  1.00 46.28           C
ATOM    894  CD  LYS   112      50.804  13.741  -4.845  1.00 46.28           C
ATOM    895  CE  LYS   112      51.957  14.748  -4.832  1.00 46.28           C
ATOM    896  NZ  LYS   112      52.924  14.401  -3.768  1.00 46.28           N
ATOM    897  C   LYS   112      46.438  12.495  -7.033  1.00 46.28           C
ATOM    898  O   LYS   112      45.347  12.520  -6.464  1.00 46.28           O
ATOM    899  N   PRO   113      46.793  11.545  -7.844  1.00127.15           N
ATOM    900  CA  PRO   113      45.891  10.459  -8.088  1.00127.15           C
ATOM    901  CD  PRO   113      47.606  11.848  -9.012  1.00127.15           C
ATOM    902  CB  PRO   113      46.426   9.748  -9.329  1.00127.15           C
ATOM    903  CG  PRO   113      47.141  10.871 -10.105  1.00127.15           C
ATOM    904  C   PRO   113      45.774   9.597  -6.873  1.00127.15           C
ATOM    905  O   PRO   113      46.681   9.599  -6.043  1.00127.15           O
ATOM    906  N   LEU   114      44.651   8.864  -6.765  1.00120.42           N
ATOM    907  CA  LEU   114      44.332   8.002  -5.660  1.00120.42           C
ATOM    908  CB  LEU   114      42.908   7.415  -5.819  1.00120.42           C
ATOM    909  CG  LEU   114      42.358   6.512  -4.688  1.00120.42           C
ATOM    910  CD1 LEU   114      40.896   6.137  -4.980  1.00120.42           C
ATOM    911  CD2 LEU   114      43.202   5.249  -4.450  1.00120.42           C
ATOM    912  C   LEU   114      45.339   6.897  -5.617  1.00120.42           C
ATOM    913  O   LEU   114      45.681   6.412  -4.542  1.00120.42           O
ATOM    914  N   THR   115      45.847   6.474  -6.787  1.00 49.01           N
ATOM    915  CA  THR   115      46.780   5.384  -6.862  1.00 49.01           C
ATOM    916  CB  THR   115      47.239   5.091  -8.262  1.00 49.01           C
ATOM    917  OG1 THR   115      46.134   4.741  -9.083  1.00 49.01           O
ATOM    918  CG2 THR   115      48.253   3.936  -8.220  1.00 49.01           C
ATOM    919  C   THR   115      47.988   5.743  -6.070  1.00 49.01           C
ATOM    920  O   THR   115      48.648   4.867  -5.511  1.00 49.01           O
ATOM    921  N   SER   116      48.322   7.044  -6.019  1.00 48.61           N
ATOM    922  CA  SER   116      49.472   7.453  -5.273  1.00 48.61           C
ATOM    923  CB  SER   116      49.640   8.980  -5.235  1.00 48.61           C
ATOM    924  OG  SER   116      49.871   9.477  -6.545  1.00 48.61           O
ATOM    925  C   SER   116      49.253   6.975  -3.876  1.00 48.61           C
ATOM    926  O   SER   116      50.207   6.688  -3.157  1.00 48.61           O
ATOM    927  N   LEU   117      47.977   6.946  -3.450  1.00132.03           N
ATOM    928  CA  LEU   117      47.551   6.457  -2.171  1.00132.03           C
ATOM    929  CB  LEU   117      46.113   6.888  -1.828  1.00132.03           C
ATOM    930  CG  LEU   117      45.650   6.421  -0.436  1.00132.03           C
ATOM    931  CD1 LEU   117      46.541   7.024   0.662  1.00132.03           C
ATOM    932  CD2 LEU   117      44.159   6.715  -0.201  1.00132.03           C
ATOM    933  C   LEU   117      47.618   4.911  -2.012  1.00132.03           C
ATOM    934  O   LEU   117      48.246   4.481  -1.044  1.00132.03           O
ATOM    935  N   GLY   118      47.069   4.041  -2.948  1.00144.82           N
ATOM    936  CA  GLY   118      47.025   2.568  -2.842  1.00144.82           C
ATOM    937  C   GLY   118      45.633   1.957  -2.751  1.00144.82           C
ATOM    938  O   GLY   118      45.446   0.838  -2.268  1.00144.82           O
ATOM    939  N   LEU   119      44.591   2.650  -3.221  1.00174.52           N
ATOM    940  CA  LEU   119      43.266   2.109  -3.110  1.00174.52           C
ATOM    941  CB  LEU   119      42.335   3.046  -2.308  1.00174.52           C
ATOM    942  CG  LEU   119      42.736   3.196  -0.821  1.00174.52           C
ATOM    943  CD1 LEU   119      42.613   1.872  -0.052  1.00174.52           C
ATOM    944  CD2 LEU   119      44.137   3.801  -0.677  1.00174.52           C
ATOM    945  C   LEU   119      42.719   1.868  -4.483  1.00174.52           C
ATOM    946  O   LEU   119      43.494   1.931  -5.433  1.00174.52           O
ATOM    947  N   PRO   120      41.439   1.573  -4.649  1.00193.67           N
ATOM    948  CA  PRO   120      40.941   1.230  -5.954  1.00193.67           C
ATOM    949  CD  PRO   120      40.648   0.921  -3.617  1.00193.67           C
ATOM    950  CB  PRO   120      39.537   0.650  -5.751  1.00193.67           C
ATOM    951  CG  PRO   120      39.250   0.834  -4.247  1.00193.67           C
ATOM    952  C   PRO   120      41.050   2.269  -7.018  1.00193.67           C
ATOM    953  O   PRO   120      40.506   3.356  -6.837  1.00193.67           O
ATOM    954  N   PRO   121      41.767   2.003  -8.084  1.00167.27           N
ATOM    955  CA  PRO   121      41.786   2.919  -9.184  1.00167.27           C
ATOM    956  CD  PRO   121      42.946   1.152  -8.060  1.00167.27           C
ATOM    957  CB  PRO   121      43.057   2.613  -9.979  1.00167.27           C
ATOM    958  CG  PRO   121      43.951   1.841  -8.993  1.00167.27           C
ATOM    959  C   PRO   121      40.559   2.659  -9.984  1.00167.27           C
ATOM    960  O   PRO   121      39.985   3.601 -10.532  1.00167.27           O
ATOM    961  N   ASP   122      40.152   1.366 -10.018  1.00 73.15           N
ATOM    962  CA  ASP   122      39.071   0.895 -10.833  1.00 73.15           C
ATOM    963  CB  ASP   122      38.783  -0.606 -10.644  1.00 73.15           C
ATOM    964  CG  ASP   122      37.791  -1.038 -11.716  1.00 73.15           C
ATOM    965  OD1 ASP   122      37.536  -0.225 -12.644  1.00 73.15           O
ATOM    966  OD2 ASP   122      37.280  -2.187 -11.627  1.00 73.15           O
ATOM    967  C   ASP   122      37.870   1.631 -10.398  1.00 73.15           C
ATOM    968  O   ASP   122      37.181   2.249 -11.209  1.00 73.15           O
ATOM    969  N   VAL   123      37.589   1.606  -9.087  1.00101.17           N
ATOM    970  CA  VAL   123      36.533   2.471  -8.707  1.00101.17           C
ATOM    971  CB  VAL   123      35.986   2.213  -7.328  1.00101.17           C
ATOM    972  CG1 VAL   123      37.099   2.380  -6.281  1.00101.17           C
ATOM    973  CG2 VAL   123      34.774   3.136  -7.115  1.00101.17           C
ATOM    974  C   VAL   123      37.217   3.786  -8.776  1.00101.17           C
ATOM    975  O   VAL   123      38.271   3.977  -8.173  1.00101.17           O
ATOM    976  N   GLN   124      36.653   4.723  -9.550  1.00 99.85           N
ATOM    977  CA  GLN   124      37.355   5.942  -9.756  1.00 99.85           C
ATOM    978  CB  GLN   124      36.621   6.946 -10.662  1.00 99.85           C
ATOM    979  CG  GLN   124      37.416   8.241 -10.858  1.00 99.85           C
ATOM    980  CD  GLN   124      36.629   9.172 -11.767  1.00 99.85           C
ATOM    981  OE1 GLN   124      36.397   8.873 -12.939  1.00 99.85           O
ATOM    982  NE2 GLN   124      36.202  10.337 -11.212  1.00 99.85           N
ATOM    983  C   GLN   124      37.530   6.600  -8.437  1.00 99.85           C
ATOM    984  O   GLN   124      38.588   7.158  -8.157  1.00 99.85           O
ATOM    985  N   ARG   125      36.505   6.523  -7.570  1.00 90.41           N
ATOM    986  CA  ARG   125      36.593   7.258  -6.348  1.00 90.41           C
ATOM    987  CB  ARG   125      35.561   8.396  -6.265  1.00 90.41           C
ATOM    988  CG  ARG   125      34.114   7.922  -6.413  1.00 90.41           C
ATOM    989  CD  ARG   125      33.110   9.070  -6.525  1.00 90.41           C
ATOM    990  NE  ARG   125      31.774   8.470  -6.787  1.00 90.41           N
ATOM    991  CZ  ARG   125      30.824   9.200  -7.441  1.00 90.41           C
ATOM    992  NH1 ARG   125      31.096  10.480  -7.828  1.00 90.41           N
ATOM    993  NH2 ARG   125      29.606   8.647  -7.712  1.00 90.41           N
ATOM    994  C   ARG   125      36.411   6.389  -5.151  1.00 90.41           C
ATOM    995  O   ARG   125      36.195   5.179  -5.237  1.00 90.41           O
ATOM    996  N   VAL   126      36.561   7.032  -3.975  1.00118.74           N
ATOM    997  CA  VAL   126      36.407   6.373  -2.710  1.00118.74           C
ATOM    998  CB  VAL   126      37.542   6.667  -1.777  1.00118.74           C
ATOM    999  CG1 VAL   126      38.820   6.150  -2.458  1.00118.74           C
ATOM   1000  CG2 VAL   126      37.586   8.174  -1.471  1.00118.74           C
ATOM   1001  C   VAL   126      35.131   6.874  -2.106  1.00118.74           C
ATOM   1002  O   VAL   126      34.897   8.077  -1.995  1.00118.74           O
ATOM   1003  N   ASP   127      34.237   5.938  -1.745  1.00 56.57           N
ATOM   1004  CA  ASP   127      32.959   6.282  -1.187  1.00 56.57           C
ATOM   1005  CB  ASP   127      31.989   5.093  -1.129  1.00 56.57           C
ATOM   1006  CG  ASP   127      31.580   4.764  -2.558  1.00 56.57           C
ATOM   1007  OD1 ASP   127      32.115   5.406  -3.501  1.00 56.57           O
ATOM   1008  OD2 ASP   127      30.721   3.859  -2.724  1.00 56.57           O
ATOM   1009  C   ASP   127      33.083   6.842   0.201  1.00 56.57           C
ATOM   1010  O   ASP   127      32.396   7.805   0.542  1.00 56.57           O
ATOM   1011  N   ALA   128      33.942   6.248   1.056  1.00 47.07           N
ATOM   1012  CA  ALA   128      34.037   6.752   2.402  1.00 47.07           C
ATOM   1013  CB  ALA   128      32.976   6.180   3.356  1.00 47.07           C
ATOM   1014  C   ALA   128      35.375   6.377   2.960  1.00 47.07           C
ATOM   1015  O   ALA   128      35.966   5.372   2.567  1.00 47.07           O
ATOM   1016  N   ALA   129      35.893   7.197   3.901  1.00 41.98           N
ATOM   1017  CA  ALA   129      37.160   6.908   4.507  1.00 41.98           C
ATOM   1018  CB  ALA   129      38.260   7.918   4.137  1.00 41.98           C
ATOM   1019  C   ALA   129      36.984   6.962   5.992  1.00 41.98           C
ATOM   1020  O   ALA   129      36.415   7.915   6.524  1.00 41.98           O
ATOM   1021  N   PHE   130      37.484   5.931   6.706  1.00 57.46           N
ATOM   1022  CA  PHE   130      37.322   5.908   8.132  1.00 57.46           C
ATOM   1023  CB  PHE   130      36.359   4.808   8.623  1.00 57.46           C
ATOM   1024  CG  PHE   130      36.362   4.824  10.116  1.00 57.46           C
ATOM   1025  CD1 PHE   130      35.576   5.708  10.821  1.00 57.46           C
ATOM   1026  CD2 PHE   130      37.158   3.946  10.815  1.00 57.46           C
ATOM   1027  CE1 PHE   130      35.585   5.717  12.197  1.00 57.46           C
ATOM   1028  CE2 PHE   130      37.172   3.949  12.190  1.00 57.46           C
ATOM   1029  CZ  PHE   130      36.386   4.837  12.884  1.00 57.46           C
ATOM   1030  C   PHE   130      38.641   5.665   8.795  1.00 57.46           C
ATOM   1031  O   PHE   130      39.337   4.695   8.501  1.00 57.46           O
ATOM   1032  N   ASN   131      39.010   6.546   9.744  1.00 55.39           N
ATOM   1033  CA  ASN   131      40.225   6.352  10.477  1.00 55.39           C
ATOM   1034  CB  ASN   131      40.885   7.661  10.946  1.00 55.39           C
ATOM   1035  CG  ASN   131      42.122   7.299  11.757  1.00 55.39           C
ATOM   1036  OD1 ASN   131      42.225   7.641  12.934  1.00 55.39           O
ATOM   1037  ND2 ASN   131      43.079   6.575  11.121  1.00 55.39           N
ATOM   1038  C   ASN   131      39.862   5.581  11.703  1.00 55.39           C
ATOM   1039  O   ASN   131      39.011   6.004  12.485  1.00 55.39           O
ATOM   1040  N   TRP   132      40.503   4.413  11.905  1.00108.06           N
ATOM   1041  CA  TRP   132      40.164   3.624  13.055  1.00108.06           C
ATOM   1042  CB  TRP   132      40.230   2.110  12.767  1.00108.06           C
ATOM   1043  CG  TRP   132      39.637   1.200  13.820  1.00108.06           C
ATOM   1044  CD2 TRP   132      38.256   0.800  13.850  1.00108.06           C
ATOM   1045  CD1 TRP   132      40.238   0.581  14.876  1.00108.06           C
ATOM   1046  NE1 TRP   132      39.321  -0.182  15.560  1.00108.06           N
ATOM   1047  CE2 TRP   132      38.097  -0.055  14.940  1.00108.06           C
ATOM   1048  CE3 TRP   132      37.208   1.117  13.033  1.00108.06           C
ATOM   1049  CZ2 TRP   132      36.882  -0.609  15.230  1.00108.06           C
ATOM   1050  CZ3 TRP   132      35.983   0.561  13.332  1.00108.06           C
ATOM   1051  CH2 TRP   132      35.824  -0.285  14.410  1.00108.06           C
ATOM   1052  C   TRP   132      41.154   3.992  14.121  1.00108.06           C
ATOM   1053  O   TRP   132      42.312   3.579  14.104  1.00108.06           O
ATOM   1054  N   SER   133      40.690   4.770  15.114  1.00 87.54           N
ATOM   1055  CA  SER   133      41.548   5.313  16.130  1.00 87.54           C
ATOM   1056  CB  SER   133      40.798   6.212  17.128  1.00 87.54           C
ATOM   1057  OG  SER   133      39.852   5.448  17.861  1.00 87.54           O
ATOM   1058  C   SER   133      42.217   4.225  16.914  1.00 87.54           C
ATOM   1059  O   SER   133      43.364   4.383  17.327  1.00 87.54           O
ATOM   1060  N   LYS   134      41.535   3.087  17.142  1.00138.58           N
ATOM   1061  CA  LYS   134      42.119   2.055  17.960  1.00138.58           C
ATOM   1062  CB  LYS   134      41.232   0.796  17.987  1.00138.58           C
ATOM   1063  CG  LYS   134      40.002   0.852  18.895  1.00138.58           C
ATOM   1064  CD  LYS   134      40.318   0.661  20.380  1.00138.58           C
ATOM   1065  CE  LYS   134      40.460  -0.816  20.766  1.00138.58           C
ATOM   1066  NZ  LYS   134      40.712  -0.948  22.218  1.00138.58           N
ATOM   1067  C   LYS   134      43.426   1.590  17.374  1.00138.58           C
ATOM   1068  O   LYS   134      44.472   1.701  18.014  1.00138.58           O
ATOM   1069  N   ASN   135      43.370   1.038  16.141  1.00 96.19           N
ATOM   1070  CA  ASN   135      44.478   0.446  15.428  1.00 96.19           C
ATOM   1071  CB  ASN   135      44.048  -0.672  14.458  1.00 96.19           C
ATOM   1072  CG  ASN   135      43.099  -0.124  13.409  1.00 96.19           C
ATOM   1073  OD1 ASN   135      43.029   1.081  13.173  1.00 96.19           O
ATOM   1074  ND2 ASN   135      42.335  -1.045  12.764  1.00 96.19           N
ATOM   1075  C   ASN   135      45.373   1.429  14.716  1.00 96.19           C
ATOM   1076  O   ASN   135      46.548   1.135  14.500  1.00 96.19           O
ATOM   1077  N   LYS   136      44.854   2.615  14.334  1.00103.72           N
ATOM   1078  CA  LYS   136      45.588   3.607  13.586  1.00103.72           C
ATOM   1079  CB  LYS   136      47.034   3.795  14.081  1.00103.72           C
ATOM   1080  CG  LYS   136      47.119   4.314  15.517  1.00103.72           C
ATOM   1081  CD  LYS   136      48.502   4.146  16.150  1.00103.72           C
ATOM   1082  CE  LYS   136      48.819   2.702  16.547  1.00103.72           C
ATOM   1083  NZ  LYS   136      50.193   2.615  17.093  1.00103.72           N
ATOM   1084  C   LYS   136      45.640   3.265  12.123  1.00103.72           C
ATOM   1085  O   LYS   136      46.394   3.881  11.371  1.00103.72           O
ATOM   1086  N   LYS   137      44.814   2.301  11.667  1.00 95.82           N
ATOM   1087  CA  LYS   137      44.731   1.985  10.265  1.00 95.82           C
ATOM   1088  CB  LYS   137      44.528   0.488   9.957  1.00 95.82           C
ATOM   1089  CG  LYS   137      45.782  -0.372  10.145  1.00 95.82           C
ATOM   1090  CD  LYS   137      45.510  -1.878  10.064  1.00 95.82           C
ATOM   1091  CE  LYS   137      46.771  -2.732   9.915  1.00 95.82           C
ATOM   1092  NZ  LYS   137      47.260  -2.663   8.520  1.00 95.82           N
ATOM   1093  C   LYS   137      43.546   2.722   9.713  1.00 95.82           C
ATOM   1094  O   LYS   137      42.738   3.258  10.470  1.00 95.82           O
ATOM   1095  N   THR   138      43.424   2.797   8.370  1.00 53.94           N
ATOM   1096  CA  THR   138      42.303   3.478   7.779  1.00 53.94           C
ATOM   1097  CB  THR   138      42.699   4.606   6.865  1.00 53.94           C
ATOM   1098  OG1 THR   138      43.467   5.570   7.572  1.00 53.94           O
ATOM   1099  CG2 THR   138      41.429   5.259   6.293  1.00 53.94           C
ATOM   1100  C   THR   138      41.540   2.493   6.946  1.00 53.94           C
ATOM   1101  O   THR   138      42.115   1.592   6.336  1.00 53.94           O
ATOM   1102  N   TYR   139      40.200   2.647   6.910  1.00156.16           N
ATOM   1103  CA  TYR   139      39.384   1.766   6.127  1.00156.16           C
ATOM   1104  CB  TYR   139      38.223   1.112   6.902  1.00156.16           C
ATOM   1105  CG  TYR   139      38.782   0.221   7.960  1.00156.16           C
ATOM   1106  CD1 TYR   139      39.089  -1.092   7.683  1.00156.16           C
ATOM   1107  CD2 TYR   139      39.003   0.704   9.230  1.00156.16           C
ATOM   1108  CE1 TYR   139      39.604  -1.911   8.661  1.00156.16           C
ATOM   1109  CE2 TYR   139      39.517  -0.111  10.211  1.00156.16           C
ATOM   1110  CZ  TYR   139      39.818  -1.422   9.927  1.00156.16           C
ATOM   1111  OH  TYR   139      40.347  -2.264  10.929  1.00156.16           O
ATOM   1112  C   TYR   139      38.759   2.593   5.049  1.00156.16           C
ATOM   1113  O   TYR   139      38.185   3.649   5.310  1.00156.16           O
ATOM   1114  N   ILE   140      38.862   2.129   3.789  1.00104.99           N
ATOM   1115  CA  ILE   140      38.281   2.876   2.714  1.00104.99           C
ATOM   1116  CB  ILE   140      39.281   3.219   1.646  1.00104.99           C
ATOM   1117  CG1 ILE   140      38.787   4.400   0.805  1.00104.99           C
ATOM   1118  CG2 ILE   140      39.592   1.957   0.826  1.00104.99           C
ATOM   1119  CD1 ILE   140      39.925   5.077   0.047  1.00104.99           C
ATOM   1120  C   ILE   140      37.180   2.037   2.149  1.00104.99           C
ATOM   1121  O   ILE   140      37.345   0.840   1.920  1.00104.99           O
ATOM   1122  N   PHE   141      36.000   2.652   1.940  1.00 72.64           N
ATOM   1123  CA  PHE   141      34.854   1.907   1.502  1.00 72.64           C
ATOM   1124  CB  PHE   141      33.581   2.257   2.296  1.00 72.64           C
ATOM   1125  CG  PHE   141      33.828   1.959   3.736  1.00 72.64           C
ATOM   1126  CD1 PHE   141      33.576   0.710   4.253  1.00 72.64           C
ATOM   1127  CD2 PHE   141      34.319   2.938   4.569  1.00 72.64           C
ATOM   1128  CE1 PHE   141      33.807   0.443   5.582  1.00 72.64           C
ATOM   1129  CE2 PHE   141      34.553   2.678   5.899  1.00 72.64           C
ATOM   1130  CZ  PHE   141      34.295   1.428   6.407  1.00 72.64           C
ATOM   1131  C   PHE   141      34.549   2.273   0.086  1.00 72.64           C
ATOM   1132  O   PHE   141      34.604   3.442  -0.294  1.00 72.64           O
ATOM   1133  N   ALA   142      34.247   1.259  -0.747  1.00 57.98           N
ATOM   1134  CA  ALA   142      33.833   1.531  -2.092  1.00 57.98           C
ATOM   1135  CB  ALA   142      34.985   1.474  -3.110  1.00 57.98           C
ATOM   1136  C   ALA   142      32.864   0.457  -2.455  1.00 57.98           C
ATOM   1137  O   ALA   142      33.203  -0.725  -2.438  1.00 57.98           O
ATOM   1138  N   GLY   143      31.626   0.840  -2.813  1.00 36.50           N
ATOM   1139  CA  GLY   143      30.664  -0.148  -3.190  1.00 36.50           C
ATOM   1140  C   GLY   143      30.502  -1.101  -2.047  1.00 36.50           C
ATOM   1141  O   GLY   143      30.315  -0.714  -0.895  1.00 36.50           O
ATOM   1142  N   ASP   144      30.517  -2.396  -2.394  1.00148.70           N
ATOM   1143  CA  ASP   144      30.377  -3.523  -1.522  1.00148.70           C
ATOM   1144  CB  ASP   144      30.004  -4.797  -2.296  1.00148.70           C
ATOM   1145  CG  ASP   144      29.370  -5.779  -1.326  1.00148.70           C
ATOM   1146  OD1 ASP   144      29.288  -5.433  -0.121  1.00148.70           O
ATOM   1147  OD2 ASP   144      28.950  -6.881  -1.767  1.00148.70           O
ATOM   1148  C   ASP   144      31.653  -3.795  -0.767  1.00148.70           C
ATOM   1149  O   ASP   144      31.656  -4.571   0.186  1.00148.70           O
ATOM   1150  N   LYS   145      32.797  -3.233  -1.207  1.00119.19           N
ATOM   1151  CA  LYS   145      34.044  -3.635  -0.607  1.00119.19           C
ATOM   1152  CB  LYS   145      35.120  -3.963  -1.656  1.00119.19           C
ATOM   1153  CG  LYS   145      34.659  -4.988  -2.694  1.00119.19           C
ATOM   1154  CD  LYS   145      34.232  -6.330  -2.100  1.00119.19           C
ATOM   1155  CE  LYS   145      33.689  -7.307  -3.146  1.00119.19           C
ATOM   1156  NZ  LYS   145      33.316  -8.585  -2.501  1.00119.19           N
ATOM   1157  C   LYS   145      34.630  -2.565   0.268  1.00119.19           C
ATOM   1158  O   LYS   145      34.193  -1.415   0.265  1.00119.19           O
ATOM   1159  N   PHE   146      35.631  -2.959   1.092  1.00104.04           N
ATOM   1160  CA  PHE   146      36.345  -2.004   1.889  1.00104.04           C
ATOM   1161  CB  PHE   146      35.824  -1.838   3.335  1.00104.04           C
ATOM   1162  CG  PHE   146      36.130  -3.030   4.177  1.00104.04           C
ATOM   1163  CD1 PHE   146      35.425  -4.204   4.047  1.00104.04           C
ATOM   1164  CD2 PHE   146      37.117  -2.951   5.134  1.00104.04           C
ATOM   1165  CE1 PHE   146      35.721  -5.285   4.845  1.00104.04           C
ATOM   1166  CE2 PHE   146      37.415  -4.027   5.935  1.00104.04           C
ATOM   1167  CZ  PHE   146      36.717  -5.200   5.788  1.00104.04           C
ATOM   1168  C   PHE   146      37.781  -2.439   1.913  1.00104.04           C
ATOM   1169  O   PHE   146      38.082  -3.621   1.748  1.00104.04           O
ATOM   1170  N   TRP   147      38.712  -1.476   2.092  1.00101.40           N
ATOM   1171  CA  TRP   147      40.113  -1.782   2.070  1.00101.40           C
ATOM   1172  CB  TRP   147      40.859  -1.034   0.951  1.00101.40           C
ATOM   1173  CG  TRP   147      40.523  -1.507  -0.444  1.00101.40           C
ATOM   1174  CD2 TRP   147      39.250  -1.301  -1.075  1.00101.40           C
ATOM   1175  CD1 TRP   147      41.281  -2.218  -1.327  1.00101.40           C
ATOM   1176  NE1 TRP   147      40.567  -2.452  -2.479  1.00101.40           N
ATOM   1177  CE2 TRP   147      39.313  -1.898  -2.335  1.00101.40           C
ATOM   1178  CE3 TRP   147      38.121  -0.671  -0.637  1.00101.40           C
ATOM   1179  CZ2 TRP   147      38.240  -1.872  -3.180  1.00101.40           C
ATOM   1180  CZ3 TRP   147      37.043  -0.641  -1.492  1.00101.40           C
ATOM   1181  CH2 TRP   147      37.104  -1.230  -2.738  1.00101.40           C
ATOM   1182  C   TRP   147      40.729  -1.342   3.362  1.00101.40           C
ATOM   1183  O   TRP   147      40.448  -0.253   3.864  1.00101.40           O
ATOM   1184  N   ARG   148      41.609  -2.195   3.926  1.00146.08           N
ATOM   1185  CA  ARG   148      42.285  -1.848   5.141  1.00146.08           C
ATOM   1186  CB  ARG   148      42.522  -3.049   6.074  1.00146.08           C
ATOM   1187  CG  ARG   148      43.144  -2.677   7.420  1.00146.08           C
ATOM   1188  CD  ARG   148      43.149  -3.834   8.417  1.00146.08           C
ATOM   1189  NE  ARG   148      43.990  -4.916   7.837  1.00146.08           N
ATOM   1190  CZ  ARG   148      44.498  -5.884   8.652  1.00146.08           C
ATOM   1191  NH1 ARG   148      44.260  -5.834   9.995  1.00146.08           N
ATOM   1192  NH2 ARG   148      45.239  -6.899   8.121  1.00146.08           N
ATOM   1193  C   ARG   148      43.599  -1.294   4.706  1.00146.08           C
ATOM   1194  O   ARG   148      44.338  -1.912   3.941  1.00146.08           O
ATOM   1195  N   TYR   149      43.921  -0.089   5.194  1.00 86.77           N
ATOM   1196  CA  TYR   149      45.075   0.599   4.696  1.00 86.77           C
ATOM   1197  CB  TYR   149      44.646   1.939   4.062  1.00 86.77           C
ATOM   1198  CG  TYR   149      45.780   2.655   3.420  1.00 86.77           C
ATOM   1199  CD1 TYR   149      46.275   2.226   2.211  1.00 86.77           C
ATOM   1200  CD2 TYR   149      46.318   3.777   4.006  1.00 86.77           C
ATOM   1201  CE1 TYR   149      47.311   2.893   1.604  1.00 86.77           C
ATOM   1202  CE2 TYR   149      47.355   4.448   3.403  1.00 86.77           C
ATOM   1203  CZ  TYR   149      47.855   4.003   2.204  1.00 86.77           C
ATOM   1204  OH  TYR   149      48.920   4.691   1.586  1.00 86.77           O
ATOM   1205  C   TYR   149      46.011   0.869   5.835  1.00 86.77           C
ATOM   1206  O   TYR   149      45.607   1.339   6.897  1.00 86.77           O
ATOM   1207  N   ASN   150      47.305   0.546   5.634  1.00 56.43           N
ATOM   1208  CA  ASN   150      48.310   0.815   6.619  1.00 56.43           C
ATOM   1209  CB  ASN   150      49.378  -0.290   6.680  1.00 56.43           C
ATOM   1210  CG  ASN   150      50.295  -0.026   7.864  1.00 56.43           C
ATOM   1211  OD1 ASN   150      50.531   1.120   8.245  1.00 56.43           O
ATOM   1212  ND2 ASN   150      50.835  -1.122   8.461  1.00 56.43           N
ATOM   1213  C   ASN   150      48.981   2.077   6.173  1.00 56.43           C
ATOM   1214  O   ASN   150      49.664   2.099   5.151  1.00 56.43           O
ATOM   1215  N   GLU   151      48.800   3.172   6.935  1.00 99.66           N
ATOM   1216  CA  GLU   151      49.330   4.449   6.545  1.00 99.66           C
ATOM   1217  CB  GLU   151      48.840   5.612   7.419  1.00 99.66           C
ATOM   1218  CG  GLU   151      47.358   5.899   7.193  1.00 99.66           C
ATOM   1219  CD  GLU   151      47.042   7.257   7.788  1.00 99.66           C
ATOM   1220  OE1 GLU   151      47.829   7.728   8.652  1.00 99.66           O
ATOM   1221  OE2 GLU   151      46.003   7.844   7.387  1.00 99.66           O
ATOM   1222  C   GLU   151      50.825   4.440   6.554  1.00 99.66           C
ATOM   1223  O   GLU   151      51.455   5.073   5.707  1.00 99.66           O
ATOM   1224  N   VAL   152      51.435   3.740   7.525  1.00 37.00           N
ATOM   1225  CA  VAL   152      52.867   3.727   7.617  1.00 37.00           C
ATOM   1226  CB  VAL   152      53.347   2.901   8.775  1.00 37.00           C
ATOM   1227  CG1 VAL   152      54.883   2.842   8.738  1.00 37.00           C
ATOM   1228  CG2 VAL   152      52.773   3.493  10.073  1.00 37.00           C
ATOM   1229  C   VAL   152      53.439   3.118   6.374  1.00 37.00           C
ATOM   1230  O   VAL   152      54.326   3.689   5.742  1.00 37.00           O
ATOM   1231  N   LYS   153      52.932   1.926   6.008  1.00120.37           N
ATOM   1232  CA  LYS   153      53.358   1.183   4.856  1.00120.37           C
ATOM   1233  CB  LYS   153      52.830  -0.262   4.845  1.00120.37           C
ATOM   1234  CG  LYS   153      53.624  -1.204   5.755  1.00120.37           C
ATOM   1235  CD  LYS   153      53.500  -0.901   7.249  1.00120.37           C
ATOM   1236  CE  LYS   153      54.426  -1.757   8.117  1.00120.37           C
ATOM   1237  NZ  LYS   153      54.062  -3.187   7.995  1.00120.37           N
ATOM   1238  C   LYS   153      52.902   1.872   3.606  1.00120.37           C
ATOM   1239  O   LYS   153      53.533   1.750   2.557  1.00120.37           O
ATOM   1240  N   LYS   154      51.786   2.620   3.684  1.00 88.70           N
ATOM   1241  CA  LYS   154      51.233   3.244   2.520  1.00 88.70           C
ATOM   1242  CB  LYS   154      52.211   4.161   1.766  1.00 88.70           C
ATOM   1243  CG  LYS   154      52.566   5.452   2.505  1.00 88.70           C
ATOM   1244  CD  LYS   154      53.674   6.243   1.809  1.00 88.70           C
ATOM   1245  CE  LYS   154      53.977   7.591   2.462  1.00 88.70           C
ATOM   1246  NZ  LYS   154      54.978   7.414   3.536  1.00 88.70           N
ATOM   1247  C   LYS   154      50.813   2.164   1.580  1.00 88.70           C
ATOM   1248  O   LYS   154      50.972   2.294   0.367  1.00 88.70           O
ATOM   1249  N   LYS   155      50.271   1.054   2.128  1.00118.39           N
ATOM   1250  CA  LYS   155      49.817  -0.017   1.287  1.00118.39           C
ATOM   1251  CB  LYS   155      50.862  -1.136   1.148  1.00118.39           C
ATOM   1252  CG  LYS   155      51.343  -1.669   2.501  1.00118.39           C
ATOM   1253  CD  LYS   155      52.162  -2.958   2.413  1.00118.39           C
ATOM   1254  CE  LYS   155      51.309  -4.228   2.394  1.00118.39           C
ATOM   1255  NZ  LYS   155      52.180  -5.420   2.300  1.00118.39           N
ATOM   1256  C   LYS   155      48.586  -0.621   1.890  1.00118.39           C
ATOM   1257  O   LYS   155      48.416  -0.639   3.107  1.00118.39           O
ATOM   1258  N   MET   156      47.673  -1.115   1.029  1.00115.62           N
ATOM   1259  CA  MET   156      46.500  -1.789   1.479  1.00115.62           C
ATOM   1260  CB  MET   156      45.410  -1.878   0.399  1.00115.62           C
ATOM   1261  CG  MET   156      45.907  -2.561  -0.876  1.00115.62           C
ATOM   1262  SD  MET   156      44.661  -2.712  -2.188  1.00115.62           S
ATOM   1263  CE  MET   156      45.768  -3.578  -3.337  1.00115.62           C
ATOM   1264  C   MET   156      46.979  -3.161   1.751  1.00115.62           C
ATOM   1265  O   MET   156      47.806  -3.669   0.996  1.00115.62           O
ATOM   1266  N   ASP   157      46.475  -3.794   2.826  1.00 80.26           N
ATOM   1267  CA  ASP   157      46.941  -5.105   3.154  1.00 80.26           C
ATOM   1268  CB  ASP   157      46.353  -5.657   4.462  1.00 80.26           C
ATOM   1269  CG  ASP   157      46.968  -4.853   5.604  1.00 80.26           C
ATOM   1270  OD1 ASP   157      47.976  -4.138   5.354  1.00 80.26           O
ATOM   1271  OD2 ASP   157      46.439  -4.943   6.744  1.00 80.26           O
ATOM   1272  C   ASP   157      46.555  -6.002   2.015  1.00 80.26           C
ATOM   1273  O   ASP   157      45.710  -5.660   1.188  1.00 80.26           O
ATOM   1274  N   PRO   158      47.226  -7.120   1.924  1.00264.97           N
ATOM   1275  CA  PRO   158      47.020  -8.032   0.831  1.00264.97           C
ATOM   1276  CD  PRO   158      48.558  -7.245   2.494  1.00264.97           C
ATOM   1277  CB  PRO   158      48.134  -9.072   0.943  1.00264.97           C
ATOM   1278  CG  PRO   158      49.274  -8.306   1.640  1.00264.97           C
ATOM   1279  C   PRO   158      45.661  -8.632   0.648  1.00264.97           C
ATOM   1280  O   PRO   158      45.146  -8.569  -0.463  1.00264.97           O
ATOM   1281  N   GLY   159      45.028  -9.148   1.713  1.00124.11           N
ATOM   1282  CA  GLY   159      43.795  -9.878   1.591  1.00124.11           C
ATOM   1283  C   GLY   159      42.716  -9.012   1.018  1.00124.11           C
ATOM   1284  O   GLY   159      41.787  -9.501   0.379  1.00124.11           O
ATOM   1285  N   PHE   160      42.784  -7.699   1.277  1.00222.45           N
ATOM   1286  CA  PHE   160      41.749  -6.779   0.891  1.00222.45           C
ATOM   1287  CB  PHE   160      41.934  -5.408   1.549  1.00222.45           C
ATOM   1288  CG  PHE   160      41.884  -5.725   2.996  1.00222.45           C
ATOM   1289  CD1 PHE   160      43.018  -6.161   3.638  1.00222.45           C
ATOM   1290  CD2 PHE   160      40.706  -5.627   3.695  1.00222.45           C
ATOM   1291  CE1 PHE   160      42.980  -6.473   4.974  1.00222.45           C
ATOM   1292  CE2 PHE   160      40.662  -5.936   5.033  1.00222.45           C
ATOM   1293  CZ  PHE   160      41.802  -6.357   5.673  1.00222.45           C
ATOM   1294  C   PHE   160      41.717  -6.589  -0.589  1.00222.45           C
ATOM   1295  O   PHE   160      42.699  -6.842  -1.287  1.00222.45           O
ATOM   1296  N   PRO   161      40.596  -6.127  -1.098  1.00 86.65           N
ATOM   1297  CA  PRO   161      39.450  -5.756  -0.303  1.00 86.65           C
ATOM   1298  CD  PRO   161      40.596  -5.469  -2.393  1.00 86.65           C
ATOM   1299  CB  PRO   161      38.629  -4.796  -1.168  1.00 86.65           C
ATOM   1300  CG  PRO   161      39.140  -5.030  -2.600  1.00 86.65           C
ATOM   1301  C   PRO   161      38.640  -6.912   0.198  1.00 86.65           C
ATOM   1302  O   PRO   161      38.756  -8.013  -0.339  1.00 86.65           O
ATOM   1303  N   LYS   162      37.816  -6.669   1.241  1.00 60.29           N
ATOM   1304  CA  LYS   162      36.965  -7.684   1.792  1.00 60.29           C
ATOM   1305  CB  LYS   162      37.285  -8.042   3.254  1.00 60.29           C
ATOM   1306  CG  LYS   162      38.618  -8.780   3.411  1.00 60.29           C
ATOM   1307  CD  LYS   162      39.058  -8.965   4.865  1.00 60.29           C
ATOM   1308  CE  LYS   162      40.388  -9.707   5.015  1.00 60.29           C
ATOM   1309  NZ  LYS   162      40.679  -9.941   6.447  1.00 60.29           N
ATOM   1310  C   LYS   162      35.545  -7.203   1.716  1.00 60.29           C
ATOM   1311  O   LYS   162      35.286  -6.045   1.387  1.00 60.29           O
ATOM   1312  N   LEU   163      34.583  -8.109   2.003  1.00 95.29           N
ATOM   1313  CA  LEU   163      33.180  -7.807   1.903  1.00 95.29           C
ATOM   1314  CB  LEU   163      32.266  -9.028   2.117  1.00 95.29           C
ATOM   1315  CG  LEU   163      32.471 -10.148   1.082  1.00 95.29           C
ATOM   1316  CD1 LEU   163      33.888 -10.733   1.178  1.00 95.29           C
ATOM   1317  CD2 LEU   163      31.378 -11.223   1.194  1.00 95.29           C
ATOM   1318  C   LEU   163      32.816  -6.816   2.957  1.00 95.29           C
ATOM   1319  O   LEU   163      33.197  -6.944   4.118  1.00 95.29           O
ATOM   1320  N   ILE   164      32.061  -5.781   2.551  1.00 48.71           N
ATOM   1321  CA  ILE   164      31.648  -4.752   3.455  1.00 48.71           C
ATOM   1322  CB  ILE   164      31.054  -3.552   2.769  1.00 48.71           C
ATOM   1323  CG1 ILE   164      30.919  -2.388   3.762  1.00 48.71           C
ATOM   1324  CG2 ILE   164      29.721  -3.949   2.128  1.00 48.71           C
ATOM   1325  CD1 ILE   164      30.573  -1.058   3.095  1.00 48.71           C
ATOM   1326  C   ILE   164      30.647  -5.267   4.447  1.00 48.71           C
ATOM   1327  O   ILE   164      30.732  -4.938   5.627  1.00 48.71           O
ATOM   1328  N   ALA   165      29.661  -6.068   3.990  1.00 55.35           N
ATOM   1329  CA  ALA   165      28.574  -6.494   4.831  1.00 55.35           C
ATOM   1330  CB  ALA   165      27.493  -7.266   4.056  1.00 55.35           C
ATOM   1331  C   ALA   165      29.024  -7.374   5.941  1.00 55.35           C
ATOM   1332  O   ALA   165      28.673  -7.146   7.098  1.00 55.35           O
ATOM   1333  N   ASP   166      29.835  -8.399   5.633  1.00 26.77           N
ATOM   1334  CA  ASP   166      30.175  -9.294   6.694  1.00 26.77           C
ATOM   1335  CB  ASP   166      31.047 -10.479   6.243  1.00 26.77           C
ATOM   1336  CG  ASP   166      30.184 -11.424   5.421  1.00 26.77           C
ATOM   1337  OD1 ASP   166      28.978 -11.113   5.225  1.00 26.77           O
ATOM   1338  OD2 ASP   166      30.721 -12.475   4.982  1.00 26.77           O
ATOM   1339  C   ASP   166      30.949  -8.541   7.716  1.00 26.77           C
ATOM   1340  O   ASP   166      30.653  -8.609   8.908  1.00 26.77           O
ATOM   1341  N   ALA   167      31.953  -7.771   7.265  1.00 56.94           N
ATOM   1342  CA  ALA   167      32.779  -7.116   8.227  1.00 56.94           C
ATOM   1343  CB  ALA   167      33.982  -6.398   7.594  1.00 56.94           C
ATOM   1344  C   ALA   167      32.013  -6.087   8.994  1.00 56.94           C
ATOM   1345  O   ALA   167      32.066  -6.067  10.222  1.00 56.94           O
ATOM   1346  N   TRP   168      31.251  -5.220   8.298  1.00 94.29           N
ATOM   1347  CA  TRP   168      30.589  -4.155   8.998  1.00 94.29           C
ATOM   1348  CB  TRP   168      30.822  -2.798   8.303  1.00 94.29           C
ATOM   1349  CG  TRP   168      32.290  -2.462   8.117  1.00 94.29           C
ATOM   1350  CD2 TRP   168      33.079  -1.601   8.959  1.00 94.29           C
ATOM   1351  CD1 TRP   168      33.125  -2.901   7.130  1.00 94.29           C
ATOM   1352  NE1 TRP   168      34.383  -2.377   7.304  1.00 94.29           N
ATOM   1353  CE2 TRP   168      34.370  -1.574   8.424  1.00 94.29           C
ATOM   1354  CE3 TRP   168      32.759  -0.891  10.082  1.00 94.29           C
ATOM   1355  CZ2 TRP   168      35.360  -0.834   9.007  1.00 94.29           C
ATOM   1356  CZ3 TRP   168      33.760  -0.147  10.668  1.00 94.29           C
ATOM   1357  CH2 TRP   168      35.035  -0.120  10.140  1.00 94.29           C
ATOM   1358  C   TRP   168      29.130  -4.466   8.930  1.00 94.29           C
ATOM   1359  O   TRP   168      28.437  -4.059   8.000  1.00 94.29           O
ATOM   1360  N   ASN   169      28.612  -5.156   9.959  1.00 59.40           N
ATOM   1361  CA  ASN   169      27.254  -5.602   9.904  1.00 59.40           C
ATOM   1362  CB  ASN   169      26.884  -6.572  11.041  1.00 59.40           C
ATOM   1363  CG  ASN   169      27.652  -7.870  10.825  1.00 59.40           C
ATOM   1364  OD1 ASN   169      27.690  -8.408   9.720  1.00 59.40           O
ATOM   1365  ND2 ASN   169      28.286  -8.388  11.911  1.00 59.40           N
ATOM   1366  C   ASN   169      26.317  -4.439   9.967  1.00 59.40           C
ATOM   1367  O   ASN   169      26.514  -3.493  10.727  1.00 59.40           O
ATOM   1368  N   ALA   170      25.250  -4.530   9.147  1.00 71.04           N
ATOM   1369  CA  ALA   170      24.155  -3.607   9.045  1.00 71.04           C
ATOM   1370  CB  ALA   170      23.452  -3.374  10.388  1.00 71.04           C
ATOM   1371  C   ALA   170      24.534  -2.283   8.451  1.00 71.04           C
ATOM   1372  O   ALA   170      23.729  -1.353   8.484  1.00 71.04           O
ATOM   1373  N   ILE   171      25.736  -2.157   7.855  1.00124.57           N
ATOM   1374  CA  ILE   171      26.075  -0.933   7.176  1.00124.57           C
ATOM   1375  CB  ILE   171      27.525  -0.532   7.253  1.00124.57           C
ATOM   1376  CG1 ILE   171      27.871  -0.014   8.658  1.00124.57           C
ATOM   1377  CG2 ILE   171      27.802   0.509   6.154  1.00124.57           C
ATOM   1378  CD1 ILE   171      27.873  -1.075   9.747  1.00124.57           C
ATOM   1379  C   ILE   171      25.714  -1.105   5.731  1.00124.57           C
ATOM   1380  O   ILE   171      25.899  -2.174   5.152  1.00124.57           O
ATOM   1381  N   PRO   172      25.154  -0.072   5.154  1.00 83.41           N
ATOM   1382  CA  PRO   172      24.730  -0.092   3.778  1.00 83.41           C
ATOM   1383  CD  PRO   172      24.470   0.955   5.921  1.00 83.41           C
ATOM   1384  CB  PRO   172      23.761   1.083   3.612  1.00 83.41           C
ATOM   1385  CG  PRO   172      23.995   1.958   4.857  1.00 83.41           C
ATOM   1386  C   PRO   172      25.893  -0.035   2.847  1.00 83.41           C
ATOM   1387  O   PRO   172      26.974   0.374   3.264  1.00 83.41           O
ATOM   1388  N   ASP   173      25.705  -0.466   1.586  1.00 44.61           N
ATOM   1389  CA  ASP   173      26.792  -0.400   0.658  1.00 44.61           C
ATOM   1390  CB  ASP   173      26.594  -1.244  -0.618  1.00 44.61           C
ATOM   1391  CG  ASP   173      26.779  -2.720  -0.285  1.00 44.61           C
ATOM   1392  OD1 ASP   173      27.784  -3.056   0.397  1.00 44.61           O
ATOM   1393  OD2 ASP   173      25.925  -3.535  -0.726  1.00 44.61           O
ATOM   1394  C   ASP   173      26.925   1.026   0.229  1.00 44.61           C
ATOM   1395  O   ASP   173      25.999   1.823   0.362  1.00 44.61           O
ATOM   1396  N   ASN   174      28.115   1.370  -0.294  1.00 68.40           N
ATOM   1397  CA  ASN   174      28.407   2.671  -0.826  1.00 68.40           C
ATOM   1398  CB  ASN   174      27.694   2.949  -2.161  1.00 68.40           C
ATOM   1399  CG  ASN   174      28.208   1.941  -3.178  1.00 68.40           C
ATOM   1400  OD1 ASN   174      27.934   0.747  -3.076  1.00 68.40           O
ATOM   1401  ND2 ASN   174      28.976   2.431  -4.188  1.00 68.40           N
ATOM   1402  C   ASN   174      28.040   3.759   0.139  1.00 68.40           C
ATOM   1403  O   ASN   174      27.311   4.684  -0.216  1.00 68.40           O
ATOM   1404  N   LEU   175      28.548   3.692   1.386  1.00 97.51           N
ATOM   1405  CA  LEU   175      28.260   4.742   2.324  1.00 97.51           C
ATOM   1406  CB  LEU   175      28.792   4.482   3.743  1.00 97.51           C
ATOM   1407  CG  LEU   175      28.403   3.119   4.339  1.00 97.51           C
ATOM   1408  CD1 LEU   175      26.878   2.933   4.401  1.00 97.51           C
ATOM   1409  CD2 LEU   175      29.156   1.983   3.630  1.00 97.51           C
ATOM   1410  C   LEU   175      28.994   5.958   1.837  1.00 97.51           C
ATOM   1411  O   LEU   175      30.073   5.853   1.257  1.00 97.51           O
ATOM   1412  N   ASP   176      28.369   7.140   1.995  1.00 71.94           N
ATOM   1413  CA  ASP   176      28.907   8.417   1.607  1.00 71.94           C
ATOM   1414  CB  ASP   176      27.820   9.486   1.424  1.00 71.94           C
ATOM   1415  CG  ASP   176      27.013   9.115   0.190  1.00 71.94           C
ATOM   1416  OD1 ASP   176      27.305   8.045  -0.409  1.00 71.94           O
ATOM   1417  OD2 ASP   176      26.091   9.894  -0.169  1.00 71.94           O
ATOM   1418  C   ASP   176      29.908   8.966   2.584  1.00 71.94           C
ATOM   1419  O   ASP   176      30.729   9.809   2.221  1.00 71.94           O
ATOM   1420  N   ALA   177      29.826   8.573   3.870  1.00 62.31           N
ATOM   1421  CA  ALA   177      30.684   9.193   4.838  1.00 62.31           C
ATOM   1422  CB  ALA   177      29.995  10.423   5.402  1.00 62.31           C
ATOM   1423  C   ALA   177      30.867   8.256   5.993  1.00 62.31           C
ATOM   1424  O   ALA   177      29.990   7.440   6.270  1.00 62.31           O
ATOM   1425  N   VAL   178      32.015   8.344   6.706  1.00 51.39           N
ATOM   1426  CA  VAL   178      32.202   7.483   7.846  1.00 51.39           C
ATOM   1427  CB  VAL   178      32.819   6.162   7.488  1.00 51.39           C
ATOM   1428  CG1 VAL   178      32.985   5.326   8.769  1.00 51.39           C
ATOM   1429  CG2 VAL   178      31.958   5.493   6.406  1.00 51.39           C
ATOM   1430  C   VAL   178      33.139   8.153   8.810  1.00 51.39           C
ATOM   1431  O   VAL   178      34.163   8.705   8.406  1.00 51.39           O
ATOM   1432  N   VAL   179      32.816   8.115  10.123  1.00107.10           N
ATOM   1433  CA  VAL   179      33.685   8.721  11.098  1.00107.10           C
ATOM   1434  CB  VAL   179      33.465  10.198  11.276  1.00107.10           C
ATOM   1435  CG1 VAL   179      33.760  10.928   9.955  1.00107.10           C
ATOM   1436  CG2 VAL   179      32.039  10.412  11.809  1.00107.10           C
ATOM   1437  C   VAL   179      33.421   8.114  12.443  1.00107.10           C
ATOM   1438  O   VAL   179      32.307   7.686  12.740  1.00107.10           O
ATOM   1439  N   ASP   180      34.459   8.087  13.306  1.00 94.88           N
ATOM   1440  CA  ASP   180      34.319   7.553  14.632  1.00 94.88           C
ATOM   1441  CB  ASP   180      35.525   6.721  15.103  1.00 94.88           C
ATOM   1442  CG  ASP   180      36.736   7.638  15.213  1.00 94.88           C
ATOM   1443  OD1 ASP   180      36.881   8.542  14.347  1.00 94.88           O
ATOM   1444  OD2 ASP   180      37.536   7.442  16.166  1.00 94.88           O
ATOM   1445  C   ASP   180      34.175   8.701  15.580  1.00 94.88           C
ATOM   1446  O   ASP   180      34.728   9.779  15.367  1.00 94.88           O
ATOM   1447  N   LEU   181      33.409   8.489  16.666  1.00122.09           N
ATOM   1448  CA  LEU   181      33.204   9.532  17.627  1.00122.09           C
ATOM   1449  CB  LEU   181      32.057   9.255  18.617  1.00122.09           C
ATOM   1450  CG  LEU   181      31.775  10.429  19.576  1.00122.09           C
ATOM   1451  CD1 LEU   181      31.299  11.673  18.807  1.00122.09           C
ATOM   1452  CD2 LEU   181      30.802  10.026  20.696  1.00122.09           C
ATOM   1453  C   LEU   181      34.474   9.686  18.402  1.00122.09           C
ATOM   1454  O   LEU   181      35.342   8.815  18.380  1.00122.09           O
ATOM   1455  N   GLN   182      34.611  10.824  19.107  1.00126.59           N
ATOM   1456  CA  GLN   182      35.803  11.132  19.843  1.00126.59           C
ATOM   1457  CB  GLN   182      35.712  12.474  20.593  1.00126.59           C
ATOM   1458  CG  GLN   182      36.975  12.817  21.387  1.00126.59           C
ATOM   1459  CD  GLN   182      38.079  13.173  20.402  1.00126.59           C
ATOM   1460  OE1 GLN   182      39.117  12.515  20.348  1.00126.59           O
ATOM   1461  NE2 GLN   182      37.855  14.251  19.605  1.00126.59           N
ATOM   1462  C   GLN   182      36.029  10.062  20.865  1.00126.59           C
ATOM   1463  O   GLN   182      37.167   9.666  21.112  1.00126.59           O
ATOM   1464  N   GLY   183      34.944   9.567  21.487  1.00 88.73           N
ATOM   1465  CA  GLY   183      35.046   8.547  22.492  1.00 88.73           C
ATOM   1466  C   GLY   183      35.618   7.304  21.877  1.00 88.73           C
ATOM   1467  O   GLY   183      36.347   6.561  22.531  1.00 88.73           O
ATOM   1468  N   GLY   184      35.270   7.016  20.608  1.00 34.12           N
ATOM   1469  CA  GLY   184      35.790   5.850  19.950  1.00 34.12           C
ATOM   1470  C   GLY   184      34.804   4.735  20.109  1.00 34.12           C
ATOM   1471  O   GLY   184      34.991   3.646  19.568  1.00 34.12           O
ATOM   1472  N   GLY   185      33.728   4.982  20.877  1.00 30.03           N
ATOM   1473  CA  GLY   185      32.729   3.982  21.129  1.00 30.03           C
ATOM   1474  C   GLY   185      31.977   3.621  19.883  1.00 30.03           C
ATOM   1475  O   GLY   185      31.726   2.443  19.630  1.00 30.03           O
ATOM   1476  N   HIS   186      31.587   4.619  19.063  1.00 79.11           N
ATOM   1477  CA  HIS   186      30.771   4.279  17.931  1.00 79.11           C
ATOM   1478  ND1 HIS   186      28.658   4.560  20.529  1.00 79.11           N
ATOM   1479  CG  HIS   186      28.603   4.103  19.230  1.00 79.11           C
ATOM   1480  CB  HIS   186      29.313   4.751  18.076  1.00 79.11           C
ATOM   1481  NE2 HIS   186      27.365   2.751  20.547  1.00 79.11           N
ATOM   1482  CD2 HIS   186      27.809   2.998  19.260  1.00 79.11           C
ATOM   1483  CE1 HIS   186      27.901   3.715  21.274  1.00 79.11           C
ATOM   1484  C   HIS   186      31.322   4.906  16.692  1.00 79.11           C
ATOM   1485  O   HIS   186      32.077   5.875  16.744  1.00 79.11           O
ATOM   1486  N   SER   187      30.957   4.327  15.529  1.00 47.51           N
ATOM   1487  CA  SER   187      31.353   4.832  14.247  1.00 47.51           C
ATOM   1488  CB  SER   187      32.053   3.784  13.363  1.00 47.51           C
ATOM   1489  OG  SER   187      33.273   3.372  13.959  1.00 47.51           O
ATOM   1490  C   SER   187      30.081   5.183  13.552  1.00 47.51           C
ATOM   1491  O   SER   187      29.073   4.496  13.717  1.00 47.51           O
ATOM   1492  N   TYR   188      30.090   6.268  12.753  1.00 55.37           N
ATOM   1493  CA  TYR   188      28.870   6.667  12.116  1.00 55.37           C
ATOM   1494  CB  TYR   188      28.402   8.075  12.526  1.00 55.37           C
ATOM   1495  CG  TYR   188      28.001   8.008  13.961  1.00 55.37           C
ATOM   1496  CD1 TYR   188      26.738   7.586  14.309  1.00 55.37           C
ATOM   1497  CD2 TYR   188      28.880   8.364  14.959  1.00 55.37           C
ATOM   1498  CE1 TYR   188      26.357   7.519  15.628  1.00 55.37           C
ATOM   1499  CE2 TYR   188      28.505   8.299  16.281  1.00 55.37           C
ATOM   1500  CZ  TYR   188      27.241   7.877  16.616  1.00 55.37           C
ATOM   1501  OH  TYR   188      26.848   7.807  17.969  1.00 55.37           O
ATOM   1502  C   TYR   188      29.055   6.655  10.630  1.00 55.37           C
ATOM   1503  O   TYR   188      30.082   7.088  10.110  1.00 55.37           O
ATOM   1504  N   PHE   189      28.043   6.127   9.913  1.00 69.61           N
ATOM   1505  CA  PHE   189      28.054   6.060   8.480  1.00 69.61           C
ATOM   1506  CB  PHE   189      27.790   4.646   7.925  1.00 69.61           C
ATOM   1507  CG  PHE   189      28.959   3.766   8.217  1.00 69.61           C
ATOM   1508  CD1 PHE   189      29.106   3.155   9.442  1.00 69.61           C
ATOM   1509  CD2 PHE   189      29.907   3.545   7.245  1.00 69.61           C
ATOM   1510  CE1 PHE   189      30.190   2.343   9.687  1.00 69.61           C
ATOM   1511  CE2 PHE   189      30.991   2.734   7.485  1.00 69.61           C
ATOM   1512  CZ  PHE   189      31.135   2.132   8.711  1.00 69.61           C
ATOM   1513  C   PHE   189      26.925   6.919   7.998  1.00 69.61           C
ATOM   1514  O   PHE   189      25.819   6.862   8.535  1.00 69.61           O
ATOM   1515  N   PHE   190      27.185   7.738   6.959  1.00 92.03           N
ATOM   1516  CA  PHE   190      26.199   8.628   6.411  1.00 92.03           C
ATOM   1517  CB  PHE   190      26.722  10.077   6.274  1.00 92.03           C
ATOM   1518  CG  PHE   190      25.876  10.827   5.291  1.00 92.03           C
ATOM   1519  CD1 PHE   190      24.724  11.471   5.676  1.00 92.03           C
ATOM   1520  CD2 PHE   190      26.245  10.886   3.963  1.00 92.03           C
ATOM   1521  CE1 PHE   190      23.955  12.152   4.761  1.00 92.03           C
ATOM   1522  CE2 PHE   190      25.482  11.565   3.041  1.00 92.03           C
ATOM   1523  CZ  PHE   190      24.333  12.202   3.441  1.00 92.03           C
ATOM   1524  C   PHE   190      25.826   8.182   5.036  1.00 92.03           C
ATOM   1525  O   PHE   190      26.680   7.795   4.238  1.00 92.03           O
ATOM   1526  N   LYS   191      24.509   8.224   4.739  1.00 73.47           N
ATOM   1527  CA  LYS   191      24.047   7.925   3.417  1.00 73.47           C
ATOM   1528  CB  LYS   191      24.094   6.427   3.067  1.00 73.47           C
ATOM   1529  CG  LYS   191      23.648   6.140   1.632  1.00 73.47           C
ATOM   1530  CD  LYS   191      23.990   4.736   1.128  1.00 73.47           C
ATOM   1531  CE  LYS   191      23.526   4.487  -0.309  1.00 73.47           C
ATOM   1532  NZ  LYS   191      23.888   3.116  -0.731  1.00 73.47           N
ATOM   1533  C   LYS   191      22.615   8.366   3.290  1.00 73.47           C
ATOM   1534  O   LYS   191      21.772   8.056   4.130  1.00 73.47           O
ATOM   1535  N   GLY   192      22.314   9.145   2.234  1.00 80.85           N
ATOM   1536  CA  GLY   192      20.956   9.486   1.901  1.00 80.85           C
ATOM   1537  C   GLY   192      20.214  10.164   3.019  1.00 80.85           C
ATOM   1538  O   GLY   192      19.075   9.798   3.307  1.00 80.85           O
ATOM   1539  N   ALA   193      20.815  11.173   3.674  1.00232.48           N
ATOM   1540  CA  ALA   193      20.120  11.920   4.691  1.00232.48           C
ATOM   1541  CB  ALA   193      18.778  12.485   4.202  1.00232.48           C
ATOM   1542  C   ALA   193      19.846  11.063   5.887  1.00232.48           C
ATOM   1543  O   ALA   193      19.095  11.466   6.774  1.00232.48           O
ATOM   1544  N   TYR   194      20.473   9.873   5.969  1.00 82.86           N
ATOM   1545  CA  TYR   194      20.276   9.039   7.118  1.00 82.86           C
ATOM   1546  CB  TYR   194      19.470   7.757   6.847  1.00 82.86           C
ATOM   1547  CG  TYR   194      18.084   8.192   6.520  1.00 82.86           C
ATOM   1548  CD1 TYR   194      17.178   8.428   7.528  1.00 82.86           C
ATOM   1549  CD2 TYR   194      17.696   8.385   5.215  1.00 82.86           C
ATOM   1550  CE1 TYR   194      15.898   8.837   7.241  1.00 82.86           C
ATOM   1551  CE2 TYR   194      16.417   8.793   4.920  1.00 82.86           C
ATOM   1552  CZ  TYR   194      15.517   9.019   5.933  1.00 82.86           C
ATOM   1553  OH  TYR   194      14.204   9.439   5.632  1.00 82.86           O
ATOM   1554  C   TYR   194      21.625   8.627   7.600  1.00 82.86           C
ATOM   1555  O   TYR   194      22.600   8.683   6.854  1.00 82.86           O
ATOM   1556  N   TYR   195      21.727   8.245   8.888  1.00 94.95           N
ATOM   1557  CA  TYR   195      23.006   7.828   9.380  1.00 94.95           C
ATOM   1558  CB  TYR   195      23.691   8.860  10.296  1.00 94.95           C
ATOM   1559  CG  TYR   195      22.915   9.032  11.558  1.00 94.95           C
ATOM   1560  CD1 TYR   195      21.732   9.738  11.590  1.00 94.95           C
ATOM   1561  CD2 TYR   195      23.398   8.500  12.729  1.00 94.95           C
ATOM   1562  CE1 TYR   195      21.036   9.893  12.768  1.00 94.95           C
ATOM   1563  CE2 TYR   195      22.709   8.651  13.908  1.00 94.95           C
ATOM   1564  CZ  TYR   195      21.525   9.345  13.929  1.00 94.95           C
ATOM   1565  OH  TYR   195      20.819   9.498  15.142  1.00 94.95           O
ATOM   1566  C   TYR   195      22.844   6.544  10.133  1.00 94.95           C
ATOM   1567  O   TYR   195      21.747   6.214  10.583  1.00 94.95           O
ATOM   1568  N   LEU   196      23.950   5.770  10.243  1.00128.76           N
ATOM   1569  CA  LEU   196      23.952   4.503  10.932  1.00128.76           C
ATOM   1570  CB  LEU   196      24.415   3.330  10.049  1.00128.76           C
ATOM   1571  CG  LEU   196      23.435   2.972   8.922  1.00128.76           C
ATOM   1572  CD1 LEU   196      22.148   2.366   9.499  1.00128.76           C
ATOM   1573  CD2 LEU   196      23.174   4.173   7.999  1.00128.76           C
ATOM   1574  C   LEU   196      24.939   4.567  12.062  1.00128.76           C
ATOM   1575  O   LEU   196      26.095   4.943  11.876  1.00128.76           O
ATOM   1576  N   LYS   197      24.499   4.170  13.273  1.00 61.85           N
ATOM   1577  CA  LYS   197      25.344   4.167  14.432  1.00 61.85           C
ATOM   1578  CB  LYS   197      24.570   4.448  15.729  1.00 61.85           C
ATOM   1579  CG  LYS   197      25.431   4.473  16.991  1.00 61.85           C
ATOM   1580  CD  LYS   197      24.668   5.005  18.204  1.00 61.85           C
ATOM   1581  CE  LYS   197      25.489   5.058  19.493  1.00 61.85           C
ATOM   1582  NZ  LYS   197      24.624   5.494  20.612  1.00 61.85           N
ATOM   1583  C   LYS   197      25.893   2.784  14.551  1.00 61.85           C
ATOM   1584  O   LYS   197      25.145   1.821  14.719  1.00 61.85           O
ATOM   1585  N   LEU   198      27.229   2.648  14.480  1.00110.43           N
ATOM   1586  CA  LEU   198      27.788   1.330  14.522  1.00110.43           C
ATOM   1587  CB  LEU   198      28.756   1.081  13.345  1.00110.43           C
ATOM   1588  CG  LEU   198      29.289  -0.361  13.192  1.00110.43           C
ATOM   1589  CD1 LEU   198      30.186  -0.783  14.365  1.00110.43           C
ATOM   1590  CD2 LEU   198      28.151  -1.352  12.909  1.00110.43           C
ATOM   1591  C   LEU   198      28.534   1.177  15.810  1.00110.43           C
ATOM   1592  O   LEU   198      29.371   2.008  16.159  1.00110.43           O
ATOM   1593  N   GLU   199      28.243   0.094  16.561  1.00 49.78           N
ATOM   1594  CA  GLU   199      28.951  -0.129  17.788  1.00 49.78           C
ATOM   1595  CB  GLU   199      28.228  -1.042  18.794  1.00 49.78           C
ATOM   1596  CG  GLU   199      26.997  -0.406  19.443  1.00 49.78           C
ATOM   1597  CD  GLU   199      26.490  -1.378  20.498  1.00 49.78           C
ATOM   1598  OE1 GLU   199      27.160  -2.427  20.697  1.00 49.78           O
ATOM   1599  OE2 GLU   199      25.434  -1.087  21.120  1.00 49.78           O
ATOM   1600  C   GLU   199      30.233  -0.797  17.409  1.00 49.78           C
ATOM   1601  O   GLU   199      30.228  -1.901  16.870  1.00 49.78           O
ATOM   1602  N   ASN   200      31.371  -0.131  17.691  1.00 52.16           N
ATOM   1603  CA  ASN   200      32.656  -0.628  17.285  1.00 52.16           C
ATOM   1604  CB  ASN   200      33.808   0.346  17.585  1.00 52.16           C
ATOM   1605  CG  ASN   200      33.714   1.490  16.587  1.00 52.16           C
ATOM   1606  OD1 ASN   200      32.960   1.417  15.618  1.00 52.16           O
ATOM   1607  ND2 ASN   200      34.513   2.567  16.812  1.00 52.16           N
ATOM   1608  C   ASN   200      32.983  -1.928  17.952  1.00 52.16           C
ATOM   1609  O   ASN   200      33.527  -2.829  17.315  1.00 52.16           O
ATOM   1610  N   GLN   201      32.692  -2.065  19.258  1.00 44.15           N
ATOM   1611  CA  GLN   201      33.053  -3.285  19.922  1.00 44.15           C
ATOM   1612  CB  GLN   201      32.816  -3.234  21.440  1.00 44.15           C
ATOM   1613  CG  GLN   201      33.303  -4.491  22.161  1.00 44.15           C
ATOM   1614  CD  GLN   201      34.819  -4.525  22.024  1.00 44.15           C
ATOM   1615  OE1 GLN   201      35.399  -5.545  21.656  1.00 44.15           O
ATOM   1616  NE2 GLN   201      35.481  -3.376  22.327  1.00 44.15           N
ATOM   1617  C   GLN   201      32.250  -4.427  19.373  1.00 44.15           C
ATOM   1618  O   GLN   201      32.791  -5.497  19.097  1.00 44.15           O
ATOM   1619  N   SER   202      30.928  -4.222  19.206  1.00 39.37           N
ATOM   1620  CA  SER   202      30.036  -5.247  18.731  1.00 39.37           C
ATOM   1621  CB  SER   202      28.555  -4.895  18.949  1.00 39.37           C
ATOM   1622  OG  SER   202      28.199  -3.767  18.165  1.00 39.37           O
ATOM   1623  C   SER   202      30.239  -5.471  17.265  1.00 39.37           C
ATOM   1624  O   SER   202      29.955  -6.553  16.752  1.00 39.37           O
ATOM   1625  N   LEU   203      30.749  -4.450  16.554  1.00 56.29           N
ATOM   1626  CA  LEU   203      30.931  -4.532  15.134  1.00 56.29           C
ATOM   1627  CB  LEU   203      31.888  -5.665  14.708  1.00 56.29           C
ATOM   1628  CG  LEU   203      32.168  -5.722  13.193  1.00 56.29           C
ATOM   1629  CD1 LEU   203      32.884  -4.450  12.707  0.00 56.29           C
ATOM   1630  CD2 LEU   203      32.924  -7.007  12.817  0.00 56.29           C
ATOM   1631  C   LEU   203      29.582  -4.747  14.513  1.00 56.29           C
ATOM   1632  O   LEU   203      29.458  -5.409  13.483  1.00 56.29           O
ATOM   1633  N   LYS   204      28.528  -4.183  15.143  1.00108.00           N
ATOM   1634  CA  LYS   204      27.190  -4.307  14.632  1.00108.00           C
ATOM   1635  CB  LYS   204      26.340  -5.315  15.427  1.00108.00           C
ATOM   1636  CG  LYS   204      24.999  -5.677  14.780  1.00108.00           C
ATOM   1637  CD  LYS   204      25.136  -6.514  13.505  1.00108.00           C
ATOM   1638  CE  LYS   204      23.816  -7.106  12.999  0.00108.00           C
ATOM   1639  NZ  LYS   204      22.975  -6.048  12.396  0.00108.00           N
ATOM   1640  C   LYS   204      26.544  -2.966  14.779  1.00108.00           C
ATOM   1641  O   LYS   204      26.894  -2.201  15.675  1.00108.00           O
ATOM   1642  N   SER   205      25.594  -2.627  13.884  1.00 50.58           N
ATOM   1643  CA  SER   205      24.978  -1.338  13.991  1.00 50.58           C
ATOM   1644  CB  SER   205      24.512  -0.721  12.660  1.00 50.58           C
ATOM   1645  OG  SER   205      23.293  -1.318  12.246  1.00 50.58           O
ATOM   1646  C   SER   205      23.763  -1.437  14.851  1.00 50.58           C
ATOM   1647  O   SER   205      23.380  -2.509  15.319  1.00 50.58           O
ATOM   1648  N   VAL   206      23.142  -0.264  15.069  1.00149.06           N
ATOM   1649  CA  VAL   206      21.908  -0.077  15.780  1.00149.06           C
ATOM   1650  CB  VAL   206      21.933   1.102  16.705  1.00149.06           C
ATOM   1651  CG1 VAL   206      22.973   0.838  17.807  1.00149.06           C
ATOM   1652  CG2 VAL   206      22.222   2.362  15.871  1.00149.06           C
ATOM   1653  C   VAL   206      20.892   0.217  14.685  1.00149.06           C
ATOM   1654  O   VAL   206      21.105  -0.209  13.553  1.00149.06           O
ATOM   1655  N   LYS   207      19.731   0.867  14.984  1.00170.71           N
ATOM   1656  CA  LYS   207      18.743   1.218  13.967  1.00170.71           C
ATOM   1657  CB  LYS   207      17.298   1.286  14.503  1.00170.71           C
ATOM   1658  CG  LYS   207      16.256   1.654  13.441  1.00170.71           C
ATOM   1659  CD  LYS   207      14.804   1.465  13.895  1.00170.71           C
ATOM   1660  CE  LYS   207      14.321   0.012  13.854  1.00170.71           C
ATOM   1661  NZ  LYS   207      14.894  -0.751  14.986  1.00170.71           N
ATOM   1662  C   LYS   207      19.056   2.596  13.373  1.00170.71           C
ATOM   1663  O   LYS   207      19.544   3.466  14.090  1.00170.71           O
ATOM   1664  N   PHE   208      18.726   2.830  12.061  1.00 94.49           N
ATOM   1665  CA  PHE   208      18.938   4.014  11.230  1.00 94.49           C
ATOM   1666  CB  PHE   208      18.228   3.924   9.865  1.00 94.49           C
ATOM   1667  CG  PHE   208      18.789   2.851   9.003  1.00 94.49           C
ATOM   1668  CD1 PHE   208      18.380   1.545   9.148  1.00 94.49           C
ATOM   1669  CD2 PHE   208      19.718   3.163   8.041  1.00 94.49           C
ATOM   1670  CE1 PHE   208      18.898   0.559   8.344  1.00 94.49           C
ATOM   1671  CE2 PHE   208      20.240   2.182   7.234  1.00 94.49           C
ATOM   1672  CZ  PHE   208      19.830   0.879   7.386  1.00 94.49           C
ATOM   1673  C   PHE   208      18.237   5.190  11.846  1.00 94.49           C
ATOM   1674  O   PHE   208      17.272   5.029  12.589  1.00 94.49           O
ATOM   1675  N   GLY   209      18.706   6.423  11.539  1.00 25.50           N
ATOM   1676  CA  GLY   209      18.052   7.603  12.043  1.00 25.50           C
ATOM   1677  C   GLY   209      18.246   8.702  11.041  1.00 25.50           C
ATOM   1678  O   GLY   209      19.125   8.619  10.185  1.00 25.50           O
ATOM   1679  N   SER   210      17.418   9.768  11.116  1.00 36.27           N
ATOM   1680  CA  SER   210      17.541  10.847  10.174  1.00 36.27           C
ATOM   1681  CB  SER   210      16.284  11.732  10.085  1.00 36.27           C
ATOM   1682  OG  SER   210      16.491  12.771   9.139  1.00 36.27           O
ATOM   1683  C   SER   210      18.675  11.728  10.594  1.00 36.27           C
ATOM   1684  O   SER   210      18.733  12.184  11.734  1.00 36.27           O
ATOM   1685  N   ILE   211      19.631  11.978   9.679  1.00 72.23           N
ATOM   1686  CA  ILE   211      20.720  12.859   9.987  1.00 72.23           C
ATOM   1687  CB  ILE   211      21.894  12.767   9.066  1.00 72.23           C
ATOM   1688  CG1 ILE   211      22.585  11.418   9.320  1.00 72.23           C
ATOM   1689  CG2 ILE   211      22.802  13.986   9.312  1.00 72.23           C
ATOM   1690  CD1 ILE   211      23.809  11.161   8.452  1.00 72.23           C
ATOM   1691  C   ILE   211      20.239  14.269  10.055  1.00 72.23           C
ATOM   1692  O   ILE   211      20.729  15.062  10.858  1.00 72.23           O
ATOM   1693  N   LYS   212      19.274  14.626   9.190  1.00144.76           N
ATOM   1694  CA  LYS   212      18.803  15.979   9.156  1.00144.76           C
ATOM   1695  CB  LYS   212      17.646  16.179   8.161  1.00144.76           C
ATOM   1696  CG  LYS   212      18.035  15.948   6.698  1.00144.76           C
ATOM   1697  CD  LYS   212      19.043  16.957   6.141  1.00144.76           C
ATOM   1698  CE  LYS   212      20.382  16.980   6.881  1.00144.76           C
ATOM   1699  NZ  LYS   212      20.860  15.598   7.106  1.00144.76           N
ATOM   1700  C   LYS   212      18.267  16.326  10.504  1.00144.76           C
ATOM   1701  O   LYS   212      18.579  17.383  11.050  1.00144.76           O
ATOM   1702  N   SER   213      17.441  15.435  11.077  1.00 92.57           N
ATOM   1703  CA  SER   213      16.843  15.712  12.345  1.00 92.57           C
ATOM   1704  CB  SER   213      15.799  14.659  12.754  1.00 92.57           C
ATOM   1705  OG  SER   213      16.415  13.389  12.905  1.00 92.57           O
ATOM   1706  C   SER   213      17.885  15.741  13.411  1.00 92.57           C
ATOM   1707  O   SER   213      17.966  16.689  14.188  1.00 92.57           O
ATOM   1708  N   ASP   214      18.696  14.674  13.487  1.00131.98           N
ATOM   1709  CA  ASP   214      19.634  14.555  14.558  1.00131.98           C
ATOM   1710  CB  ASP   214      20.252  13.151  14.621  1.00131.98           C
ATOM   1711  CG  ASP   214      20.920  13.029  15.976  1.00131.98           C
ATOM   1712  OD1 ASP   214      20.676  13.932  16.820  1.00131.98           O
ATOM   1713  OD2 ASP   214      21.670  12.040  16.193  1.00131.98           O
ATOM   1714  C   ASP   214      20.768  15.534  14.500  1.00131.98           C
ATOM   1715  O   ASP   214      21.005  16.224  15.483  1.00131.98           O
ATOM   1716  N   TRP   215      21.541  15.551  13.390  1.00112.23           N
ATOM   1717  CA  TRP   215      22.726  16.362  13.240  1.00112.23           C
ATOM   1718  CB  TRP   215      23.712  15.693  12.267  1.00112.23           C
ATOM   1719  CG  TRP   215      24.140  14.326  12.762  1.00112.23           C
ATOM   1720  CD2 TRP   215      24.860  13.358  11.981  1.00112.23           C
ATOM   1721  CD1 TRP   215      23.902  13.742  13.973  1.00112.23           C
ATOM   1722  NE1 TRP   215      24.424  12.471  13.995  1.00112.23           N
ATOM   1723  CE2 TRP   215      25.017  12.220  12.776  1.00112.23           C
ATOM   1724  CE3 TRP   215      25.341  13.407  10.703  1.00112.23           C
ATOM   1725  CZ2 TRP   215      25.659  11.110  12.302  1.00112.23           C
ATOM   1726  CZ3 TRP   215      26.000  12.291  10.235  1.00112.23           C
ATOM   1727  CH2 TRP   215      26.155  11.165  11.019  1.00112.23           C
ATOM   1728  C   TRP   215      22.502  17.798  12.824  1.00112.23           C
ATOM   1729  O   TRP   215      23.100  18.721  13.381  1.00112.23           O
ATOM   1730  N   LEU   216      21.671  18.001  11.781  1.00158.01           N
ATOM   1731  CA  LEU   216      21.389  19.272  11.160  1.00158.01           C
ATOM   1732  CB  LEU   216      20.739  19.126   9.770  1.00158.01           C
ATOM   1733  CG  LEU   216      20.425  20.462   9.066  1.00158.01           C
ATOM   1734  CD1 LEU   216      19.132  21.106   9.589  1.00158.01           C
ATOM   1735  CD2 LEU   216      21.625  21.418   9.165  1.00158.01           C
ATOM   1736  C   LEU   216      20.525  20.126  12.034  1.00158.01           C
ATOM   1737  O   LEU   216      20.538  21.351  11.922  1.00158.01           O
ATOM   1738  N   GLY   217      19.704  19.505  12.898  1.00 29.36           N
ATOM   1739  CA  GLY   217      18.846  20.281  13.741  1.00 29.36           C
ATOM   1740  C   GLY   217      17.587  20.551  12.987  1.00 29.36           C
ATOM   1741  O   GLY   217      16.825  21.455  13.329  1.00 29.36           O
ATOM   1742  N   CYS   218      17.340  19.773  11.920  1.00 63.08           N
ATOM   1743  CA  CYS   218      16.152  20.002  11.164  1.00 63.08           C
ATOM   1744  CB  CYS   218      16.320  19.646   9.682  1.00 63.08           C
ATOM   1745  SG  CYS   218      15.122  20.528   8.654  1.00 63.08           S
ATOM   1746  C   CYS   218      15.108  19.069  11.758  1.00 63.08           C
ATOM   1747  O   CYS   218      14.515  18.273  10.983  1.00 63.08           O
ATOM   1748  OXT CYS   218      14.901  19.132  13.000  1.00 63.08           O
TER    1749      CYS   218
CONECT  187 1745
END
