# Supplementary material for: Estimating local protein model quality: prospects for molecular replacement
Source: Acta Crystallogr D Struct Biol. 2020 Mar 3;76(Pt 3):285–90. doi: 10.1107/S2059798320000972 (PMC7057213; doi:10.1107/S2059798320000972)
Supplement: Supplementary file 1 [file d-76-00285-sup1.zip › models/1gen.3c7x_A.B99990001.pdb.proq3.sscore.local]

ProQ2 ProQRosCen ProQRosFA ProQ3
0.20686148 0.48372812 0.28488423 0.16945744
0.30357266 0.60949323 0.39049732 0.25089507
0.3565153 0.71042541 0.4389946 0.29793271
0.4059798 0.69303281 0.44396532 0.32211627
0.41512066 0.62337039 0.3850735 0.31556136
0.3960094 0.56059241 0.33122681 0.30773837
0.46801808 0.53944599 0.34616316 0.32049714
0.45016806 0.51231333 0.30612374 0.29872155
0.44070832 0.47417435 0.35226869 0.29909668
0.41792838 0.48500979 0.32618096 0.2736396
0.42242302 0.48229021 0.33870767 0.25902859
0.34050766 0.47892047 0.31348904 0.23023665
0.43308987 0.4943644 0.33918951 0.29693644
0.44861109 0.55746954 0.38859541 0.33024754
0.47193807 0.5860935 0.39218431 0.40453267
0.54005864 0.62296338 0.43394398 0.46719211
0.48355742 0.59096065 0.4231603 0.44336951
0.48873954 0.58913757 0.40552791 0.41393843
0.47843799 0.57475152 0.42746121 0.43835642
0.50237216 0.5874549 0.38960197 0.42539598
0.46535123 0.6078317 0.45411178 0.44591633
0.48200583 0.61710705 0.45514008 0.45764276
0.50313103 0.74817341 0.5667712 0.5116542
0.54884858 0.78148645 0.60206115 0.549814
0.59909372 0.80370181 0.60463025 0.58312911
0.62084361 0.83022123 0.66489428 0.61435973
0.61624984 0.79654596 0.69619097 0.59730906
0.64822072 0.82877703 0.71607239 0.6302918
0.58597724 0.62622673 0.68066837 0.58053704
0.50463665 0.58402489 0.64088938 0.56232533
0.45395044 0.51143748 0.70360975 0.59778532
0.52961601 0.65188866 0.84079427 0.71710434
0.69321849 0.74980967 1.0023867 0.87336485
0.8046965 0.81928442 1.1013951 1.0046473
0.89972786 0.83757635 1.164907 1.0809307
0.90616422 0.75311748 1.1890396 1.1242692
0.92927605 0.77879486 1.1295841 1.1251688
0.87617606 0.78471662 1.1080196 1.1191895
0.87210526 0.91235985 1.1855796 1.1632136
0.92434917 0.97680315 1.1568423 1.1843093
1.0230337 1.1181664 1.2923095 1.2849985
0.99942699 1.0558503 1.3137412 1.2838761
1.0183357 1.0630564 1.3592613 1.2815257
1.0587642 1.0398704 1.4357565 1.3270206
1.1208667 1.0958929 1.4977031 1.336526
1.0995257 1.1123062 1.5255373 1.3358059
1.0123262 1.0322766 1.4723683 1.2861601
0.96812249 0.99595104 1.3486786 1.2082112
0.93186322 0.94933753 1.3122621 1.1667353
0.97155492 0.98765503 1.3717925 1.2084483
1.0758973 1.0873035 1.388722 1.2370579
1.1288228 1.1114737 1.358717 1.2135286
1.0145095 0.97772441 1.2206784 1.0724572
0.80951205 0.75799728 0.96151246 0.87770945
0.62627939 0.5913735 0.72344535 0.68753835
0.55527976 0.57299295 0.64217269 0.59073918
0.54144444 0.55581925 0.58192731 0.54475439
0.47723793 0.54872221 0.57415921 0.50435555
0.45615985 0.5175242 0.55586626 0.50489693
0.50717541 0.51167079 0.61159512 0.58057915
0.51744378 0.51742844 0.61939687 0.57363688
0.47300537 0.55842839 0.67425077 0.59526442
0.56736954 0.5732926 0.70952529 0.65641306
0.63134544 0.639188 0.80194133 0.73644882
0.61099774 0.63409188 0.8732797 0.74854608
0.65078512 0.70397188 0.94162818 0.81917398
0.6912883 0.72851375 0.95459626 0.84398208
0.64475577 0.75531194 0.87658105 0.78178618
0.62306061 0.78453821 0.93226285 0.8164986
0.78180161 1.0035238 1.100725 0.97905455
0.86021736 1.0866323 1.1398876 1.0163445
0.79172673 1.0257117 1.0898799 0.966154
0.63847465 0.86499637 0.95677222 0.85650347
0.70494711 0.95208552 1.0901731 0.96268079
0.7253909 0.91747749 1.083082 0.94880263
0.71610756 0.93328498 1.1121066 0.97265679
0.68826499 0.84339426 1.059811 0.91888438
0.82510403 0.86461491 1.1354938 0.99719218
0.92511833 0.90101138 1.1991154 1.0868612
1.0371148 0.91796279 1.2418612 1.150142
1.1642193 1.004749 1.3115496 1.250339
1.177328 1.0687049 1.3035673 1.2382001
1.04958 0.99798535 1.1708913 1.115665
0.89847612 0.86321486 1.0287003 0.98400041
0.78238598 0.79434232 0.84890747 0.87803148
0.72212049 0.82088014 0.8250946 0.83641675
0.7650199 0.87648451 0.88308856 0.86382092
0.87237365 0.90252109 0.98451865 0.95396863
0.92940539 0.90847729 1.0934142 1.0433842
1.0276159 0.91455418 1.1990565 1.1139309
1.1275497 0.99247021 1.341267 1.2284727
1.2386634 1.0338945 1.3807277 1.3072431
1.1805149 1.0427743 1.3195252 1.2659883
1.1158961 1.0531097 1.304667 1.2359541
1.0810353 0.95289974 1.119816 1.1411715
1.0746491 0.95076687 1.1681582 1.1586417
1.0622091 0.93050138 1.2357509 1.2055192
1.2388547 1.1364788 1.3620475 1.2853683
1.2904354 1.168638 1.4229029 1.3378727
1.2510635 1.1410184 1.3978451 1.2794993
1.0599637 0.94346788 1.2145183 1.155199
0.93802482 0.93887476 1.1334958 1.0931053
0.86292485 0.88477546 1.0004859 0.9678816
0.80775102 0.88501748 0.93050973 0.92815252
0.69453173 0.87556338 0.95342885 0.88553933
0.75018144 0.93883073 0.96161928 0.92690032
0.76017207 0.95476498 0.95350745 0.913746
0.74609255 1.0194357 0.97959224 0.91334928
0.73664929 1.1561762 1.0634638 0.94557097
0.87709966 1.2489809 1.1481209 1.0412335
0.9030926 1.2506969 1.0906611 1.0359396
0.79085499 1.101757 1.0139194 0.92632751
0.72729544 1.0018029 0.89575298 0.8508523
0.76030102 0.99323121 0.92711604 0.88783294
0.73277052 0.95873795 0.82246321 0.82328677
0.62894756 0.9149384 0.76985299 0.73322878
0.64945137 0.89562029 0.7694025 0.77065182
0.68975338 0.96627462 0.77025926 0.76687041
0.71894271 0.982191 0.82370179 0.80878387
0.65194298 0.86892018 0.66547882 0.68725069
0.61310107 0.86953869 0.670244 0.68626368
0.55043345 0.79604737 0.62617066 0.62911227
0.5716736 0.79934253 0.64917804 0.65101504
0.59687895 0.83647556 0.70737738 0.7007981
0.64991974 0.88548466 0.78531578 0.74309795
0.81983798 0.9593886 0.95600953 0.91771616
0.86479723 0.94230054 1.0020728 0.96416848
0.99236997 1.0069124 1.1295315 1.0852932
1.0141742 0.95216266 1.0708034 1.0854339
1.034457 0.908673 1.0535359 1.0761381
0.94426609 0.93666391 1.0084559 1.0470253
0.89876801 0.90426349 0.99350129 0.99655239
0.78847482 0.9129085 0.9014083 0.93377561
0.72206053 0.84840468 0.89372214 0.87431474
0.77803952 0.91556612 0.9601239 0.94422084
0.89487587 0.96598202 1.1024477 1.0672603
1.0152131 1.0584149 1.2408536 1.1749356
1.1328402 1.1569303 1.3887158 1.2818659
1.2394139 1.2150327 1.5050796 1.3738883
1.2217669 1.1908118 1.5154802 1.3868734
1.0970719 1.1094216 1.4554012 1.3307424
0.98337293 1.0238568 1.397176 1.2642688
0.89644324 0.9209908 1.2333146 1.1542477
0.91931029 0.93459309 1.251325 1.1622235
0.95884676 0.98586367 1.3974415 1.2510807
1.084875 1.1221261 1.4272314 1.2997307
1.1596316 1.1370879 1.4506041 1.3267784
1.1589598 1.1966056 1.4572797 1.3218062
1.0114646 1.0806235 1.2947348 1.1881373
0.9690372 1.0279792 1.1974904 1.1473394
0.81870131 0.95460237 1.0501403 0.99556923
0.64329544 0.82686539 0.90389176 0.83353601
0.55172554 0.7776911 0.82131222 0.748502
0.62216205 0.75859871 0.83900657 0.76843679
0.62250191 0.85806966 0.88233145 0.77932934
0.66189674 0.90888952 0.83013775 0.75076152
0.70359569 0.93583165 0.85365288 0.79369704
0.60935011 0.9190621 0.77957321 0.70363978
0.52118927 0.93420864 0.79605172 0.66257204
0.7230101 1.027495 0.93103766 0.80203747
0.78674122 1.0434944 0.93557128 0.80494542
0.71128147 0.89142708 0.95552288 0.77150418
0.70738912 0.81146196 0.88749273 0.75974331
0.71891335 0.7648892 0.87359359 0.78103247
0.65757427 0.76314992 0.7894361 0.68790961
0.59698386 0.7271887 0.77406795 0.67261802
0.7641582 0.85021074 0.9011725 0.8513838
0.82413808 0.89187594 0.97616501 0.90817056
0.81088499 0.94937672 1.023085 0.92981905
0.77078007 0.93816069 0.98156437 0.88306596
0.76532408 0.93431077 0.99114493 0.89748629
0.66609066 0.85605703 0.96179859 0.82467754
0.6390909 0.84075569 0.94085243 0.81464684
0.6664534 0.85464376 0.92364867 0.81311505
0.79425707 0.86109416 0.96165092 0.86898569
0.86911366 0.88416881 1.0328713 0.94471565
0.95645683 0.88116087 1.0928203 1.0020098
1.0177322 0.87802945 1.0830415 1.0255123
0.98081846 0.84576097 1.0519615 0.99468095
0.8662369 0.81174087 0.92021911 0.88432357
0.72343763 0.76776396 0.85832603 0.79702953
0.6644792 0.80588597 0.78113949 0.74705911
0.57714673 0.83977265 0.81983943 0.70358318
0.66389689 0.87994129 0.8936455 0.78973988
0.7550949 0.90090598 1.0073361 0.87210902
0.86770485 0.93463024 1.1937389 1.0111831
1.0133228 0.98868251 1.3269778 1.1277859
1.1279791 1.0274827 1.4745751 1.2475678
1.182758 1.0514831 1.5208233 1.3157912
1.0666617 0.97417136 1.4079836 1.2485631
0.97657772 0.91013536 1.391183 1.2091923
0.96438361 0.88223345 1.240105 1.1317611
0.95908558 0.83984519 1.2809519 1.158062
0.94547047 0.8666299 1.3515606 1.2020026
1.0250375 0.93806473 1.395144 1.2159486
1.083482 0.96821825 1.4069163 1.2505337
1.0513193 0.98136634 1.3818615 1.1952266
0.93278093 0.94168564 1.3445272 1.1235683
0.81864075 0.86903005 1.166422 1.0329592
0.67067241 0.80094436 1.0493466 0.89428115
0.50556724 0.66788579 0.90405362 0.74014722
0.47288716 0.65924933 0.87528198 0.71233098
0.50724523 0.64533685 0.87023179 0.7292758
0.53720231 0.66733334 0.88010757 0.72898625
0.5654388 0.64607389 0.85509651 0.73288638
0.51397845 0.61640169 0.84124206 0.71979957
0.54174222 0.60862514 0.82830359 0.71486353
0.51159196 0.61016575 0.85509529 0.73713151
0.52668951 0.63629435 0.83696384 0.73291664
0.52933657 0.60184761 0.89398783 0.74451818
0.58405392 0.59092484 0.94279752 0.78990776
0.54662537 0.61181539 0.8687126 0.74754116
0.52502189 0.60954239 0.87444539 0.72675109
0.58080931 0.75699835 0.96431679 0.77754327
0.5637164 0.79574264 0.98397942 0.82033917
0.50302861 0.77499087 0.99451881 0.76726231
0.50346985 0.84343987 0.99138751 0.73207342
0.46309426 0.786513 1.0048145 0.74424918
