# Supplementary material for: Estimating local protein model quality: prospects for molecular replacement
Source: Acta Crystallogr D Struct Biol. 2020 Mar 3;76(Pt 3):285–90. doi: 10.1107/S2059798320000972 (PMC7057213; doi:10.1107/S2059798320000972)
Supplement: Supplementary file 1 [file d-76-00285-sup1.zip › models/1gen.3c7x_A.B99990001.pdb.proq3d.sscore.local]

ProQ2D ProQRosCenD ProQRosFAD ProQ3D
4.237911105155944824e-02 8.047656714916229248e-02 1.076694950461387634e-02 8.398184552788734436e-03
1.074160784482955933e-01 2.166028693318367004e-02 3.646984696388244629e-02 2.255072817206382751e-02
1.083403825759887695e-01 2.743835933506488800e-02 4.423208907246589661e-02 2.326616272330284119e-02
8.884155750274658203e-02 1.914635673165321350e-02 3.283725306391716003e-02 2.353430911898612976e-02
6.587431579828262329e-02 5.325812846422195435e-02 3.583358973264694214e-02 2.499098889529705048e-02
3.367947787046432495e-02 1.351130306720733643e-01 4.314960539340972900e-02 1.337016001343727112e-02
7.753875106573104858e-03 7.426188141107559204e-02 3.616245836019515991e-02 4.720727913081645966e-03
4.804195836186408997e-03 2.723015844821929932e-02 2.991393394768238068e-02 1.935875508934259415e-03
4.911430645734071732e-03 1.243680436164140701e-02 4.216593503952026367e-02 1.937141758389770985e-03
2.384744212031364441e-02 1.877460628747940063e-02 3.656115010380744934e-02 9.030424989759922028e-03
3.151308745145797729e-02 2.884282357990741730e-02 5.261133611202239990e-02 8.376990444958209991e-03
5.641826614737510681e-02 2.521216683089733124e-02 6.361986696720123291e-02 1.904024928808212280e-02
1.150495260953903198e-01 5.681677535176277161e-02 7.167211174964904785e-02 2.227234095335006714e-02
1.174062639474868774e-01 7.901827991008758545e-02 1.486141383647918701e-01 4.095590114593505859e-02
1.553918421268463135e-01 7.130604237318038940e-02 1.161972433328628540e-01 1.294752806425094604e-01
2.625139653682708740e-01 1.467813998460769653e-01 2.152725458145141602e-01 1.182362735271453857e-01
1.802643537521362305e-01 1.160142496228218079e-01 1.950748562812805176e-01 1.423982977867126465e-01
1.929134130477905273e-01 1.489684581756591797e-01 2.144329994916915894e-01 1.457678675651550293e-01
2.453606575727462769e-01 1.836490184068679810e-01 2.854922413825988770e-01 1.739658862352371216e-01
2.490009218454360962e-01 2.161380946636199951e-01 2.484051436185836792e-01 2.305518239736557007e-01
2.385248839855194092e-01 2.536186873912811279e-01 3.527916669845581055e-01 3.081487119197845459e-01
3.623365759849548340e-01 3.048925399780273438e-01 3.574440479278564453e-01 4.545776247978210449e-01
3.527331650257110596e-01 5.110912919044494629e-01 5.302793383598327637e-01 7.323410511016845703e-01
4.762941598892211914e-01 5.147845149040222168e-01 6.720274090766906738e-01 5.354523658752441406e-01
4.169861376285552979e-01 5.939570069313049316e-01 6.456384062767028809e-01 5.857123136520385742e-01
3.795526921749114990e-01 4.496711492538452148e-01 6.508617997169494629e-01 5.168592929840087891e-01
6.029654145240783691e-01 5.541160702705383301e-01 6.483612656593322754e-01 4.835326075553894043e-01
5.350121855735778809e-01 6.694536805152893066e-01 8.313844799995422363e-01 7.018671035766601562e-01
4.724721014499664307e-01 5.790101289749145508e-01 6.034357547760009766e-01 5.002067089080810547e-01
4.286540448665618896e-01 3.672424554824829102e-01 5.605868101119995117e-01 5.102066397666931152e-01
3.655339479446411133e-01 3.275924324989318848e-01 6.955489516258239746e-01 6.008915901184082031e-01
5.296068787574768066e-01 3.743030726909637451e-01 9.160333275794982910e-01 8.305249810218811035e-01
8.662601113319396973e-01 6.167713403701782227e-01 9.489612579345703125e-01 8.896149396896362305e-01
8.636848926544189453e-01 7.761672735214233398e-01 9.667334556579589844e-01 9.117666482925415039e-01
8.566056489944458008e-01 7.818551659584045410e-01 9.676025509834289551e-01 9.456977844238281250e-01
8.938095569610595703e-01 6.760100722312927246e-01 9.738926887512207031e-01 9.622959494590759277e-01
8.775164484977722168e-01 6.976223587989807129e-01 9.703872799873352051e-01 9.280254840850830078e-01
8.814269304275512695e-01 7.245439291000366211e-01 9.469804763793945312e-01 9.088817834854125977e-01
8.629270792007446289e-01 8.014532327651977539e-01 9.461057782173156738e-01 9.147325754165649414e-01
8.810180425643920898e-01 8.573859333992004395e-01 9.324776530265808105e-01 9.075558781623840332e-01
8.995832204818725586e-01 8.746160864830017090e-01 9.623976349830627441e-01 9.166264533996582031e-01
9.534896016120910645e-01 8.616954684257507324e-01 9.643544554710388184e-01 9.540268182754516602e-01
9.359237551689147949e-01 8.199186325073242188e-01 9.797136187553405762e-01 9.711062312126159668e-01
9.610779881477355957e-01 8.508089780807495117e-01 9.857133626937866211e-01 9.814224243164062500e-01
9.766254425048828125e-01 9.036489725112915039e-01 9.882465004920959473e-01 9.824732542037963867e-01
9.750463962554931641e-01 8.781034350395202637e-01 9.904869198799133301e-01 9.798772931098937988e-01
9.620165228843688965e-01 8.881443738937377930e-01 9.828597903251647949e-01 9.721603989601135254e-01
9.356480836868286133e-01 8.333104252815246582e-01 9.686940908432006836e-01 9.571461677551269531e-01
9.397981166839599609e-01 8.316661119461059570e-01 9.766354560852050781e-01 9.591999053955078125e-01
9.453937411308288574e-01 8.503478169441223145e-01 9.807042479515075684e-01 9.736458063125610352e-01
9.751548767089843750e-01 8.514740467071533203e-01 9.813911914825439453e-01 9.798651337623596191e-01
9.788991808891296387e-01 8.336767554283142090e-01 9.608722925186157227e-01 9.755144715309143066e-01
9.628684520721435547e-01 7.541713714599609375e-01 9.815443754196166992e-01 9.464689493179321289e-01
8.971869349479675293e-01 5.811935067176818848e-01 9.273654222488403320e-01 8.846435546875000000e-01
8.122305274009704590e-01 4.986799061298370361e-01 7.353219985961914062e-01 7.128279805183410645e-01
5.900372266769409180e-01 4.608056843280792236e-01 5.778951048851013184e-01 6.360717415809631348e-01
7.389331459999084473e-01 4.395328760147094727e-01 5.086733698844909668e-01 5.029527544975280762e-01
6.640173792839050293e-01 3.524051904678344727e-01 4.795033037662506104e-01 5.692926645278930664e-01
4.664527475833892822e-01 3.850791752338409424e-01 4.415197074413299561e-01 3.248510658740997314e-01
5.533242225646972656e-01 3.079168200492858887e-01 4.767080545425415039e-01 5.125690102577209473e-01
5.505493283271789551e-01 3.258883357048034668e-01 5.041690468788146973e-01 6.380859017372131348e-01
6.850962638854980469e-01 5.672429800033569336e-01 8.022096753120422363e-01 7.542404532432556152e-01
7.779362797737121582e-01 5.701629519462585449e-01 8.477817773818969727e-01 8.361344337463378906e-01
7.885251641273498535e-01 5.664265155792236328e-01 8.780215382575988770e-01 8.425044417381286621e-01
8.153936862945556641e-01 6.449153423309326172e-01 8.945735096931457520e-01 8.560691475868225098e-01
8.437445759773254395e-01 6.739506125450134277e-01 9.103146791458129883e-01 8.933334350585937500e-01
8.236340284347534180e-01 7.218619585037231445e-01 9.272562265396118164e-01 8.656708598136901855e-01
6.880518198013305664e-01 6.088980436325073242e-01 8.953832983970642090e-01 8.583002090454101562e-01
6.823619008064270020e-01 6.006494760513305664e-01 8.855721354484558105e-01 7.674695253372192383e-01
8.399688601493835449e-01 8.184120655059814453e-01 9.274933934211730957e-01 8.809022307395935059e-01
8.757622838020324707e-01 8.391986489295959473e-01 9.201376438140869141e-01 9.065294861793518066e-01
7.874433994293212891e-01 8.056691884994506836e-01 9.122574925422668457e-01 8.896115422248840332e-01
6.365431547164916992e-01 7.381693124771118164e-01 9.050750136375427246e-01 8.655878901481628418e-01
8.466477394104003906e-01 8.091823458671569824e-01 9.415921568870544434e-01 9.110762476921081543e-01
7.175386548042297363e-01 7.542148828506469727e-01 9.366423487663269043e-01 7.744499444961547852e-01
6.589184403419494629e-01 7.737448215484619141e-01 9.323610663414001465e-01 8.645285964012145996e-01
6.090390682220458984e-01 7.705900669097900391e-01 9.448813796043395996e-01 8.952042460441589355e-01
7.888502478599548340e-01 8.022313714027404785e-01 9.742529392242431641e-01 9.504179954528808594e-01
8.198503851890563965e-01 8.181419372558593750e-01 9.616953730583190918e-01 9.514528512954711914e-01
8.677334189414978027e-01 7.961934208869934082e-01 9.752932190895080566e-01 9.704310894012451172e-01
9.294250011444091797e-01 8.347588777542114258e-01 9.748345017433166504e-01 9.794647097587585449e-01
9.579479098320007324e-01 8.335165977478027344e-01 9.579540491104125977e-01 9.663180708885192871e-01
9.159935712814331055e-01 8.150120973587036133e-01 9.404752850532531738e-01 9.448028802871704102e-01
7.438527941703796387e-01 7.604672312736511230e-01 9.112602472305297852e-01 9.277674555778503418e-01
5.549907684326171875e-01 6.667469739913940430e-01 6.533385515213012695e-01 6.877804398536682129e-01
5.417833924293518066e-01 7.534594535827636719e-01 7.048137187957763672e-01 7.638813853263854980e-01
6.200459599494934082e-01 7.714934945106506348e-01 7.903397679328918457e-01 8.746832013130187988e-01
7.393764853477478027e-01 8.043962121009826660e-01 8.701002597808837891e-01 9.174473285675048828e-01
8.428371548652648926e-01 8.064849972724914551e-01 9.270042777061462402e-01 9.341046214103698730e-01
8.952307701110839844e-01 8.840128183364868164e-01 9.729008674621582031e-01 9.706807136535644531e-01
9.542154073715209961e-01 8.993660807609558105e-01 9.836259484291076660e-01 9.752950072288513184e-01
9.858133196830749512e-01 8.791683912277221680e-01 9.801927208900451660e-01 9.824604392051696777e-01
9.814091920852661133e-01 8.563213348388671875e-01 9.713077545166015625e-01 9.760022759437561035e-01
9.566084742546081543e-01 8.720634579658508301e-01 9.579069614410400391e-01 9.346482157707214355e-01
9.112145900726318359e-01 7.372219562530517578e-01 9.104518294334411621e-01 9.087377190589904785e-01
8.691173195838928223e-01 7.455381155014038086e-01 9.302303791046142578e-01 8.782611489295959473e-01
9.231315255165100098e-01 8.447728753089904785e-01 9.531880617141723633e-01 9.442530274391174316e-01
9.683729410171508789e-01 8.830823898315429688e-01 9.788528084754943848e-01 9.695324301719665527e-01
9.746645092964172363e-01 8.775956034660339355e-01 9.803388118743896484e-01 9.785299897193908691e-01
9.741841554641723633e-01 8.602932095527648926e-01 9.698931574821472168e-01 9.598352909088134766e-01
9.546181559562683105e-01 7.997177839279174805e-01 9.497839808464050293e-01 9.354498386383056641e-01
9.067520499229431152e-01 7.551128864288330078e-01 9.190831780433654785e-01 8.967400789260864258e-01
7.429870367050170898e-01 6.730298995971679688e-01 8.810799717903137207e-01 8.365253806114196777e-01
7.570962309837341309e-01 7.070660591125488281e-01 8.801465630531311035e-01 8.051643371582031250e-01
8.026055693626403809e-01 7.133057117462158203e-01 8.857373595237731934e-01 8.904607892036437988e-01
8.607465624809265137e-01 7.630852460861206055e-01 9.308050870895385742e-01 8.874685168266296387e-01
8.111829161643981934e-01 7.463828921318054199e-01 8.935024738311767578e-01 8.491782546043395996e-01
7.985832095146179199e-01 7.351946830749511719e-01 8.793891072273254395e-01 8.918777704238891602e-01
7.910518646240234375e-01 8.041981458663940430e-01 9.241732954978942871e-01 9.004688262939453125e-01
8.167243599891662598e-01 8.336835503578186035e-01 9.705070853233337402e-01 8.316382169723510742e-01
8.555939793586730957e-01 8.245348334312438965e-01 9.361552000045776367e-01 8.947629928588867188e-01
7.665888667106628418e-01 8.055338263511657715e-01 9.529906511306762695e-01 8.730959296226501465e-01
7.760152816772460938e-01 7.413517236709594727e-01 9.008522033691406250e-01 7.914391160011291504e-01
8.153535127639770508e-01 7.624999880790710449e-01 9.180653095245361328e-01 8.872779607772827148e-01
7.579566836357116699e-01 7.229450941085815430e-01 8.650541305541992188e-01 8.435187339782714844e-01
7.968744635581970215e-01 6.965069174766540527e-01 8.533223271369934082e-01 8.399037718772888184e-01
7.419704198837280273e-01 6.773749589920043945e-01 8.621644377708435059e-01 7.920826077461242676e-01
6.906329989433288574e-01 7.236460447311401367e-01 8.306083679199218750e-01 7.305575013160705566e-01
7.953400611877441406e-01 7.484933733940124512e-01 8.911432027816772461e-01 7.093179225921630859e-01
7.508170604705810547e-01 6.568085551261901855e-01 5.493611693382263184e-01 7.739316225051879883e-01
6.124304533004760742e-01 6.732562780380249023e-01 5.108983516693115234e-01 7.111265063285827637e-01
5.543068051338195801e-01 6.516413688659667969e-01 4.671667516231536865e-01 6.434518098831176758e-01
5.703426003456115723e-01 7.428425550460815430e-01 5.410479307174682617e-01 7.487434148788452148e-01
4.687336981296539307e-01 7.332177758216857910e-01 7.360237240791320801e-01 8.260764479637145996e-01
7.444832921028137207e-01 8.056355118751525879e-01 8.651478886604309082e-01 8.017397522926330566e-01
8.376401662826538086e-01 8.032003641128540039e-01 9.428023099899291992e-01 9.193334579467773438e-01
8.895441889762878418e-01 7.985111474990844727e-01 9.474423527717590332e-01 9.315223097801208496e-01
9.172151088714599609e-01 8.468872308731079102e-01 9.671104550361633301e-01 9.671193957328796387e-01
9.369620084762573242e-01 8.190908432006835938e-01 9.635831713676452637e-01 9.593291282653808594e-01
9.280223250389099121e-01 8.148655891418457031e-01 9.483213424682617188e-01 9.649258255958557129e-01
9.275055527687072754e-01 8.277466297149658203e-01 9.288721084594726562e-01 9.491943717002868652e-01
9.061169624328613281e-01 7.991778850555419922e-01 9.256832003593444824e-01 9.414994120597839355e-01
8.704022765159606934e-01 8.120689392089843750e-01 9.053345322608947754e-01 9.118567705154418945e-01
7.686535716056823730e-01 6.331550478935241699e-01 8.652428388595581055e-01 8.821814656257629395e-01
8.350717425346374512e-01 8.040907382965087891e-01 9.003257751464843750e-01 9.188323020935058594e-01
9.083039164543151855e-01 7.777948975563049316e-01 9.521535634994506836e-01 9.145866632461547852e-01
9.591935276985168457e-01 8.678175210952758789e-01 9.770498275756835938e-01 9.395043849945068359e-01
9.872849583625793457e-01 8.902257680892944336e-01 9.872741699218750000e-01 9.832410812377929688e-01
9.937937259674072266e-01 8.853407502174377441e-01 9.842830896377563477e-01 9.872740507125854492e-01
9.966769218444824219e-01 8.568160533905029297e-01 9.797630906105041504e-01 9.912166595458984375e-01
9.922237396240234375e-01 8.325492739677429199e-01 9.845489263534545898e-01 9.914405345916748047e-01
9.684572219848632812e-01 8.013526201248168945e-01 9.813866019248962402e-01 9.846695661544799805e-01
8.240141868591308594e-01 8.209718465805053711e-01 9.682101011276245117e-01 9.713730812072753906e-01
9.093834757804870605e-01 8.088852763175964355e-01 9.586532711982727051e-01 9.834234714508056641e-01
9.841831326484680176e-01 7.954825162887573242e-01 9.758480191230773926e-01 9.877182245254516602e-01
9.875841736793518066e-01 8.256711363792419434e-01 9.819465279579162598e-01 9.914780259132385254e-01
9.924367070198059082e-01 8.072065711021423340e-01 9.660568833351135254e-01 9.796113371849060059e-01
9.955032467842102051e-01 8.865326642990112305e-01 9.657801389694213867e-01 9.748682975769042969e-01
9.797122478485107422e-01 8.649425506591796875e-01 9.766026735305786133e-01 9.738338589668273926e-01
9.694762825965881348e-01 8.492406606674194336e-01 9.668875336647033691e-01 9.707858562469482422e-01
9.395288825035095215e-01 7.755241990089416504e-01 9.365733265876770020e-01 9.386790990829467773e-01
6.516370773315429688e-01 7.141662240028381348e-01 8.872743844985961914e-01 9.017989039421081543e-01
5.423574447631835938e-01 6.703584194183349609e-01 8.779339790344238281e-01 8.405123949050903320e-01
6.892503499984741211e-01 6.797897815704345703e-01 8.918061852455139160e-01 8.064529299736022949e-01
7.791001796722412109e-01 6.599707603454589844e-01 9.022864103317260742e-01 9.188880324363708496e-01
8.646051287651062012e-01 7.871932983398437500e-01 8.711391091346740723e-01 8.863564133644104004e-01
8.550612330436706543e-01 7.600654363632202148e-01 8.612028360366821289e-01 8.735416531562805176e-01
7.216958999633789062e-01 7.574409246444702148e-01 8.194008469581604004e-01 8.877523541450500488e-01
7.223511934280395508e-01 7.685306668281555176e-01 7.981661558151245117e-01 8.514829874038696289e-01
8.788016438484191895e-01 7.144640088081359863e-01 8.985445499420166016e-01 8.360840678215026855e-01
8.431891202926635742e-01 7.754778861999511719e-01 8.449908494949340820e-01 7.900636196136474609e-01
7.971819639205932617e-01 7.402357459068298340e-01 9.020100831985473633e-01 9.159743785858154297e-01
8.602783083915710449e-01 7.029260993003845215e-01 8.566576242446899414e-01 7.962403893470764160e-01
7.346102595329284668e-01 7.142628431320190430e-01 8.674342632293701172e-01 8.665723800659179688e-01
7.652792334556579590e-01 6.389650702476501465e-01 8.348675370216369629e-01 8.486118316650390625e-01
7.489629387855529785e-01 5.512055754661560059e-01 7.905459403991699219e-01 7.849673032760620117e-01
8.202643394470214844e-01 6.821858286857604980e-01 8.546373248100280762e-01 8.700319528579711914e-01
8.633612394332885742e-01 6.300602555274963379e-01 8.762925863265991211e-01 9.004018306732177734e-01
8.540221452713012695e-01 7.200919389724731445e-01 9.029690027236938477e-01 8.591467738151550293e-01
8.533352613449096680e-01 7.302033305168151855e-01 8.751741647720336914e-01 8.416795730590820312e-01
8.608410954475402832e-01 7.375094294548034668e-01 9.382038116455078125e-01 8.988555669784545898e-01
6.871544122695922852e-01 7.516263127326965332e-01 8.790808320045471191e-01 7.968458533287048340e-01
7.246797680854797363e-01 7.146520018577575684e-01 9.020113348960876465e-01 8.462000489234924316e-01
7.495254874229431152e-01 7.229902148246765137e-01 9.037756323814392090e-01 8.397901058197021484e-01
8.330169320106506348e-01 7.245763540267944336e-01 9.100246429443359375e-01 8.791176080703735352e-01
8.622360825538635254e-01 7.332188487052917480e-01 9.285758137702941895e-01 8.941332697868347168e-01
9.190940260887145996e-01 8.343431949615478516e-01 9.549987912178039551e-01 9.319080114364624023e-01
9.440370202064514160e-01 7.547191381454467773e-01 9.648789167404174805e-01 9.213984608650207520e-01
9.657513499259948730e-01 6.398574709892272949e-01 9.410303235054016113e-01 9.198214411735534668e-01
9.206640124320983887e-01 6.973543763160705566e-01 8.874506950378417969e-01 8.731119036674499512e-01
8.072198033332824707e-01 5.375242233276367188e-01 8.072797060012817383e-01 7.089273333549499512e-01
6.380320787429809570e-01 6.375007033348083496e-01 6.753073930740356445e-01 6.432490348815917969e-01
5.237159132957458496e-01 6.782944798469543457e-01 6.452918648719787598e-01 7.524531483650207520e-01
7.098925709724426270e-01 6.711625456809997559e-01 7.975516319274902344e-01 8.507283926010131836e-01
8.405175209045410156e-01 7.198961973190307617e-01 9.107051491737365723e-01 8.750284314155578613e-01
9.370543360710144043e-01 7.420408129692077637e-01 9.600369334220886230e-01 9.022510647773742676e-01
9.722111225128173828e-01 8.289002180099487305e-01 9.770169854164123535e-01 9.628653526306152344e-01
9.879782199859619141e-01 7.912788391113281250e-01 9.842188954353332520e-01 9.793450236320495605e-01
9.865849018096923828e-01 8.333914279937744141e-01 9.806159138679504395e-01 9.822931885719299316e-01
9.870914220809936523e-01 7.559257745742797852e-01 9.732235670089721680e-01 9.807183742523193359e-01
9.705724120140075684e-01 7.633859515190124512e-01 9.640040397644042969e-01 9.580632448196411133e-01
9.368323087692260742e-01 7.283774018287658691e-01 9.099030494689941406e-01 9.231267571449279785e-01
8.935234546661376953e-01 6.685942411422729492e-01 9.636715650558471680e-01 9.507509469985961914e-01
9.592359066009521484e-01 7.218686938285827637e-01 9.706255197525024414e-01 9.666171073913574219e-01
9.663791656494140625e-01 6.856603026390075684e-01 9.832608103752136230e-01 9.718953967094421387e-01
9.624016880989074707e-01 7.905350923538208008e-01 9.781883955001831055e-01 9.698552489280700684e-01
9.433180689811706543e-01 7.692855596542358398e-01 9.773092865943908691e-01 9.518631100654602051e-01
9.168372750282287598e-01 7.689691781997680664e-01 9.787126779556274414e-01 9.541570544242858887e-01
9.034797549247741699e-01 7.228430509567260742e-01 9.537388086318969727e-01 9.156993031501770020e-01
8.363828659057617188e-01 7.118837237358093262e-01 9.547856450080871582e-01 8.942241072654724121e-01
7.272282242774963379e-01 5.510469675064086914e-01 8.838242888450622559e-01 7.869092226028442383e-01
5.808358788490295410e-01 5.355163812637329102e-01 8.920791149139404297e-01 6.735447645187377930e-01
7.104017138481140137e-01 6.074770689010620117e-01 9.324612617492675781e-01 8.055359125137329102e-01
7.636806964874267578e-01 5.709644556045532227e-01 9.039476513862609863e-01 8.492411375045776367e-01
6.956512331962585449e-01 5.379080772399902344e-01 8.581169247627258301e-01 8.254805207252502441e-01
7.158551216125488281e-01 5.488092899322509766e-01 9.147429466247558594e-01 7.726617455482482910e-01
6.625846028327941895e-01 4.163022339344024658e-01 9.062853455543518066e-01 8.078548312187194824e-01
7.074052691459655762e-01 5.255655050277709961e-01 9.241012930870056152e-01 8.509211540222167969e-01
7.106838226318359375e-01 4.038042128086090088e-01 9.404899477958679199e-01 9.024839401245117188e-01
8.177591562271118164e-01 4.274819493293762207e-01 9.339930415153503418e-01 8.871470689773559570e-01
7.129797339439392090e-01 3.512507379055023193e-01 9.442383646965026855e-01 8.223215341567993164e-01
4.719839096069335938e-01 4.641415774822235107e-01 9.283514618873596191e-01 8.305618166923522949e-01
4.702995121479034424e-01 5.541290640830993652e-01 9.381022453308105469e-01 8.766258358955383301e-01
2.499250471591949463e-01 7.302413582801818848e-01 9.364231824874877930e-01 6.910499334335327148e-01
4.841492474079132080e-01 8.124848604202270508e-01 9.394804835319519043e-01 8.377572894096374512e-01
5.378727912902832031e-01 8.330763578414916992e-01 9.733811020851135254e-01 8.395822644233703613e-01
2.839028835296630859e-01 6.586117744445800781e-01 9.316672682762145996e-01 6.035799384117126465e-01
2.824693620204925537e-01 4.184969961643218994e-01 8.429335355758666992e-01 7.102763652801513672e-01
