# Supplementary material for: Estimating local protein model quality: prospects for molecular replacement
Source: Acta Crystallogr D Struct Biol. 2020 Mar 3;76(Pt 3):285–90. doi: 10.1107/S2059798320000972 (PMC7057213; doi:10.1107/S2059798320000972)
Supplement: Supplementary file 1 [file d-76-00285-sup1.zip › models/1gn0.3gk5_A.B99990001.pdb]

EXPDTA    THEORETICAL MODEL, MODELLER 9.23 2019/11/15 00:23:18
REMARK   6 MODELLER OBJECTIVE FUNCTION:       620.5133
REMARK   6 MODELLER BEST TEMPLATE % SEQ ID:  25.000
REMARK   6 SEQUENCE: 1gn0/1gn0.3gk5_A
REMARK   6 ALIGNMENT: 1gn0/1gn0.3gk5_A.ali
REMARK   6 SCRIPT: ./make_models.py
REMARK   6 TEMPLATE: 3gk5 102:A - 197:A MODELS 5: - 103: AT 25.0%
ATOM      1  N   MET     1      53.512   8.685 -17.495  1.00100.56           N
ATOM      2  CA  MET     1      52.970   7.987 -18.682  1.00100.56           C
ATOM      3  CB  MET     1      52.744   6.496 -18.368  1.00100.56           C
ATOM      4  CG  MET     1      52.429   5.646 -19.604  1.00100.56           C
ATOM      5  SD  MET     1      52.214   3.869 -19.274  1.00100.56           S
ATOM      6  CE  MET     1      52.324   3.348 -21.011  1.00100.56           C
ATOM      7  C   MET     1      51.664   8.596 -19.058  1.00100.56           C
ATOM      8  O   MET     1      51.469   9.027 -20.194  1.00100.56           O
ATOM      9  N   ASP     2      50.727   8.656 -18.095  1.00170.95           N
ATOM     10  CA  ASP     2      49.454   9.210 -18.428  1.00170.95           C
ATOM     11  CB  ASP     2      48.288   8.673 -17.590  1.00170.95           C
ATOM     12  CG  ASP     2      47.051   8.864 -18.451  1.00170.95           C
ATOM     13  OD1 ASP     2      47.216   8.911 -19.701  1.00170.95           O
ATOM     14  OD2 ASP     2      45.930   8.950 -17.885  1.00170.95           O
ATOM     15  C   ASP     2      49.538  10.692 -18.257  1.00170.95           C
ATOM     16  O   ASP     2      50.582  11.230 -17.890  1.00170.95           O
ATOM     17  N   GLN     3      48.428  11.394 -18.550  1.00122.14           N
ATOM     18  CA  GLN     3      48.420  12.827 -18.526  1.00122.14           C
ATOM     19  CB  GLN     3      47.091  13.377 -19.065  1.00122.14           C
ATOM     20  CG  GLN     3      47.126  14.862 -19.412  1.00122.14           C
ATOM     21  CD  GLN     3      45.929  15.132 -20.310  1.00122.14           C
ATOM     22  OE1 GLN     3      45.334  16.207 -20.268  1.00122.14           O
ATOM     23  NE2 GLN     3      45.573  14.131 -21.160  1.00122.14           N
ATOM     24  C   GLN     3      48.654  13.319 -17.131  1.00122.14           C
ATOM     25  O   GLN     3      49.494  14.190 -16.905  1.00122.14           O
ATOM     26  N   PHE     4      47.931  12.758 -16.143  1.00248.63           N
ATOM     27  CA  PHE     4      48.170  13.147 -14.786  1.00248.63           C
ATOM     28  CB  PHE     4      46.927  13.118 -13.875  1.00248.63           C
ATOM     29  CG  PHE     4      47.340  13.544 -12.502  1.00248.63           C
ATOM     30  CD1 PHE     4      47.690  14.849 -12.244  1.00248.63           C
ATOM     31  CD2 PHE     4      47.352  12.640 -11.462  1.00248.63           C
ATOM     32  CE1 PHE     4      48.064  15.239 -10.979  1.00248.63           C
ATOM     33  CE2 PHE     4      47.724  13.023 -10.194  1.00248.63           C
ATOM     34  CZ  PHE     4      48.083  14.326  -9.951  1.00248.63           C
ATOM     35  C   PHE     4      49.155  12.165 -14.269  1.00248.63           C
ATOM     36  O   PHE     4      49.237  11.044 -14.768  1.00248.63           O
ATOM     37  N   GLU     5      49.955  12.565 -13.266  1.00251.41           N
ATOM     38  CA  GLU     5      50.937  11.630 -12.826  1.00251.41           C
ATOM     39  CB  GLU     5      51.922  12.202 -11.792  1.00251.41           C
ATOM     40  CG  GLU     5      53.274  11.484 -11.768  1.00251.41           C
ATOM     41  CD  GLU     5      54.205  12.200 -12.745  1.00251.41           C
ATOM     42  OE1 GLU     5      53.995  13.420 -12.977  1.00251.41           O
ATOM     43  OE2 GLU     5      55.142  11.537 -13.264  1.00251.41           O
ATOM     44  C   GLU     5      50.183  10.503 -12.211  1.00251.41           C
ATOM     45  O   GLU     5      49.335  10.702 -11.341  1.00251.41           O
ATOM     46  N   CYS     6      50.462   9.274 -12.680  1.00 99.48           N
ATOM     47  CA  CYS     6      49.770   8.145 -12.146  1.00 99.48           C
ATOM     48  CB  CYS     6      48.969   7.327 -13.175  1.00 99.48           C
ATOM     49  SG  CYS     6      50.021   6.390 -14.324  1.00 99.48           S
ATOM     50  C   CYS     6      50.806   7.235 -11.602  1.00 99.48           C
ATOM     51  O   CYS     6      51.999   7.431 -11.830  1.00 99.48           O
ATOM     52  N   ILE     7      50.368   6.229 -10.827  1.00 53.70           N
ATOM     53  CA  ILE     7      51.318   5.314 -10.283  1.00 53.70           C
ATOM     54  CB  ILE     7      51.693   5.663  -8.879  1.00 53.70           C
ATOM     55  CG1 ILE     7      52.878   4.809  -8.406  1.00 53.70           C
ATOM     56  CG2 ILE     7      50.424   5.569  -8.020  1.00 53.70           C
ATOM     57  CD1 ILE     7      53.570   5.378  -7.169  1.00 53.70           C
ATOM     58  C   ILE     7      50.745   3.931 -10.324  1.00 53.70           C
ATOM     59  O   ILE     7      49.535   3.744 -10.193  1.00 53.70           O
ATOM     60  N   ASN     8      51.627   2.924 -10.510  1.00102.91           N
ATOM     61  CA  ASN     8      51.242   1.541 -10.597  1.00102.91           C
ATOM     62  CB  ASN     8      52.377   0.562 -10.947  1.00102.91           C
ATOM     63  CG  ASN     8      52.718   0.643 -12.416  1.00102.91           C
ATOM     64  OD1 ASN     8      51.844   0.812 -13.262  1.00102.91           O
ATOM     65  ND2 ASN     8      54.032   0.499 -12.730  1.00102.91           N
ATOM     66  C   ASN     8      50.825   1.080  -9.252  1.00102.91           C
ATOM     67  O   ASN     8      51.196   1.656  -8.231  1.00102.91           O
ATOM     68  N   VAL     9      50.013   0.010  -9.238  1.00108.26           N
ATOM     69  CA  VAL     9      49.599  -0.573  -8.004  1.00108.26           C
ATOM     70  CB  VAL     9      48.587  -1.665  -8.199  1.00108.26           C
ATOM     71  CG1 VAL     9      47.268  -1.039  -8.693  1.00108.26           C
ATOM     72  CG2 VAL     9      49.172  -2.677  -9.194  1.00108.26           C
ATOM     73  C   VAL     9      50.813  -1.129  -7.327  1.00108.26           C
ATOM     74  O   VAL     9      51.012  -0.934  -6.129  1.00108.26           O
ATOM     75  N   ALA    10      51.685  -1.817  -8.089  1.00 48.67           N
ATOM     76  CA  ALA    10      52.833  -2.425  -7.481  1.00 48.67           C
ATOM     77  CB  ALA    10      53.688  -3.218  -8.484  1.00 48.67           C
ATOM     78  C   ALA    10      53.706  -1.367  -6.882  1.00 48.67           C
ATOM     79  O   ALA    10      54.179  -1.508  -5.755  1.00 48.67           O
ATOM     80  N   ASP    11      53.934  -0.260  -7.612  1.00 50.05           N
ATOM     81  CA  ASP    11      54.829   0.740  -7.103  1.00 50.05           C
ATOM     82  CB  ASP    11      55.040   1.929  -8.056  1.00 50.05           C
ATOM     83  CG  ASP    11      56.034   1.540  -9.140  1.00 50.05           C
ATOM     84  OD1 ASP    11      56.493   0.368  -9.145  1.00 50.05           O
ATOM     85  OD2 ASP    11      56.363   2.429  -9.970  1.00 50.05           O
ATOM     86  C   ASP    11      54.278   1.309  -5.845  1.00 50.05           C
ATOM     87  O   ASP    11      54.985   1.449  -4.848  1.00 50.05           O
ATOM     88  N   ALA    12      52.973   1.627  -5.859  1.00 45.91           N
ATOM     89  CA  ALA    12      52.391   2.241  -4.714  1.00 45.91           C
ATOM     90  CB  ALA    12      50.889   2.521  -4.891  1.00 45.91           C
ATOM     91  C   ALA    12      52.549   1.289  -3.592  1.00 45.91           C
ATOM     92  O   ALA    12      52.950   1.673  -2.498  1.00 45.91           O
ATOM     93  N   HIS    13      52.320  -0.001  -3.872  1.00 65.93           N
ATOM     94  CA  HIS    13      52.261  -1.026  -2.878  1.00 65.93           C
ATOM     95  ND1 HIS    13      52.512  -4.602  -2.407  1.00 65.93           N
ATOM     96  CG  HIS    13      51.731  -3.476  -2.527  1.00 65.93           C
ATOM     97  CB  HIS    13      51.982  -2.391  -3.519  1.00 65.93           C
ATOM     98  NE2 HIS    13      50.893  -4.785  -0.895  1.00 65.93           N
ATOM     99  CD2 HIS    13      50.748  -3.601  -1.594  1.00 65.93           C
ATOM    100  CE1 HIS    13      51.965  -5.351  -1.418  1.00 65.93           C
ATOM    101  C   HIS    13      53.526  -1.093  -2.091  1.00 65.93           C
ATOM    102  O   HIS    13      53.476  -1.218  -0.868  1.00 65.93           O
ATOM    103  N   GLN    14      54.696  -1.009  -2.744  1.00 87.23           N
ATOM    104  CA  GLN    14      55.885  -1.093  -1.950  1.00 87.23           C
ATOM    105  CB  GLN    14      57.172  -1.034  -2.788  1.00 87.23           C
ATOM    106  CG  GLN    14      57.384   0.306  -3.485  1.00 87.23           C
ATOM    107  CD  GLN    14      58.683   0.198  -4.263  1.00 87.23           C
ATOM    108  OE1 GLN    14      59.196   1.190  -4.776  1.00 87.23           O
ATOM    109  NE2 GLN    14      59.228  -1.044  -4.354  1.00 87.23           N
ATOM    110  C   GLN    14      55.884   0.074  -1.008  1.00 87.23           C
ATOM    111  O   GLN    14      56.158  -0.080   0.181  1.00 87.23           O
ATOM    112  N   LYS    15      55.534   1.268  -1.520  1.00142.48           N
ATOM    113  CA  LYS    15      55.528   2.491  -0.766  1.00142.48           C
ATOM    114  CB  LYS    15      55.462   3.756  -1.632  1.00142.48           C
ATOM    115  CG  LYS    15      56.777   3.963  -2.375  1.00142.48           C
ATOM    116  CD  LYS    15      57.981   3.951  -1.430  1.00142.48           C
ATOM    117  CE  LYS    15      59.313   4.121  -2.155  1.00142.48           C
ATOM    118  NZ  LYS    15      59.346   5.449  -2.802  1.00142.48           N
ATOM    119  C   LYS    15      54.431   2.565   0.258  1.00142.48           C
ATOM    120  O   LYS    15      54.572   3.294   1.239  1.00142.48           O
ATOM    121  N   LEU    16      53.298   1.857   0.063  1.00190.37           N
ATOM    122  CA  LEU    16      52.216   2.013   0.996  1.00190.37           C
ATOM    123  CB  LEU    16      50.991   1.094   0.805  1.00190.37           C
ATOM    124  CG  LEU    16      49.895   1.517  -0.191  1.00190.37           C
ATOM    125  CD1 LEU    16      50.355   1.486  -1.647  1.00190.37           C
ATOM    126  CD2 LEU    16      48.639   0.661   0.029  1.00190.37           C
ATOM    127  C   LEU    16      52.686   1.653   2.345  1.00190.37           C
ATOM    128  O   LEU    16      52.452   2.416   3.283  1.00190.37           O
ATOM    129  N   GLN    17      53.385   0.503   2.434  1.00256.85           N
ATOM    130  CA  GLN    17      53.890  -0.013   3.668  1.00256.85           C
ATOM    131  CB  GLN    17      54.857  -1.188   3.450  1.00256.85           C
ATOM    132  CG  GLN    17      55.427  -1.783   4.735  1.00256.85           C
ATOM    133  CD  GLN    17      56.267  -2.988   4.343  1.00256.85           C
ATOM    134  OE1 GLN    17      57.218  -2.879   3.569  1.00256.85           O
ATOM    135  NE2 GLN    17      55.895  -4.180   4.882  1.00256.85           N
ATOM    136  C   GLN    17      54.640   1.111   4.271  1.00256.85           C
ATOM    137  O   GLN    17      55.409   1.746   3.550  1.00256.85           O
ATOM    138  N   GLU    18      54.408   1.323   5.597  1.00262.82           N
ATOM    139  CA  GLU    18      54.824   2.409   6.456  1.00262.82           C
ATOM    140  CB  GLU    18      55.488   1.926   7.761  1.00262.82           C
ATOM    141  CG  GLU    18      54.570   1.124   8.689  1.00262.82           C
ATOM    142  CD  GLU    18      53.624   2.086   9.394  1.00262.82           C
ATOM    143  OE1 GLU    18      53.636   3.296   9.046  1.00262.82           O
ATOM    144  OE2 GLU    18      52.877   1.618  10.295  1.00262.82           O
ATOM    145  C   GLU    18      55.820   3.246   5.744  1.00262.82           C
ATOM    146  O   GLU    18      57.016   3.203   6.029  1.00262.82           O
ATOM    147  N   LYS    19      55.323   4.045   4.779  1.00313.06           N
ATOM    148  CA  LYS    19      56.242   4.785   3.984  1.00313.06           C
ATOM    149  CB  LYS    19      56.832   4.010   2.793  1.00313.06           C
ATOM    150  CG  LYS    19      57.923   3.014   3.205  1.00313.06           C
ATOM    151  CD  LYS    19      59.164   3.659   3.837  1.00313.06           C
ATOM    152  CE  LYS    19      60.304   3.930   2.849  1.00313.06           C
ATOM    153  NZ  LYS    19      60.065   5.199   2.126  1.00313.06           N
ATOM    154  C   LYS    19      55.617   6.031   3.473  1.00313.06           C
ATOM    155  O   LYS    19      54.739   6.618   4.100  1.00313.06           O
ATOM    156  N   GLU    20      56.100   6.448   2.289  1.00166.07           N
ATOM    157  CA  GLU    20      55.812   7.729   1.724  1.00166.07           C
ATOM    158  CB  GLU    20      56.632   8.008   0.444  1.00166.07           C
ATOM    159  CG  GLU    20      56.387   7.049  -0.727  1.00166.07           C
ATOM    160  CD  GLU    20      55.353   7.660  -1.663  1.00166.07           C
ATOM    161  OE1 GLU    20      55.636   8.741  -2.246  1.00166.07           O
ATOM    162  OE2 GLU    20      54.267   7.045  -1.817  1.00166.07           O
ATOM    163  C   GLU    20      54.364   7.982   1.428  1.00166.07           C
ATOM    164  O   GLU    20      53.848   9.025   1.819  1.00166.07           O
ATOM    165  N   ALA    21      53.643   7.058   0.768  1.00 55.20           N
ATOM    166  CA  ALA    21      52.313   7.421   0.351  1.00 55.20           C
ATOM    167  CB  ALA    21      51.767   6.578  -0.814  1.00 55.20           C
ATOM    168  C   ALA    21      51.298   7.271   1.435  1.00 55.20           C
ATOM    169  O   ALA    21      51.401   6.394   2.291  1.00 55.20           O
ATOM    170  N   VAL    22      50.285   8.169   1.413  1.00118.42           N
ATOM    171  CA  VAL    22      49.121   8.007   2.233  1.00118.42           C
ATOM    172  CB  VAL    22      48.854   9.079   3.254  1.00118.42           C
ATOM    173  CG1 VAL    22      48.648  10.435   2.560  1.00118.42           C
ATOM    174  CG2 VAL    22      47.640   8.620   4.085  1.00118.42           C
ATOM    175  C   VAL    22      47.978   7.950   1.271  1.00118.42           C
ATOM    176  O   VAL    22      47.726   8.878   0.504  1.00118.42           O
ATOM    177  N   LEU    23      47.244   6.829   1.294  1.00167.34           N
ATOM    178  CA  LEU    23      46.222   6.577   0.324  1.00167.34           C
ATOM    179  CB  LEU    23      45.783   5.114   0.395  1.00167.34           C
ATOM    180  CG  LEU    23      46.996   4.172   0.322  1.00167.34           C
ATOM    181  CD1 LEU    23      46.559   2.712   0.391  1.00167.34           C
ATOM    182  CD2 LEU    23      47.887   4.472  -0.892  1.00167.34           C
ATOM    183  C   LEU    23      45.024   7.431   0.602  1.00167.34           C
ATOM    184  O   LEU    23      44.572   7.528   1.742  1.00167.34           O
ATOM    185  N   VAL    24      44.474   8.074  -0.453  1.00112.77           N
ATOM    186  CA  VAL    24      43.270   8.841  -0.291  1.00112.77           C
ATOM    187  CB  VAL    24      43.351  10.274  -0.766  1.00112.77           C
ATOM    188  CG1 VAL    24      44.335  11.029   0.143  1.00112.77           C
ATOM    189  CG2 VAL    24      43.726  10.320  -2.258  1.00112.77           C
ATOM    190  C   VAL    24      42.186   8.144  -1.061  1.00112.77           C
ATOM    191  O   VAL    24      42.261   8.007  -2.282  1.00112.77           O
ATOM    192  N   ASP    25      41.140   7.684  -0.341  1.00 86.29           N
ATOM    193  CA  ASP    25      40.053   6.958  -0.941  1.00 86.29           C
ATOM    194  CB  ASP    25      39.472   5.860  -0.041  1.00 86.29           C
ATOM    195  CG  ASP    25      38.590   4.977  -0.912  1.00 86.29           C
ATOM    196  OD1 ASP    25      38.329   5.371  -2.080  1.00 86.29           O
ATOM    197  OD2 ASP    25      38.174   3.892  -0.425  1.00 86.29           O
ATOM    198  C   ASP    25      38.917   7.904  -1.193  1.00 86.29           C
ATOM    199  O   ASP    25      38.196   8.298  -0.278  1.00 86.29           O
ATOM    200  N   ILE    26      38.757   8.280  -2.470  1.00183.63           N
ATOM    201  CA  ILE    26      37.779   9.175  -3.026  1.00183.63           C
ATOM    202  CB  ILE    26      38.153   9.631  -4.407  1.00183.63           C
ATOM    203  CG1 ILE    26      37.351  10.887  -4.787  1.00183.63           C
ATOM    204  CG2 ILE    26      37.962   8.448  -5.369  1.00183.63           C
ATOM    205  CD1 ILE    26      37.899  11.623  -6.010  1.00183.63           C
ATOM    206  C   ILE    26      36.398   8.583  -3.069  1.00183.63           C
ATOM    207  O   ILE    26      35.422   9.308  -3.242  1.00183.63           O
ATOM    208  N   ARG    27      36.286   7.244  -3.056  1.00113.29           N
ATOM    209  CA  ARG    27      35.037   6.540  -3.203  1.00113.29           C
ATOM    210  CB  ARG    27      35.222   5.019  -3.193  1.00113.29           C
ATOM    211  CG  ARG    27      36.184   4.536  -4.277  1.00113.29           C
ATOM    212  CD  ARG    27      36.462   3.034  -4.215  1.00113.29           C
ATOM    213  NE  ARG    27      37.097   2.757  -2.896  1.00113.29           N
ATOM    214  CZ  ARG    27      37.114   1.485  -2.399  1.00113.29           C
ATOM    215  NH1 ARG    27      36.621   0.453  -3.144  1.00113.29           N
ATOM    216  NH2 ARG    27      37.609   1.250  -1.149  1.00113.29           N
ATOM    217  C   ARG    27      34.084   6.870  -2.104  1.00113.29           C
ATOM    218  O   ARG    27      34.450   7.371  -1.042  1.00113.29           O
ATOM    219  N   ASP    28      32.792   6.604  -2.372  1.00 69.87           N
ATOM    220  CA  ASP    28      31.789   6.858  -1.394  1.00 69.87           C
ATOM    221  CB  ASP    28      30.356   6.774  -1.965  1.00 69.87           C
ATOM    222  CG  ASP    28      30.161   7.903  -2.977  1.00 69.87           C
ATOM    223  OD1 ASP    28      31.168   8.584  -3.309  1.00 69.87           O
ATOM    224  OD2 ASP    28      29.001   8.099  -3.432  1.00 69.87           O
ATOM    225  C   ASP    28      31.956   5.806  -0.355  1.00 69.87           C
ATOM    226  O   ASP    28      32.548   4.748  -0.572  1.00 69.87           O
ATOM    227  N   PRO    29      31.393   6.070   0.785  1.00193.71           N
ATOM    228  CA  PRO    29      31.373   5.161   1.898  1.00193.71           C
ATOM    229  CD  PRO    29      30.592   7.259   1.011  1.00193.71           C
ATOM    230  CB  PRO    29      30.668   5.922   3.021  1.00193.71           C
ATOM    231  CG  PRO    29      29.791   6.948   2.282  1.00193.71           C
ATOM    232  C   PRO    29      30.584   3.969   1.435  1.00193.71           C
ATOM    233  O   PRO    29      30.117   3.960   0.302  1.00193.71           O
ATOM    234  N   GLN    30      30.460   2.910   2.245  1.00288.69           N
ATOM    235  CA  GLN    30      29.707   1.766   1.800  1.00288.69           C
ATOM    236  CB  GLN    30      28.351   2.074   1.105  1.00288.69           C
ATOM    237  CG  GLN    30      27.562   0.853   0.618  1.00288.69           C
ATOM    238  CD  GLN    30      26.752   0.301   1.779  1.00288.69           C
ATOM    239  OE1 GLN    30      26.797   0.829   2.889  1.00288.69           O
ATOM    240  NE2 GLN    30      25.982  -0.791   1.521  1.00288.69           N
ATOM    241  C   GLN    30      30.572   0.975   0.868  1.00288.69           C
ATOM    242  O   GLN    30      30.576  -0.252   0.934  1.00288.69           O
ATOM    243  N   SER    31      31.309   1.656  -0.041  1.00 65.46           N
ATOM    244  CA  SER    31      32.203   0.995  -0.953  1.00 65.46           C
ATOM    245  CB  SER    31      32.717   1.896  -2.087  1.00 65.46           C
ATOM    246  OG  SER    31      31.643   2.250  -2.947  1.00 65.46           O
ATOM    247  C   SER    31      33.389   0.511  -0.179  1.00 65.46           C
ATOM    248  O   SER    31      34.066  -0.437  -0.572  1.00 65.46           O
ATOM    249  N   PHE    32      33.651   1.172   0.962  1.00169.55           N
ATOM    250  CA  PHE    32      34.719   0.869   1.877  1.00169.55           C
ATOM    251  CB  PHE    32      34.728   1.893   3.035  1.00169.55           C
ATOM    252  CG  PHE    32      35.382   1.367   4.272  1.00169.55           C
ATOM    253  CD1 PHE    32      36.747   1.334   4.443  1.00169.55           C
ATOM    254  CD2 PHE    32      34.581   0.923   5.301  1.00169.55           C
ATOM    255  CE1 PHE    32      37.288   0.846   5.613  1.00169.55           C
ATOM    256  CE2 PHE    32      35.114   0.436   6.471  1.00169.55           C
ATOM    257  CZ  PHE    32      36.476   0.396   6.629  1.00169.55           C
ATOM    258  C   PHE    32      34.514  -0.511   2.419  1.00169.55           C
ATOM    259  O   PHE    32      35.471  -1.255   2.625  1.00169.55           O
ATOM    260  N   ALA    33      33.246  -0.898   2.646  1.00 46.63           N
ATOM    261  CA  ALA    33      32.933  -2.173   3.235  1.00 46.63           C
ATOM    262  CB  ALA    33      31.422  -2.410   3.400  1.00 46.63           C
ATOM    263  C   ALA    33      33.475  -3.282   2.378  1.00 46.63           C
ATOM    264  O   ALA    33      33.879  -4.325   2.893  1.00 46.63           O
ATOM    265  N   MET    34      33.489  -3.095   1.046  1.00112.29           N
ATOM    266  CA  MET    34      33.945  -4.129   0.159  1.00112.29           C
ATOM    267  CB  MET    34      33.935  -3.674  -1.316  1.00112.29           C
ATOM    268  CG  MET    34      34.032  -4.809  -2.341  1.00112.29           C
ATOM    269  SD  MET    34      34.438  -4.266  -4.030  1.00112.29           S
ATOM    270  CE  MET    34      33.297  -2.855  -4.005  1.00112.29           C
ATOM    271  C   MET    34      35.370  -4.445   0.520  1.00112.29           C
ATOM    272  O   MET    34      35.760  -5.610   0.572  1.00112.29           O
ATOM    273  N   GLY    35      36.190  -3.408   0.784  1.00 49.23           N
ATOM    274  CA  GLY    35      37.554  -3.619   1.175  1.00 49.23           C
ATOM    275  C   GLY    35      38.256  -2.322   0.952  1.00 49.23           C
ATOM    276  O   GLY    35      37.810  -1.508   0.144  1.00 49.23           O
ATOM    277  N   HIS    36      39.377  -2.080   1.660  1.00 80.10           N
ATOM    278  CA  HIS    36      40.031  -0.825   1.454  1.00 80.10           C
ATOM    279  ND1 HIS    36      40.404   1.974   0.639  1.00 80.10           N
ATOM    280  CG  HIS    36      39.952   1.650   1.897  1.00 80.10           C
ATOM    281  CB  HIS    36      39.379   0.317   2.248  1.00 80.10           C
ATOM    282  NE2 HIS    36      40.669   3.785   1.898  1.00 80.10           N
ATOM    283  CD2 HIS    36      40.122   2.767   2.655  1.00 80.10           C
ATOM    284  CE1 HIS    36      40.824   3.261   0.695  1.00 80.10           C
ATOM    285  C   HIS    36      41.453  -0.958   1.887  1.00 80.10           C
ATOM    286  O   HIS    36      41.781  -1.778   2.743  1.00 80.10           O
ATOM    287  N   ALA    37      42.350  -0.159   1.282  1.00 44.87           N
ATOM    288  CA  ALA    37      43.717  -0.240   1.685  1.00 44.87           C
ATOM    289  CB  ALA    37      44.673   0.497   0.744  1.00 44.87           C
ATOM    290  C   ALA    37      43.797   0.341   3.056  1.00 44.87           C
ATOM    291  O   ALA    37      43.109   1.309   3.378  1.00 44.87           O
ATOM    292  N   VAL    38      44.667  -0.243   3.901  1.00127.73           N
ATOM    293  CA  VAL    38      44.729   0.158   5.274  1.00127.73           C
ATOM    294  CB  VAL    38      45.646  -0.672   6.124  1.00127.73           C
ATOM    295  CG1 VAL    38      45.140  -2.123   6.132  1.00127.73           C
ATOM    296  CG2 VAL    38      47.083  -0.491   5.608  1.00127.73           C
ATOM    297  C   VAL    38      45.204   1.562   5.391  1.00127.73           C
ATOM    298  O   VAL    38      46.006   2.046   4.592  1.00127.73           O
ATOM    299  N   GLN    39      44.640   2.243   6.407  1.00148.62           N
ATOM    300  CA  GLN    39      44.960   3.571   6.834  1.00148.62           C
ATOM    301  CB  GLN    39      46.371   3.695   7.436  1.00148.62           C
ATOM    302  CG  GLN    39      47.494   3.402   6.445  1.00148.62           C
ATOM    303  CD  GLN    39      48.813   3.498   7.186  1.00148.62           C
ATOM    304  OE1 GLN    39      49.799   4.005   6.652  1.00148.62           O
ATOM    305  NE2 GLN    39      48.844   2.990   8.448  1.00148.62           N
ATOM    306  C   GLN    39      44.796   4.542   5.716  1.00148.62           C
ATOM    307  O   GLN    39      45.396   5.615   5.730  1.00148.62           O
ATOM    308  N   ALA    40      43.964   4.206   4.714  1.00 53.52           N
ATOM    309  CA  ALA    40      43.745   5.193   3.703  1.00 53.52           C
ATOM    310  CB  ALA    40      43.324   4.619   2.342  1.00 53.52           C
ATOM    311  C   ALA    40      42.665   6.090   4.207  1.00 53.52           C
ATOM    312  O   ALA    40      41.692   5.634   4.809  1.00 53.52           O
ATOM    313  N   PHE    41      42.811   7.408   3.969  1.00 76.31           N
ATOM    314  CA  PHE    41      41.814   8.305   4.465  1.00 76.31           C
ATOM    315  CB  PHE    41      42.321   9.730   4.713  1.00 76.31           C
ATOM    316  CG  PHE    41      41.335  10.251   5.688  1.00 76.31           C
ATOM    317  CD1 PHE    41      41.193   9.570   6.874  1.00 76.31           C
ATOM    318  CD2 PHE    41      40.589  11.382   5.463  1.00 76.31           C
ATOM    319  CE1 PHE    41      40.302   9.989   7.828  1.00 76.31           C
ATOM    320  CE2 PHE    41      39.694  11.807   6.418  1.00 76.31           C
ATOM    321  CZ  PHE    41      39.547  11.111   7.595  1.00 76.31           C
ATOM    322  C   PHE    41      40.699   8.321   3.469  1.00 76.31           C
ATOM    323  O   PHE    41      40.923   8.169   2.269  1.00 76.31           O
ATOM    324  N   HIS    42      39.457   8.503   3.957  1.00 86.01           N
ATOM    325  CA  HIS    42      38.295   8.389   3.122  1.00 86.01           C
ATOM    326  ND1 HIS    42      34.972   8.179   2.871  1.00 86.01           N
ATOM    327  CG  HIS    42      35.998   7.269   2.992  1.00 86.01           C
ATOM    328  CB  HIS    42      37.239   7.496   3.795  1.00 86.01           C
ATOM    329  NE2 HIS    42      34.378   6.387   1.696  1.00 86.01           N
ATOM    330  CD2 HIS    42      35.619   6.180   2.270  1.00 86.01           C
ATOM    331  CE1 HIS    42      34.029   7.601   2.084  1.00 86.01           C
ATOM    332  C   HIS    42      37.660   9.729   2.910  1.00 86.01           C
ATOM    333  O   HIS    42      37.137  10.333   3.845  1.00 86.01           O
ATOM    334  N   LEU    43      37.696  10.236   1.659  1.00147.61           N
ATOM    335  CA  LEU    43      37.002  11.459   1.362  1.00147.61           C
ATOM    336  CB  LEU    43      37.917  12.689   1.258  1.00147.61           C
ATOM    337  CG  LEU    43      37.127  13.999   1.099  1.00147.61           C
ATOM    338  CD1 LEU    43      36.298  14.304   2.360  1.00147.61           C
ATOM    339  CD2 LEU    43      38.043  15.157   0.678  1.00147.61           C
ATOM    340  C   LEU    43      36.310  11.271   0.042  1.00147.61           C
ATOM    341  O   LEU    43      36.955  11.122  -0.996  1.00147.61           O
ATOM    342  N   THR    44      34.962  11.301   0.030  1.00113.57           N
ATOM    343  CA  THR    44      34.276  11.058  -1.211  1.00113.57           C
ATOM    344  CB  THR    44      32.812  10.758  -1.059  1.00113.57           C
ATOM    345  OG1 THR    44      32.137  11.871  -0.496  1.00113.57           O
ATOM    346  CG2 THR    44      32.646   9.518  -0.160  1.00113.57           C
ATOM    347  C   THR    44      34.427  12.266  -2.085  1.00113.57           C
ATOM    348  O   THR    44      34.677  13.372  -1.611  1.00113.57           O
ATOM    349  N   ASN    45      34.262  12.074  -3.408  1.00 90.32           N
ATOM    350  CA  ASN    45      34.490  13.115  -4.368  1.00 90.32           C
ATOM    351  CB  ASN    45      34.343  12.651  -5.830  1.00 90.32           C
ATOM    352  CG  ASN    45      32.884  12.326  -6.110  1.00 90.32           C
ATOM    353  OD1 ASN    45      32.191  13.084  -6.787  1.00 90.32           O
ATOM    354  ND2 ASN    45      32.400  11.168  -5.584  1.00 90.32           N
ATOM    355  C   ASN    45      33.531  14.239  -4.153  1.00 90.32           C
ATOM    356  O   ASN    45      33.863  15.398  -4.393  1.00 90.32           O
ATOM    357  N   ASP    46      32.296  13.938  -3.723  1.00 84.96           N
ATOM    358  CA  ASP    46      31.372  15.023  -3.584  1.00 84.96           C
ATOM    359  CB  ASP    46      29.937  14.589  -3.249  1.00 84.96           C
ATOM    360  CG  ASP    46      29.014  15.714  -3.710  1.00 84.96           C
ATOM    361  OD1 ASP    46      29.312  16.902  -3.417  1.00 84.96           O
ATOM    362  OD2 ASP    46      28.007  15.393  -4.397  1.00 84.96           O
ATOM    363  C   ASP    46      31.857  15.941  -2.501  1.00 84.96           C
ATOM    364  O   ASP    46      31.707  17.156  -2.608  1.00 84.96           O
ATOM    365  N   THR    47      32.411  15.358  -1.417  1.00 62.42           N
ATOM    366  CA  THR    47      32.927  16.015  -0.240  1.00 62.42           C
ATOM    367  CB  THR    47      33.021  15.067   0.921  1.00 62.42           C
ATOM    368  OG1 THR    47      31.747  14.490   1.167  1.00 62.42           O
ATOM    369  CG2 THR    47      33.477  15.846   2.166  1.00 62.42           C
ATOM    370  C   THR    47      34.279  16.643  -0.473  1.00 62.42           C
ATOM    371  O   THR    47      34.651  17.598   0.207  1.00 62.42           O
ATOM    372  N   LEU    48      35.042  16.141  -1.463  1.00 72.21           N
ATOM    373  CA  LEU    48      36.417  16.517  -1.679  1.00 72.21           C
ATOM    374  CB  LEU    48      36.941  15.975  -3.021  1.00 72.21           C
ATOM    375  CG  LEU    48      38.383  16.399  -3.357  1.00 72.21           C
ATOM    376  CD1 LEU    48      39.403  15.691  -2.452  1.00 72.21           C
ATOM    377  CD2 LEU    48      38.679  16.245  -4.858  1.00 72.21           C
ATOM    378  C   LEU    48      36.556  18.003  -1.754  1.00 72.21           C
ATOM    379  O   LEU    48      37.493  18.562  -1.187  1.00 72.21           O
ATOM    380  N   GLY    49      35.646  18.697  -2.452  1.00 28.39           N
ATOM    381  CA  GLY    49      35.799  20.117  -2.557  1.00 28.39           C
ATOM    382  C   GLY    49      35.728  20.716  -1.184  1.00 28.39           C
ATOM    383  O   GLY    49      36.443  21.668  -0.873  1.00 28.39           O
ATOM    384  N   ALA    50      34.815  20.193  -0.345  1.00 54.00           N
ATOM    385  CA  ALA    50      34.596  20.693   0.982  1.00 54.00           C
ATOM    386  CB  ALA    50      33.405  20.001   1.665  1.00 54.00           C
ATOM    387  C   ALA    50      35.785  20.472   1.866  1.00 54.00           C
ATOM    388  O   ALA    50      36.210  21.393   2.562  1.00 54.00           O
ATOM    389  N   PHE    51      36.368  19.254   1.878  1.00138.21           N
ATOM    390  CA  PHE    51      37.445  19.075   2.809  1.00138.21           C
ATOM    391  CB  PHE    51      37.179  17.989   3.868  1.00138.21           C
ATOM    392  CG  PHE    51      36.289  18.553   4.922  1.00138.21           C
ATOM    393  CD1 PHE    51      34.917  18.485   4.827  1.00138.21           C
ATOM    394  CD2 PHE    51      36.848  19.160   6.022  1.00138.21           C
ATOM    395  CE1 PHE    51      34.119  19.013   5.816  1.00138.21           C
ATOM    396  CE2 PHE    51      36.056  19.689   7.013  1.00138.21           C
ATOM    397  CZ  PHE    51      34.688  19.617   6.912  1.00138.21           C
ATOM    398  C   PHE    51      38.723  18.690   2.134  1.00138.21           C
ATOM    399  O   PHE    51      39.372  17.725   2.536  1.00138.21           O
ATOM    400  N   MET    52      39.140  19.430   1.097  1.00127.12           N
ATOM    401  CA  MET    52      40.422  19.165   0.511  1.00127.12           C
ATOM    402  CB  MET    52      40.715  19.929  -0.782  1.00127.12           C
ATOM    403  CG  MET    52      42.130  19.614  -1.270  1.00127.12           C
ATOM    404  SD  MET    52      42.934  20.957  -2.190  1.00127.12           S
ATOM    405  CE  MET    52      43.241  21.971  -0.711  1.00127.12           C
ATOM    406  C   MET    52      41.481  19.654   1.445  1.00127.12           C
ATOM    407  O   MET    52      42.583  19.111   1.502  1.00127.12           O
ATOM    408  N   ARG    53      41.143  20.714   2.201  1.00147.48           N
ATOM    409  CA  ARG    53      42.035  21.485   3.021  1.00147.48           C
ATOM    410  CB  ARG    53      41.294  22.569   3.814  1.00147.48           C
ATOM    411  CG  ARG    53      40.302  21.970   4.810  1.00147.48           C
ATOM    412  CD  ARG    53      39.199  22.927   5.263  1.00147.48           C
ATOM    413  NE  ARG    53      39.832  24.147   5.836  1.00147.48           N
ATOM    414  CZ  ARG    53      39.773  25.319   5.140  1.00147.48           C
ATOM    415  NH1 ARG    53      39.178  25.348   3.911  1.00147.48           N
ATOM    416  NH2 ARG    53      40.288  26.463   5.677  1.00147.48           N
ATOM    417  C   ARG    53      42.682  20.595   4.026  1.00147.48           C
ATOM    418  O   ARG    53      43.804  20.841   4.463  1.00147.48           O
ATOM    419  N   ASP    54      41.965  19.539   4.422  1.00 56.13           N
ATOM    420  CA  ASP    54      42.393  18.644   5.450  1.00 56.13           C
ATOM    421  CB  ASP    54      41.354  17.546   5.731  1.00 56.13           C
ATOM    422  CG  ASP    54      40.105  18.220   6.295  1.00 56.13           C
ATOM    423  OD1 ASP    54      39.891  19.428   6.005  1.00 56.13           O
ATOM    424  OD2 ASP    54      39.340  17.531   7.021  1.00 56.13           O
ATOM    425  C   ASP    54      43.676  17.993   5.030  1.00 56.13           C
ATOM    426  O   ASP    54      44.458  17.568   5.878  1.00 56.13           O
ATOM    427  N   ASN    55      43.916  17.873   3.709  1.00 94.02           N
ATOM    428  CA  ASN    55      45.091  17.205   3.219  1.00 94.02           C
ATOM    429  CB  ASN    55      45.009  16.887   1.709  1.00 94.02           C
ATOM    430  CG  ASN    55      46.072  15.859   1.334  1.00 94.02           C
ATOM    431  OD1 ASN    55      47.270  16.125   1.405  1.00 94.02           O
ATOM    432  ND2 ASN    55      45.620  14.643   0.918  1.00 94.02           N
ATOM    433  C   ASN    55      46.330  18.022   3.474  1.00 94.02           C
ATOM    434  O   ASN    55      46.336  19.244   3.333  1.00 94.02           O
ATOM    435  N   ASP    56      47.424  17.338   3.877  1.00 60.50           N
ATOM    436  CA  ASP    56      48.683  17.972   4.168  1.00 60.50           C
ATOM    437  CB  ASP    56      49.599  17.140   5.080  1.00 60.50           C
ATOM    438  CG  ASP    56      49.080  17.280   6.501  1.00 60.50           C
ATOM    439  OD1 ASP    56      48.902  18.445   6.949  1.00 60.50           O
ATOM    440  OD2 ASP    56      48.864  16.230   7.161  1.00 60.50           O
ATOM    441  C   ASP    56      49.447  18.258   2.910  1.00 60.50           C
ATOM    442  O   ASP    56      49.448  17.479   1.957  1.00 60.50           O
ATOM    443  N   PHE    57      50.121  19.426   2.907  1.00105.10           N
ATOM    444  CA  PHE    57      50.936  19.911   1.830  1.00105.10           C
ATOM    445  CB  PHE    57      51.406  21.354   2.089  1.00105.10           C
ATOM    446  CG  PHE    57      52.294  21.795   0.975  1.00105.10           C
ATOM    447  CD1 PHE    57      51.763  22.220  -0.221  1.00105.10           C
ATOM    448  CD2 PHE    57      53.660  21.801   1.138  1.00105.10           C
ATOM    449  CE1 PHE    57      52.582  22.632  -1.245  1.00105.10           C
ATOM    450  CE2 PHE    57      54.485  22.214   0.117  1.00105.10           C
ATOM    451  CZ  PHE    57      53.946  22.628  -1.076  1.00105.10           C
ATOM    452  C   PHE    57      52.154  19.059   1.688  1.00105.10           C
ATOM    453  O   PHE    57      52.530  18.678   0.580  1.00105.10           O
ATOM    454  N   ASP    58      52.801  18.735   2.822  1.00116.17           N
ATOM    455  CA  ASP    58      54.027  17.998   2.766  1.00116.17           C
ATOM    456  CB  ASP    58      54.997  18.395   3.893  1.00116.17           C
ATOM    457  CG  ASP    58      54.276  18.223   5.224  1.00116.17           C
ATOM    458  OD1 ASP    58      53.223  18.890   5.414  1.00116.17           O
ATOM    459  OD2 ASP    58      54.762  17.420   6.064  1.00116.17           O
ATOM    460  C   ASP    58      53.750  16.534   2.870  1.00116.17           C
ATOM    461  O   ASP    58      54.368  15.832   3.668  1.00116.17           O
ATOM    462  N   THR    59      52.815  16.021   2.050  1.00 71.81           N
ATOM    463  CA  THR    59      52.588  14.609   2.088  1.00 71.81           C
ATOM    464  CB  THR    59      51.434  14.230   2.974  1.00 71.81           C
ATOM    465  OG1 THR    59      51.677  14.693   4.294  1.00 71.81           O
ATOM    466  CG2 THR    59      51.279  12.701   2.980  1.00 71.81           C
ATOM    467  C   THR    59      52.305  14.155   0.689  1.00 71.81           C
ATOM    468  O   THR    59      51.629  14.850  -0.069  1.00 71.81           O
ATOM    469  N   PRO    60      52.881  13.042   0.302  1.00111.74           N
ATOM    470  CA  PRO    60      52.544  12.490  -0.981  1.00111.74           C
ATOM    471  CD  PRO    60      54.277  12.804   0.630  1.00111.74           C
ATOM    472  CB  PRO    60      53.755  11.674  -1.447  1.00111.74           C
ATOM    473  CG  PRO    60      54.656  11.570  -0.203  1.00111.74           C
ATOM    474  C   PRO    60      51.262  11.729  -0.862  1.00111.74           C
ATOM    475  O   PRO    60      51.119  10.923   0.059  1.00111.74           O
ATOM    476  N   VAL    61      50.341  11.912  -1.823  1.00 59.18           N
ATOM    477  CA  VAL    61      49.047  11.308  -1.713  1.00 59.18           C
ATOM    478  CB  VAL    61      47.957  12.337  -1.733  1.00 59.18           C
ATOM    479  CG1 VAL    61      46.603  11.621  -1.642  1.00 59.18           C
ATOM    480  CG2 VAL    61      48.219  13.359  -0.613  1.00 59.18           C
ATOM    481  C   VAL    61      48.825  10.426  -2.897  1.00 59.18           C
ATOM    482  O   VAL    61      49.202  10.767  -4.018  1.00 59.18           O
ATOM    483  N   MET    62      48.216   9.246  -2.663  1.00 87.88           N
ATOM    484  CA  MET    62      47.874   8.373  -3.747  1.00 87.88           C
ATOM    485  CB  MET    62      48.332   6.921  -3.541  1.00 87.88           C
ATOM    486  CG  MET    62      49.844   6.730  -3.664  1.00 87.88           C
ATOM    487  SD  MET    62      50.433   5.065  -3.230  1.00 87.88           S
ATOM    488  CE  MET    62      52.053   5.254  -4.028  1.00 87.88           C
ATOM    489  C   MET    62      46.381   8.347  -3.791  1.00 87.88           C
ATOM    490  O   MET    62      45.736   7.862  -2.864  1.00 87.88           O
ATOM    491  N   VAL    63      45.789   8.846  -4.890  1.00 60.85           N
ATOM    492  CA  VAL    63      44.360   8.925  -4.976  1.00 60.85           C
ATOM    493  CB  VAL    63      43.899  10.026  -5.885  1.00 60.85           C
ATOM    494  CG1 VAL    63      42.364  10.028  -5.923  1.00 60.85           C
ATOM    495  CG2 VAL    63      44.526  11.347  -5.416  1.00 60.85           C
ATOM    496  C   VAL    63      43.864   7.649  -5.577  1.00 60.85           C
ATOM    497  O   VAL    63      44.227   7.301  -6.700  1.00 60.85           O
ATOM    498  N   MET    64      42.992   6.928  -4.842  1.00 67.10           N
ATOM    499  CA  MET    64      42.495   5.673  -5.333  1.00 67.10           C
ATOM    500  CB  MET    64      42.636   4.502  -4.346  1.00 67.10           C
ATOM    501  CG  MET    64      44.071   4.104  -4.010  1.00 67.10           C
ATOM    502  SD  MET    64      44.181   2.683  -2.880  1.00 67.10           S
ATOM    503  CE  MET    64      43.711   1.430  -4.110  1.00 67.10           C
ATOM    504  C   MET    64      41.026   5.785  -5.579  1.00 67.10           C
ATOM    505  O   MET    64      40.319   6.543  -4.916  1.00 67.10           O
ATOM    506  N   CYS    65      40.539   5.008  -6.567  1.00 56.39           N
ATOM    507  CA  CYS    65      39.147   4.987  -6.906  1.00 56.39           C
ATOM    508  CB  CYS    65      38.838   5.755  -8.201  1.00 56.39           C
ATOM    509  SG  CYS    65      37.059   5.893  -8.544  1.00 56.39           S
ATOM    510  C   CYS    65      38.787   3.549  -7.121  1.00 56.39           C
ATOM    511  O   CYS    65      39.648   2.675  -7.040  1.00 56.39           O
ATOM    512  N   TYR    66      37.492   3.237  -7.338  1.00174.88           N
ATOM    513  CA  TYR    66      37.211   1.847  -7.546  1.00174.88           C
ATOM    514  CB  TYR    66      35.703   1.534  -7.632  1.00174.88           C
ATOM    515  CG  TYR    66      35.515   0.048  -7.640  1.00174.88           C
ATOM    516  CD1 TYR    66      35.827  -0.704  -8.750  1.00174.88           C
ATOM    517  CD2 TYR    66      35.000  -0.599  -6.538  1.00174.88           C
ATOM    518  CE1 TYR    66      35.650  -2.068  -8.762  1.00174.88           C
ATOM    519  CE2 TYR    66      34.818  -1.964  -6.542  1.00174.88           C
ATOM    520  CZ  TYR    66      35.143  -2.702  -7.654  1.00174.88           C
ATOM    521  OH  TYR    66      34.959  -4.103  -7.663  1.00174.88           O
ATOM    522  C   TYR    66      37.832   1.450  -8.848  1.00174.88           C
ATOM    523  O   TYR    66      38.590   0.484  -8.916  1.00174.88           O
ATOM    524  N   HIS    67      37.431   2.148  -9.929  1.00142.50           N
ATOM    525  CA  HIS    67      37.937   2.006 -11.267  1.00142.50           C
ATOM    526  ND1 HIS    67      36.222  -0.164 -12.929  1.00142.50           N
ATOM    527  CG  HIS    67      35.928   1.011 -12.279  1.00142.50           C
ATOM    528  CB  HIS    67      36.831   2.197 -12.305  1.00142.50           C
ATOM    529  NE2 HIS    67      34.287  -0.481 -11.884  1.00142.50           N
ATOM    530  CD2 HIS    67      34.744   0.802 -11.644  1.00142.50           C
ATOM    531  CE1 HIS    67      35.208  -1.023 -12.659  1.00142.50           C
ATOM    532  C   HIS    67      39.070   2.923 -11.600  1.00142.50           C
ATOM    533  O   HIS    67      39.978   2.546 -12.340  1.00142.50           O
ATOM    534  N   GLY    68      39.048   4.160 -11.061  1.00 46.84           N
ATOM    535  CA  GLY    68      40.026   5.138 -11.455  1.00 46.84           C
ATOM    536  C   GLY    68      39.346   6.249 -12.206  1.00 46.84           C
ATOM    537  O   GLY    68      39.987   7.225 -12.596  1.00 46.84           O
ATOM    538  N   ASN    69      38.028   6.123 -12.444  1.00125.23           N
ATOM    539  CA  ASN    69      37.306   7.132 -13.166  1.00125.23           C
ATOM    540  CB  ASN    69      35.809   6.801 -13.268  1.00125.23           C
ATOM    541  CG  ASN    69      35.659   5.357 -13.713  1.00125.23           C
ATOM    542  OD1 ASN    69      34.998   4.566 -13.043  1.00125.23           O
ATOM    543  ND2 ASN    69      36.292   4.996 -14.860  1.00125.23           N
ATOM    544  C   ASN    69      37.332   8.391 -12.358  1.00125.23           C
ATOM    545  O   ASN    69      37.703   9.457 -12.847  1.00125.23           O
ATOM    546  N   SER    70      36.913   8.261 -11.083  1.00 50.00           N
ATOM    547  CA  SER    70      36.745   9.347 -10.160  1.00 50.00           C
ATOM    548  CB  SER    70      35.890   8.943  -8.944  1.00 50.00           C
ATOM    549  OG  SER    70      34.568   8.631  -9.364  1.00 50.00           O
ATOM    550  C   SER    70      38.054   9.883  -9.665  1.00 50.00           C
ATOM    551  O   SER    70      38.187  11.087  -9.450  1.00 50.00           O
ATOM    552  N   SER    71      39.058   9.010  -9.460  1.00 37.70           N
ATOM    553  CA  SER    71      40.315   9.447  -8.918  1.00 37.70           C
ATOM    554  CB  SER    71      41.300   8.288  -8.689  1.00 37.70           C
ATOM    555  OG  SER    71      41.687   7.728  -9.933  1.00 37.70           O
ATOM    556  C   SER    71      40.955  10.404  -9.872  1.00 37.70           C
ATOM    557  O   SER    71      41.549  11.401  -9.462  1.00 37.70           O
ATOM    558  N   LYS    72      40.818  10.137 -11.181  1.00 69.58           N
ATOM    559  CA  LYS    72      41.458  10.945 -12.177  1.00 69.58           C
ATOM    560  CB  LYS    72      41.145  10.470 -13.607  1.00 69.58           C
ATOM    561  CG  LYS    72      41.910  11.224 -14.699  1.00 69.58           C
ATOM    562  CD  LYS    72      41.762  10.597 -16.089  1.00 69.58           C
ATOM    563  CE  LYS    72      42.359  11.438 -17.221  1.00 69.58           C
ATOM    564  NZ  LYS    72      41.820  10.989 -18.527  1.00 69.58           N
ATOM    565  C   LYS    72      40.963  12.350 -12.045  1.00 69.58           C
ATOM    566  O   LYS    72      41.747  13.296 -12.096  1.00 69.58           O
ATOM    567  N   GLY    73      39.643  12.521 -11.848  1.00 18.82           N
ATOM    568  CA  GLY    73      39.070  13.833 -11.760  1.00 18.82           C
ATOM    569  C   GLY    73      39.635  14.546 -10.573  1.00 18.82           C
ATOM    570  O   GLY    73      39.907  15.743 -10.633  1.00 18.82           O
ATOM    571  N   ALA    74      39.803  13.823  -9.450  1.00 35.56           N
ATOM    572  CA  ALA    74      40.282  14.399  -8.225  1.00 35.56           C
ATOM    573  CB  ALA    74      40.274  13.394  -7.062  1.00 35.56           C
ATOM    574  C   ALA    74      41.688  14.891  -8.383  1.00 35.56           C
ATOM    575  O   ALA    74      42.049  15.945  -7.861  1.00 35.56           O
ATOM    576  N   ALA    75      42.528  14.125  -9.099  1.00 33.46           N
ATOM    577  CA  ALA    75      43.918  14.461  -9.228  1.00 33.46           C
ATOM    578  CB  ALA    75      44.693  13.408 -10.035  1.00 33.46           C
ATOM    579  C   ALA    75      44.075  15.771  -9.931  1.00 33.46           C
ATOM    580  O   ALA    75      44.867  16.618  -9.520  1.00 33.46           O
ATOM    581  N   GLN    76      43.298  15.987 -11.003  1.00114.28           N
ATOM    582  CA  GLN    76      43.462  17.184 -11.769  1.00114.28           C
ATOM    583  CB  GLN    76      42.502  17.244 -12.969  1.00114.28           C
ATOM    584  CG  GLN    76      42.748  18.430 -13.902  1.00114.28           C
ATOM    585  CD  GLN    76      44.016  18.148 -14.696  1.00114.28           C
ATOM    586  OE1 GLN    76      45.122  18.173 -14.156  1.00114.28           O
ATOM    587  NE2 GLN    76      43.854  17.867 -16.017  1.00114.28           N
ATOM    588  C   GLN    76      43.160  18.353 -10.888  1.00114.28           C
ATOM    589  O   GLN    76      43.847  19.372 -10.946  1.00114.28           O
ATOM    590  N   TYR    77      42.113  18.227 -10.050  1.00 60.09           N
ATOM    591  CA  TYR    77      41.668  19.296  -9.197  1.00 60.09           C
ATOM    592  CB  TYR    77      40.340  18.945  -8.496  1.00 60.09           C
ATOM    593  CG  TYR    77      39.887  20.111  -7.683  1.00 60.09           C
ATOM    594  CD1 TYR    77      39.614  21.312  -8.295  1.00 60.09           C
ATOM    595  CD2 TYR    77      39.691  20.000  -6.325  1.00 60.09           C
ATOM    596  CE1 TYR    77      39.182  22.395  -7.567  1.00 60.09           C
ATOM    597  CE2 TYR    77      39.256  21.081  -5.589  1.00 60.09           C
ATOM    598  CZ  TYR    77      39.006  22.282  -6.210  1.00 60.09           C
ATOM    599  OH  TYR    77      38.561  23.393  -5.462  1.00 60.09           O
ATOM    600  C   TYR    77      42.700  19.616  -8.155  1.00 60.09           C
ATOM    601  O   TYR    77      43.042  20.778  -7.946  1.00 60.09           O
ATOM    602  N   LEU    78      43.229  18.581  -7.482  1.00 63.30           N
ATOM    603  CA  LEU    78      44.188  18.702  -6.416  1.00 63.30           C
ATOM    604  CB  LEU    78      44.393  17.360  -5.694  1.00 63.30           C
ATOM    605  CG  LEU    78      43.118  16.901  -4.959  1.00 63.30           C
ATOM    606  CD1 LEU    78      43.297  15.526  -4.296  1.00 63.30           C
ATOM    607  CD2 LEU    78      42.650  17.973  -3.961  1.00 63.30           C
ATOM    608  C   LEU    78      45.510  19.188  -6.933  1.00 63.30           C
ATOM    609  O   LEU    78      46.246  19.874  -6.226  1.00 63.30           O
ATOM    610  N   LEU    79      45.868  18.820  -8.175  1.00122.19           N
ATOM    611  CA  LEU    79      47.146  19.194  -8.713  1.00122.19           C
ATOM    612  CB  LEU    79      47.377  18.655 -10.135  1.00122.19           C
ATOM    613  CG  LEU    79      48.722  19.093 -10.747  1.00122.19           C
ATOM    614  CD1 LEU    79      49.914  18.517  -9.966  1.00122.19           C
ATOM    615  CD2 LEU    79      48.786  18.772 -12.249  1.00122.19           C
ATOM    616  C   LEU    79      47.241  20.687  -8.791  1.00122.19           C
ATOM    617  O   LEU    79      48.269  21.269  -8.448  1.00122.19           O
ATOM    618  N   GLN    80      46.153  21.342  -9.229  1.00101.05           N
ATOM    619  CA  GLN    80      46.099  22.765  -9.413  1.00101.05           C
ATOM    620  CB  GLN    80      44.721  23.220  -9.912  1.00101.05           C
ATOM    621  CG  GLN    80      44.558  24.736  -9.968  1.00101.05           C
ATOM    622  CD  GLN    80      43.069  25.001 -10.122  1.00101.05           C
ATOM    623  OE1 GLN    80      42.580  26.084  -9.805  1.00101.05           O
ATOM    624  NE2 GLN    80      42.325  23.972 -10.609  1.00101.05           N
ATOM    625  C   GLN    80      46.306  23.438  -8.095  1.00101.05           C
ATOM    626  O   GLN    80      46.959  24.477  -8.007  1.00101.05           O
ATOM    627  N   GLN    81      45.766  22.825  -7.032  1.00142.34           N
ATOM    628  CA  GLN    81      45.761  23.369  -5.709  1.00142.34           C
ATOM    629  CB  GLN    81      45.049  22.471  -4.687  1.00142.34           C
ATOM    630  CG  GLN    81      45.031  23.085  -3.288  1.00142.34           C
ATOM    631  CD  GLN    81      44.193  24.355  -3.353  1.00142.34           C
ATOM    632  OE1 GLN    81      42.997  24.311  -3.639  1.00142.34           O
ATOM    633  NE2 GLN    81      44.838  25.522  -3.088  1.00142.34           N
ATOM    634  C   GLN    81      47.162  23.561  -5.242  1.00142.34           C
ATOM    635  O   GLN    81      47.418  24.384  -4.365  1.00142.34           O
ATOM    636  N   GLY    82      48.110  22.782  -5.784  1.00 31.31           N
ATOM    637  CA  GLY    82      49.453  22.931  -5.317  1.00 31.31           C
ATOM    638  C   GLY    82      49.767  21.698  -4.554  1.00 31.31           C
ATOM    639  O   GLY    82      50.892  21.500  -4.095  1.00 31.31           O
ATOM    640  N   TYR    83      48.761  20.826  -4.388  1.00134.49           N
ATOM    641  CA  TYR    83      49.105  19.585  -3.787  1.00134.49           C
ATOM    642  CB  TYR    83      47.920  18.873  -3.104  1.00134.49           C
ATOM    643  CG  TYR    83      47.539  19.635  -1.876  1.00134.49           C
ATOM    644  CD1 TYR    83      46.685  20.713  -1.932  1.00134.49           C
ATOM    645  CD2 TYR    83      48.042  19.255  -0.652  1.00134.49           C
ATOM    646  CE1 TYR    83      46.347  21.398  -0.785  1.00134.49           C
ATOM    647  CE2 TYR    83      47.710  19.935   0.495  1.00134.49           C
ATOM    648  CZ  TYR    83      46.857  21.009   0.431  1.00134.49           C
ATOM    649  OH  TYR    83      46.514  21.708   1.608  1.00134.49           O
ATOM    650  C   TYR    83      49.512  18.785  -4.964  1.00134.49           C
ATOM    651  O   TYR    83      48.837  17.845  -5.379  1.00134.49           O
ATOM    652  N   ASP    84      50.658  19.176  -5.541  1.00100.11           N
ATOM    653  CA  ASP    84      51.187  18.477  -6.661  1.00100.11           C
ATOM    654  CB  ASP    84      52.369  19.176  -7.369  1.00100.11           C
ATOM    655  CG  ASP    84      53.498  19.441  -6.388  1.00100.11           C
ATOM    656  OD1 ASP    84      53.308  20.317  -5.503  1.00100.11           O
ATOM    657  OD2 ASP    84      54.571  18.794  -6.525  1.00100.11           O
ATOM    658  C   ASP    84      51.585  17.151  -6.136  1.00100.11           C
ATOM    659  O   ASP    84      51.754  16.202  -6.901  1.00100.11           O
ATOM    660  N   VAL    85      51.770  17.073  -4.800  1.00130.88           N
ATOM    661  CA  VAL    85      52.131  15.823  -4.212  1.00130.88           C
ATOM    662  CB  VAL    85      52.606  15.984  -2.794  1.00130.88           C
ATOM    663  CG1 VAL    85      53.969  16.696  -2.794  1.00130.88           C
ATOM    664  CG2 VAL    85      51.534  16.776  -2.021  1.00130.88           C
ATOM    665  C   VAL    85      50.912  14.949  -4.174  1.00130.88           C
ATOM    666  O   VAL    85      50.497  14.488  -3.112  1.00130.88           O
ATOM    667  N   VAL    86      50.334  14.659  -5.356  1.00107.19           N
ATOM    668  CA  VAL    86      49.194  13.798  -5.475  1.00107.19           C
ATOM    669  CB  VAL    86      47.912  14.538  -5.706  1.00107.19           C
ATOM    670  CG1 VAL    86      48.092  15.446  -6.937  1.00107.19           C
ATOM    671  CG2 VAL    86      46.792  13.500  -5.895  1.00107.19           C
ATOM    672  C   VAL    86      49.408  12.983  -6.705  1.00107.19           C
ATOM    673  O   VAL    86      49.864  13.496  -7.727  1.00107.19           O
ATOM    674  N   TYR    87      49.074  11.680  -6.641  1.00 99.17           N
ATOM    675  CA  TYR    87      49.247  10.854  -7.796  1.00 99.17           C
ATOM    676  CB  TYR    87      50.412   9.859  -7.682  1.00 99.17           C
ATOM    677  CG  TYR    87      51.656  10.643  -7.441  1.00 99.17           C
ATOM    678  CD1 TYR    87      52.206  11.417  -8.437  1.00 99.17           C
ATOM    679  CD2 TYR    87      52.246  10.630  -6.199  1.00 99.17           C
ATOM    680  CE1 TYR    87      53.352  12.142  -8.204  1.00 99.17           C
ATOM    681  CE2 TYR    87      53.391  11.350  -5.961  1.00 99.17           C
ATOM    682  CZ  TYR    87      53.946  12.105  -6.965  1.00 99.17           C
ATOM    683  OH  TYR    87      55.123  12.841  -6.712  1.00 99.17           O
ATOM    684  C   TYR    87      47.997  10.049  -7.962  1.00 99.17           C
ATOM    685  O   TYR    87      47.272   9.808  -6.998  1.00 99.17           O
ATOM    686  N   SER    88      47.713   9.614  -9.207  1.00 37.52           N
ATOM    687  CA  SER    88      46.528   8.853  -9.485  1.00 37.52           C
ATOM    688  CB  SER    88      45.911   9.176 -10.858  1.00 37.52           C
ATOM    689  OG  SER    88      44.725   8.424 -11.063  1.00 37.52           O
ATOM    690  C   SER    88      46.926   7.412  -9.504  1.00 37.52           C
ATOM    691  O   SER    88      48.019   7.063  -9.945  1.00 37.52           O
ATOM    692  N   ILE    89      46.033   6.528  -9.020  1.00146.51           N
ATOM    693  CA  ILE    89      46.369   5.136  -8.953  1.00146.51           C
ATOM    694  CB  ILE    89      46.036   4.553  -7.600  1.00146.51           C
ATOM    695  CG1 ILE    89      46.662   3.165  -7.409  1.00146.51           C
ATOM    696  CG2 ILE    89      44.512   4.598  -7.388  1.00146.51           C
ATOM    697  CD1 ILE    89      46.072   2.086  -8.311  1.00146.51           C
ATOM    698  C   ILE    89      45.639   4.421 -10.056  1.00146.51           C
ATOM    699  O   ILE    89      44.411   4.399 -10.113  1.00146.51           O
ATOM    700  N   ASP    90      46.400   3.812 -10.988  1.00 46.69           N
ATOM    701  CA  ASP    90      45.770   3.170 -12.106  1.00 46.69           C
ATOM    702  CB  ASP    90      46.733   2.812 -13.251  1.00 46.69           C
ATOM    703  CG  ASP    90      46.998   4.084 -14.040  1.00 46.69           C
ATOM    704  OD1 ASP    90      46.113   4.980 -14.020  1.00 46.69           O
ATOM    705  OD2 ASP    90      48.081   4.176 -14.677  1.00 46.69           O
ATOM    706  C   ASP    90      45.073   1.917 -11.689  1.00 46.69           C
ATOM    707  O   ASP    90      45.546   1.162 -10.840  1.00 46.69           O
ATOM    708  N   GLY    91      43.892   1.692 -12.297  1.00 27.01           N
ATOM    709  CA  GLY    91      43.131   0.493 -12.107  1.00 27.01           C
ATOM    710  C   GLY    91      42.252   0.635 -10.912  1.00 27.01           C
ATOM    711  O   GLY    91      41.346  -0.170 -10.701  1.00 27.01           O
ATOM    712  N   GLY    92      42.487   1.668 -10.089  1.00 27.19           N
ATOM    713  CA  GLY    92      41.650   1.806  -8.938  1.00 27.19           C
ATOM    714  C   GLY    92      42.032   0.724  -7.979  1.00 27.19           C
ATOM    715  O   GLY    92      43.059   0.066  -8.133  1.00 27.19           O
ATOM    716  N   PHE    93      41.194   0.533  -6.946  1.00121.15           N
ATOM    717  CA  PHE    93      41.371  -0.481  -5.952  1.00121.15           C
ATOM    718  CB  PHE    93      40.441  -0.299  -4.744  1.00121.15           C
ATOM    719  CG  PHE    93      40.817  -1.335  -3.746  1.00121.15           C
ATOM    720  CD1 PHE    93      41.983  -1.219  -3.023  1.00121.15           C
ATOM    721  CD2 PHE    93      39.996  -2.415  -3.524  1.00121.15           C
ATOM    722  CE1 PHE    93      42.331  -2.174  -2.096  1.00121.15           C
ATOM    723  CE2 PHE    93      40.338  -3.371  -2.599  1.00121.15           C
ATOM    724  CZ  PHE    93      41.509  -3.254  -1.888  1.00121.15           C
ATOM    725  C   PHE    93      41.099  -1.796  -6.606  1.00121.15           C
ATOM    726  O   PHE    93      41.600  -2.836  -6.184  1.00121.15           O
ATOM    727  N   GLU    94      40.261  -1.771  -7.656  1.00 62.09           N
ATOM    728  CA  GLU    94      39.863  -2.939  -8.385  1.00 62.09           C
ATOM    729  CB  GLU    94      39.091  -2.506  -9.645  1.00 62.09           C
ATOM    730  CG  GLU    94      38.623  -3.630 -10.565  1.00 62.09           C
ATOM    731  CD  GLU    94      38.227  -2.993 -11.895  1.00 62.09           C
ATOM    732  OE1 GLU    94      38.640  -1.829 -12.147  1.00 62.09           O
ATOM    733  OE2 GLU    94      37.512  -3.669 -12.682  1.00 62.09           O
ATOM    734  C   GLU    94      41.100  -3.655  -8.842  1.00 62.09           C
ATOM    735  O   GLU    94      41.252  -4.857  -8.622  1.00 62.09           O
ATOM    736  N   ALA    95      42.033  -2.922  -9.473  1.00 31.14           N
ATOM    737  CA  ALA    95      43.245  -3.510  -9.963  1.00 31.14           C
ATOM    738  CB  ALA    95      44.124  -2.515 -10.736  1.00 31.14           C
ATOM    739  C   ALA    95      44.035  -4.006  -8.796  1.00 31.14           C
ATOM    740  O   ALA    95      44.653  -5.068  -8.851  1.00 31.14           O
ATOM    741  N   TRP    96      44.004  -3.239  -7.693  1.00 70.27           N
ATOM    742  CA  TRP    96      44.756  -3.547  -6.515  1.00 70.27           C
ATOM    743  CB  TRP    96      44.412  -2.607  -5.352  1.00 70.27           C
ATOM    744  CG  TRP    96      45.177  -2.876  -4.083  1.00 70.27           C
ATOM    745  CD2 TRP    96      46.391  -2.196  -3.736  1.00 70.27           C
ATOM    746  CD1 TRP    96      44.891  -3.718  -3.047  1.00 70.27           C
ATOM    747  NE1 TRP    96      45.845  -3.592  -2.068  1.00 70.27           N
ATOM    748  CE2 TRP    96      46.778  -2.663  -2.478  1.00 70.27           C
ATOM    749  CE3 TRP    96      47.115  -1.254  -4.404  1.00 70.27           C
ATOM    750  CZ2 TRP    96      47.904  -2.185  -1.872  1.00 70.27           C
ATOM    751  CZ3 TRP    96      48.255  -0.781  -3.793  1.00 70.27           C
ATOM    752  CH2 TRP    96      48.641  -1.239  -2.551  1.00 70.27           C
ATOM    753  C   TRP    96      44.376  -4.919  -6.058  1.00 70.27           C
ATOM    754  O   TRP    96      45.245  -5.727  -5.750  1.00 70.27           O
ATOM    755  N   GLN    97      43.066  -5.220  -5.997  1.00 75.59           N
ATOM    756  CA  GLN    97      42.600  -6.513  -5.573  1.00 75.59           C
ATOM    757  CB  GLN    97      41.061  -6.602  -5.498  1.00 75.59           C
ATOM    758  CG  GLN    97      40.430  -5.796  -4.358  1.00 75.59           C
ATOM    759  CD  GLN    97      40.595  -6.588  -3.066  1.00 75.59           C
ATOM    760  OE1 GLN    97      40.492  -6.042  -1.969  1.00 75.59           O
ATOM    761  NE2 GLN    97      40.854  -7.917  -3.198  1.00 75.59           N
ATOM    762  C   GLN    97      43.043  -7.532  -6.577  1.00 75.59           C
ATOM    763  O   GLN    97      43.399  -8.659  -6.235  1.00 75.59           O
ATOM    764  N   ARG    98      43.039  -7.137  -7.859  1.00161.86           N
ATOM    765  CA  ARG    98      43.336  -8.013  -8.952  1.00161.86           C
ATOM    766  CB  ARG    98      43.265  -7.271 -10.295  1.00161.86           C
ATOM    767  CG  ARG    98      43.561  -8.138 -11.515  1.00161.86           C
ATOM    768  CD  ARG    98      42.489  -9.193 -11.792  1.00161.86           C
ATOM    769  NE  ARG    98      42.790  -9.772 -13.131  1.00161.86           N
ATOM    770  CZ  ARG    98      43.673 -10.806 -13.257  1.00161.86           C
ATOM    771  NH1 ARG    98      44.232 -11.373 -12.149  1.00161.86           N
ATOM    772  NH2 ARG    98      43.995 -11.269 -14.500  1.00161.86           N
ATOM    773  C   ARG    98      44.719  -8.567  -8.813  1.00161.86           C
ATOM    774  O   ARG    98      44.933  -9.754  -9.056  1.00161.86           O
ATOM    775  N   GLN    99      45.710  -7.744  -8.419  1.00187.67           N
ATOM    776  CA  GLN    99      47.015  -8.334  -8.380  1.00187.67           C
ATOM    777  CB  GLN    99      48.159  -7.384  -8.780  1.00187.67           C
ATOM    778  CG  GLN    99      48.440  -6.240  -7.804  1.00187.67           C
ATOM    779  CD  GLN    99      49.628  -5.465  -8.361  1.00187.67           C
ATOM    780  OE1 GLN    99      50.326  -4.761  -7.633  1.00187.67           O
ATOM    781  NE2 GLN    99      49.868  -5.595  -9.693  1.00187.67           N
ATOM    782  C   GLN    99      47.305  -8.817  -6.995  1.00187.67           C
ATOM    783  O   GLN    99      48.463  -8.901  -6.590  1.00187.67           O
ATOM    784  N   PHE   100      46.252  -9.166  -6.235  1.00240.87           N
ATOM    785  CA  PHE   100      46.348  -9.728  -4.913  1.00240.87           C
ATOM    786  CB  PHE   100      47.146 -11.043  -4.875  1.00240.87           C
ATOM    787  CG  PHE   100      46.286 -12.066  -5.525  1.00240.87           C
ATOM    788  CD1 PHE   100      46.251 -12.177  -6.895  1.00240.87           C
ATOM    789  CD2 PHE   100      45.511 -12.910  -4.765  1.00240.87           C
ATOM    790  CE1 PHE   100      45.453 -13.118  -7.500  1.00240.87           C
ATOM    791  CE2 PHE   100      44.711 -13.854  -5.365  1.00240.87           C
ATOM    792  CZ  PHE   100      44.681 -13.960  -6.735  1.00240.87           C
ATOM    793  C   PHE   100      46.879  -8.849  -3.803  1.00240.87           C
ATOM    794  O   PHE   100      47.263  -9.441  -2.797  1.00240.87           O
ATOM    795  N   PRO   101      46.962  -7.539  -3.795  1.00127.18           N
ATOM    796  CA  PRO   101      47.279  -6.970  -2.517  1.00127.18           C
ATOM    797  CD  PRO   101      47.666  -6.797  -4.824  1.00127.18           C
ATOM    798  CB  PRO   101      47.803  -5.555  -2.771  1.00127.18           C
ATOM    799  CG  PRO   101      47.679  -5.360  -4.290  1.00127.18           C
ATOM    800  C   PRO   101      46.027  -7.072  -1.713  1.00127.18           C
ATOM    801  O   PRO   101      44.951  -7.148  -2.301  1.00127.18           O
ATOM    802  N   ALA   102      46.101  -7.082  -0.376  1.00 86.31           N
ATOM    803  CA  ALA   102      44.852  -7.331   0.272  1.00 86.31           C
ATOM    804  CB  ALA   102      44.884  -8.524   1.243  1.00 86.31           C
ATOM    805  C   ALA   102      44.442  -6.151   1.066  1.00 86.31           C
ATOM    806  O   ALA   102      45.254  -5.289   1.400  1.00 86.31           O
ATOM    807  N   GLU   103      43.123  -6.044   1.317  1.00274.94           N
ATOM    808  CA  GLU   103      42.789  -5.071   2.298  1.00274.94           C
ATOM    809  CB  GLU   103      41.279  -4.937   2.609  1.00274.94           C
ATOM    810  CG  GLU   103      40.578  -6.178   3.187  1.00274.94           C
ATOM    811  CD  GLU   103      39.977  -7.024   2.069  1.00274.94           C
ATOM    812  OE1 GLU   103      40.712  -7.351   1.100  1.00274.94           O
ATOM    813  OE2 GLU   103      38.766  -7.356   2.176  1.00274.94           O
ATOM    814  C   GLU   103      43.486  -5.702   3.449  1.00274.94           C
ATOM    815  O   GLU   103      43.150  -6.815   3.846  1.00274.94           O
ATOM    816  N   VAL   104      44.500  -5.020   4.003  1.00 97.91           N
ATOM    817  CA  VAL   104      45.377  -5.720   4.891  1.00 97.91           C
ATOM    818  CB  VAL   104      46.593  -4.916   5.238  1.00 97.91           C
ATOM    819  CG1 VAL   104      47.518  -5.764   6.125  1.00 97.91           C
ATOM    820  CG2 VAL   104      47.230  -4.433   3.924  1.00 97.91           C
ATOM    821  C   VAL   104      44.642  -6.119   6.128  1.00 97.91           C
ATOM    822  O   VAL   104      43.902  -5.333   6.718  1.00 97.91           O
ATOM    823  N   ALA   105      44.839  -7.389   6.538  1.00240.82           N
ATOM    824  CA  ALA   105      44.166  -7.945   7.676  1.00240.82           C
ATOM    825  CB  ALA   105      42.706  -8.343   7.401  1.00240.82           C
ATOM    826  C   ALA   105      44.887  -9.202   8.042  1.00240.82           C
ATOM    827  O   ALA   105      45.997  -9.454   7.580  1.00240.82           O
ATOM    828  N   TYR   106      44.261 -10.007   8.925  1.00250.80           N
ATOM    829  CA  TYR   106      44.811 -11.255   9.370  1.00250.80           C
ATOM    830  CB  TYR   106      45.004 -11.335  10.891  1.00250.80           C
ATOM    831  CG  TYR   106      46.137 -10.440  11.236  1.00250.80           C
ATOM    832  CD1 TYR   106      45.968  -9.080  11.345  1.00250.80           C
ATOM    833  CD2 TYR   106      47.381 -10.984  11.450  1.00250.80           C
ATOM    834  CE1 TYR   106      47.033  -8.272  11.665  1.00250.80           C
ATOM    835  CE2 TYR   106      48.447 -10.183  11.769  1.00250.80           C
ATOM    836  CZ  TYR   106      48.276  -8.825  11.875  1.00250.80           C
ATOM    837  OH  TYR   106      49.377  -8.007  12.203  1.00250.80           O
ATOM    838  C   TYR   106      43.823 -12.318   9.029  1.00250.80           C
ATOM    839  O   TYR   106      42.644 -12.040   8.822  1.00250.80           O
ATOM    840  N   GLY   107      44.288 -13.577   8.922  1.00111.87           N
ATOM    841  CA  GLY   107      43.352 -14.618   8.625  1.00111.87           C
ATOM    842  C   GLY   107      44.120 -15.868   8.372  1.00111.87           C
ATOM    843  O   GLY   107      45.343 -15.851   8.240  1.00111.87           O
ATOM    844  N   ALA   108      43.400 -16.999   8.288  1.00 17.11           N
ATOM    845  CA  ALA   108      44.055 -18.246   8.049  1.00 17.11           C
ATOM    846  CB  ALA   108      43.108 -19.452   8.145  1.00 17.11           C
ATOM    847  C   ALA   108      44.617 -18.204   6.634  1.00 17.11           C
ATOM    848  O   ALA   108      43.923 -18.693   5.704  1.00 17.11           O
ATOM    849  OXT ALA   108      45.753 -17.686   6.466  1.00 17.11           O
TER     850      ALA   108
END
