# Supplementary material for: Estimating local protein model quality: prospects for molecular replacement
Source: Acta Crystallogr D Struct Biol. 2020 Mar 3;76(Pt 3):285–90. doi: 10.1107/S2059798320000972 (PMC7057213; doi:10.1107/S2059798320000972)
Supplement: Supplementary file 1 [file d-76-00285-sup1.zip › models/1gn0.3gk5_A.B99990001.pdb.proq3.sscore.local]

ProQ2 ProQRosCen ProQRosFA ProQ3
0.44734693 0.71256534 0.53383159 0.47897551
0.48786771 0.78588321 0.66527342 0.58808734
0.43779704 0.68538075 0.65764796 0.57281898
0.58347764 0.74282483 0.7494265 0.69677102
0.67638875 0.72827687 0.83453851 0.78798877
0.74542057 0.78033856 0.88994258 0.85926018
0.74124633 0.76623451 0.92056166 0.87554155
0.76204176 0.78526858 0.90189199 0.89510948
0.69639383 0.72667242 0.84920069 0.8288184
0.67465237 0.73716492 0.79570911 0.80971491
0.68731471 0.77385934 0.79713002 0.78302853
0.7445252 0.73311348 0.7685904 0.82010985
0.75184023 0.70004991 0.7319466 0.78317066
0.67299209 0.63735903 0.69748726 0.71712085
0.69259132 0.64023187 0.67689405 0.71571507
0.63928796 0.6005027 0.6503321 0.67483033
0.58917948 0.51976902 0.60577217 0.61423821
0.57429133 0.53803817 0.55025576 0.59904144
0.55144826 0.53863397 0.58977153 0.63603896
0.63615682 0.54357027 0.65085989 0.69958806
0.73079459 0.57705308 0.78798148 0.84648676
0.816454 0.62864779 0.91439477 0.93980389
0.87385206 0.67359579 1.009297 1.0127007
0.9124169 0.81805524 1.1231771 1.0469614
0.90510853 0.83765714 1.1235607 1.04979
0.86772172 0.8739127 1.1161347 1.0355379
0.80033243 0.87491068 1.046048 0.95590041
0.69586025 0.83835312 0.93181077 0.86865644
0.6063895 0.65803885 0.747508 0.72602138
0.56839697 0.57951566 0.67483113 0.66473064
0.68280374 0.68142354 0.78825596 0.7701509
0.70758613 0.64294214 0.75771956 0.769163
0.60984742 0.56389277 0.70305054 0.70064404
0.53030905 0.4375232 0.64954509 0.67134898
0.53468483 0.56806308 0.69912161 0.69118972
0.50384439 0.65396205 0.77403998 0.71337531
0.53351291 0.59912086 0.71880887 0.71667914
0.43143058 0.54198938 0.64876057 0.62574931
0.54002198 0.55573451 0.68665812 0.6549697
0.61403781 0.57832593 0.71696229 0.71143096
0.63183187 0.57500286 0.7156904 0.70066747
0.63092563 0.63444089 0.73686129 0.71640792
0.66426437 0.64498856 0.73263892 0.70063701
0.61404068 0.65272467 0.64378009 0.65980485
0.54228412 0.61403392 0.60451946 0.59105124
0.56489847 0.60871719 0.54684797 0.56744211
0.59095719 0.6066886 0.54354126 0.5865946
0.58564753 0.58833263 0.52161463 0.58485042
0.51018412 0.55389036 0.44254935 0.48395772
0.57986748 0.59249169 0.49779614 0.54358744
0.64833117 0.59918597 0.51583214 0.60780415
0.6929563 0.62426655 0.55247334 0.64462615
0.61859047 0.54783911 0.46538538 0.569742
0.57439334 0.5553155 0.45400298 0.54263407
0.61530659 0.58020538 0.54172962 0.59643881
0.63584785 0.56658021 0.56798135 0.63893144
0.62710339 0.56721835 0.62135121 0.66757529
0.62785225 0.58811761 0.6527235 0.69821624
0.76784603 0.69380684 0.78226934 0.81630244
0.78603935 0.72164337 0.9005936 0.89640618
0.88358415 0.8001835 1.0113071 1.0061659
0.95061178 0.81675596 1.0859603 1.0732004
0.98089639 0.84268779 1.0725869 1.0944939
1.0110332 0.9529603 1.1509717 1.1192875
0.99781099 1.0356138 1.148608 1.1236777
1.00957 1.1302742 1.1309361 1.1181966
0.93363305 0.99851977 0.96243626 1.0245944
0.89929597 0.94066083 0.87068968 0.95432147
0.81600428 0.81619471 0.72429011 0.86809011
0.81447679 0.7967575 0.73708604 0.87901619
0.86025146 0.80070852 0.73206693 0.88766166
0.85518231 0.72376523 0.72305478 0.88740947
0.77252387 0.6759083 0.69491177 0.84079514
0.73545833 0.68819137 0.71436167 0.84683111
0.73786214 0.66900135 0.72111307 0.84398372
0.73255681 0.72676906 0.74673609 0.85211917
0.69952779 0.68588507 0.75719883 0.82612621
0.7269701 0.70036383 0.75816178 0.86004122
0.64184709 0.66712516 0.73239786 0.80684979
0.59161136 0.61846986 0.67234669 0.74569367
0.60857427 0.67863182 0.74709434 0.78264576
0.67567049 0.77903179 0.83253257 0.86135117
0.67844193 0.7147632 0.86867245 0.86471918
0.65522498 0.63864046 0.82756791 0.87994144
0.68382752 0.56114812 0.85924652 0.89949474
0.81116427 0.70250108 0.99685362 1.0177352
0.90731823 0.77179531 1.1002543 1.0899038
0.89080106 0.81472521 1.0777606 1.0833777
0.7903373 0.75261544 1.0073227 1.0228109
0.71266677 0.77054152 0.93599634 0.92076428
0.71285584 0.86782753 0.97813839 0.97336165
0.71615326 0.8534152 1.0025025 0.95877998
0.71779987 0.83000886 0.94716256 0.92792765
0.64298831 0.70321156 0.86099517 0.84741821
0.66636912 0.75941167 0.89982601 0.83348147
0.67604034 0.7479018 0.85831078 0.83244388
0.64064352 0.68139874 0.76163442 0.77388217
0.44687382 0.43005929 0.56968388 0.57331984
0.35150009 0.39598004 0.49671838 0.46854264
0.43230446 0.46145573 0.53343427 0.50333783
0.36440081 0.44538608 0.52000669 0.45090814
0.35810707 0.33260814 0.47471049 0.41956102
0.29623854 0.22811389 0.39875637 0.35342151
0.23975849 0.16684714 0.38342023 0.30398993
0.16380062 0.13072724 0.31962609 0.19849843
0.1017565 0.11942441 0.25747872 0.14549407
0.11043306 0.065504516 0.16177829 0.072644366
0.016123755 0.029346298 0.10953651 0.0037013432
